# Supplementary material for: Permeation enhancer-induced membrane defects assist the oral absorption of peptide drugs
Source: Nat Commun. 2025 Oct 28;16:9512. doi: 10.1038/s41467-025-64891-0 (PMC12568990; doi:10.1038/s41467-025-64891-0)
Supplement: Supplementary file 20 — Supplementary Data 1 [file 41467_2025_64891_MOESM20_ESM.zip]

Archive with 58 entries (57 files):
- Supplementary_Data_1/
- __MACOSX/._Supplementary_Data_1
- Supplementary_Data_1/Trajectory_shown_in_Supplementary_Video_11_First_Frame.pdb
- __MACOSX/Supplementary_Data_1/._Trajectory_shown_in_Supplementary_Video_11_First_Frame.pdb
- Supplementary_Data_1/Trajectory_shown_in_Supplementary_Video_1_First_Frame.pdb
- __MACOSX/Supplementary_Data_1/._Trajectory_shown_in_Supplementary_Video_1_First_Frame.pdb
- Supplementary_Data_1/Trajectory_shown_in_Supplementary_Video_6_First_Frame.pdb
- __MACOSX/Supplementary_Data_1/._Trajectory_shown_in_Supplementary_Video_6_First_Frame.pdb
- Supplementary_Data_1/Trajectory_shown_in_Supplementary_Video_9_First_Frame.pdb
- __MACOSX/Supplementary_Data_1/._Trajectory_shown_in_Supplementary_Video_9_First_Frame.pdb
- Supplementary_Data_1/Trajectory_shown_in_Supplementary_Video_7_First_Frame.pdb
- __MACOSX/Supplementary_Data_1/._Trajectory_shown_in_Supplementary_Video_7_First_Frame.pdb
- Supplementary_Data_1/Trajectory_shown_in_Supplementary_Video_8_First_Frame.pdb
- __MACOSX/Supplementary_Data_1/._Trajectory_shown_in_Supplementary_Video_8_First_Frame.pdb
- Supplementary_Data_1/Trajectory_shown_in_Supplementary_Video_10_First_Frame.pdb
- __MACOSX/Supplementary_Data_1/._Trajectory_shown_in_Supplementary_Video_10_First_Frame.pdb
- Supplementary_Data_1/Trajectory_shown_in_Supplementary_Video_14_Last_Frame.pdb
- __MACOSX/Supplementary_Data_1/._Trajectory_shown_in_Supplementary_Video_14_Last_Frame.pdb
- Supplementary_Data_1/Trajectory_shown_in_Supplementary_Video_5_First_Frame.pdb
- __MACOSX/Supplementary_Data_1/._Trajectory_shown_in_Supplementary_Video_5_First_Frame.pdb
- Supplementary_Data_1/Trajectory_shown_in_Supplementary_Video_5_Last_Frame.pdb
- __MACOSX/Supplementary_Data_1/._Trajectory_shown_in_Supplementary_Video_5_Last_Frame.pdb
- Supplementary_Data_1/Trajectory_shown_in_Supplementary_Video_13_Last_Frame.pdb
- __MACOSX/Supplementary_Data_1/._Trajectory_shown_in_Supplementary_Video_13_Last_Frame.pdb
- Supplementary_Data_1/Trajectory_shown_in_Supplementary_Video_2_Last_Frame.pdb
- __MACOSX/Supplementary_Data_1/._Trajectory_shown_in_Supplementary_Video_2_Last_Frame.pdb
- Supplementary_Data_1/Trajectory_shown_in_Supplementary_Video_3_Last_Frame.pdb
- __MACOSX/Supplementary_Data_1/._Trajectory_shown_in_Supplementary_Video_3_Last_Frame.pdb
- Supplementary_Data_1/Trajectory_shown_in_Supplementary_Video_12_First_Frame.pdb
- __MACOSX/Supplementary_Data_1/._Trajectory_shown_in_Supplementary_Video_12_First_Frame.pdb
- Supplementary_Data_1/Trajectory_shown_in_Supplementary_Video_12_Last_Frame.pdb
- __MACOSX/Supplementary_Data_1/._Trajectory_shown_in_Supplementary_Video_12_Last_Frame.pdb
- Supplementary_Data_1/Trajectory_shown_in_Supplementary_Video_4_Last_Frame.pdb
- __MACOSX/Supplementary_Data_1/._Trajectory_shown_in_Supplementary_Video_4_Last_Frame.pdb
- Supplementary_Data_1/Trajectory_shown_in_Supplementary_Video_2_First_Frame.pdb
- __MACOSX/Supplementary_Data_1/._Trajectory_shown_in_Supplementary_Video_2_First_Frame.pdb
- Supplementary_Data_1/Trajectory_shown_in_Supplementary_Video_6_Last_Frame.pdb
- __MACOSX/Supplementary_Data_1/._Trajectory_shown_in_Supplementary_Video_6_Last_Frame.pdb
- Supplementary_Data_1/Trajectory_shown_in_Supplementary_Video_13_First_frame.pdb
- __MACOSX/Supplementary_Data_1/._Trajectory_shown_in_Supplementary_Video_13_First_frame.pdb
- Supplementary_Data_1/Trajectory_shown_in_Supplementary_Video_1_Last_Frame.pdb
- __MACOSX/Supplementary_Data_1/._Trajectory_shown_in_Supplementary_Video_1_Last_Frame.pdb
- Supplementary_Data_1/Trajectory_shown_in_Supplementary_Video_9_Last_Frame.pdb
- __MACOSX/Supplementary_Data_1/._Trajectory_shown_in_Supplementary_Video_9_Last_Frame.pdb
- Supplementary_Data_1/Trajectory_shown_in_Supplementary_Video_10_Last_Frame.pdb
- __MACOSX/Supplementary_Data_1/._Trajectory_shown_in_Supplementary_Video_10_Last_Frame.pdb
- Supplementary_Data_1/Trajectory_shown_in_Supplementary_Video_3_First_Frame.pdb
- __MACOSX/Supplementary_Data_1/._Trajectory_shown_in_Supplementary_Video_3_First_Frame.pdb
- Supplementary_Data_1/Trajectory_shown_in_Supplementary_Video_11_Last_Frame.pdb
- __MACOSX/Supplementary_Data_1/._Trajectory_shown_in_Supplementary_Video_11_Last_Frame.pdb
- Supplementary_Data_1/Trajectory_shown_in_Supplementary_Video_8_Last_Frame.pdb
- __MACOSX/Supplementary_Data_1/._Trajectory_shown_in_Supplementary_Video_8_Last_Frame.pdb
- Supplementary_Data_1/Trajectory_shown_in_Supplementary_Video_4_First_Frame.pdb
- __MACOSX/Supplementary_Data_1/._Trajectory_shown_in_Supplementary_Video_4_First_Frame.pdb
- Supplementary_Data_1/Trajectory_shown_in_Supplementary_Video_14_First_frame.pdb
- __MACOSX/Supplementary_Data_1/._Trajectory_shown_in_Supplementary_Video_14_First_frame.pdb
- Supplementary_Data_1/Trajectory_shown_in_Supplementary_Video_7_Last_Frame.pdb
- __MACOSX/Supplementary_Data_1/._Trajectory_shown_in_Supplementary_Video_7_Last_Frame.pdb
