# Supplementary material for: Permeation enhancer-induced membrane defects assist the oral absorption of peptide drugs
Source: Nat Commun. 2025 Oct 28;16:9512. doi: 10.1038/s41467-025-64891-0 (PMC12568990; doi:10.1038/s41467-025-64891-0)
Supplement: Supplementary file 20 — Supplementary Data 1 [file 41467_2025_64891_MOESM20_ESM.zip › Supplementary_Data_1/Trajectory_shown_in_Supplementary_Video_11_First_Frame.pdb]

CRYST1  108.476  108.476  154.850  90.00  90.00  90.00 P 1           1
ATOM      1  OW  SOL X  37      18.660  74.860 119.530  1.00  0.00           O
ATOM      2  HW1 SOL X  37      18.300  74.850 120.410  1.00  0.00           H
ATOM      3  HW2 SOL X  37      18.150  75.520 119.060  1.00  0.00           H
ATOM      4  OW  SOL X  38       8.620  78.510 120.730  1.00  0.00           O
ATOM      5  HW1 SOL X  38       8.610  79.050 119.940  1.00  0.00           H
ATOM      6  HW2 SOL X  38       8.000  77.800 120.540  1.00  0.00           H
ATOM      7  OW  SOL X  39      60.560  46.220 140.290  1.00  0.00           O
ATOM      8  HW1 SOL X  39      60.760  47.150 140.330  1.00  0.00           H
ATOM      9  HW2 SOL X  39      59.600  46.170 140.370  1.00  0.00           H
ATOM     10  OW  SOL X  40      85.900  15.850 114.500  1.00  0.00           O
ATOM     11  HW1 SOL X  40      86.620  16.460 114.660  1.00  0.00           H
ATOM     12  HW2 SOL X  40      86.260  15.200 113.900  1.00  0.00           H
ATOM     13  OW  SOL X  41      19.700  35.160  13.880  1.00  0.00           O
ATOM     14  HW1 SOL X  41      19.660  36.030  14.260  1.00  0.00           H
ATOM     15  HW2 SOL X  41      19.240  35.240  13.040  1.00  0.00           H
ATOM     16  OW  SOL X  42      56.460 100.430  45.460  1.00  0.00           O
ATOM     17  HW1 SOL X  42      55.530 100.210  45.380  1.00  0.00           H
ATOM     18  HW2 SOL X  42      56.700 100.810  44.620  1.00  0.00           H
ATOM     19  OW  SOL X  43       6.180  33.310 154.620  1.00  0.00           O
ATOM     20  HW1 SOL X  43       6.400  33.450   0.700  1.00  0.00           H
ATOM     21  HW2 SOL X  43       7.030  33.300 154.180  1.00  0.00           H
ATOM     22  OW  SOL X  44      25.700  14.040 148.860  1.00  0.00           O
ATOM     23  HW1 SOL X  44      25.050  13.820 148.190  1.00  0.00           H
ATOM     24  HW2 SOL X  44      25.320  13.710 149.680  1.00  0.00           H
ATOM     25  OW  SOL X  45      10.290  47.900  34.310  1.00  0.00           O
ATOM     26  HW1 SOL X  45       9.480  48.250  33.940  1.00  0.00           H
ATOM     27  HW2 SOL X  45      10.910  48.640  34.260  1.00  0.00           H
ATOM     28  OW  SOL X  46      87.860  52.370   7.160  1.00  0.00           O
ATOM     29  HW1 SOL X  46      88.220  52.290   8.040  1.00  0.00           H
ATOM     30  HW2 SOL X  46      87.160  53.020   7.260  1.00  0.00           H
ATOM     31  OW  SOL X  47      22.960  90.110 129.330  1.00  0.00           O
ATOM     32  HW1 SOL X  47      23.560  90.350 130.030  1.00  0.00           H
ATOM     33  HW2 SOL X  47      23.070  90.790 128.670  1.00  0.00           H
ATOM     34  OW  SOL X  48      91.880  25.390 118.410  1.00  0.00           O
ATOM     35  HW1 SOL X  48      91.060  24.910 118.550  1.00  0.00           H
ATOM     36  HW2 SOL X  48      92.290  25.420 119.280  1.00  0.00           H
ATOM     37  OW  SOL X  49       7.910 104.900 112.100  1.00  0.00           O
ATOM     38  HW1 SOL X  49       8.590 105.510 112.380  1.00  0.00           H
ATOM     39  HW2 SOL X  49       8.260 104.030 112.330  1.00  0.00           H
ATOM     40  OW  SOL X  50      97.560  19.590 145.500  1.00  0.00           O
ATOM     41  HW1 SOL X  50      97.540  19.840 146.420  1.00  0.00           H
ATOM     42  HW2 SOL X  50      96.660  19.730 145.190  1.00  0.00           H
ATOM     43  OW  SOL X  51      13.340  41.550 153.070  1.00  0.00           O
ATOM     44  HW1 SOL X  51      13.700  40.820 153.590  1.00  0.00           H
ATOM     45  HW2 SOL X  51      12.970  42.140 153.720  1.00  0.00           H
ATOM     46  OW  SOL X  52       9.600  66.040  15.060  1.00  0.00           O
ATOM     47  HW1 SOL X  52       9.280  65.450  14.380  1.00  0.00           H
ATOM     48  HW2 SOL X  52       8.820  66.470  15.400  1.00  0.00           H
ATOM     49  OW  SOL X  53      52.110  94.970 128.580  1.00  0.00           O
ATOM     50  HW1 SOL X  53      51.580  94.710 129.340  1.00  0.00           H
ATOM     51  HW2 SOL X  53      51.810  95.850 128.370  1.00  0.00           H
ATOM     52  OW  SOL X  54      27.940 102.080 132.120  1.00  0.00           O
ATOM     53  HW1 SOL X  54      28.090 102.120 133.060  1.00  0.00           H
ATOM     54  HW2 SOL X  54      27.340 102.810 131.940  1.00  0.00           H
ATOM     55  OW  SOL X  55      51.440  98.250  25.620  1.00  0.00           O
ATOM     56  HW1 SOL X  55      51.460  98.520  26.530  1.00  0.00           H
ATOM     57  HW2 SOL X  55      51.820  98.980  25.140  1.00  0.00           H
ATOM     58  OW  SOL X  56      51.880  81.910  39.100  1.00  0.00           O
ATOM     59  HW1 SOL X  56      51.350  82.670  38.820  1.00  0.00           H
ATOM     60  HW2 SOL X  56      52.030  82.060  40.040  1.00  0.00           H
ATOM     61  OW  SOL X  57     100.730  61.190  36.540  1.00  0.00           O
ATOM     62  HW1 SOL X  57     100.820  60.340  36.110  1.00  0.00           H
ATOM     63  HW2 SOL X  57     100.490  60.980  37.440  1.00  0.00           H
ATOM     64  OW  SOL X  58      32.560  76.150 131.730  1.00  0.00           O
ATOM     65  HW1 SOL X  58      32.860  76.250 132.630  1.00  0.00           H
ATOM     66  HW2 SOL X  58      32.000  75.380 131.730  1.00  0.00           H
ATOM     67  OW  SOL X  59     106.720  66.680  37.870  1.00  0.00           O
ATOM     68  HW1 SOL X  59     106.280  66.230  37.160  1.00  0.00           H
ATOM     69  HW2 SOL X  59     106.220  66.450  38.650  1.00  0.00           H
ATOM     70  OW  SOL X  60      13.620  85.190  58.360  1.00  0.00           O
ATOM     71  HW1 SOL X  60      12.980  85.790  57.990  1.00  0.00           H
ATOM     72  HW2 SOL X  60      13.870  85.590  59.190  1.00  0.00           H
ATOM     73  OW  SOL X  61      86.380   3.740  93.880  1.00  0.00           O
ATOM     74  HW1 SOL X  61      86.870   4.420  94.340  1.00  0.00           H
ATOM     75  HW2 SOL X  61      86.910   3.550  93.100  1.00  0.00           H
ATOM     76  OW  SOL X  62      57.060  55.880   8.380  1.00  0.00           O
ATOM     77  HW1 SOL X  62      57.020  55.320   9.160  1.00  0.00           H
ATOM     78  HW2 SOL X  62      57.490  55.330   7.720  1.00  0.00           H
ATOM     79  OW  SOL X  63      16.850   5.090 118.380  1.00  0.00           O
ATOM     80  HW1 SOL X  63      17.790   4.930 118.460  1.00  0.00           H
ATOM     81  HW2 SOL X  63      16.680   5.110 117.430  1.00  0.00           H
ATOM     82  OW  SOL X  64      18.060  25.390  34.240  1.00  0.00           O
ATOM     83  HW1 SOL X  64      18.200  25.260  35.180  1.00  0.00           H
ATOM     84  HW2 SOL X  64      18.390  26.280  34.070  1.00  0.00           H
ATOM     85  OW  SOL X  65      22.310   2.520   2.680  1.00  0.00           O
ATOM     86  HW1 SOL X  65      21.850   1.690   2.540  1.00  0.00           H
ATOM     87  HW2 SOL X  65      23.000   2.530   2.020  1.00  0.00           H
ATOM     88  OW  SOL X  66      21.560  21.380 119.480  1.00  0.00           O
ATOM     89  HW1 SOL X  66      21.930  20.570 119.850  1.00  0.00           H
ATOM     90  HW2 SOL X  66      22.320  21.840 119.110  1.00  0.00           H
ATOM     91  OW  SOL X  67      93.590  26.610  23.020  1.00  0.00           O
ATOM     92  HW1 SOL X  67      94.100  25.900  22.630  1.00  0.00           H
ATOM     93  HW2 SOL X  67      93.310  26.250  23.870  1.00  0.00           H
ATOM     94  OW  SOL X  68      83.670  58.190  42.030  1.00  0.00           O
ATOM     95  HW1 SOL X  68      84.120  58.870  42.540  1.00  0.00           H
ATOM     96  HW2 SOL X  68      84.270  57.440  42.050  1.00  0.00           H
ATOM     97  OW  SOL X  69       7.120  32.990  45.160  1.00  0.00           O
ATOM     98  HW1 SOL X  69       7.630  32.940  44.360  1.00  0.00           H
ATOM     99  HW2 SOL X  69       6.260  33.320  44.890  1.00  0.00           H
ATOM    100  OW  SOL X  70       1.070  32.280   5.500  1.00  0.00           O
ATOM    101  HW1 SOL X  70       1.390  31.460   5.860  1.00  0.00           H
ATOM    102  HW2 SOL X  70       1.780  32.910   5.660  1.00  0.00           H
ATOM    103  OW  SOL X  71      23.230  92.860 108.210  1.00  0.00           O
ATOM    104  HW1 SOL X  71      23.310  93.530 107.530  1.00  0.00           H
ATOM    105  HW2 SOL X  71      22.310  92.880 108.460  1.00  0.00           H
ATOM    106  OW  SOL X  72      69.370  65.060 146.330  1.00  0.00           O
ATOM    107  HW1 SOL X  72      68.650  65.560 145.950  1.00  0.00           H
ATOM    108  HW2 SOL X  72      70.000  64.960 145.610  1.00  0.00           H
ATOM    109  OW  SOL X  73      62.150  13.430 110.640  1.00  0.00           O
ATOM    110  HW1 SOL X  73      61.670  13.410 111.460  1.00  0.00           H
ATOM    111  HW2 SOL X  73      61.480  13.310 109.970  1.00  0.00           H
ATOM    112  OW  SOL X  74      87.490  26.790  14.410  1.00  0.00           O
ATOM    113  HW1 SOL X  74      87.750  26.180  15.100  1.00  0.00           H
ATOM    114  HW2 SOL X  74      86.600  26.520  14.170  1.00  0.00           H
ATOM    115  OW  SOL X  75     105.630  88.610 103.080  1.00  0.00           O
ATOM    116  HW1 SOL X  75     105.830  88.680 104.010  1.00  0.00           H
ATOM    117  HW2 SOL X  75     105.050  89.350 102.910  1.00  0.00           H
ATOM    118  OW  SOL X  76      20.010  54.450 138.190  1.00  0.00           O
ATOM    119  HW1 SOL X  76      20.140  54.880 139.040  1.00  0.00           H
ATOM    120  HW2 SOL X  76      20.870  54.480 137.780  1.00  0.00           H
ATOM    121  OW  SOL X  77      72.370  58.080  30.100  1.00  0.00           O
ATOM    122  HW1 SOL X  77      71.900  57.660  29.380  1.00  0.00           H
ATOM    123  HW2 SOL X  77      72.810  58.830  29.700  1.00  0.00           H
ATOM    124  OW  SOL X  78      92.770  90.230  14.020  1.00  0.00           O
ATOM    125  HW1 SOL X  78      92.160  89.590  14.390  1.00  0.00           H
ATOM    126  HW2 SOL X  78      92.670  90.140  13.070  1.00  0.00           H
ATOM    127  OW  SOL X  79     102.240   4.270  13.380  1.00  0.00           O
ATOM    128  HW1 SOL X  79     103.030   3.760  13.580  1.00  0.00           H
ATOM    129  HW2 SOL X  79     102.540   5.180  13.360  1.00  0.00           H
ATOM    130  OW  SOL X  80      96.990  11.770 137.140  1.00  0.00           O
ATOM    131  HW1 SOL X  80      97.370  10.900 137.220  1.00  0.00           H
ATOM    132  HW2 SOL X  80      96.380  11.700 136.410  1.00  0.00           H
ATOM    133  OW  SOL X  81      54.200  18.280 153.800  1.00  0.00           O
ATOM    134  HW1 SOL X  81      54.980  18.490 154.310  1.00  0.00           H
ATOM    135  HW2 SOL X  81      54.390  17.440 153.400  1.00  0.00           H
ATOM    136  OW  SOL X  82      79.560  46.120  28.560  1.00  0.00           O
ATOM    137  HW1 SOL X  82      80.090  46.060  27.760  1.00  0.00           H
ATOM    138  HW2 SOL X  82      79.300  47.040  28.610  1.00  0.00           H
ATOM    139  OW  SOL X  83      55.080  13.340 122.680  1.00  0.00           O
ATOM    140  HW1 SOL X  83      54.470  13.270 123.410  1.00  0.00           H
ATOM    141  HW2 SOL X  83      54.720  14.040 122.130  1.00  0.00           H
ATOM    142  OW  SOL X  84      19.490 105.650 105.510  1.00  0.00           O
ATOM    143  HW1 SOL X  84      19.230 106.570 105.570  1.00  0.00           H
ATOM    144  HW2 SOL X  84      20.220 105.650 104.900  1.00  0.00           H
ATOM    145  OW  SOL X  85      71.850  86.210  42.110  1.00  0.00           O
ATOM    146  HW1 SOL X  85      71.990  87.120  42.390  1.00  0.00           H
ATOM    147  HW2 SOL X  85      71.780  85.720  42.930  1.00  0.00           H
ATOM    148  OW  SOL X  86      63.680  88.890   6.050  1.00  0.00           O
ATOM    149  HW1 SOL X  86      64.330  89.510   6.390  1.00  0.00           H
ATOM    150  HW2 SOL X  86      64.120  88.470   5.300  1.00  0.00           H
ATOM    151  OW  SOL X  87      19.250  25.610 147.240  1.00  0.00           O
ATOM    152  HW1 SOL X  87      19.270  25.360 146.310  1.00  0.00           H
ATOM    153  HW2 SOL X  87      19.140  26.560 147.230  1.00  0.00           H
ATOM    154  OW  SOL X  88      80.910  91.570  35.740  1.00  0.00           O
ATOM    155  HW1 SOL X  88      80.810  92.490  35.510  1.00  0.00           H
ATOM    156  HW2 SOL X  88      81.810  91.510  36.080  1.00  0.00           H
ATOM    157  OW  SOL X  89      31.010  37.280 107.420  1.00  0.00           O
ATOM    158  HW1 SOL X  89      30.910  38.230 107.510  1.00  0.00           H
ATOM    159  HW2 SOL X  89      31.340  37.150 106.540  1.00  0.00           H
ATOM    160  OW  SOL X  90      89.130  13.140 114.790  1.00  0.00           O
ATOM    161  HW1 SOL X  90      88.740  12.480 114.220  1.00  0.00           H
ATOM    162  HW2 SOL X  90      89.860  12.690 115.210  1.00  0.00           H
ATOM    163  OW  SOL X  91     106.340  86.810  15.380  1.00  0.00           O
ATOM    164  HW1 SOL X  91     106.060  87.620  14.950  1.00  0.00           H
ATOM    165  HW2 SOL X  91     105.540  86.300  15.470  1.00  0.00           H
ATOM    166  OW  SOL X  92       2.460 103.850   1.750  1.00  0.00           O
ATOM    167  HW1 SOL X  92       1.980 104.680   1.830  1.00  0.00           H
ATOM    168  HW2 SOL X  92       2.200 103.510   0.890  1.00  0.00           H
ATOM    169  OW  SOL X  93      33.510  74.350 102.820  1.00  0.00           O
ATOM    170  HW1 SOL X  93      33.210  73.620 103.370  1.00  0.00           H
ATOM    171  HW2 SOL X  93      34.450  74.400 102.980  1.00  0.00           H
ATOM    172  OW  SOL X  94      73.640  36.400  86.500  1.00  0.00           O
ATOM    173  HW1 SOL X  94      74.160  35.600  86.460  1.00  0.00           H
ATOM    174  HW2 SOL X  94      72.800  36.150  86.110  1.00  0.00           H
ATOM    175  OW  SOL X  95      12.110  21.460  26.130  1.00  0.00           O
ATOM    176  HW1 SOL X  95      12.150  21.930  26.960  1.00  0.00           H
ATOM    177  HW2 SOL X  95      12.250  22.130  25.460  1.00  0.00           H
ATOM    178  OW  SOL X  96      49.980  88.680  25.680  1.00  0.00           O
ATOM    179  HW1 SOL X  96      50.110  89.630  25.720  1.00  0.00           H
ATOM    180  HW2 SOL X  96      49.820  88.420  26.590  1.00  0.00           H
ATOM    181  OW  SOL X  97      59.360  56.360 143.680  1.00  0.00           O
ATOM    182  HW1 SOL X  97      58.960  56.570 142.830  1.00  0.00           H
ATOM    183  HW2 SOL X  97      59.170  57.130 144.230  1.00  0.00           H
ATOM    184  OW  SOL X  98     102.280  42.680  18.890  1.00  0.00           O
ATOM    185  HW1 SOL X  98     102.590  41.950  18.370  1.00  0.00           H
ATOM    186  HW2 SOL X  98     101.330  42.560  18.940  1.00  0.00           H
ATOM    187  OW  SOL X  99      58.360  19.660 131.940  1.00  0.00           O
ATOM    188  HW1 SOL X  99      58.670  20.540 131.750  1.00  0.00           H
ATOM    189  HW2 SOL X  99      58.670  19.130 131.210  1.00  0.00           H
ATOM    190  OW  SOL X 100      31.300  84.760   5.020  1.00  0.00           O
ATOM    191  HW1 SOL X 100      31.650  85.580   4.670  1.00  0.00           H
ATOM    192  HW2 SOL X 100      32.020  84.380   5.520  1.00  0.00           H
ATOM    193  OW  SOL X 101      99.150  96.380  47.680  1.00  0.00           O
ATOM    194  HW1 SOL X 101      98.820  95.900  46.930  1.00  0.00           H
ATOM    195  HW2 SOL X 101      99.290  95.710  48.350  1.00  0.00           H
ATOM    196  OW  SOL X 102      99.140  98.740  27.780  1.00  0.00           O
ATOM    197  HW1 SOL X 102      99.850  98.460  27.210  1.00  0.00           H
ATOM    198  HW2 SOL X 102      98.350  98.690  27.240  1.00  0.00           H
ATOM    199  OW  SOL X 103      92.240  17.160  39.700  1.00  0.00           O
ATOM    200  HW1 SOL X 103      93.150  16.880  39.750  1.00  0.00           H
ATOM    201  HW2 SOL X 103      91.820  16.530  39.120  1.00  0.00           H
ATOM    202  OW  SOL X 104      81.650  40.430 122.530  1.00  0.00           O
ATOM    203  HW1 SOL X 104      81.020  39.800 122.890  1.00  0.00           H
ATOM    204  HW2 SOL X 104      81.110  41.040 122.020  1.00  0.00           H
ATOM    205  OW  SOL X 105     100.340  40.440 138.720  1.00  0.00           O
ATOM    206  HW1 SOL X 105     100.920  40.170 138.010  1.00  0.00           H
ATOM    207  HW2 SOL X 105      99.470  40.150 138.440  1.00  0.00           H
ATOM    208  OW  SOL X 106     101.870  46.790   3.810  1.00  0.00           O
ATOM    209  HW1 SOL X 106     102.270  45.990   3.470  1.00  0.00           H
ATOM    210  HW2 SOL X 106     101.930  47.420   3.090  1.00  0.00           H
ATOM    211  OW  SOL X 107      77.380 101.540   5.770  1.00  0.00           O
ATOM    212  HW1 SOL X 107      78.310 101.700   5.920  1.00  0.00           H
ATOM    213  HW2 SOL X 107      77.330 101.270   4.850  1.00  0.00           H
ATOM    214  OW  SOL X 108      32.210   4.270  98.240  1.00  0.00           O
ATOM    215  HW1 SOL X 108      31.920   4.600  99.090  1.00  0.00           H
ATOM    216  HW2 SOL X 108      32.520   3.380  98.420  1.00  0.00           H
ATOM    217  OW  SOL X 109      56.060  80.140  45.100  1.00  0.00           O
ATOM    218  HW1 SOL X 109      55.120  79.990  44.950  1.00  0.00           H
ATOM    219  HW2 SOL X 109      56.120  80.340  46.040  1.00  0.00           H
ATOM    220  OW  SOL X 110      90.370  68.570  35.620  1.00  0.00           O
ATOM    221  HW1 SOL X 110      90.550  69.310  35.040  1.00  0.00           H
ATOM    222  HW2 SOL X 110      89.420  68.600  35.760  1.00  0.00           H
ATOM    223  OW  SOL X 111      52.770  83.090  46.200  1.00  0.00           O
ATOM    224  HW1 SOL X 111      52.750  82.440  46.900  1.00  0.00           H
ATOM    225  HW2 SOL X 111      52.270  83.830  46.550  1.00  0.00           H
ATOM    226  OW  SOL X 112      69.380  95.630 153.690  1.00  0.00           O
ATOM    227  HW1 SOL X 112      68.590  95.860 154.180  1.00  0.00           H
ATOM    228  HW2 SOL X 112      69.720  94.850 154.130  1.00  0.00           H
ATOM    229  OW  SOL X 113      62.130  10.680 134.510  1.00  0.00           O
ATOM    230  HW1 SOL X 113      62.730  11.270 134.980  1.00  0.00           H
ATOM    231  HW2 SOL X 113      61.780  11.220 133.800  1.00  0.00           H
ATOM    232  OW  SOL X 114      88.630  37.380  37.320  1.00  0.00           O
ATOM    233  HW1 SOL X 114      89.030  38.230  37.130  1.00  0.00           H
ATOM    234  HW2 SOL X 114      87.940  37.590  37.950  1.00  0.00           H
ATOM    235  OW  SOL X 115      10.100  21.770  11.110  1.00  0.00           O
ATOM    236  HW1 SOL X 115       9.400  21.550  11.740  1.00  0.00           H
ATOM    237  HW2 SOL X 115       9.730  22.480  10.590  1.00  0.00           H
ATOM    238  OW  SOL X 116      20.550  72.550 127.920  1.00  0.00           O
ATOM    239  HW1 SOL X 116      20.890  72.790 128.790  1.00  0.00           H
ATOM    240  HW2 SOL X 116      19.820  73.140 127.770  1.00  0.00           H
ATOM    241  OW  SOL X 117      16.430  61.450   5.360  1.00  0.00           O
ATOM    242  HW1 SOL X 117      17.150  61.970   4.980  1.00  0.00           H
ATOM    243  HW2 SOL X 117      16.470  60.620   4.900  1.00  0.00           H
ATOM    244  OW  SOL X 118      43.860  93.100 124.610  1.00  0.00           O
ATOM    245  HW1 SOL X 118      44.520  93.090 123.920  1.00  0.00           H
ATOM    246  HW2 SOL X 118      43.040  93.270 124.140  1.00  0.00           H
ATOM    247  OW  SOL X 119      49.480  57.210 101.500  1.00  0.00           O
ATOM    248  HW1 SOL X 119      48.880  57.780 101.020  1.00  0.00           H
ATOM    249  HW2 SOL X 119      50.320  57.650 101.460  1.00  0.00           H
ATOM    250  OW  SOL X 120      33.280  37.390 115.210  1.00  0.00           O
ATOM    251  HW1 SOL X 120      33.730  36.960 114.480  1.00  0.00           H
ATOM    252  HW2 SOL X 120      32.620  36.760 115.490  1.00  0.00           H
ATOM    253  OW  SOL X 121     108.000  89.440  57.670  1.00  0.00           O
ATOM    254  HW1 SOL X 121       0.240  89.880  58.120  1.00  0.00           H
ATOM    255  HW2 SOL X 121     107.350  89.290  58.360  1.00  0.00           H
ATOM    256  OW  SOL X 122      12.860   5.150 146.230  1.00  0.00           O
ATOM    257  HW1 SOL X 122      13.290   5.900 146.630  1.00  0.00           H
ATOM    258  HW2 SOL X 122      13.580   4.610 145.890  1.00  0.00           H
ATOM    259  OW  SOL X 123      60.290  63.140 139.900  1.00  0.00           O
ATOM    260  HW1 SOL X 123      60.100  64.030 139.620  1.00  0.00           H
ATOM    261  HW2 SOL X 123      61.140  63.200 140.330  1.00  0.00           H
ATOM    262  OW  SOL X 124      84.880  84.690 151.290  1.00  0.00           O
ATOM    263  HW1 SOL X 124      85.220  85.000 150.450  1.00  0.00           H
ATOM    264  HW2 SOL X 124      85.220  85.320 151.920  1.00  0.00           H
ATOM    265  OW  SOL X 125      96.160   5.220 134.910  1.00  0.00           O
ATOM    266  HW1 SOL X 125      96.560   5.020 135.760  1.00  0.00           H
ATOM    267  HW2 SOL X 125      95.240   4.970 135.000  1.00  0.00           H
ATOM    268  OW  SOL X 126     102.870  50.380 102.600  1.00  0.00           O
ATOM    269  HW1 SOL X 126     102.130  50.120 102.050  1.00  0.00           H
ATOM    270  HW2 SOL X 126     102.480  50.830 103.340  1.00  0.00           H
ATOM    271  OW  SOL X 127      83.870   4.330 104.140  1.00  0.00           O
ATOM    272  HW1 SOL X 127      83.710   5.210 103.810  1.00  0.00           H
ATOM    273  HW2 SOL X 127      83.580   4.340 105.050  1.00  0.00           H
ATOM    274  OW  SOL X 128      11.960  48.230 135.070  1.00  0.00           O
ATOM    275  HW1 SOL X 128      11.600  47.660 135.760  1.00  0.00           H
ATOM    276  HW2 SOL X 128      12.580  47.670 134.600  1.00  0.00           H
ATOM    277  OW  SOL X 129      23.450  82.820  27.000  1.00  0.00           O
ATOM    278  HW1 SOL X 129      23.360  81.980  27.450  1.00  0.00           H
ATOM    279  HW2 SOL X 129      24.270  82.740  26.510  1.00  0.00           H
ATOM    280  OW  SOL X 130      40.350  83.980 138.790  1.00  0.00           O
ATOM    281  HW1 SOL X 130      40.920  84.020 138.030  1.00  0.00           H
ATOM    282  HW2 SOL X 130      39.470  84.050 138.440  1.00  0.00           H
ATOM    283  OW  SOL X 131       1.690  44.530 116.510  1.00  0.00           O
ATOM    284  HW1 SOL X 131       2.040  44.230 117.350  1.00  0.00           H
ATOM    285  HW2 SOL X 131       2.340  45.160 116.200  1.00  0.00           H
ATOM    286  OW  SOL X 132     100.750   3.030 133.330  1.00  0.00           O
ATOM    287  HW1 SOL X 132     100.460   2.520 134.080  1.00  0.00           H
ATOM    288  HW2 SOL X 132     101.030   3.870 133.700  1.00  0.00           H
ATOM    289  OW  SOL X 133      10.990  84.350 117.060  1.00  0.00           O
ATOM    290  HW1 SOL X 133      11.670  84.760 117.600  1.00  0.00           H
ATOM    291  HW2 SOL X 133      10.370  85.050 116.880  1.00  0.00           H
ATOM    292  OW  SOL X 134      66.600  87.310  19.570  1.00  0.00           O
ATOM    293  HW1 SOL X 134      66.670  87.190  20.520  1.00  0.00           H
ATOM    294  HW2 SOL X 134      65.820  86.810  19.330  1.00  0.00           H
ATOM    295  OW  SOL X 135      26.800  25.350  22.220  1.00  0.00           O
ATOM    296  HW1 SOL X 135      27.020  24.720  21.530  1.00  0.00           H
ATOM    297  HW2 SOL X 135      27.640  25.770  22.430  1.00  0.00           H
ATOM    298  OW  SOL X 136       9.150  47.380 150.070  1.00  0.00           O
ATOM    299  HW1 SOL X 136       8.660  46.840 150.690  1.00  0.00           H
ATOM    300  HW2 SOL X 136       9.150  48.260 150.460  1.00  0.00           H
ATOM    301  OW  SOL X 137      79.830  20.180 122.230  1.00  0.00           O
ATOM    302  HW1 SOL X 137      80.500  20.470 121.610  1.00  0.00           H
ATOM    303  HW2 SOL X 137      79.040  20.670 121.980  1.00  0.00           H
ATOM    304  OW  SOL X 138       5.530  45.130 122.150  1.00  0.00           O
ATOM    305  HW1 SOL X 138       6.030  44.320 122.230  1.00  0.00           H
ATOM    306  HW2 SOL X 138       5.150  45.090 121.270  1.00  0.00           H
ATOM    307  OW  SOL X 139      42.700  86.300  55.260  1.00  0.00           O
ATOM    308  HW1 SOL X 139      43.540  86.400  55.710  1.00  0.00           H
ATOM    309  HW2 SOL X 139      42.050  86.500  55.940  1.00  0.00           H
ATOM    310  OW  SOL X 140      89.260  62.810  35.280  1.00  0.00           O
ATOM    311  HW1 SOL X 140      88.610  62.120  35.350  1.00  0.00           H
ATOM    312  HW2 SOL X 140      89.570  62.940  36.180  1.00  0.00           H
ATOM    313  OW  SOL X 141      49.550  47.140 104.570  1.00  0.00           O
ATOM    314  HW1 SOL X 141      48.750  46.790 104.970  1.00  0.00           H
ATOM    315  HW2 SOL X 141      49.280  47.960 104.160  1.00  0.00           H
ATOM    316  OW  SOL X 142      42.720  78.140  31.090  1.00  0.00           O
ATOM    317  HW1 SOL X 142      42.910  77.870  31.990  1.00  0.00           H
ATOM    318  HW2 SOL X 142      43.350  77.660  30.550  1.00  0.00           H
ATOM    319  OW  SOL X 143      57.510  77.310 114.900  1.00  0.00           O
ATOM    320  HW1 SOL X 143      57.380  76.520 115.420  1.00  0.00           H
ATOM    321  HW2 SOL X 143      57.170  78.020 115.450  1.00  0.00           H
ATOM    322  OW  SOL X 144      87.030  89.020  33.000  1.00  0.00           O
ATOM    323  HW1 SOL X 144      86.860  89.260  33.910  1.00  0.00           H
ATOM    324  HW2 SOL X 144      86.200  88.670  32.690  1.00  0.00           H
ATOM    325  OW  SOL X 145      63.890  63.120 147.340  1.00  0.00           O
ATOM    326  HW1 SOL X 145      63.980  63.110 148.290  1.00  0.00           H
ATOM    327  HW2 SOL X 145      63.150  62.530 147.160  1.00  0.00           H
ATOM    328  OW  SOL X 146      77.550  58.620  12.440  1.00  0.00           O
ATOM    329  HW1 SOL X 146      78.460  58.880  12.330  1.00  0.00           H
ATOM    330  HW2 SOL X 146      77.090  59.430  12.660  1.00  0.00           H
ATOM    331  OW  SOL X 147       2.550 102.880 114.190  1.00  0.00           O
ATOM    332  HW1 SOL X 147       2.960 102.210 114.740  1.00  0.00           H
ATOM    333  HW2 SOL X 147       2.890 102.710 113.320  1.00  0.00           H
ATOM    334  OW  SOL X 148      42.210  33.840   4.660  1.00  0.00           O
ATOM    335  HW1 SOL X 148      42.220  34.790   4.730  1.00  0.00           H
ATOM    336  HW2 SOL X 148      41.370  33.640   4.240  1.00  0.00           H
ATOM    337  OW  SOL X 149      53.550 106.790  51.830  1.00  0.00           O
ATOM    338  HW1 SOL X 149      53.920 106.610  52.700  1.00  0.00           H
ATOM    339  HW2 SOL X 149      54.040 107.540  51.510  1.00  0.00           H
ATOM    340  OW  SOL X 150      37.260   0.020 122.640  1.00  0.00           O
ATOM    341  HW1 SOL X 150      36.870   0.530 123.350  1.00  0.00           H
ATOM    342  HW2 SOL X 150      36.720 107.710 122.580  1.00  0.00           H
ATOM    343  OW  SOL X 151      44.250  37.220 111.300  1.00  0.00           O
ATOM    344  HW1 SOL X 151      45.200  37.280 111.440  1.00  0.00           H
ATOM    345  HW2 SOL X 151      44.160  36.720 110.490  1.00  0.00           H
ATOM    346  OW  SOL X 152      82.930  47.550 112.450  1.00  0.00           O
ATOM    347  HW1 SOL X 152      82.450  48.070 113.100  1.00  0.00           H
ATOM    348  HW2 SOL X 152      83.400  46.900 112.960  1.00  0.00           H
ATOM    349  OW  SOL X 153      86.530  29.360  28.590  1.00  0.00           O
ATOM    350  HW1 SOL X 153      85.820  29.820  28.150  1.00  0.00           H
ATOM    351  HW2 SOL X 153      86.710  28.600  28.040  1.00  0.00           H
ATOM    352  OW  SOL X 154       1.610  10.960 125.150  1.00  0.00           O
ATOM    353  HW1 SOL X 154       1.670  11.640 125.820  1.00  0.00           H
ATOM    354  HW2 SOL X 154       1.260  11.410 124.380  1.00  0.00           H
ATOM    355  OW  SOL X 155      79.660  66.240  14.740  1.00  0.00           O
ATOM    356  HW1 SOL X 155      80.490  66.230  14.280  1.00  0.00           H
ATOM    357  HW2 SOL X 155      79.800  65.660  15.490  1.00  0.00           H
ATOM    358  OW  SOL X 156      42.330  65.610 114.090  1.00  0.00           O
ATOM    359  HW1 SOL X 156      41.520  66.050 114.340  1.00  0.00           H
ATOM    360  HW2 SOL X 156      42.280  64.750 114.500  1.00  0.00           H
ATOM    361  OW  SOL X 157       9.960 101.690  51.180  1.00  0.00           O
ATOM    362  HW1 SOL X 157       9.320 101.060  51.520  1.00  0.00           H
ATOM    363  HW2 SOL X 157       9.480 102.510  51.120  1.00  0.00           H
ATOM    364  OW  SOL X 158     102.780  34.320 147.680  1.00  0.00           O
ATOM    365  HW1 SOL X 158     102.700  34.350 148.630  1.00  0.00           H
ATOM    366  HW2 SOL X 158     103.720  34.440 147.520  1.00  0.00           H
ATOM    367  OW  SOL X 159      75.420  66.690  96.490  1.00  0.00           O
ATOM    368  HW1 SOL X 159      76.210  67.140  96.770  1.00  0.00           H
ATOM    369  HW2 SOL X 159      75.640  66.310  95.640  1.00  0.00           H
ATOM    370  OW  SOL X 160     107.790 107.390 133.870  1.00  0.00           O
ATOM    371  HW1 SOL X 160     107.050 108.000 133.950  1.00  0.00           H
ATOM    372  HW2 SOL X 160     108.310 107.750 133.150  1.00  0.00           H
ATOM    373  OW  SOL X 161     104.460  93.440 133.310  1.00  0.00           O
ATOM    374  HW1 SOL X 161     104.550  93.120 134.210  1.00  0.00           H
ATOM    375  HW2 SOL X 161     105.330  93.350 132.940  1.00  0.00           H
ATOM    376  OW  SOL X 162      66.720  66.210  97.790  1.00  0.00           O
ATOM    377  HW1 SOL X 162      66.480  66.750  98.540  1.00  0.00           H
ATOM    378  HW2 SOL X 162      67.010  66.840  97.130  1.00  0.00           H
ATOM    379  OW  SOL X 163      92.400  94.850   0.900  1.00  0.00           O
ATOM    380  HW1 SOL X 163      91.620  95.330   1.190  1.00  0.00           H
ATOM    381  HW2 SOL X 163      93.130  95.320   1.310  1.00  0.00           H
ATOM    382  OW  SOL X 164      51.680  25.140  54.520  1.00  0.00           O
ATOM    383  HW1 SOL X 164      51.080  25.890  54.470  1.00  0.00           H
ATOM    384  HW2 SOL X 164      51.110  24.370  54.530  1.00  0.00           H
ATOM    385  OW  SOL X 165      56.300 102.660  60.490  1.00  0.00           O
ATOM    386  HW1 SOL X 165      55.440 102.240  60.550  1.00  0.00           H
ATOM    387  HW2 SOL X 165      56.860 102.150  61.070  1.00  0.00           H
ATOM    388  OW  SOL X 166      39.380  21.810 110.980  1.00  0.00           O
ATOM    389  HW1 SOL X 166      39.890  21.610 111.770  1.00  0.00           H
ATOM    390  HW2 SOL X 166      39.460  21.020 110.440  1.00  0.00           H
ATOM    391  OW  SOL X 167      30.810 101.910  23.970  1.00  0.00           O
ATOM    392  HW1 SOL X 167      30.650 101.600  23.080  1.00  0.00           H
ATOM    393  HW2 SOL X 167      31.600 101.450  24.240  1.00  0.00           H
ATOM    394  OW  SOL X 168      51.570  91.960 138.540  1.00  0.00           O
ATOM    395  HW1 SOL X 168      52.300  92.550 138.390  1.00  0.00           H
ATOM    396  HW2 SOL X 168      51.020  92.420 139.170  1.00  0.00           H
ATOM    397  OW  SOL X 169      27.430  51.500 110.420  1.00  0.00           O
ATOM    398  HW1 SOL X 169      27.390  50.600 110.080  1.00  0.00           H
ATOM    399  HW2 SOL X 169      26.610  51.900 110.140  1.00  0.00           H
ATOM    400  OW  SOL X 170      86.260 103.280 135.140  1.00  0.00           O
ATOM    401  HW1 SOL X 170      86.060 102.360 134.990  1.00  0.00           H
ATOM    402  HW2 SOL X 170      86.350 103.650 134.260  1.00  0.00           H
ATOM    403  OW  SOL X 171     103.570  90.310  53.220  1.00  0.00           O
ATOM    404  HW1 SOL X 171     104.070  89.570  53.580  1.00  0.00           H
ATOM    405  HW2 SOL X 171     102.960  90.540  53.920  1.00  0.00           H
ATOM    406  OW  SOL X 172      51.040   5.630   2.940  1.00  0.00           O
ATOM    407  HW1 SOL X 172      50.520   4.830   2.860  1.00  0.00           H
ATOM    408  HW2 SOL X 172      50.430   6.330   2.750  1.00  0.00           H
ATOM    409  OW  SOL X 173       6.150 104.860 131.880  1.00  0.00           O
ATOM    410  HW1 SOL X 173       5.430 104.460 131.380  1.00  0.00           H
ATOM    411  HW2 SOL X 173       5.830 104.850 132.790  1.00  0.00           H
ATOM    412  OW  SOL X 174      28.190  98.840 121.800  1.00  0.00           O
ATOM    413  HW1 SOL X 174      28.140  98.780 120.840  1.00  0.00           H
ATOM    414  HW2 SOL X 174      28.780  99.590 121.950  1.00  0.00           H
ATOM    415  OW  SOL X 175     102.930  40.730  17.180  1.00  0.00           O
ATOM    416  HW1 SOL X 175     102.810  40.020  17.810  1.00  0.00           H
ATOM    417  HW2 SOL X 175     103.620  40.400  16.590  1.00  0.00           H
ATOM    418  OW  SOL X 176     105.980  12.830 124.460  1.00  0.00           O
ATOM    419  HW1 SOL X 176     106.430  13.550 124.880  1.00  0.00           H
ATOM    420  HW2 SOL X 176     105.050  13.010 124.600  1.00  0.00           H
ATOM    421  OW  SOL X 177      74.610  35.810  20.400  1.00  0.00           O
ATOM    422  HW1 SOL X 177      74.450  36.470  21.080  1.00  0.00           H
ATOM    423  HW2 SOL X 177      73.810  35.810  19.870  1.00  0.00           H
ATOM    424  OW  SOL X 178      61.100  72.730 138.360  1.00  0.00           O
ATOM    425  HW1 SOL X 178      61.000  73.200 137.530  1.00  0.00           H
ATOM    426  HW2 SOL X 178      60.350  72.150 138.410  1.00  0.00           H
ATOM    427  OW  SOL X 179      63.070   7.840 153.040  1.00  0.00           O
ATOM    428  HW1 SOL X 179      62.270   7.740 153.570  1.00  0.00           H
ATOM    429  HW2 SOL X 179      63.740   7.370 153.540  1.00  0.00           H
ATOM    430  OW  SOL X 180      22.360  76.120  46.110  1.00  0.00           O
ATOM    431  HW1 SOL X 180      21.500  76.560  46.180  1.00  0.00           H
ATOM    432  HW2 SOL X 180      22.650  76.040  47.020  1.00  0.00           H
ATOM    433  OW  SOL X 181      75.320  99.430 135.440  1.00  0.00           O
ATOM    434  HW1 SOL X 181      75.640  99.710 136.300  1.00  0.00           H
ATOM    435  HW2 SOL X 181      74.390  99.670 135.440  1.00  0.00           H
ATOM    436  OW  SOL X 182      85.880  68.420 121.850  1.00  0.00           O
ATOM    437  HW1 SOL X 182      85.970  67.470 121.950  1.00  0.00           H
ATOM    438  HW2 SOL X 182      85.710  68.550 120.920  1.00  0.00           H
ATOM    439  OW  SOL X 183     106.390 103.480 107.800  1.00  0.00           O
ATOM    440  HW1 SOL X 183     107.050 102.970 107.330  1.00  0.00           H
ATOM    441  HW2 SOL X 183     105.760 103.730 107.130  1.00  0.00           H
ATOM    442  OW  SOL X 184      65.810  72.250 102.980  1.00  0.00           O
ATOM    443  HW1 SOL X 184      65.260  71.460 103.030  1.00  0.00           H
ATOM    444  HW2 SOL X 184      65.620  72.620 102.120  1.00  0.00           H
ATOM    445  OW  SOL X 185     100.720 107.120 126.560  1.00  0.00           O
ATOM    446  HW1 SOL X 185     100.140 107.850 126.370  1.00  0.00           H
ATOM    447  HW2 SOL X 185     101.540 107.340 126.130  1.00  0.00           H
ATOM    448  OW  SOL X 186      45.460  65.970  29.800  1.00  0.00           O
ATOM    449  HW1 SOL X 186      45.230  66.690  29.210  1.00  0.00           H
ATOM    450  HW2 SOL X 186      45.540  65.210  29.230  1.00  0.00           H
ATOM    451  OW  SOL X 187      30.380  24.180  13.690  1.00  0.00           O
ATOM    452  HW1 SOL X 187      30.080  23.430  14.200  1.00  0.00           H
ATOM    453  HW2 SOL X 187      30.990  24.640  14.270  1.00  0.00           H
ATOM    454  OW  SOL X 188      81.570  49.220 101.650  1.00  0.00           O
ATOM    455  HW1 SOL X 188      82.350  48.690 101.440  1.00  0.00           H
ATOM    456  HW2 SOL X 188      80.840  48.710 101.320  1.00  0.00           H
ATOM    457  OW  SOL X 189      93.180  64.470  31.970  1.00  0.00           O
ATOM    458  HW1 SOL X 189      94.080  64.220  32.170  1.00  0.00           H
ATOM    459  HW2 SOL X 189      92.710  64.390  32.800  1.00  0.00           H
ATOM    460  OW  SOL X 190      17.700  44.450 126.260  1.00  0.00           O
ATOM    461  HW1 SOL X 190      18.050  43.910 126.970  1.00  0.00           H
ATOM    462  HW2 SOL X 190      18.160  44.140 125.480  1.00  0.00           H
ATOM    463  OW  SOL X 191       7.380  11.910  34.290  1.00  0.00           O
ATOM    464  HW1 SOL X 191       7.240  12.840  34.450  1.00  0.00           H
ATOM    465  HW2 SOL X 191       8.160  11.870  33.740  1.00  0.00           H
ATOM    466  OW  SOL X 192      32.200  70.940   1.410  1.00  0.00           O
ATOM    467  HW1 SOL X 192      32.350  70.100   1.850  1.00  0.00           H
ATOM    468  HW2 SOL X 192      32.050  71.570   2.110  1.00  0.00           H
ATOM    469  OW  SOL X 193      55.040  92.180  54.700  1.00  0.00           O
ATOM    470  HW1 SOL X 193      54.190  91.900  55.050  1.00  0.00           H
ATOM    471  HW2 SOL X 193      55.490  92.560  55.450  1.00  0.00           H
ATOM    472  OW  SOL X 194      31.990  93.790 122.160  1.00  0.00           O
ATOM    473  HW1 SOL X 194      32.430  94.410 122.740  1.00  0.00           H
ATOM    474  HW2 SOL X 194      32.280  92.930 122.470  1.00  0.00           H
ATOM    475  OW  SOL X 195      68.030  24.780   3.200  1.00  0.00           O
ATOM    476  HW1 SOL X 195      67.610  23.930   3.070  1.00  0.00           H
ATOM    477  HW2 SOL X 195      68.540  24.680   4.000  1.00  0.00           H
ATOM    478  OW  SOL X 196      45.890  61.230  27.280  1.00  0.00           O
ATOM    479  HW1 SOL X 196      44.970  61.010  27.140  1.00  0.00           H
ATOM    480  HW2 SOL X 196      46.170  60.660  28.000  1.00  0.00           H
ATOM    481  OW  SOL X 197      46.520  22.360 148.290  1.00  0.00           O
ATOM    482  HW1 SOL X 197      45.710  21.880 148.450  1.00  0.00           H
ATOM    483  HW2 SOL X 197      46.240  23.230 148.000  1.00  0.00           H
ATOM    484  OW  SOL X 198      53.640  68.050 139.010  1.00  0.00           O
ATOM    485  HW1 SOL X 198      53.500  67.130 138.770  1.00  0.00           H
ATOM    486  HW2 SOL X 198      54.570  68.110 139.220  1.00  0.00           H
ATOM    487  OW  SOL X 199      97.200  13.600  14.370  1.00  0.00           O
ATOM    488  HW1 SOL X 199      96.440  14.190  14.450  1.00  0.00           H
ATOM    489  HW2 SOL X 199      97.000  13.040  13.630  1.00  0.00           H
ATOM    490  OW  SOL X 200      14.780 101.450  34.760  1.00  0.00           O
ATOM    491  HW1 SOL X 200      15.560 101.900  34.420  1.00  0.00           H
ATOM    492  HW2 SOL X 200      14.090 101.660  34.140  1.00  0.00           H
ATOM    493  OW  SOL X 201      28.650  98.080  45.330  1.00  0.00           O
ATOM    494  HW1 SOL X 201      27.700  98.140  45.410  1.00  0.00           H
ATOM    495  HW2 SOL X 201      28.830  97.150  45.290  1.00  0.00           H
ATOM    496  OW  SOL X 202      49.130  49.950 111.200  1.00  0.00           O
ATOM    497  HW1 SOL X 202      49.690  50.330 110.520  1.00  0.00           H
ATOM    498  HW2 SOL X 202      48.370  49.610 110.730  1.00  0.00           H
ATOM    499  OW  SOL X 203      27.900 103.470  42.330  1.00  0.00           O
ATOM    500  HW1 SOL X 203      28.010 102.720  42.910  1.00  0.00           H
ATOM    501  HW2 SOL X 203      28.340 104.190  42.790  1.00  0.00           H
ATOM    502  OW  SOL X 204      54.930  13.070 103.760  1.00  0.00           O
ATOM    503  HW1 SOL X 204      54.140  12.560 103.530  1.00  0.00           H
ATOM    504  HW2 SOL X 204      54.860  13.210 104.700  1.00  0.00           H
ATOM    505  OW  SOL X 205      93.820  17.260  49.810  1.00  0.00           O
ATOM    506  HW1 SOL X 205      93.810  18.180  50.090  1.00  0.00           H
ATOM    507  HW2 SOL X 205      93.140  16.840  50.340  1.00  0.00           H
ATOM    508  OW  SOL X 206      55.540  84.440 101.770  1.00  0.00           O
ATOM    509  HW1 SOL X 206      54.670  84.280 102.120  1.00  0.00           H
ATOM    510  HW2 SOL X 206      55.630  83.830 101.040  1.00  0.00           H
ATOM    511  OW  SOL X 207      71.870  23.550  92.070  1.00  0.00           O
ATOM    512  HW1 SOL X 207      72.820  23.540  92.230  1.00  0.00           H
ATOM    513  HW2 SOL X 207      71.690  22.700  91.660  1.00  0.00           H
ATOM    514  OW  SOL X 208      74.800 106.930 141.370  1.00  0.00           O
ATOM    515  HW1 SOL X 208      74.890 107.540 142.100  1.00  0.00           H
ATOM    516  HW2 SOL X 208      74.390 106.160 141.760  1.00  0.00           H
ATOM    517  OW  SOL X 209      70.940  83.870  37.260  1.00  0.00           O
ATOM    518  HW1 SOL X 209      70.120  84.070  36.790  1.00  0.00           H
ATOM    519  HW2 SOL X 209      71.450  84.680  37.180  1.00  0.00           H
ATOM    520  OW  SOL X 210      43.660  33.280 100.320  1.00  0.00           O
ATOM    521  HW1 SOL X 210      43.310  33.870  99.650  1.00  0.00           H
ATOM    522  HW2 SOL X 210      42.940  32.680 100.500  1.00  0.00           H
ATOM    523  OW  SOL X 211      68.060  10.190 115.450  1.00  0.00           O
ATOM    524  HW1 SOL X 211      67.860  11.120 115.430  1.00  0.00           H
ATOM    525  HW2 SOL X 211      67.520   9.840 116.170  1.00  0.00           H
ATOM    526  OW  SOL X 212       0.760  31.140 105.450  1.00  0.00           O
ATOM    527  HW1 SOL X 212       0.690  30.970 104.510  1.00  0.00           H
ATOM    528  HW2 SOL X 212       0.020  30.670 105.830  1.00  0.00           H
ATOM    529  OW  SOL X 213      72.330  40.170   9.360  1.00  0.00           O
ATOM    530  HW1 SOL X 213      72.500  40.650  10.170  1.00  0.00           H
ATOM    531  HW2 SOL X 213      72.570  39.260   9.560  1.00  0.00           H
ATOM    532  OW  SOL X 214       4.940  37.030 118.760  1.00  0.00           O
ATOM    533  HW1 SOL X 214       5.430  37.650 118.220  1.00  0.00           H
ATOM    534  HW2 SOL X 214       4.040  37.350 118.720  1.00  0.00           H
ATOM    535  OW  SOL X 215       5.830  68.500  28.450  1.00  0.00           O
ATOM    536  HW1 SOL X 215       6.280  67.760  28.860  1.00  0.00           H
ATOM    537  HW2 SOL X 215       4.910  68.390  28.710  1.00  0.00           H
ATOM    538  OW  SOL X 216       5.540  97.650  36.640  1.00  0.00           O
ATOM    539  HW1 SOL X 216       6.100  97.890  35.900  1.00  0.00           H
ATOM    540  HW2 SOL X 216       4.860  98.320  36.650  1.00  0.00           H
ATOM    541  OW  SOL X 217      12.150  17.510  65.440  1.00  0.00           O
ATOM    542  HW1 SOL X 217      13.050  17.230  65.270  1.00  0.00           H
ATOM    543  HW2 SOL X 217      11.640  17.100  64.750  1.00  0.00           H
ATOM    544  OW  SOL X 218      37.160  80.270 138.010  1.00  0.00           O
ATOM    545  HW1 SOL X 218      37.520  80.300 137.130  1.00  0.00           H
ATOM    546  HW2 SOL X 218      37.790  80.770 138.540  1.00  0.00           H
ATOM    547  OW  SOL X 219      33.300  17.040 122.580  1.00  0.00           O
ATOM    548  HW1 SOL X 219      32.730  17.560 123.160  1.00  0.00           H
ATOM    549  HW2 SOL X 219      34.160  17.430 122.670  1.00  0.00           H
ATOM    550  OW  SOL X 220      99.450  29.590 134.740  1.00  0.00           O
ATOM    551  HW1 SOL X 220     100.320  29.210 134.740  1.00  0.00           H
ATOM    552  HW2 SOL X 220      99.070  29.330 135.580  1.00  0.00           H
ATOM    553  OW  SOL X 221       9.000  17.170  21.890  1.00  0.00           O
ATOM    554  HW1 SOL X 221       8.160  17.330  22.320  1.00  0.00           H
ATOM    555  HW2 SOL X 221       9.520  17.950  22.060  1.00  0.00           H
ATOM    556  OW  SOL X 222      10.860  38.300 109.510  1.00  0.00           O
ATOM    557  HW1 SOL X 222      10.370  39.130 109.420  1.00  0.00           H
ATOM    558  HW2 SOL X 222      10.550  37.930 110.330  1.00  0.00           H
ATOM    559  OW  SOL X 223      57.170  18.050 134.160  1.00  0.00           O
ATOM    560  HW1 SOL X 223      57.230  17.320 133.540  1.00  0.00           H
ATOM    561  HW2 SOL X 223      57.830  18.670 133.860  1.00  0.00           H
ATOM    562  OW  SOL X 224      61.420  27.920  98.300  1.00  0.00           O
ATOM    563  HW1 SOL X 224      60.720  27.790  98.940  1.00  0.00           H
ATOM    564  HW2 SOL X 224      61.500  27.080  97.860  1.00  0.00           H
ATOM    565  OW  SOL X 225      23.900  39.400  94.550  1.00  0.00           O
ATOM    566  HW1 SOL X 225      22.960  39.220  94.570  1.00  0.00           H
ATOM    567  HW2 SOL X 225      24.310  38.540  94.640  1.00  0.00           H
ATOM    568  OW  SOL X 226      10.490   7.850  36.670  1.00  0.00           O
ATOM    569  HW1 SOL X 226      10.780   7.460  37.490  1.00  0.00           H
ATOM    570  HW2 SOL X 226      11.240   8.350  36.360  1.00  0.00           H
ATOM    571  OW  SOL X 227      67.550  46.210  20.830  1.00  0.00           O
ATOM    572  HW1 SOL X 227      66.930  46.770  21.290  1.00  0.00           H
ATOM    573  HW2 SOL X 227      67.670  45.460  21.410  1.00  0.00           H
ATOM    574  OW  SOL X 228      69.330  43.830 109.830  1.00  0.00           O
ATOM    575  HW1 SOL X 228      70.050  44.460 109.930  1.00  0.00           H
ATOM    576  HW2 SOL X 228      68.870  43.860 110.660  1.00  0.00           H
ATOM    577  OW  SOL X 229      41.610  17.760 110.450  1.00  0.00           O
ATOM    578  HW1 SOL X 229      42.280  18.150 111.010  1.00  0.00           H
ATOM    579  HW2 SOL X 229      41.160  17.120 111.010  1.00  0.00           H
ATOM    580  OW  SOL X 230      23.960  72.590 124.160  1.00  0.00           O
ATOM    581  HW1 SOL X 230      23.070  72.830 124.420  1.00  0.00           H
ATOM    582  HW2 SOL X 230      24.190  73.220 123.480  1.00  0.00           H
ATOM    583  OW  SOL X 231      82.510  45.670 129.880  1.00  0.00           O
ATOM    584  HW1 SOL X 231      81.790  45.950 130.430  1.00  0.00           H
ATOM    585  HW2 SOL X 231      83.060  45.130 130.450  1.00  0.00           H
ATOM    586  OW  SOL X 232      40.410  85.730 121.990  1.00  0.00           O
ATOM    587  HW1 SOL X 232      40.340  86.650 122.260  1.00  0.00           H
ATOM    588  HW2 SOL X 232      39.760  85.280 122.540  1.00  0.00           H
ATOM    589  OW  SOL X 233      70.210  47.120   0.230  1.00  0.00           O
ATOM    590  HW1 SOL X 233      70.650  46.340   0.570  1.00  0.00           H
ATOM    591  HW2 SOL X 233      69.350  47.110   0.640  1.00  0.00           H
ATOM    592  OW  SOL X 234      91.100  58.840  98.000  1.00  0.00           O
ATOM    593  HW1 SOL X 234      90.630  59.610  97.700  1.00  0.00           H
ATOM    594  HW2 SOL X 234      90.630  58.100  97.630  1.00  0.00           H
ATOM    595  OW  SOL X 235      42.580  54.410  97.570  1.00  0.00           O
ATOM    596  HW1 SOL X 235      41.640  54.440  97.370  1.00  0.00           H
ATOM    597  HW2 SOL X 235      42.930  53.760  96.960  1.00  0.00           H
ATOM    598  OW  SOL X 236     105.910  97.640  10.600  1.00  0.00           O
ATOM    599  HW1 SOL X 236     105.150  97.240  11.020  1.00  0.00           H
ATOM    600  HW2 SOL X 236     106.160  98.360  11.190  1.00  0.00           H
ATOM    601  OW  SOL X 237      89.860 102.670 106.450  1.00  0.00           O
ATOM    602  HW1 SOL X 237      90.790 102.530 106.270  1.00  0.00           H
ATOM    603  HW2 SOL X 237      89.720 102.320 107.330  1.00  0.00           H
ATOM    604  OW  SOL X 238      28.460   8.780 112.640  1.00  0.00           O
ATOM    605  HW1 SOL X 238      28.850   9.640 112.710  1.00  0.00           H
ATOM    606  HW2 SOL X 238      29.130   8.240 112.210  1.00  0.00           H
ATOM    607  OW  SOL X 239      51.670  24.360  21.460  1.00  0.00           O
ATOM    608  HW1 SOL X 239      51.050  25.080  21.340  1.00  0.00           H
ATOM    609  HW2 SOL X 239      51.140  23.640  21.790  1.00  0.00           H
ATOM    610  OW  SOL X 240      43.770  40.350 150.770  1.00  0.00           O
ATOM    611  HW1 SOL X 240      44.520  40.920 150.570  1.00  0.00           H
ATOM    612  HW2 SOL X 240      43.050  40.960 150.930  1.00  0.00           H
ATOM    613  OW  SOL X 241      41.530  92.070   4.690  1.00  0.00           O
ATOM    614  HW1 SOL X 241      41.170  92.830   4.230  1.00  0.00           H
ATOM    615  HW2 SOL X 241      41.030  91.330   4.360  1.00  0.00           H
ATOM    616  OW  SOL X 242     105.850  26.700  36.650  1.00  0.00           O
ATOM    617  HW1 SOL X 242     105.600  26.950  37.540  1.00  0.00           H
ATOM    618  HW2 SOL X 242     105.450  27.370  36.090  1.00  0.00           H
ATOM    619  OW  SOL X 243      81.990 104.950  12.700  1.00  0.00           O
ATOM    620  HW1 SOL X 243      81.780 105.450  13.490  1.00  0.00           H
ATOM    621  HW2 SOL X 243      81.160 104.890  12.230  1.00  0.00           H
ATOM    622  OW  SOL X 244     105.920  48.990 124.680  1.00  0.00           O
ATOM    623  HW1 SOL X 244     106.080  49.150 125.610  1.00  0.00           H
ATOM    624  HW2 SOL X 244     106.150  48.070 124.560  1.00  0.00           H
ATOM    625  OW  SOL X 245       0.400   9.090  47.580  1.00  0.00           O
ATOM    626  HW1 SOL X 245       0.270   8.190  47.280  1.00  0.00           H
ATOM    627  HW2 SOL X 245       1.350   9.200  47.600  1.00  0.00           H
ATOM    628  OW  SOL X 246      93.790   3.680   8.310  1.00  0.00           O
ATOM    629  HW1 SOL X 246      94.150   4.000   7.480  1.00  0.00           H
ATOM    630  HW2 SOL X 246      94.190   2.810   8.420  1.00  0.00           H
ATOM    631  OW  SOL X 247      99.290  79.430 106.850  1.00  0.00           O
ATOM    632  HW1 SOL X 247      99.530  79.040 106.010  1.00  0.00           H
ATOM    633  HW2 SOL X 247      99.090  78.670 107.410  1.00  0.00           H
ATOM    634  OW  SOL X 248      57.680  90.450  15.920  1.00  0.00           O
ATOM    635  HW1 SOL X 248      57.290  90.220  16.770  1.00  0.00           H
ATOM    636  HW2 SOL X 248      57.770  89.610  15.470  1.00  0.00           H
ATOM    637  OW  SOL X 249      91.020  60.290  52.030  1.00  0.00           O
ATOM    638  HW1 SOL X 249      90.190  60.040  52.430  1.00  0.00           H
ATOM    639  HW2 SOL X 249      91.680  60.090  52.690  1.00  0.00           H
ATOM    640  OW  SOL X 250      72.560  80.710 108.060  1.00  0.00           O
ATOM    641  HW1 SOL X 250      72.750  81.580 108.430  1.00  0.00           H
ATOM    642  HW2 SOL X 250      72.290  80.190 108.820  1.00  0.00           H
ATOM    643  OW  SOL X 251      22.910   9.400  13.170  1.00  0.00           O
ATOM    644  HW1 SOL X 251      23.380   9.470  14.000  1.00  0.00           H
ATOM    645  HW2 SOL X 251      23.570   9.160  12.530  1.00  0.00           H
ATOM    646  OW  SOL X 252      92.370  86.470 133.320  1.00  0.00           O
ATOM    647  HW1 SOL X 252      91.590  86.370 132.780  1.00  0.00           H
ATOM    648  HW2 SOL X 252      92.980  86.960 132.770  1.00  0.00           H
ATOM    649  OW  SOL X 253      15.800  16.610 137.870  1.00  0.00           O
ATOM    650  HW1 SOL X 253      16.280  15.800 138.060  1.00  0.00           H
ATOM    651  HW2 SOL X 253      16.410  17.310 138.110  1.00  0.00           H
ATOM    652  OW  SOL X 254      79.180  28.840 129.800  1.00  0.00           O
ATOM    653  HW1 SOL X 254      79.350  29.200 128.930  1.00  0.00           H
ATOM    654  HW2 SOL X 254      79.430  29.540 130.410  1.00  0.00           H
ATOM    655  OW  SOL X 255      47.630  90.100  28.610  1.00  0.00           O
ATOM    656  HW1 SOL X 255      48.230  89.530  29.090  1.00  0.00           H
ATOM    657  HW2 SOL X 255      46.840  89.590  28.490  1.00  0.00           H
ATOM    658  OW  SOL X 256      21.080  88.980 112.080  1.00  0.00           O
ATOM    659  HW1 SOL X 256      20.970  88.180 111.570  1.00  0.00           H
ATOM    660  HW2 SOL X 256      21.990  88.970 112.370  1.00  0.00           H
ATOM    661  OW  SOL X 257      50.510  88.640 136.180  1.00  0.00           O
ATOM    662  HW1 SOL X 257      50.500  87.710 136.400  1.00  0.00           H
ATOM    663  HW2 SOL X 257      51.260  88.750 135.600  1.00  0.00           H
ATOM    664  OW  SOL X 258      99.380   4.120 102.060  1.00  0.00           O
ATOM    665  HW1 SOL X 258      99.170   4.770 102.730  1.00  0.00           H
ATOM    666  HW2 SOL X 258      99.000   3.300 102.400  1.00  0.00           H
ATOM    667  OW  SOL X 259      47.160   4.730  10.930  1.00  0.00           O
ATOM    668  HW1 SOL X 259      46.680   4.570  10.120  1.00  0.00           H
ATOM    669  HW2 SOL X 259      47.870   5.320  10.670  1.00  0.00           H
ATOM    670  OW  SOL X 260      25.430  13.700 135.940  1.00  0.00           O
ATOM    671  HW1 SOL X 260      25.340  14.040 135.050  1.00  0.00           H
ATOM    672  HW2 SOL X 260      25.250  12.770 135.860  1.00  0.00           H
ATOM    673  OW  SOL X 261     103.550  60.380  13.160  1.00  0.00           O
ATOM    674  HW1 SOL X 261     104.090  59.660  13.500  1.00  0.00           H
ATOM    675  HW2 SOL X 261     103.210  60.810  13.950  1.00  0.00           H
ATOM    676  OW  SOL X 262       5.020  53.130 115.150  1.00  0.00           O
ATOM    677  HW1 SOL X 262       4.650  52.270 115.370  1.00  0.00           H
ATOM    678  HW2 SOL X 262       5.410  53.430 115.970  1.00  0.00           H
ATOM    679  OW  SOL X 263       2.290  64.120  10.170  1.00  0.00           O
ATOM    680  HW1 SOL X 263       1.900  64.990  10.250  1.00  0.00           H
ATOM    681  HW2 SOL X 263       1.680  63.550  10.630  1.00  0.00           H
ATOM    682  OW  SOL X 264      35.300  74.200  20.800  1.00  0.00           O
ATOM    683  HW1 SOL X 264      35.680  73.350  20.600  1.00  0.00           H
ATOM    684  HW2 SOL X 264      34.980  74.130  21.700  1.00  0.00           H
ATOM    685  OW  SOL X 265      31.760  92.110 100.550  1.00  0.00           O
ATOM    686  HW1 SOL X 265      32.170  91.240 100.550  1.00  0.00           H
ATOM    687  HW2 SOL X 265      32.330  92.650 101.090  1.00  0.00           H
ATOM    688  OW  SOL X 266      76.650  59.430  34.770  1.00  0.00           O
ATOM    689  HW1 SOL X 266      77.490  59.720  35.130  1.00  0.00           H
ATOM    690  HW2 SOL X 266      76.480  60.040  34.060  1.00  0.00           H
ATOM    691  OW  SOL X 267      39.650  97.440  28.820  1.00  0.00           O
ATOM    692  HW1 SOL X 267      38.820  97.910  28.730  1.00  0.00           H
ATOM    693  HW2 SOL X 267      40.060  97.840  29.590  1.00  0.00           H
ATOM    694  OW  SOL X 268      49.700  61.720 111.890  1.00  0.00           O
ATOM    695  HW1 SOL X 268      48.810  61.380 111.790  1.00  0.00           H
ATOM    696  HW2 SOL X 268      50.030  61.770 111.000  1.00  0.00           H
ATOM    697  OW  SOL X 269      68.970  46.690   9.440  1.00  0.00           O
ATOM    698  HW1 SOL X 269      68.890  47.230   8.650  1.00  0.00           H
ATOM    699  HW2 SOL X 269      69.860  46.840   9.740  1.00  0.00           H
ATOM    700  OW  SOL X 270      25.860  18.990 150.560  1.00  0.00           O
ATOM    701  HW1 SOL X 270      25.840  18.080 150.260  1.00  0.00           H
ATOM    702  HW2 SOL X 270      26.790  19.210 150.560  1.00  0.00           H
ATOM    703  OW  SOL X 271      99.910  64.790  18.900  1.00  0.00           O
ATOM    704  HW1 SOL X 271      99.220  64.350  18.410  1.00  0.00           H
ATOM    705  HW2 SOL X 271     100.220  65.490  18.320  1.00  0.00           H
ATOM    706  OW  SOL X 272      17.450  48.580  37.200  1.00  0.00           O
ATOM    707  HW1 SOL X 272      17.450  48.560  36.250  1.00  0.00           H
ATOM    708  HW2 SOL X 272      17.370  49.500  37.430  1.00  0.00           H
ATOM    709  OW  SOL X 273      71.490  51.330  37.380  1.00  0.00           O
ATOM    710  HW1 SOL X 273      72.020  51.630  36.640  1.00  0.00           H
ATOM    711  HW2 SOL X 273      70.650  51.780  37.270  1.00  0.00           H
ATOM    712  OW  SOL X 274      94.540 102.420  23.000  1.00  0.00           O
ATOM    713  HW1 SOL X 274      94.220 101.540  22.770  1.00  0.00           H
ATOM    714  HW2 SOL X 274      94.180 102.580  23.870  1.00  0.00           H
ATOM    715  OW  SOL X 275      10.910  71.920 141.990  1.00  0.00           O
ATOM    716  HW1 SOL X 275      10.650  71.000 141.990  1.00  0.00           H
ATOM    717  HW2 SOL X 275      10.990  72.150 142.910  1.00  0.00           H
ATOM    718  OW  SOL X 276       8.000  48.380  39.290  1.00  0.00           O
ATOM    719  HW1 SOL X 276       8.090  47.440  39.160  1.00  0.00           H
ATOM    720  HW2 SOL X 276       8.370  48.540  40.160  1.00  0.00           H
ATOM    721  OW  SOL X 277      83.840  61.240 103.470  1.00  0.00           O
ATOM    722  HW1 SOL X 277      84.030  62.090 103.080  1.00  0.00           H
ATOM    723  HW2 SOL X 277      84.090  60.600 102.810  1.00  0.00           H
ATOM    724  OW  SOL X 278      85.360  75.480   8.520  1.00  0.00           O
ATOM    725  HW1 SOL X 278      85.440  74.560   8.270  1.00  0.00           H
ATOM    726  HW2 SOL X 278      86.260  75.780   8.640  1.00  0.00           H
ATOM    727  OW  SOL X 279      39.890   6.360  93.010  1.00  0.00           O
ATOM    728  HW1 SOL X 279      40.840   6.260  92.940  1.00  0.00           H
ATOM    729  HW2 SOL X 279      39.730   6.460  93.940  1.00  0.00           H
ATOM    730  OW  SOL X 280       2.140  51.980  36.590  1.00  0.00           O
ATOM    731  HW1 SOL X 280       1.990  51.080  36.320  1.00  0.00           H
ATOM    732  HW2 SOL X 280       3.000  51.960  37.020  1.00  0.00           H
ATOM    733  OW  SOL X 281      47.950  71.970 108.280  1.00  0.00           O
ATOM    734  HW1 SOL X 281      48.090  72.900 108.450  1.00  0.00           H
ATOM    735  HW2 SOL X 281      47.850  71.920 107.330  1.00  0.00           H
ATOM    736  OW  SOL X 282      17.740  51.770 116.120  1.00  0.00           O
ATOM    737  HW1 SOL X 282      17.340  50.930 116.380  1.00  0.00           H
ATOM    738  HW2 SOL X 282      17.440  51.900 115.220  1.00  0.00           H
ATOM    739  OW  SOL X 283      27.880  92.060   4.210  1.00  0.00           O
ATOM    740  HW1 SOL X 283      27.190  92.220   3.570  1.00  0.00           H
ATOM    741  HW2 SOL X 283      28.310  92.910   4.320  1.00  0.00           H
ATOM    742  OW  SOL X 284     107.430  65.210  31.170  1.00  0.00           O
ATOM    743  HW1 SOL X 284     106.830  64.510  31.440  1.00  0.00           H
ATOM    744  HW2 SOL X 284     107.930  64.830  30.450  1.00  0.00           H
ATOM    745  OW  SOL X 285      86.480  63.390 105.800  1.00  0.00           O
ATOM    746  HW1 SOL X 285      87.090  63.490 106.530  1.00  0.00           H
ATOM    747  HW2 SOL X 285      86.610  64.170 105.260  1.00  0.00           H
ATOM    748  OW  SOL X 286      93.060  60.710  31.110  1.00  0.00           O
ATOM    749  HW1 SOL X 286      93.920  60.630  31.520  1.00  0.00           H
ATOM    750  HW2 SOL X 286      92.560  59.960  31.440  1.00  0.00           H
ATOM    751  OW  SOL X 287      27.820   4.370  45.210  1.00  0.00           O
ATOM    752  HW1 SOL X 287      28.430   3.790  45.690  1.00  0.00           H
ATOM    753  HW2 SOL X 287      27.300   4.780  45.900  1.00  0.00           H
ATOM    754  OW  SOL X 288       5.610  98.980  21.000  1.00  0.00           O
ATOM    755  HW1 SOL X 288       5.850  98.270  20.410  1.00  0.00           H
ATOM    756  HW2 SOL X 288       4.990  98.590  21.610  1.00  0.00           H
ATOM    757  OW  SOL X 289      28.150  91.910  31.250  1.00  0.00           O
ATOM    758  HW1 SOL X 289      28.800  92.180  30.600  1.00  0.00           H
ATOM    759  HW2 SOL X 289      28.660  91.640  32.010  1.00  0.00           H
ATOM    760  OW  SOL X 290      56.590  22.330  99.080  1.00  0.00           O
ATOM    761  HW1 SOL X 290      56.560  23.030  99.730  1.00  0.00           H
ATOM    762  HW2 SOL X 290      56.400  22.760  98.250  1.00  0.00           H
ATOM    763  OW  SOL X 291      41.850  79.310  42.090  1.00  0.00           O
ATOM    764  HW1 SOL X 291      42.640  79.160  41.570  1.00  0.00           H
ATOM    765  HW2 SOL X 291      41.190  78.740  41.700  1.00  0.00           H
ATOM    766  OW  SOL X 292     103.590  21.690   4.590  1.00  0.00           O
ATOM    767  HW1 SOL X 292     104.050  21.080   4.010  1.00  0.00           H
ATOM    768  HW2 SOL X 292     103.210  22.340   3.990  1.00  0.00           H
ATOM    769  OW  SOL X 293       3.390  73.250 138.500  1.00  0.00           O
ATOM    770  HW1 SOL X 293       2.820  73.440 137.760  1.00  0.00           H
ATOM    771  HW2 SOL X 293       3.900  74.040 138.630  1.00  0.00           H
ATOM    772  OW  SOL X 294      24.400  35.420 153.200  1.00  0.00           O
ATOM    773  HW1 SOL X 294      24.860  35.650 152.390  1.00  0.00           H
ATOM    774  HW2 SOL X 294      24.300  36.250 153.660  1.00  0.00           H
ATOM    775  OW  SOL X 295      23.380  67.330   7.220  1.00  0.00           O
ATOM    776  HW1 SOL X 295      22.940  66.490   7.050  1.00  0.00           H
ATOM    777  HW2 SOL X 295      24.260  67.210   6.870  1.00  0.00           H
ATOM    778  OW  SOL X 296      55.410  83.250   8.690  1.00  0.00           O
ATOM    779  HW1 SOL X 296      55.130  82.890   7.850  1.00  0.00           H
ATOM    780  HW2 SOL X 296      55.290  84.200   8.590  1.00  0.00           H
ATOM    781  OW  SOL X 297      38.340  62.330 123.460  1.00  0.00           O
ATOM    782  HW1 SOL X 297      37.910  61.510 123.690  1.00  0.00           H
ATOM    783  HW2 SOL X 297      38.700  62.170 122.590  1.00  0.00           H
ATOM    784  OW  SOL X 298      59.760  99.960 144.280  1.00  0.00           O
ATOM    785  HW1 SOL X 298      60.270  99.990 143.470  1.00  0.00           H
ATOM    786  HW2 SOL X 298      58.850  99.920 143.980  1.00  0.00           H
ATOM    787  OW  SOL X 299      95.250  43.290   5.200  1.00  0.00           O
ATOM    788  HW1 SOL X 299      94.400  42.900   5.400  1.00  0.00           H
ATOM    789  HW2 SOL X 299      95.790  42.550   4.930  1.00  0.00           H
ATOM    790  OW  SOL X 300      65.140  29.970  13.720  1.00  0.00           O
ATOM    791  HW1 SOL X 300      64.980  30.030  12.780  1.00  0.00           H
ATOM    792  HW2 SOL X 300      65.070  29.030  13.920  1.00  0.00           H
ATOM    793  OW  SOL X 301       4.500  37.240  12.460  1.00  0.00           O
ATOM    794  HW1 SOL X 301       3.990  36.940  11.710  1.00  0.00           H
ATOM    795  HW2 SOL X 301       5.400  37.300  12.130  1.00  0.00           H
ATOM    796  OW  SOL X 302      46.480  45.690 111.200  1.00  0.00           O
ATOM    797  HW1 SOL X 302      46.380  44.750 111.290  1.00  0.00           H
ATOM    798  HW2 SOL X 302      45.590  46.040 111.260  1.00  0.00           H
ATOM    799  OW  SOL X 303      44.680  97.430 132.510  1.00  0.00           O
ATOM    800  HW1 SOL X 303      44.420  98.240 132.950  1.00  0.00           H
ATOM    801  HW2 SOL X 303      43.960  97.250 131.900  1.00  0.00           H
ATOM    802  OW  SOL X 304      24.830  72.460  38.800  1.00  0.00           O
ATOM    803  HW1 SOL X 304      25.770  72.290  38.840  1.00  0.00           H
ATOM    804  HW2 SOL X 304      24.470  71.740  38.280  1.00  0.00           H
ATOM    805  OW  SOL X 305      43.700  86.600 107.860  1.00  0.00           O
ATOM    806  HW1 SOL X 305      43.220  87.410 107.710  1.00  0.00           H
ATOM    807  HW2 SOL X 305      44.550  86.750 107.430  1.00  0.00           H
ATOM    808  OW  SOL X 306      30.270  81.100  53.240  1.00  0.00           O
ATOM    809  HW1 SOL X 306      29.480  81.630  53.380  1.00  0.00           H
ATOM    810  HW2 SOL X 306      30.520  81.270  52.330  1.00  0.00           H
ATOM    811  OW  SOL X 307      85.680  15.030 151.620  1.00  0.00           O
ATOM    812  HW1 SOL X 307      85.730  14.410 150.890  1.00  0.00           H
ATOM    813  HW2 SOL X 307      84.860  15.500 151.490  1.00  0.00           H
ATOM    814  OW  SOL X 308      33.790  20.450 115.270  1.00  0.00           O
ATOM    815  HW1 SOL X 308      33.280  19.800 114.790  1.00  0.00           H
ATOM    816  HW2 SOL X 308      33.360  21.280 115.080  1.00  0.00           H
ATOM    817  OW  SOL X 309      86.520   6.180 103.070  1.00  0.00           O
ATOM    818  HW1 SOL X 309      85.660   6.590 103.150  1.00  0.00           H
ATOM    819  HW2 SOL X 309      86.830   6.430 102.200  1.00  0.00           H
ATOM    820  OW  SOL X 310      25.010  25.900 135.980  1.00  0.00           O
ATOM    821  HW1 SOL X 310      25.410  26.060 136.830  1.00  0.00           H
ATOM    822  HW2 SOL X 310      25.250  24.990 135.770  1.00  0.00           H
ATOM    823  OW  SOL X 311      16.300  81.960 152.830  1.00  0.00           O
ATOM    824  HW1 SOL X 311      17.130  81.500 152.960  1.00  0.00           H
ATOM    825  HW2 SOL X 311      15.660  81.470 153.340  1.00  0.00           H
ATOM    826  OW  SOL X 312      10.600  35.650  22.480  1.00  0.00           O
ATOM    827  HW1 SOL X 312       9.930  36.130  22.000  1.00  0.00           H
ATOM    828  HW2 SOL X 312      10.210  34.800  22.670  1.00  0.00           H
ATOM    829  OW  SOL X 313     107.010  25.640 154.110  1.00  0.00           O
ATOM    830  HW1 SOL X 313     107.390  26.370 154.600  1.00  0.00           H
ATOM    831  HW2 SOL X 313     106.880  25.980 153.220  1.00  0.00           H
ATOM    832  OW  SOL X 314      66.200 107.090  43.880  1.00  0.00           O
ATOM    833  HW1 SOL X 314      65.750 107.460  44.640  1.00  0.00           H
ATOM    834  HW2 SOL X 314      66.660 107.840  43.500  1.00  0.00           H
ATOM    835  OW  SOL X 315      38.520   3.900 131.490  1.00  0.00           O
ATOM    836  HW1 SOL X 315      38.920   3.550 132.280  1.00  0.00           H
ATOM    837  HW2 SOL X 315      38.610   3.190 130.840  1.00  0.00           H
ATOM    838  OW  SOL X 316      63.670 100.580 141.460  1.00  0.00           O
ATOM    839  HW1 SOL X 316      64.570 100.260 141.370  1.00  0.00           H
ATOM    840  HW2 SOL X 316      63.720 101.500 141.190  1.00  0.00           H
ATOM    841  OW  SOL X 317      76.160 107.630   8.920  1.00  0.00           O
ATOM    842  HW1 SOL X 317      76.500   0.030   8.710  1.00  0.00           H
ATOM    843  HW2 SOL X 317      75.300 107.610   8.500  1.00  0.00           H
ATOM    844  OW  SOL X 318      67.810  17.210  44.760  1.00  0.00           O
ATOM    845  HW1 SOL X 318      68.670  17.630  44.710  1.00  0.00           H
ATOM    846  HW2 SOL X 318      67.350  17.500  43.970  1.00  0.00           H
ATOM    847  OW  SOL X 319      15.700 108.140 119.640  1.00  0.00           O
ATOM    848  HW1 SOL X 319      15.430   0.220 120.360  1.00  0.00           H
ATOM    849  HW2 SOL X 319      15.140 108.400 118.910  1.00  0.00           H
ATOM    850  OW  SOL X 320      10.370  92.850  35.350  1.00  0.00           O
ATOM    851  HW1 SOL X 320      11.150  93.390  35.490  1.00  0.00           H
ATOM    852  HW2 SOL X 320      10.330  92.290  36.130  1.00  0.00           H
ATOM    853  OW  SOL X 321       1.680  99.150  24.820  1.00  0.00           O
ATOM    854  HW1 SOL X 321       1.380  99.720  25.530  1.00  0.00           H
ATOM    855  HW2 SOL X 321       2.420  98.670  25.180  1.00  0.00           H
ATOM    856  OW  SOL X 322      80.020  44.380 102.320  1.00  0.00           O
ATOM    857  HW1 SOL X 322      79.480  45.090 102.670  1.00  0.00           H
ATOM    858  HW2 SOL X 322      80.250  44.660 101.430  1.00  0.00           H
ATOM    859  OW  SOL X 323      35.370  88.930  30.140  1.00  0.00           O
ATOM    860  HW1 SOL X 323      35.460  88.790  29.200  1.00  0.00           H
ATOM    861  HW2 SOL X 323      36.020  88.350  30.530  1.00  0.00           H
ATOM    862  OW  SOL X 324      13.090  87.760   7.770  1.00  0.00           O
ATOM    863  HW1 SOL X 324      12.660  87.600   8.610  1.00  0.00           H
ATOM    864  HW2 SOL X 324      13.340  86.880   7.460  1.00  0.00           H
ATOM    865  OW  SOL X 325      49.190  67.110  97.210  1.00  0.00           O
ATOM    866  HW1 SOL X 325      49.750  67.090  96.430  1.00  0.00           H
ATOM    867  HW2 SOL X 325      49.140  66.190  97.480  1.00  0.00           H
ATOM    868  OW  SOL X 326      83.250  25.760   7.820  1.00  0.00           O
ATOM    869  HW1 SOL X 326      83.710  26.090   8.600  1.00  0.00           H
ATOM    870  HW2 SOL X 326      83.190  26.530   7.240  1.00  0.00           H
ATOM    871  OW  SOL X 327      17.570  71.390  53.400  1.00  0.00           O
ATOM    872  HW1 SOL X 327      18.170  70.950  54.000  1.00  0.00           H
ATOM    873  HW2 SOL X 327      17.410  72.240  53.810  1.00  0.00           H
ATOM    874  OW  SOL X 328      85.970 107.570 123.070  1.00  0.00           O
ATOM    875  HW1 SOL X 328      86.400 107.540 122.210  1.00  0.00           H
ATOM    876  HW2 SOL X 328      86.140 108.450 123.390  1.00  0.00           H
ATOM    877  OW  SOL X 329      90.970  28.090  31.240  1.00  0.00           O
ATOM    878  HW1 SOL X 329      90.600  27.830  32.080  1.00  0.00           H
ATOM    879  HW2 SOL X 329      91.400  28.930  31.420  1.00  0.00           H
ATOM    880  OW  SOL X 330      83.380  63.020 127.470  1.00  0.00           O
ATOM    881  HW1 SOL X 330      82.560  62.740 127.060  1.00  0.00           H
ATOM    882  HW2 SOL X 330      84.050  62.810 126.830  1.00  0.00           H
ATOM    883  OW  SOL X 331      29.600   4.520  54.830  1.00  0.00           O
ATOM    884  HW1 SOL X 331      29.870   3.730  55.300  1.00  0.00           H
ATOM    885  HW2 SOL X 331      30.200   5.200  55.130  1.00  0.00           H
ATOM    886  OW  SOL X 332      69.670  15.460  37.240  1.00  0.00           O
ATOM    887  HW1 SOL X 332      70.460  15.820  36.840  1.00  0.00           H
ATOM    888  HW2 SOL X 332      69.820  15.530  38.180  1.00  0.00           H
ATOM    889  OW  SOL X 333      78.770 100.950 139.490  1.00  0.00           O
ATOM    890  HW1 SOL X 333      79.020 100.130 139.910  1.00  0.00           H
ATOM    891  HW2 SOL X 333      78.390 101.480 140.200  1.00  0.00           H
ATOM    892  OW  SOL X 334     105.380  39.530  28.710  1.00  0.00           O
ATOM    893  HW1 SOL X 334     106.160  40.050  28.890  1.00  0.00           H
ATOM    894  HW2 SOL X 334     105.660  38.630  28.890  1.00  0.00           H
ATOM    895  OW  SOL X 335      29.760  32.970  98.560  1.00  0.00           O
ATOM    896  HW1 SOL X 335      29.490  33.820  98.230  1.00  0.00           H
ATOM    897  HW2 SOL X 335      29.370  32.340  97.950  1.00  0.00           H
ATOM    898  OW  SOL X 336      24.060  19.100 102.390  1.00  0.00           O
ATOM    899  HW1 SOL X 336      24.410  18.260 102.700  1.00  0.00           H
ATOM    900  HW2 SOL X 336      23.250  18.860 101.940  1.00  0.00           H
ATOM    901  OW  SOL X 337      45.910   9.070  26.520  1.00  0.00           O
ATOM    902  HW1 SOL X 337      45.260   8.980  25.820  1.00  0.00           H
ATOM    903  HW2 SOL X 337      46.070  10.010  26.580  1.00  0.00           H
ATOM    904  OW  SOL X 338      32.690   4.690  27.390  1.00  0.00           O
ATOM    905  HW1 SOL X 338      31.810   4.880  27.710  1.00  0.00           H
ATOM    906  HW2 SOL X 338      32.960   5.500  26.950  1.00  0.00           H
ATOM    907  OW  SOL X 339      45.380  78.380   2.020  1.00  0.00           O
ATOM    908  HW1 SOL X 339      45.190  78.570   2.940  1.00  0.00           H
ATOM    909  HW2 SOL X 339      45.990  77.640   2.050  1.00  0.00           H
ATOM    910  OW  SOL X 340      65.850  22.190 124.350  1.00  0.00           O
ATOM    911  HW1 SOL X 340      66.580  22.270 124.960  1.00  0.00           H
ATOM    912  HW2 SOL X 340      65.400  23.030 124.390  1.00  0.00           H
ATOM    913  OW  SOL X 341      63.150  86.680 136.160  1.00  0.00           O
ATOM    914  HW1 SOL X 341      62.700  85.980 135.690  1.00  0.00           H
ATOM    915  HW2 SOL X 341      63.810  87.000 135.550  1.00  0.00           H
ATOM    916  OW  SOL X 342      89.240 100.880  26.270  1.00  0.00           O
ATOM    917  HW1 SOL X 342      88.900 101.550  26.860  1.00  0.00           H
ATOM    918  HW2 SOL X 342      88.580 100.810  25.580  1.00  0.00           H
ATOM    919  OW  SOL X 343      33.020  35.970  95.870  1.00  0.00           O
ATOM    920  HW1 SOL X 343      33.960  36.160  95.860  1.00  0.00           H
ATOM    921  HW2 SOL X 343      32.960  35.130  96.320  1.00  0.00           H
ATOM    922  OW  SOL X 344      37.990  80.120  26.290  1.00  0.00           O
ATOM    923  HW1 SOL X 344      37.160  79.640  26.330  1.00  0.00           H
ATOM    924  HW2 SOL X 344      37.730  81.030  26.140  1.00  0.00           H
ATOM    925  OW  SOL X 345      24.290  23.500  13.320  1.00  0.00           O
ATOM    926  HW1 SOL X 345      23.710  24.180  12.980  1.00  0.00           H
ATOM    927  HW2 SOL X 345      24.330  22.850  12.620  1.00  0.00           H
ATOM    928  OW  SOL X 346      41.210  32.890 119.830  1.00  0.00           O
ATOM    929  HW1 SOL X 346      40.820  33.510 120.450  1.00  0.00           H
ATOM    930  HW2 SOL X 346      40.460  32.470 119.400  1.00  0.00           H
ATOM    931  OW  SOL X 347      62.220 100.500   0.980  1.00  0.00           O
ATOM    932  HW1 SOL X 347      61.320 100.710   0.710  1.00  0.00           H
ATOM    933  HW2 SOL X 347      62.130  99.770   1.580  1.00  0.00           H
ATOM    934  OW  SOL X 348      59.290   1.920  55.170  1.00  0.00           O
ATOM    935  HW1 SOL X 348      59.460   2.010  54.230  1.00  0.00           H
ATOM    936  HW2 SOL X 348      59.290   0.970  55.320  1.00  0.00           H
ATOM    937  OW  SOL X 349       2.810  85.890   0.350  1.00  0.00           O
ATOM    938  HW1 SOL X 349       3.230  86.240   1.140  1.00  0.00           H
ATOM    939  HW2 SOL X 349       3.330  86.250 154.480  1.00  0.00           H
ATOM    940  OW  SOL X 350      97.160  23.540  19.530  1.00  0.00           O
ATOM    941  HW1 SOL X 350      96.570  22.980  19.020  1.00  0.00           H
ATOM    942  HW2 SOL X 350      97.200  23.120  20.390  1.00  0.00           H
ATOM    943  OW  SOL X 351      19.960 102.070 121.470  1.00  0.00           O
ATOM    944  HW1 SOL X 351      19.040 101.910 121.230  1.00  0.00           H
ATOM    945  HW2 SOL X 351      20.210 101.300 121.980  1.00  0.00           H
ATOM    946  OW  SOL X 352      70.070  93.730  38.200  1.00  0.00           O
ATOM    947  HW1 SOL X 352      69.270  94.140  37.890  1.00  0.00           H
ATOM    948  HW2 SOL X 352      70.260  94.180  39.030  1.00  0.00           H
ATOM    949  OW  SOL X 353      33.600  41.050 107.290  1.00  0.00           O
ATOM    950  HW1 SOL X 353      34.100  40.250 107.110  1.00  0.00           H
ATOM    951  HW2 SOL X 353      33.080  41.190 106.500  1.00  0.00           H
ATOM    952  OW  SOL X 354       5.710  98.650 144.490  1.00  0.00           O
ATOM    953  HW1 SOL X 354       5.240  98.950 145.270  1.00  0.00           H
ATOM    954  HW2 SOL X 354       6.570  98.390 144.820  1.00  0.00           H
ATOM    955  OW  SOL X 355      14.770  85.730   7.570  1.00  0.00           O
ATOM    956  HW1 SOL X 355      15.330  85.520   8.310  1.00  0.00           H
ATOM    957  HW2 SOL X 355      15.130  85.220   6.840  1.00  0.00           H
ATOM    958  OW  SOL X 356      58.830  30.700  56.620  1.00  0.00           O
ATOM    959  HW1 SOL X 356      58.000  30.330  56.340  1.00  0.00           H
ATOM    960  HW2 SOL X 356      59.410  30.600  55.860  1.00  0.00           H
ATOM    961  OW  SOL X 357      33.700  98.830 108.120  1.00  0.00           O
ATOM    962  HW1 SOL X 357      33.530  99.620 107.610  1.00  0.00           H
ATOM    963  HW2 SOL X 357      34.190  98.260 107.530  1.00  0.00           H
ATOM    964  OW  SOL X 358      89.970  50.010 150.850  1.00  0.00           O
ATOM    965  HW1 SOL X 358      90.120  50.930 150.600  1.00  0.00           H
ATOM    966  HW2 SOL X 358      89.020  49.920 150.880  1.00  0.00           H
ATOM    967  OW  SOL X 359       1.570  41.280  39.910  1.00  0.00           O
ATOM    968  HW1 SOL X 359       1.260  41.670  39.090  1.00  0.00           H
ATOM    969  HW2 SOL X 359       2.520  41.310  39.850  1.00  0.00           H
ATOM    970  OW  SOL X 360      68.500 106.410  55.090  1.00  0.00           O
ATOM    971  HW1 SOL X 360      68.700 107.340  55.220  1.00  0.00           H
ATOM    972  HW2 SOL X 360      69.320 106.040  54.760  1.00  0.00           H
ATOM    973  OW  SOL X 361      39.390  54.980 125.980  1.00  0.00           O
ATOM    974  HW1 SOL X 361      40.060  54.310 126.100  1.00  0.00           H
ATOM    975  HW2 SOL X 361      38.570  54.500 125.890  1.00  0.00           H
ATOM    976  OW  SOL X 362      23.750  76.960 107.370  1.00  0.00           O
ATOM    977  HW1 SOL X 362      23.240  77.310 106.640  1.00  0.00           H
ATOM    978  HW2 SOL X 362      23.150  76.360 107.810  1.00  0.00           H
ATOM    979  OW  SOL X 363      72.060  26.850   0.180  1.00  0.00           O
ATOM    980  HW1 SOL X 363      72.890  27.330   0.140  1.00  0.00           H
ATOM    981  HW2 SOL X 363      72.320  25.930   0.220  1.00  0.00           H
ATOM    982  OW  SOL X 364      79.290  13.560  32.840  1.00  0.00           O
ATOM    983  HW1 SOL X 364      79.020  13.430  33.750  1.00  0.00           H
ATOM    984  HW2 SOL X 364      78.510  13.890  32.400  1.00  0.00           H
ATOM    985  OW  SOL X 365      46.640 100.200  36.720  1.00  0.00           O
ATOM    986  HW1 SOL X 365      46.950 101.090  36.890  1.00  0.00           H
ATOM    987  HW2 SOL X 365      46.010 100.300  36.010  1.00  0.00           H
ATOM    988  OW  SOL X 366     103.200  31.200  37.700  1.00  0.00           O
ATOM    989  HW1 SOL X 366     103.690  32.010  37.590  1.00  0.00           H
ATOM    990  HW2 SOL X 366     102.460  31.430  38.270  1.00  0.00           H
ATOM    991  OW  SOL X 367      50.400  77.310  24.140  1.00  0.00           O
ATOM    992  HW1 SOL X 367      49.990  78.130  23.870  1.00  0.00           H
ATOM    993  HW2 SOL X 367      49.730  76.860  24.650  1.00  0.00           H
ATOM    994  OW  SOL X 368     102.430  89.650  13.200  1.00  0.00           O
ATOM    995  HW1 SOL X 368     102.120  90.240  13.880  1.00  0.00           H
ATOM    996  HW2 SOL X 368     101.640  89.190  12.920  1.00  0.00           H
ATOM    997  OW  SOL X 369      30.220  68.890 122.760  1.00  0.00           O
ATOM    998  HW1 SOL X 369      29.710  68.920 123.570  1.00  0.00           H
ATOM    999  HW2 SOL X 369      29.580  69.060 122.070  1.00  0.00           H
ATOM   1000  OW  SOL X 370      99.170 103.630 136.130  1.00  0.00           O
ATOM   1001  HW1 SOL X 370      98.860 104.430 135.690  1.00  0.00           H
ATOM   1002  HW2 SOL X 370      98.390 103.280 136.560  1.00  0.00           H
ATOM   1003  OW  SOL X 371      34.250   1.930  45.080  1.00  0.00           O
ATOM   1004  HW1 SOL X 371      34.970   1.320  45.260  1.00  0.00           H
ATOM   1005  HW2 SOL X 371      34.060   2.340  45.930  1.00  0.00           H
ATOM   1006  OW  SOL X 372      27.990  29.780 145.430  1.00  0.00           O
ATOM   1007  HW1 SOL X 372      27.760  30.470 146.050  1.00  0.00           H
ATOM   1008  HW2 SOL X 372      28.670  29.270 145.880  1.00  0.00           H
ATOM   1009  OW  SOL X 373      24.990 107.420  10.060  1.00  0.00           O
ATOM   1010  HW1 SOL X 373      25.160 107.490   9.120  1.00  0.00           H
ATOM   1011  HW2 SOL X 373      25.020 106.480  10.250  1.00  0.00           H
ATOM   1012  OW  SOL X 374      10.000 107.340 115.910  1.00  0.00           O
ATOM   1013  HW1 SOL X 374      10.250 107.930 116.620  1.00  0.00           H
ATOM   1014  HW2 SOL X 374       9.770 106.520 116.350  1.00  0.00           H
ATOM   1015  OW  SOL X 375      77.670 102.490  11.000  1.00  0.00           O
ATOM   1016  HW1 SOL X 375      78.010 101.750  10.510  1.00  0.00           H
ATOM   1017  HW2 SOL X 375      77.630 102.190  11.900  1.00  0.00           H
ATOM   1018  OW  SOL X 376      28.610  11.640  58.900  1.00  0.00           O
ATOM   1019  HW1 SOL X 376      27.990  11.250  59.530  1.00  0.00           H
ATOM   1020  HW2 SOL X 376      28.800  12.500  59.260  1.00  0.00           H
ATOM   1021  OW  SOL X 377      85.600  96.730   4.310  1.00  0.00           O
ATOM   1022  HW1 SOL X 377      84.860  96.790   4.910  1.00  0.00           H
ATOM   1023  HW2 SOL X 377      85.270  96.230   3.560  1.00  0.00           H
ATOM   1024  OW  SOL X 378      16.810   7.260  64.340  1.00  0.00           O
ATOM   1025  HW1 SOL X 378      17.310   7.920  63.860  1.00  0.00           H
ATOM   1026  HW2 SOL X 378      15.980   7.700  64.560  1.00  0.00           H
ATOM   1027  OW  SOL X 379      23.600  29.250 130.770  1.00  0.00           O
ATOM   1028  HW1 SOL X 379      24.190  29.580 130.100  1.00  0.00           H
ATOM   1029  HW2 SOL X 379      22.730  29.290 130.380  1.00  0.00           H
ATOM   1030  OW  SOL X 380      18.620  50.340 112.300  1.00  0.00           O
ATOM   1031  HW1 SOL X 380      18.760  49.990 111.420  1.00  0.00           H
ATOM   1032  HW2 SOL X 380      18.540  51.290 112.170  1.00  0.00           H
ATOM   1033  OW  SOL X 381     106.910  15.240 112.640  1.00  0.00           O
ATOM   1034  HW1 SOL X 381     106.760  16.100 113.030  1.00  0.00           H
ATOM   1035  HW2 SOL X 381     107.870  15.150 112.630  1.00  0.00           H
ATOM   1036  OW  SOL X 382      78.010  12.880 111.280  1.00  0.00           O
ATOM   1037  HW1 SOL X 382      78.590  13.630 111.190  1.00  0.00           H
ATOM   1038  HW2 SOL X 382      77.990  12.490 110.400  1.00  0.00           H
ATOM   1039  OW  SOL X 383      35.850 101.330  37.240  1.00  0.00           O
ATOM   1040  HW1 SOL X 383      35.150 100.710  37.020  1.00  0.00           H
ATOM   1041  HW2 SOL X 383      35.620 102.120  36.750  1.00  0.00           H
ATOM   1042  OW  SOL X 384      59.400  36.910 123.510  1.00  0.00           O
ATOM   1043  HW1 SOL X 384      60.280  36.530 123.500  1.00  0.00           H
ATOM   1044  HW2 SOL X 384      59.000  36.610 122.690  1.00  0.00           H
ATOM   1045  OW  SOL X 385      58.230  20.020   7.050  1.00  0.00           O
ATOM   1046  HW1 SOL X 385      58.370  20.810   7.560  1.00  0.00           H
ATOM   1047  HW2 SOL X 385      59.030  19.940   6.520  1.00  0.00           H
ATOM   1048  OW  SOL X 386      19.370   6.790  60.050  1.00  0.00           O
ATOM   1049  HW1 SOL X 386      19.030   7.490  60.600  1.00  0.00           H
ATOM   1050  HW2 SOL X 386      18.610   6.480  59.550  1.00  0.00           H
ATOM   1051  OW  SOL X 387      81.650  69.400  17.120  1.00  0.00           O
ATOM   1052  HW1 SOL X 387      81.750  69.240  16.180  1.00  0.00           H
ATOM   1053  HW2 SOL X 387      80.830  68.970  17.360  1.00  0.00           H
ATOM   1054  OW  SOL X 388      91.440  25.440  98.580  1.00  0.00           O
ATOM   1055  HW1 SOL X 388      91.480  25.670  97.650  1.00  0.00           H
ATOM   1056  HW2 SOL X 388      91.980  26.100  99.020  1.00  0.00           H
ATOM   1057  OW  SOL X 389      38.020  71.810 113.930  1.00  0.00           O
ATOM   1058  HW1 SOL X 389      38.480  71.560 113.130  1.00  0.00           H
ATOM   1059  HW2 SOL X 389      37.640  71.000 114.270  1.00  0.00           H
ATOM   1060  OW  SOL X 390      17.350   8.190 117.880  1.00  0.00           O
ATOM   1061  HW1 SOL X 390      18.180   7.740 118.030  1.00  0.00           H
ATOM   1062  HW2 SOL X 390      17.080   7.900 117.000  1.00  0.00           H
ATOM   1063  OW  SOL X 391       9.830  31.280 102.900  1.00  0.00           O
ATOM   1064  HW1 SOL X 391       9.260  30.640 103.320  1.00  0.00           H
ATOM   1065  HW2 SOL X 391      10.360  31.640 103.610  1.00  0.00           H
ATOM   1066  OW  SOL X 392      24.020  15.250 104.940  1.00  0.00           O
ATOM   1067  HW1 SOL X 392      24.370  16.010 104.470  1.00  0.00           H
ATOM   1068  HW2 SOL X 392      23.200  15.560 105.320  1.00  0.00           H
ATOM   1069  OW  SOL X 393      89.650  73.720   6.900  1.00  0.00           O
ATOM   1070  HW1 SOL X 393      89.850  74.210   6.100  1.00  0.00           H
ATOM   1071  HW2 SOL X 393      89.780  72.800   6.650  1.00  0.00           H
ATOM   1072  OW  SOL X 394      42.950  98.090  46.750  1.00  0.00           O
ATOM   1073  HW1 SOL X 394      43.420  98.830  46.380  1.00  0.00           H
ATOM   1074  HW2 SOL X 394      42.290  97.860  46.100  1.00  0.00           H
ATOM   1075  OW  SOL X 395      92.590  12.810   9.510  1.00  0.00           O
ATOM   1076  HW1 SOL X 395      92.640  13.770   9.460  1.00  0.00           H
ATOM   1077  HW2 SOL X 395      93.170  12.490   8.820  1.00  0.00           H
ATOM   1078  OW  SOL X 396      31.400   5.450  24.350  1.00  0.00           O
ATOM   1079  HW1 SOL X 396      31.910   4.750  23.940  1.00  0.00           H
ATOM   1080  HW2 SOL X 396      31.960   5.750  25.070  1.00  0.00           H
ATOM   1081  OW  SOL X 397       7.240  89.770 134.190  1.00  0.00           O
ATOM   1082  HW1 SOL X 397       6.860  90.340 134.860  1.00  0.00           H
ATOM   1083  HW2 SOL X 397       7.990  90.260 133.860  1.00  0.00           H
ATOM   1084  OW  SOL X 398      18.040  84.160  38.950  1.00  0.00           O
ATOM   1085  HW1 SOL X 398      17.410  84.880  39.010  1.00  0.00           H
ATOM   1086  HW2 SOL X 398      18.500  84.180  39.800  1.00  0.00           H
ATOM   1087  OW  SOL X 399      16.030  72.460 124.500  1.00  0.00           O
ATOM   1088  HW1 SOL X 399      15.200  72.020 124.700  1.00  0.00           H
ATOM   1089  HW2 SOL X 399      16.360  72.000 123.730  1.00  0.00           H
ATOM   1090  OW  SOL X 400       9.520  60.400   8.090  1.00  0.00           O
ATOM   1091  HW1 SOL X 400       9.730  61.300   7.840  1.00  0.00           H
ATOM   1092  HW2 SOL X 400      10.370  59.970   8.190  1.00  0.00           H
ATOM   1093  OW  SOL X 401      46.450  74.040 154.430  1.00  0.00           O
ATOM   1094  HW1 SOL X 401      45.940  73.500 153.830  1.00  0.00           H
ATOM   1095  HW2 SOL X 401      47.150  73.470 154.740  1.00  0.00           H
ATOM   1096  OW  SOL X 402       0.950  53.050 153.320  1.00  0.00           O
ATOM   1097  HW1 SOL X 402       0.410  53.120 152.540  1.00  0.00           H
ATOM   1098  HW2 SOL X 402       0.690  52.220 153.720  1.00  0.00           H
ATOM   1099  OW  SOL X 403      75.060 101.610  22.980  1.00  0.00           O
ATOM   1100  HW1 SOL X 403      74.670 102.410  22.630  1.00  0.00           H
ATOM   1101  HW2 SOL X 403      75.730 101.920  23.590  1.00  0.00           H
ATOM   1102  OW  SOL X 404      78.180  39.310 128.330  1.00  0.00           O
ATOM   1103  HW1 SOL X 404      77.380  39.720 128.660  1.00  0.00           H
ATOM   1104  HW2 SOL X 404      78.110  38.400 128.600  1.00  0.00           H
ATOM   1105  OW  SOL X 405      32.380  75.180   5.580  1.00  0.00           O
ATOM   1106  HW1 SOL X 405      32.220  75.630   6.410  1.00  0.00           H
ATOM   1107  HW2 SOL X 405      31.600  75.370   5.050  1.00  0.00           H
ATOM   1108  OW  SOL X 406     107.350  11.610 132.470  1.00  0.00           O
ATOM   1109  HW1 SOL X 406     107.140  12.020 131.630  1.00  0.00           H
ATOM   1110  HW2 SOL X 406     108.000  10.940 132.250  1.00  0.00           H
ATOM   1111  OW  SOL X 407      10.040  27.070 136.840  1.00  0.00           O
ATOM   1112  HW1 SOL X 407       9.800  27.020 135.910  1.00  0.00           H
ATOM   1113  HW2 SOL X 407      10.580  26.300 136.990  1.00  0.00           H
ATOM   1114  OW  SOL X 408      69.500  37.560 134.180  1.00  0.00           O
ATOM   1115  HW1 SOL X 408      69.350  36.610 134.160  1.00  0.00           H
ATOM   1116  HW2 SOL X 408      70.000  37.740 133.390  1.00  0.00           H
ATOM   1117  OW  SOL X 409      99.570  65.540  35.970  1.00  0.00           O
ATOM   1118  HW1 SOL X 409      98.980  66.040  35.410  1.00  0.00           H
ATOM   1119  HW2 SOL X 409      99.260  65.730  36.860  1.00  0.00           H
ATOM   1120  OW  SOL X 410      69.110  32.510  32.260  1.00  0.00           O
ATOM   1121  HW1 SOL X 410      70.070  32.480  32.240  1.00  0.00           H
ATOM   1122  HW2 SOL X 410      68.870  33.010  31.480  1.00  0.00           H
ATOM   1123  OW  SOL X 411      50.170  29.520 144.970  1.00  0.00           O
ATOM   1124  HW1 SOL X 411      49.400  29.080 144.610  1.00  0.00           H
ATOM   1125  HW2 SOL X 411      49.860  30.400 145.200  1.00  0.00           H
ATOM   1126  OW  SOL X 412      91.570  62.920  54.260  1.00  0.00           O
ATOM   1127  HW1 SOL X 412      91.660  63.870  54.320  1.00  0.00           H
ATOM   1128  HW2 SOL X 412      90.640  62.770  54.070  1.00  0.00           H
ATOM   1129  OW  SOL X 413      15.350  70.720  15.310  1.00  0.00           O
ATOM   1130  HW1 SOL X 413      14.670  70.050  15.350  1.00  0.00           H
ATOM   1131  HW2 SOL X 413      16.170  70.230  15.210  1.00  0.00           H
ATOM   1132  OW  SOL X 414      66.130  87.760 143.840  1.00  0.00           O
ATOM   1133  HW1 SOL X 414      66.150  88.670 143.520  1.00  0.00           H
ATOM   1134  HW2 SOL X 414      66.140  87.850 144.800  1.00  0.00           H
ATOM   1135  OW  SOL X 415      71.910  54.900  40.880  1.00  0.00           O
ATOM   1136  HW1 SOL X 415      71.850  54.010  40.530  1.00  0.00           H
ATOM   1137  HW2 SOL X 415      72.800  54.950  41.240  1.00  0.00           H
ATOM   1138  OW  SOL X 416      20.600  45.390 128.440  1.00  0.00           O
ATOM   1139  HW1 SOL X 416      20.020  44.630 128.510  1.00  0.00           H
ATOM   1140  HW2 SOL X 416      21.400  45.120 128.890  1.00  0.00           H
ATOM   1141  OW  SOL X 417       8.050  28.510 150.660  1.00  0.00           O
ATOM   1142  HW1 SOL X 417       8.230  29.180 151.320  1.00  0.00           H
ATOM   1143  HW2 SOL X 417       8.410  28.870 149.850  1.00  0.00           H
ATOM   1144  OW  SOL X 418      29.280  83.820 129.130  1.00  0.00           O
ATOM   1145  HW1 SOL X 418      30.080  84.290 128.880  1.00  0.00           H
ATOM   1146  HW2 SOL X 418      28.640  84.080 128.470  1.00  0.00           H
ATOM   1147  OW  SOL X 419      50.710  43.500  21.960  1.00  0.00           O
ATOM   1148  HW1 SOL X 419      51.290  43.600  21.210  1.00  0.00           H
ATOM   1149  HW2 SOL X 419      51.260  43.670  22.720  1.00  0.00           H
ATOM   1150  OW  SOL X 420     100.010  24.260  57.380  1.00  0.00           O
ATOM   1151  HW1 SOL X 420      99.720  24.010  56.510  1.00  0.00           H
ATOM   1152  HW2 SOL X 420      99.530  23.680  57.970  1.00  0.00           H
ATOM   1153  OW  SOL X 421      51.230  71.120 112.530  1.00  0.00           O
ATOM   1154  HW1 SOL X 421      50.570  70.450 112.340  1.00  0.00           H
ATOM   1155  HW2 SOL X 421      51.110  71.330 113.450  1.00  0.00           H
ATOM   1156  OW  SOL X 422      28.060 104.540 118.640  1.00  0.00           O
ATOM   1157  HW1 SOL X 422      27.400 105.190 118.410  1.00  0.00           H
ATOM   1158  HW2 SOL X 422      28.330 104.770 119.520  1.00  0.00           H
ATOM   1159  OW  SOL X 423      39.930 107.380 130.630  1.00  0.00           O
ATOM   1160  HW1 SOL X 423      40.860 107.280 130.850  1.00  0.00           H
ATOM   1161  HW2 SOL X 423      39.590 106.490 130.620  1.00  0.00           H
ATOM   1162  OW  SOL X 424      53.370  10.480  50.720  1.00  0.00           O
ATOM   1163  HW1 SOL X 424      53.630   9.890  50.020  1.00  0.00           H
ATOM   1164  HW2 SOL X 424      52.660  11.000  50.350  1.00  0.00           H
ATOM   1165  OW  SOL X 425      98.000   7.640  10.130  1.00  0.00           O
ATOM   1166  HW1 SOL X 425      98.350   7.850   9.260  1.00  0.00           H
ATOM   1167  HW2 SOL X 425      98.610   6.990  10.480  1.00  0.00           H
ATOM   1168  OW  SOL X 426      61.730 105.500 124.220  1.00  0.00           O
ATOM   1169  HW1 SOL X 426      61.390 105.000 124.950  1.00  0.00           H
ATOM   1170  HW2 SOL X 426      62.480 104.990 123.900  1.00  0.00           H
ATOM   1171  OW  SOL X 427       4.960  82.240 143.760  1.00  0.00           O
ATOM   1172  HW1 SOL X 427       4.540  82.330 144.610  1.00  0.00           H
ATOM   1173  HW2 SOL X 427       5.120  81.300 143.670  1.00  0.00           H
ATOM   1174  OW  SOL X 428       6.360  93.830  47.320  1.00  0.00           O
ATOM   1175  HW1 SOL X 428       6.420  94.770  47.500  1.00  0.00           H
ATOM   1176  HW2 SOL X 428       7.270  93.550  47.210  1.00  0.00           H
ATOM   1177  OW  SOL X 429      26.880  88.980  30.460  1.00  0.00           O
ATOM   1178  HW1 SOL X 429      27.430  89.620  30.910  1.00  0.00           H
ATOM   1179  HW2 SOL X 429      27.130  88.140  30.830  1.00  0.00           H
ATOM   1180  OW  SOL X 430      15.700  22.100  15.750  1.00  0.00           O
ATOM   1181  HW1 SOL X 430      16.470  21.530  15.800  1.00  0.00           H
ATOM   1182  HW2 SOL X 430      14.970  21.550  16.010  1.00  0.00           H
ATOM   1183  OW  SOL X 431      91.460  94.140   6.620  1.00  0.00           O
ATOM   1184  HW1 SOL X 431      90.590  93.770   6.770  1.00  0.00           H
ATOM   1185  HW2 SOL X 431      91.810  93.650   5.880  1.00  0.00           H
ATOM   1186  OW  SOL X 432      10.770  81.160  57.820  1.00  0.00           O
ATOM   1187  HW1 SOL X 432      10.810  82.070  57.550  1.00  0.00           H
ATOM   1188  HW2 SOL X 432      11.680  80.900  57.960  1.00  0.00           H
ATOM   1189  OW  SOL X 433      22.200  61.530 125.790  1.00  0.00           O
ATOM   1190  HW1 SOL X 433      21.360  61.980 125.640  1.00  0.00           H
ATOM   1191  HW2 SOL X 433      22.840  62.240 125.870  1.00  0.00           H
ATOM   1192  OW  SOL X 434      26.570  80.580  55.870  1.00  0.00           O
ATOM   1193  HW1 SOL X 434      27.110  81.180  56.380  1.00  0.00           H
ATOM   1194  HW2 SOL X 434      26.140  81.140  55.220  1.00  0.00           H
ATOM   1195  OW  SOL X 435      73.290  53.700  95.420  1.00  0.00           O
ATOM   1196  HW1 SOL X 435      72.540  54.120  95.010  1.00  0.00           H
ATOM   1197  HW2 SOL X 435      72.930  52.910  95.820  1.00  0.00           H
ATOM   1198  OW  SOL X 436      57.160  87.280  29.160  1.00  0.00           O
ATOM   1199  HW1 SOL X 436      57.510  87.230  30.050  1.00  0.00           H
ATOM   1200  HW2 SOL X 436      56.710  86.450  29.030  1.00  0.00           H
ATOM   1201  OW  SOL X 437       5.850  43.200  32.940  1.00  0.00           O
ATOM   1202  HW1 SOL X 437       6.280  42.520  32.430  1.00  0.00           H
ATOM   1203  HW2 SOL X 437       6.410  43.300  33.720  1.00  0.00           H
ATOM   1204  OW  SOL X 438      20.170  30.290 136.640  1.00  0.00           O
ATOM   1205  HW1 SOL X 438      19.330  30.610 136.310  1.00  0.00           H
ATOM   1206  HW2 SOL X 438      19.930  29.660 137.320  1.00  0.00           H
ATOM   1207  OW  SOL X 439      87.540  57.050 126.570  1.00  0.00           O
ATOM   1208  HW1 SOL X 439      87.040  56.250 126.760  1.00  0.00           H
ATOM   1209  HW2 SOL X 439      87.860  56.920 125.680  1.00  0.00           H
ATOM   1210  OW  SOL X 440      88.470  44.140  99.480  1.00  0.00           O
ATOM   1211  HW1 SOL X 440      88.020  43.510  98.920  1.00  0.00           H
ATOM   1212  HW2 SOL X 440      88.740  43.620 100.240  1.00  0.00           H
ATOM   1213  OW  SOL X 441      99.320  26.390  44.170  1.00  0.00           O
ATOM   1214  HW1 SOL X 441      99.400  25.460  44.390  1.00  0.00           H
ATOM   1215  HW2 SOL X 441     100.190  26.750  44.370  1.00  0.00           H
ATOM   1216  OW  SOL X 442     105.320  14.830  30.160  1.00  0.00           O
ATOM   1217  HW1 SOL X 442     105.790  15.660  30.280  1.00  0.00           H
ATOM   1218  HW2 SOL X 442     104.550  15.070  29.640  1.00  0.00           H
ATOM   1219  OW  SOL X 443      83.780  73.950 106.610  1.00  0.00           O
ATOM   1220  HW1 SOL X 443      83.500  74.390 107.410  1.00  0.00           H
ATOM   1221  HW2 SOL X 443      83.500  73.040 106.720  1.00  0.00           H
ATOM   1222  OW  SOL X 444      94.990  95.930 102.670  1.00  0.00           O
ATOM   1223  HW1 SOL X 444      94.080  96.070 102.920  1.00  0.00           H
ATOM   1224  HW2 SOL X 444      95.430  96.750 102.880  1.00  0.00           H
ATOM   1225  OW  SOL X 445      87.290  14.430  59.200  1.00  0.00           O
ATOM   1226  HW1 SOL X 445      87.210  15.000  58.430  1.00  0.00           H
ATOM   1227  HW2 SOL X 445      86.560  13.810  59.110  1.00  0.00           H
ATOM   1228  OW  SOL X 446     100.390  58.730  18.220  1.00  0.00           O
ATOM   1229  HW1 SOL X 446      99.590  58.330  18.570  1.00  0.00           H
ATOM   1230  HW2 SOL X 446     101.020  58.660  18.930  1.00  0.00           H
ATOM   1231  OW  SOL X 447      79.100  18.880 105.600  1.00  0.00           O
ATOM   1232  HW1 SOL X 447      79.040  18.970 104.650  1.00  0.00           H
ATOM   1233  HW2 SOL X 447      79.620  19.620 105.890  1.00  0.00           H
ATOM   1234  OW  SOL X 448      61.920   8.800  63.340  1.00  0.00           O
ATOM   1235  HW1 SOL X 448      62.340   9.270  62.620  1.00  0.00           H
ATOM   1236  HW2 SOL X 448      61.670   7.960  62.960  1.00  0.00           H
ATOM   1237  OW  SOL X 449      65.120  60.570 147.230  1.00  0.00           O
ATOM   1238  HW1 SOL X 449      65.570  60.930 146.470  1.00  0.00           H
ATOM   1239  HW2 SOL X 449      65.110  61.300 147.860  1.00  0.00           H
ATOM   1240  OW  SOL X 450     108.040  32.310  46.560  1.00  0.00           O
ATOM   1241  HW1 SOL X 450     107.130  32.010  46.630  1.00  0.00           H
ATOM   1242  HW2 SOL X 450       0.050  31.540  46.270  1.00  0.00           H
ATOM   1243  OW  SOL X 451     102.600 104.020  53.440  1.00  0.00           O
ATOM   1244  HW1 SOL X 451     102.500 103.300  52.810  1.00  0.00           H
ATOM   1245  HW2 SOL X 451     102.100 104.740  53.060  1.00  0.00           H
ATOM   1246  OW  SOL X 452     105.510  49.230  99.710  1.00  0.00           O
ATOM   1247  HW1 SOL X 452     105.440  50.180  99.750  1.00  0.00           H
ATOM   1248  HW2 SOL X 452     106.400  49.040 100.000  1.00  0.00           H
ATOM   1249  OW  SOL X 453     102.270  79.040   2.080  1.00  0.00           O
ATOM   1250  HW1 SOL X 453     102.990  78.600   1.630  1.00  0.00           H
ATOM   1251  HW2 SOL X 453     101.710  78.330   2.380  1.00  0.00           H
ATOM   1252  OW  SOL X 454      88.690  55.810 114.050  1.00  0.00           O
ATOM   1253  HW1 SOL X 454      88.280  55.990 113.200  1.00  0.00           H
ATOM   1254  HW2 SOL X 454      88.640  56.640 114.520  1.00  0.00           H
ATOM   1255  OW  SOL X 455      27.000  79.300 106.410  1.00  0.00           O
ATOM   1256  HW1 SOL X 455      26.870  78.620 105.740  1.00  0.00           H
ATOM   1257  HW2 SOL X 455      26.390  79.050 107.110  1.00  0.00           H
ATOM   1258  OW  SOL X 456       9.600 100.590 144.330  1.00  0.00           O
ATOM   1259  HW1 SOL X 456       9.190  99.730 144.460  1.00  0.00           H
ATOM   1260  HW2 SOL X 456      10.080 100.500 143.500  1.00  0.00           H
ATOM   1261  OW  SOL X 457      85.710  95.290   9.260  1.00  0.00           O
ATOM   1262  HW1 SOL X 457      85.260  94.680   9.840  1.00  0.00           H
ATOM   1263  HW2 SOL X 457      86.470  95.580   9.760  1.00  0.00           H
ATOM   1264  OW  SOL X 458      38.890  37.880 127.180  1.00  0.00           O
ATOM   1265  HW1 SOL X 458      38.340  37.130 126.950  1.00  0.00           H
ATOM   1266  HW2 SOL X 458      39.490  37.980 126.430  1.00  0.00           H
ATOM   1267  OW  SOL X 459      79.840 107.220 120.690  1.00  0.00           O
ATOM   1268  HW1 SOL X 459      80.220 106.490 120.200  1.00  0.00           H
ATOM   1269  HW2 SOL X 459      80.030 107.010 121.610  1.00  0.00           H
ATOM   1270  OW  SOL X 460      27.610  97.880 109.810  1.00  0.00           O
ATOM   1271  HW1 SOL X 460      26.970  97.260 109.440  1.00  0.00           H
ATOM   1272  HW2 SOL X 460      27.980  98.310 109.040  1.00  0.00           H
ATOM   1273  OW  SOL X 461     100.370  37.900 115.500  1.00  0.00           O
ATOM   1274  HW1 SOL X 461      99.840  38.030 116.290  1.00  0.00           H
ATOM   1275  HW2 SOL X 461     100.260  36.970 115.280  1.00  0.00           H
ATOM   1276  OW  SOL X 462      87.040  36.620  22.000  1.00  0.00           O
ATOM   1277  HW1 SOL X 462      87.520  37.450  21.890  1.00  0.00           H
ATOM   1278  HW2 SOL X 462      86.460  36.780  22.750  1.00  0.00           H
ATOM   1279  OW  SOL X 463      99.300  57.590 113.000  1.00  0.00           O
ATOM   1280  HW1 SOL X 463      99.770  57.840 112.200  1.00  0.00           H
ATOM   1281  HW2 SOL X 463      99.250  56.630 112.960  1.00  0.00           H
ATOM   1282  OW  SOL X 464     102.580  12.430 105.170  1.00  0.00           O
ATOM   1283  HW1 SOL X 464     103.470  12.230 105.460  1.00  0.00           H
ATOM   1284  HW2 SOL X 464     102.380  11.760 104.520  1.00  0.00           H
ATOM   1285  OW  SOL X 465     105.680 107.790 123.270  1.00  0.00           O
ATOM   1286  HW1 SOL X 465     105.900   0.240 123.230  1.00  0.00           H
ATOM   1287  HW2 SOL X 465     105.030 107.720 123.970  1.00  0.00           H
ATOM   1288  OW  SOL X 466      40.580 105.900  11.240  1.00  0.00           O
ATOM   1289  HW1 SOL X 466      40.760 105.880  10.300  1.00  0.00           H
ATOM   1290  HW2 SOL X 466      40.120 106.720  11.390  1.00  0.00           H
ATOM   1291  OW  SOL X 467      39.830  58.800   3.350  1.00  0.00           O
ATOM   1292  HW1 SOL X 467      40.690  58.730   3.770  1.00  0.00           H
ATOM   1293  HW2 SOL X 467      39.310  58.100   3.760  1.00  0.00           H
ATOM   1294  OW  SOL X 468      61.200  29.960 129.710  1.00  0.00           O
ATOM   1295  HW1 SOL X 468      60.340  30.190 129.360  1.00  0.00           H
ATOM   1296  HW2 SOL X 468      61.470  30.730 130.210  1.00  0.00           H
ATOM   1297  OW  SOL X 469      41.430  56.570 141.510  1.00  0.00           O
ATOM   1298  HW1 SOL X 469      41.590  57.510 141.410  1.00  0.00           H
ATOM   1299  HW2 SOL X 469      41.900  56.330 142.310  1.00  0.00           H
ATOM   1300  OW  SOL X 470     105.820 104.600 110.300  1.00  0.00           O
ATOM   1301  HW1 SOL X 470     105.540 105.490 110.080  1.00  0.00           H
ATOM   1302  HW2 SOL X 470     106.000 104.180 109.460  1.00  0.00           H
ATOM   1303  OW  SOL X 471       3.410  92.450 108.560  1.00  0.00           O
ATOM   1304  HW1 SOL X 471       3.800  91.850 107.920  1.00  0.00           H
ATOM   1305  HW2 SOL X 471       4.000  93.200 108.580  1.00  0.00           H
ATOM   1306  OW  SOL X 472      68.440   9.650 123.940  1.00  0.00           O
ATOM   1307  HW1 SOL X 472      69.140   9.490 123.300  1.00  0.00           H
ATOM   1308  HW2 SOL X 472      67.850   8.900 123.840  1.00  0.00           H
ATOM   1309  OW  SOL X 473      96.300  77.410  52.400  1.00  0.00           O
ATOM   1310  HW1 SOL X 473      96.610  78.270  52.690  1.00  0.00           H
ATOM   1311  HW2 SOL X 473      95.580  77.200  53.000  1.00  0.00           H
ATOM   1312  OW  SOL X 474      70.150  29.480 101.230  1.00  0.00           O
ATOM   1313  HW1 SOL X 474      70.620  29.010 101.920  1.00  0.00           H
ATOM   1314  HW2 SOL X 474      70.540  29.160 100.410  1.00  0.00           H
ATOM   1315  OW  SOL X 475      41.160 105.490   2.340  1.00  0.00           O
ATOM   1316  HW1 SOL X 475      40.490 106.050   1.950  1.00  0.00           H
ATOM   1317  HW2 SOL X 475      41.120 104.680   1.830  1.00  0.00           H
ATOM   1318  OW  SOL X 476      14.900   7.400   0.480  1.00  0.00           O
ATOM   1319  HW1 SOL X 476      15.800   7.220   0.730  1.00  0.00           H
ATOM   1320  HW2 SOL X 476      14.980   7.880 154.500  1.00  0.00           H
ATOM   1321  OW  SOL X 477      96.920  16.720 106.590  1.00  0.00           O
ATOM   1322  HW1 SOL X 477      97.690  16.610 106.040  1.00  0.00           H
ATOM   1323  HW2 SOL X 477      96.190  16.420 106.050  1.00  0.00           H
ATOM   1324  OW  SOL X 478      60.420  26.320 152.420  1.00  0.00           O
ATOM   1325  HW1 SOL X 478      60.560  26.940 153.140  1.00  0.00           H
ATOM   1326  HW2 SOL X 478      59.990  26.830 151.740  1.00  0.00           H
ATOM   1327  OW  SOL X 479      39.710  41.310 103.910  1.00  0.00           O
ATOM   1328  HW1 SOL X 479      39.330  41.260 103.030  1.00  0.00           H
ATOM   1329  HW2 SOL X 479      40.580  41.680 103.770  1.00  0.00           H
ATOM   1330  OW  SOL X 480      59.730  84.980 135.550  1.00  0.00           O
ATOM   1331  HW1 SOL X 480      59.400  84.300 136.130  1.00  0.00           H
ATOM   1332  HW2 SOL X 480      58.960  85.320 135.100  1.00  0.00           H
ATOM   1333  OW  SOL X 481      69.660  58.320  17.690  1.00  0.00           O
ATOM   1334  HW1 SOL X 481      70.460  57.950  17.340  1.00  0.00           H
ATOM   1335  HW2 SOL X 481      69.920  59.180  18.030  1.00  0.00           H
ATOM   1336  OW  SOL X 482       4.280  61.310  33.670  1.00  0.00           O
ATOM   1337  HW1 SOL X 482       3.450  61.570  33.270  1.00  0.00           H
ATOM   1338  HW2 SOL X 482       4.240  61.660  34.560  1.00  0.00           H
ATOM   1339  OW  SOL X 483      59.800  56.230  16.490  1.00  0.00           O
ATOM   1340  HW1 SOL X 483      59.110  56.360  17.130  1.00  0.00           H
ATOM   1341  HW2 SOL X 483      59.800  57.040  15.980  1.00  0.00           H
ATOM   1342  OW  SOL X 484      17.260  30.170 151.350  1.00  0.00           O
ATOM   1343  HW1 SOL X 484      17.100  29.810 152.220  1.00  0.00           H
ATOM   1344  HW2 SOL X 484      16.930  31.070 151.390  1.00  0.00           H
ATOM   1345  OW  SOL X 485      27.710  83.460 121.080  1.00  0.00           O
ATOM   1346  HW1 SOL X 485      28.050  83.070 121.880  1.00  0.00           H
ATOM   1347  HW2 SOL X 485      28.440  83.420 120.460  1.00  0.00           H
ATOM   1348  OW  SOL X 486      27.650 108.080 134.840  1.00  0.00           O
ATOM   1349  HW1 SOL X 486      27.320 108.200 133.950  1.00  0.00           H
ATOM   1350  HW2 SOL X 486      28.070   0.440 135.050  1.00  0.00           H
ATOM   1351  OW  SOL X 487      15.650  79.980 120.410  1.00  0.00           O
ATOM   1352  HW1 SOL X 487      15.260  80.840 120.510  1.00  0.00           H
ATOM   1353  HW2 SOL X 487      14.900  79.380 120.350  1.00  0.00           H
ATOM   1354  OW  SOL X 488      63.090  60.390 115.660  1.00  0.00           O
ATOM   1355  HW1 SOL X 488      62.140  60.400 115.540  1.00  0.00           H
ATOM   1356  HW2 SOL X 488      63.410  59.820 114.950  1.00  0.00           H
ATOM   1357  OW  SOL X 489      22.060  11.220 142.130  1.00  0.00           O
ATOM   1358  HW1 SOL X 489      21.760  11.620 142.950  1.00  0.00           H
ATOM   1359  HW2 SOL X 489      22.910  11.630 141.960  1.00  0.00           H
ATOM   1360  OW  SOL X 490      16.490  45.070 150.760  1.00  0.00           O
ATOM   1361  HW1 SOL X 490      17.200  45.600 150.400  1.00  0.00           H
ATOM   1362  HW2 SOL X 490      15.780  45.170 150.140  1.00  0.00           H
ATOM   1363  OW  SOL X 491      88.380  66.200  38.260  1.00  0.00           O
ATOM   1364  HW1 SOL X 491      88.050  67.090  38.330  1.00  0.00           H
ATOM   1365  HW2 SOL X 491      87.590  65.650  38.300  1.00  0.00           H
ATOM   1366  OW  SOL X 492      44.260  64.670   5.670  1.00  0.00           O
ATOM   1367  HW1 SOL X 492      44.940  64.380   6.270  1.00  0.00           H
ATOM   1368  HW2 SOL X 492      43.540  64.050   5.800  1.00  0.00           H
ATOM   1369  OW  SOL X 493       9.140  27.550  31.300  1.00  0.00           O
ATOM   1370  HW1 SOL X 493       8.210  27.380  31.210  1.00  0.00           H
ATOM   1371  HW2 SOL X 493       9.570  26.820  30.850  1.00  0.00           H
ATOM   1372  OW  SOL X 494      37.010  63.180   1.420  1.00  0.00           O
ATOM   1373  HW1 SOL X 494      37.920  63.060   1.160  1.00  0.00           H
ATOM   1374  HW2 SOL X 494      36.720  62.310   1.690  1.00  0.00           H
ATOM   1375  OW  SOL X 495      81.150  52.410 106.730  1.00  0.00           O
ATOM   1376  HW1 SOL X 495      81.980  51.940 106.870  1.00  0.00           H
ATOM   1377  HW2 SOL X 495      80.910  52.200 105.830  1.00  0.00           H
ATOM   1378  OW  SOL X 496      66.980  12.820 115.110  1.00  0.00           O
ATOM   1379  HW1 SOL X 496      67.170  13.140 114.230  1.00  0.00           H
ATOM   1380  HW2 SOL X 496      66.160  13.230 115.350  1.00  0.00           H
ATOM   1381  OW  SOL X 497      70.560   5.250 145.080  1.00  0.00           O
ATOM   1382  HW1 SOL X 497      71.510   5.190 145.190  1.00  0.00           H
ATOM   1383  HW2 SOL X 497      70.370   4.680 144.330  1.00  0.00           H
ATOM   1384  OW  SOL X 498      98.910  81.040  18.720  1.00  0.00           O
ATOM   1385  HW1 SOL X 498      98.520  80.210  19.000  1.00  0.00           H
ATOM   1386  HW2 SOL X 498      99.080  80.920  17.780  1.00  0.00           H
ATOM   1387  OW  SOL X 499      18.440  85.940 113.400  1.00  0.00           O
ATOM   1388  HW1 SOL X 499      17.570  86.070 113.790  1.00  0.00           H
ATOM   1389  HW2 SOL X 499      18.350  86.270 112.500  1.00  0.00           H
ATOM   1390  OW  SOL X 500      35.570  65.130 107.160  1.00  0.00           O
ATOM   1391  HW1 SOL X 500      35.140  65.640 107.840  1.00  0.00           H
ATOM   1392  HW2 SOL X 500      36.400  64.870 107.550  1.00  0.00           H
ATOM   1393  OW  SOL X 501       1.830  58.720  91.540  1.00  0.00           O
ATOM   1394  HW1 SOL X 501       2.770  58.610  91.630  1.00  0.00           H
ATOM   1395  HW2 SOL X 501       1.610  58.300  90.710  1.00  0.00           H
ATOM   1396  OW  SOL X 502      40.440  42.830 143.760  1.00  0.00           O
ATOM   1397  HW1 SOL X 502      41.110  42.940 144.430  1.00  0.00           H
ATOM   1398  HW2 SOL X 502      39.620  42.800 144.240  1.00  0.00           H
ATOM   1399  OW  SOL X 503     103.080   6.640  13.050  1.00  0.00           O
ATOM   1400  HW1 SOL X 503     103.820   6.410  13.610  1.00  0.00           H
ATOM   1401  HW2 SOL X 503     102.750   7.460  13.420  1.00  0.00           H
ATOM   1402  OW  SOL X 504      70.060  20.550  38.130  1.00  0.00           O
ATOM   1403  HW1 SOL X 504      69.730  21.430  37.950  1.00  0.00           H
ATOM   1404  HW2 SOL X 504      70.900  20.510  37.670  1.00  0.00           H
ATOM   1405  OW  SOL X 505      79.460   5.150   2.030  1.00  0.00           O
ATOM   1406  HW1 SOL X 505      79.480   5.930   1.480  1.00  0.00           H
ATOM   1407  HW2 SOL X 505      80.370   5.010   2.290  1.00  0.00           H
ATOM   1408  OW  SOL X 506      28.290  65.400 135.010  1.00  0.00           O
ATOM   1409  HW1 SOL X 506      28.650  64.840 134.320  1.00  0.00           H
ATOM   1410  HW2 SOL X 506      27.350  65.430 134.830  1.00  0.00           H
ATOM   1411  OW  SOL X 507      92.240  53.910 131.900  1.00  0.00           O
ATOM   1412  HW1 SOL X 507      92.240  53.240 131.210  1.00  0.00           H
ATOM   1413  HW2 SOL X 507      91.650  53.570 132.570  1.00  0.00           H
ATOM   1414  OW  SOL X 508      29.340  23.810 152.300  1.00  0.00           O
ATOM   1415  HW1 SOL X 508      30.150  24.190 151.970  1.00  0.00           H
ATOM   1416  HW2 SOL X 508      28.660  24.130 151.700  1.00  0.00           H
ATOM   1417  OW  SOL X 509      16.110  66.120  34.900  1.00  0.00           O
ATOM   1418  HW1 SOL X 509      16.860  66.700  34.760  1.00  0.00           H
ATOM   1419  HW2 SOL X 509      16.120  65.940  35.840  1.00  0.00           H
ATOM   1420  OW  SOL X 510      98.000  45.830 141.830  1.00  0.00           O
ATOM   1421  HW1 SOL X 510      98.910  45.670 141.610  1.00  0.00           H
ATOM   1422  HW2 SOL X 510      97.530  45.750 141.000  1.00  0.00           H
ATOM   1423  OW  SOL X 511      99.270 100.280  63.300  1.00  0.00           O
ATOM   1424  HW1 SOL X 511      98.820  99.980  62.510  1.00  0.00           H
ATOM   1425  HW2 SOL X 511     100.120  99.860  63.270  1.00  0.00           H
ATOM   1426  OW  SOL X 512      51.030  16.650  12.420  1.00  0.00           O
ATOM   1427  HW1 SOL X 512      50.870  15.760  12.110  1.00  0.00           H
ATOM   1428  HW2 SOL X 512      51.910  16.610  12.810  1.00  0.00           H
ATOM   1429  OW  SOL X 513      47.710  68.630   0.640  1.00  0.00           O
ATOM   1430  HW1 SOL X 513      47.610  68.240   1.510  1.00  0.00           H
ATOM   1431  HW2 SOL X 513      48.600  68.400   0.380  1.00  0.00           H
ATOM   1432  OW  SOL X 514       8.930  91.210 140.160  1.00  0.00           O
ATOM   1433  HW1 SOL X 514       8.810  91.800 139.420  1.00  0.00           H
ATOM   1434  HW2 SOL X 514       9.350  90.430 139.780  1.00  0.00           H
ATOM   1435  OW  SOL X 515     104.790  31.830 137.070  1.00  0.00           O
ATOM   1436  HW1 SOL X 515     104.710  32.790 137.010  1.00  0.00           H
ATOM   1437  HW2 SOL X 515     105.340  31.680 137.830  1.00  0.00           H
ATOM   1438  OW  SOL X 516       8.990  68.200 127.480  1.00  0.00           O
ATOM   1439  HW1 SOL X 516       9.310  68.980 127.030  1.00  0.00           H
ATOM   1440  HW2 SOL X 516       8.600  67.660 126.800  1.00  0.00           H
ATOM   1441  OW  SOL X 517      16.720  68.510  52.170  1.00  0.00           O
ATOM   1442  HW1 SOL X 517      16.040  69.180  52.220  1.00  0.00           H
ATOM   1443  HW2 SOL X 517      17.540  68.980  52.330  1.00  0.00           H
ATOM   1444  OW  SOL X 518     102.240  41.720 107.670  1.00  0.00           O
ATOM   1445  HW1 SOL X 518     101.700  41.440 108.410  1.00  0.00           H
ATOM   1446  HW2 SOL X 518     103.130  41.450 107.920  1.00  0.00           H
ATOM   1447  OW  SOL X 519      56.940  76.880 145.740  1.00  0.00           O
ATOM   1448  HW1 SOL X 519      56.590  76.960 146.620  1.00  0.00           H
ATOM   1449  HW2 SOL X 519      56.240  77.200 145.170  1.00  0.00           H
ATOM   1450  OW  SOL X 520      75.240  75.310  48.900  1.00  0.00           O
ATOM   1451  HW1 SOL X 520      75.340  76.010  48.260  1.00  0.00           H
ATOM   1452  HW2 SOL X 520      75.780  75.580  49.640  1.00  0.00           H
ATOM   1453  OW  SOL X 521      37.350  89.150  53.190  1.00  0.00           O
ATOM   1454  HW1 SOL X 521      38.270  89.130  53.470  1.00  0.00           H
ATOM   1455  HW2 SOL X 521      36.980  88.340  53.520  1.00  0.00           H
ATOM   1456  OW  SOL X 522      11.820  69.770   0.460  1.00  0.00           O
ATOM   1457  HW1 SOL X 522      12.490  70.320   0.860  1.00  0.00           H
ATOM   1458  HW2 SOL X 522      11.140  69.690   1.140  1.00  0.00           H
ATOM   1459  OW  SOL X 523      95.780  69.080 131.250  1.00  0.00           O
ATOM   1460  HW1 SOL X 523      95.190  69.390 130.560  1.00  0.00           H
ATOM   1461  HW2 SOL X 523      95.490  68.180 131.430  1.00  0.00           H
ATOM   1462  OW  SOL X 524      10.500  46.630   4.610  1.00  0.00           O
ATOM   1463  HW1 SOL X 524      10.500  45.720   4.310  1.00  0.00           H
ATOM   1464  HW2 SOL X 524       9.810  46.670   5.260  1.00  0.00           H
ATOM   1465  OW  SOL X 525      60.640  65.140 101.290  1.00  0.00           O
ATOM   1466  HW1 SOL X 525      60.390  64.530 101.980  1.00  0.00           H
ATOM   1467  HW2 SOL X 525      61.030  64.590 100.610  1.00  0.00           H
ATOM   1468  OW  SOL X 526      47.770  21.780  26.750  1.00  0.00           O
ATOM   1469  HW1 SOL X 526      47.820  21.890  27.700  1.00  0.00           H
ATOM   1470  HW2 SOL X 526      46.830  21.770  26.550  1.00  0.00           H
ATOM   1471  OW  SOL X 527      57.320  64.050  33.360  1.00  0.00           O
ATOM   1472  HW1 SOL X 527      57.570  63.720  32.500  1.00  0.00           H
ATOM   1473  HW2 SOL X 527      56.420  64.350  33.250  1.00  0.00           H
ATOM   1474  OW  SOL X 528      56.190  32.310  13.500  1.00  0.00           O
ATOM   1475  HW1 SOL X 528      56.200  31.830  12.670  1.00  0.00           H
ATOM   1476  HW2 SOL X 528      56.310  31.640  14.170  1.00  0.00           H
ATOM   1477  OW  SOL X 529      29.750  20.990  10.410  1.00  0.00           O
ATOM   1478  HW1 SOL X 529      29.700  21.830  10.860  1.00  0.00           H
ATOM   1479  HW2 SOL X 529      28.990  20.980   9.830  1.00  0.00           H
ATOM   1480  OW  SOL X 530      17.980   9.620  24.300  1.00  0.00           O
ATOM   1481  HW1 SOL X 530      18.150   9.850  25.210  1.00  0.00           H
ATOM   1482  HW2 SOL X 530      17.440   8.840  24.340  1.00  0.00           H
ATOM   1483  OW  SOL X 531      59.380  44.300  13.570  1.00  0.00           O
ATOM   1484  HW1 SOL X 531      59.510  43.920  14.440  1.00  0.00           H
ATOM   1485  HW2 SOL X 531      58.670  43.790  13.190  1.00  0.00           H
ATOM   1486  OW  SOL X 532      93.630  83.870   6.030  1.00  0.00           O
ATOM   1487  HW1 SOL X 532      93.700  84.370   6.840  1.00  0.00           H
ATOM   1488  HW2 SOL X 532      94.420  84.110   5.530  1.00  0.00           H
ATOM   1489  OW  SOL X 533      44.480  49.150 141.370  1.00  0.00           O
ATOM   1490  HW1 SOL X 533      43.740  49.020 141.960  1.00  0.00           H
ATOM   1491  HW2 SOL X 533      44.230  48.710 140.560  1.00  0.00           H
ATOM   1492  OW  SOL X 534     107.950  61.380   5.800  1.00  0.00           O
ATOM   1493  HW1 SOL X 534     107.110  60.940   5.640  1.00  0.00           H
ATOM   1494  HW2 SOL X 534       0.120  60.670   5.820  1.00  0.00           H
ATOM   1495  OW  SOL X 535      60.350  55.280   9.840  1.00  0.00           O
ATOM   1496  HW1 SOL X 535      60.970  54.810  10.410  1.00  0.00           H
ATOM   1497  HW2 SOL X 535      59.560  55.370  10.380  1.00  0.00           H
ATOM   1498  OW  SOL X 536      81.920 108.060 146.920  1.00  0.00           O
ATOM   1499  HW1 SOL X 536      81.950   0.140 147.700  1.00  0.00           H
ATOM   1500  HW2 SOL X 536      81.130 107.530 147.040  1.00  0.00           H
ATOM   1501  OW  SOL X 537      56.550  13.520  46.800  1.00  0.00           O
ATOM   1502  HW1 SOL X 537      56.250  12.880  46.150  1.00  0.00           H
ATOM   1503  HW2 SOL X 537      56.010  14.290  46.640  1.00  0.00           H
ATOM   1504  OW  SOL X 538      50.340  89.400   3.660  1.00  0.00           O
ATOM   1505  HW1 SOL X 538      50.690  89.650   2.800  1.00  0.00           H
ATOM   1506  HW2 SOL X 538      49.950  88.540   3.520  1.00  0.00           H
ATOM   1507  OW  SOL X 539      22.110  91.860  22.310  1.00  0.00           O
ATOM   1508  HW1 SOL X 539      22.050  91.760  21.360  1.00  0.00           H
ATOM   1509  HW2 SOL X 539      22.410  91.010  22.620  1.00  0.00           H
ATOM   1510  OW  SOL X 540      74.960  84.890 152.460  1.00  0.00           O
ATOM   1511  HW1 SOL X 540      75.360  85.720 152.690  1.00  0.00           H
ATOM   1512  HW2 SOL X 540      75.630  84.430 151.950  1.00  0.00           H
ATOM   1513  OW  SOL X 541     101.070  92.180 133.760  1.00  0.00           O
ATOM   1514  HW1 SOL X 541     101.360  91.650 133.020  1.00  0.00           H
ATOM   1515  HW2 SOL X 541     101.150  93.080 133.460  1.00  0.00           H
ATOM   1516  OW  SOL X 542      77.070  89.890 122.350  1.00  0.00           O
ATOM   1517  HW1 SOL X 542      77.970  90.220 122.400  1.00  0.00           H
ATOM   1518  HW2 SOL X 542      76.630  90.310 123.090  1.00  0.00           H
ATOM   1519  OW  SOL X 543      97.240  38.640 123.130  1.00  0.00           O
ATOM   1520  HW1 SOL X 543      96.640  38.690 123.870  1.00  0.00           H
ATOM   1521  HW2 SOL X 543      96.660  38.510 122.370  1.00  0.00           H
ATOM   1522  OW  SOL X 544     100.010  35.390 104.050  1.00  0.00           O
ATOM   1523  HW1 SOL X 544      99.520  34.570 104.080  1.00  0.00           H
ATOM   1524  HW2 SOL X 544     100.470  35.430 104.890  1.00  0.00           H
ATOM   1525  OW  SOL X 545      14.930  94.860  25.260  1.00  0.00           O
ATOM   1526  HW1 SOL X 545      15.120  94.360  26.060  1.00  0.00           H
ATOM   1527  HW2 SOL X 545      14.360  95.570  25.550  1.00  0.00           H
ATOM   1528  OW  SOL X 546      28.940  63.570  96.590  1.00  0.00           O
ATOM   1529  HW1 SOL X 546      29.700  63.940  97.040  1.00  0.00           H
ATOM   1530  HW2 SOL X 546      29.240  62.730  96.260  1.00  0.00           H
ATOM   1531  OW  SOL X 547      86.710  65.880 121.850  1.00  0.00           O
ATOM   1532  HW1 SOL X 547      86.270  65.460 121.110  1.00  0.00           H
ATOM   1533  HW2 SOL X 547      87.640  65.840 121.640  1.00  0.00           H
ATOM   1534  OW  SOL X 548      66.220  91.490 116.380  1.00  0.00           O
ATOM   1535  HW1 SOL X 548      67.070  91.900 116.270  1.00  0.00           H
ATOM   1536  HW2 SOL X 548      66.210  90.790 115.720  1.00  0.00           H
ATOM   1537  OW  SOL X 549      84.990  75.600  98.930  1.00  0.00           O
ATOM   1538  HW1 SOL X 549      85.690  75.230  98.400  1.00  0.00           H
ATOM   1539  HW2 SOL X 549      84.280  75.760  98.300  1.00  0.00           H
ATOM   1540  OW  SOL X 550      53.940  22.250  14.650  1.00  0.00           O
ATOM   1541  HW1 SOL X 550      53.600  23.010  15.120  1.00  0.00           H
ATOM   1542  HW2 SOL X 550      54.520  22.620  13.980  1.00  0.00           H
ATOM   1543  OW  SOL X 551      52.520  80.280  36.950  1.00  0.00           O
ATOM   1544  HW1 SOL X 551      52.540  80.790  37.760  1.00  0.00           H
ATOM   1545  HW2 SOL X 551      52.750  79.390  37.220  1.00  0.00           H
ATOM   1546  OW  SOL X 552      94.900  98.670 110.980  1.00  0.00           O
ATOM   1547  HW1 SOL X 552      94.740  98.230 110.150  1.00  0.00           H
ATOM   1548  HW2 SOL X 552      94.830  97.980 111.640  1.00  0.00           H
ATOM   1549  OW  SOL X 553       1.750  39.070 106.780  1.00  0.00           O
ATOM   1550  HW1 SOL X 553       2.520  39.630 106.880  1.00  0.00           H
ATOM   1551  HW2 SOL X 553       1.170  39.340 107.490  1.00  0.00           H
ATOM   1552  OW  SOL X 554      97.640  81.350 136.270  1.00  0.00           O
ATOM   1553  HW1 SOL X 554      97.880  80.610 135.710  1.00  0.00           H
ATOM   1554  HW2 SOL X 554      97.810  82.120 135.730  1.00  0.00           H
ATOM   1555  OW  SOL X 555      70.870  26.300  99.670  1.00  0.00           O
ATOM   1556  HW1 SOL X 555      70.170  25.650  99.670  1.00  0.00           H
ATOM   1557  HW2 SOL X 555      71.630  25.840 100.020  1.00  0.00           H
ATOM   1558  OW  SOL X 556      97.630  92.850 139.890  1.00  0.00           O
ATOM   1559  HW1 SOL X 556      98.430  92.480 139.510  1.00  0.00           H
ATOM   1560  HW2 SOL X 556      97.330  92.170 140.500  1.00  0.00           H
ATOM   1561  OW  SOL X 557      39.320  64.720   3.310  1.00  0.00           O
ATOM   1562  HW1 SOL X 557      39.600  63.810   3.250  1.00  0.00           H
ATOM   1563  HW2 SOL X 557      39.960  65.200   2.770  1.00  0.00           H
ATOM   1564  OW  SOL X 558      66.750  46.110  24.320  1.00  0.00           O
ATOM   1565  HW1 SOL X 558      66.330  45.570  23.660  1.00  0.00           H
ATOM   1566  HW2 SOL X 558      67.470  45.570  24.650  1.00  0.00           H
ATOM   1567  OW  SOL X 559       6.310  86.080 137.560  1.00  0.00           O
ATOM   1568  HW1 SOL X 559       6.920  86.810 137.530  1.00  0.00           H
ATOM   1569  HW2 SOL X 559       6.000  85.980 136.660  1.00  0.00           H
ATOM   1570  OW  SOL X 560      43.270  75.630 121.600  1.00  0.00           O
ATOM   1571  HW1 SOL X 560      43.590  76.520 121.730  1.00  0.00           H
ATOM   1572  HW2 SOL X 560      43.900  75.230 120.990  1.00  0.00           H
ATOM   1573  OW  SOL X 561      31.000  15.570  54.650  1.00  0.00           O
ATOM   1574  HW1 SOL X 561      31.950  15.600  54.560  1.00  0.00           H
ATOM   1575  HW2 SOL X 561      30.820  16.050  55.460  1.00  0.00           H
ATOM   1576  OW  SOL X 562      16.290  73.660  15.090  1.00  0.00           O
ATOM   1577  HW1 SOL X 562      15.840  72.860  15.360  1.00  0.00           H
ATOM   1578  HW2 SOL X 562      16.740  73.960  15.890  1.00  0.00           H
ATOM   1579  OW  SOL X 563      53.090  67.970 107.420  1.00  0.00           O
ATOM   1580  HW1 SOL X 563      53.530  67.180 107.110  1.00  0.00           H
ATOM   1581  HW2 SOL X 563      53.410  68.660 106.840  1.00  0.00           H
ATOM   1582  OW  SOL X 564       9.510  77.060  40.230  1.00  0.00           O
ATOM   1583  HW1 SOL X 564       9.880  76.500  39.550  1.00  0.00           H
ATOM   1584  HW2 SOL X 564       9.330  77.890  39.790  1.00  0.00           H
ATOM   1585  OW  SOL X 565      85.860  12.900  19.580  1.00  0.00           O
ATOM   1586  HW1 SOL X 565      84.920  12.780  19.650  1.00  0.00           H
ATOM   1587  HW2 SOL X 565      86.150  13.130  20.460  1.00  0.00           H
ATOM   1588  OW  SOL X 566      97.890  80.080 140.810  1.00  0.00           O
ATOM   1589  HW1 SOL X 566      97.170  80.480 141.300  1.00  0.00           H
ATOM   1590  HW2 SOL X 566      98.640  80.120 141.400  1.00  0.00           H
ATOM   1591  OW  SOL X 567      74.980  59.110 111.310  1.00  0.00           O
ATOM   1592  HW1 SOL X 567      74.180  59.580 111.560  1.00  0.00           H
ATOM   1593  HW2 SOL X 567      75.500  59.770 110.850  1.00  0.00           H
ATOM   1594  OW  SOL X 568      83.500   4.630  26.220  1.00  0.00           O
ATOM   1595  HW1 SOL X 568      83.390   3.720  25.950  1.00  0.00           H
ATOM   1596  HW2 SOL X 568      83.040   5.140  25.550  1.00  0.00           H
ATOM   1597  OW  SOL X 569      79.530  58.680 126.580  1.00  0.00           O
ATOM   1598  HW1 SOL X 569      80.360  58.750 126.100  1.00  0.00           H
ATOM   1599  HW2 SOL X 569      79.120  59.540 126.490  1.00  0.00           H
ATOM   1600  OW  SOL X 570      90.370  91.820 133.100  1.00  0.00           O
ATOM   1601  HW1 SOL X 570      89.700  91.390 133.650  1.00  0.00           H
ATOM   1602  HW2 SOL X 570      91.140  91.870 133.670  1.00  0.00           H
ATOM   1603  OW  SOL X 571      73.160   2.890   4.820  1.00  0.00           O
ATOM   1604  HW1 SOL X 571      73.070   3.280   3.950  1.00  0.00           H
ATOM   1605  HW2 SOL X 571      72.390   2.330   4.920  1.00  0.00           H
ATOM   1606  OW  SOL X 572      82.480  94.770  18.160  1.00  0.00           O
ATOM   1607  HW1 SOL X 572      82.540  95.590  18.640  1.00  0.00           H
ATOM   1608  HW2 SOL X 572      82.700  95.000  17.260  1.00  0.00           H
ATOM   1609  OW  SOL X 573      57.080  72.750 145.010  1.00  0.00           O
ATOM   1610  HW1 SOL X 573      57.130  73.070 145.910  1.00  0.00           H
ATOM   1611  HW2 SOL X 573      57.750  73.250 144.540  1.00  0.00           H
ATOM   1612  OW  SOL X 574       2.400  31.080 151.880  1.00  0.00           O
ATOM   1613  HW1 SOL X 574       2.620  32.010 151.850  1.00  0.00           H
ATOM   1614  HW2 SOL X 574       2.970  30.710 152.560  1.00  0.00           H
ATOM   1615  OW  SOL X 575       8.140  38.940  52.810  1.00  0.00           O
ATOM   1616  HW1 SOL X 575       8.910  39.130  53.340  1.00  0.00           H
ATOM   1617  HW2 SOL X 575       7.680  39.780  52.740  1.00  0.00           H
ATOM   1618  OW  SOL X 576       7.860  50.300  30.720  1.00  0.00           O
ATOM   1619  HW1 SOL X 576       7.850  50.010  29.800  1.00  0.00           H
ATOM   1620  HW2 SOL X 576       7.750  51.250  30.670  1.00  0.00           H
ATOM   1621  OW  SOL X 577      29.980  52.960 147.580  1.00  0.00           O
ATOM   1622  HW1 SOL X 577      30.480  53.020 146.760  1.00  0.00           H
ATOM   1623  HW2 SOL X 577      29.750  53.860 147.780  1.00  0.00           H
ATOM   1624  OW  SOL X 578      43.850  74.220 127.510  1.00  0.00           O
ATOM   1625  HW1 SOL X 578      44.320  74.570 128.260  1.00  0.00           H
ATOM   1626  HW2 SOL X 578      43.180  74.870 127.320  1.00  0.00           H
ATOM   1627  OW  SOL X 579      62.490  31.000  39.740  1.00  0.00           O
ATOM   1628  HW1 SOL X 579      62.120  31.040  40.620  1.00  0.00           H
ATOM   1629  HW2 SOL X 579      62.900  30.130  39.700  1.00  0.00           H
ATOM   1630  OW  SOL X 580       2.130  98.600 138.720  1.00  0.00           O
ATOM   1631  HW1 SOL X 580       3.040  98.300 138.640  1.00  0.00           H
ATOM   1632  HW2 SOL X 580       2.190  99.420 139.210  1.00  0.00           H
ATOM   1633  OW  SOL X 581      21.070   3.890   6.680  1.00  0.00           O
ATOM   1634  HW1 SOL X 581      20.560   3.730   5.890  1.00  0.00           H
ATOM   1635  HW2 SOL X 581      20.610   4.620   7.110  1.00  0.00           H
ATOM   1636  OW  SOL X 582      31.600  30.880 114.970  1.00  0.00           O
ATOM   1637  HW1 SOL X 582      32.460  30.900 114.540  1.00  0.00           H
ATOM   1638  HW2 SOL X 582      31.560  30.020 115.380  1.00  0.00           H
ATOM   1639  OW  SOL X 583      62.630  70.830  44.990  1.00  0.00           O
ATOM   1640  HW1 SOL X 583      62.880  70.080  44.460  1.00  0.00           H
ATOM   1641  HW2 SOL X 583      63.120  71.570  44.610  1.00  0.00           H
ATOM   1642  OW  SOL X 584      87.850  70.070  22.190  1.00  0.00           O
ATOM   1643  HW1 SOL X 584      87.010  70.400  21.860  1.00  0.00           H
ATOM   1644  HW2 SOL X 584      88.470  70.230  21.480  1.00  0.00           H
ATOM   1645  OW  SOL X 585      39.090  69.750  19.670  1.00  0.00           O
ATOM   1646  HW1 SOL X 585      39.430  70.310  20.370  1.00  0.00           H
ATOM   1647  HW2 SOL X 585      39.090  68.870  20.040  1.00  0.00           H
ATOM   1648  OW  SOL X 586     101.890  94.580 132.760  1.00  0.00           O
ATOM   1649  HW1 SOL X 586     101.910  94.790 131.830  1.00  0.00           H
ATOM   1650  HW2 SOL X 586     102.710  94.110 132.920  1.00  0.00           H
ATOM   1651  OW  SOL X 587      25.410  36.580 114.670  1.00  0.00           O
ATOM   1652  HW1 SOL X 587      25.340  35.720 114.250  1.00  0.00           H
ATOM   1653  HW2 SOL X 587      26.360  36.730 114.740  1.00  0.00           H
ATOM   1654  OW  SOL X 588      29.280  78.820  18.630  1.00  0.00           O
ATOM   1655  HW1 SOL X 588      29.240  78.670  17.690  1.00  0.00           H
ATOM   1656  HW2 SOL X 588      29.030  77.980  19.020  1.00  0.00           H
ATOM   1657  OW  SOL X 589      74.160  95.540   7.840  1.00  0.00           O
ATOM   1658  HW1 SOL X 589      73.260  95.290   7.660  1.00  0.00           H
ATOM   1659  HW2 SOL X 589      74.570  94.750   8.190  1.00  0.00           H
ATOM   1660  OW  SOL X 590      88.770 100.090 136.470  1.00  0.00           O
ATOM   1661  HW1 SOL X 590      89.640  99.990 136.090  1.00  0.00           H
ATOM   1662  HW2 SOL X 590      88.170 100.080 135.720  1.00  0.00           H
ATOM   1663  OW  SOL X 591      48.060  39.300 151.360  1.00  0.00           O
ATOM   1664  HW1 SOL X 591      48.860  38.780 151.260  1.00  0.00           H
ATOM   1665  HW2 SOL X 591      48.370  40.210 151.300  1.00  0.00           H
ATOM   1666  OW  SOL X 592      22.390  90.820  40.270  1.00  0.00           O
ATOM   1667  HW1 SOL X 592      22.570  89.880  40.180  1.00  0.00           H
ATOM   1668  HW2 SOL X 592      22.480  91.000  41.200  1.00  0.00           H
ATOM   1669  OW  SOL X 593       5.370  79.850 124.880  1.00  0.00           O
ATOM   1670  HW1 SOL X 593       4.990  79.730 124.010  1.00  0.00           H
ATOM   1671  HW2 SOL X 593       5.890  80.650 124.810  1.00  0.00           H
ATOM   1672  OW  SOL X 594      71.170  72.990   2.770  1.00  0.00           O
ATOM   1673  HW1 SOL X 594      70.830  72.100   2.760  1.00  0.00           H
ATOM   1674  HW2 SOL X 594      70.860  73.370   1.940  1.00  0.00           H
ATOM   1675  OW  SOL X 595      76.960  21.710  40.950  1.00  0.00           O
ATOM   1676  HW1 SOL X 595      77.560  22.340  41.340  1.00  0.00           H
ATOM   1677  HW2 SOL X 595      76.090  22.000  41.240  1.00  0.00           H
ATOM   1678  OW  SOL X 596      92.720  95.140   8.810  1.00  0.00           O
ATOM   1679  HW1 SOL X 596      92.210  94.760   8.100  1.00  0.00           H
ATOM   1680  HW2 SOL X 596      92.760  96.080   8.600  1.00  0.00           H
ATOM   1681  OW  SOL X 597       6.400  69.770  53.120  1.00  0.00           O
ATOM   1682  HW1 SOL X 597       6.620  68.840  53.100  1.00  0.00           H
ATOM   1683  HW2 SOL X 597       5.610  69.850  52.590  1.00  0.00           H
ATOM   1684  OW  SOL X 598     107.030  85.960 116.210  1.00  0.00           O
ATOM   1685  HW1 SOL X 598     107.410  85.370 115.560  1.00  0.00           H
ATOM   1686  HW2 SOL X 598     106.520  86.590 115.700  1.00  0.00           H
ATOM   1687  OW  SOL X 599      51.670 100.500  36.680  1.00  0.00           O
ATOM   1688  HW1 SOL X 599      51.520 101.260  36.120  1.00  0.00           H
ATOM   1689  HW2 SOL X 599      50.790 100.170  36.880  1.00  0.00           H
ATOM   1690  OW  SOL X 600      77.060  79.030 101.850  1.00  0.00           O
ATOM   1691  HW1 SOL X 600      76.990  79.890 102.260  1.00  0.00           H
ATOM   1692  HW2 SOL X 600      76.230  78.910 101.390  1.00  0.00           H
ATOM   1693  OW  SOL X 601      84.820  70.510  98.150  1.00  0.00           O
ATOM   1694  HW1 SOL X 601      84.430  71.330  97.830  1.00  0.00           H
ATOM   1695  HW2 SOL X 601      85.090  70.040  97.360  1.00  0.00           H
ATOM   1696  OW  SOL X 602      90.330  79.960  44.020  1.00  0.00           O
ATOM   1697  HW1 SOL X 602      90.550  80.810  44.410  1.00  0.00           H
ATOM   1698  HW2 SOL X 602      89.550  79.680  44.500  1.00  0.00           H
ATOM   1699  OW  SOL X 603      79.570  77.390 127.280  1.00  0.00           O
ATOM   1700  HW1 SOL X 603      80.220  78.020 127.590  1.00  0.00           H
ATOM   1701  HW2 SOL X 603      80.060  76.560 127.220  1.00  0.00           H
ATOM   1702  OW  SOL X 604     103.150  12.490   5.390  1.00  0.00           O
ATOM   1703  HW1 SOL X 604     102.570  12.050   6.010  1.00  0.00           H
ATOM   1704  HW2 SOL X 604     103.100  11.970   4.590  1.00  0.00           H
ATOM   1705  OW  SOL X 605      89.320  64.220 120.690  1.00  0.00           O
ATOM   1706  HW1 SOL X 605      88.650  63.640 121.050  1.00  0.00           H
ATOM   1707  HW2 SOL X 605      90.060  64.140 121.300  1.00  0.00           H
ATOM   1708  OW  SOL X 606     105.400  32.080 154.500  1.00  0.00           O
ATOM   1709  HW1 SOL X 606     106.160  31.920   0.210  1.00  0.00           H
ATOM   1710  HW2 SOL X 606     105.420  33.020 154.330  1.00  0.00           H
ATOM   1711  OW  SOL X 607      80.070  61.480  95.380  1.00  0.00           O
ATOM   1712  HW1 SOL X 607      80.010  61.020  96.220  1.00  0.00           H
ATOM   1713  HW2 SOL X 607      79.180  61.770  95.200  1.00  0.00           H
ATOM   1714  OW  SOL X 608      78.320  75.590 101.330  1.00  0.00           O
ATOM   1715  HW1 SOL X 608      77.490  75.920 101.680  1.00  0.00           H
ATOM   1716  HW2 SOL X 608      78.930  76.320 101.430  1.00  0.00           H
ATOM   1717  OW  SOL X 609      57.840  89.940 121.250  1.00  0.00           O
ATOM   1718  HW1 SOL X 609      57.830  90.460 120.440  1.00  0.00           H
ATOM   1719  HW2 SOL X 609      58.760  89.680 121.350  1.00  0.00           H
ATOM   1720  OW  SOL X 610      71.610  87.930 151.340  1.00  0.00           O
ATOM   1721  HW1 SOL X 610      70.870  88.530 151.240  1.00  0.00           H
ATOM   1722  HW2 SOL X 610      71.550  87.620 152.240  1.00  0.00           H
ATOM   1723  OW  SOL X 611      51.120   2.950  48.310  1.00  0.00           O
ATOM   1724  HW1 SOL X 611      51.510   3.710  48.730  1.00  0.00           H
ATOM   1725  HW2 SOL X 611      50.220   3.220  48.120  1.00  0.00           H
ATOM   1726  OW  SOL X 612      85.960  45.860 144.460  1.00  0.00           O
ATOM   1727  HW1 SOL X 612      85.480  46.030 145.260  1.00  0.00           H
ATOM   1728  HW2 SOL X 612      86.240  44.950 144.520  1.00  0.00           H
ATOM   1729  OW  SOL X 613      63.160  32.620  99.860  1.00  0.00           O
ATOM   1730  HW1 SOL X 613      63.780  32.910  99.190  1.00  0.00           H
ATOM   1731  HW2 SOL X 613      63.410  31.720 100.050  1.00  0.00           H
ATOM   1732  OW  SOL X 614      89.320  83.620  27.910  1.00  0.00           O
ATOM   1733  HW1 SOL X 614      90.110  83.080  27.930  1.00  0.00           H
ATOM   1734  HW2 SOL X 614      89.260  83.920  27.000  1.00  0.00           H
ATOM   1735  OW  SOL X 615      70.780  30.010 112.580  1.00  0.00           O
ATOM   1736  HW1 SOL X 615      69.990  30.450 112.250  1.00  0.00           H
ATOM   1737  HW2 SOL X 615      70.540  29.730 113.460  1.00  0.00           H
ATOM   1738  OW  SOL X 616      42.470  94.640  43.270  1.00  0.00           O
ATOM   1739  HW1 SOL X 616      43.270  95.160  43.180  1.00  0.00           H
ATOM   1740  HW2 SOL X 616      42.350  94.550  44.210  1.00  0.00           H
ATOM   1741  OW  SOL X 617      98.930  95.490  16.370  1.00  0.00           O
ATOM   1742  HW1 SOL X 617      99.310  94.770  16.860  1.00  0.00           H
ATOM   1743  HW2 SOL X 617      99.260  95.370  15.470  1.00  0.00           H
ATOM   1744  OW  SOL X 618      83.560  63.910  40.970  1.00  0.00           O
ATOM   1745  HW1 SOL X 618      83.700  64.120  41.890  1.00  0.00           H
ATOM   1746  HW2 SOL X 618      83.710  64.730  40.500  1.00  0.00           H
ATOM   1747  OW  SOL X 619      16.420 104.200  58.710  1.00  0.00           O
ATOM   1748  HW1 SOL X 619      16.190 105.080  58.440  1.00  0.00           H
ATOM   1749  HW2 SOL X 619      16.530 103.710  57.890  1.00  0.00           H
ATOM   1750  OW  SOL X 620      38.700  36.600 154.120  1.00  0.00           O
ATOM   1751  HW1 SOL X 620      39.340  35.890 154.240  1.00  0.00           H
ATOM   1752  HW2 SOL X 620      39.040  37.310 154.660  1.00  0.00           H
ATOM   1753  OW  SOL X 621      15.630  43.950  12.600  1.00  0.00           O
ATOM   1754  HW1 SOL X 621      15.250  44.680  12.110  1.00  0.00           H
ATOM   1755  HW2 SOL X 621      16.440  43.750  12.140  1.00  0.00           H
ATOM   1756  OW  SOL X 622      13.000  92.370 126.070  1.00  0.00           O
ATOM   1757  HW1 SOL X 622      12.980  91.730 126.790  1.00  0.00           H
ATOM   1758  HW2 SOL X 622      13.480  91.920 125.370  1.00  0.00           H
ATOM   1759  OW  SOL X 623      54.970   8.910  52.740  1.00  0.00           O
ATOM   1760  HW1 SOL X 623      54.470   9.390  53.400  1.00  0.00           H
ATOM   1761  HW2 SOL X 623      54.680   9.290  51.900  1.00  0.00           H
ATOM   1762  OW  SOL X 624      53.110  98.820 119.030  1.00  0.00           O
ATOM   1763  HW1 SOL X 624      52.380  98.290 118.720  1.00  0.00           H
ATOM   1764  HW2 SOL X 624      53.710  98.860 118.290  1.00  0.00           H
ATOM   1765  OW  SOL X 625      67.620  48.660 125.450  1.00  0.00           O
ATOM   1766  HW1 SOL X 625      67.560  48.750 126.400  1.00  0.00           H
ATOM   1767  HW2 SOL X 625      67.420  47.740 125.270  1.00  0.00           H
ATOM   1768  OW  SOL X 626       7.520  64.420 100.110  1.00  0.00           O
ATOM   1769  HW1 SOL X 626       8.470  64.480  99.970  1.00  0.00           H
ATOM   1770  HW2 SOL X 626       7.420  63.690 100.720  1.00  0.00           H
ATOM   1771  OW  SOL X 627      40.730  56.100  17.170  1.00  0.00           O
ATOM   1772  HW1 SOL X 627      39.900  56.290  16.730  1.00  0.00           H
ATOM   1773  HW2 SOL X 627      41.360  55.950  16.460  1.00  0.00           H
ATOM   1774  OW  SOL X 628      18.800   4.710  40.920  1.00  0.00           O
ATOM   1775  HW1 SOL X 628      18.210   5.470  40.910  1.00  0.00           H
ATOM   1776  HW2 SOL X 628      19.640   5.060  41.230  1.00  0.00           H
ATOM   1777  OW  SOL X 629      59.690  78.340  46.980  1.00  0.00           O
ATOM   1778  HW1 SOL X 629      59.390  78.160  47.870  1.00  0.00           H
ATOM   1779  HW2 SOL X 629      59.670  79.300  46.910  1.00  0.00           H
ATOM   1780  OW  SOL X 630       5.010   9.430 123.450  1.00  0.00           O
ATOM   1781  HW1 SOL X 630       4.490   9.980 122.860  1.00  0.00           H
ATOM   1782  HW2 SOL X 630       5.010   9.900 124.280  1.00  0.00           H
ATOM   1783  OW  SOL X 631      12.450  53.300  53.840  1.00  0.00           O
ATOM   1784  HW1 SOL X 631      12.930  53.410  54.660  1.00  0.00           H
ATOM   1785  HW2 SOL X 631      11.580  53.660  54.030  1.00  0.00           H
ATOM   1786  OW  SOL X 632      46.900  38.340   5.620  1.00  0.00           O
ATOM   1787  HW1 SOL X 632      47.320  38.710   6.390  1.00  0.00           H
ATOM   1788  HW2 SOL X 632      47.530  37.720   5.270  1.00  0.00           H
ATOM   1789  OW  SOL X 633      84.660   3.400 117.680  1.00  0.00           O
ATOM   1790  HW1 SOL X 633      84.740   4.330 117.470  1.00  0.00           H
ATOM   1791  HW2 SOL X 633      83.720   3.230 117.680  1.00  0.00           H
ATOM   1792  OW  SOL X 634      94.630  86.120 114.450  1.00  0.00           O
ATOM   1793  HW1 SOL X 634      94.700  86.420 113.540  1.00  0.00           H
ATOM   1794  HW2 SOL X 634      94.660  86.920 114.970  1.00  0.00           H
ATOM   1795  OW  SOL X 635      53.310  43.910   2.460  1.00  0.00           O
ATOM   1796  HW1 SOL X 635      54.000  44.390   2.010  1.00  0.00           H
ATOM   1797  HW2 SOL X 635      52.510  44.130   1.990  1.00  0.00           H
ATOM   1798  OW  SOL X 636      40.280  59.650  46.420  1.00  0.00           O
ATOM   1799  HW1 SOL X 636      40.790  58.980  46.880  1.00  0.00           H
ATOM   1800  HW2 SOL X 636      40.740  59.780  45.600  1.00  0.00           H
ATOM   1801  OW  SOL X 637       4.580  98.060  31.820  1.00  0.00           O
ATOM   1802  HW1 SOL X 637       3.730  98.470  31.710  1.00  0.00           H
ATOM   1803  HW2 SOL X 637       4.500  97.540  32.620  1.00  0.00           H
ATOM   1804  OW  SOL X 638      47.850 108.190  30.520  1.00  0.00           O
ATOM   1805  HW1 SOL X 638      46.930 108.450  30.520  1.00  0.00           H
ATOM   1806  HW2 SOL X 638      48.310   0.420  30.970  1.00  0.00           H
ATOM   1807  OW  SOL X 639      65.960  70.500   4.060  1.00  0.00           O
ATOM   1808  HW1 SOL X 639      65.610  71.340   4.360  1.00  0.00           H
ATOM   1809  HW2 SOL X 639      65.950  70.570   3.100  1.00  0.00           H
ATOM   1810  OW  SOL X 640       6.570  99.150  11.320  1.00  0.00           O
ATOM   1811  HW1 SOL X 640       7.100  99.860  10.950  1.00  0.00           H
ATOM   1812  HW2 SOL X 640       7.210  98.580  11.750  1.00  0.00           H
ATOM   1813  OW  SOL X 641      10.670  18.770  38.430  1.00  0.00           O
ATOM   1814  HW1 SOL X 641      10.350  18.610  39.310  1.00  0.00           H
ATOM   1815  HW2 SOL X 641      11.620  18.640  38.490  1.00  0.00           H
ATOM   1816  OW  SOL X 642      51.100  78.210  50.460  1.00  0.00           O
ATOM   1817  HW1 SOL X 642      50.940  78.340  49.530  1.00  0.00           H
ATOM   1818  HW2 SOL X 642      50.340  77.700  50.760  1.00  0.00           H
ATOM   1819  OW  SOL X 643      42.470 103.240  26.740  1.00  0.00           O
ATOM   1820  HW1 SOL X 643      41.780 102.950  27.340  1.00  0.00           H
ATOM   1821  HW2 SOL X 643      42.530 102.550  26.090  1.00  0.00           H
ATOM   1822  OW  SOL X 644      24.550  16.080  19.570  1.00  0.00           O
ATOM   1823  HW1 SOL X 644      25.170  16.030  18.840  1.00  0.00           H
ATOM   1824  HW2 SOL X 644      24.800  15.370  20.150  1.00  0.00           H
ATOM   1825  OW  SOL X 645      56.730  84.830 118.910  1.00  0.00           O
ATOM   1826  HW1 SOL X 645      57.590  84.540 118.610  1.00  0.00           H
ATOM   1827  HW2 SOL X 645      56.920  85.370 119.680  1.00  0.00           H
ATOM   1828  OW  SOL X 646      32.300  63.870 130.860  1.00  0.00           O
ATOM   1829  HW1 SOL X 646      32.070  63.390 131.650  1.00  0.00           H
ATOM   1830  HW2 SOL X 646      32.190  63.230 130.150  1.00  0.00           H
ATOM   1831  OW  SOL X 647      12.490  76.720 100.100  1.00  0.00           O
ATOM   1832  HW1 SOL X 647      13.430  76.800  99.950  1.00  0.00           H
ATOM   1833  HW2 SOL X 647      12.360  75.800 100.320  1.00  0.00           H
ATOM   1834  OW  SOL X 648      68.010  84.400  21.190  1.00  0.00           O
ATOM   1835  HW1 SOL X 648      68.130  85.210  21.680  1.00  0.00           H
ATOM   1836  HW2 SOL X 648      67.900  84.700  20.280  1.00  0.00           H
ATOM   1837  OW  SOL X 649      14.590 106.380  61.820  1.00  0.00           O
ATOM   1838  HW1 SOL X 649      15.030 106.960  61.190  1.00  0.00           H
ATOM   1839  HW2 SOL X 649      15.290 106.130  62.420  1.00  0.00           H
ATOM   1840  OW  SOL X 650      43.690  59.380   7.340  1.00  0.00           O
ATOM   1841  HW1 SOL X 650      43.720  59.920   8.130  1.00  0.00           H
ATOM   1842  HW2 SOL X 650      44.380  59.740   6.780  1.00  0.00           H
ATOM   1843  OW  SOL X 651      85.550  63.150 147.670  1.00  0.00           O
ATOM   1844  HW1 SOL X 651      85.030  63.760 148.180  1.00  0.00           H
ATOM   1845  HW2 SOL X 651      84.960  62.860 146.970  1.00  0.00           H
ATOM   1846  OW  SOL X 652      56.450  75.050 153.100  1.00  0.00           O
ATOM   1847  HW1 SOL X 652      56.190  74.580 153.900  1.00  0.00           H
ATOM   1848  HW2 SOL X 652      56.980  75.780 153.420  1.00  0.00           H
ATOM   1849  OW  SOL X 653      60.330  83.350 147.170  1.00  0.00           O
ATOM   1850  HW1 SOL X 653      59.550  83.900 147.220  1.00  0.00           H
ATOM   1851  HW2 SOL X 653      60.000  82.490 146.930  1.00  0.00           H
ATOM   1852  OW  SOL X 654      87.900   4.890 146.340  1.00  0.00           O
ATOM   1853  HW1 SOL X 654      88.200   4.640 147.210  1.00  0.00           H
ATOM   1854  HW2 SOL X 654      87.900   5.850 146.350  1.00  0.00           H
ATOM   1855  OW  SOL X 655      29.660  37.540 119.240  1.00  0.00           O
ATOM   1856  HW1 SOL X 655      29.900  37.650 118.330  1.00  0.00           H
ATOM   1857  HW2 SOL X 655      29.720  36.600 119.400  1.00  0.00           H
ATOM   1858  OW  SOL X 656      35.980  43.750 118.730  1.00  0.00           O
ATOM   1859  HW1 SOL X 656      36.480  43.350 119.450  1.00  0.00           H
ATOM   1860  HW2 SOL X 656      35.080  43.760 119.040  1.00  0.00           H
ATOM   1861  OW  SOL X 657      66.310  32.020 138.010  1.00  0.00           O
ATOM   1862  HW1 SOL X 657      66.390  32.690 137.330  1.00  0.00           H
ATOM   1863  HW2 SOL X 657      67.210  31.770 138.210  1.00  0.00           H
ATOM   1864  OW  SOL X 658      98.870   4.500 105.270  1.00  0.00           O
ATOM   1865  HW1 SOL X 658      99.310   4.520 106.120  1.00  0.00           H
ATOM   1866  HW2 SOL X 658      99.250   3.750 104.820  1.00  0.00           H
ATOM   1867  OW  SOL X 659      82.980  46.630 100.510  1.00  0.00           O
ATOM   1868  HW1 SOL X 659      82.430  45.950 100.130  1.00  0.00           H
ATOM   1869  HW2 SOL X 659      83.260  47.160  99.760  1.00  0.00           H
ATOM   1870  OW  SOL X 660      62.270  44.360  91.320  1.00  0.00           O
ATOM   1871  HW1 SOL X 660      62.060  43.460  91.090  1.00  0.00           H
ATOM   1872  HW2 SOL X 660      62.360  44.350  92.280  1.00  0.00           H
ATOM   1873  OW  SOL X 661      86.380  32.380  20.740  1.00  0.00           O
ATOM   1874  HW1 SOL X 661      86.640  31.520  21.050  1.00  0.00           H
ATOM   1875  HW2 SOL X 661      87.140  32.940  20.900  1.00  0.00           H
ATOM   1876  OW  SOL X 662       6.770  19.260 113.110  1.00  0.00           O
ATOM   1877  HW1 SOL X 662       7.320  19.420 113.880  1.00  0.00           H
ATOM   1878  HW2 SOL X 662       6.630  20.130 112.730  1.00  0.00           H
ATOM   1879  OW  SOL X 663      69.200  81.380 142.000  1.00  0.00           O
ATOM   1880  HW1 SOL X 663      69.080  80.430 141.980  1.00  0.00           H
ATOM   1881  HW2 SOL X 663      68.770  81.650 142.810  1.00  0.00           H
ATOM   1882  OW  SOL X 664       0.650  65.090  33.410  1.00  0.00           O
ATOM   1883  HW1 SOL X 664       0.320  65.260  34.300  1.00  0.00           H
ATOM   1884  HW2 SOL X 664     108.390  65.310  32.840  1.00  0.00           H
ATOM   1885  OW  SOL X 665      89.560  96.810  28.950  1.00  0.00           O
ATOM   1886  HW1 SOL X 665      90.110  97.590  28.980  1.00  0.00           H
ATOM   1887  HW2 SOL X 665      89.840  96.350  28.160  1.00  0.00           H
ATOM   1888  OW  SOL X 666       2.340 104.110  16.930  1.00  0.00           O
ATOM   1889  HW1 SOL X 666       3.250 104.300  16.690  1.00  0.00           H
ATOM   1890  HW2 SOL X 666       2.180 104.630  17.720  1.00  0.00           H
ATOM   1891  OW  SOL X 667     101.880 100.710  40.150  1.00  0.00           O
ATOM   1892  HW1 SOL X 667     102.470 100.430  39.450  1.00  0.00           H
ATOM   1893  HW2 SOL X 667     101.460 101.500  39.820  1.00  0.00           H
ATOM   1894  OW  SOL X 668       1.640  83.880 141.690  1.00  0.00           O
ATOM   1895  HW1 SOL X 668       1.610  84.480 140.940  1.00  0.00           H
ATOM   1896  HW2 SOL X 668       2.280  84.280 142.280  1.00  0.00           H
ATOM   1897  OW  SOL X 669      55.240  85.740 114.970  1.00  0.00           O
ATOM   1898  HW1 SOL X 669      54.330  85.930 115.200  1.00  0.00           H
ATOM   1899  HW2 SOL X 669      55.280  85.840 114.020  1.00  0.00           H
ATOM   1900  OW  SOL X 670       1.840  88.080  15.700  1.00  0.00           O
ATOM   1901  HW1 SOL X 670       1.410  87.270  15.960  1.00  0.00           H
ATOM   1902  HW2 SOL X 670       2.220  87.900  14.850  1.00  0.00           H
ATOM   1903  OW  SOL X 671      60.680  92.420 150.770  1.00  0.00           O
ATOM   1904  HW1 SOL X 671      61.520  92.640 150.340  1.00  0.00           H
ATOM   1905  HW2 SOL X 671      60.220  93.260 150.820  1.00  0.00           H
ATOM   1906  OW  SOL X 672      95.710  13.560 127.250  1.00  0.00           O
ATOM   1907  HW1 SOL X 672      96.520  13.200 126.890  1.00  0.00           H
ATOM   1908  HW2 SOL X 672      95.630  14.420 126.840  1.00  0.00           H
ATOM   1909  OW  SOL X 673       3.970  23.950 110.500  1.00  0.00           O
ATOM   1910  HW1 SOL X 673       3.320  23.310 110.800  1.00  0.00           H
ATOM   1911  HW2 SOL X 673       4.810  23.500 110.570  1.00  0.00           H
ATOM   1912  OW  SOL X 674      84.560  49.360   7.510  1.00  0.00           O
ATOM   1913  HW1 SOL X 674      83.960  48.670   7.240  1.00  0.00           H
ATOM   1914  HW2 SOL X 674      84.080  49.840   8.180  1.00  0.00           H
ATOM   1915  OW  SOL X 675      33.970  73.930  49.630  1.00  0.00           O
ATOM   1916  HW1 SOL X 675      33.800  74.360  50.470  1.00  0.00           H
ATOM   1917  HW2 SOL X 675      34.520  73.180  49.850  1.00  0.00           H
ATOM   1918  OW  SOL X 676      29.840  15.500 138.000  1.00  0.00           O
ATOM   1919  HW1 SOL X 676      29.920  14.900 137.260  1.00  0.00           H
ATOM   1920  HW2 SOL X 676      28.900  15.670 138.070  1.00  0.00           H
ATOM   1921  OW  SOL X 677      74.700  97.810 124.520  1.00  0.00           O
ATOM   1922  HW1 SOL X 677      75.650  97.840 124.450  1.00  0.00           H
ATOM   1923  HW2 SOL X 677      74.420  98.720 124.450  1.00  0.00           H
ATOM   1924  OW  SOL X 678     100.050  75.310  15.200  1.00  0.00           O
ATOM   1925  HW1 SOL X 678      99.570  75.380  16.030  1.00  0.00           H
ATOM   1926  HW2 SOL X 678     100.200  76.220  14.940  1.00  0.00           H
ATOM   1927  OW  SOL X 679      67.290  92.660 121.430  1.00  0.00           O
ATOM   1928  HW1 SOL X 679      67.350  93.470 120.930  1.00  0.00           H
ATOM   1929  HW2 SOL X 679      68.100  92.190 121.240  1.00  0.00           H
ATOM   1930  OW  SOL X 680      94.280  91.790 133.770  1.00  0.00           O
ATOM   1931  HW1 SOL X 680      93.690  92.530 133.660  1.00  0.00           H
ATOM   1932  HW2 SOL X 680      94.090  91.450 134.640  1.00  0.00           H
ATOM   1933  OW  SOL X 681      17.830  75.070 145.810  1.00  0.00           O
ATOM   1934  HW1 SOL X 681      18.230  75.240 144.960  1.00  0.00           H
ATOM   1935  HW2 SOL X 681      18.520  75.280 146.440  1.00  0.00           H
ATOM   1936  OW  SOL X 682     107.370  18.640  42.530  1.00  0.00           O
ATOM   1937  HW1 SOL X 682     106.820  17.910  42.240  1.00  0.00           H
ATOM   1938  HW2 SOL X 682     106.810  19.410  42.460  1.00  0.00           H
ATOM   1939  OW  SOL X 683      86.980  22.870  96.490  1.00  0.00           O
ATOM   1940  HW1 SOL X 683      86.870  22.140  97.100  1.00  0.00           H
ATOM   1941  HW2 SOL X 683      87.750  23.340  96.810  1.00  0.00           H
ATOM   1942  OW  SOL X 684      14.180  83.870  41.730  1.00  0.00           O
ATOM   1943  HW1 SOL X 684      14.590  83.130  42.190  1.00  0.00           H
ATOM   1944  HW2 SOL X 684      13.720  83.470  41.000  1.00  0.00           H
ATOM   1945  OW  SOL X 685      37.950  68.070 109.080  1.00  0.00           O
ATOM   1946  HW1 SOL X 685      37.570  67.540 109.780  1.00  0.00           H
ATOM   1947  HW2 SOL X 685      38.660  67.530 108.740  1.00  0.00           H
ATOM   1948  OW  SOL X 686      99.170  44.850  38.330  1.00  0.00           O
ATOM   1949  HW1 SOL X 686      99.530  44.000  38.570  1.00  0.00           H
ATOM   1950  HW2 SOL X 686      98.710  44.690  37.510  1.00  0.00           H
ATOM   1951  OW  SOL X 687      69.840   2.610  44.140  1.00  0.00           O
ATOM   1952  HW1 SOL X 687      69.340   2.680  44.950  1.00  0.00           H
ATOM   1953  HW2 SOL X 687      70.760   2.700  44.410  1.00  0.00           H
ATOM   1954  OW  SOL X 688      74.510  84.440 117.100  1.00  0.00           O
ATOM   1955  HW1 SOL X 688      73.800  84.880 116.630  1.00  0.00           H
ATOM   1956  HW2 SOL X 688      75.290  84.620 116.570  1.00  0.00           H
ATOM   1957  OW  SOL X 689       6.960  14.520  34.330  1.00  0.00           O
ATOM   1958  HW1 SOL X 689       7.750  15.060  34.270  1.00  0.00           H
ATOM   1959  HW2 SOL X 689       6.320  14.950  33.770  1.00  0.00           H
ATOM   1960  OW  SOL X 690      17.310  31.750  56.250  1.00  0.00           O
ATOM   1961  HW1 SOL X 690      17.110  32.480  55.670  1.00  0.00           H
ATOM   1962  HW2 SOL X 690      16.480  31.560  56.690  1.00  0.00           H
ATOM   1963  OW  SOL X 691      18.570  32.240 138.600  1.00  0.00           O
ATOM   1964  HW1 SOL X 691      18.540  31.290 138.750  1.00  0.00           H
ATOM   1965  HW2 SOL X 691      17.930  32.400 137.910  1.00  0.00           H
ATOM   1966  OW  SOL X 692      38.370  12.210 126.240  1.00  0.00           O
ATOM   1967  HW1 SOL X 692      39.140  11.720 126.510  1.00  0.00           H
ATOM   1968  HW2 SOL X 692      37.890  12.360 127.050  1.00  0.00           H
ATOM   1969  OW  SOL X 693      36.130  67.990 147.780  1.00  0.00           O
ATOM   1970  HW1 SOL X 693      35.820  67.730 148.650  1.00  0.00           H
ATOM   1971  HW2 SOL X 693      37.080  68.050 147.880  1.00  0.00           H
ATOM   1972  OW  SOL X 694      11.020  80.180  40.420  1.00  0.00           O
ATOM   1973  HW1 SOL X 694      11.350  80.970  40.850  1.00  0.00           H
ATOM   1974  HW2 SOL X 694      11.530  80.120  39.610  1.00  0.00           H
ATOM   1975  OW  SOL X 695      21.840  71.220 114.690  1.00  0.00           O
ATOM   1976  HW1 SOL X 695      21.010  71.630 114.480  1.00  0.00           H
ATOM   1977  HW2 SOL X 695      22.390  71.370 113.910  1.00  0.00           H
ATOM   1978  OW  SOL X 696      44.380  74.890  27.460  1.00  0.00           O
ATOM   1979  HW1 SOL X 696      43.740  75.360  27.990  1.00  0.00           H
ATOM   1980  HW2 SOL X 696      43.960  74.780  26.610  1.00  0.00           H
ATOM   1981  OW  SOL X 697      63.610  88.270 152.780  1.00  0.00           O
ATOM   1982  HW1 SOL X 697      63.920  88.280 151.870  1.00  0.00           H
ATOM   1983  HW2 SOL X 697      62.870  88.880 152.780  1.00  0.00           H
ATOM   1984  OW  SOL X 698      84.320  88.900 130.110  1.00  0.00           O
ATOM   1985  HW1 SOL X 698      84.940  89.520 130.500  1.00  0.00           H
ATOM   1986  HW2 SOL X 698      83.470  89.130 130.480  1.00  0.00           H
ATOM   1987  OW  SOL X 699      98.140   8.150 145.280  1.00  0.00           O
ATOM   1988  HW1 SOL X 699      98.820   7.840 144.680  1.00  0.00           H
ATOM   1989  HW2 SOL X 699      98.190   7.560 146.030  1.00  0.00           H
ATOM   1990  OW  SOL X 700      13.050  35.590  17.490  1.00  0.00           O
ATOM   1991  HW1 SOL X 700      13.770  35.010  17.240  1.00  0.00           H
ATOM   1992  HW2 SOL X 700      12.390  35.450  16.820  1.00  0.00           H
ATOM   1993  OW  SOL X 701     101.030  40.050 121.140  1.00  0.00           O
ATOM   1994  HW1 SOL X 701     101.670  39.370 121.370  1.00  0.00           H
ATOM   1995  HW2 SOL X 701     100.630  40.300 121.970  1.00  0.00           H
ATOM   1996  OW  SOL X 702      59.650  79.400  42.360  1.00  0.00           O
ATOM   1997  HW1 SOL X 702      60.070  78.930  41.630  1.00  0.00           H
ATOM   1998  HW2 SOL X 702      60.200  80.170  42.500  1.00  0.00           H
ATOM   1999  OW  SOL X 703      96.700  76.620 124.130  1.00  0.00           O
ATOM   2000  HW1 SOL X 703      96.530  75.680 124.020  1.00  0.00           H
ATOM   2001  HW2 SOL X 703      96.060  76.900 124.780  1.00  0.00           H
ATOM   2002  OW  SOL X 704       0.390   2.630 116.250  1.00  0.00           O
ATOM   2003  HW1 SOL X 704       0.670   2.390 115.370  1.00  0.00           H
ATOM   2004  HW2 SOL X 704       0.500   1.830 116.770  1.00  0.00           H
ATOM   2005  OW  SOL X 705      11.140  79.970 115.650  1.00  0.00           O
ATOM   2006  HW1 SOL X 705      11.270  79.610 114.770  1.00  0.00           H
ATOM   2007  HW2 SOL X 705      11.640  79.380 116.220  1.00  0.00           H
ATOM   2008  OW  SOL X 706      79.470  66.500 120.610  1.00  0.00           O
ATOM   2009  HW1 SOL X 706      79.780  66.070 121.400  1.00  0.00           H
ATOM   2010  HW2 SOL X 706      79.670  65.880 119.910  1.00  0.00           H
ATOM   2011  OW  SOL X 707      38.800  31.530   5.890  1.00  0.00           O
ATOM   2012  HW1 SOL X 707      38.960  30.600   6.030  1.00  0.00           H
ATOM   2013  HW2 SOL X 707      37.850  31.600   5.760  1.00  0.00           H
ATOM   2014  OW  SOL X 708      78.360  41.050  87.180  1.00  0.00           O
ATOM   2015  HW1 SOL X 708      78.210  40.620  86.340  1.00  0.00           H
ATOM   2016  HW2 SOL X 708      77.500  41.350  87.450  1.00  0.00           H
ATOM   2017  OW  SOL X 709       3.750  19.260  43.930  1.00  0.00           O
ATOM   2018  HW1 SOL X 709       4.180  19.470  43.100  1.00  0.00           H
ATOM   2019  HW2 SOL X 709       4.470  18.980  44.500  1.00  0.00           H
ATOM   2020  OW  SOL X 710      89.260   8.210 150.390  1.00  0.00           O
ATOM   2021  HW1 SOL X 710      89.750   8.610 149.680  1.00  0.00           H
ATOM   2022  HW2 SOL X 710      88.720   8.920 150.740  1.00  0.00           H
ATOM   2023  OW  SOL X 711      60.510  32.860 109.070  1.00  0.00           O
ATOM   2024  HW1 SOL X 711      60.420  32.580 109.980  1.00  0.00           H
ATOM   2025  HW2 SOL X 711      60.770  33.780 109.120  1.00  0.00           H
ATOM   2026  OW  SOL X 712      24.140  19.130  29.840  1.00  0.00           O
ATOM   2027  HW1 SOL X 712      24.560  18.660  30.550  1.00  0.00           H
ATOM   2028  HW2 SOL X 712      24.640  19.940  29.760  1.00  0.00           H
ATOM   2029  OW  SOL X 713      60.980  22.180  21.190  1.00  0.00           O
ATOM   2030  HW1 SOL X 713      61.080  22.790  21.920  1.00  0.00           H
ATOM   2031  HW2 SOL X 713      60.210  21.660  21.410  1.00  0.00           H
ATOM   2032  OW  SOL X 714      97.300   1.400  13.270  1.00  0.00           O
ATOM   2033  HW1 SOL X 714      97.800   0.590  13.390  1.00  0.00           H
ATOM   2034  HW2 SOL X 714      97.220   1.770  14.150  1.00  0.00           H
ATOM   2035  OW  SOL X 715      95.900  85.700  11.300  1.00  0.00           O
ATOM   2036  HW1 SOL X 715      95.050  85.370  11.580  1.00  0.00           H
ATOM   2037  HW2 SOL X 715      95.750  86.080  10.440  1.00  0.00           H
ATOM   2038  OW  SOL X 716      30.340  68.060  53.510  1.00  0.00           O
ATOM   2039  HW1 SOL X 716      29.920  68.920  53.600  1.00  0.00           H
ATOM   2040  HW2 SOL X 716      29.620  67.440  53.400  1.00  0.00           H
ATOM   2041  OW  SOL X 717      96.940   0.070 153.860  1.00  0.00           O
ATOM   2042  HW1 SOL X 717      97.730 108.250 153.420  1.00  0.00           H
ATOM   2043  HW2 SOL X 717      96.240 108.000 153.480  1.00  0.00           H
ATOM   2044  OW  SOL X 718      53.430  17.070 110.930  1.00  0.00           O
ATOM   2045  HW1 SOL X 718      52.560  17.080 110.540  1.00  0.00           H
ATOM   2046  HW2 SOL X 718      53.310  16.610 111.770  1.00  0.00           H
ATOM   2047  OW  SOL X 719      10.440   0.310  41.210  1.00  0.00           O
ATOM   2048  HW1 SOL X 719      10.270 108.280  42.000  1.00  0.00           H
ATOM   2049  HW2 SOL X 719      11.320   0.040  40.940  1.00  0.00           H
ATOM   2050  OW  SOL X 720      79.280  44.080 134.330  1.00  0.00           O
ATOM   2051  HW1 SOL X 720      80.200  44.340 134.280  1.00  0.00           H
ATOM   2052  HW2 SOL X 720      79.230  43.300 133.780  1.00  0.00           H
ATOM   2053  OW  SOL X 721      82.660  53.010  44.110  1.00  0.00           O
ATOM   2054  HW1 SOL X 721      82.080  52.250  44.010  1.00  0.00           H
ATOM   2055  HW2 SOL X 721      83.000  53.170  43.230  1.00  0.00           H
ATOM   2056  OW  SOL X 722      92.760  25.870 121.020  1.00  0.00           O
ATOM   2057  HW1 SOL X 722      93.490  25.660 121.590  1.00  0.00           H
ATOM   2058  HW2 SOL X 722      92.010  25.960 121.600  1.00  0.00           H
ATOM   2059  OW  SOL X 723       0.490  20.490 108.260  1.00  0.00           O
ATOM   2060  HW1 SOL X 723     108.120  20.860 108.510  1.00  0.00           H
ATOM   2061  HW2 SOL X 723       0.480  20.500 107.300  1.00  0.00           H
ATOM   2062  OW  SOL X 724      47.020 105.890  33.200  1.00  0.00           O
ATOM   2063  HW1 SOL X 724      47.000 106.660  33.760  1.00  0.00           H
ATOM   2064  HW2 SOL X 724      46.430 106.100  32.480  1.00  0.00           H
ATOM   2065  OW  SOL X 725      48.910  86.280 120.720  1.00  0.00           O
ATOM   2066  HW1 SOL X 725      49.780  86.530 121.050  1.00  0.00           H
ATOM   2067  HW2 SOL X 725      49.060  85.470 120.230  1.00  0.00           H
ATOM   2068  OW  SOL X 726      20.660  22.390  25.410  1.00  0.00           O
ATOM   2069  HW1 SOL X 726      20.380  23.180  24.950  1.00  0.00           H
ATOM   2070  HW2 SOL X 726      19.910  21.800  25.350  1.00  0.00           H
ATOM   2071  OW  SOL X 727      38.700  79.060 122.340  1.00  0.00           O
ATOM   2072  HW1 SOL X 727      39.470  78.500 122.410  1.00  0.00           H
ATOM   2073  HW2 SOL X 727      37.950  78.480 122.490  1.00  0.00           H
ATOM   2074  OW  SOL X 728      22.590  14.980  53.590  1.00  0.00           O
ATOM   2075  HW1 SOL X 728      22.390  14.050  53.550  1.00  0.00           H
ATOM   2076  HW2 SOL X 728      23.290  15.110  52.950  1.00  0.00           H
ATOM   2077  OW  SOL X 729     104.950  46.940  24.560  1.00  0.00           O
ATOM   2078  HW1 SOL X 729     104.300  47.230  25.200  1.00  0.00           H
ATOM   2079  HW2 SOL X 729     105.140  47.730  24.040  1.00  0.00           H
ATOM   2080  OW  SOL X 730      14.980  82.390 102.830  1.00  0.00           O
ATOM   2081  HW1 SOL X 730      14.640  83.240 103.110  1.00  0.00           H
ATOM   2082  HW2 SOL X 730      15.190  81.940 103.660  1.00  0.00           H
ATOM   2083  OW  SOL X 731      92.460  38.420 104.540  1.00  0.00           O
ATOM   2084  HW1 SOL X 731      92.060  37.860 105.210  1.00  0.00           H
ATOM   2085  HW2 SOL X 731      92.890  39.120 105.030  1.00  0.00           H
ATOM   2086  OW  SOL X 732      63.410  31.100 140.260  1.00  0.00           O
ATOM   2087  HW1 SOL X 732      63.590  30.160 140.190  1.00  0.00           H
ATOM   2088  HW2 SOL X 732      64.230  31.480 140.540  1.00  0.00           H
ATOM   2089  OW  SOL X 733      53.010  36.980   7.170  1.00  0.00           O
ATOM   2090  HW1 SOL X 733      53.270  37.850   6.870  1.00  0.00           H
ATOM   2091  HW2 SOL X 733      53.530  36.820   7.960  1.00  0.00           H
ATOM   2092  OW  SOL X 734      22.000  95.480  38.730  1.00  0.00           O
ATOM   2093  HW1 SOL X 734      21.750  94.600  39.030  1.00  0.00           H
ATOM   2094  HW2 SOL X 734      21.230  95.810  38.270  1.00  0.00           H
ATOM   2095  OW  SOL X 735      16.240  63.960  98.670  1.00  0.00           O
ATOM   2096  HW1 SOL X 735      15.490  63.740  98.110  1.00  0.00           H
ATOM   2097  HW2 SOL X 735      16.280  63.250  99.310  1.00  0.00           H
ATOM   2098  OW  SOL X 736     104.090  46.270  27.800  1.00  0.00           O
ATOM   2099  HW1 SOL X 736     104.920  45.800  27.760  1.00  0.00           H
ATOM   2100  HW2 SOL X 736     103.430  45.580  27.880  1.00  0.00           H
ATOM   2101  OW  SOL X 737      56.940  45.430 147.220  1.00  0.00           O
ATOM   2102  HW1 SOL X 737      56.330  44.830 147.650  1.00  0.00           H
ATOM   2103  HW2 SOL X 737      56.510  46.290 147.260  1.00  0.00           H
ATOM   2104  OW  SOL X 738      68.150 108.060 123.550  1.00  0.00           O
ATOM   2105  HW1 SOL X 738      67.300 108.030 124.000  1.00  0.00           H
ATOM   2106  HW2 SOL X 738      68.240 107.190 123.160  1.00  0.00           H
ATOM   2107  OW  SOL X 739      36.140  93.530  56.250  1.00  0.00           O
ATOM   2108  HW1 SOL X 739      36.930  94.040  56.420  1.00  0.00           H
ATOM   2109  HW2 SOL X 739      36.220  93.260  55.330  1.00  0.00           H
ATOM   2110  OW  SOL X 740      20.230  19.330  50.570  1.00  0.00           O
ATOM   2111  HW1 SOL X 740      20.900  19.060  49.940  1.00  0.00           H
ATOM   2112  HW2 SOL X 740      19.400  19.140  50.150  1.00  0.00           H
ATOM   2113  OW  SOL X 741      43.430 105.000   3.930  1.00  0.00           O
ATOM   2114  HW1 SOL X 741      43.190 105.840   4.330  1.00  0.00           H
ATOM   2115  HW2 SOL X 741      42.800 104.890   3.220  1.00  0.00           H
ATOM   2116  OW  SOL X 742       9.760  20.320  30.210  1.00  0.00           O
ATOM   2117  HW1 SOL X 742       9.490  21.130  29.780  1.00  0.00           H
ATOM   2118  HW2 SOL X 742      10.710  20.400  30.300  1.00  0.00           H
ATOM   2119  OW  SOL X 743      52.190  43.210 137.840  1.00  0.00           O
ATOM   2120  HW1 SOL X 743      51.840  44.090 137.940  1.00  0.00           H
ATOM   2121  HW2 SOL X 743      52.130  43.030 136.900  1.00  0.00           H
ATOM   2122  OW  SOL X 744      39.910  17.990 137.320  1.00  0.00           O
ATOM   2123  HW1 SOL X 744      39.840  17.090 137.650  1.00  0.00           H
ATOM   2124  HW2 SOL X 744      40.780  18.280 137.590  1.00  0.00           H
ATOM   2125  OW  SOL X 745     106.650  97.620  58.100  1.00  0.00           O
ATOM   2126  HW1 SOL X 745     107.310  98.080  58.620  1.00  0.00           H
ATOM   2127  HW2 SOL X 745     106.250  98.300  57.570  1.00  0.00           H
ATOM   2128  OW  SOL X 746     101.370  34.610  28.470  1.00  0.00           O
ATOM   2129  HW1 SOL X 746     102.210  34.670  28.920  1.00  0.00           H
ATOM   2130  HW2 SOL X 746     100.990  35.480  28.560  1.00  0.00           H
ATOM   2131  OW  SOL X 747      70.520  52.090 126.940  1.00  0.00           O
ATOM   2132  HW1 SOL X 747      70.150  52.570 127.680  1.00  0.00           H
ATOM   2133  HW2 SOL X 747      71.060  52.730 126.480  1.00  0.00           H
ATOM   2134  OW  SOL X 748      58.750  84.910  46.440  1.00  0.00           O
ATOM   2135  HW1 SOL X 748      57.990  84.580  45.960  1.00  0.00           H
ATOM   2136  HW2 SOL X 748      58.600  84.650  47.350  1.00  0.00           H
ATOM   2137  OW  SOL X 749      72.210  17.540 129.850  1.00  0.00           O
ATOM   2138  HW1 SOL X 749      71.590  18.050 130.380  1.00  0.00           H
ATOM   2139  HW2 SOL X 749      71.660  16.940 129.360  1.00  0.00           H
ATOM   2140  OW  SOL X 750      50.790  80.220  30.410  1.00  0.00           O
ATOM   2141  HW1 SOL X 750      51.140  79.580  31.030  1.00  0.00           H
ATOM   2142  HW2 SOL X 750      49.940  79.860  30.150  1.00  0.00           H
ATOM   2143  OW  SOL X 751      46.320  29.030 149.620  1.00  0.00           O
ATOM   2144  HW1 SOL X 751      45.720  29.760 149.450  1.00  0.00           H
ATOM   2145  HW2 SOL X 751      47.190  29.390 149.420  1.00  0.00           H
ATOM   2146  OW  SOL X 752      21.960  94.300  47.260  1.00  0.00           O
ATOM   2147  HW1 SOL X 752      22.310  93.520  46.820  1.00  0.00           H
ATOM   2148  HW2 SOL X 752      22.540  95.010  47.000  1.00  0.00           H
ATOM   2149  OW  SOL X 753      67.210   1.830   6.520  1.00  0.00           O
ATOM   2150  HW1 SOL X 753      67.580   2.430   7.170  1.00  0.00           H
ATOM   2151  HW2 SOL X 753      66.360   1.570   6.880  1.00  0.00           H
ATOM   2152  OW  SOL X 754       8.660  13.130   7.830  1.00  0.00           O
ATOM   2153  HW1 SOL X 754       8.370  12.280   7.510  1.00  0.00           H
ATOM   2154  HW2 SOL X 754       9.480  13.300   7.370  1.00  0.00           H
ATOM   2155  OW  SOL X 755      59.930  64.180  15.220  1.00  0.00           O
ATOM   2156  HW1 SOL X 755      59.410  64.400  14.440  1.00  0.00           H
ATOM   2157  HW2 SOL X 755      59.630  64.790  15.890  1.00  0.00           H
ATOM   2158  OW  SOL X 756      29.700  23.260  96.490  1.00  0.00           O
ATOM   2159  HW1 SOL X 756      29.120  23.160  97.250  1.00  0.00           H
ATOM   2160  HW2 SOL X 756      30.560  23.470  96.870  1.00  0.00           H
ATOM   2161  OW  SOL X 757      50.520  52.510  16.080  1.00  0.00           O
ATOM   2162  HW1 SOL X 757      50.980  52.220  16.870  1.00  0.00           H
ATOM   2163  HW2 SOL X 757      50.070  53.310  16.340  1.00  0.00           H
ATOM   2164  OW  SOL X 758      62.580  67.450 124.240  1.00  0.00           O
ATOM   2165  HW1 SOL X 758      61.820  66.880 124.090  1.00  0.00           H
ATOM   2166  HW2 SOL X 758      63.340  66.880 124.130  1.00  0.00           H
ATOM   2167  OW  SOL X 759      31.530 106.610  26.280  1.00  0.00           O
ATOM   2168  HW1 SOL X 759      31.080 107.450  26.380  1.00  0.00           H
ATOM   2169  HW2 SOL X 759      31.120 106.200  25.520  1.00  0.00           H
ATOM   2170  OW  SOL X 760      30.380  40.080 107.010  1.00  0.00           O
ATOM   2171  HW1 SOL X 760      30.520  40.590 107.810  1.00  0.00           H
ATOM   2172  HW2 SOL X 760      30.080  40.720 106.360  1.00  0.00           H
ATOM   2173  OW  SOL X 761       8.540  72.430  32.810  1.00  0.00           O
ATOM   2174  HW1 SOL X 761       7.780  72.170  32.290  1.00  0.00           H
ATOM   2175  HW2 SOL X 761       8.720  71.670  33.370  1.00  0.00           H
ATOM   2176  OW  SOL X 762      20.930  91.630  43.020  1.00  0.00           O
ATOM   2177  HW1 SOL X 762      21.540  92.270  43.390  1.00  0.00           H
ATOM   2178  HW2 SOL X 762      20.870  90.940  43.690  1.00  0.00           H
ATOM   2179  OW  SOL X 763      42.280  78.110 148.100  1.00  0.00           O
ATOM   2180  HW1 SOL X 763      42.990  78.230 148.730  1.00  0.00           H
ATOM   2181  HW2 SOL X 763      42.340  78.870 147.520  1.00  0.00           H
ATOM   2182  OW  SOL X 764       5.450  94.400 107.930  1.00  0.00           O
ATOM   2183  HW1 SOL X 764       5.060  95.270 108.040  1.00  0.00           H
ATOM   2184  HW2 SOL X 764       5.920  94.450 107.100  1.00  0.00           H
ATOM   2185  OW  SOL X 765      18.390  89.820  11.950  1.00  0.00           O
ATOM   2186  HW1 SOL X 765      17.590  90.320  11.780  1.00  0.00           H
ATOM   2187  HW2 SOL X 765      18.940  90.420  12.450  1.00  0.00           H
ATOM   2188  OW  SOL X 766      87.430  55.600   5.980  1.00  0.00           O
ATOM   2189  HW1 SOL X 766      87.290  56.550   6.040  1.00  0.00           H
ATOM   2190  HW2 SOL X 766      86.770  55.300   5.360  1.00  0.00           H
ATOM   2191  OW  SOL X 767      76.820  61.150  40.680  1.00  0.00           O
ATOM   2192  HW1 SOL X 767      76.570  60.450  40.070  1.00  0.00           H
ATOM   2193  HW2 SOL X 767      77.760  61.280  40.530  1.00  0.00           H
ATOM   2194  OW  SOL X 768      37.330  27.210   0.060  1.00  0.00           O
ATOM   2195  HW1 SOL X 768      37.800  26.400 154.690  1.00  0.00           H
ATOM   2196  HW2 SOL X 768      38.030  27.860   0.150  1.00  0.00           H
ATOM   2197  OW  SOL X 769       0.780  80.320 145.690  1.00  0.00           O
ATOM   2198  HW1 SOL X 769       0.320  80.580 146.500  1.00  0.00           H
ATOM   2199  HW2 SOL X 769       1.640  80.030 145.990  1.00  0.00           H
ATOM   2200  OW  SOL X 770      18.290  35.180  17.870  1.00  0.00           O
ATOM   2201  HW1 SOL X 770      18.120  35.890  17.250  1.00  0.00           H
ATOM   2202  HW2 SOL X 770      17.530  35.180  18.450  1.00  0.00           H
ATOM   2203  OW  SOL X 771      15.210  46.080  16.630  1.00  0.00           O
ATOM   2204  HW1 SOL X 771      15.970  46.620  16.450  1.00  0.00           H
ATOM   2205  HW2 SOL X 771      15.040  45.620  15.810  1.00  0.00           H
ATOM   2206  OW  SOL X 772      64.280  66.390  14.890  1.00  0.00           O
ATOM   2207  HW1 SOL X 772      64.170  65.440  14.860  1.00  0.00           H
ATOM   2208  HW2 SOL X 772      63.410  66.740  14.750  1.00  0.00           H
ATOM   2209  OW  SOL X 773      99.210  45.840  12.170  1.00  0.00           O
ATOM   2210  HW1 SOL X 773      98.940  45.050  12.650  1.00  0.00           H
ATOM   2211  HW2 SOL X 773      98.400  46.170  11.790  1.00  0.00           H
ATOM   2212  OW  SOL X 774      95.910  76.800  95.880  1.00  0.00           O
ATOM   2213  HW1 SOL X 774      95.060  77.050  96.240  1.00  0.00           H
ATOM   2214  HW2 SOL X 774      95.730  76.570  94.970  1.00  0.00           H
ATOM   2215  OW  SOL X 775     103.160   8.760  34.150  1.00  0.00           O
ATOM   2216  HW1 SOL X 775     103.490   9.030  35.010  1.00  0.00           H
ATOM   2217  HW2 SOL X 775     103.720   9.210  33.530  1.00  0.00           H
ATOM   2218  OW  SOL X 776      47.950  54.810 102.120  1.00  0.00           O
ATOM   2219  HW1 SOL X 776      48.380  55.610 101.820  1.00  0.00           H
ATOM   2220  HW2 SOL X 776      48.520  54.110 101.810  1.00  0.00           H
ATOM   2221  OW  SOL X 777      32.120   1.920 151.830  1.00  0.00           O
ATOM   2222  HW1 SOL X 777      32.940   2.430 151.820  1.00  0.00           H
ATOM   2223  HW2 SOL X 777      32.260   1.240 151.170  1.00  0.00           H
ATOM   2224  OW  SOL X 778      94.600  92.610  41.480  1.00  0.00           O
ATOM   2225  HW1 SOL X 778      95.000  93.440  41.740  1.00  0.00           H
ATOM   2226  HW2 SOL X 778      94.760  92.560  40.530  1.00  0.00           H
ATOM   2227  OW  SOL X 779      44.720  50.500  14.590  1.00  0.00           O
ATOM   2228  HW1 SOL X 779      43.960  50.860  15.050  1.00  0.00           H
ATOM   2229  HW2 SOL X 779      44.490  50.550  13.670  1.00  0.00           H
ATOM   2230  OW  SOL X 780      93.240 101.300  44.470  1.00  0.00           O
ATOM   2231  HW1 SOL X 780      93.380 101.610  43.580  1.00  0.00           H
ATOM   2232  HW2 SOL X 780      92.850 100.430  44.360  1.00  0.00           H
ATOM   2233  OW  SOL X 781      26.140  57.000 101.960  1.00  0.00           O
ATOM   2234  HW1 SOL X 781      26.260  56.290 102.590  1.00  0.00           H
ATOM   2235  HW2 SOL X 781      25.420  56.700 101.400  1.00  0.00           H
ATOM   2236  OW  SOL X 782      66.150  19.500 123.240  1.00  0.00           O
ATOM   2237  HW1 SOL X 782      66.070  18.620 123.610  1.00  0.00           H
ATOM   2238  HW2 SOL X 782      65.840  20.080 123.940  1.00  0.00           H
ATOM   2239  OW  SOL X 783     102.510  52.080  25.740  1.00  0.00           O
ATOM   2240  HW1 SOL X 783     103.300  52.430  25.330  1.00  0.00           H
ATOM   2241  HW2 SOL X 783     102.680  52.140  26.680  1.00  0.00           H
ATOM   2242  OW  SOL X 784      55.140  75.000 101.040  1.00  0.00           O
ATOM   2243  HW1 SOL X 784      55.140  74.440 101.820  1.00  0.00           H
ATOM   2244  HW2 SOL X 784      55.750  75.700 101.250  1.00  0.00           H
ATOM   2245  OW  SOL X 785     104.210  27.230  39.240  1.00  0.00           O
ATOM   2246  HW1 SOL X 785     103.670  27.400  38.480  1.00  0.00           H
ATOM   2247  HW2 SOL X 785     104.420  28.090  39.600  1.00  0.00           H
ATOM   2248  OW  SOL X 786      56.200  46.760  18.220  1.00  0.00           O
ATOM   2249  HW1 SOL X 786      56.760  46.280  18.830  1.00  0.00           H
ATOM   2250  HW2 SOL X 786      56.110  46.160  17.470  1.00  0.00           H
ATOM   2251  OW  SOL X 787      10.150   1.500 138.450  1.00  0.00           O
ATOM   2252  HW1 SOL X 787      10.500   0.850 139.060  1.00  0.00           H
ATOM   2253  HW2 SOL X 787      10.430   1.210 137.590  1.00  0.00           H
ATOM   2254  OW  SOL X 788      84.880  97.290  51.590  1.00  0.00           O
ATOM   2255  HW1 SOL X 788      84.580  97.870  50.890  1.00  0.00           H
ATOM   2256  HW2 SOL X 788      85.360  97.870  52.190  1.00  0.00           H
ATOM   2257  OW  SOL X 789      95.020  70.300 124.470  1.00  0.00           O
ATOM   2258  HW1 SOL X 789      95.520  70.620 123.720  1.00  0.00           H
ATOM   2259  HW2 SOL X 789      95.680  70.140 125.140  1.00  0.00           H
ATOM   2260  OW  SOL X 790      28.940  23.360 142.180  1.00  0.00           O
ATOM   2261  HW1 SOL X 790      29.100  23.960 142.910  1.00  0.00           H
ATOM   2262  HW2 SOL X 790      28.620  22.560 142.590  1.00  0.00           H
ATOM   2263  OW  SOL X 791      96.080  49.910 107.850  1.00  0.00           O
ATOM   2264  HW1 SOL X 791      96.900  49.480 107.610  1.00  0.00           H
ATOM   2265  HW2 SOL X 791      96.160  50.790 107.470  1.00  0.00           H
ATOM   2266  OW  SOL X 792       3.400  18.150   9.700  1.00  0.00           O
ATOM   2267  HW1 SOL X 792       2.850  18.920   9.550  1.00  0.00           H
ATOM   2268  HW2 SOL X 792       4.290  18.450   9.540  1.00  0.00           H
ATOM   2269  OW  SOL X 793      32.240  71.210  37.680  1.00  0.00           O
ATOM   2270  HW1 SOL X 793      32.260  71.470  38.600  1.00  0.00           H
ATOM   2271  HW2 SOL X 793      32.780  71.860  37.230  1.00  0.00           H
ATOM   2272  OW  SOL X 794      64.620  93.390  34.100  1.00  0.00           O
ATOM   2273  HW1 SOL X 794      65.140  92.650  34.410  1.00  0.00           H
ATOM   2274  HW2 SOL X 794      63.770  93.270  34.520  1.00  0.00           H
ATOM   2275  OW  SOL X 795      63.950  93.790  30.920  1.00  0.00           O
ATOM   2276  HW1 SOL X 795      64.200  93.000  31.410  1.00  0.00           H
ATOM   2277  HW2 SOL X 795      63.320  94.230  31.490  1.00  0.00           H
ATOM   2278  OW  SOL X 796      15.670  77.790 143.730  1.00  0.00           O
ATOM   2279  HW1 SOL X 796      15.640  77.170 143.000  1.00  0.00           H
ATOM   2280  HW2 SOL X 796      14.760  77.920 143.980  1.00  0.00           H
ATOM   2281  OW  SOL X 797      71.740  52.030  39.990  1.00  0.00           O
ATOM   2282  HW1 SOL X 797      72.670  51.830  39.900  1.00  0.00           H
ATOM   2283  HW2 SOL X 797      71.360  51.820  39.140  1.00  0.00           H
ATOM   2284  OW  SOL X 798       0.680  87.050  38.870  1.00  0.00           O
ATOM   2285  HW1 SOL X 798       1.270  87.770  38.690  1.00  0.00           H
ATOM   2286  HW2 SOL X 798       0.770  86.470  38.110  1.00  0.00           H
ATOM   2287  OW  SOL X 799      33.970  79.910   3.510  1.00  0.00           O
ATOM   2288  HW1 SOL X 799      34.750  79.650   3.030  1.00  0.00           H
ATOM   2289  HW2 SOL X 799      33.690  79.110   3.960  1.00  0.00           H
ATOM   2290  OW  SOL X 800      51.880 103.920  40.170  1.00  0.00           O
ATOM   2291  HW1 SOL X 800      52.320 103.280  39.620  1.00  0.00           H
ATOM   2292  HW2 SOL X 800      51.500 104.550  39.550  1.00  0.00           H
ATOM   2293  OW  SOL X 801      50.560  81.880  33.420  1.00  0.00           O
ATOM   2294  HW1 SOL X 801      50.330  82.570  32.800  1.00  0.00           H
ATOM   2295  HW2 SOL X 801      49.920  81.190  33.250  1.00  0.00           H
ATOM   2296  OW  SOL X 802      14.830  24.190 112.310  1.00  0.00           O
ATOM   2297  HW1 SOL X 802      15.490  23.750 111.770  1.00  0.00           H
ATOM   2298  HW2 SOL X 802      15.130  24.080 113.210  1.00  0.00           H
ATOM   2299  OW  SOL X 803      97.130  83.750 144.190  1.00  0.00           O
ATOM   2300  HW1 SOL X 803      96.990  83.440 145.090  1.00  0.00           H
ATOM   2301  HW2 SOL X 803      97.460  84.640 144.300  1.00  0.00           H
ATOM   2302  OW  SOL X 804      70.590  69.630  24.870  1.00  0.00           O
ATOM   2303  HW1 SOL X 804      71.490  69.300  24.780  1.00  0.00           H
ATOM   2304  HW2 SOL X 804      70.350  69.420  25.770  1.00  0.00           H
ATOM   2305  OW  SOL X 805      62.210  41.020 118.440  1.00  0.00           O
ATOM   2306  HW1 SOL X 805      62.740  40.220 118.440  1.00  0.00           H
ATOM   2307  HW2 SOL X 805      61.380  40.770 118.850  1.00  0.00           H
ATOM   2308  OW  SOL X 806      88.980  34.950  18.080  1.00  0.00           O
ATOM   2309  HW1 SOL X 806      89.130  34.010  17.980  1.00  0.00           H
ATOM   2310  HW2 SOL X 806      88.100  35.090  17.710  1.00  0.00           H
ATOM   2311  OW  SOL X 807      25.740  62.890  50.250  1.00  0.00           O
ATOM   2312  HW1 SOL X 807      25.640  62.340  51.020  1.00  0.00           H
ATOM   2313  HW2 SOL X 807      25.890  63.770  50.600  1.00  0.00           H
ATOM   2314  OW  SOL X 808      55.540  42.880   5.860  1.00  0.00           O
ATOM   2315  HW1 SOL X 808      56.010  42.440   6.570  1.00  0.00           H
ATOM   2316  HW2 SOL X 808      55.950  42.550   5.060  1.00  0.00           H
ATOM   2317  OW  SOL X 809     102.530 106.820 100.610  1.00  0.00           O
ATOM   2318  HW1 SOL X 809     103.010 106.850  99.780  1.00  0.00           H
ATOM   2319  HW2 SOL X 809     101.660 107.150 100.390  1.00  0.00           H
ATOM   2320  OW  SOL X 810      35.570  13.800  11.010  1.00  0.00           O
ATOM   2321  HW1 SOL X 810      35.090  14.520  10.600  1.00  0.00           H
ATOM   2322  HW2 SOL X 810      35.470  13.940  11.950  1.00  0.00           H
ATOM   2323  OW  SOL X 811       7.480  81.540 104.520  1.00  0.00           O
ATOM   2324  HW1 SOL X 811       7.120  81.890 103.700  1.00  0.00           H
ATOM   2325  HW2 SOL X 811       8.170  80.930 104.240  1.00  0.00           H
ATOM   2326  OW  SOL X 812      42.200   0.340  30.730  1.00  0.00           O
ATOM   2327  HW1 SOL X 812      41.900   1.090  31.240  1.00  0.00           H
ATOM   2328  HW2 SOL X 812      41.970   0.550  29.830  1.00  0.00           H
ATOM   2329  OW  SOL X 813      12.010  72.870 122.410  1.00  0.00           O
ATOM   2330  HW1 SOL X 813      11.160  73.180 122.720  1.00  0.00           H
ATOM   2331  HW2 SOL X 813      12.350  73.580 121.870  1.00  0.00           H
ATOM   2332  OW  SOL X 814      24.360  70.920  36.500  1.00  0.00           O
ATOM   2333  HW1 SOL X 814      24.300  70.290  35.780  1.00  0.00           H
ATOM   2334  HW2 SOL X 814      24.690  71.720  36.100  1.00  0.00           H
ATOM   2335  OW  SOL X 815     103.350  56.480  15.030  1.00  0.00           O
ATOM   2336  HW1 SOL X 815     102.890  57.280  15.260  1.00  0.00           H
ATOM   2337  HW2 SOL X 815     103.800  56.690  14.210  1.00  0.00           H
ATOM   2338  OW  SOL X 816      65.250  18.080 135.380  1.00  0.00           O
ATOM   2339  HW1 SOL X 816      64.390  18.170 134.960  1.00  0.00           H
ATOM   2340  HW2 SOL X 816      65.380  18.910 135.850  1.00  0.00           H
ATOM   2341  OW  SOL X 817      48.130  90.850 103.890  1.00  0.00           O
ATOM   2342  HW1 SOL X 817      48.670  91.270 104.570  1.00  0.00           H
ATOM   2343  HW2 SOL X 817      48.760  90.610 103.210  1.00  0.00           H
ATOM   2344  OW  SOL X 818      50.820  27.740  95.090  1.00  0.00           O
ATOM   2345  HW1 SOL X 818      50.290  28.490  94.810  1.00  0.00           H
ATOM   2346  HW2 SOL X 818      50.170  27.070  95.310  1.00  0.00           H
ATOM   2347  OW  SOL X 819      43.120  34.120  11.540  1.00  0.00           O
ATOM   2348  HW1 SOL X 819      43.620  34.920  11.420  1.00  0.00           H
ATOM   2349  HW2 SOL X 819      42.450  34.140  10.860  1.00  0.00           H
ATOM   2350  OW  SOL X 820      33.880  54.340 105.220  1.00  0.00           O
ATOM   2351  HW1 SOL X 820      33.720  55.280 105.180  1.00  0.00           H
ATOM   2352  HW2 SOL X 820      33.250  53.960 104.610  1.00  0.00           H
ATOM   2353  OW  SOL X 821      43.280  80.970 128.350  1.00  0.00           O
ATOM   2354  HW1 SOL X 821      43.660  80.630 127.540  1.00  0.00           H
ATOM   2355  HW2 SOL X 821      43.560  81.880 128.390  1.00  0.00           H
ATOM   2356  OW  SOL X 822      90.540  96.140  32.980  1.00  0.00           O
ATOM   2357  HW1 SOL X 822      89.640  95.840  33.080  1.00  0.00           H
ATOM   2358  HW2 SOL X 822      91.020  95.360  32.690  1.00  0.00           H
ATOM   2359  OW  SOL X 823      10.890  50.970  54.990  1.00  0.00           O
ATOM   2360  HW1 SOL X 823      11.550  51.610  54.740  1.00  0.00           H
ATOM   2361  HW2 SOL X 823      10.890  50.980  55.950  1.00  0.00           H
ATOM   2362  OW  SOL X 824      96.860  17.830  40.050  1.00  0.00           O
ATOM   2363  HW1 SOL X 824      97.300  17.160  39.540  1.00  0.00           H
ATOM   2364  HW2 SOL X 824      97.560  18.270  40.530  1.00  0.00           H
ATOM   2365  OW  SOL X 825      53.720  79.660 124.010  1.00  0.00           O
ATOM   2366  HW1 SOL X 825      52.940  80.200 124.100  1.00  0.00           H
ATOM   2367  HW2 SOL X 825      54.410  80.160 124.450  1.00  0.00           H
ATOM   2368  OW  SOL X 826      92.180  82.240  22.840  1.00  0.00           O
ATOM   2369  HW1 SOL X 826      91.840  82.070  21.960  1.00  0.00           H
ATOM   2370  HW2 SOL X 826      92.790  82.970  22.720  1.00  0.00           H
ATOM   2371  OW  SOL X 827      50.490 103.600  45.010  1.00  0.00           O
ATOM   2372  HW1 SOL X 827      50.240 102.810  45.480  1.00  0.00           H
ATOM   2373  HW2 SOL X 827      51.420 103.460  44.800  1.00  0.00           H
ATOM   2374  OW  SOL X 828      24.350  24.540  47.400  1.00  0.00           O
ATOM   2375  HW1 SOL X 828      24.890  23.770  47.220  1.00  0.00           H
ATOM   2376  HW2 SOL X 828      23.940  24.740  46.560  1.00  0.00           H
ATOM   2377  OW  SOL X 829       1.110  44.040  32.660  1.00  0.00           O
ATOM   2378  HW1 SOL X 829       0.940  44.850  32.170  1.00  0.00           H
ATOM   2379  HW2 SOL X 829       0.250  43.790  33.010  1.00  0.00           H
ATOM   2380  OW  SOL X 830      37.280  10.150 154.680  1.00  0.00           O
ATOM   2381  HW1 SOL X 830      37.060  10.420 153.790  1.00  0.00           H
ATOM   2382  HW2 SOL X 830      37.490  10.960   0.280  1.00  0.00           H
ATOM   2383  OW  SOL X 831      26.740  13.070  13.030  1.00  0.00           O
ATOM   2384  HW1 SOL X 831      27.140  12.300  13.440  1.00  0.00           H
ATOM   2385  HW2 SOL X 831      27.120  13.110  12.160  1.00  0.00           H
ATOM   2386  OW  SOL X 832      81.570  55.290 122.500  1.00  0.00           O
ATOM   2387  HW1 SOL X 832      81.690  54.340 122.560  1.00  0.00           H
ATOM   2388  HW2 SOL X 832      81.820  55.620 123.360  1.00  0.00           H
ATOM   2389  OW  SOL X 833      99.320  51.290 113.420  1.00  0.00           O
ATOM   2390  HW1 SOL X 833      99.460  51.420 114.350  1.00  0.00           H
ATOM   2391  HW2 SOL X 833     100.070  50.750 113.140  1.00  0.00           H
ATOM   2392  OW  SOL X 834      71.880  80.110  25.320  1.00  0.00           O
ATOM   2393  HW1 SOL X 834      71.650  79.690  24.500  1.00  0.00           H
ATOM   2394  HW2 SOL X 834      72.670  80.620  25.120  1.00  0.00           H
ATOM   2395  OW  SOL X 835      60.400  60.960 152.340  1.00  0.00           O
ATOM   2396  HW1 SOL X 835      60.100  61.720 151.840  1.00  0.00           H
ATOM   2397  HW2 SOL X 835      61.250  60.730 151.960  1.00  0.00           H
ATOM   2398  OW  SOL X 836      41.790 104.140   0.070  1.00  0.00           O
ATOM   2399  HW1 SOL X 836      41.360 103.490 154.360  1.00  0.00           H
ATOM   2400  HW2 SOL X 836      42.710 103.880   0.080  1.00  0.00           H
ATOM   2401  OW  SOL X 837      23.330   5.270   5.730  1.00  0.00           O
ATOM   2402  HW1 SOL X 837      23.860   5.520   6.490  1.00  0.00           H
ATOM   2403  HW2 SOL X 837      22.590   4.780   6.090  1.00  0.00           H
ATOM   2404  OW  SOL X 838       0.880   6.610   5.930  1.00  0.00           O
ATOM   2405  HW1 SOL X 838       1.070   5.860   5.360  1.00  0.00           H
ATOM   2406  HW2 SOL X 838     108.450   6.470   6.210  1.00  0.00           H
ATOM   2407  OW  SOL X 839      49.330  75.820 111.630  1.00  0.00           O
ATOM   2408  HW1 SOL X 839      49.300  76.760 111.830  1.00  0.00           H
ATOM   2409  HW2 SOL X 839      50.070  75.490 112.140  1.00  0.00           H
ATOM   2410  OW  SOL X 840      10.450  37.860 148.720  1.00  0.00           O
ATOM   2411  HW1 SOL X 840      10.470  38.810 148.780  1.00  0.00           H
ATOM   2412  HW2 SOL X 840       9.660  37.600 149.190  1.00  0.00           H
ATOM   2413  OW  SOL X 841      59.070  11.310 135.650  1.00  0.00           O
ATOM   2414  HW1 SOL X 841      58.820  10.940 134.800  1.00  0.00           H
ATOM   2415  HW2 SOL X 841      59.260  12.230 135.470  1.00  0.00           H
ATOM   2416  OW  SOL X 842      97.880  86.970  19.310  1.00  0.00           O
ATOM   2417  HW1 SOL X 842      98.600  87.210  18.730  1.00  0.00           H
ATOM   2418  HW2 SOL X 842      97.410  86.280  18.830  1.00  0.00           H
ATOM   2419  OW  SOL X 843     103.470  53.310  21.190  1.00  0.00           O
ATOM   2420  HW1 SOL X 843     103.140  54.210  21.250  1.00  0.00           H
ATOM   2421  HW2 SOL X 843     102.690  52.790  20.980  1.00  0.00           H
ATOM   2422  OW  SOL X 844      23.210 100.390  23.610  1.00  0.00           O
ATOM   2423  HW1 SOL X 844      22.830 100.850  24.360  1.00  0.00           H
ATOM   2424  HW2 SOL X 844      24.150 100.560  23.690  1.00  0.00           H
ATOM   2425  OW  SOL X 845      17.560  70.150   2.760  1.00  0.00           O
ATOM   2426  HW1 SOL X 845      17.060  69.960   1.960  1.00  0.00           H
ATOM   2427  HW2 SOL X 845      18.000  69.320   2.970  1.00  0.00           H
ATOM   2428  OW  SOL X 846     102.800   0.340  43.500  1.00  0.00           O
ATOM   2429  HW1 SOL X 846     102.080   0.360  44.130  1.00  0.00           H
ATOM   2430  HW2 SOL X 846     103.520   0.780  43.960  1.00  0.00           H
ATOM   2431  OW  SOL X 847      69.190  45.350  95.770  1.00  0.00           O
ATOM   2432  HW1 SOL X 847      69.080  44.860  94.950  1.00  0.00           H
ATOM   2433  HW2 SOL X 847      69.150  44.680  96.450  1.00  0.00           H
ATOM   2434  OW  SOL X 848     104.520  57.890 119.700  1.00  0.00           O
ATOM   2435  HW1 SOL X 848     104.000  57.130 119.410  1.00  0.00           H
ATOM   2436  HW2 SOL X 848     104.660  58.390 118.890  1.00  0.00           H
ATOM   2437  OW  SOL X 849      94.210  12.630 110.440  1.00  0.00           O
ATOM   2438  HW1 SOL X 849      94.400  12.110 111.220  1.00  0.00           H
ATOM   2439  HW2 SOL X 849      93.260  12.720 110.440  1.00  0.00           H
ATOM   2440  OW  SOL X 850      80.700  82.810 140.130  1.00  0.00           O
ATOM   2441  HW1 SOL X 850      81.610  83.000 140.350  1.00  0.00           H
ATOM   2442  HW2 SOL X 850      80.750  82.220 139.370  1.00  0.00           H
ATOM   2443  OW  SOL X 851      77.570  92.690   2.400  1.00  0.00           O
ATOM   2444  HW1 SOL X 851      76.960  93.010   1.740  1.00  0.00           H
ATOM   2445  HW2 SOL X 851      78.410  93.110   2.180  1.00  0.00           H
ATOM   2446  OW  SOL X 852      64.540  22.120 128.100  1.00  0.00           O
ATOM   2447  HW1 SOL X 852      64.330  22.100 129.030  1.00  0.00           H
ATOM   2448  HW2 SOL X 852      65.370  22.600 128.050  1.00  0.00           H
ATOM   2449  OW  SOL X 853      98.260  56.050 143.420  1.00  0.00           O
ATOM   2450  HW1 SOL X 853      97.900  56.350 142.580  1.00  0.00           H
ATOM   2451  HW2 SOL X 853      97.490  55.970 143.990  1.00  0.00           H
ATOM   2452  OW  SOL X 854       0.230  96.230  50.680  1.00  0.00           O
ATOM   2453  HW1 SOL X 854       1.030  96.340  51.190  1.00  0.00           H
ATOM   2454  HW2 SOL X 854     108.330  97.120  50.630  1.00  0.00           H
ATOM   2455  OW  SOL X 855      74.350  58.750 124.010  1.00  0.00           O
ATOM   2456  HW1 SOL X 855      74.690  59.150 124.810  1.00  0.00           H
ATOM   2457  HW2 SOL X 855      74.880  59.140 123.310  1.00  0.00           H
ATOM   2458  OW  SOL X 856      31.800 103.420 101.170  1.00  0.00           O
ATOM   2459  HW1 SOL X 856      30.860 103.620 101.150  1.00  0.00           H
ATOM   2460  HW2 SOL X 856      31.910 102.690 100.560  1.00  0.00           H
ATOM   2461  OW  SOL X 857      26.510  71.970 104.620  1.00  0.00           O
ATOM   2462  HW1 SOL X 857      27.160  71.400 105.030  1.00  0.00           H
ATOM   2463  HW2 SOL X 857      25.810  72.040 105.270  1.00  0.00           H
ATOM   2464  OW  SOL X 858      67.050  43.900 123.660  1.00  0.00           O
ATOM   2465  HW1 SOL X 858      66.630  43.730 122.820  1.00  0.00           H
ATOM   2466  HW2 SOL X 858      66.720  43.220 124.240  1.00  0.00           H
ATOM   2467  OW  SOL X 859      99.210  31.760   6.890  1.00  0.00           O
ATOM   2468  HW1 SOL X 859     100.030  32.210   6.690  1.00  0.00           H
ATOM   2469  HW2 SOL X 859      99.350  30.860   6.580  1.00  0.00           H
ATOM   2470  OW  SOL X 860       5.230  75.670  35.000  1.00  0.00           O
ATOM   2471  HW1 SOL X 860       5.020  76.490  34.550  1.00  0.00           H
ATOM   2472  HW2 SOL X 860       6.110  75.450  34.710  1.00  0.00           H
ATOM   2473  OW  SOL X 861      35.200  15.680 116.650  1.00  0.00           O
ATOM   2474  HW1 SOL X 861      35.470  16.580 116.470  1.00  0.00           H
ATOM   2475  HW2 SOL X 861      35.290  15.230 115.810  1.00  0.00           H
ATOM   2476  OW  SOL X 862     100.910  48.730 121.180  1.00  0.00           O
ATOM   2477  HW1 SOL X 862     100.870  48.070 121.870  1.00  0.00           H
ATOM   2478  HW2 SOL X 862     101.690  48.510 120.670  1.00  0.00           H
ATOM   2479  OW  SOL X 863       4.720  75.290 135.890  1.00  0.00           O
ATOM   2480  HW1 SOL X 863       5.330  76.010 135.740  1.00  0.00           H
ATOM   2481  HW2 SOL X 863       3.870  75.710 135.970  1.00  0.00           H
ATOM   2482  OW  SOL X 864      47.490 105.360  30.120  1.00  0.00           O
ATOM   2483  HW1 SOL X 864      48.180 105.100  29.510  1.00  0.00           H
ATOM   2484  HW2 SOL X 864      47.840 106.140  30.550  1.00  0.00           H
ATOM   2485  OW  SOL X 865      32.060  49.710 142.380  1.00  0.00           O
ATOM   2486  HW1 SOL X 865      31.710  50.520 142.010  1.00  0.00           H
ATOM   2487  HW2 SOL X 865      32.140  49.120 141.630  1.00  0.00           H
ATOM   2488  OW  SOL X 866      31.500   9.450 118.880  1.00  0.00           O
ATOM   2489  HW1 SOL X 866      31.660  10.160 118.260  1.00  0.00           H
ATOM   2490  HW2 SOL X 866      31.850   8.670 118.450  1.00  0.00           H
ATOM   2491  OW  SOL X 867      92.320  55.050  88.930  1.00  0.00           O
ATOM   2492  HW1 SOL X 867      92.230  54.280  89.490  1.00  0.00           H
ATOM   2493  HW2 SOL X 867      91.460  55.460  88.930  1.00  0.00           H
ATOM   2494  OW  SOL X 868      61.640  92.610  45.940  1.00  0.00           O
ATOM   2495  HW1 SOL X 868      61.570  91.680  46.150  1.00  0.00           H
ATOM   2496  HW2 SOL X 868      62.460  92.690  45.450  1.00  0.00           H
ATOM   2497  OW  SOL X 869      16.490  71.650  24.500  1.00  0.00           O
ATOM   2498  HW1 SOL X 869      15.800  72.310  24.470  1.00  0.00           H
ATOM   2499  HW2 SOL X 869      16.700  71.550  25.430  1.00  0.00           H
ATOM   2500  OW  SOL X 870      66.280  90.460 151.350  1.00  0.00           O
ATOM   2501  HW1 SOL X 870      65.970  91.360 151.390  1.00  0.00           H
ATOM   2502  HW2 SOL X 870      66.910  90.390 152.070  1.00  0.00           H
ATOM   2503  OW  SOL X 871      34.280  62.640 103.000  1.00  0.00           O
ATOM   2504  HW1 SOL X 871      33.690  61.970 103.340  1.00  0.00           H
ATOM   2505  HW2 SOL X 871      34.260  63.340 103.650  1.00  0.00           H
ATOM   2506  OW  SOL X 872      20.130  91.350 127.140  1.00  0.00           O
ATOM   2507  HW1 SOL X 872      19.400  91.190 127.740  1.00  0.00           H
ATOM   2508  HW2 SOL X 872      20.310  90.500 126.740  1.00  0.00           H
ATOM   2509  OW  SOL X 873      51.820  21.920   6.810  1.00  0.00           O
ATOM   2510  HW1 SOL X 873      50.890  22.130   6.700  1.00  0.00           H
ATOM   2511  HW2 SOL X 873      52.180  22.670   7.290  1.00  0.00           H
ATOM   2512  OW  SOL X 874      89.420  33.050  96.920  1.00  0.00           O
ATOM   2513  HW1 SOL X 874      89.660  32.120  96.880  1.00  0.00           H
ATOM   2514  HW2 SOL X 874      88.800  33.110  97.650  1.00  0.00           H
ATOM   2515  OW  SOL X 875     100.680  74.810  48.550  1.00  0.00           O
ATOM   2516  HW1 SOL X 875      99.950  75.020  47.970  1.00  0.00           H
ATOM   2517  HW2 SOL X 875     101.320  75.510  48.390  1.00  0.00           H
ATOM   2518  OW  SOL X 876      56.970  35.820 135.200  1.00  0.00           O
ATOM   2519  HW1 SOL X 876      57.490  35.700 136.000  1.00  0.00           H
ATOM   2520  HW2 SOL X 876      57.560  36.260 134.590  1.00  0.00           H
ATOM   2521  OW  SOL X 877       7.260  90.290  24.130  1.00  0.00           O
ATOM   2522  HW1 SOL X 877       7.280  89.820  23.300  1.00  0.00           H
ATOM   2523  HW2 SOL X 877       6.360  90.610  24.200  1.00  0.00           H
ATOM   2524  OW  SOL X 878     102.460  11.390   0.710  1.00  0.00           O
ATOM   2525  HW1 SOL X 878     101.720  11.980   0.770  1.00  0.00           H
ATOM   2526  HW2 SOL X 878     103.130  11.880   0.230  1.00  0.00           H
ATOM   2527  OW  SOL X 879      48.070  32.690   3.620  1.00  0.00           O
ATOM   2528  HW1 SOL X 879      47.120  32.660   3.710  1.00  0.00           H
ATOM   2529  HW2 SOL X 879      48.290  33.620   3.650  1.00  0.00           H
ATOM   2530  OW  SOL X 880      26.540  66.890 149.330  1.00  0.00           O
ATOM   2531  HW1 SOL X 880      26.400  67.680 149.840  1.00  0.00           H
ATOM   2532  HW2 SOL X 880      26.660  66.200 149.980  1.00  0.00           H
ATOM   2533  OW  SOL X 881      11.950  44.060 154.630  1.00  0.00           O
ATOM   2534  HW1 SOL X 881      12.700  44.650 154.680  1.00  0.00           H
ATOM   2535  HW2 SOL X 881      11.290  44.540 154.130  1.00  0.00           H
ATOM   2536  OW  SOL X 882     100.430   8.520  33.030  1.00  0.00           O
ATOM   2537  HW1 SOL X 882     100.170   7.610  33.130  1.00  0.00           H
ATOM   2538  HW2 SOL X 882     101.190   8.620  33.610  1.00  0.00           H
ATOM   2539  OW  SOL X 883      32.540  69.580   9.730  1.00  0.00           O
ATOM   2540  HW1 SOL X 883      32.560  68.710  10.130  1.00  0.00           H
ATOM   2541  HW2 SOL X 883      31.680  69.930   9.980  1.00  0.00           H
ATOM   2542  OW  SOL X 884      41.580 101.540  24.530  1.00  0.00           O
ATOM   2543  HW1 SOL X 884      42.100 101.100  23.860  1.00  0.00           H
ATOM   2544  HW2 SOL X 884      40.810 101.860  24.060  1.00  0.00           H
ATOM   2545  OW  SOL X 885      74.650  38.710 150.590  1.00  0.00           O
ATOM   2546  HW1 SOL X 885      74.860  37.780 150.480  1.00  0.00           H
ATOM   2547  HW2 SOL X 885      74.580  38.820 151.540  1.00  0.00           H
ATOM   2548  OW  SOL X 886      87.440   4.290  54.410  1.00  0.00           O
ATOM   2549  HW1 SOL X 886      88.320   4.640  54.270  1.00  0.00           H
ATOM   2550  HW2 SOL X 886      86.990   4.960  54.920  1.00  0.00           H
ATOM   2551  OW  SOL X 887     107.840  85.630 133.540  1.00  0.00           O
ATOM   2552  HW1 SOL X 887     106.930  85.490 133.280  1.00  0.00           H
ATOM   2553  HW2 SOL X 887     107.850  86.520 133.900  1.00  0.00           H
ATOM   2554  OW  SOL X 888      38.700   1.040  40.480  1.00  0.00           O
ATOM   2555  HW1 SOL X 888      39.250   0.920  39.710  1.00  0.00           H
ATOM   2556  HW2 SOL X 888      38.490   1.970  40.490  1.00  0.00           H
ATOM   2557  OW  SOL X 889      57.180  26.020 108.320  1.00  0.00           O
ATOM   2558  HW1 SOL X 889      58.070  25.690 108.430  1.00  0.00           H
ATOM   2559  HW2 SOL X 889      57.220  26.580 107.540  1.00  0.00           H
ATOM   2560  OW  SOL X 890      16.320 107.230  46.510  1.00  0.00           O
ATOM   2561  HW1 SOL X 890      16.600 107.830  45.820  1.00  0.00           H
ATOM   2562  HW2 SOL X 890      16.220 107.780  47.280  1.00  0.00           H
ATOM   2563  OW  SOL X 891      81.790  74.700 111.490  1.00  0.00           O
ATOM   2564  HW1 SOL X 891      81.410  74.430 110.650  1.00  0.00           H
ATOM   2565  HW2 SOL X 891      81.960  73.880 111.950  1.00  0.00           H
ATOM   2566  OW  SOL X 892      60.740  20.000  30.650  1.00  0.00           O
ATOM   2567  HW1 SOL X 892      61.680  20.190  30.610  1.00  0.00           H
ATOM   2568  HW2 SOL X 892      60.610  19.630  31.520  1.00  0.00           H
ATOM   2569  OW  SOL X 893      75.410  40.280 154.800  1.00  0.00           O
ATOM   2570  HW1 SOL X 893      74.560  40.400   0.400  1.00  0.00           H
ATOM   2571  HW2 SOL X 893      75.320  39.440 154.350  1.00  0.00           H
ATOM   2572  OW  SOL X 894       6.500  95.010 149.780  1.00  0.00           O
ATOM   2573  HW1 SOL X 894       7.240  94.520 149.420  1.00  0.00           H
ATOM   2574  HW2 SOL X 894       6.890  95.820 150.120  1.00  0.00           H
ATOM   2575  OW  SOL X 895      21.340  96.970  48.070  1.00  0.00           O
ATOM   2576  HW1 SOL X 895      21.100  97.620  48.730  1.00  0.00           H
ATOM   2577  HW2 SOL X 895      21.010  96.150  48.420  1.00  0.00           H
ATOM   2578  OW  SOL X 896     104.620  83.920  22.730  1.00  0.00           O
ATOM   2579  HW1 SOL X 896     104.610  83.110  22.220  1.00  0.00           H
ATOM   2580  HW2 SOL X 896     104.560  83.620  23.640  1.00  0.00           H
ATOM   2581  OW  SOL X 897      14.960  13.810 141.130  1.00  0.00           O
ATOM   2582  HW1 SOL X 897      15.060  14.060 140.210  1.00  0.00           H
ATOM   2583  HW2 SOL X 897      14.470  14.520 141.530  1.00  0.00           H
ATOM   2584  OW  SOL X 898      87.890  48.030  30.330  1.00  0.00           O
ATOM   2585  HW1 SOL X 898      87.260  48.080  29.610  1.00  0.00           H
ATOM   2586  HW2 SOL X 898      87.960  48.930  30.650  1.00  0.00           H
ATOM   2587  OW  SOL X 899      72.530  31.790 126.920  1.00  0.00           O
ATOM   2588  HW1 SOL X 899      73.490  31.820 126.970  1.00  0.00           H
ATOM   2589  HW2 SOL X 899      72.320  32.230 126.100  1.00  0.00           H
ATOM   2590  OW  SOL X 900     108.030  24.040   1.310  1.00  0.00           O
ATOM   2591  HW1 SOL X 900       0.490  24.090   1.530  1.00  0.00           H
ATOM   2592  HW2 SOL X 900     107.960  24.530   0.490  1.00  0.00           H
ATOM   2593  OW  SOL X 901      89.400 105.240  18.250  1.00  0.00           O
ATOM   2594  HW1 SOL X 901      89.850 105.820  18.870  1.00  0.00           H
ATOM   2595  HW2 SOL X 901      89.880 104.420  18.310  1.00  0.00           H
ATOM   2596  OW  SOL X 902      12.600   1.350  28.240  1.00  0.00           O
ATOM   2597  HW1 SOL X 902      12.430   0.510  27.820  1.00  0.00           H
ATOM   2598  HW2 SOL X 902      13.240   1.160  28.930  1.00  0.00           H
ATOM   2599  OW  SOL X 903       1.650  40.930 139.920  1.00  0.00           O
ATOM   2600  HW1 SOL X 903       1.020  41.180 139.250  1.00  0.00           H
ATOM   2601  HW2 SOL X 903       2.500  41.080 139.510  1.00  0.00           H
ATOM   2602  OW  SOL X 904     101.870  18.690  30.860  1.00  0.00           O
ATOM   2603  HW1 SOL X 904     101.720  18.040  31.550  1.00  0.00           H
ATOM   2604  HW2 SOL X 904     102.260  18.190  30.140  1.00  0.00           H
ATOM   2605  OW  SOL X 905       2.900  67.600  98.070  1.00  0.00           O
ATOM   2606  HW1 SOL X 905       3.630  67.270  97.540  1.00  0.00           H
ATOM   2607  HW2 SOL X 905       2.160  67.620  97.460  1.00  0.00           H
ATOM   2608  OW  SOL X 906       5.830  20.470  31.780  1.00  0.00           O
ATOM   2609  HW1 SOL X 906       6.500  19.800  31.870  1.00  0.00           H
ATOM   2610  HW2 SOL X 906       5.470  20.580  32.670  1.00  0.00           H
ATOM   2611  OW  SOL X 907       9.670   8.680 146.160  1.00  0.00           O
ATOM   2612  HW1 SOL X 907       9.770   7.820 145.740  1.00  0.00           H
ATOM   2613  HW2 SOL X 907      10.490   8.810 146.630  1.00  0.00           H
ATOM   2614  OW  SOL X 908      85.540  41.090  26.260  1.00  0.00           O
ATOM   2615  HW1 SOL X 908      85.650  40.360  26.870  1.00  0.00           H
ATOM   2616  HW2 SOL X 908      86.270  41.680  26.470  1.00  0.00           H
ATOM   2617  OW  SOL X 909     105.680  97.520   7.990  1.00  0.00           O
ATOM   2618  HW1 SOL X 909     105.100  98.240   7.760  1.00  0.00           H
ATOM   2619  HW2 SOL X 909     105.730  97.540   8.940  1.00  0.00           H
ATOM   2620  OW  SOL X 910      73.260  97.360  33.820  1.00  0.00           O
ATOM   2621  HW1 SOL X 910      73.460  97.690  34.700  1.00  0.00           H
ATOM   2622  HW2 SOL X 910      74.040  96.860  33.570  1.00  0.00           H
ATOM   2623  OW  SOL X 911       5.990  24.470 130.430  1.00  0.00           O
ATOM   2624  HW1 SOL X 911       6.020  25.410 130.260  1.00  0.00           H
ATOM   2625  HW2 SOL X 911       5.130  24.320 130.810  1.00  0.00           H
ATOM   2626  OW  SOL X 912      55.870  77.160 112.190  1.00  0.00           O
ATOM   2627  HW1 SOL X 912      55.570  77.160 113.100  1.00  0.00           H
ATOM   2628  HW2 SOL X 912      56.790  77.420 112.250  1.00  0.00           H
ATOM   2629  OW  SOL X 913     102.940  65.970 124.830  1.00  0.00           O
ATOM   2630  HW1 SOL X 913     103.650  66.470 125.250  1.00  0.00           H
ATOM   2631  HW2 SOL X 913     102.140  66.430 125.090  1.00  0.00           H
ATOM   2632  OW  SOL X 914      78.550  25.350 142.340  1.00  0.00           O
ATOM   2633  HW1 SOL X 914      78.170  24.550 142.700  1.00  0.00           H
ATOM   2634  HW2 SOL X 914      78.080  25.480 141.510  1.00  0.00           H
ATOM   2635  OW  SOL X 915      90.400  43.590 147.180  1.00  0.00           O
ATOM   2636  HW1 SOL X 915      89.540  43.930 147.430  1.00  0.00           H
ATOM   2637  HW2 SOL X 915      90.350  43.460 146.240  1.00  0.00           H
ATOM   2638  OW  SOL X 916      28.070  91.910  45.430  1.00  0.00           O
ATOM   2639  HW1 SOL X 916      28.740  92.310  45.980  1.00  0.00           H
ATOM   2640  HW2 SOL X 916      28.380  92.040  44.530  1.00  0.00           H
ATOM   2641  OW  SOL X 917      80.680  87.880   8.840  1.00  0.00           O
ATOM   2642  HW1 SOL X 917      80.220  88.330   8.130  1.00  0.00           H
ATOM   2643  HW2 SOL X 917      80.140  88.020   9.610  1.00  0.00           H
ATOM   2644  OW  SOL X 918      50.570  93.590 102.620  1.00  0.00           O
ATOM   2645  HW1 SOL X 918      51.230  93.230 103.210  1.00  0.00           H
ATOM   2646  HW2 SOL X 918      50.310  92.840 102.080  1.00  0.00           H
ATOM   2647  OW  SOL X 919      68.120  40.470  97.080  1.00  0.00           O
ATOM   2648  HW1 SOL X 919      69.050  40.220  97.160  1.00  0.00           H
ATOM   2649  HW2 SOL X 919      67.880  40.190  96.200  1.00  0.00           H
ATOM   2650  OW  SOL X 920      12.000  42.280  12.760  1.00  0.00           O
ATOM   2651  HW1 SOL X 920      12.230  42.200  13.680  1.00  0.00           H
ATOM   2652  HW2 SOL X 920      12.700  41.830  12.290  1.00  0.00           H
ATOM   2653  OW  SOL X 921       9.320  95.990  18.660  1.00  0.00           O
ATOM   2654  HW1 SOL X 921      10.190  96.400  18.720  1.00  0.00           H
ATOM   2655  HW2 SOL X 921       9.100  95.770  19.560  1.00  0.00           H
ATOM   2656  OW  SOL X 922      72.820  47.840   4.240  1.00  0.00           O
ATOM   2657  HW1 SOL X 922      72.730  47.230   4.970  1.00  0.00           H
ATOM   2658  HW2 SOL X 922      73.400  47.390   3.630  1.00  0.00           H
ATOM   2659  OW  SOL X 923     105.860  46.600  20.420  1.00  0.00           O
ATOM   2660  HW1 SOL X 923     105.680  45.720  20.080  1.00  0.00           H
ATOM   2661  HW2 SOL X 923     106.770  46.550  20.720  1.00  0.00           H
ATOM   2662  OW  SOL X 924      36.100  45.280 139.210  1.00  0.00           O
ATOM   2663  HW1 SOL X 924      36.270  44.430 139.620  1.00  0.00           H
ATOM   2664  HW2 SOL X 924      35.980  45.880 139.950  1.00  0.00           H
ATOM   2665  OW  SOL X 925      90.740  98.010  24.700  1.00  0.00           O
ATOM   2666  HW1 SOL X 925      91.390  97.990  24.000  1.00  0.00           H
ATOM   2667  HW2 SOL X 925      90.100  97.330  24.460  1.00  0.00           H
ATOM   2668  OW  SOL X 926      51.880  17.330  96.650  1.00  0.00           O
ATOM   2669  HW1 SOL X 926      51.720  16.390  96.660  1.00  0.00           H
ATOM   2670  HW2 SOL X 926      51.190  17.680  96.080  1.00  0.00           H
ATOM   2671  OW  SOL X 927     107.180  44.030  11.930  1.00  0.00           O
ATOM   2672  HW1 SOL X 927     106.460  43.750  11.360  1.00  0.00           H
ATOM   2673  HW2 SOL X 927     106.850  44.820  12.370  1.00  0.00           H
ATOM   2674  OW  SOL X 928      86.610  34.530 125.310  1.00  0.00           O
ATOM   2675  HW1 SOL X 928      87.380  34.670 124.760  1.00  0.00           H
ATOM   2676  HW2 SOL X 928      86.760  35.100 126.070  1.00  0.00           H
ATOM   2677  OW  SOL X 929     106.200  23.940 139.840  1.00  0.00           O
ATOM   2678  HW1 SOL X 929     106.050  23.010 139.660  1.00  0.00           H
ATOM   2679  HW2 SOL X 929     105.430  24.220 140.330  1.00  0.00           H
ATOM   2680  OW  SOL X 930      94.130  62.420 147.210  1.00  0.00           O
ATOM   2681  HW1 SOL X 930      93.250  62.290 146.860  1.00  0.00           H
ATOM   2682  HW2 SOL X 930      93.980  62.630 148.130  1.00  0.00           H
ATOM   2683  OW  SOL X 931       2.140   4.260  20.360  1.00  0.00           O
ATOM   2684  HW1 SOL X 931       2.650   3.540  20.750  1.00  0.00           H
ATOM   2685  HW2 SOL X 931       1.560   4.540  21.070  1.00  0.00           H
ATOM   2686  OW  SOL X 932     108.330  27.770   1.020  1.00  0.00           O
ATOM   2687  HW1 SOL X 932       0.540  27.510   1.630  1.00  0.00           H
ATOM   2688  HW2 SOL X 932       0.000  28.710   0.880  1.00  0.00           H
ATOM   2689  OW  SOL X 933      58.470  79.720 135.540  1.00  0.00           O
ATOM   2690  HW1 SOL X 933      58.500  79.560 136.490  1.00  0.00           H
ATOM   2691  HW2 SOL X 933      57.770  79.150 135.220  1.00  0.00           H
ATOM   2692  OW  SOL X 934      44.130   6.850  34.010  1.00  0.00           O
ATOM   2693  HW1 SOL X 934      43.690   7.700  33.970  1.00  0.00           H
ATOM   2694  HW2 SOL X 934      43.780   6.430  34.800  1.00  0.00           H
ATOM   2695  OW  SOL X 935      92.630  38.290  25.710  1.00  0.00           O
ATOM   2696  HW1 SOL X 935      91.710  38.570  25.680  1.00  0.00           H
ATOM   2697  HW2 SOL X 935      92.600  37.420  26.110  1.00  0.00           H
ATOM   2698  OW  SOL X 936     101.310  61.380 141.980  1.00  0.00           O
ATOM   2699  HW1 SOL X 936     100.640  60.740 141.740  1.00  0.00           H
ATOM   2700  HW2 SOL X 936     102.140  60.960 141.750  1.00  0.00           H
ATOM   2701  OW  SOL X 937      88.500  88.970  47.420  1.00  0.00           O
ATOM   2702  HW1 SOL X 937      87.670  89.380  47.680  1.00  0.00           H
ATOM   2703  HW2 SOL X 937      88.350  88.700  46.510  1.00  0.00           H
ATOM   2704  OW  SOL X 938      11.430  85.450  26.410  1.00  0.00           O
ATOM   2705  HW1 SOL X 938      12.010  85.900  27.030  1.00  0.00           H
ATOM   2706  HW2 SOL X 938      11.340  84.570  26.760  1.00  0.00           H
ATOM   2707  OW  SOL X 939      11.020  53.230   6.380  1.00  0.00           O
ATOM   2708  HW1 SOL X 939      10.760  54.070   6.000  1.00  0.00           H
ATOM   2709  HW2 SOL X 939      10.730  52.580   5.740  1.00  0.00           H
ATOM   2710  OW  SOL X 940     101.270 101.810 132.680  1.00  0.00           O
ATOM   2711  HW1 SOL X 940     101.370 102.720 132.370  1.00  0.00           H
ATOM   2712  HW2 SOL X 940     101.180 101.890 133.630  1.00  0.00           H
ATOM   2713  OW  SOL X 941      48.070  11.680  59.220  1.00  0.00           O
ATOM   2714  HW1 SOL X 941      47.620  11.890  60.040  1.00  0.00           H
ATOM   2715  HW2 SOL X 941      47.480  12.000  58.530  1.00  0.00           H
ATOM   2716  OW  SOL X 942      20.270 103.670  12.150  1.00  0.00           O
ATOM   2717  HW1 SOL X 942      20.270 103.090  12.900  1.00  0.00           H
ATOM   2718  HW2 SOL X 942      19.370 103.640  11.820  1.00  0.00           H
ATOM   2719  OW  SOL X 943     103.050  66.690  45.640  1.00  0.00           O
ATOM   2720  HW1 SOL X 943     103.260  66.030  44.970  1.00  0.00           H
ATOM   2721  HW2 SOL X 943     103.430  67.500  45.300  1.00  0.00           H
ATOM   2722  OW  SOL X 944      71.190  99.890  37.700  1.00  0.00           O
ATOM   2723  HW1 SOL X 944      71.650  99.160  38.110  1.00  0.00           H
ATOM   2724  HW2 SOL X 944      70.660  99.480  37.020  1.00  0.00           H
ATOM   2725  OW  SOL X 945      51.550  12.420  32.330  1.00  0.00           O
ATOM   2726  HW1 SOL X 945      51.750  12.330  33.260  1.00  0.00           H
ATOM   2727  HW2 SOL X 945      51.430  11.520  32.020  1.00  0.00           H
ATOM   2728  OW  SOL X 946      81.060  44.010  96.330  1.00  0.00           O
ATOM   2729  HW1 SOL X 946      80.510  43.510  96.930  1.00  0.00           H
ATOM   2730  HW2 SOL X 946      80.460  44.630  95.920  1.00  0.00           H
ATOM   2731  OW  SOL X 947     105.960  99.920 128.850  1.00  0.00           O
ATOM   2732  HW1 SOL X 947     105.790  99.010 129.090  1.00  0.00           H
ATOM   2733  HW2 SOL X 947     105.150 100.380 129.080  1.00  0.00           H
ATOM   2734  OW  SOL X 948      14.860  80.190 146.800  1.00  0.00           O
ATOM   2735  HW1 SOL X 948      14.740  80.890 147.440  1.00  0.00           H
ATOM   2736  HW2 SOL X 948      14.950  80.650 145.960  1.00  0.00           H
ATOM   2737  OW  SOL X 949      93.030  11.290  57.020  1.00  0.00           O
ATOM   2738  HW1 SOL X 949      93.510  11.670  56.270  1.00  0.00           H
ATOM   2739  HW2 SOL X 949      93.550  11.540  57.780  1.00  0.00           H
ATOM   2740  OW  SOL X 950      81.590  65.640  98.580  1.00  0.00           O
ATOM   2741  HW1 SOL X 950      81.640  64.890  97.990  1.00  0.00           H
ATOM   2742  HW2 SOL X 950      82.150  65.400  99.320  1.00  0.00           H
ATOM   2743  OW  SOL X 951       2.490  17.510  33.780  1.00  0.00           O
ATOM   2744  HW1 SOL X 951       1.550  17.370  33.900  1.00  0.00           H
ATOM   2745  HW2 SOL X 951       2.900  16.790  34.260  1.00  0.00           H
ATOM   2746  OW  SOL X 952      81.430  26.750 130.450  1.00  0.00           O
ATOM   2747  HW1 SOL X 952      81.620  26.610 131.380  1.00  0.00           H
ATOM   2748  HW2 SOL X 952      80.500  26.540 130.360  1.00  0.00           H
ATOM   2749  OW  SOL X 953      57.460  97.150  93.330  1.00  0.00           O
ATOM   2750  HW1 SOL X 953      56.690  97.650  93.600  1.00  0.00           H
ATOM   2751  HW2 SOL X 953      58.200  97.750  93.440  1.00  0.00           H
ATOM   2752  OW  SOL X 954      38.570   2.880 102.010  1.00  0.00           O
ATOM   2753  HW1 SOL X 954      38.610   2.970 102.960  1.00  0.00           H
ATOM   2754  HW2 SOL X 954      39.430   2.560 101.760  1.00  0.00           H
ATOM   2755  OW  SOL X 955      28.130  79.170 123.580  1.00  0.00           O
ATOM   2756  HW1 SOL X 955      27.270  79.440 123.260  1.00  0.00           H
ATOM   2757  HW2 SOL X 955      28.280  79.700 124.360  1.00  0.00           H
ATOM   2758  OW  SOL X 956      23.270  15.150 116.220  1.00  0.00           O
ATOM   2759  HW1 SOL X 956      24.020  14.870 116.740  1.00  0.00           H
ATOM   2760  HW2 SOL X 956      23.160  16.080 116.420  1.00  0.00           H
ATOM   2761  OW  SOL X 957      37.520  88.550  32.620  1.00  0.00           O
ATOM   2762  HW1 SOL X 957      37.320  89.480  32.690  1.00  0.00           H
ATOM   2763  HW2 SOL X 957      38.210  88.500  31.960  1.00  0.00           H
ATOM   2764  OW  SOL X 958      76.950 105.860 130.520  1.00  0.00           O
ATOM   2765  HW1 SOL X 958      76.730 105.720 131.450  1.00  0.00           H
ATOM   2766  HW2 SOL X 958      77.900 105.720 130.480  1.00  0.00           H
ATOM   2767  OW  SOL X 959      86.670  30.300  31.750  1.00  0.00           O
ATOM   2768  HW1 SOL X 959      87.060  30.180  30.880  1.00  0.00           H
ATOM   2769  HW2 SOL X 959      86.540  29.410  32.080  1.00  0.00           H
ATOM   2770  OW  SOL X 960     102.080  14.800  18.340  1.00  0.00           O
ATOM   2771  HW1 SOL X 960     101.580  15.050  17.560  1.00  0.00           H
ATOM   2772  HW2 SOL X 960     102.420  15.630  18.670  1.00  0.00           H
ATOM   2773  OW  SOL X 961      22.850  22.890  30.300  1.00  0.00           O
ATOM   2774  HW1 SOL X 961      23.780  22.760  30.500  1.00  0.00           H
ATOM   2775  HW2 SOL X 961      22.630  23.720  30.720  1.00  0.00           H
ATOM   2776  OW  SOL X 962      18.110 100.350 152.600  1.00  0.00           O
ATOM   2777  HW1 SOL X 962      18.990 100.320 152.980  1.00  0.00           H
ATOM   2778  HW2 SOL X 962      17.970 101.270 152.390  1.00  0.00           H
ATOM   2779  OW  SOL X 963      89.040   1.680  12.490  1.00  0.00           O
ATOM   2780  HW1 SOL X 963      88.090   1.560  12.580  1.00  0.00           H
ATOM   2781  HW2 SOL X 963      89.380   0.790  12.370  1.00  0.00           H
ATOM   2782  OW  SOL X 964      29.700  95.420  48.840  1.00  0.00           O
ATOM   2783  HW1 SOL X 964      29.760  94.730  48.180  1.00  0.00           H
ATOM   2784  HW2 SOL X 964      30.590  95.780  48.890  1.00  0.00           H
ATOM   2785  OW  SOL X 965      30.940  71.460 137.500  1.00  0.00           O
ATOM   2786  HW1 SOL X 965      30.750  70.560 137.220  1.00  0.00           H
ATOM   2787  HW2 SOL X 965      31.890  71.490 137.560  1.00  0.00           H
ATOM   2788  OW  SOL X 966      65.850 102.110  32.850  1.00  0.00           O
ATOM   2789  HW1 SOL X 966      66.480 102.340  33.540  1.00  0.00           H
ATOM   2790  HW2 SOL X 966      65.450 101.300  33.160  1.00  0.00           H
ATOM   2791  OW  SOL X 967      60.290  57.210  41.850  1.00  0.00           O
ATOM   2792  HW1 SOL X 967      60.240  56.300  41.550  1.00  0.00           H
ATOM   2793  HW2 SOL X 967      61.230  57.380  41.950  1.00  0.00           H
ATOM   2794  OW  SOL X 968       8.090  20.430  20.930  1.00  0.00           O
ATOM   2795  HW1 SOL X 968       8.770  19.840  20.580  1.00  0.00           H
ATOM   2796  HW2 SOL X 968       8.220  20.410  21.880  1.00  0.00           H
ATOM   2797  OW  SOL X 969     104.490  79.590  19.280  1.00  0.00           O
ATOM   2798  HW1 SOL X 969     105.440  79.550  19.160  1.00  0.00           H
ATOM   2799  HW2 SOL X 969     104.130  79.060  18.570  1.00  0.00           H
ATOM   2800  OW  SOL X 970      15.610  34.940  54.150  1.00  0.00           O
ATOM   2801  HW1 SOL X 970      15.520  35.860  53.900  1.00  0.00           H
ATOM   2802  HW2 SOL X 970      15.290  34.900  55.050  1.00  0.00           H
ATOM   2803  OW  SOL X 971      98.350  30.880 143.450  1.00  0.00           O
ATOM   2804  HW1 SOL X 971      98.790  31.420 144.100  1.00  0.00           H
ATOM   2805  HW2 SOL X 971      99.040  30.340 143.070  1.00  0.00           H
ATOM   2806  OW  SOL X 972       9.960  22.780 140.060  1.00  0.00           O
ATOM   2807  HW1 SOL X 972      10.310  22.260 139.340  1.00  0.00           H
ATOM   2808  HW2 SOL X 972       9.860  22.160 140.780  1.00  0.00           H
ATOM   2809  OW  SOL X 973      93.000  44.650  99.890  1.00  0.00           O
ATOM   2810  HW1 SOL X 973      93.550  44.690 100.670  1.00  0.00           H
ATOM   2811  HW2 SOL X 973      93.090  43.750  99.580  1.00  0.00           H
ATOM   2812  OW  SOL X 974      46.930   2.300  66.610  1.00  0.00           O
ATOM   2813  HW1 SOL X 974      46.050   2.310  66.240  1.00  0.00           H
ATOM   2814  HW2 SOL X 974      46.940   1.530  67.180  1.00  0.00           H
ATOM   2815  OW  SOL X 975      91.960  85.040  27.790  1.00  0.00           O
ATOM   2816  HW1 SOL X 975      91.580  85.430  27.000  1.00  0.00           H
ATOM   2817  HW2 SOL X 975      92.460  85.750  28.190  1.00  0.00           H
ATOM   2818  OW  SOL X 976      42.440  41.110  12.580  1.00  0.00           O
ATOM   2819  HW1 SOL X 976      42.210  40.180  12.510  1.00  0.00           H
ATOM   2820  HW2 SOL X 976      43.380  41.120  12.760  1.00  0.00           H
ATOM   2821  OW  SOL X 977      14.020  16.080  59.640  1.00  0.00           O
ATOM   2822  HW1 SOL X 977      13.320  16.450  59.100  1.00  0.00           H
ATOM   2823  HW2 SOL X 977      13.710  16.200  60.540  1.00  0.00           H
ATOM   2824  OW  SOL X 978      31.880  91.780  40.920  1.00  0.00           O
ATOM   2825  HW1 SOL X 978      32.080  92.710  40.830  1.00  0.00           H
ATOM   2826  HW2 SOL X 978      31.990  91.420  40.040  1.00  0.00           H
ATOM   2827  OW  SOL X 979     104.990  44.230 102.890  1.00  0.00           O
ATOM   2828  HW1 SOL X 979     104.240  44.510 102.370  1.00  0.00           H
ATOM   2829  HW2 SOL X 979     105.680  44.870 102.690  1.00  0.00           H
ATOM   2830  OW  SOL X 980      41.390   3.420  29.130  1.00  0.00           O
ATOM   2831  HW1 SOL X 980      42.280   3.340  29.470  1.00  0.00           H
ATOM   2832  HW2 SOL X 980      41.210   2.570  28.730  1.00  0.00           H
ATOM   2833  OW  SOL X 981      42.070   6.700   5.230  1.00  0.00           O
ATOM   2834  HW1 SOL X 981      42.120   6.610   4.280  1.00  0.00           H
ATOM   2835  HW2 SOL X 981      42.300   7.610   5.400  1.00  0.00           H
ATOM   2836  OW  SOL X 982      25.450  67.300  52.260  1.00  0.00           O
ATOM   2837  HW1 SOL X 982      25.190  67.000  51.390  1.00  0.00           H
ATOM   2838  HW2 SOL X 982      25.040  68.160  52.350  1.00  0.00           H
ATOM   2839  OW  SOL X 983      80.490 103.530 123.700  1.00  0.00           O
ATOM   2840  HW1 SOL X 983      80.620 103.000 122.910  1.00  0.00           H
ATOM   2841  HW2 SOL X 983      81.250 103.320 124.250  1.00  0.00           H
ATOM   2842  OW  SOL X 984      16.280  96.040 152.110  1.00  0.00           O
ATOM   2843  HW1 SOL X 984      16.800  96.540 152.730  1.00  0.00           H
ATOM   2844  HW2 SOL X 984      15.900  95.330 152.630  1.00  0.00           H
ATOM   2845  OW  SOL X 985      14.860   6.760 113.970  1.00  0.00           O
ATOM   2846  HW1 SOL X 985      15.470   7.190 114.560  1.00  0.00           H
ATOM   2847  HW2 SOL X 985      14.510   7.460 113.430  1.00  0.00           H
ATOM   2848  OW  SOL X 986      92.610  40.490  48.460  1.00  0.00           O
ATOM   2849  HW1 SOL X 986      91.790  40.970  48.600  1.00  0.00           H
ATOM   2850  HW2 SOL X 986      92.860  40.180  49.330  1.00  0.00           H
ATOM   2851  OW  SOL X 987      82.010  42.020  17.810  1.00  0.00           O
ATOM   2852  HW1 SOL X 987      82.630  41.690  18.470  1.00  0.00           H
ATOM   2853  HW2 SOL X 987      81.150  41.890  18.210  1.00  0.00           H
ATOM   2854  OW  SOL X 988      79.660  23.580  36.240  1.00  0.00           O
ATOM   2855  HW1 SOL X 988      79.620  23.990  37.110  1.00  0.00           H
ATOM   2856  HW2 SOL X 988      79.920  22.680  36.410  1.00  0.00           H
ATOM   2857  OW  SOL X 989      94.660  57.350 142.890  1.00  0.00           O
ATOM   2858  HW1 SOL X 989      94.510  58.030 143.540  1.00  0.00           H
ATOM   2859  HW2 SOL X 989      95.560  57.060 143.050  1.00  0.00           H
ATOM   2860  OW  SOL X 990      90.780  62.420 118.170  1.00  0.00           O
ATOM   2861  HW1 SOL X 990      91.650  62.110 117.930  1.00  0.00           H
ATOM   2862  HW2 SOL X 990      90.900  63.350 118.370  1.00  0.00           H
ATOM   2863  OW  SOL X 991      22.210  20.080  40.240  1.00  0.00           O
ATOM   2864  HW1 SOL X 991      22.760  19.310  40.320  1.00  0.00           H
ATOM   2865  HW2 SOL X 991      21.560  19.990  40.940  1.00  0.00           H
ATOM   2866  OW  SOL X 992       0.400  73.060  37.830  1.00  0.00           O
ATOM   2867  HW1 SOL X 992       1.220  73.190  38.300  1.00  0.00           H
ATOM   2868  HW2 SOL X 992       0.120  72.180  38.060  1.00  0.00           H
ATOM   2869  OW  SOL X 993      39.950  60.520 121.840  1.00  0.00           O
ATOM   2870  HW1 SOL X 993      40.350  59.800 122.320  1.00  0.00           H
ATOM   2871  HW2 SOL X 993      39.200  60.130 121.400  1.00  0.00           H
ATOM   2872  OW  SOL X 994      69.340  63.230  18.180  1.00  0.00           O
ATOM   2873  HW1 SOL X 994      68.720  63.950  18.060  1.00  0.00           H
ATOM   2874  HW2 SOL X 994      69.030  62.780  18.970  1.00  0.00           H
ATOM   2875  OW  SOL X 995      74.520  35.690 147.860  1.00  0.00           O
ATOM   2876  HW1 SOL X 995      74.030  36.410 147.470  1.00  0.00           H
ATOM   2877  HW2 SOL X 995      75.290  35.580 147.300  1.00  0.00           H
ATOM   2878  OW  SOL X 996      28.500  12.790 123.180  1.00  0.00           O
ATOM   2879  HW1 SOL X 996      29.190  12.210 122.870  1.00  0.00           H
ATOM   2880  HW2 SOL X 996      28.000  12.260 123.810  1.00  0.00           H
ATOM   2881  OW  SOL X 997      36.270 106.140  22.760  1.00  0.00           O
ATOM   2882  HW1 SOL X 997      37.060 106.550  23.110  1.00  0.00           H
ATOM   2883  HW2 SOL X 997      36.460 106.020  21.830  1.00  0.00           H
ATOM   2884  OW  SOL X 998     107.940  88.440 123.960  1.00  0.00           O
ATOM   2885  HW1 SOL X 998     107.680  89.250 123.530  1.00  0.00           H
ATOM   2886  HW2 SOL X 998     107.460  88.440 124.790  1.00  0.00           H
ATOM   2887  OW  SOL X 999     107.120 102.010  51.090  1.00  0.00           O
ATOM   2888  HW1 SOL X 999     106.890 101.590  51.920  1.00  0.00           H
ATOM   2889  HW2 SOL X 999     106.300 102.010  50.590  1.00  0.00           H
ATOM   2890  OW  SOL X1000      63.180  70.850  25.220  1.00  0.00           O
ATOM   2891  HW1 SOL X1000      63.690  71.550  24.830  1.00  0.00           H
ATOM   2892  HW2 SOL X1000      63.030  71.130  26.120  1.00  0.00           H
ATOM   2893  OW  SOL X1001      24.430  93.850   1.540  1.00  0.00           O
ATOM   2894  HW1 SOL X1001      23.930  94.660   1.640  1.00  0.00           H
ATOM   2895  HW2 SOL X1001      23.810  93.230   1.150  1.00  0.00           H
ATOM   2896  OW  SOL X1002      82.860  56.350  36.840  1.00  0.00           O
ATOM   2897  HW1 SOL X1002      83.440  56.920  36.340  1.00  0.00           H
ATOM   2898  HW2 SOL X1002      81.980  56.550  36.520  1.00  0.00           H
ATOM   2899  OW  SOL X1003      97.830 101.080  32.180  1.00  0.00           O
ATOM   2900  HW1 SOL X1003      98.250 100.500  32.810  1.00  0.00           H
ATOM   2901  HW2 SOL X1003      97.460 101.790  32.710  1.00  0.00           H
ATOM   2902  OW  SOL X1004      12.610  62.960 147.990  1.00  0.00           O
ATOM   2903  HW1 SOL X1004      13.170  62.230 148.280  1.00  0.00           H
ATOM   2904  HW2 SOL X1004      12.920  63.160 147.110  1.00  0.00           H
ATOM   2905  OW  SOL X1005     106.210  30.700  53.940  1.00  0.00           O
ATOM   2906  HW1 SOL X1005     105.600  29.970  53.840  1.00  0.00           H
ATOM   2907  HW2 SOL X1005     106.140  30.950  54.860  1.00  0.00           H
ATOM   2908  OW  SOL X1006      79.030  12.800  35.340  1.00  0.00           O
ATOM   2909  HW1 SOL X1006      78.810  11.910  35.620  1.00  0.00           H
ATOM   2910  HW2 SOL X1006      78.360  13.350  35.730  1.00  0.00           H
ATOM   2911  OW  SOL X1007      61.110  53.400 146.060  1.00  0.00           O
ATOM   2912  HW1 SOL X1007      62.050  53.190 146.050  1.00  0.00           H
ATOM   2913  HW2 SOL X1007      60.920  53.670 145.160  1.00  0.00           H
ATOM   2914  OW  SOL X1008      60.760  88.960 139.510  1.00  0.00           O
ATOM   2915  HW1 SOL X1008      61.170  88.210 139.080  1.00  0.00           H
ATOM   2916  HW2 SOL X1008      60.590  88.660 140.400  1.00  0.00           H
ATOM   2917  OW  SOL X1009      46.000  25.980 131.280  1.00  0.00           O
ATOM   2918  HW1 SOL X1009      46.940  26.160 131.330  1.00  0.00           H
ATOM   2919  HW2 SOL X1009      45.740  25.810 132.180  1.00  0.00           H
ATOM   2920  OW  SOL X1010      46.450  79.860 146.970  1.00  0.00           O
ATOM   2921  HW1 SOL X1010      47.320  80.260 146.940  1.00  0.00           H
ATOM   2922  HW2 SOL X1010      46.500  79.200 147.660  1.00  0.00           H
ATOM   2923  OW  SOL X1011      58.860  59.550 119.750  1.00  0.00           O
ATOM   2924  HW1 SOL X1011      58.890  59.150 120.620  1.00  0.00           H
ATOM   2925  HW2 SOL X1011      58.650  58.830 119.160  1.00  0.00           H
ATOM   2926  OW  SOL X1012     100.590  31.400 129.170  1.00  0.00           O
ATOM   2927  HW1 SOL X1012     101.010  31.480 128.320  1.00  0.00           H
ATOM   2928  HW2 SOL X1012     100.970  32.100 129.700  1.00  0.00           H
ATOM   2929  OW  SOL X1013      10.500 100.660  34.840  1.00  0.00           O
ATOM   2930  HW1 SOL X1013       9.920 101.400  34.690  1.00  0.00           H
ATOM   2931  HW2 SOL X1013      10.400 100.450  35.770  1.00  0.00           H
ATOM   2932  OW  SOL X1014       4.990  86.310 153.800  1.00  0.00           O
ATOM   2933  HW1 SOL X1014       5.900  86.550 153.610  1.00  0.00           H
ATOM   2934  HW2 SOL X1014       5.010  85.350 153.800  1.00  0.00           H
ATOM   2935  OW  SOL X1015      39.700  17.080  35.910  1.00  0.00           O
ATOM   2936  HW1 SOL X1015      39.610  16.130  36.030  1.00  0.00           H
ATOM   2937  HW2 SOL X1015      38.820  17.390  35.700  1.00  0.00           H
ATOM   2938  OW  SOL X1016      59.760  96.120 124.720  1.00  0.00           O
ATOM   2939  HW1 SOL X1016      60.410  96.230 125.410  1.00  0.00           H
ATOM   2940  HW2 SOL X1016      58.960  96.530 125.080  1.00  0.00           H
ATOM   2941  OW  SOL X1017      47.940 100.390 129.940  1.00  0.00           O
ATOM   2942  HW1 SOL X1017      47.630  99.480 129.940  1.00  0.00           H
ATOM   2943  HW2 SOL X1017      47.210 100.890 129.560  1.00  0.00           H
ATOM   2944  OW  SOL X1018     101.260  64.030 140.950  1.00  0.00           O
ATOM   2945  HW1 SOL X1018     101.430  63.240 141.470  1.00  0.00           H
ATOM   2946  HW2 SOL X1018     100.830  63.710 140.160  1.00  0.00           H
ATOM   2947  OW  SOL X1019      56.750  52.790 131.360  1.00  0.00           O
ATOM   2948  HW1 SOL X1019      56.780  52.230 132.140  1.00  0.00           H
ATOM   2949  HW2 SOL X1019      57.360  52.380 130.750  1.00  0.00           H
ATOM   2950  OW  SOL X1020      98.760  30.180  16.270  1.00  0.00           O
ATOM   2951  HW1 SOL X1020      97.860  30.210  15.930  1.00  0.00           H
ATOM   2952  HW2 SOL X1020      99.290  29.910  15.520  1.00  0.00           H
ATOM   2953  OW  SOL X1021      71.940  25.790 122.440  1.00  0.00           O
ATOM   2954  HW1 SOL X1021      71.630  25.960 123.330  1.00  0.00           H
ATOM   2955  HW2 SOL X1021      71.860  24.850 122.330  1.00  0.00           H
ATOM   2956  OW  SOL X1022      11.030  15.450  28.190  1.00  0.00           O
ATOM   2957  HW1 SOL X1022      10.860  16.390  28.150  1.00  0.00           H
ATOM   2958  HW2 SOL X1022      11.660  15.350  28.900  1.00  0.00           H
ATOM   2959  OW  SOL X1023       5.480  52.360  16.240  1.00  0.00           O
ATOM   2960  HW1 SOL X1023       6.320  52.710  15.940  1.00  0.00           H
ATOM   2961  HW2 SOL X1023       5.430  51.490  15.850  1.00  0.00           H
ATOM   2962  OW  SOL X1024      53.430 108.290  37.530  1.00  0.00           O
ATOM   2963  HW1 SOL X1024      53.240 108.290  36.590  1.00  0.00           H
ATOM   2964  HW2 SOL X1024      53.360   0.730  37.790  1.00  0.00           H
ATOM   2965  OW  SOL X1025      30.360  85.020  14.200  1.00  0.00           O
ATOM   2966  HW1 SOL X1025      29.410  85.070  14.130  1.00  0.00           H
ATOM   2967  HW2 SOL X1025      30.640  85.920  14.380  1.00  0.00           H
ATOM   2968  OW  SOL X1026      92.320  90.480 112.270  1.00  0.00           O
ATOM   2969  HW1 SOL X1026      93.230  90.340 112.010  1.00  0.00           H
ATOM   2970  HW2 SOL X1026      92.210  91.430 112.290  1.00  0.00           H
ATOM   2971  OW  SOL X1027     101.530  89.280  43.530  1.00  0.00           O
ATOM   2972  HW1 SOL X1027     100.990  89.660  42.820  1.00  0.00           H
ATOM   2973  HW2 SOL X1027     102.380  89.120  43.120  1.00  0.00           H
ATOM   2974  OW  SOL X1028      14.460  68.640 104.120  1.00  0.00           O
ATOM   2975  HW1 SOL X1028      14.260  69.350 103.510  1.00  0.00           H
ATOM   2976  HW2 SOL X1028      14.630  69.080 104.950  1.00  0.00           H
ATOM   2977  OW  SOL X1029      87.580  56.480  41.620  1.00  0.00           O
ATOM   2978  HW1 SOL X1029      88.480  56.200  41.490  1.00  0.00           H
ATOM   2979  HW2 SOL X1029      87.450  57.200  41.010  1.00  0.00           H
ATOM   2980  OW  SOL X1030     106.370  16.340 128.620  1.00  0.00           O
ATOM   2981  HW1 SOL X1030     106.400  17.280 128.430  1.00  0.00           H
ATOM   2982  HW2 SOL X1030     106.980  15.950 128.000  1.00  0.00           H
ATOM   2983  OW  SOL X1031      15.390  52.070  45.990  1.00  0.00           O
ATOM   2984  HW1 SOL X1031      15.390  51.130  45.830  1.00  0.00           H
ATOM   2985  HW2 SOL X1031      15.880  52.180  46.800  1.00  0.00           H
ATOM   2986  OW  SOL X1032      91.560  31.000 144.720  1.00  0.00           O
ATOM   2987  HW1 SOL X1032      92.140  30.260 144.920  1.00  0.00           H
ATOM   2988  HW2 SOL X1032      91.200  31.250 145.570  1.00  0.00           H
ATOM   2989  OW  SOL X1033      18.630  19.220  30.730  1.00  0.00           O
ATOM   2990  HW1 SOL X1033      18.800  19.830  30.010  1.00  0.00           H
ATOM   2991  HW2 SOL X1033      17.870  19.590  31.180  1.00  0.00           H
ATOM   2992  OW  SOL X1034      57.440  32.490 130.990  1.00  0.00           O
ATOM   2993  HW1 SOL X1034      58.230  33.030 131.110  1.00  0.00           H
ATOM   2994  HW2 SOL X1034      56.720  33.070 131.260  1.00  0.00           H
ATOM   2995  OW  SOL X1035       4.940  91.900 125.850  1.00  0.00           O
ATOM   2996  HW1 SOL X1035       5.510  92.400 125.270  1.00  0.00           H
ATOM   2997  HW2 SOL X1035       5.530  91.450 126.450  1.00  0.00           H
ATOM   2998  OW  SOL X1036     102.230  35.790 137.750  1.00  0.00           O
ATOM   2999  HW1 SOL X1036     102.320  35.200 138.500  1.00  0.00           H
ATOM   3000  HW2 SOL X1036     102.960  35.550 137.180  1.00  0.00           H
ATOM   3001  OW  SOL X1037       8.350  32.400 141.810  1.00  0.00           O
ATOM   3002  HW1 SOL X1037       7.700  32.940 141.350  1.00  0.00           H
ATOM   3003  HW2 SOL X1037       8.930  32.080 141.130  1.00  0.00           H
ATOM   3004  OW  SOL X1038      13.150  11.940 146.670  1.00  0.00           O
ATOM   3005  HW1 SOL X1038      12.290  11.620 146.960  1.00  0.00           H
ATOM   3006  HW2 SOL X1038      13.050  12.890 146.620  1.00  0.00           H
ATOM   3007  OW  SOL X1039      90.290  17.170 142.930  1.00  0.00           O
ATOM   3008  HW1 SOL X1039      90.940  16.650 143.410  1.00  0.00           H
ATOM   3009  HW2 SOL X1039      90.050  17.870 143.540  1.00  0.00           H
ATOM   3010  OW  SOL X1040      78.560  22.780  89.840  1.00  0.00           O
ATOM   3011  HW1 SOL X1040      79.280  22.210  89.570  1.00  0.00           H
ATOM   3012  HW2 SOL X1040      78.740  22.980  90.760  1.00  0.00           H
ATOM   3013  OW  SOL X1041      96.790  74.450  97.200  1.00  0.00           O
ATOM   3014  HW1 SOL X1041      97.500  74.870  97.690  1.00  0.00           H
ATOM   3015  HW2 SOL X1041      96.470  75.130  96.610  1.00  0.00           H
ATOM   3016  OW  SOL X1042      54.940 105.410  34.480  1.00  0.00           O
ATOM   3017  HW1 SOL X1042      55.530 104.700  34.210  1.00  0.00           H
ATOM   3018  HW2 SOL X1042      54.200 105.350  33.870  1.00  0.00           H
ATOM   3019  OW  SOL X1043      66.090  33.460 148.010  1.00  0.00           O
ATOM   3020  HW1 SOL X1043      66.410  32.720 148.520  1.00  0.00           H
ATOM   3021  HW2 SOL X1043      66.450  34.230 148.450  1.00  0.00           H
ATOM   3022  OW  SOL X1044      63.440  67.810 137.500  1.00  0.00           O
ATOM   3023  HW1 SOL X1044      63.530  67.670 136.560  1.00  0.00           H
ATOM   3024  HW2 SOL X1044      62.630  68.320 137.590  1.00  0.00           H
ATOM   3025  OW  SOL X1045     107.440   1.520 107.170  1.00  0.00           O
ATOM   3026  HW1 SOL X1045     107.220   1.900 108.030  1.00  0.00           H
ATOM   3027  HW2 SOL X1045     106.590   1.340 106.770  1.00  0.00           H
ATOM   3028  OW  SOL X1046      92.320  46.190 115.420  1.00  0.00           O
ATOM   3029  HW1 SOL X1046      93.230  46.470 115.540  1.00  0.00           H
ATOM   3030  HW2 SOL X1046      92.340  45.590 114.670  1.00  0.00           H
ATOM   3031  OW  SOL X1047      72.850  82.350  38.450  1.00  0.00           O
ATOM   3032  HW1 SOL X1047      73.170  82.050  37.600  1.00  0.00           H
ATOM   3033  HW2 SOL X1047      72.230  83.050  38.240  1.00  0.00           H
ATOM   3034  OW  SOL X1048      50.330  27.640 146.920  1.00  0.00           O
ATOM   3035  HW1 SOL X1048      50.760  28.150 146.230  1.00  0.00           H
ATOM   3036  HW2 SOL X1048      50.280  28.250 147.660  1.00  0.00           H
ATOM   3037  OW  SOL X1049      70.930  61.040 110.200  1.00  0.00           O
ATOM   3038  HW1 SOL X1049      71.570  61.750 110.240  1.00  0.00           H
ATOM   3039  HW2 SOL X1049      71.160  60.470 110.940  1.00  0.00           H
ATOM   3040  OW  SOL X1050      62.050   8.560  24.820  1.00  0.00           O
ATOM   3041  HW1 SOL X1050      61.640   9.040  24.100  1.00  0.00           H
ATOM   3042  HW2 SOL X1050      62.770   8.080  24.410  1.00  0.00           H
ATOM   3043  OW  SOL X1051      41.950  81.600  58.380  1.00  0.00           O
ATOM   3044  HW1 SOL X1051      41.650  80.770  58.010  1.00  0.00           H
ATOM   3045  HW2 SOL X1051      41.960  82.200  57.640  1.00  0.00           H
ATOM   3046  OW  SOL X1052      97.140  62.350  38.800  1.00  0.00           O
ATOM   3047  HW1 SOL X1052      97.220  61.540  38.310  1.00  0.00           H
ATOM   3048  HW2 SOL X1052      97.330  62.110  39.700  1.00  0.00           H
ATOM   3049  OW  SOL X1053     101.160  69.860 118.640  1.00  0.00           O
ATOM   3050  HW1 SOL X1053     100.570  70.610 118.490  1.00  0.00           H
ATOM   3051  HW2 SOL X1053     101.120  69.360 117.830  1.00  0.00           H
ATOM   3052  OW  SOL X1054      89.900  51.910  32.890  1.00  0.00           O
ATOM   3053  HW1 SOL X1054      90.140  52.620  33.480  1.00  0.00           H
ATOM   3054  HW2 SOL X1054      90.600  51.890  32.240  1.00  0.00           H
ATOM   3055  OW  SOL X1055     105.860  95.260  25.450  1.00  0.00           O
ATOM   3056  HW1 SOL X1055     106.000  95.980  26.060  1.00  0.00           H
ATOM   3057  HW2 SOL X1055     105.520  95.690  24.660  1.00  0.00           H
ATOM   3058  OW  SOL X1056       1.030  77.310  27.820  1.00  0.00           O
ATOM   3059  HW1 SOL X1056       1.620  77.600  28.510  1.00  0.00           H
ATOM   3060  HW2 SOL X1056       0.800  78.110  27.340  1.00  0.00           H
ATOM   3061  OW  SOL X1057     101.160  45.310 135.430  1.00  0.00           O
ATOM   3062  HW1 SOL X1057     100.910  44.380 135.440  1.00  0.00           H
ATOM   3063  HW2 SOL X1057     101.300  45.510 134.510  1.00  0.00           H
ATOM   3064  OW  SOL X1058     107.680  44.940  39.310  1.00  0.00           O
ATOM   3065  HW1 SOL X1058     108.250  44.610  38.620  1.00  0.00           H
ATOM   3066  HW2 SOL X1058     108.200  45.610  39.750  1.00  0.00           H
ATOM   3067  OW  SOL X1059       3.070 106.300 117.380  1.00  0.00           O
ATOM   3068  HW1 SOL X1059       2.620 105.460 117.280  1.00  0.00           H
ATOM   3069  HW2 SOL X1059       3.760 106.120 118.020  1.00  0.00           H
ATOM   3070  OW  SOL X1060     102.330  54.640 116.780  1.00  0.00           O
ATOM   3071  HW1 SOL X1060     102.050  54.670 115.860  1.00  0.00           H
ATOM   3072  HW2 SOL X1060     102.230  55.530 117.100  1.00  0.00           H
ATOM   3073  OW  SOL X1061      34.520  18.700  53.830  1.00  0.00           O
ATOM   3074  HW1 SOL X1061      34.870  19.330  54.460  1.00  0.00           H
ATOM   3075  HW2 SOL X1061      34.640  17.850  54.240  1.00  0.00           H
ATOM   3076  OW  SOL X1062      75.540  63.390 100.310  1.00  0.00           O
ATOM   3077  HW1 SOL X1062      75.170  62.530 100.150  1.00  0.00           H
ATOM   3078  HW2 SOL X1062      76.050  63.290 101.120  1.00  0.00           H
ATOM   3079  OW  SOL X1063      88.880   8.840 118.770  1.00  0.00           O
ATOM   3080  HW1 SOL X1063      89.810   8.660 118.900  1.00  0.00           H
ATOM   3081  HW2 SOL X1063      88.470   8.580 119.590  1.00  0.00           H
ATOM   3082  OW  SOL X1064      61.810  14.560 122.760  1.00  0.00           O
ATOM   3083  HW1 SOL X1064      62.160  15.420 122.520  1.00  0.00           H
ATOM   3084  HW2 SOL X1064      61.320  14.270 121.990  1.00  0.00           H
ATOM   3085  OW  SOL X1065      86.410  59.710 146.230  1.00  0.00           O
ATOM   3086  HW1 SOL X1065      85.670  60.240 145.940  1.00  0.00           H
ATOM   3087  HW2 SOL X1065      87.160  60.290 146.170  1.00  0.00           H
ATOM   3088  OW  SOL X1066      57.000  91.410  46.110  1.00  0.00           O
ATOM   3089  HW1 SOL X1066      57.390  92.270  45.970  1.00  0.00           H
ATOM   3090  HW2 SOL X1066      56.230  91.400  45.540  1.00  0.00           H
ATOM   3091  OW  SOL X1067      72.460  90.300 132.050  1.00  0.00           O
ATOM   3092  HW1 SOL X1067      73.390  90.370 132.300  1.00  0.00           H
ATOM   3093  HW2 SOL X1067      72.470  89.840 131.210  1.00  0.00           H
ATOM   3094  OW  SOL X1068      17.960  50.430 140.620  1.00  0.00           O
ATOM   3095  HW1 SOL X1068      18.800  50.260 140.180  1.00  0.00           H
ATOM   3096  HW2 SOL X1068      17.660  49.560 140.890  1.00  0.00           H
ATOM   3097  OW  SOL X1069      14.990 107.440  26.940  1.00  0.00           O
ATOM   3098  HW1 SOL X1069      14.300 106.810  26.740  1.00  0.00           H
ATOM   3099  HW2 SOL X1069      14.900 107.610  27.880  1.00  0.00           H
ATOM   3100  OW  SOL X1070      25.370  42.510 137.100  1.00  0.00           O
ATOM   3101  HW1 SOL X1070      24.530  42.190 137.430  1.00  0.00           H
ATOM   3102  HW2 SOL X1070      25.990  41.820 137.310  1.00  0.00           H
ATOM   3103  OW  SOL X1071      99.380  76.090  18.550  1.00  0.00           O
ATOM   3104  HW1 SOL X1071      99.870  76.850  18.260  1.00  0.00           H
ATOM   3105  HW2 SOL X1071     100.050  75.430  18.730  1.00  0.00           H
ATOM   3106  OW  SOL X1072      71.610  38.200 101.080  1.00  0.00           O
ATOM   3107  HW1 SOL X1072      70.880  38.300 100.480  1.00  0.00           H
ATOM   3108  HW2 SOL X1072      71.340  38.640 101.880  1.00  0.00           H
ATOM   3109  OW  SOL X1073      16.150 103.810 123.390  1.00  0.00           O
ATOM   3110  HW1 SOL X1073      16.580 103.760 122.540  1.00  0.00           H
ATOM   3111  HW2 SOL X1073      15.240 103.540 123.220  1.00  0.00           H
ATOM   3112  OW  SOL X1074      24.560  89.800  20.680  1.00  0.00           O
ATOM   3113  HW1 SOL X1074      24.150  88.980  20.410  1.00  0.00           H
ATOM   3114  HW2 SOL X1074      24.730  89.680  21.620  1.00  0.00           H
ATOM   3115  OW  SOL X1075      18.850  28.870 141.950  1.00  0.00           O
ATOM   3116  HW1 SOL X1075      19.240  28.150 142.450  1.00  0.00           H
ATOM   3117  HW2 SOL X1075      19.600  29.430 141.720  1.00  0.00           H
ATOM   3118  OW  SOL X1076      12.250  33.930 120.360  1.00  0.00           O
ATOM   3119  HW1 SOL X1076      12.890  33.630 121.020  1.00  0.00           H
ATOM   3120  HW2 SOL X1076      11.650  33.200 120.260  1.00  0.00           H
ATOM   3121  OW  SOL X1077      60.190  64.390  48.240  1.00  0.00           O
ATOM   3122  HW1 SOL X1077      59.280  64.300  47.960  1.00  0.00           H
ATOM   3123  HW2 SOL X1077      60.220  63.980  49.100  1.00  0.00           H
ATOM   3124  OW  SOL X1078     102.390  48.070 118.910  1.00  0.00           O
ATOM   3125  HW1 SOL X1078     103.280  47.760 118.730  1.00  0.00           H
ATOM   3126  HW2 SOL X1078     102.390  48.980 118.630  1.00  0.00           H
ATOM   3127  OW  SOL X1079      90.680  83.930 154.350  1.00  0.00           O
ATOM   3128  HW1 SOL X1079      90.040  84.210   0.160  1.00  0.00           H
ATOM   3129  HW2 SOL X1079      90.630  82.970 154.370  1.00  0.00           H
ATOM   3130  OW  SOL X1080      50.360  82.590  49.020  1.00  0.00           O
ATOM   3131  HW1 SOL X1080      50.270  83.050  48.190  1.00  0.00           H
ATOM   3132  HW2 SOL X1080      51.280  82.740  49.270  1.00  0.00           H
ATOM   3133  OW  SOL X1081       8.900  82.890  53.840  1.00  0.00           O
ATOM   3134  HW1 SOL X1081       8.630  82.750  52.930  1.00  0.00           H
ATOM   3135  HW2 SOL X1081       9.860  82.930  53.800  1.00  0.00           H
ATOM   3136  OW  SOL X1082      72.730  52.970 142.680  1.00  0.00           O
ATOM   3137  HW1 SOL X1082      72.590  52.890 141.740  1.00  0.00           H
ATOM   3138  HW2 SOL X1082      71.860  52.860 143.060  1.00  0.00           H
ATOM   3139  OW  SOL X1083      98.700  67.980  30.840  1.00  0.00           O
ATOM   3140  HW1 SOL X1083      98.660  67.020  30.850  1.00  0.00           H
ATOM   3141  HW2 SOL X1083      98.230  68.240  31.630  1.00  0.00           H
ATOM   3142  OW  SOL X1084       8.100 104.690 127.950  1.00  0.00           O
ATOM   3143  HW1 SOL X1084       7.210 105.050 127.880  1.00  0.00           H
ATOM   3144  HW2 SOL X1084       8.340 104.820 128.870  1.00  0.00           H
ATOM   3145  OW  SOL X1085      86.900  82.660  49.530  1.00  0.00           O
ATOM   3146  HW1 SOL X1085      87.530  82.930  48.860  1.00  0.00           H
ATOM   3147  HW2 SOL X1085      87.400  82.660  50.340  1.00  0.00           H
ATOM   3148  OW  SOL X1086       4.890 108.250  59.270  1.00  0.00           O
ATOM   3149  HW1 SOL X1086       5.020 107.800  60.100  1.00  0.00           H
ATOM   3150  HW2 SOL X1086       5.640 107.990  58.730  1.00  0.00           H
ATOM   3151  OW  SOL X1087      70.400   5.800 136.730  1.00  0.00           O
ATOM   3152  HW1 SOL X1087      70.980   5.100 137.030  1.00  0.00           H
ATOM   3153  HW2 SOL X1087      69.890   5.410 136.020  1.00  0.00           H
ATOM   3154  OW  SOL X1088      36.880  52.650   1.380  1.00  0.00           O
ATOM   3155  HW1 SOL X1088      37.050  51.720   1.490  1.00  0.00           H
ATOM   3156  HW2 SOL X1088      37.050  52.830   0.450  1.00  0.00           H
ATOM   3157  OW  SOL X1089     107.920  89.340  40.830  1.00  0.00           O
ATOM   3158  HW1 SOL X1089     107.530  88.910  41.600  1.00  0.00           H
ATOM   3159  HW2 SOL X1089       0.370  89.410  41.040  1.00  0.00           H
ATOM   3160  OW  SOL X1090      35.650  61.220 106.150  1.00  0.00           O
ATOM   3161  HW1 SOL X1090      35.900  62.110 106.410  1.00  0.00           H
ATOM   3162  HW2 SOL X1090      35.020  60.940 106.820  1.00  0.00           H
ATOM   3163  OW  SOL X1091      52.590  30.070   0.380  1.00  0.00           O
ATOM   3164  HW1 SOL X1091      52.170  30.900   0.600  1.00  0.00           H
ATOM   3165  HW2 SOL X1091      52.340  29.480   1.100  1.00  0.00           H
ATOM   3166  OW  SOL X1092      58.500   6.780  57.870  1.00  0.00           O
ATOM   3167  HW1 SOL X1092      57.780   6.230  57.540  1.00  0.00           H
ATOM   3168  HW2 SOL X1092      58.350   6.840  58.820  1.00  0.00           H
ATOM   3169  OW  SOL X1093      37.120  71.190 149.760  1.00  0.00           O
ATOM   3170  HW1 SOL X1093      37.390  72.080 149.550  1.00  0.00           H
ATOM   3171  HW2 SOL X1093      36.590  70.920 149.010  1.00  0.00           H
ATOM   3172  OW  SOL X1094       3.380  58.930  35.580  1.00  0.00           O
ATOM   3173  HW1 SOL X1094       2.440  59.110  35.550  1.00  0.00           H
ATOM   3174  HW2 SOL X1094       3.670  58.990  34.670  1.00  0.00           H
ATOM   3175  OW  SOL X1095      95.690  44.530 129.840  1.00  0.00           O
ATOM   3176  HW1 SOL X1095      95.030  44.480 130.530  1.00  0.00           H
ATOM   3177  HW2 SOL X1095      95.870  43.620 129.620  1.00  0.00           H
ATOM   3178  OW  SOL X1096      98.730  42.600 113.430  1.00  0.00           O
ATOM   3179  HW1 SOL X1096      98.980  41.750 113.800  1.00  0.00           H
ATOM   3180  HW2 SOL X1096      99.220  42.660 112.610  1.00  0.00           H
ATOM   3181  OW  SOL X1097      98.320  25.260  98.800  1.00  0.00           O
ATOM   3182  HW1 SOL X1097      97.690  25.970  98.930  1.00  0.00           H
ATOM   3183  HW2 SOL X1097      98.800  25.200  99.620  1.00  0.00           H
ATOM   3184  OW  SOL X1098      49.780  79.360  21.970  1.00  0.00           O
ATOM   3185  HW1 SOL X1098      50.030  79.980  21.280  1.00  0.00           H
ATOM   3186  HW2 SOL X1098      49.460  79.920  22.680  1.00  0.00           H
ATOM   3187  OW  SOL X1099      62.480  84.780 134.090  1.00  0.00           O
ATOM   3188  HW1 SOL X1099      62.740  84.850 133.170  1.00  0.00           H
ATOM   3189  HW2 SOL X1099      61.960  83.980 134.130  1.00  0.00           H
ATOM   3190  OW  SOL X1100       7.960  74.540 138.310  1.00  0.00           O
ATOM   3191  HW1 SOL X1100       7.630  74.050 139.060  1.00  0.00           H
ATOM   3192  HW2 SOL X1100       7.720  74.000 137.550  1.00  0.00           H
ATOM   3193  OW  SOL X1101      18.440 105.020   5.030  1.00  0.00           O
ATOM   3194  HW1 SOL X1101      18.090 105.350   5.860  1.00  0.00           H
ATOM   3195  HW2 SOL X1101      19.050 104.330   5.280  1.00  0.00           H
ATOM   3196  OW  SOL X1102       9.630  21.190   0.960  1.00  0.00           O
ATOM   3197  HW1 SOL X1102      10.420  21.710   0.800  1.00  0.00           H
ATOM   3198  HW2 SOL X1102       9.260  21.060   0.090  1.00  0.00           H
ATOM   3199  OW  SOL X1103      14.440   1.580  56.280  1.00  0.00           O
ATOM   3200  HW1 SOL X1103      13.710   1.180  56.760  1.00  0.00           H
ATOM   3201  HW2 SOL X1103      14.680   0.930  55.620  1.00  0.00           H
ATOM   3202  OW  SOL X1104      67.240   4.730 145.470  1.00  0.00           O
ATOM   3203  HW1 SOL X1104      68.150   4.970 145.330  1.00  0.00           H
ATOM   3204  HW2 SOL X1104      67.230   4.250 146.290  1.00  0.00           H
ATOM   3205  OW  SOL X1105      76.360  18.710  28.890  1.00  0.00           O
ATOM   3206  HW1 SOL X1105      77.300  18.530  28.830  1.00  0.00           H
ATOM   3207  HW2 SOL X1105      75.960  18.110  28.250  1.00  0.00           H
ATOM   3208  OW  SOL X1106      25.610  80.100  28.300  1.00  0.00           O
ATOM   3209  HW1 SOL X1106      25.870  80.250  29.210  1.00  0.00           H
ATOM   3210  HW2 SOL X1106      26.380  80.370  27.780  1.00  0.00           H
ATOM   3211  OW  SOL X1107      44.720  94.650 144.760  1.00  0.00           O
ATOM   3212  HW1 SOL X1107      45.130  95.380 145.210  1.00  0.00           H
ATOM   3213  HW2 SOL X1107      44.400  95.030 143.940  1.00  0.00           H
ATOM   3214  OW  SOL X1108      46.510  98.800  23.630  1.00  0.00           O
ATOM   3215  HW1 SOL X1108      46.720  98.200  24.340  1.00  0.00           H
ATOM   3216  HW2 SOL X1108      46.260  99.610  24.070  1.00  0.00           H
ATOM   3217  OW  SOL X1109      60.810  29.770  94.540  1.00  0.00           O
ATOM   3218  HW1 SOL X1109      61.560  29.500  95.070  1.00  0.00           H
ATOM   3219  HW2 SOL X1109      61.200  30.090  93.720  1.00  0.00           H
ATOM   3220  OW  SOL X1110      42.110   0.780  20.000  1.00  0.00           O
ATOM   3221  HW1 SOL X1110      42.710   0.720  19.260  1.00  0.00           H
ATOM   3222  HW2 SOL X1110      42.640   0.550  20.770  1.00  0.00           H
ATOM   3223  OW  SOL X1111      62.530   8.880  30.210  1.00  0.00           O
ATOM   3224  HW1 SOL X1111      62.480   8.700  29.270  1.00  0.00           H
ATOM   3225  HW2 SOL X1111      63.270   9.490  30.300  1.00  0.00           H
ATOM   3226  OW  SOL X1112      86.090  18.810 124.280  1.00  0.00           O
ATOM   3227  HW1 SOL X1112      85.460  19.540 124.270  1.00  0.00           H
ATOM   3228  HW2 SOL X1112      86.400  18.750 123.380  1.00  0.00           H
ATOM   3229  OW  SOL X1113      98.620  76.010   1.270  1.00  0.00           O
ATOM   3230  HW1 SOL X1113      99.190  75.340   0.880  1.00  0.00           H
ATOM   3231  HW2 SOL X1113      99.010  76.190   2.120  1.00  0.00           H
ATOM   3232  OW  SOL X1114     104.110  85.790 126.810  1.00  0.00           O
ATOM   3233  HW1 SOL X1114     103.300  85.710 126.320  1.00  0.00           H
ATOM   3234  HW2 SOL X1114     104.670  85.080 126.480  1.00  0.00           H
ATOM   3235  OW  SOL X1115      78.290  34.060 136.260  1.00  0.00           O
ATOM   3236  HW1 SOL X1115      77.340  33.970 136.180  1.00  0.00           H
ATOM   3237  HW2 SOL X1115      78.420  34.500 137.090  1.00  0.00           H
ATOM   3238  OW  SOL X1116      28.900  13.860  47.240  1.00  0.00           O
ATOM   3239  HW1 SOL X1116      29.550  13.170  47.350  1.00  0.00           H
ATOM   3240  HW2 SOL X1116      28.090  13.500  47.610  1.00  0.00           H
ATOM   3241  OW  SOL X1117      16.900 103.050  54.340  1.00  0.00           O
ATOM   3242  HW1 SOL X1117      17.410 102.750  55.090  1.00  0.00           H
ATOM   3243  HW2 SOL X1117      17.080 103.990  54.280  1.00  0.00           H
ATOM   3244  OW  SOL X1118       1.900  18.750 102.680  1.00  0.00           O
ATOM   3245  HW1 SOL X1118       2.790  19.100 102.700  1.00  0.00           H
ATOM   3246  HW2 SOL X1118       1.970  17.930 103.180  1.00  0.00           H
ATOM   3247  OW  SOL X1119      68.700  30.970  12.330  1.00  0.00           O
ATOM   3248  HW1 SOL X1119      68.820  30.180  11.800  1.00  0.00           H
ATOM   3249  HW2 SOL X1119      69.290  31.610  11.930  1.00  0.00           H
ATOM   3250  OW  SOL X1120      18.020 102.330 118.800  1.00  0.00           O
ATOM   3251  HW1 SOL X1120      18.810 102.030 118.350  1.00  0.00           H
ATOM   3252  HW2 SOL X1120      17.750 101.590 119.340  1.00  0.00           H
ATOM   3253  OW  SOL X1121      53.560  15.980  30.110  1.00  0.00           O
ATOM   3254  HW1 SOL X1121      54.060  15.900  29.300  1.00  0.00           H
ATOM   3255  HW2 SOL X1121      52.730  15.540  29.930  1.00  0.00           H
ATOM   3256  OW  SOL X1122      50.960  91.530 124.330  1.00  0.00           O
ATOM   3257  HW1 SOL X1122      51.340  90.970 123.660  1.00  0.00           H
ATOM   3258  HW2 SOL X1122      50.770  92.350 123.880  1.00  0.00           H
ATOM   3259  OW  SOL X1123      19.770   4.260 106.260  1.00  0.00           O
ATOM   3260  HW1 SOL X1123      20.270   3.910 105.520  1.00  0.00           H
ATOM   3261  HW2 SOL X1123      19.110   4.830 105.870  1.00  0.00           H
ATOM   3262  OW  SOL X1124      61.030  96.800  50.120  1.00  0.00           O
ATOM   3263  HW1 SOL X1124      60.900  97.370  49.370  1.00  0.00           H
ATOM   3264  HW2 SOL X1124      61.970  96.850  50.310  1.00  0.00           H
ATOM   3265  OW  SOL X1125      99.050  96.300  51.680  1.00  0.00           O
ATOM   3266  HW1 SOL X1125      99.390  95.760  50.970  1.00  0.00           H
ATOM   3267  HW2 SOL X1125      99.810  96.470  52.240  1.00  0.00           H
ATOM   3268  OW  SOL X1126      71.060  70.710 124.730  1.00  0.00           O
ATOM   3269  HW1 SOL X1126      71.880  70.220 124.850  1.00  0.00           H
ATOM   3270  HW2 SOL X1126      70.370  70.060 124.840  1.00  0.00           H
ATOM   3271  OW  SOL X1127      54.720  64.680 125.240  1.00  0.00           O
ATOM   3272  HW1 SOL X1127      55.080  64.780 126.130  1.00  0.00           H
ATOM   3273  HW2 SOL X1127      55.110  63.870 124.920  1.00  0.00           H
ATOM   3274  OW  SOL X1128      30.790  24.220 140.300  1.00  0.00           O
ATOM   3275  HW1 SOL X1128      30.210  23.920 141.000  1.00  0.00           H
ATOM   3276  HW2 SOL X1128      31.600  23.720 140.420  1.00  0.00           H
ATOM   3277  OW  SOL X1129      63.550  73.680 131.080  1.00  0.00           O
ATOM   3278  HW1 SOL X1129      63.090  74.130 131.790  1.00  0.00           H
ATOM   3279  HW2 SOL X1129      64.420  74.090 131.070  1.00  0.00           H
ATOM   3280  OW  SOL X1130      47.930  99.680   0.300  1.00  0.00           O
ATOM   3281  HW1 SOL X1130      47.800  98.770   0.020  1.00  0.00           H
ATOM   3282  HW2 SOL X1130      47.060 100.070   0.260  1.00  0.00           H
ATOM   3283  OW  SOL X1131      46.300  17.800  25.870  1.00  0.00           O
ATOM   3284  HW1 SOL X1131      46.900  18.020  26.580  1.00  0.00           H
ATOM   3285  HW2 SOL X1131      46.670  18.210  25.090  1.00  0.00           H
ATOM   3286  OW  SOL X1132      65.450  21.800 154.440  1.00  0.00           O
ATOM   3287  HW1 SOL X1132      64.890  21.230 153.900  1.00  0.00           H
ATOM   3288  HW2 SOL X1132      65.160  22.680 154.230  1.00  0.00           H
ATOM   3289  OW  SOL X1133      97.980  32.560  24.650  1.00  0.00           O
ATOM   3290  HW1 SOL X1133      98.440  31.720  24.590  1.00  0.00           H
ATOM   3291  HW2 SOL X1133      98.010  32.910  23.760  1.00  0.00           H
ATOM   3292  OW  SOL X1134      99.560  25.720   3.470  1.00  0.00           O
ATOM   3293  HW1 SOL X1134      99.060  26.540   3.510  1.00  0.00           H
ATOM   3294  HW2 SOL X1134      99.190  25.190   4.180  1.00  0.00           H
ATOM   3295  OW  SOL X1135      41.000  12.190 144.000  1.00  0.00           O
ATOM   3296  HW1 SOL X1135      41.380  11.470 143.510  1.00  0.00           H
ATOM   3297  HW2 SOL X1135      40.050  12.050 143.940  1.00  0.00           H
ATOM   3298  OW  SOL X1136      32.830  41.670 104.800  1.00  0.00           O
ATOM   3299  HW1 SOL X1136      33.580  42.260 104.710  1.00  0.00           H
ATOM   3300  HW2 SOL X1136      32.820  41.170 103.980  1.00  0.00           H
ATOM   3301  OW  SOL X1137       0.790  14.840   2.670  1.00  0.00           O
ATOM   3302  HW1 SOL X1137       1.130  15.720   2.580  1.00  0.00           H
ATOM   3303  HW2 SOL X1137       0.690  14.520   1.770  1.00  0.00           H
ATOM   3304  OW  SOL X1138      12.550  47.860 140.990  1.00  0.00           O
ATOM   3305  HW1 SOL X1138      11.960  47.580 141.700  1.00  0.00           H
ATOM   3306  HW2 SOL X1138      12.130  48.640 140.630  1.00  0.00           H
ATOM   3307  OW  SOL X1139      51.710   8.150  10.980  1.00  0.00           O
ATOM   3308  HW1 SOL X1139      52.550   7.730  10.850  1.00  0.00           H
ATOM   3309  HW2 SOL X1139      51.290   7.650  11.690  1.00  0.00           H
ATOM   3310  OW  SOL X1140      81.980  29.710  33.320  1.00  0.00           O
ATOM   3311  HW1 SOL X1140      81.720  30.480  33.830  1.00  0.00           H
ATOM   3312  HW2 SOL X1140      82.650  29.290  33.860  1.00  0.00           H
ATOM   3313  OW  SOL X1141      58.180  30.090 144.930  1.00  0.00           O
ATOM   3314  HW1 SOL X1141      57.470  30.730 144.880  1.00  0.00           H
ATOM   3315  HW2 SOL X1141      57.950  29.430 144.280  1.00  0.00           H
ATOM   3316  OW  SOL X1142     101.140  21.190  21.820  1.00  0.00           O
ATOM   3317  HW1 SOL X1142     100.490  20.520  21.610  1.00  0.00           H
ATOM   3318  HW2 SOL X1142     101.050  21.840  21.130  1.00  0.00           H
ATOM   3319  OW  SOL X1143      81.290  35.230   8.990  1.00  0.00           O
ATOM   3320  HW1 SOL X1143      81.420  34.400   8.540  1.00  0.00           H
ATOM   3321  HW2 SOL X1143      81.870  35.180   9.750  1.00  0.00           H
ATOM   3322  OW  SOL X1144      71.460  64.060  27.400  1.00  0.00           O
ATOM   3323  HW1 SOL X1144      71.490  64.360  28.300  1.00  0.00           H
ATOM   3324  HW2 SOL X1144      70.650  64.430  27.040  1.00  0.00           H
ATOM   3325  OW  SOL X1145       6.930  55.530 110.260  1.00  0.00           O
ATOM   3326  HW1 SOL X1145       7.420  54.730 110.450  1.00  0.00           H
ATOM   3327  HW2 SOL X1145       6.380  55.670 111.020  1.00  0.00           H
ATOM   3328  OW  SOL X1146      99.270  56.870  15.300  1.00  0.00           O
ATOM   3329  HW1 SOL X1146      98.670  57.590  15.500  1.00  0.00           H
ATOM   3330  HW2 SOL X1146     100.130  57.280  15.270  1.00  0.00           H
ATOM   3331  OW  SOL X1147      90.110  79.430 147.330  1.00  0.00           O
ATOM   3332  HW1 SOL X1147      90.610  78.650 147.080  1.00  0.00           H
ATOM   3333  HW2 SOL X1147      90.770  80.130 147.370  1.00  0.00           H
ATOM   3334  OW  SOL X1148      91.530  24.050  18.070  1.00  0.00           O
ATOM   3335  HW1 SOL X1148      91.050  24.850  18.300  1.00  0.00           H
ATOM   3336  HW2 SOL X1148      91.260  23.410  18.730  1.00  0.00           H
ATOM   3337  OW  SOL X1149       9.540  28.440  56.920  1.00  0.00           O
ATOM   3338  HW1 SOL X1149       9.960  27.600  56.770  1.00  0.00           H
ATOM   3339  HW2 SOL X1149       9.000  28.300  57.700  1.00  0.00           H
ATOM   3340  OW  SOL X1150      84.290  22.300 117.320  1.00  0.00           O
ATOM   3341  HW1 SOL X1150      83.550  22.770 117.720  1.00  0.00           H
ATOM   3342  HW2 SOL X1150      84.050  22.210 116.400  1.00  0.00           H
ATOM   3343  OW  SOL X1151      77.360   9.020 151.090  1.00  0.00           O
ATOM   3344  HW1 SOL X1151      77.520   9.930 150.850  1.00  0.00           H
ATOM   3345  HW2 SOL X1151      77.160   9.050 152.030  1.00  0.00           H
ATOM   3346  OW  SOL X1152      77.260 107.720  28.770  1.00  0.00           O
ATOM   3347  HW1 SOL X1152      77.910 108.420  28.800  1.00  0.00           H
ATOM   3348  HW2 SOL X1152      76.540 108.030  29.310  1.00  0.00           H
ATOM   3349  OW  SOL X1153      25.700   5.860  51.620  1.00  0.00           O
ATOM   3350  HW1 SOL X1153      26.040   5.060  51.220  1.00  0.00           H
ATOM   3351  HW2 SOL X1153      25.260   5.550  52.420  1.00  0.00           H
ATOM   3352  OW  SOL X1154      40.880   2.190   8.910  1.00  0.00           O
ATOM   3353  HW1 SOL X1154      41.280   1.870   9.710  1.00  0.00           H
ATOM   3354  HW2 SOL X1154      40.900   3.140   8.990  1.00  0.00           H
ATOM   3355  OW  SOL X1155      27.690  69.130 120.820  1.00  0.00           O
ATOM   3356  HW1 SOL X1155      27.500  69.960 120.370  1.00  0.00           H
ATOM   3357  HW2 SOL X1155      27.170  69.170 121.620  1.00  0.00           H
ATOM   3358  OW  SOL X1156      41.340  56.680 107.210  1.00  0.00           O
ATOM   3359  HW1 SOL X1156      40.560  57.150 106.900  1.00  0.00           H
ATOM   3360  HW2 SOL X1156      41.010  55.820 107.470  1.00  0.00           H
ATOM   3361  OW  SOL X1157      31.370  14.410  41.860  1.00  0.00           O
ATOM   3362  HW1 SOL X1157      30.510  13.990  41.750  1.00  0.00           H
ATOM   3363  HW2 SOL X1157      31.180  15.340  41.890  1.00  0.00           H
ATOM   3364  OW  SOL X1158       3.800 103.250   8.670  1.00  0.00           O
ATOM   3365  HW1 SOL X1158       3.750 104.070   8.170  1.00  0.00           H
ATOM   3366  HW2 SOL X1158       4.290 102.660   8.110  1.00  0.00           H
ATOM   3367  OW  SOL X1159      95.170 100.620  35.460  1.00  0.00           O
ATOM   3368  HW1 SOL X1159      94.310 100.260  35.650  1.00  0.00           H
ATOM   3369  HW2 SOL X1159      95.640  99.920  35.000  1.00  0.00           H
ATOM   3370  OW  SOL X1160      17.940  18.640  49.460  1.00  0.00           O
ATOM   3371  HW1 SOL X1160      17.650  17.870  49.950  1.00  0.00           H
ATOM   3372  HW2 SOL X1160      17.910  18.370  48.540  1.00  0.00           H
ATOM   3373  OW  SOL X1161      60.790  21.010 123.150  1.00  0.00           O
ATOM   3374  HW1 SOL X1161      61.090  21.260 122.270  1.00  0.00           H
ATOM   3375  HW2 SOL X1161      60.120  21.660 123.370  1.00  0.00           H
ATOM   3376  OW  SOL X1162      69.710 101.460  18.850  1.00  0.00           O
ATOM   3377  HW1 SOL X1162      69.650 101.470  19.810  1.00  0.00           H
ATOM   3378  HW2 SOL X1162      70.090 100.610  18.640  1.00  0.00           H
ATOM   3379  OW  SOL X1163      88.910  42.020 131.530  1.00  0.00           O
ATOM   3380  HW1 SOL X1163      89.550  42.260 132.200  1.00  0.00           H
ATOM   3381  HW2 SOL X1163      88.370  42.800 131.420  1.00  0.00           H
ATOM   3382  OW  SOL X1164     103.250  70.080  96.150  1.00  0.00           O
ATOM   3383  HW1 SOL X1164     103.940  69.420  96.200  1.00  0.00           H
ATOM   3384  HW2 SOL X1164     103.540  70.680  95.470  1.00  0.00           H
ATOM   3385  OW  SOL X1165      67.430  49.970  89.610  1.00  0.00           O
ATOM   3386  HW1 SOL X1165      66.710  49.340  89.590  1.00  0.00           H
ATOM   3387  HW2 SOL X1165      67.000  50.810  89.760  1.00  0.00           H
ATOM   3388  OW  SOL X1166      26.360  20.860  20.560  1.00  0.00           O
ATOM   3389  HW1 SOL X1166      25.780  21.530  20.910  1.00  0.00           H
ATOM   3390  HW2 SOL X1166      25.800  20.310  20.010  1.00  0.00           H
ATOM   3391  OW  SOL X1167       5.670  50.090  40.410  1.00  0.00           O
ATOM   3392  HW1 SOL X1167       5.160  50.010  41.220  1.00  0.00           H
ATOM   3393  HW2 SOL X1167       6.410  49.500  40.540  1.00  0.00           H
ATOM   3394  OW  SOL X1168      14.030  88.480 128.820  1.00  0.00           O
ATOM   3395  HW1 SOL X1168      13.740  87.670 129.250  1.00  0.00           H
ATOM   3396  HW2 SOL X1168      14.500  88.960 129.510  1.00  0.00           H
ATOM   3397  OW  SOL X1169      35.890  88.710   8.890  1.00  0.00           O
ATOM   3398  HW1 SOL X1169      35.240  88.040   9.100  1.00  0.00           H
ATOM   3399  HW2 SOL X1169      35.800  89.360   9.580  1.00  0.00           H
ATOM   3400  OW  SOL X1170      45.840  41.960 150.730  1.00  0.00           O
ATOM   3401  HW1 SOL X1170      46.780  41.820 150.770  1.00  0.00           H
ATOM   3402  HW2 SOL X1170      45.710  42.820 151.130  1.00  0.00           H
ATOM   3403  OW  SOL X1171      94.270  74.700 102.590  1.00  0.00           O
ATOM   3404  HW1 SOL X1171      94.500  74.680 103.520  1.00  0.00           H
ATOM   3405  HW2 SOL X1171      94.500  75.580 102.300  1.00  0.00           H
ATOM   3406  OW  SOL X1172       6.910  40.680  98.100  1.00  0.00           O
ATOM   3407  HW1 SOL X1172       6.120  40.490  97.580  1.00  0.00           H
ATOM   3408  HW2 SOL X1172       7.560  40.050  97.770  1.00  0.00           H
ATOM   3409  OW  SOL X1173      79.170 100.130  15.040  1.00  0.00           O
ATOM   3410  HW1 SOL X1173      79.340  99.220  15.270  1.00  0.00           H
ATOM   3411  HW2 SOL X1173      78.870 100.530  15.860  1.00  0.00           H
ATOM   3412  OW  SOL X1174      59.200  94.910  51.930  1.00  0.00           O
ATOM   3413  HW1 SOL X1174      58.890  94.430  52.690  1.00  0.00           H
ATOM   3414  HW2 SOL X1174      59.910  95.460  52.260  1.00  0.00           H
ATOM   3415  OW  SOL X1175      96.060  40.540 103.480  1.00  0.00           O
ATOM   3416  HW1 SOL X1175      96.920  40.690 103.090  1.00  0.00           H
ATOM   3417  HW2 SOL X1175      96.240  40.320 104.390  1.00  0.00           H
ATOM   3418  OW  SOL X1176      23.090  76.880 101.080  1.00  0.00           O
ATOM   3419  HW1 SOL X1176      23.180  77.510 100.360  1.00  0.00           H
ATOM   3420  HW2 SOL X1176      22.360  77.210 101.590  1.00  0.00           H
ATOM   3421  OW  SOL X1177      61.300  44.120 108.840  1.00  0.00           O
ATOM   3422  HW1 SOL X1177      61.640  44.050 107.950  1.00  0.00           H
ATOM   3423  HW2 SOL X1177      60.670  43.400 108.920  1.00  0.00           H
ATOM   3424  OW  SOL X1178      92.620  12.060 154.010  1.00  0.00           O
ATOM   3425  HW1 SOL X1178      92.910  11.150 153.950  1.00  0.00           H
ATOM   3426  HW2 SOL X1178      92.020  12.170 153.270  1.00  0.00           H
ATOM   3427  OW  SOL X1179      48.850  26.210  95.990  1.00  0.00           O
ATOM   3428  HW1 SOL X1179      48.190  26.050  96.670  1.00  0.00           H
ATOM   3429  HW2 SOL X1179      48.340  26.360  95.190  1.00  0.00           H
ATOM   3430  OW  SOL X1180      81.990  36.070 120.840  1.00  0.00           O
ATOM   3431  HW1 SOL X1180      82.590  35.830 120.130  1.00  0.00           H
ATOM   3432  HW2 SOL X1180      82.550  36.110 121.620  1.00  0.00           H
ATOM   3433  OW  SOL X1181      79.060  75.540  24.950  1.00  0.00           O
ATOM   3434  HW1 SOL X1181      78.260  75.960  25.270  1.00  0.00           H
ATOM   3435  HW2 SOL X1181      79.650  76.270  24.740  1.00  0.00           H
ATOM   3436  OW  SOL X1182      15.750  96.920 104.480  1.00  0.00           O
ATOM   3437  HW1 SOL X1182      15.500  97.840 104.390  1.00  0.00           H
ATOM   3438  HW2 SOL X1182      15.060  96.440 104.010  1.00  0.00           H
ATOM   3439  OW  SOL X1183      67.760  92.270 142.760  1.00  0.00           O
ATOM   3440  HW1 SOL X1183      66.840  92.530 142.720  1.00  0.00           H
ATOM   3441  HW2 SOL X1183      67.750  91.370 143.090  1.00  0.00           H
ATOM   3442  OW  SOL X1184      80.530  13.730 137.630  1.00  0.00           O
ATOM   3443  HW1 SOL X1184      80.210  12.940 138.060  1.00  0.00           H
ATOM   3444  HW2 SOL X1184      80.270  13.640 136.720  1.00  0.00           H
ATOM   3445  OW  SOL X1185      77.770  74.330 106.390  1.00  0.00           O
ATOM   3446  HW1 SOL X1185      77.990  73.410 106.210  1.00  0.00           H
ATOM   3447  HW2 SOL X1185      77.650  74.710 105.520  1.00  0.00           H
ATOM   3448  OW  SOL X1186      99.410  88.860   4.270  1.00  0.00           O
ATOM   3449  HW1 SOL X1186      99.310  88.160   3.630  1.00  0.00           H
ATOM   3450  HW2 SOL X1186      99.430  89.670   3.750  1.00  0.00           H
ATOM   3451  OW  SOL X1187      40.560  64.350  24.020  1.00  0.00           O
ATOM   3452  HW1 SOL X1187      40.520  63.400  24.070  1.00  0.00           H
ATOM   3453  HW2 SOL X1187      40.090  64.660  24.790  1.00  0.00           H
ATOM   3454  OW  SOL X1188      91.440  71.740 116.140  1.00  0.00           O
ATOM   3455  HW1 SOL X1188      91.130  71.350 115.320  1.00  0.00           H
ATOM   3456  HW2 SOL X1188      92.120  71.140 116.450  1.00  0.00           H
ATOM   3457  OW  SOL X1189      16.780  93.610  15.480  1.00  0.00           O
ATOM   3458  HW1 SOL X1189      16.640  93.770  16.420  1.00  0.00           H
ATOM   3459  HW2 SOL X1189      17.670  93.260  15.430  1.00  0.00           H
ATOM   3460  OW  SOL X1190      18.760  24.510  51.060  1.00  0.00           O
ATOM   3461  HW1 SOL X1190      19.510  25.050  50.790  1.00  0.00           H
ATOM   3462  HW2 SOL X1190      19.160  23.720  51.410  1.00  0.00           H
ATOM   3463  OW  SOL X1191      48.410  94.590  30.660  1.00  0.00           O
ATOM   3464  HW1 SOL X1191      48.320  94.890  29.760  1.00  0.00           H
ATOM   3465  HW2 SOL X1191      49.340  94.420  30.770  1.00  0.00           H
ATOM   3466  OW  SOL X1192      53.160  63.420 150.080  1.00  0.00           O
ATOM   3467  HW1 SOL X1192      52.940  62.590 149.670  1.00  0.00           H
ATOM   3468  HW2 SOL X1192      54.040  63.290 150.440  1.00  0.00           H
ATOM   3469  OW  SOL X1193      67.430  24.390  11.900  1.00  0.00           O
ATOM   3470  HW1 SOL X1193      66.900  23.740  11.440  1.00  0.00           H
ATOM   3471  HW2 SOL X1193      67.250  24.240  12.820  1.00  0.00           H
ATOM   3472  OW  SOL X1194      81.480  52.660 122.990  1.00  0.00           O
ATOM   3473  HW1 SOL X1194      81.240  52.290 122.140  1.00  0.00           H
ATOM   3474  HW2 SOL X1194      80.840  52.300 123.600  1.00  0.00           H
ATOM   3475  OW  SOL X1195      89.750  54.950 146.420  1.00  0.00           O
ATOM   3476  HW1 SOL X1195      90.390  55.090 147.110  1.00  0.00           H
ATOM   3477  HW2 SOL X1195      90.270  54.980 145.610  1.00  0.00           H
ATOM   3478  OW  SOL X1196      63.090 107.860  19.200  1.00  0.00           O
ATOM   3479  HW1 SOL X1196      62.740 107.340  19.930  1.00  0.00           H
ATOM   3480  HW2 SOL X1196      64.030 107.850  19.340  1.00  0.00           H
ATOM   3481  OW  SOL X1197      48.420  13.050  28.650  1.00  0.00           O
ATOM   3482  HW1 SOL X1197      48.640  13.280  29.550  1.00  0.00           H
ATOM   3483  HW2 SOL X1197      48.840  13.730  28.120  1.00  0.00           H
ATOM   3484  OW  SOL X1198      29.610  97.690  58.400  1.00  0.00           O
ATOM   3485  HW1 SOL X1198      30.170  97.810  57.640  1.00  0.00           H
ATOM   3486  HW2 SOL X1198      30.200  97.690  59.150  1.00  0.00           H
ATOM   3487  OW  SOL X1199      75.970  52.930  15.870  1.00  0.00           O
ATOM   3488  HW1 SOL X1199      76.330  52.050  16.020  1.00  0.00           H
ATOM   3489  HW2 SOL X1199      75.220  52.780  15.290  1.00  0.00           H
ATOM   3490  OW  SOL X1200      78.290  78.540 125.220  1.00  0.00           O
ATOM   3491  HW1 SOL X1200      78.710  78.520 124.360  1.00  0.00           H
ATOM   3492  HW2 SOL X1200      78.960  78.240 125.820  1.00  0.00           H
ATOM   3493  OW  SOL X1201      90.170  53.500  95.960  1.00  0.00           O
ATOM   3494  HW1 SOL X1201      89.550  54.030  96.450  1.00  0.00           H
ATOM   3495  HW2 SOL X1201      89.650  53.090  95.270  1.00  0.00           H
ATOM   3496  OW  SOL X1202      69.040  30.850 143.840  1.00  0.00           O
ATOM   3497  HW1 SOL X1202      68.290  30.370 144.170  1.00  0.00           H
ATOM   3498  HW2 SOL X1202      68.760  31.770 143.850  1.00  0.00           H
ATOM   3499  OW  SOL X1203      86.690   6.430 138.210  1.00  0.00           O
ATOM   3500  HW1 SOL X1203      86.250   7.070 138.770  1.00  0.00           H
ATOM   3501  HW2 SOL X1203      87.480   6.190 138.700  1.00  0.00           H
ATOM   3502  OW  SOL X1204      18.650  85.490   4.480  1.00  0.00           O
ATOM   3503  HW1 SOL X1204      18.590  86.380   4.110  1.00  0.00           H
ATOM   3504  HW2 SOL X1204      19.570  85.420   4.760  1.00  0.00           H
ATOM   3505  OW  SOL X1205      91.030  52.150 101.930  1.00  0.00           O
ATOM   3506  HW1 SOL X1205      91.360  52.820 102.530  1.00  0.00           H
ATOM   3507  HW2 SOL X1205      90.640  51.480 102.500  1.00  0.00           H
ATOM   3508  OW  SOL X1206      13.760  76.820 124.360  1.00  0.00           O
ATOM   3509  HW1 SOL X1206      14.150  76.010 124.030  1.00  0.00           H
ATOM   3510  HW2 SOL X1206      12.860  76.800 124.050  1.00  0.00           H
ATOM   3511  OW  SOL X1207      52.280  87.050  27.230  1.00  0.00           O
ATOM   3512  HW1 SOL X1207      52.720  87.900  27.230  1.00  0.00           H
ATOM   3513  HW2 SOL X1207      51.430  87.230  27.640  1.00  0.00           H
ATOM   3514  OW  SOL X1208      51.620 101.580  50.250  1.00  0.00           O
ATOM   3515  HW1 SOL X1208      51.510 100.660  50.010  1.00  0.00           H
ATOM   3516  HW2 SOL X1208      51.300 101.630  51.160  1.00  0.00           H
ATOM   3517  OW  SOL X1209      96.480  96.740 123.170  1.00  0.00           O
ATOM   3518  HW1 SOL X1209      95.880  97.430 123.450  1.00  0.00           H
ATOM   3519  HW2 SOL X1209      97.350  97.150 123.200  1.00  0.00           H
ATOM   3520  OW  SOL X1210      61.910  27.080 114.320  1.00  0.00           O
ATOM   3521  HW1 SOL X1210      62.410  26.380 113.910  1.00  0.00           H
ATOM   3522  HW2 SOL X1210      62.570  27.690 114.660  1.00  0.00           H
ATOM   3523  OW  SOL X1211      47.060   0.030  33.840  1.00  0.00           O
ATOM   3524  HW1 SOL X1211      46.690   0.240  34.700  1.00  0.00           H
ATOM   3525  HW2 SOL X1211      47.190   0.880  33.420  1.00  0.00           H
ATOM   3526  OW  SOL X1212     100.670  17.640  43.130  1.00  0.00           O
ATOM   3527  HW1 SOL X1212     100.800  16.840  43.640  1.00  0.00           H
ATOM   3528  HW2 SOL X1212     101.560  17.980  42.990  1.00  0.00           H
ATOM   3529  OW  SOL X1213      11.770  92.870 135.250  1.00  0.00           O
ATOM   3530  HW1 SOL X1213      11.800  93.820 135.140  1.00  0.00           H
ATOM   3531  HW2 SOL X1213      11.260  92.740 136.050  1.00  0.00           H
ATOM   3532  OW  SOL X1214      91.990  79.490  38.510  1.00  0.00           O
ATOM   3533  HW1 SOL X1214      91.920  80.410  38.250  1.00  0.00           H
ATOM   3534  HW2 SOL X1214      92.790  79.450  39.030  1.00  0.00           H
ATOM   3535  OW  SOL X1215     106.170 106.920 127.730  1.00  0.00           O
ATOM   3536  HW1 SOL X1215     106.450 107.360 128.530  1.00  0.00           H
ATOM   3537  HW2 SOL X1215     105.670 107.590 127.250  1.00  0.00           H
ATOM   3538  OW  SOL X1216      28.050   8.970 140.800  1.00  0.00           O
ATOM   3539  HW1 SOL X1216      28.620   9.590 140.350  1.00  0.00           H
ATOM   3540  HW2 SOL X1216      27.610   9.500 141.470  1.00  0.00           H
ATOM   3541  OW  SOL X1217      11.220 107.740  14.270  1.00  0.00           O
ATOM   3542  HW1 SOL X1217      12.170 107.610  14.260  1.00  0.00           H
ATOM   3543  HW2 SOL X1217      11.060 108.360  14.980  1.00  0.00           H
ATOM   3544  OW  SOL X1218      72.860  71.270 134.210  1.00  0.00           O
ATOM   3545  HW1 SOL X1218      72.000  71.120 134.620  1.00  0.00           H
ATOM   3546  HW2 SOL X1218      72.920  70.600 133.530  1.00  0.00           H
ATOM   3547  OW  SOL X1219      51.720  82.440 143.770  1.00  0.00           O
ATOM   3548  HW1 SOL X1219      51.680  83.340 143.450  1.00  0.00           H
ATOM   3549  HW2 SOL X1219      50.850  82.090 143.620  1.00  0.00           H
ATOM   3550  OW  SOL X1220      11.380  29.670  45.510  1.00  0.00           O
ATOM   3551  HW1 SOL X1220      11.550  30.610  45.500  1.00  0.00           H
ATOM   3552  HW2 SOL X1220      11.960  29.310  44.840  1.00  0.00           H
ATOM   3553  OW  SOL X1221      46.170  49.760  55.410  1.00  0.00           O
ATOM   3554  HW1 SOL X1221      45.660  48.990  55.660  1.00  0.00           H
ATOM   3555  HW2 SOL X1221      45.920  49.940  54.510  1.00  0.00           H
ATOM   3556  OW  SOL X1222      21.460  16.650 105.620  1.00  0.00           O
ATOM   3557  HW1 SOL X1222      21.010  16.500 104.790  1.00  0.00           H
ATOM   3558  HW2 SOL X1222      21.420  17.600 105.750  1.00  0.00           H
ATOM   3559  OW  SOL X1223      63.030  90.040  36.490  1.00  0.00           O
ATOM   3560  HW1 SOL X1223      62.100  89.850  36.610  1.00  0.00           H
ATOM   3561  HW2 SOL X1223      63.470  89.520  37.160  1.00  0.00           H
ATOM   3562  OW  SOL X1224      10.000  37.390  28.930  1.00  0.00           O
ATOM   3563  HW1 SOL X1224       9.250  37.980  28.850  1.00  0.00           H
ATOM   3564  HW2 SOL X1224      10.620  37.870  29.480  1.00  0.00           H
ATOM   3565  OW  SOL X1225      38.010  78.520  48.090  1.00  0.00           O
ATOM   3566  HW1 SOL X1225      38.420  79.160  48.680  1.00  0.00           H
ATOM   3567  HW2 SOL X1225      38.720  78.220  47.530  1.00  0.00           H
ATOM   3568  OW  SOL X1226      92.780   0.820  10.520  1.00  0.00           O
ATOM   3569  HW1 SOL X1226      93.540   1.010   9.970  1.00  0.00           H
ATOM   3570  HW2 SOL X1226      93.090   0.970  11.410  1.00  0.00           H
ATOM   3571  OW  SOL X1227      55.330  18.620 145.010  1.00  0.00           O
ATOM   3572  HW1 SOL X1227      56.110  18.850 145.510  1.00  0.00           H
ATOM   3573  HW2 SOL X1227      54.900  17.950 145.540  1.00  0.00           H
ATOM   3574  OW  SOL X1228      37.260  54.910 136.270  1.00  0.00           O
ATOM   3575  HW1 SOL X1228      36.870  55.740 136.540  1.00  0.00           H
ATOM   3576  HW2 SOL X1228      36.550  54.440 135.840  1.00  0.00           H
ATOM   3577  OW  SOL X1229      75.700  18.430 149.890  1.00  0.00           O
ATOM   3578  HW1 SOL X1229      75.130  18.090 149.190  1.00  0.00           H
ATOM   3579  HW2 SOL X1229      76.150  17.660 150.230  1.00  0.00           H
ATOM   3580  OW  SOL X1230       5.350  28.320 103.380  1.00  0.00           O
ATOM   3581  HW1 SOL X1230       5.360  27.860 104.220  1.00  0.00           H
ATOM   3582  HW2 SOL X1230       4.860  27.740 102.800  1.00  0.00           H
ATOM   3583  OW  SOL X1231      77.410  64.710 129.990  1.00  0.00           O
ATOM   3584  HW1 SOL X1231      76.660  65.130 130.420  1.00  0.00           H
ATOM   3585  HW2 SOL X1231      77.860  64.250 130.700  1.00  0.00           H
ATOM   3586  OW  SOL X1232      90.280  65.320 127.710  1.00  0.00           O
ATOM   3587  HW1 SOL X1232      89.900  64.460 127.920  1.00  0.00           H
ATOM   3588  HW2 SOL X1232      89.960  65.900 128.400  1.00  0.00           H
ATOM   3589  OW  SOL X1233      68.680  98.930  13.380  1.00  0.00           O
ATOM   3590  HW1 SOL X1233      68.110  99.490  12.870  1.00  0.00           H
ATOM   3591  HW2 SOL X1233      68.390  98.040  13.170  1.00  0.00           H
ATOM   3592  OW  SOL X1234      46.440  18.610 136.900  1.00  0.00           O
ATOM   3593  HW1 SOL X1234      47.000  18.010 136.420  1.00  0.00           H
ATOM   3594  HW2 SOL X1234      45.760  18.870 136.280  1.00  0.00           H
ATOM   3595  OW  SOL X1235      35.840   5.670 104.970  1.00  0.00           O
ATOM   3596  HW1 SOL X1235      36.700   6.080 104.870  1.00  0.00           H
ATOM   3597  HW2 SOL X1235      35.920   5.120 105.750  1.00  0.00           H
ATOM   3598  OW  SOL X1236      49.830  12.750 145.180  1.00  0.00           O
ATOM   3599  HW1 SOL X1236      50.530  13.160 145.690  1.00  0.00           H
ATOM   3600  HW2 SOL X1236      50.270  12.460 144.380  1.00  0.00           H
ATOM   3601  OW  SOL X1237      18.390  39.590 123.850  1.00  0.00           O
ATOM   3602  HW1 SOL X1237      18.890  39.760 124.650  1.00  0.00           H
ATOM   3603  HW2 SOL X1237      19.060  39.550 123.160  1.00  0.00           H
ATOM   3604  OW  SOL X1238      12.620  38.550  98.300  1.00  0.00           O
ATOM   3605  HW1 SOL X1238      12.030  38.840  97.600  1.00  0.00           H
ATOM   3606  HW2 SOL X1238      12.660  39.300  98.890  1.00  0.00           H
ATOM   3607  OW  SOL X1239      42.450  31.590  12.310  1.00  0.00           O
ATOM   3608  HW1 SOL X1239      42.770  32.480  12.180  1.00  0.00           H
ATOM   3609  HW2 SOL X1239      43.000  31.060  11.730  1.00  0.00           H
ATOM   3610  OW  SOL X1240      15.630   8.920 134.960  1.00  0.00           O
ATOM   3611  HW1 SOL X1240      15.640   7.970 134.840  1.00  0.00           H
ATOM   3612  HW2 SOL X1240      16.230   9.080 135.690  1.00  0.00           H
ATOM   3613  OW  SOL X1241      35.790  13.550 130.480  1.00  0.00           O
ATOM   3614  HW1 SOL X1241      34.920  13.380 130.120  1.00  0.00           H
ATOM   3615  HW2 SOL X1241      36.380  12.990 129.960  1.00  0.00           H
ATOM   3616  OW  SOL X1242       8.850  17.190  60.190  1.00  0.00           O
ATOM   3617  HW1 SOL X1242       8.420  16.520  60.730  1.00  0.00           H
ATOM   3618  HW2 SOL X1242       8.200  17.890  60.130  1.00  0.00           H
ATOM   3619  OW  SOL X1243      68.490  57.390  97.030  1.00  0.00           O
ATOM   3620  HW1 SOL X1243      68.160  58.030  97.670  1.00  0.00           H
ATOM   3621  HW2 SOL X1243      67.760  56.780  96.900  1.00  0.00           H
ATOM   3622  OW  SOL X1244      63.650  25.670 130.130  1.00  0.00           O
ATOM   3623  HW1 SOL X1244      63.650  24.800 129.720  1.00  0.00           H
ATOM   3624  HW2 SOL X1244      64.580  25.870 130.260  1.00  0.00           H
ATOM   3625  OW  SOL X1245      33.360  92.410  25.350  1.00  0.00           O
ATOM   3626  HW1 SOL X1245      33.820  92.380  26.190  1.00  0.00           H
ATOM   3627  HW2 SOL X1245      34.040  92.200  24.710  1.00  0.00           H
ATOM   3628  OW  SOL X1246      90.310  56.270 104.760  1.00  0.00           O
ATOM   3629  HW1 SOL X1246      91.010  56.920 104.840  1.00  0.00           H
ATOM   3630  HW2 SOL X1246      90.010  56.130 105.660  1.00  0.00           H
ATOM   3631  OW  SOL X1247      62.350  90.580 144.610  1.00  0.00           O
ATOM   3632  HW1 SOL X1247      62.620  89.910 143.980  1.00  0.00           H
ATOM   3633  HW2 SOL X1247      62.310  91.380 144.100  1.00  0.00           H
ATOM   3634  OW  SOL X1248      50.750 107.450   7.370  1.00  0.00           O
ATOM   3635  HW1 SOL X1248      50.190 108.170   7.080  1.00  0.00           H
ATOM   3636  HW2 SOL X1248      50.140 106.720   7.510  1.00  0.00           H
ATOM   3637  OW  SOL X1249      51.070  83.270 153.550  1.00  0.00           O
ATOM   3638  HW1 SOL X1249      51.550  82.540 153.950  1.00  0.00           H
ATOM   3639  HW2 SOL X1249      51.630  83.560 152.840  1.00  0.00           H
ATOM   3640  OW  SOL X1250      85.810  31.440  55.420  1.00  0.00           O
ATOM   3641  HW1 SOL X1250      86.530  30.820  55.470  1.00  0.00           H
ATOM   3642  HW2 SOL X1250      85.040  30.930  55.700  1.00  0.00           H
ATOM   3643  OW  SOL X1251      76.450   1.510  42.420  1.00  0.00           O
ATOM   3644  HW1 SOL X1251      75.950   1.890  43.150  1.00  0.00           H
ATOM   3645  HW2 SOL X1251      76.580   2.230  41.810  1.00  0.00           H
ATOM   3646  OW  SOL X1252      26.550   7.190  18.250  1.00  0.00           O
ATOM   3647  HW1 SOL X1252      25.800   6.620  18.430  1.00  0.00           H
ATOM   3648  HW2 SOL X1252      27.250   6.840  18.800  1.00  0.00           H
ATOM   3649  OW  SOL X1253      40.110  94.890  61.740  1.00  0.00           O
ATOM   3650  HW1 SOL X1253      39.240  95.070  62.110  1.00  0.00           H
ATOM   3651  HW2 SOL X1253      40.420  94.120  62.220  1.00  0.00           H
ATOM   3652  OW  SOL X1254      51.320  75.470 143.570  1.00  0.00           O
ATOM   3653  HW1 SOL X1254      50.860  74.650 143.720  1.00  0.00           H
ATOM   3654  HW2 SOL X1254      52.240  75.260 143.690  1.00  0.00           H
ATOM   3655  OW  SOL X1255      34.540  29.380 126.590  1.00  0.00           O
ATOM   3656  HW1 SOL X1255      33.950  28.740 126.200  1.00  0.00           H
ATOM   3657  HW2 SOL X1255      34.790  29.000 127.430  1.00  0.00           H
ATOM   3658  OW  SOL X1256      89.980  98.740  54.670  1.00  0.00           O
ATOM   3659  HW1 SOL X1256      89.680  98.650  55.570  1.00  0.00           H
ATOM   3660  HW2 SOL X1256      90.930  98.770  54.740  1.00  0.00           H
ATOM   3661  OW  SOL X1257       2.710  77.700  10.220  1.00  0.00           O
ATOM   3662  HW1 SOL X1257       2.310  77.130  10.880  1.00  0.00           H
ATOM   3663  HW2 SOL X1257       2.150  78.470  10.200  1.00  0.00           H
ATOM   3664  OW  SOL X1258      54.500  47.500 118.090  1.00  0.00           O
ATOM   3665  HW1 SOL X1258      54.770  46.900 118.780  1.00  0.00           H
ATOM   3666  HW2 SOL X1258      54.950  47.200 117.310  1.00  0.00           H
ATOM   3667  OW  SOL X1259      86.360  15.510  56.760  1.00  0.00           O
ATOM   3668  HW1 SOL X1259      87.010  16.030  56.290  1.00  0.00           H
ATOM   3669  HW2 SOL X1259      86.520  14.610  56.480  1.00  0.00           H
ATOM   3670  OW  SOL X1260     103.780 104.950 126.250  1.00  0.00           O
ATOM   3671  HW1 SOL X1260     103.930 105.860 126.000  1.00  0.00           H
ATOM   3672  HW2 SOL X1260     104.190 104.440 125.550  1.00  0.00           H
ATOM   3673  OW  SOL X1261      31.970  53.280 103.510  1.00  0.00           O
ATOM   3674  HW1 SOL X1261      32.040  52.920 102.630  1.00  0.00           H
ATOM   3675  HW2 SOL X1261      31.780  54.210 103.370  1.00  0.00           H
ATOM   3676  OW  SOL X1262      54.440   1.600 154.630  1.00  0.00           O
ATOM   3677  HW1 SOL X1262      54.810   1.700 153.760  1.00  0.00           H
ATOM   3678  HW2 SOL X1262      54.430   2.480   0.160  1.00  0.00           H
ATOM   3679  OW  SOL X1263     102.690  22.950 129.720  1.00  0.00           O
ATOM   3680  HW1 SOL X1263     103.600  23.180 129.910  1.00  0.00           H
ATOM   3681  HW2 SOL X1263     102.650  22.010 129.850  1.00  0.00           H
ATOM   3682  OW  SOL X1264     104.170  70.680 153.040  1.00  0.00           O
ATOM   3683  HW1 SOL X1264     104.160  70.150 153.840  1.00  0.00           H
ATOM   3684  HW2 SOL X1264     104.400  70.060 152.350  1.00  0.00           H
ATOM   3685  OW  SOL X1265      85.110  79.410  17.520  1.00  0.00           O
ATOM   3686  HW1 SOL X1265      84.980  79.900  18.330  1.00  0.00           H
ATOM   3687  HW2 SOL X1265      85.450  78.560  17.790  1.00  0.00           H
ATOM   3688  OW  SOL X1266       1.420  37.050  14.460  1.00  0.00           O
ATOM   3689  HW1 SOL X1266       2.360  36.900  14.580  1.00  0.00           H
ATOM   3690  HW2 SOL X1266       1.290  37.970  14.660  1.00  0.00           H
ATOM   3691  OW  SOL X1267      96.940  53.330  52.840  1.00  0.00           O
ATOM   3692  HW1 SOL X1267      97.340  54.160  53.070  1.00  0.00           H
ATOM   3693  HW2 SOL X1267      96.690  53.420  51.920  1.00  0.00           H
ATOM   3694  OW  SOL X1268       4.680  46.460  38.960  1.00  0.00           O
ATOM   3695  HW1 SOL X1268       4.380  47.300  38.630  1.00  0.00           H
ATOM   3696  HW2 SOL X1268       4.940  46.630  39.860  1.00  0.00           H
ATOM   3697  OW  SOL X1269      85.360  46.590  40.530  1.00  0.00           O
ATOM   3698  HW1 SOL X1269      85.980  46.710  39.810  1.00  0.00           H
ATOM   3699  HW2 SOL X1269      84.540  46.970  40.210  1.00  0.00           H
ATOM   3700  OW  SOL X1270      31.000 105.870  34.870  1.00  0.00           O
ATOM   3701  HW1 SOL X1270      31.560 105.100  34.940  1.00  0.00           H
ATOM   3702  HW2 SOL X1270      30.310 105.620  34.250  1.00  0.00           H
ATOM   3703  OW  SOL X1271      62.320  97.820  53.140  1.00  0.00           O
ATOM   3704  HW1 SOL X1271      63.040  98.410  52.920  1.00  0.00           H
ATOM   3705  HW2 SOL X1271      61.880  97.640  52.310  1.00  0.00           H
ATOM   3706  OW  SOL X1272      59.410  22.300  31.090  1.00  0.00           O
ATOM   3707  HW1 SOL X1272      60.120  21.690  30.900  1.00  0.00           H
ATOM   3708  HW2 SOL X1272      59.070  22.030  31.940  1.00  0.00           H
ATOM   3709  OW  SOL X1273     104.510  12.410  35.650  1.00  0.00           O
ATOM   3710  HW1 SOL X1273     104.220  12.860  34.860  1.00  0.00           H
ATOM   3711  HW2 SOL X1273     104.620  13.100  36.300  1.00  0.00           H
ATOM   3712  OW  SOL X1274      68.110  68.330   6.630  1.00  0.00           O
ATOM   3713  HW1 SOL X1274      69.000  68.120   6.900  1.00  0.00           H
ATOM   3714  HW2 SOL X1274      67.670  68.580   7.440  1.00  0.00           H
ATOM   3715  OW  SOL X1275      63.320  85.330  24.390  1.00  0.00           O
ATOM   3716  HW1 SOL X1275      63.780  85.910  24.990  1.00  0.00           H
ATOM   3717  HW2 SOL X1275      63.390  85.770  23.540  1.00  0.00           H
ATOM   3718  OW  SOL X1276      73.770  15.350 102.360  1.00  0.00           O
ATOM   3719  HW1 SOL X1276      74.420  15.840 101.860  1.00  0.00           H
ATOM   3720  HW2 SOL X1276      73.510  14.630 101.780  1.00  0.00           H
ATOM   3721  OW  SOL X1277      66.340 106.270  11.190  1.00  0.00           O
ATOM   3722  HW1 SOL X1277      67.120 105.860  10.810  1.00  0.00           H
ATOM   3723  HW2 SOL X1277      65.620 105.690  10.950  1.00  0.00           H
ATOM   3724  OW  SOL X1278      58.190  11.690 138.360  1.00  0.00           O
ATOM   3725  HW1 SOL X1278      57.420  11.870 137.800  1.00  0.00           H
ATOM   3726  HW2 SOL X1278      58.850  11.350 137.760  1.00  0.00           H
ATOM   3727  OW  SOL X1279      30.660  24.460 132.280  1.00  0.00           O
ATOM   3728  HW1 SOL X1279      31.300  24.000 131.730  1.00  0.00           H
ATOM   3729  HW2 SOL X1279      29.980  24.740 131.670  1.00  0.00           H
ATOM   3730  OW  SOL X1280      27.280  90.020  66.220  1.00  0.00           O
ATOM   3731  HW1 SOL X1280      27.610  89.120  66.260  1.00  0.00           H
ATOM   3732  HW2 SOL X1280      26.660  90.080  66.950  1.00  0.00           H
ATOM   3733  OW  SOL X1281      35.120  95.040  23.230  1.00  0.00           O
ATOM   3734  HW1 SOL X1281      34.990  95.360  24.120  1.00  0.00           H
ATOM   3735  HW2 SOL X1281      35.680  94.270  23.340  1.00  0.00           H
ATOM   3736  OW  SOL X1282      78.590  46.150  46.420  1.00  0.00           O
ATOM   3737  HW1 SOL X1282      78.290  46.090  47.330  1.00  0.00           H
ATOM   3738  HW2 SOL X1282      77.840  45.850  45.900  1.00  0.00           H
ATOM   3739  OW  SOL X1283      55.050  88.900  13.090  1.00  0.00           O
ATOM   3740  HW1 SOL X1283      54.700  89.190  13.930  1.00  0.00           H
ATOM   3741  HW2 SOL X1283      55.330  89.700  12.650  1.00  0.00           H
ATOM   3742  OW  SOL X1284     101.170  47.960  12.280  1.00  0.00           O
ATOM   3743  HW1 SOL X1284     100.920  47.040  12.280  1.00  0.00           H
ATOM   3744  HW2 SOL X1284     101.570  48.100  13.130  1.00  0.00           H
ATOM   3745  OW  SOL X1285      16.530  68.010  30.710  1.00  0.00           O
ATOM   3746  HW1 SOL X1285      15.780  68.450  30.320  1.00  0.00           H
ATOM   3747  HW2 SOL X1285      16.450  67.100  30.440  1.00  0.00           H
ATOM   3748  OW  SOL X1286      54.600  17.410  16.670  1.00  0.00           O
ATOM   3749  HW1 SOL X1286      54.940  18.150  16.170  1.00  0.00           H
ATOM   3750  HW2 SOL X1286      55.360  16.860  16.850  1.00  0.00           H
ATOM   3751  OW  SOL X1287     106.850  29.260 112.420  1.00  0.00           O
ATOM   3752  HW1 SOL X1287     107.570  29.890 112.470  1.00  0.00           H
ATOM   3753  HW2 SOL X1287     107.170  28.500 112.900  1.00  0.00           H
ATOM   3754  OW  SOL X1288     103.050  24.900 117.830  1.00  0.00           O
ATOM   3755  HW1 SOL X1288     102.640  24.040 117.840  1.00  0.00           H
ATOM   3756  HW2 SOL X1288     103.510  24.960 118.670  1.00  0.00           H
ATOM   3757  OW  SOL X1289      37.870   8.870  60.900  1.00  0.00           O
ATOM   3758  HW1 SOL X1289      37.460   9.510  61.490  1.00  0.00           H
ATOM   3759  HW2 SOL X1289      38.340   8.270  61.480  1.00  0.00           H
ATOM   3760  OW  SOL X1290     101.770  27.850 135.210  1.00  0.00           O
ATOM   3761  HW1 SOL X1290     102.220  28.690 135.230  1.00  0.00           H
ATOM   3762  HW2 SOL X1290     102.410  27.230 135.560  1.00  0.00           H
ATOM   3763  OW  SOL X1291     107.090   7.260   7.620  1.00  0.00           O
ATOM   3764  HW1 SOL X1291     106.880   7.610   6.750  1.00  0.00           H
ATOM   3765  HW2 SOL X1291     106.720   7.890   8.230  1.00  0.00           H
ATOM   3766  OW  SOL X1292      34.980  84.210  51.130  1.00  0.00           O
ATOM   3767  HW1 SOL X1292      34.320  83.540  50.950  1.00  0.00           H
ATOM   3768  HW2 SOL X1292      35.190  84.100  52.060  1.00  0.00           H
ATOM   3769  OW  SOL X1293      63.680  18.140 142.530  1.00  0.00           O
ATOM   3770  HW1 SOL X1293      63.150  18.460 141.800  1.00  0.00           H
ATOM   3771  HW2 SOL X1293      63.980  17.280 142.250  1.00  0.00           H
ATOM   3772  OW  SOL X1294      23.480  64.240  97.470  1.00  0.00           O
ATOM   3773  HW1 SOL X1294      22.600  63.930  97.650  1.00  0.00           H
ATOM   3774  HW2 SOL X1294      23.460  65.170  97.700  1.00  0.00           H
ATOM   3775  OW  SOL X1295      14.720  19.780  53.180  1.00  0.00           O
ATOM   3776  HW1 SOL X1295      14.560  19.770  54.120  1.00  0.00           H
ATOM   3777  HW2 SOL X1295      14.610  20.690  52.930  1.00  0.00           H
ATOM   3778  OW  SOL X1296      76.140  69.940  44.980  1.00  0.00           O
ATOM   3779  HW1 SOL X1296      76.130  70.860  45.260  1.00  0.00           H
ATOM   3780  HW2 SOL X1296      77.070  69.730  44.900  1.00  0.00           H
ATOM   3781  OW  SOL X1297      70.100  79.380 112.060  1.00  0.00           O
ATOM   3782  HW1 SOL X1297      70.260  80.260 112.400  1.00  0.00           H
ATOM   3783  HW2 SOL X1297      70.290  79.450 111.120  1.00  0.00           H
ATOM   3784  OW  SOL X1298      43.130 102.020  42.250  1.00  0.00           O
ATOM   3785  HW1 SOL X1298      43.360 101.620  41.410  1.00  0.00           H
ATOM   3786  HW2 SOL X1298      42.250 101.690  42.440  1.00  0.00           H
ATOM   3787  OW  SOL X1299      35.410  96.420  29.410  1.00  0.00           O
ATOM   3788  HW1 SOL X1299      34.620  96.800  29.810  1.00  0.00           H
ATOM   3789  HW2 SOL X1299      35.300  95.480  29.510  1.00  0.00           H
ATOM   3790  OW  SOL X1300      12.360  40.060 123.450  1.00  0.00           O
ATOM   3791  HW1 SOL X1300      13.280  39.970 123.700  1.00  0.00           H
ATOM   3792  HW2 SOL X1300      11.880  39.980 124.270  1.00  0.00           H
ATOM   3793  OW  SOL X1301      35.070  41.150   1.370  1.00  0.00           O
ATOM   3794  HW1 SOL X1301      35.000  42.070   1.650  1.00  0.00           H
ATOM   3795  HW2 SOL X1301      35.190  41.200   0.420  1.00  0.00           H
ATOM   3796  OW  SOL X1302      36.180  77.700  12.200  1.00  0.00           O
ATOM   3797  HW1 SOL X1302      35.860  77.060  12.840  1.00  0.00           H
ATOM   3798  HW2 SOL X1302      35.440  78.270  12.040  1.00  0.00           H
ATOM   3799  OW  SOL X1303      46.440  96.640  46.670  1.00  0.00           O
ATOM   3800  HW1 SOL X1303      46.180  96.830  45.770  1.00  0.00           H
ATOM   3801  HW2 SOL X1303      45.920  95.870  46.910  1.00  0.00           H
ATOM   3802  OW  SOL X1304     105.580  88.050 143.950  1.00  0.00           O
ATOM   3803  HW1 SOL X1304     106.430  87.900 144.360  1.00  0.00           H
ATOM   3804  HW2 SOL X1304     105.180  87.180 143.910  1.00  0.00           H
ATOM   3805  OW  SOL X1305      87.470  43.840   6.830  1.00  0.00           O
ATOM   3806  HW1 SOL X1305      88.280  43.920   6.320  1.00  0.00           H
ATOM   3807  HW2 SOL X1305      87.570  43.010   7.300  1.00  0.00           H
ATOM   3808  OW  SOL X1306      39.780  26.070   2.410  1.00  0.00           O
ATOM   3809  HW1 SOL X1306      40.340  26.830   2.520  1.00  0.00           H
ATOM   3810  HW2 SOL X1306      39.850  25.840   1.480  1.00  0.00           H
ATOM   3811  OW  SOL X1307      20.150  14.160 140.860  1.00  0.00           O
ATOM   3812  HW1 SOL X1307      20.440  13.560 141.550  1.00  0.00           H
ATOM   3813  HW2 SOL X1307      19.520  13.650 140.350  1.00  0.00           H
ATOM   3814  OW  SOL X1308      25.670  68.660 103.620  1.00  0.00           O
ATOM   3815  HW1 SOL X1308      25.310  69.210 104.320  1.00  0.00           H
ATOM   3816  HW2 SOL X1308      24.920  68.420 103.080  1.00  0.00           H
ATOM   3817  OW  SOL X1309      54.020  22.500 151.240  1.00  0.00           O
ATOM   3818  HW1 SOL X1309      53.080  22.520 151.080  1.00  0.00           H
ATOM   3819  HW2 SOL X1309      54.370  21.940 150.550  1.00  0.00           H
ATOM   3820  OW  SOL X1310      21.680 101.260  65.250  1.00  0.00           O
ATOM   3821  HW1 SOL X1310      20.970 101.900  65.200  1.00  0.00           H
ATOM   3822  HW2 SOL X1310      22.460 101.740  64.970  1.00  0.00           H
ATOM   3823  OW  SOL X1311      86.540  32.400  97.790  1.00  0.00           O
ATOM   3824  HW1 SOL X1311      86.600  31.600  97.260  1.00  0.00           H
ATOM   3825  HW2 SOL X1311      85.610  32.520  97.940  1.00  0.00           H
ATOM   3826  OW  SOL X1312      68.790  71.640 147.810  1.00  0.00           O
ATOM   3827  HW1 SOL X1312      69.580  72.150 147.650  1.00  0.00           H
ATOM   3828  HW2 SOL X1312      69.110  70.760 148.000  1.00  0.00           H
ATOM   3829  OW  SOL X1313      76.440  37.170 130.910  1.00  0.00           O
ATOM   3830  HW1 SOL X1313      76.040  37.110 131.780  1.00  0.00           H
ATOM   3831  HW2 SOL X1313      75.870  36.630 130.350  1.00  0.00           H
ATOM   3832  OW  SOL X1314      12.170  60.130  24.940  1.00  0.00           O
ATOM   3833  HW1 SOL X1314      12.640  60.190  24.110  1.00  0.00           H
ATOM   3834  HW2 SOL X1314      12.450  59.300  25.320  1.00  0.00           H
ATOM   3835  OW  SOL X1315      16.620  33.110 150.730  1.00  0.00           O
ATOM   3836  HW1 SOL X1315      16.550  33.200 151.680  1.00  0.00           H
ATOM   3837  HW2 SOL X1315      17.490  33.450 150.520  1.00  0.00           H
ATOM   3838  OW  SOL X1316      93.550  22.320 125.880  1.00  0.00           O
ATOM   3839  HW1 SOL X1316      94.090  22.060 125.130  1.00  0.00           H
ATOM   3840  HW2 SOL X1316      93.790  21.700 126.570  1.00  0.00           H
ATOM   3841  OW  SOL X1317      30.270   0.950 145.100  1.00  0.00           O
ATOM   3842  HW1 SOL X1317      29.910   1.110 144.230  1.00  0.00           H
ATOM   3843  HW2 SOL X1317      29.990   1.710 145.610  1.00  0.00           H
ATOM   3844  OW  SOL X1318      39.610  29.480  21.190  1.00  0.00           O
ATOM   3845  HW1 SOL X1318      40.210  29.230  20.480  1.00  0.00           H
ATOM   3846  HW2 SOL X1318      39.310  28.650  21.540  1.00  0.00           H
ATOM   3847  OW  SOL X1319      73.900  21.360  58.080  1.00  0.00           O
ATOM   3848  HW1 SOL X1319      73.890  22.190  57.600  1.00  0.00           H
ATOM   3849  HW2 SOL X1319      73.570  20.710  57.470  1.00  0.00           H
ATOM   3850  OW  SOL X1320      86.050  55.620 102.680  1.00  0.00           O
ATOM   3851  HW1 SOL X1320      86.040  55.910 103.590  1.00  0.00           H
ATOM   3852  HW2 SOL X1320      86.850  56.000 102.310  1.00  0.00           H
ATOM   3853  OW  SOL X1321      31.940 100.460 118.180  1.00  0.00           O
ATOM   3854  HW1 SOL X1321      32.380  99.760 118.650  1.00  0.00           H
ATOM   3855  HW2 SOL X1321      31.120 100.600 118.650  1.00  0.00           H
ATOM   3856  OW  SOL X1322      99.370  43.520 110.830  1.00  0.00           O
ATOM   3857  HW1 SOL X1322      99.800  42.760 110.440  1.00  0.00           H
ATOM   3858  HW2 SOL X1322      99.410  44.190 110.150  1.00  0.00           H
ATOM   3859  OW  SOL X1323      51.080  77.170  18.880  1.00  0.00           O
ATOM   3860  HW1 SOL X1323      51.450  76.360  19.250  1.00  0.00           H
ATOM   3861  HW2 SOL X1323      51.700  77.850  19.130  1.00  0.00           H
ATOM   3862  OW  SOL X1324      43.960  25.130 114.860  1.00  0.00           O
ATOM   3863  HW1 SOL X1324      43.700  25.920 115.320  1.00  0.00           H
ATOM   3864  HW2 SOL X1324      43.300  24.480 115.100  1.00  0.00           H
ATOM   3865  OW  SOL X1325       8.300  90.210 142.640  1.00  0.00           O
ATOM   3866  HW1 SOL X1325       8.550  90.750 141.890  1.00  0.00           H
ATOM   3867  HW2 SOL X1325       7.980  89.390 142.250  1.00  0.00           H
ATOM   3868  OW  SOL X1326       8.310  71.160 144.780  1.00  0.00           O
ATOM   3869  HW1 SOL X1326       8.770  71.700 145.420  1.00  0.00           H
ATOM   3870  HW2 SOL X1326       9.010  70.730 144.280  1.00  0.00           H
ATOM   3871  OW  SOL X1327       0.090  44.570 118.830  1.00  0.00           O
ATOM   3872  HW1 SOL X1327       0.100  45.250 118.150  1.00  0.00           H
ATOM   3873  HW2 SOL X1327       0.570  44.960 119.560  1.00  0.00           H
ATOM   3874  OW  SOL X1328      30.960  22.210   3.780  1.00  0.00           O
ATOM   3875  HW1 SOL X1328      30.510  22.880   4.310  1.00  0.00           H
ATOM   3876  HW2 SOL X1328      30.780  22.470   2.870  1.00  0.00           H
ATOM   3877  OW  SOL X1329      85.580  91.570  30.300  1.00  0.00           O
ATOM   3878  HW1 SOL X1329      85.420  91.670  31.240  1.00  0.00           H
ATOM   3879  HW2 SOL X1329      86.520  91.730  30.200  1.00  0.00           H
ATOM   3880  OW  SOL X1330     107.350  80.310  24.050  1.00  0.00           O
ATOM   3881  HW1 SOL X1330     107.200  80.620  23.150  1.00  0.00           H
ATOM   3882  HW2 SOL X1330     107.170  81.070  24.600  1.00  0.00           H
ATOM   3883  OW  SOL X1331      65.660 106.380   5.620  1.00  0.00           O
ATOM   3884  HW1 SOL X1331      66.160 106.020   6.360  1.00  0.00           H
ATOM   3885  HW2 SOL X1331      64.740 106.290   5.890  1.00  0.00           H
ATOM   3886  OW  SOL X1332      25.070  86.570 114.000  1.00  0.00           O
ATOM   3887  HW1 SOL X1332      25.900  86.620 114.470  1.00  0.00           H
ATOM   3888  HW2 SOL X1332      24.530  86.000 114.540  1.00  0.00           H
ATOM   3889  OW  SOL X1333      17.950 106.770  22.610  1.00  0.00           O
ATOM   3890  HW1 SOL X1333      18.340 106.670  21.740  1.00  0.00           H
ATOM   3891  HW2 SOL X1333      17.550 107.640  22.600  1.00  0.00           H
ATOM   3892  OW  SOL X1334     101.250   8.920 114.540  1.00  0.00           O
ATOM   3893  HW1 SOL X1334     102.150   8.830 114.860  1.00  0.00           H
ATOM   3894  HW2 SOL X1334     100.830   8.090 114.770  1.00  0.00           H
ATOM   3895  OW  SOL X1335      46.920   4.210  35.920  1.00  0.00           O
ATOM   3896  HW1 SOL X1335      46.040   4.440  36.230  1.00  0.00           H
ATOM   3897  HW2 SOL X1335      47.440   4.990  36.070  1.00  0.00           H
ATOM   3898  OW  SOL X1336      90.040  24.270   0.800  1.00  0.00           O
ATOM   3899  HW1 SOL X1336      90.470  23.780   1.500  1.00  0.00           H
ATOM   3900  HW2 SOL X1336      90.370  25.170   0.900  1.00  0.00           H
ATOM   3901  OW  SOL X1337      46.740   5.470 132.640  1.00  0.00           O
ATOM   3902  HW1 SOL X1337      47.000   4.910 133.370  1.00  0.00           H
ATOM   3903  HW2 SOL X1337      46.990   4.980 131.860  1.00  0.00           H
ATOM   3904  OW  SOL X1338      61.480  11.260  51.100  1.00  0.00           O
ATOM   3905  HW1 SOL X1338      61.030  11.970  51.560  1.00  0.00           H
ATOM   3906  HW2 SOL X1338      61.230  11.370  50.190  1.00  0.00           H
ATOM   3907  OW  SOL X1339      96.830   2.130 105.870  1.00  0.00           O
ATOM   3908  HW1 SOL X1339      97.240   2.610 105.150  1.00  0.00           H
ATOM   3909  HW2 SOL X1339      97.050   2.640 106.650  1.00  0.00           H
ATOM   3910  OW  SOL X1340      68.920  24.600  31.440  1.00  0.00           O
ATOM   3911  HW1 SOL X1340      69.610  24.650  30.780  1.00  0.00           H
ATOM   3912  HW2 SOL X1340      68.760  25.520  31.680  1.00  0.00           H
ATOM   3913  OW  SOL X1341      83.330  90.910  33.250  1.00  0.00           O
ATOM   3914  HW1 SOL X1341      82.600  90.660  33.810  1.00  0.00           H
ATOM   3915  HW2 SOL X1341      83.320  90.270  32.540  1.00  0.00           H
ATOM   3916  OW  SOL X1342      41.510  91.360 100.530  1.00  0.00           O
ATOM   3917  HW1 SOL X1342      41.990  90.970 101.260  1.00  0.00           H
ATOM   3918  HW2 SOL X1342      40.670  90.890 100.510  1.00  0.00           H
ATOM   3919  OW  SOL X1343      63.720  21.060  42.950  1.00  0.00           O
ATOM   3920  HW1 SOL X1343      63.620  20.730  43.840  1.00  0.00           H
ATOM   3921  HW2 SOL X1343      64.170  20.350  42.490  1.00  0.00           H
ATOM   3922  OW  SOL X1344      51.290  54.380 112.880  1.00  0.00           O
ATOM   3923  HW1 SOL X1344      51.580  53.590 113.330  1.00  0.00           H
ATOM   3924  HW2 SOL X1344      52.090  54.870 112.710  1.00  0.00           H
ATOM   3925  OW  SOL X1345      27.010  16.540 114.890  1.00  0.00           O
ATOM   3926  HW1 SOL X1345      26.360  15.990 114.460  1.00  0.00           H
ATOM   3927  HW2 SOL X1345      26.570  17.380 115.010  1.00  0.00           H
ATOM   3928  OW  SOL X1346      36.040  60.220  49.090  1.00  0.00           O
ATOM   3929  HW1 SOL X1346      36.730  59.800  49.590  1.00  0.00           H
ATOM   3930  HW2 SOL X1346      36.380  60.280  48.200  1.00  0.00           H
ATOM   3931  OW  SOL X1347      45.710  77.090  54.340  1.00  0.00           O
ATOM   3932  HW1 SOL X1347      46.440  77.580  53.950  1.00  0.00           H
ATOM   3933  HW2 SOL X1347      46.090  76.700  55.130  1.00  0.00           H
ATOM   3934  OW  SOL X1348      27.520  13.810 116.640  1.00  0.00           O
ATOM   3935  HW1 SOL X1348      27.310  13.300 115.860  1.00  0.00           H
ATOM   3936  HW2 SOL X1348      28.270  14.340 116.380  1.00  0.00           H
ATOM   3937  OW  SOL X1349      97.650   6.770  43.870  1.00  0.00           O
ATOM   3938  HW1 SOL X1349      97.770   7.420  43.170  1.00  0.00           H
ATOM   3939  HW2 SOL X1349      98.460   6.820  44.380  1.00  0.00           H
ATOM   3940  OW  SOL X1350      98.980  41.570  44.890  1.00  0.00           O
ATOM   3941  HW1 SOL X1350      99.180  42.070  44.100  1.00  0.00           H
ATOM   3942  HW2 SOL X1350      98.280  40.970  44.620  1.00  0.00           H
ATOM   3943  OW  SOL X1351      48.660  80.620 119.400  1.00  0.00           O
ATOM   3944  HW1 SOL X1351      48.090  81.330 119.130  1.00  0.00           H
ATOM   3945  HW2 SOL X1351      49.190  80.990 120.110  1.00  0.00           H
ATOM   3946  OW  SOL X1352      87.720  29.480 121.280  1.00  0.00           O
ATOM   3947  HW1 SOL X1352      87.720  28.590 121.640  1.00  0.00           H
ATOM   3948  HW2 SOL X1352      87.780  29.350 120.330  1.00  0.00           H
ATOM   3949  OW  SOL X1353      86.360  90.440 136.670  1.00  0.00           O
ATOM   3950  HW1 SOL X1353      86.110  90.900 135.870  1.00  0.00           H
ATOM   3951  HW2 SOL X1353      85.620  89.840 136.830  1.00  0.00           H
ATOM   3952  OW  SOL X1354      57.560  93.330 146.030  1.00  0.00           O
ATOM   3953  HW1 SOL X1354      57.840  93.780 145.240  1.00  0.00           H
ATOM   3954  HW2 SOL X1354      58.380  93.020 146.430  1.00  0.00           H
ATOM   3955  OW  SOL X1355     103.310  99.210 149.040  1.00  0.00           O
ATOM   3956  HW1 SOL X1355     104.070  99.780 149.140  1.00  0.00           H
ATOM   3957  HW2 SOL X1355     103.580  98.380 149.430  1.00  0.00           H
ATOM   3958  OW  SOL X1356      16.810  37.380  48.950  1.00  0.00           O
ATOM   3959  HW1 SOL X1356      16.150  37.240  49.630  1.00  0.00           H
ATOM   3960  HW2 SOL X1356      17.600  36.970  49.300  1.00  0.00           H
ATOM   3961  OW  SOL X1357      77.450  25.580  31.850  1.00  0.00           O
ATOM   3962  HW1 SOL X1357      77.670  25.820  30.950  1.00  0.00           H
ATOM   3963  HW2 SOL X1357      77.820  26.280  32.380  1.00  0.00           H
ATOM   3964  OW  SOL X1358      49.440  84.970  51.790  1.00  0.00           O
ATOM   3965  HW1 SOL X1358      50.280  85.070  52.230  1.00  0.00           H
ATOM   3966  HW2 SOL X1358      49.020  84.220  52.220  1.00  0.00           H
ATOM   3967  OW  SOL X1359      88.930   0.770   1.770  1.00  0.00           O
ATOM   3968  HW1 SOL X1359      89.430   1.450   2.220  1.00  0.00           H
ATOM   3969  HW2 SOL X1359      89.520   0.020   1.750  1.00  0.00           H
ATOM   3970  OW  SOL X1360      78.870  93.060 138.240  1.00  0.00           O
ATOM   3971  HW1 SOL X1360      78.140  92.640 137.780  1.00  0.00           H
ATOM   3972  HW2 SOL X1360      79.390  92.330 138.590  1.00  0.00           H
ATOM   3973  OW  SOL X1361      38.360  14.210   0.960  1.00  0.00           O
ATOM   3974  HW1 SOL X1361      38.590  14.090   1.880  1.00  0.00           H
ATOM   3975  HW2 SOL X1361      38.920  13.600   0.490  1.00  0.00           H
ATOM   3976  OW  SOL X1362       8.420   4.920 115.820  1.00  0.00           O
ATOM   3977  HW1 SOL X1362       8.520   5.800 116.170  1.00  0.00           H
ATOM   3978  HW2 SOL X1362       9.230   4.750 115.340  1.00  0.00           H
ATOM   3979  OW  SOL X1363     106.670 104.210  23.890  1.00  0.00           O
ATOM   3980  HW1 SOL X1363     105.880 103.900  24.330  1.00  0.00           H
ATOM   3981  HW2 SOL X1363     107.390 103.900  24.430  1.00  0.00           H
ATOM   3982  OW  SOL X1364       2.770  93.970  57.000  1.00  0.00           O
ATOM   3983  HW1 SOL X1364       2.240  94.010  57.790  1.00  0.00           H
ATOM   3984  HW2 SOL X1364       2.510  94.730  56.490  1.00  0.00           H
ATOM   3985  OW  SOL X1365      20.000  93.970 117.880  1.00  0.00           O
ATOM   3986  HW1 SOL X1365      20.840  94.130 117.460  1.00  0.00           H
ATOM   3987  HW2 SOL X1365      19.920  93.010 117.900  1.00  0.00           H
ATOM   3988  OW  SOL X1366      61.630  67.390  13.870  1.00  0.00           O
ATOM   3989  HW1 SOL X1366      60.670  67.360  13.900  1.00  0.00           H
ATOM   3990  HW2 SOL X1366      61.840  67.560  12.950  1.00  0.00           H
ATOM   3991  OW  SOL X1367      25.860  86.500   1.940  1.00  0.00           O
ATOM   3992  HW1 SOL X1367      25.930  85.790   1.300  1.00  0.00           H
ATOM   3993  HW2 SOL X1367      26.080  87.290   1.450  1.00  0.00           H
ATOM   3994  OW  SOL X1368      76.320  19.360  20.270  1.00  0.00           O
ATOM   3995  HW1 SOL X1368      75.680  20.050  20.110  1.00  0.00           H
ATOM   3996  HW2 SOL X1368      76.460  19.370  21.220  1.00  0.00           H
ATOM   3997  OW  SOL X1369      99.370  15.770  27.970  1.00  0.00           O
ATOM   3998  HW1 SOL X1369     100.100  15.870  27.360  1.00  0.00           H
ATOM   3999  HW2 SOL X1369      98.740  15.220  27.510  1.00  0.00           H
ATOM   4000  OW  SOL X1370      49.030  43.220 111.710  1.00  0.00           O
ATOM   4001  HW1 SOL X1370      48.080  43.140 111.770  1.00  0.00           H
ATOM   4002  HW2 SOL X1370      49.180  44.140 111.470  1.00  0.00           H
ATOM   4003  OW  SOL X1371      51.320  51.800 126.710  1.00  0.00           O
ATOM   4004  HW1 SOL X1371      51.820  52.540 127.060  1.00  0.00           H
ATOM   4005  HW2 SOL X1371      50.560  51.730 127.290  1.00  0.00           H
ATOM   4006  OW  SOL X1372      40.310  89.940 123.180  1.00  0.00           O
ATOM   4007  HW1 SOL X1372      40.400  90.550 122.450  1.00  0.00           H
ATOM   4008  HW2 SOL X1372      39.810  90.430 123.840  1.00  0.00           H
ATOM   4009  OW  SOL X1373      59.660  70.040  28.520  1.00  0.00           O
ATOM   4010  HW1 SOL X1373      59.830  70.190  27.590  1.00  0.00           H
ATOM   4011  HW2 SOL X1373      59.790  69.100  28.640  1.00  0.00           H
ATOM   4012  OW  SOL X1374       2.670  30.880  55.830  1.00  0.00           O
ATOM   4013  HW1 SOL X1374       2.170  30.670  55.040  1.00  0.00           H
ATOM   4014  HW2 SOL X1374       2.010  31.160  56.460  1.00  0.00           H
ATOM   4015  OW  SOL X1375      70.150  13.850 146.880  1.00  0.00           O
ATOM   4016  HW1 SOL X1375      70.200  12.910 146.670  1.00  0.00           H
ATOM   4017  HW2 SOL X1375      69.380  13.930 147.440  1.00  0.00           H
ATOM   4018  OW  SOL X1376     100.850  76.500   6.670  1.00  0.00           O
ATOM   4019  HW1 SOL X1376     100.020  76.430   6.200  1.00  0.00           H
ATOM   4020  HW2 SOL X1376     100.940  77.440   6.860  1.00  0.00           H
ATOM   4021  OW  SOL X1377      25.450  80.490 101.990  1.00  0.00           O
ATOM   4022  HW1 SOL X1377      25.470  80.030 101.160  1.00  0.00           H
ATOM   4023  HW2 SOL X1377      25.960  79.950 102.580  1.00  0.00           H
ATOM   4024  OW  SOL X1378      51.290   8.270  26.110  1.00  0.00           O
ATOM   4025  HW1 SOL X1378      51.000   9.160  26.290  1.00  0.00           H
ATOM   4026  HW2 SOL X1378      51.140   7.790  26.920  1.00  0.00           H
ATOM   4027  OW  SOL X1379      52.390  38.480 134.670  1.00  0.00           O
ATOM   4028  HW1 SOL X1379      52.220  37.570 134.420  1.00  0.00           H
ATOM   4029  HW2 SOL X1379      52.800  38.420 135.530  1.00  0.00           H
ATOM   4030  OW  SOL X1380      51.290  78.540 146.870  1.00  0.00           O
ATOM   4031  HW1 SOL X1380      52.060  79.090 147.040  1.00  0.00           H
ATOM   4032  HW2 SOL X1380      51.120  78.100 147.710  1.00  0.00           H
ATOM   4033  OW  SOL X1381      58.070  40.370   2.360  1.00  0.00           O
ATOM   4034  HW1 SOL X1381      58.580  40.540   3.150  1.00  0.00           H
ATOM   4035  HW2 SOL X1381      57.760  41.230   2.080  1.00  0.00           H
ATOM   4036  OW  SOL X1382      18.360  65.920 146.720  1.00  0.00           O
ATOM   4037  HW1 SOL X1382      17.950  65.580 145.920  1.00  0.00           H
ATOM   4038  HW2 SOL X1382      19.150  65.400 146.830  1.00  0.00           H
ATOM   4039  OW  SOL X1383      84.650  29.910 114.550  1.00  0.00           O
ATOM   4040  HW1 SOL X1383      84.270  30.680 114.140  1.00  0.00           H
ATOM   4041  HW2 SOL X1383      83.970  29.570 115.130  1.00  0.00           H
ATOM   4042  OW  SOL X1384      36.570  16.120   3.230  1.00  0.00           O
ATOM   4043  HW1 SOL X1384      35.790  16.140   3.790  1.00  0.00           H
ATOM   4044  HW2 SOL X1384      36.880  15.220   3.280  1.00  0.00           H
ATOM   4045  OW  SOL X1385     107.450  77.120 107.160  1.00  0.00           O
ATOM   4046  HW1 SOL X1385     107.140  76.220 107.060  1.00  0.00           H
ATOM   4047  HW2 SOL X1385     108.110  77.240 106.470  1.00  0.00           H
ATOM   4048  OW  SOL X1386      83.730  61.050   0.930  1.00  0.00           O
ATOM   4049  HW1 SOL X1386      83.840  61.900   0.500  1.00  0.00           H
ATOM   4050  HW2 SOL X1386      83.240  61.240   1.730  1.00  0.00           H
ATOM   4051  OW  SOL X1387      62.690  83.390 143.450  1.00  0.00           O
ATOM   4052  HW1 SOL X1387      63.040  82.570 143.110  1.00  0.00           H
ATOM   4053  HW2 SOL X1387      63.440  83.990 143.460  1.00  0.00           H
ATOM   4054  OW  SOL X1388      36.160  78.560 118.860  1.00  0.00           O
ATOM   4055  HW1 SOL X1388      35.720  78.280 118.060  1.00  0.00           H
ATOM   4056  HW2 SOL X1388      37.020  78.140 118.830  1.00  0.00           H
ATOM   4057  OW  SOL X1389      22.610  31.650  35.170  1.00  0.00           O
ATOM   4058  HW1 SOL X1389      21.750  31.650  34.750  1.00  0.00           H
ATOM   4059  HW2 SOL X1389      22.960  30.770  35.000  1.00  0.00           H
ATOM   4060  OW  SOL X1390       3.450  32.000 145.470  1.00  0.00           O
ATOM   4061  HW1 SOL X1390       2.910  31.830 146.250  1.00  0.00           H
ATOM   4062  HW2 SOL X1390       3.080  32.800 145.090  1.00  0.00           H
ATOM   4063  OW  SOL X1391       0.750  15.520 136.020  1.00  0.00           O
ATOM   4064  HW1 SOL X1391       0.020  15.540 135.390  1.00  0.00           H
ATOM   4065  HW2 SOL X1391       0.420  15.020 136.760  1.00  0.00           H
ATOM   4066  OW  SOL X1392      30.210  25.190 143.850  1.00  0.00           O
ATOM   4067  HW1 SOL X1392      30.980  24.680 144.100  1.00  0.00           H
ATOM   4068  HW2 SOL X1392      29.960  25.650 144.650  1.00  0.00           H
ATOM   4069  OW  SOL X1393      78.690  72.670 129.040  1.00  0.00           O
ATOM   4070  HW1 SOL X1393      78.680  72.810 128.090  1.00  0.00           H
ATOM   4071  HW2 SOL X1393      79.270  71.930 129.170  1.00  0.00           H
ATOM   4072  OW  SOL X1394      81.790  50.340 142.040  1.00  0.00           O
ATOM   4073  HW1 SOL X1394      82.610  50.320 141.550  1.00  0.00           H
ATOM   4074  HW2 SOL X1394      82.060  50.310 142.960  1.00  0.00           H
ATOM   4075  OW  SOL X1395      18.320  12.910 103.280  1.00  0.00           O
ATOM   4076  HW1 SOL X1395      18.060  13.660 103.810  1.00  0.00           H
ATOM   4077  HW2 SOL X1395      17.680  12.890 102.560  1.00  0.00           H
ATOM   4078  OW  SOL X1396      33.280  16.880 139.150  1.00  0.00           O
ATOM   4079  HW1 SOL X1396      33.960  16.870 138.480  1.00  0.00           H
ATOM   4080  HW2 SOL X1396      33.720  17.170 139.950  1.00  0.00           H
ATOM   4081  OW  SOL X1397     103.500  14.190  45.980  1.00  0.00           O
ATOM   4082  HW1 SOL X1397     104.020  14.250  46.780  1.00  0.00           H
ATOM   4083  HW2 SOL X1397     102.960  13.410  46.100  1.00  0.00           H
ATOM   4084  OW  SOL X1398      48.680  14.810 142.610  1.00  0.00           O
ATOM   4085  HW1 SOL X1398      48.270  13.990 142.310  1.00  0.00           H
ATOM   4086  HW2 SOL X1398      49.490  14.520 143.040  1.00  0.00           H
ATOM   4087  OW  SOL X1399      89.150  40.840  12.730  1.00  0.00           O
ATOM   4088  HW1 SOL X1399      89.440  39.930  12.710  1.00  0.00           H
ATOM   4089  HW2 SOL X1399      88.430  40.840  13.360  1.00  0.00           H
ATOM   4090  OW  SOL X1400      16.200  53.100 119.760  1.00  0.00           O
ATOM   4091  HW1 SOL X1400      16.790  53.580 119.170  1.00  0.00           H
ATOM   4092  HW2 SOL X1400      15.340  53.190 119.360  1.00  0.00           H
ATOM   4093  OW  SOL X1401      39.910  50.430 109.510  1.00  0.00           O
ATOM   4094  HW1 SOL X1401      39.050  50.400 109.090  1.00  0.00           H
ATOM   4095  HW2 SOL X1401      40.530  50.490 108.780  1.00  0.00           H
ATOM   4096  OW  SOL X1402      29.880  91.070  48.710  1.00  0.00           O
ATOM   4097  HW1 SOL X1402      30.250  90.580  49.450  1.00  0.00           H
ATOM   4098  HW2 SOL X1402      29.080  91.460  49.060  1.00  0.00           H
ATOM   4099  OW  SOL X1403      80.280  17.980 129.950  1.00  0.00           O
ATOM   4100  HW1 SOL X1403      81.200  18.190 129.780  1.00  0.00           H
ATOM   4101  HW2 SOL X1403      79.790  18.640 129.470  1.00  0.00           H
ATOM   4102  OW  SOL X1404       4.390 106.850   9.540  1.00  0.00           O
ATOM   4103  HW1 SOL X1404       4.140 106.240   8.850  1.00  0.00           H
ATOM   4104  HW2 SOL X1404       3.670 106.810  10.180  1.00  0.00           H
ATOM   4105  OW  SOL X1405      97.800  79.310 138.140  1.00  0.00           O
ATOM   4106  HW1 SOL X1405      97.740  80.140 137.660  1.00  0.00           H
ATOM   4107  HW2 SOL X1405      98.060  79.570 139.030  1.00  0.00           H
ATOM   4108  OW  SOL X1406      40.650  22.240 137.860  1.00  0.00           O
ATOM   4109  HW1 SOL X1406      40.550  22.310 138.810  1.00  0.00           H
ATOM   4110  HW2 SOL X1406      39.790  22.470 137.510  1.00  0.00           H
ATOM   4111  OW  SOL X1407      91.220  47.600  37.570  1.00  0.00           O
ATOM   4112  HW1 SOL X1407      91.360  46.800  37.060  1.00  0.00           H
ATOM   4113  HW2 SOL X1407      90.270  47.720  37.560  1.00  0.00           H
ATOM   4114  OW  SOL X1408      96.370  61.860  22.220  1.00  0.00           O
ATOM   4115  HW1 SOL X1408      95.460  61.620  22.380  1.00  0.00           H
ATOM   4116  HW2 SOL X1408      96.330  62.460  21.470  1.00  0.00           H
ATOM   4117  OW  SOL X1409      97.530  60.650  49.450  1.00  0.00           O
ATOM   4118  HW1 SOL X1409      97.800  59.830  49.860  1.00  0.00           H
ATOM   4119  HW2 SOL X1409      96.660  60.460  49.090  1.00  0.00           H
ATOM   4120  OW  SOL X1410     102.790 108.400  27.810  1.00  0.00           O
ATOM   4121  HW1 SOL X1410     102.610 107.950  28.630  1.00  0.00           H
ATOM   4122  HW2 SOL X1410     103.270 107.760  27.280  1.00  0.00           H
ATOM   4123  OW  SOL X1411      35.870  63.170 153.470  1.00  0.00           O
ATOM   4124  HW1 SOL X1411      36.640  63.730 153.610  1.00  0.00           H
ATOM   4125  HW2 SOL X1411      35.440  63.140 154.330  1.00  0.00           H
ATOM   4126  OW  SOL X1412      22.870  38.420 128.500  1.00  0.00           O
ATOM   4127  HW1 SOL X1412      23.450  38.300 129.250  1.00  0.00           H
ATOM   4128  HW2 SOL X1412      23.190  37.810 127.840  1.00  0.00           H
ATOM   4129  OW  SOL X1413      35.980  20.360  50.820  1.00  0.00           O
ATOM   4130  HW1 SOL X1413      36.070  21.130  51.380  1.00  0.00           H
ATOM   4131  HW2 SOL X1413      36.730  20.410  50.220  1.00  0.00           H
ATOM   4132  OW  SOL X1414      21.030  42.480 119.520  1.00  0.00           O
ATOM   4133  HW1 SOL X1414      20.390  42.890 120.110  1.00  0.00           H
ATOM   4134  HW2 SOL X1414      21.600  43.210 119.250  1.00  0.00           H
ATOM   4135  OW  SOL X1415      14.880  64.160  55.040  1.00  0.00           O
ATOM   4136  HW1 SOL X1415      14.710  64.850  54.400  1.00  0.00           H
ATOM   4137  HW2 SOL X1415      14.020  63.840  55.270  1.00  0.00           H
ATOM   4138  OW  SOL X1416     105.260 104.690  50.540  1.00  0.00           O
ATOM   4139  HW1 SOL X1416     104.520 104.470  51.100  1.00  0.00           H
ATOM   4140  HW2 SOL X1416     106.030 104.450  51.050  1.00  0.00           H
ATOM   4141  OW  SOL X1417      71.480  44.490 112.440  1.00  0.00           O
ATOM   4142  HW1 SOL X1417      72.080  44.640 111.720  1.00  0.00           H
ATOM   4143  HW2 SOL X1417      71.090  43.640 112.260  1.00  0.00           H
ATOM   4144  OW  SOL X1418      24.750  25.370 113.810  1.00  0.00           O
ATOM   4145  HW1 SOL X1418      24.210  25.600 114.570  1.00  0.00           H
ATOM   4146  HW2 SOL X1418      24.150  24.890 113.230  1.00  0.00           H
ATOM   4147  OW  SOL X1419      24.840  26.890 116.610  1.00  0.00           O
ATOM   4148  HW1 SOL X1419      24.720  27.840 116.640  1.00  0.00           H
ATOM   4149  HW2 SOL X1419      25.780  26.770 116.500  1.00  0.00           H
ATOM   4150  OW  SOL X1420      93.760 106.790  11.870  1.00  0.00           O
ATOM   4151  HW1 SOL X1420      94.210 106.440  11.090  1.00  0.00           H
ATOM   4152  HW2 SOL X1420      93.400 107.620  11.580  1.00  0.00           H
ATOM   4153  OW  SOL X1421      24.880  63.640 123.790  1.00  0.00           O
ATOM   4154  HW1 SOL X1421      25.810  63.530 123.580  1.00  0.00           H
ATOM   4155  HW2 SOL X1421      24.830  63.490 124.730  1.00  0.00           H
ATOM   4156  OW  SOL X1422     108.000  58.530   4.020  1.00  0.00           O
ATOM   4157  HW1 SOL X1422       0.020  57.940   3.450  1.00  0.00           H
ATOM   4158  HW2 SOL X1422     107.820  59.300   3.490  1.00  0.00           H
ATOM   4159  OW  SOL X1423      30.780  74.650  23.830  1.00  0.00           O
ATOM   4160  HW1 SOL X1423      30.050  74.610  23.210  1.00  0.00           H
ATOM   4161  HW2 SOL X1423      30.380  74.460  24.680  1.00  0.00           H
ATOM   4162  OW  SOL X1424      34.730 103.150  17.200  1.00  0.00           O
ATOM   4163  HW1 SOL X1424      34.700 104.060  17.490  1.00  0.00           H
ATOM   4164  HW2 SOL X1424      34.250 102.670  17.870  1.00  0.00           H
ATOM   4165  OW  SOL X1425      79.770  76.240 146.810  1.00  0.00           O
ATOM   4166  HW1 SOL X1425      79.650  75.790 147.640  1.00  0.00           H
ATOM   4167  HW2 SOL X1425      80.280  77.020 147.020  1.00  0.00           H
ATOM   4168  OW  SOL X1426      28.800  14.020 136.020  1.00  0.00           O
ATOM   4169  HW1 SOL X1426      28.880  14.060 135.060  1.00  0.00           H
ATOM   4170  HW2 SOL X1426      27.860  14.030 136.180  1.00  0.00           H
ATOM   4171  OW  SOL X1427      29.780  67.680 135.490  1.00  0.00           O
ATOM   4172  HW1 SOL X1427      29.540  67.710 136.420  1.00  0.00           H
ATOM   4173  HW2 SOL X1427      29.540  66.800 135.210  1.00  0.00           H
ATOM   4174  OW  SOL X1428      47.320  59.590  50.100  1.00  0.00           O
ATOM   4175  HW1 SOL X1428      48.040  59.790  50.700  1.00  0.00           H
ATOM   4176  HW2 SOL X1428      46.550  59.950  50.530  1.00  0.00           H
ATOM   4177  OW  SOL X1429      57.600  80.430  18.840  1.00  0.00           O
ATOM   4178  HW1 SOL X1429      58.460  80.620  19.210  1.00  0.00           H
ATOM   4179  HW2 SOL X1429      57.750  80.350  17.900  1.00  0.00           H
ATOM   4180  OW  SOL X1430      35.590  68.310   3.370  1.00  0.00           O
ATOM   4181  HW1 SOL X1430      35.380  67.960   2.510  1.00  0.00           H
ATOM   4182  HW2 SOL X1430      36.370  68.850   3.240  1.00  0.00           H
ATOM   4183  OW  SOL X1431      90.430  20.650 124.860  1.00  0.00           O
ATOM   4184  HW1 SOL X1431      91.220  20.890 124.370  1.00  0.00           H
ATOM   4185  HW2 SOL X1431      89.710  20.860 124.270  1.00  0.00           H
ATOM   4186  OW  SOL X1432     107.540   5.890  26.500  1.00  0.00           O
ATOM   4187  HW1 SOL X1432     106.720   5.480  26.250  1.00  0.00           H
ATOM   4188  HW2 SOL X1432     107.920   6.200  25.680  1.00  0.00           H
ATOM   4189  OW  SOL X1433      60.160  21.010  44.190  1.00  0.00           O
ATOM   4190  HW1 SOL X1433      59.970  21.690  43.540  1.00  0.00           H
ATOM   4191  HW2 SOL X1433      60.440  20.260  43.670  1.00  0.00           H
ATOM   4192  OW  SOL X1434      85.950   8.530 139.830  1.00  0.00           O
ATOM   4193  HW1 SOL X1434      85.220   8.840 140.370  1.00  0.00           H
ATOM   4194  HW2 SOL X1434      86.720   8.990 140.170  1.00  0.00           H
ATOM   4195  OW  SOL X1435      96.370  67.100  12.620  1.00  0.00           O
ATOM   4196  HW1 SOL X1435      96.050  67.140  13.530  1.00  0.00           H
ATOM   4197  HW2 SOL X1435      95.790  66.480  12.190  1.00  0.00           H
ATOM   4198  OW  SOL X1436      26.230  42.650 126.460  1.00  0.00           O
ATOM   4199  HW1 SOL X1436      25.410  43.020 126.130  1.00  0.00           H
ATOM   4200  HW2 SOL X1436      26.300  42.970 127.360  1.00  0.00           H
ATOM   4201  OW  SOL X1437      20.020  75.240 136.180  1.00  0.00           O
ATOM   4202  HW1 SOL X1437      20.080  74.290 136.260  1.00  0.00           H
ATOM   4203  HW2 SOL X1437      20.470  75.570 136.950  1.00  0.00           H
ATOM   4204  OW  SOL X1438      35.730   2.470  42.600  1.00  0.00           O
ATOM   4205  HW1 SOL X1438      36.170   3.300  42.450  1.00  0.00           H
ATOM   4206  HW2 SOL X1438      35.190   2.610  43.380  1.00  0.00           H
ATOM   4207  OW  SOL X1439      99.420  68.250   2.680  1.00  0.00           O
ATOM   4208  HW1 SOL X1439      98.670  68.680   3.080  1.00  0.00           H
ATOM   4209  HW2 SOL X1439      99.390  68.510   1.760  1.00  0.00           H
ATOM   4210  OW  SOL X1440      46.780   0.480 140.580  1.00  0.00           O
ATOM   4211  HW1 SOL X1440      47.500 108.330 140.710  1.00  0.00           H
ATOM   4212  HW2 SOL X1440      47.110   1.300 140.940  1.00  0.00           H
ATOM   4213  OW  SOL X1441      97.670  38.610 140.850  1.00  0.00           O
ATOM   4214  HW1 SOL X1441      97.250  39.020 141.610  1.00  0.00           H
ATOM   4215  HW2 SOL X1441      98.580  38.890 140.910  1.00  0.00           H
ATOM   4216  OW  SOL X1442      12.770  61.880  53.340  1.00  0.00           O
ATOM   4217  HW1 SOL X1442      12.720  62.360  54.170  1.00  0.00           H
ATOM   4218  HW2 SOL X1442      11.900  61.500  53.220  1.00  0.00           H
ATOM   4219  OW  SOL X1443      79.560  35.240 123.750  1.00  0.00           O
ATOM   4220  HW1 SOL X1443      79.850  35.620 124.580  1.00  0.00           H
ATOM   4221  HW2 SOL X1443      78.630  35.060 123.880  1.00  0.00           H
ATOM   4222  OW  SOL X1444      31.540  50.750  60.990  1.00  0.00           O
ATOM   4223  HW1 SOL X1444      31.980  51.600  61.000  1.00  0.00           H
ATOM   4224  HW2 SOL X1444      32.210  50.120  61.260  1.00  0.00           H
ATOM   4225  OW  SOL X1445      10.630  98.870  50.290  1.00  0.00           O
ATOM   4226  HW1 SOL X1445      11.360  99.310  50.740  1.00  0.00           H
ATOM   4227  HW2 SOL X1445       9.950  98.790  50.960  1.00  0.00           H
ATOM   4228  OW  SOL X1446      49.400  32.600 108.980  1.00  0.00           O
ATOM   4229  HW1 SOL X1446      49.040  32.070 108.270  1.00  0.00           H
ATOM   4230  HW2 SOL X1446      48.650  33.090 109.320  1.00  0.00           H
ATOM   4231  OW  SOL X1447     105.160  11.220  46.890  1.00  0.00           O
ATOM   4232  HW1 SOL X1447     105.750  11.410  47.610  1.00  0.00           H
ATOM   4233  HW2 SOL X1447     104.390  11.750  47.060  1.00  0.00           H
ATOM   4234  OW  SOL X1448      81.010  85.050 150.220  1.00  0.00           O
ATOM   4235  HW1 SOL X1448      81.520  84.350 149.800  1.00  0.00           H
ATOM   4236  HW2 SOL X1448      81.430  85.860 149.920  1.00  0.00           H
ATOM   4237  OW  SOL X1449      41.240  16.000   1.990  1.00  0.00           O
ATOM   4238  HW1 SOL X1449      41.150  15.440   2.770  1.00  0.00           H
ATOM   4239  HW2 SOL X1449      41.590  15.420   1.310  1.00  0.00           H
ATOM   4240  OW  SOL X1450     105.020  19.740   3.440  1.00  0.00           O
ATOM   4241  HW1 SOL X1450     105.550  19.460   2.690  1.00  0.00           H
ATOM   4242  HW2 SOL X1450     105.660  19.940   4.120  1.00  0.00           H
ATOM   4243  OW  SOL X1451      46.370  26.730 100.040  1.00  0.00           O
ATOM   4244  HW1 SOL X1451      46.540  26.280  99.210  1.00  0.00           H
ATOM   4245  HW2 SOL X1451      45.430  26.900 100.020  1.00  0.00           H
ATOM   4246  OW  SOL X1452      68.580  42.380 127.460  1.00  0.00           O
ATOM   4247  HW1 SOL X1452      69.030  42.420 128.300  1.00  0.00           H
ATOM   4248  HW2 SOL X1452      69.160  41.870 126.900  1.00  0.00           H
ATOM   4249  OW  SOL X1453      73.810  10.320  52.020  1.00  0.00           O
ATOM   4250  HW1 SOL X1453      74.170   9.590  52.520  1.00  0.00           H
ATOM   4251  HW2 SOL X1453      73.830  11.060  52.630  1.00  0.00           H
ATOM   4252  OW  SOL X1454      77.840  61.140   7.850  1.00  0.00           O
ATOM   4253  HW1 SOL X1454      77.580  61.130   8.770  1.00  0.00           H
ATOM   4254  HW2 SOL X1454      77.270  61.790   7.440  1.00  0.00           H
ATOM   4255  OW  SOL X1455      18.970 104.160  29.480  1.00  0.00           O
ATOM   4256  HW1 SOL X1455      18.250 104.630  29.070  1.00  0.00           H
ATOM   4257  HW2 SOL X1455      19.740 104.710  29.330  1.00  0.00           H
ATOM   4258  OW  SOL X1456      57.110  14.130 134.320  1.00  0.00           O
ATOM   4259  HW1 SOL X1456      56.680  14.860 133.880  1.00  0.00           H
ATOM   4260  HW2 SOL X1456      56.810  13.350 133.850  1.00  0.00           H
ATOM   4261  OW  SOL X1457      52.510  40.360 141.530  1.00  0.00           O
ATOM   4262  HW1 SOL X1457      51.920  41.110 141.490  1.00  0.00           H
ATOM   4263  HW2 SOL X1457      53.360  40.730 141.760  1.00  0.00           H
ATOM   4264  OW  SOL X1458      34.430  53.700  50.230  1.00  0.00           O
ATOM   4265  HW1 SOL X1458      33.660  53.910  50.750  1.00  0.00           H
ATOM   4266  HW2 SOL X1458      34.120  53.060  49.580  1.00  0.00           H
ATOM   4267  OW  SOL X1459      19.770  98.190  17.810  1.00  0.00           O
ATOM   4268  HW1 SOL X1459      19.320  97.740  17.100  1.00  0.00           H
ATOM   4269  HW2 SOL X1459      20.490  97.610  18.050  1.00  0.00           H
ATOM   4270  OW  SOL X1460      76.080  46.580  44.700  1.00  0.00           O
ATOM   4271  HW1 SOL X1460      75.290  46.280  44.240  1.00  0.00           H
ATOM   4272  HW2 SOL X1460      76.340  47.370  44.220  1.00  0.00           H
ATOM   4273  OW  SOL X1461      83.100  86.030 133.240  1.00  0.00           O
ATOM   4274  HW1 SOL X1461      82.170  85.960 133.440  1.00  0.00           H
ATOM   4275  HW2 SOL X1461      83.290  86.960 133.320  1.00  0.00           H
ATOM   4276  OW  SOL X1462      37.180  11.690  31.070  1.00  0.00           O
ATOM   4277  HW1 SOL X1462      37.700  11.590  31.870  1.00  0.00           H
ATOM   4278  HW2 SOL X1462      37.660  11.180  30.420  1.00  0.00           H
ATOM   4279  OW  SOL X1463     107.010  89.110  51.270  1.00  0.00           O
ATOM   4280  HW1 SOL X1463     106.870  89.850  51.850  1.00  0.00           H
ATOM   4281  HW2 SOL X1463     107.870  88.770  51.490  1.00  0.00           H
ATOM   4282  OW  SOL X1464      51.220   1.750  35.310  1.00  0.00           O
ATOM   4283  HW1 SOL X1464      50.850   0.870  35.230  1.00  0.00           H
ATOM   4284  HW2 SOL X1464      51.640   1.910  34.470  1.00  0.00           H
ATOM   4285  OW  SOL X1465      19.080  91.470 103.890  1.00  0.00           O
ATOM   4286  HW1 SOL X1465      18.650  92.320 103.840  1.00  0.00           H
ATOM   4287  HW2 SOL X1465      20.000  91.660 103.730  1.00  0.00           H
ATOM   4288  OW  SOL X1466     106.690  93.730 128.540  1.00  0.00           O
ATOM   4289  HW1 SOL X1466     106.290  94.430 128.020  1.00  0.00           H
ATOM   4290  HW2 SOL X1466     105.950  93.170 128.800  1.00  0.00           H
ATOM   4291  OW  SOL X1467      29.210  83.590 144.800  1.00  0.00           O
ATOM   4292  HW1 SOL X1467      28.740  83.850 145.590  1.00  0.00           H
ATOM   4293  HW2 SOL X1467      30.050  83.260 145.120  1.00  0.00           H
ATOM   4294  OW  SOL X1468      69.750  72.200  43.530  1.00  0.00           O
ATOM   4295  HW1 SOL X1468      70.370  71.500  43.740  1.00  0.00           H
ATOM   4296  HW2 SOL X1468      70.250  73.000  43.630  1.00  0.00           H
ATOM   4297  OW  SOL X1469       7.050 106.040  26.520  1.00  0.00           O
ATOM   4298  HW1 SOL X1469       7.700 106.700  26.740  1.00  0.00           H
ATOM   4299  HW2 SOL X1469       6.250 106.350  26.940  1.00  0.00           H
ATOM   4300  OW  SOL X1470       6.600  21.960   7.230  1.00  0.00           O
ATOM   4301  HW1 SOL X1470       5.900  22.340   7.760  1.00  0.00           H
ATOM   4302  HW2 SOL X1470       7.370  22.500   7.410  1.00  0.00           H
ATOM   4303  OW  SOL X1471      77.150  85.200  17.440  1.00  0.00           O
ATOM   4304  HW1 SOL X1471      77.400  85.960  17.970  1.00  0.00           H
ATOM   4305  HW2 SOL X1471      76.700  84.620  18.050  1.00  0.00           H
ATOM   4306  OW  SOL X1472      19.120  42.880 128.390  1.00  0.00           O
ATOM   4307  HW1 SOL X1472      18.530  42.130 128.390  1.00  0.00           H
ATOM   4308  HW2 SOL X1472      19.350  43.000 129.310  1.00  0.00           H
ATOM   4309  OW  SOL X1473      93.300  75.660  20.320  1.00  0.00           O
ATOM   4310  HW1 SOL X1473      93.750  75.870  19.500  1.00  0.00           H
ATOM   4311  HW2 SOL X1473      94.000  75.390  20.920  1.00  0.00           H
ATOM   4312  OW  SOL X1474      91.030  49.550  20.010  1.00  0.00           O
ATOM   4313  HW1 SOL X1474      91.540  49.850  20.770  1.00  0.00           H
ATOM   4314  HW2 SOL X1474      90.410  50.260  19.860  1.00  0.00           H
ATOM   4315  OW  SOL X1475       4.810 101.110 138.480  1.00  0.00           O
ATOM   4316  HW1 SOL X1475       4.260 101.550 137.830  1.00  0.00           H
ATOM   4317  HW2 SOL X1475       5.480 100.660 137.960  1.00  0.00           H
ATOM   4318  OW  SOL X1476     104.020  63.250 121.720  1.00  0.00           O
ATOM   4319  HW1 SOL X1476     104.560  64.030 121.580  1.00  0.00           H
ATOM   4320  HW2 SOL X1476     103.220  63.580 122.130  1.00  0.00           H
ATOM   4321  OW  SOL X1477      60.900  64.910 144.430  1.00  0.00           O
ATOM   4322  HW1 SOL X1477      60.360  64.150 144.670  1.00  0.00           H
ATOM   4323  HW2 SOL X1477      60.750  65.030 143.500  1.00  0.00           H
ATOM   4324  OW  SOL X1478       1.490  98.830  52.660  1.00  0.00           O
ATOM   4325  HW1 SOL X1478       1.200  99.400  53.380  1.00  0.00           H
ATOM   4326  HW2 SOL X1478       2.440  98.760  52.790  1.00  0.00           H
ATOM   4327  OW  SOL X1479       6.970  44.120 109.610  1.00  0.00           O
ATOM   4328  HW1 SOL X1479       6.460  44.540 108.930  1.00  0.00           H
ATOM   4329  HW2 SOL X1479       7.800  44.600 109.620  1.00  0.00           H
ATOM   4330  OW  SOL X1480      79.140  53.480  32.790  1.00  0.00           O
ATOM   4331  HW1 SOL X1480      78.320  53.520  32.300  1.00  0.00           H
ATOM   4332  HW2 SOL X1480      79.740  52.990  32.220  1.00  0.00           H
ATOM   4333  OW  SOL X1481      92.120  10.310 113.280  1.00  0.00           O
ATOM   4334  HW1 SOL X1481      91.420  10.240 112.630  1.00  0.00           H
ATOM   4335  HW2 SOL X1481      91.710  10.030 114.100  1.00  0.00           H
ATOM   4336  OW  SOL X1482      12.410  55.170  29.490  1.00  0.00           O
ATOM   4337  HW1 SOL X1482      11.910  55.840  29.940  1.00  0.00           H
ATOM   4338  HW2 SOL X1482      11.840  54.880  28.780  1.00  0.00           H
ATOM   4339  OW  SOL X1483      77.440   1.620  94.160  1.00  0.00           O
ATOM   4340  HW1 SOL X1483      78.390   1.680  94.240  1.00  0.00           H
ATOM   4341  HW2 SOL X1483      77.160   2.480  93.850  1.00  0.00           H
ATOM   4342  OW  SOL X1484      69.800  62.410 107.820  1.00  0.00           O
ATOM   4343  HW1 SOL X1484      70.150  62.220 106.960  1.00  0.00           H
ATOM   4344  HW2 SOL X1484      70.430  62.020 108.430  1.00  0.00           H
ATOM   4345  OW  SOL X1485      28.420  25.980  12.750  1.00  0.00           O
ATOM   4346  HW1 SOL X1485      29.140  25.400  12.970  1.00  0.00           H
ATOM   4347  HW2 SOL X1485      27.650  25.580  13.150  1.00  0.00           H
ATOM   4348  OW  SOL X1486      75.670  31.200  33.310  1.00  0.00           O
ATOM   4349  HW1 SOL X1486      76.550  31.120  32.940  1.00  0.00           H
ATOM   4350  HW2 SOL X1486      75.500  32.140  33.340  1.00  0.00           H
ATOM   4351  OW  SOL X1487      19.600  74.940  63.530  1.00  0.00           O
ATOM   4352  HW1 SOL X1487      20.480  74.560  63.440  1.00  0.00           H
ATOM   4353  HW2 SOL X1487      19.720  75.660  64.150  1.00  0.00           H
ATOM   4354  OW  SOL X1488      35.970 101.570  62.500  1.00  0.00           O
ATOM   4355  HW1 SOL X1488      35.280 101.010  62.840  1.00  0.00           H
ATOM   4356  HW2 SOL X1488      36.780 101.220  62.870  1.00  0.00           H
ATOM   4357  OW  SOL X1489     107.440  92.970   4.680  1.00  0.00           O
ATOM   4358  HW1 SOL X1489     106.620  93.480   4.710  1.00  0.00           H
ATOM   4359  HW2 SOL X1489     107.650  92.920   3.740  1.00  0.00           H
ATOM   4360  OW  SOL X1490      98.080  43.720   5.520  1.00  0.00           O
ATOM   4361  HW1 SOL X1490      98.220  44.590   5.140  1.00  0.00           H
ATOM   4362  HW2 SOL X1490      97.140  43.660   5.650  1.00  0.00           H
ATOM   4363  OW  SOL X1491      95.710   1.250 119.180  1.00  0.00           O
ATOM   4364  HW1 SOL X1491      96.540   1.400 119.640  1.00  0.00           H
ATOM   4365  HW2 SOL X1491      95.970   1.150 118.260  1.00  0.00           H
ATOM   4366  OW  SOL X1492      52.480  67.940  97.800  1.00  0.00           O
ATOM   4367  HW1 SOL X1492      52.280  67.000  97.840  1.00  0.00           H
ATOM   4368  HW2 SOL X1492      51.660  68.350  97.530  1.00  0.00           H
ATOM   4369  OW  SOL X1493       7.260  19.090 118.540  1.00  0.00           O
ATOM   4370  HW1 SOL X1493       6.560  18.500 118.780  1.00  0.00           H
ATOM   4371  HW2 SOL X1493       7.500  19.530 119.350  1.00  0.00           H
ATOM   4372  OW  SOL X1494      93.880  92.540   0.880  1.00  0.00           O
ATOM   4373  HW1 SOL X1494      93.330  93.290   1.110  1.00  0.00           H
ATOM   4374  HW2 SOL X1494      93.670  92.360 154.820  1.00  0.00           H
ATOM   4375  OW  SOL X1495      98.440  64.000 114.700  1.00  0.00           O
ATOM   4376  HW1 SOL X1495      99.380  64.120 114.670  1.00  0.00           H
ATOM   4377  HW2 SOL X1495      98.240  63.480 113.920  1.00  0.00           H
ATOM   4378  OW  SOL X1496       9.490  96.230 143.370  1.00  0.00           O
ATOM   4379  HW1 SOL X1496      10.360  96.590 143.170  1.00  0.00           H
ATOM   4380  HW2 SOL X1496       9.450  95.410 142.880  1.00  0.00           H
ATOM   4381  OW  SOL X1497      20.810  45.530  52.920  1.00  0.00           O
ATOM   4382  HW1 SOL X1497      19.990  45.210  53.280  1.00  0.00           H
ATOM   4383  HW2 SOL X1497      20.920  45.020  52.110  1.00  0.00           H
ATOM   4384  OW  SOL X1498      47.940 103.810  63.450  1.00  0.00           O
ATOM   4385  HW1 SOL X1498      47.110 104.260  63.580  1.00  0.00           H
ATOM   4386  HW2 SOL X1498      47.790 102.920  63.770  1.00  0.00           H
ATOM   4387  OW  SOL X1499      31.030  37.070   8.560  1.00  0.00           O
ATOM   4388  HW1 SOL X1499      30.630  36.480   9.200  1.00  0.00           H
ATOM   4389  HW2 SOL X1499      31.910  37.240   8.910  1.00  0.00           H
ATOM   4390  OW  SOL X1500      84.520  47.080  30.770  1.00  0.00           O
ATOM   4391  HW1 SOL X1500      85.040  47.770  30.370  1.00  0.00           H
ATOM   4392  HW2 SOL X1500      83.680  47.100  30.310  1.00  0.00           H
ATOM   4393  OW  SOL X1501      44.190 102.550 126.100  1.00  0.00           O
ATOM   4394  HW1 SOL X1501      43.830 101.770 126.530  1.00  0.00           H
ATOM   4395  HW2 SOL X1501      43.440 102.950 125.670  1.00  0.00           H
ATOM   4396  OW  SOL X1502      19.450  68.670  51.450  1.00  0.00           O
ATOM   4397  HW1 SOL X1502      19.220  67.770  51.680  1.00  0.00           H
ATOM   4398  HW2 SOL X1502      18.980  68.840  50.630  1.00  0.00           H
ATOM   4399  OW  SOL X1503      72.470  81.190  10.780  1.00  0.00           O
ATOM   4400  HW1 SOL X1503      73.060  81.440  11.480  1.00  0.00           H
ATOM   4401  HW2 SOL X1503      71.950  80.480  11.150  1.00  0.00           H
ATOM   4402  OW  SOL X1504      55.250  91.750 107.930  1.00  0.00           O
ATOM   4403  HW1 SOL X1504      55.010  90.890 107.600  1.00  0.00           H
ATOM   4404  HW2 SOL X1504      56.100  91.930 107.520  1.00  0.00           H
ATOM   4405  OW  SOL X1505      98.450  89.190 106.720  1.00  0.00           O
ATOM   4406  HW1 SOL X1505      99.360  88.900 106.740  1.00  0.00           H
ATOM   4407  HW2 SOL X1505      98.350  89.630 105.880  1.00  0.00           H
ATOM   4408  OW  SOL X1506      96.280  87.620 107.540  1.00  0.00           O
ATOM   4409  HW1 SOL X1506      95.980  87.930 108.390  1.00  0.00           H
ATOM   4410  HW2 SOL X1506      96.810  88.340 107.190  1.00  0.00           H
ATOM   4411  OW  SOL X1507     104.500  29.740  40.520  1.00  0.00           O
ATOM   4412  HW1 SOL X1507     104.190  30.370  41.170  1.00  0.00           H
ATOM   4413  HW2 SOL X1507     105.460  29.770  40.590  1.00  0.00           H
ATOM   4414  OW  SOL X1508      26.240  27.220 150.780  1.00  0.00           O
ATOM   4415  HW1 SOL X1508      26.860  27.450 150.090  1.00  0.00           H
ATOM   4416  HW2 SOL X1508      25.590  27.920 150.770  1.00  0.00           H
ATOM   4417  OW  SOL X1509      67.820 104.150   9.920  1.00  0.00           O
ATOM   4418  HW1 SOL X1509      68.680 104.280   9.530  1.00  0.00           H
ATOM   4419  HW2 SOL X1509      67.760 103.200  10.030  1.00  0.00           H
ATOM   4420  OW  SOL X1510      57.530  64.870   3.290  1.00  0.00           O
ATOM   4421  HW1 SOL X1510      57.570  63.920   3.230  1.00  0.00           H
ATOM   4422  HW2 SOL X1510      58.370  65.180   2.960  1.00  0.00           H
ATOM   4423  OW  SOL X1511      80.320  65.120  28.720  1.00  0.00           O
ATOM   4424  HW1 SOL X1511      80.350  64.170  28.590  1.00  0.00           H
ATOM   4425  HW2 SOL X1511      80.560  65.490  27.870  1.00  0.00           H
ATOM   4426  OW  SOL X1512      66.860  23.550 111.040  1.00  0.00           O
ATOM   4427  HW1 SOL X1512      66.050  23.630 111.550  1.00  0.00           H
ATOM   4428  HW2 SOL X1512      67.490  24.110 111.490  1.00  0.00           H
ATOM   4429  OW  SOL X1513      61.310   1.000  46.080  1.00  0.00           O
ATOM   4430  HW1 SOL X1513      61.450   0.900  47.020  1.00  0.00           H
ATOM   4431  HW2 SOL X1513      60.410   0.700  45.940  1.00  0.00           H
ATOM   4432  OW  SOL X1514      45.640 107.500 124.380  1.00  0.00           O
ATOM   4433  HW1 SOL X1514      46.580 107.330 124.450  1.00  0.00           H
ATOM   4434  HW2 SOL X1514      45.580 108.420 124.130  1.00  0.00           H
ATOM   4435  OW  SOL X1515      94.370  12.410 118.750  1.00  0.00           O
ATOM   4436  HW1 SOL X1515      93.810  13.170 118.880  1.00  0.00           H
ATOM   4437  HW2 SOL X1515      94.120  11.800 119.440  1.00  0.00           H
ATOM   4438  OW  SOL X1516      47.630  68.490 116.610  1.00  0.00           O
ATOM   4439  HW1 SOL X1516      46.760  68.460 116.210  1.00  0.00           H
ATOM   4440  HW2 SOL X1516      47.670  69.350 117.030  1.00  0.00           H
ATOM   4441  OW  SOL X1517      63.090  27.620 105.320  1.00  0.00           O
ATOM   4442  HW1 SOL X1517      62.630  28.400 105.000  1.00  0.00           H
ATOM   4443  HW2 SOL X1517      62.930  27.620 106.260  1.00  0.00           H
ATOM   4444  OW  SOL X1518      35.500  74.910 123.020  1.00  0.00           O
ATOM   4445  HW1 SOL X1518      35.090  75.590 123.550  1.00  0.00           H
ATOM   4446  HW2 SOL X1518      35.650  74.190 123.640  1.00  0.00           H
ATOM   4447  OW  SOL X1519       8.800  45.560  25.630  1.00  0.00           O
ATOM   4448  HW1 SOL X1519       9.680  45.320  25.350  1.00  0.00           H
ATOM   4449  HW2 SOL X1519       8.500  44.820  26.160  1.00  0.00           H
ATOM   4450  OW  SOL X1520      63.460  11.110 140.110  1.00  0.00           O
ATOM   4451  HW1 SOL X1520      63.180  10.330 140.590  1.00  0.00           H
ATOM   4452  HW2 SOL X1520      62.720  11.710 140.170  1.00  0.00           H
ATOM   4453  OW  SOL X1521      10.630  10.830   5.530  1.00  0.00           O
ATOM   4454  HW1 SOL X1521      10.100  11.370   4.950  1.00  0.00           H
ATOM   4455  HW2 SOL X1521      11.510  11.220   5.480  1.00  0.00           H
ATOM   4456  OW  SOL X1522      79.430  98.880 141.020  1.00  0.00           O
ATOM   4457  HW1 SOL X1522      79.050  99.130 141.860  1.00  0.00           H
ATOM   4458  HW2 SOL X1522      80.210  98.380 141.250  1.00  0.00           H
ATOM   4459  OW  SOL X1523      61.540  15.140  60.360  1.00  0.00           O
ATOM   4460  HW1 SOL X1523      60.790  14.640  60.060  1.00  0.00           H
ATOM   4461  HW2 SOL X1523      61.310  16.050  60.160  1.00  0.00           H
ATOM   4462  OW  SOL X1524      87.940 104.070  32.920  1.00  0.00           O
ATOM   4463  HW1 SOL X1524      88.230 103.160  32.940  1.00  0.00           H
ATOM   4464  HW2 SOL X1524      88.590 104.540  33.450  1.00  0.00           H
ATOM   4465  OW  SOL X1525      41.020 100.960  51.050  1.00  0.00           O
ATOM   4466  HW1 SOL X1525      40.870 100.720  50.130  1.00  0.00           H
ATOM   4467  HW2 SOL X1525      41.940 100.750  51.200  1.00  0.00           H
ATOM   4468  OW  SOL X1526      23.460  98.230 117.030  1.00  0.00           O
ATOM   4469  HW1 SOL X1526      22.950  98.170 117.830  1.00  0.00           H
ATOM   4470  HW2 SOL X1526      24.190  98.810 117.250  1.00  0.00           H
ATOM   4471  OW  SOL X1527      85.380  34.310  53.330  1.00  0.00           O
ATOM   4472  HW1 SOL X1527      85.670  35.130  52.930  1.00  0.00           H
ATOM   4473  HW2 SOL X1527      85.960  34.190  54.080  1.00  0.00           H
ATOM   4474  OW  SOL X1528      12.780 105.970 110.420  1.00  0.00           O
ATOM   4475  HW1 SOL X1528      12.390 106.210 109.580  1.00  0.00           H
ATOM   4476  HW2 SOL X1528      13.300 105.190 110.240  1.00  0.00           H
ATOM   4477  OW  SOL X1529      36.340  99.350 154.080  1.00  0.00           O
ATOM   4478  HW1 SOL X1529      35.720  99.360 154.810  1.00  0.00           H
ATOM   4479  HW2 SOL X1529      36.040 100.060 153.510  1.00  0.00           H
ATOM   4480  OW  SOL X1530      53.150  79.730  44.280  1.00  0.00           O
ATOM   4481  HW1 SOL X1530      52.530  79.080  44.590  1.00  0.00           H
ATOM   4482  HW2 SOL X1530      53.590  79.310  43.540  1.00  0.00           H
ATOM   4483  OW  SOL X1531      47.690  97.170   3.780  1.00  0.00           O
ATOM   4484  HW1 SOL X1531      48.540  96.740   3.840  1.00  0.00           H
ATOM   4485  HW2 SOL X1531      47.110  96.510   3.400  1.00  0.00           H
ATOM   4486  OW  SOL X1532      27.870 103.990  54.940  1.00  0.00           O
ATOM   4487  HW1 SOL X1532      28.720 103.630  55.200  1.00  0.00           H
ATOM   4488  HW2 SOL X1532      27.340 103.220  54.750  1.00  0.00           H
ATOM   4489  OW  SOL X1533      84.240  67.850  12.120  1.00  0.00           O
ATOM   4490  HW1 SOL X1533      83.570  67.500  11.520  1.00  0.00           H
ATOM   4491  HW2 SOL X1533      83.860  67.760  12.990  1.00  0.00           H
ATOM   4492  OW  SOL X1534      38.710  58.120 129.830  1.00  0.00           O
ATOM   4493  HW1 SOL X1534      39.490  57.890 130.330  1.00  0.00           H
ATOM   4494  HW2 SOL X1534      38.080  57.430 130.030  1.00  0.00           H
ATOM   4495  OW  SOL X1535      88.310   2.220  30.360  1.00  0.00           O
ATOM   4496  HW1 SOL X1535      87.870   1.970  31.170  1.00  0.00           H
ATOM   4497  HW2 SOL X1535      88.380   3.170  30.420  1.00  0.00           H
ATOM   4498  OW  SOL X1536      86.730  35.560  28.640  1.00  0.00           O
ATOM   4499  HW1 SOL X1536      87.360  35.350  27.950  1.00  0.00           H
ATOM   4500  HW2 SOL X1536      86.440  34.710  28.960  1.00  0.00           H
ATOM   4501  OW  SOL X1537      43.090  37.840 103.710  1.00  0.00           O
ATOM   4502  HW1 SOL X1537      42.270  37.830 104.200  1.00  0.00           H
ATOM   4503  HW2 SOL X1537      43.770  37.780 104.380  1.00  0.00           H
ATOM   4504  OW  SOL X1538      97.250  39.270 105.630  1.00  0.00           O
ATOM   4505  HW1 SOL X1538      97.600  38.470 106.030  1.00  0.00           H
ATOM   4506  HW2 SOL X1538      97.570  39.980 106.190  1.00  0.00           H
ATOM   4507  OW  SOL X1539      33.730   7.080  16.630  1.00  0.00           O
ATOM   4508  HW1 SOL X1539      33.120   7.460  15.990  1.00  0.00           H
ATOM   4509  HW2 SOL X1539      33.200   6.480  17.150  1.00  0.00           H
ATOM   4510  OW  SOL X1540      39.690  35.810 109.620  1.00  0.00           O
ATOM   4511  HW1 SOL X1540      40.350  35.340 110.140  1.00  0.00           H
ATOM   4512  HW2 SOL X1540      40.020  35.780 108.720  1.00  0.00           H
ATOM   4513  OW  SOL X1541       3.770  63.260 135.360  1.00  0.00           O
ATOM   4514  HW1 SOL X1541       2.820  63.330 135.390  1.00  0.00           H
ATOM   4515  HW2 SOL X1541       4.050  63.880 134.690  1.00  0.00           H
ATOM   4516  OW  SOL X1542       9.140  71.130  59.720  1.00  0.00           O
ATOM   4517  HW1 SOL X1542       9.850  71.270  59.090  1.00  0.00           H
ATOM   4518  HW2 SOL X1542       9.150  70.190  59.890  1.00  0.00           H
ATOM   4519  OW  SOL X1543      17.010   6.820  20.190  1.00  0.00           O
ATOM   4520  HW1 SOL X1543      16.560   5.980  20.250  1.00  0.00           H
ATOM   4521  HW2 SOL X1543      16.740   7.170  19.340  1.00  0.00           H
ATOM   4522  OW  SOL X1544      58.680  58.670 122.430  1.00  0.00           O
ATOM   4523  HW1 SOL X1544      59.070  59.420 122.870  1.00  0.00           H
ATOM   4524  HW2 SOL X1544      58.210  58.210 123.120  1.00  0.00           H
ATOM   4525  OW  SOL X1545      69.560  67.570  51.410  1.00  0.00           O
ATOM   4526  HW1 SOL X1545      68.920  67.020  50.950  1.00  0.00           H
ATOM   4527  HW2 SOL X1545      69.090  68.370  51.620  1.00  0.00           H
ATOM   4528  OW  SOL X1546      36.310  73.050 145.760  1.00  0.00           O
ATOM   4529  HW1 SOL X1546      37.210  73.000 145.440  1.00  0.00           H
ATOM   4530  HW2 SOL X1546      35.770  72.920 144.980  1.00  0.00           H
ATOM   4531  OW  SOL X1547      66.570  49.720 128.380  1.00  0.00           O
ATOM   4532  HW1 SOL X1547      67.120  48.940 128.460  1.00  0.00           H
ATOM   4533  HW2 SOL X1547      66.260  49.890 129.270  1.00  0.00           H
ATOM   4534  OW  SOL X1548      29.280  83.680 149.380  1.00  0.00           O
ATOM   4535  HW1 SOL X1548      29.210  82.750 149.580  1.00  0.00           H
ATOM   4536  HW2 SOL X1548      30.190  83.800 149.090  1.00  0.00           H
ATOM   4537  OW  SOL X1549      49.800  63.130  40.840  1.00  0.00           O
ATOM   4538  HW1 SOL X1549      48.920  63.450  41.030  1.00  0.00           H
ATOM   4539  HW2 SOL X1549      49.730  62.180  40.950  1.00  0.00           H
ATOM   4540  OW  SOL X1550      71.300   7.640 141.930  1.00  0.00           O
ATOM   4541  HW1 SOL X1550      71.050   6.860 141.430  1.00  0.00           H
ATOM   4542  HW2 SOL X1550      70.910   8.370 141.450  1.00  0.00           H
ATOM   4543  OW  SOL X1551       1.790  97.360  45.470  1.00  0.00           O
ATOM   4544  HW1 SOL X1551       1.670  98.010  46.160  1.00  0.00           H
ATOM   4545  HW2 SOL X1551       2.610  96.920  45.700  1.00  0.00           H
ATOM   4546  OW  SOL X1552      87.420  70.480  32.700  1.00  0.00           O
ATOM   4547  HW1 SOL X1552      86.790  70.280  33.380  1.00  0.00           H
ATOM   4548  HW2 SOL X1552      87.430  69.710  32.140  1.00  0.00           H
ATOM   4549  OW  SOL X1553       2.640  69.560  10.520  1.00  0.00           O
ATOM   4550  HW1 SOL X1553       2.440  69.710  11.450  1.00  0.00           H
ATOM   4551  HW2 SOL X1553       2.160  70.250  10.060  1.00  0.00           H
ATOM   4552  OW  SOL X1554      36.240  56.000 143.750  1.00  0.00           O
ATOM   4553  HW1 SOL X1554      36.850  55.270 143.870  1.00  0.00           H
ATOM   4554  HW2 SOL X1554      35.410  55.580 143.500  1.00  0.00           H
ATOM   4555  OW  SOL X1555      72.990  45.210  27.770  1.00  0.00           O
ATOM   4556  HW1 SOL X1555      73.090  45.380  28.710  1.00  0.00           H
ATOM   4557  HW2 SOL X1555      72.380  45.880  27.470  1.00  0.00           H
ATOM   4558  OW  SOL X1556      39.310  12.770  39.280  1.00  0.00           O
ATOM   4559  HW1 SOL X1556      38.370  12.720  39.460  1.00  0.00           H
ATOM   4560  HW2 SOL X1556      39.710  12.920  40.140  1.00  0.00           H
ATOM   4561  OW  SOL X1557      80.480  50.570 129.910  1.00  0.00           O
ATOM   4562  HW1 SOL X1557      79.940  50.990 130.590  1.00  0.00           H
ATOM   4563  HW2 SOL X1557      79.860  50.290 129.250  1.00  0.00           H
ATOM   4564  OW  SOL X1558      27.630  57.130 150.990  1.00  0.00           O
ATOM   4565  HW1 SOL X1558      27.240  57.210 151.860  1.00  0.00           H
ATOM   4566  HW2 SOL X1558      28.050  56.280 151.000  1.00  0.00           H
ATOM   4567  OW  SOL X1559      90.830 103.020  17.910  1.00  0.00           O
ATOM   4568  HW1 SOL X1559      91.660 102.960  17.440  1.00  0.00           H
ATOM   4569  HW2 SOL X1559      90.340 102.240  17.640  1.00  0.00           H
ATOM   4570  OW  SOL X1560     106.650  60.280 141.990  1.00  0.00           O
ATOM   4571  HW1 SOL X1560     106.360  60.350 142.900  1.00  0.00           H
ATOM   4572  HW2 SOL X1560     107.030  59.400 141.930  1.00  0.00           H
ATOM   4573  OW  SOL X1561       9.720  40.140  30.720  1.00  0.00           O
ATOM   4574  HW1 SOL X1561       9.460  39.660  31.500  1.00  0.00           H
ATOM   4575  HW2 SOL X1561      10.680  40.130  30.750  1.00  0.00           H
ATOM   4576  OW  SOL X1562      34.680  37.270   3.040  1.00  0.00           O
ATOM   4577  HW1 SOL X1562      35.400  36.830   3.490  1.00  0.00           H
ATOM   4578  HW2 SOL X1562      34.460  38.010   3.600  1.00  0.00           H
ATOM   4579  OW  SOL X1563      83.020   1.510  46.470  1.00  0.00           O
ATOM   4580  HW1 SOL X1563      83.280   2.310  46.000  1.00  0.00           H
ATOM   4581  HW2 SOL X1563      82.120   1.360  46.200  1.00  0.00           H
ATOM   4582  OW  SOL X1564      37.410   7.480 142.140  1.00  0.00           O
ATOM   4583  HW1 SOL X1564      37.490   6.530 142.190  1.00  0.00           H
ATOM   4584  HW2 SOL X1564      38.100   7.750 141.530  1.00  0.00           H
ATOM   4585  OW  SOL X1565     107.180  37.150  21.340  1.00  0.00           O
ATOM   4586  HW1 SOL X1565     106.710  36.860  22.120  1.00  0.00           H
ATOM   4587  HW2 SOL X1565     106.660  36.830  20.600  1.00  0.00           H
ATOM   4588  OW  SOL X1566      87.590  77.770 151.090  1.00  0.00           O
ATOM   4589  HW1 SOL X1566      88.370  77.500 150.600  1.00  0.00           H
ATOM   4590  HW2 SOL X1566      87.620  78.720 151.070  1.00  0.00           H
ATOM   4591  OW  SOL X1567       7.260 105.190  29.900  1.00  0.00           O
ATOM   4592  HW1 SOL X1567       7.430 104.650  29.130  1.00  0.00           H
ATOM   4593  HW2 SOL X1567       6.310 105.140  30.030  1.00  0.00           H
ATOM   4594  OW  SOL X1568     106.630  53.830   7.500  1.00  0.00           O
ATOM   4595  HW1 SOL X1568     106.910  54.350   6.750  1.00  0.00           H
ATOM   4596  HW2 SOL X1568     106.680  54.430   8.250  1.00  0.00           H
ATOM   4597  OW  SOL X1569       4.960  69.200  35.620  1.00  0.00           O
ATOM   4598  HW1 SOL X1569       4.570  68.360  35.860  1.00  0.00           H
ATOM   4599  HW2 SOL X1569       5.750  69.260  36.160  1.00  0.00           H
ATOM   4600  OW  SOL X1570      17.330  78.750  21.590  1.00  0.00           O
ATOM   4601  HW1 SOL X1570      17.780  79.590  21.520  1.00  0.00           H
ATOM   4602  HW2 SOL X1570      17.450  78.490  22.510  1.00  0.00           H
ATOM   4603  OW  SOL X1571      14.280  64.570  62.310  1.00  0.00           O
ATOM   4604  HW1 SOL X1571      13.440  64.610  61.860  1.00  0.00           H
ATOM   4605  HW2 SOL X1571      14.890  64.250  61.650  1.00  0.00           H
ATOM   4606  OW  SOL X1572      16.510   2.550  31.570  1.00  0.00           O
ATOM   4607  HW1 SOL X1572      15.880   3.270  31.580  1.00  0.00           H
ATOM   4608  HW2 SOL X1572      16.560   2.270  32.490  1.00  0.00           H
ATOM   4609  OW  SOL X1573     104.990  58.780  48.950  1.00  0.00           O
ATOM   4610  HW1 SOL X1573     104.250  59.320  48.670  1.00  0.00           H
ATOM   4611  HW2 SOL X1573     105.760  59.250  48.630  1.00  0.00           H
ATOM   4612  OW  SOL X1574      47.120   3.420 130.410  1.00  0.00           O
ATOM   4613  HW1 SOL X1574      47.500   2.610 130.060  1.00  0.00           H
ATOM   4614  HW2 SOL X1574      46.910   3.940 129.630  1.00  0.00           H
ATOM   4615  OW  SOL X1575      98.680 105.210  39.250  1.00  0.00           O
ATOM   4616  HW1 SOL X1575      98.910 106.080  39.600  1.00  0.00           H
ATOM   4617  HW2 SOL X1575      98.170 104.810  39.950  1.00  0.00           H
ATOM   4618  OW  SOL X1576      74.360  51.220  39.180  1.00  0.00           O
ATOM   4619  HW1 SOL X1576      74.540  52.110  38.870  1.00  0.00           H
ATOM   4620  HW2 SOL X1576      74.560  50.660  38.430  1.00  0.00           H
ATOM   4621  OW  SOL X1577      68.820  41.230 114.500  1.00  0.00           O
ATOM   4622  HW1 SOL X1577      67.910  41.450 114.700  1.00  0.00           H
ATOM   4623  HW2 SOL X1577      69.080  40.620 115.200  1.00  0.00           H
ATOM   4624  OW  SOL X1578      93.400  51.590 130.620  1.00  0.00           O
ATOM   4625  HW1 SOL X1578      94.140  52.200 130.620  1.00  0.00           H
ATOM   4626  HW2 SOL X1578      93.550  51.040 129.850  1.00  0.00           H
ATOM   4627  OW  SOL X1579      23.830   5.460  13.190  1.00  0.00           O
ATOM   4628  HW1 SOL X1579      23.480   5.980  13.920  1.00  0.00           H
ATOM   4629  HW2 SOL X1579      23.880   6.080  12.460  1.00  0.00           H
ATOM   4630  OW  SOL X1580      57.850  34.150  17.410  1.00  0.00           O
ATOM   4631  HW1 SOL X1580      56.990  33.760  17.550  1.00  0.00           H
ATOM   4632  HW2 SOL X1580      57.710  35.090  17.510  1.00  0.00           H
ATOM   4633  OW  SOL X1581      52.840  76.830   8.750  1.00  0.00           O
ATOM   4634  HW1 SOL X1581      52.390  76.010   8.590  1.00  0.00           H
ATOM   4635  HW2 SOL X1581      52.930  77.230   7.890  1.00  0.00           H
ATOM   4636  OW  SOL X1582      94.340  26.010  96.920  1.00  0.00           O
ATOM   4637  HW1 SOL X1582      93.950  26.470  97.660  1.00  0.00           H
ATOM   4638  HW2 SOL X1582      93.660  26.020  96.240  1.00  0.00           H
ATOM   4639  OW  SOL X1583      54.830  39.870   4.250  1.00  0.00           O
ATOM   4640  HW1 SOL X1583      54.010  39.440   4.020  1.00  0.00           H
ATOM   4641  HW2 SOL X1583      54.810  39.910   5.210  1.00  0.00           H
ATOM   4642  OW  SOL X1584      86.360  42.870 152.760  1.00  0.00           O
ATOM   4643  HW1 SOL X1584      86.640  43.750 152.490  1.00  0.00           H
ATOM   4644  HW2 SOL X1584      85.800  42.570 152.050  1.00  0.00           H
ATOM   4645  OW  SOL X1585      50.410  14.750 131.560  1.00  0.00           O
ATOM   4646  HW1 SOL X1585      50.550  14.960 132.480  1.00  0.00           H
ATOM   4647  HW2 SOL X1585      50.150  13.830 131.560  1.00  0.00           H
ATOM   4648  OW  SOL X1586      46.520  16.230  97.270  1.00  0.00           O
ATOM   4649  HW1 SOL X1586      45.780  15.770  96.880  1.00  0.00           H
ATOM   4650  HW2 SOL X1586      47.110  15.530  97.560  1.00  0.00           H
ATOM   4651  OW  SOL X1587      47.730  56.750   9.970  1.00  0.00           O
ATOM   4652  HW1 SOL X1587      48.430  57.380  10.130  1.00  0.00           H
ATOM   4653  HW2 SOL X1587      47.470  56.900   9.060  1.00  0.00           H
ATOM   4654  OW  SOL X1588      29.400   3.530 145.460  1.00  0.00           O
ATOM   4655  HW1 SOL X1588      29.910   4.140 145.990  1.00  0.00           H
ATOM   4656  HW2 SOL X1588      28.930   4.080 144.830  1.00  0.00           H
ATOM   4657  OW  SOL X1589      99.370  53.470 106.320  1.00  0.00           O
ATOM   4658  HW1 SOL X1589     100.190  52.990 106.180  1.00  0.00           H
ATOM   4659  HW2 SOL X1589      99.570  54.110 107.000  1.00  0.00           H
ATOM   4660  OW  SOL X1590      88.600   8.790  28.830  1.00  0.00           O
ATOM   4661  HW1 SOL X1590      88.820   9.520  29.410  1.00  0.00           H
ATOM   4662  HW2 SOL X1590      87.750   9.030  28.460  1.00  0.00           H
ATOM   4663  OW  SOL X1591     103.900  66.330  91.450  1.00  0.00           O
ATOM   4664  HW1 SOL X1591     104.470  66.570  90.710  1.00  0.00           H
ATOM   4665  HW2 SOL X1591     103.150  65.900  91.040  1.00  0.00           H
ATOM   4666  OW  SOL X1592      41.970  38.360  12.210  1.00  0.00           O
ATOM   4667  HW1 SOL X1592      41.610  38.390  11.330  1.00  0.00           H
ATOM   4668  HW2 SOL X1592      41.500  37.650  12.640  1.00  0.00           H
ATOM   4669  OW  SOL X1593     105.250  74.790 153.740  1.00  0.00           O
ATOM   4670  HW1 SOL X1593     104.790  73.980 153.950  1.00  0.00           H
ATOM   4671  HW2 SOL X1593     105.850  74.920 154.480  1.00  0.00           H
ATOM   4672  OW  SOL X1594      88.240  63.570 128.740  1.00  0.00           O
ATOM   4673  HW1 SOL X1594      88.030  63.470 129.670  1.00  0.00           H
ATOM   4674  HW2 SOL X1594      87.570  64.160 128.400  1.00  0.00           H
ATOM   4675  OW  SOL X1595      66.460  20.200  48.340  1.00  0.00           O
ATOM   4676  HW1 SOL X1595      67.060  19.560  47.960  1.00  0.00           H
ATOM   4677  HW2 SOL X1595      65.610  19.770  48.330  1.00  0.00           H
ATOM   4678  OW  SOL X1596      91.540  51.990 128.440  1.00  0.00           O
ATOM   4679  HW1 SOL X1596      92.090  52.000 129.230  1.00  0.00           H
ATOM   4680  HW2 SOL X1596      90.650  51.980 128.780  1.00  0.00           H
ATOM   4681  OW  SOL X1597       8.300  16.780  26.890  1.00  0.00           O
ATOM   4682  HW1 SOL X1597       8.610  17.280  27.640  1.00  0.00           H
ATOM   4683  HW2 SOL X1597       9.050  16.750  26.290  1.00  0.00           H
ATOM   4684  OW  SOL X1598       9.030 105.890  34.360  1.00  0.00           O
ATOM   4685  HW1 SOL X1598       8.660 106.520  34.970  1.00  0.00           H
ATOM   4686  HW2 SOL X1598       8.770 106.210  33.500  1.00  0.00           H
ATOM   4687  OW  SOL X1599     101.280   8.900  25.580  1.00  0.00           O
ATOM   4688  HW1 SOL X1599     100.870   9.260  26.370  1.00  0.00           H
ATOM   4689  HW2 SOL X1599     100.600   8.340  25.200  1.00  0.00           H
ATOM   4690  OW  SOL X1600      35.620   5.340 111.440  1.00  0.00           O
ATOM   4691  HW1 SOL X1600      36.220   4.600 111.340  1.00  0.00           H
ATOM   4692  HW2 SOL X1600      35.900   5.770 112.250  1.00  0.00           H
ATOM   4693  OW  SOL X1601       5.950  38.170  95.670  1.00  0.00           O
ATOM   4694  HW1 SOL X1601       6.840  38.330  95.970  1.00  0.00           H
ATOM   4695  HW2 SOL X1601       5.470  38.960  95.920  1.00  0.00           H
ATOM   4696  OW  SOL X1602      86.930  79.740 125.270  1.00  0.00           O
ATOM   4697  HW1 SOL X1602      86.310  80.320 125.720  1.00  0.00           H
ATOM   4698  HW2 SOL X1602      86.590  79.690 124.370  1.00  0.00           H
ATOM   4699  OW  SOL X1603      77.600  38.560  47.600  1.00  0.00           O
ATOM   4700  HW1 SOL X1603      76.790  38.860  48.010  1.00  0.00           H
ATOM   4701  HW2 SOL X1603      78.060  39.360  47.350  1.00  0.00           H
ATOM   4702  OW  SOL X1604      72.500  70.780   0.220  1.00  0.00           O
ATOM   4703  HW1 SOL X1604      72.340  71.440 154.390  1.00  0.00           H
ATOM   4704  HW2 SOL X1604      71.710  70.230   0.220  1.00  0.00           H
ATOM   4705  OW  SOL X1605      79.260  87.270  14.630  1.00  0.00           O
ATOM   4706  HW1 SOL X1605      78.660  87.670  15.260  1.00  0.00           H
ATOM   4707  HW2 SOL X1605      79.830  86.710  15.160  1.00  0.00           H
ATOM   4708  OW  SOL X1606      50.260  96.570  46.400  1.00  0.00           O
ATOM   4709  HW1 SOL X1606      50.880  96.390  47.110  1.00  0.00           H
ATOM   4710  HW2 SOL X1606      49.580  95.900  46.510  1.00  0.00           H
ATOM   4711  OW  SOL X1607      92.590  36.190  13.870  1.00  0.00           O
ATOM   4712  HW1 SOL X1607      92.400  35.470  13.260  1.00  0.00           H
ATOM   4713  HW2 SOL X1607      91.810  36.250  14.410  1.00  0.00           H
ATOM   4714  OW  SOL X1608      33.900 108.130   5.140  1.00  0.00           O
ATOM   4715  HW1 SOL X1608      33.830   0.600   5.260  1.00  0.00           H
ATOM   4716  HW2 SOL X1608      34.570 107.860   5.770  1.00  0.00           H
ATOM   4717  OW  SOL X1609     104.300  86.320  32.310  1.00  0.00           O
ATOM   4718  HW1 SOL X1609     104.410  86.660  33.200  1.00  0.00           H
ATOM   4719  HW2 SOL X1609     105.190  86.090  32.030  1.00  0.00           H
ATOM   4720  OW  SOL X1610      68.690  21.820 136.240  1.00  0.00           O
ATOM   4721  HW1 SOL X1610      67.910  21.490 135.780  1.00  0.00           H
ATOM   4722  HW2 SOL X1610      68.710  21.310 137.050  1.00  0.00           H
ATOM   4723  OW  SOL X1611      94.960   2.640 138.780  1.00  0.00           O
ATOM   4724  HW1 SOL X1611      94.530   3.490 138.910  1.00  0.00           H
ATOM   4725  HW2 SOL X1611      95.030   2.550 137.830  1.00  0.00           H
ATOM   4726  OW  SOL X1612      27.120  66.170 143.330  1.00  0.00           O
ATOM   4727  HW1 SOL X1612      27.850  66.220 142.710  1.00  0.00           H
ATOM   4728  HW2 SOL X1612      27.020  67.070 143.650  1.00  0.00           H
ATOM   4729  OW  SOL X1613       7.550  52.060  37.850  1.00  0.00           O
ATOM   4730  HW1 SOL X1613       7.270  51.150  37.860  1.00  0.00           H
ATOM   4731  HW2 SOL X1613       7.070  52.470  38.570  1.00  0.00           H
ATOM   4732  OW  SOL X1614      97.770   8.110 105.720  1.00  0.00           O
ATOM   4733  HW1 SOL X1614      97.100   7.420 105.710  1.00  0.00           H
ATOM   4734  HW2 SOL X1614      97.600   8.610 104.910  1.00  0.00           H
ATOM   4735  OW  SOL X1615      42.750  61.800 150.110  1.00  0.00           O
ATOM   4736  HW1 SOL X1615      42.110  61.190 150.480  1.00  0.00           H
ATOM   4737  HW2 SOL X1615      43.320  61.250 149.570  1.00  0.00           H
ATOM   4738  OW  SOL X1616      74.360  74.370  35.830  1.00  0.00           O
ATOM   4739  HW1 SOL X1616      74.650  74.010  36.670  1.00  0.00           H
ATOM   4740  HW2 SOL X1616      75.120  74.290  35.260  1.00  0.00           H
ATOM   4741  OW  SOL X1617      79.400  74.670 149.540  1.00  0.00           O
ATOM   4742  HW1 SOL X1617      80.330  74.490 149.410  1.00  0.00           H
ATOM   4743  HW2 SOL X1617      79.350  75.080 150.400  1.00  0.00           H
ATOM   4744  OW  SOL X1618      88.030  39.180  21.400  1.00  0.00           O
ATOM   4745  HW1 SOL X1618      88.270  39.980  21.880  1.00  0.00           H
ATOM   4746  HW2 SOL X1618      87.750  39.480  20.540  1.00  0.00           H
ATOM   4747  OW  SOL X1619      88.510 104.770  55.820  1.00  0.00           O
ATOM   4748  HW1 SOL X1619      87.610 104.900  55.510  1.00  0.00           H
ATOM   4749  HW2 SOL X1619      88.510 103.890  56.190  1.00  0.00           H
ATOM   4750  OW  SOL X1620     108.470  42.850 153.920  1.00  0.00           O
ATOM   4751  HW1 SOL X1620     107.920  42.330 153.330  1.00  0.00           H
ATOM   4752  HW2 SOL X1620     108.010  42.810 154.760  1.00  0.00           H
ATOM   4753  OW  SOL X1621      63.300  63.700  15.140  1.00  0.00           O
ATOM   4754  HW1 SOL X1621      63.140  63.150  14.370  1.00  0.00           H
ATOM   4755  HW2 SOL X1621      63.390  63.080  15.860  1.00  0.00           H
ATOM   4756  OW  SOL X1622      27.120  44.660 133.060  1.00  0.00           O
ATOM   4757  HW1 SOL X1622      26.380  44.340 133.570  1.00  0.00           H
ATOM   4758  HW2 SOL X1622      26.820  45.490 132.690  1.00  0.00           H
ATOM   4759  OW  SOL X1623       0.510  16.320 116.920  1.00  0.00           O
ATOM   4760  HW1 SOL X1623     108.180  16.070 117.350  1.00  0.00           H
ATOM   4761  HW2 SOL X1623       0.710  17.190 117.260  1.00  0.00           H
ATOM   4762  OW  SOL X1624      49.750  12.960  25.600  1.00  0.00           O
ATOM   4763  HW1 SOL X1624      50.210  12.220  26.010  1.00  0.00           H
ATOM   4764  HW2 SOL X1624      50.020  13.720  26.110  1.00  0.00           H
ATOM   4765  OW  SOL X1625      91.510  47.830 149.410  1.00  0.00           O
ATOM   4766  HW1 SOL X1625      90.980  48.570 149.690  1.00  0.00           H
ATOM   4767  HW2 SOL X1625      92.030  47.600 150.180  1.00  0.00           H
ATOM   4768  OW  SOL X1626      45.240  73.660 107.580  1.00  0.00           O
ATOM   4769  HW1 SOL X1626      46.150  73.850 107.800  1.00  0.00           H
ATOM   4770  HW2 SOL X1626      44.950  74.430 107.090  1.00  0.00           H
ATOM   4771  OW  SOL X1627      68.090  85.710 129.800  1.00  0.00           O
ATOM   4772  HW1 SOL X1627      68.300  85.040 130.450  1.00  0.00           H
ATOM   4773  HW2 SOL X1627      67.350  86.180 130.170  1.00  0.00           H
ATOM   4774  OW  SOL X1628      47.720 104.900  25.430  1.00  0.00           O
ATOM   4775  HW1 SOL X1628      48.650 105.010  25.250  1.00  0.00           H
ATOM   4776  HW2 SOL X1628      47.450 105.720  25.840  1.00  0.00           H
ATOM   4777  OW  SOL X1629      41.440  24.730 123.290  1.00  0.00           O
ATOM   4778  HW1 SOL X1629      41.210  24.110 122.590  1.00  0.00           H
ATOM   4779  HW2 SOL X1629      42.340  24.980 123.090  1.00  0.00           H
ATOM   4780  OW  SOL X1630      14.900  44.490 126.140  1.00  0.00           O
ATOM   4781  HW1 SOL X1630      15.840  44.610 126.290  1.00  0.00           H
ATOM   4782  HW2 SOL X1630      14.810  43.600 125.810  1.00  0.00           H
ATOM   4783  OW  SOL X1631     107.740  41.500 147.900  1.00  0.00           O
ATOM   4784  HW1 SOL X1631     108.230  42.090 147.330  1.00  0.00           H
ATOM   4785  HW2 SOL X1631     107.790  41.900 148.760  1.00  0.00           H
ATOM   4786  OW  SOL X1632      88.890  90.370  58.530  1.00  0.00           O
ATOM   4787  HW1 SOL X1632      89.180  91.260  58.750  1.00  0.00           H
ATOM   4788  HW2 SOL X1632      88.040  90.490  58.110  1.00  0.00           H
ATOM   4789  OW  SOL X1633      55.590  93.710 123.050  1.00  0.00           O
ATOM   4790  HW1 SOL X1633      55.290  92.840 122.780  1.00  0.00           H
ATOM   4791  HW2 SOL X1633      56.220  93.970 122.370  1.00  0.00           H
ATOM   4792  OW  SOL X1634     105.640  86.580 135.910  1.00  0.00           O
ATOM   4793  HW1 SOL X1634     105.770  86.940 136.780  1.00  0.00           H
ATOM   4794  HW2 SOL X1634     106.190  87.120 135.340  1.00  0.00           H
ATOM   4795  OW  SOL X1635      51.270  89.340  41.750  1.00  0.00           O
ATOM   4796  HW1 SOL X1635      50.450  89.350  41.260  1.00  0.00           H
ATOM   4797  HW2 SOL X1635      51.110  88.720  42.460  1.00  0.00           H
ATOM   4798  OW  SOL X1636      47.570  47.530  35.710  1.00  0.00           O
ATOM   4799  HW1 SOL X1636      47.250  47.950  34.920  1.00  0.00           H
ATOM   4800  HW2 SOL X1636      48.320  48.060  35.990  1.00  0.00           H
ATOM   4801  OW  SOL X1637      20.620  60.700 128.240  1.00  0.00           O
ATOM   4802  HW1 SOL X1637      19.960  60.910 127.570  1.00  0.00           H
ATOM   4803  HW2 SOL X1637      21.250  60.140 127.790  1.00  0.00           H
ATOM   4804  OW  SOL X1638      16.530  62.840 103.180  1.00  0.00           O
ATOM   4805  HW1 SOL X1638      17.040  62.050 103.330  1.00  0.00           H
ATOM   4806  HW2 SOL X1638      16.230  62.760 102.270  1.00  0.00           H
ATOM   4807  OW  SOL X1639      74.660   4.280 154.340  1.00  0.00           O
ATOM   4808  HW1 SOL X1639      75.460   4.400   0.000  1.00  0.00           H
ATOM   4809  HW2 SOL X1639      73.960   4.550   0.080  1.00  0.00           H
ATOM   4810  OW  SOL X1640      75.110  69.440  33.250  1.00  0.00           O
ATOM   4811  HW1 SOL X1640      74.200  69.710  33.290  1.00  0.00           H
ATOM   4812  HW2 SOL X1640      75.120  68.550  33.600  1.00  0.00           H
ATOM   4813  OW  SOL X1641      24.160  10.080 139.860  1.00  0.00           O
ATOM   4814  HW1 SOL X1641      24.850  10.030 139.200  1.00  0.00           H
ATOM   4815  HW2 SOL X1641      23.410  10.450 139.390  1.00  0.00           H
ATOM   4816  OW  SOL X1642      15.490   1.440  38.830  1.00  0.00           O
ATOM   4817  HW1 SOL X1642      16.390   1.100  38.860  1.00  0.00           H
ATOM   4818  HW2 SOL X1642      15.420   1.840  37.960  1.00  0.00           H
ATOM   4819  OW  SOL X1643      10.990   2.920 145.120  1.00  0.00           O
ATOM   4820  HW1 SOL X1643      11.710   3.060 145.740  1.00  0.00           H
ATOM   4821  HW2 SOL X1643      10.830   1.970 145.150  1.00  0.00           H
ATOM   4822  OW  SOL X1644      73.120  72.210 109.920  1.00  0.00           O
ATOM   4823  HW1 SOL X1644      73.070  72.260 108.960  1.00  0.00           H
ATOM   4824  HW2 SOL X1644      72.270  72.540 110.210  1.00  0.00           H
ATOM   4825  OW  SOL X1645      79.660   4.720 135.540  1.00  0.00           O
ATOM   4826  HW1 SOL X1645      79.600   3.770 135.410  1.00  0.00           H
ATOM   4827  HW2 SOL X1645      79.710   5.070 134.650  1.00  0.00           H
ATOM   4828  OW  SOL X1646      59.400  88.980  45.010  1.00  0.00           O
ATOM   4829  HW1 SOL X1646      59.710  89.370  45.830  1.00  0.00           H
ATOM   4830  HW2 SOL X1646      60.090  88.370  44.760  1.00  0.00           H
ATOM   4831  OW  SOL X1647      91.670  54.020 103.950  1.00  0.00           O
ATOM   4832  HW1 SOL X1647      91.130  54.810 103.850  1.00  0.00           H
ATOM   4833  HW2 SOL X1647      92.130  54.140 104.780  1.00  0.00           H
ATOM   4834  OW  SOL X1648      64.440  70.990  31.460  1.00  0.00           O
ATOM   4835  HW1 SOL X1648      64.870  70.850  30.620  1.00  0.00           H
ATOM   4836  HW2 SOL X1648      64.690  70.230  31.990  1.00  0.00           H
ATOM   4837  OW  SOL X1649      55.240  22.770  18.680  1.00  0.00           O
ATOM   4838  HW1 SOL X1649      55.200  21.820  18.740  1.00  0.00           H
ATOM   4839  HW2 SOL X1649      55.170  23.080  19.580  1.00  0.00           H
ATOM   4840  OW  SOL X1650      22.940  35.540 118.430  1.00  0.00           O
ATOM   4841  HW1 SOL X1650      22.360  35.770 117.700  1.00  0.00           H
ATOM   4842  HW2 SOL X1650      23.770  35.960 118.220  1.00  0.00           H
ATOM   4843  OW  SOL X1651      39.550  24.450 102.400  1.00  0.00           O
ATOM   4844  HW1 SOL X1651      38.600  24.370 102.410  1.00  0.00           H
ATOM   4845  HW2 SOL X1651      39.740  24.960 101.620  1.00  0.00           H
ATOM   4846  OW  SOL X1652      85.100  22.170 138.110  1.00  0.00           O
ATOM   4847  HW1 SOL X1652      84.290  22.110 138.600  1.00  0.00           H
ATOM   4848  HW2 SOL X1652      85.030  23.010 137.640  1.00  0.00           H
ATOM   4849  OW  SOL X1653      98.460  78.820  10.190  1.00  0.00           O
ATOM   4850  HW1 SOL X1653      97.990  78.000  10.010  1.00  0.00           H
ATOM   4851  HW2 SOL X1653      99.080  78.590  10.870  1.00  0.00           H
ATOM   4852  OW  SOL X1654       5.120 103.710  54.590  1.00  0.00           O
ATOM   4853  HW1 SOL X1654       5.180 104.350  55.290  1.00  0.00           H
ATOM   4854  HW2 SOL X1654       5.970 103.760  54.140  1.00  0.00           H
ATOM   4855  OW  SOL X1655      60.670  37.480  16.380  1.00  0.00           O
ATOM   4856  HW1 SOL X1655      60.680  37.360  15.430  1.00  0.00           H
ATOM   4857  HW2 SOL X1655      61.200  36.760  16.720  1.00  0.00           H
ATOM   4858  OW  SOL X1656      32.600  72.930  47.480  1.00  0.00           O
ATOM   4859  HW1 SOL X1656      32.930  73.310  48.290  1.00  0.00           H
ATOM   4860  HW2 SOL X1656      32.000  72.250  47.770  1.00  0.00           H
ATOM   4861  OW  SOL X1657      81.530  76.030 108.020  1.00  0.00           O
ATOM   4862  HW1 SOL X1657      82.030  76.820 108.240  1.00  0.00           H
ATOM   4863  HW2 SOL X1657      81.170  76.220 107.150  1.00  0.00           H
ATOM   4864  OW  SOL X1658      20.180  79.270  20.070  1.00  0.00           O
ATOM   4865  HW1 SOL X1658      19.680  78.540  20.430  1.00  0.00           H
ATOM   4866  HW2 SOL X1658      19.630  80.040  20.220  1.00  0.00           H
ATOM   4867  OW  SOL X1659      26.040  14.540 130.130  1.00  0.00           O
ATOM   4868  HW1 SOL X1659      25.910  15.480 129.980  1.00  0.00           H
ATOM   4869  HW2 SOL X1659      26.740  14.290 129.530  1.00  0.00           H
ATOM   4870  OW  SOL X1660      82.670  22.830  14.430  1.00  0.00           O
ATOM   4871  HW1 SOL X1660      82.830  23.770  14.510  1.00  0.00           H
ATOM   4872  HW2 SOL X1660      83.370  22.520  13.860  1.00  0.00           H
ATOM   4873  OW  SOL X1661      53.130  26.840  21.530  1.00  0.00           O
ATOM   4874  HW1 SOL X1661      52.780  26.020  21.870  1.00  0.00           H
ATOM   4875  HW2 SOL X1661      52.890  27.490  22.180  1.00  0.00           H
ATOM   4876  OW  SOL X1662     105.150  36.550  36.670  1.00  0.00           O
ATOM   4877  HW1 SOL X1662     105.280  36.630  35.730  1.00  0.00           H
ATOM   4878  HW2 SOL X1662     106.000  36.270  37.010  1.00  0.00           H
ATOM   4879  OW  SOL X1663      49.370   7.370  33.210  1.00  0.00           O
ATOM   4880  HW1 SOL X1663      48.540   7.740  33.510  1.00  0.00           H
ATOM   4881  HW2 SOL X1663      49.760   6.990  34.000  1.00  0.00           H
ATOM   4882  OW  SOL X1664      57.250 107.380 127.460  1.00  0.00           O
ATOM   4883  HW1 SOL X1664      58.100 107.820 127.390  1.00  0.00           H
ATOM   4884  HW2 SOL X1664      56.650 107.930 126.960  1.00  0.00           H
ATOM   4885  OW  SOL X1665      30.760  66.990 131.970  1.00  0.00           O
ATOM   4886  HW1 SOL X1665      30.540  67.570 131.240  1.00  0.00           H
ATOM   4887  HW2 SOL X1665      31.510  67.410 132.400  1.00  0.00           H
ATOM   4888  OW  SOL X1666      88.630  50.740 133.380  1.00  0.00           O
ATOM   4889  HW1 SOL X1666      88.910  50.310 134.190  1.00  0.00           H
ATOM   4890  HW2 SOL X1666      88.090  50.090 132.940  1.00  0.00           H
ATOM   4891  OW  SOL X1667      55.000  54.060 125.420  1.00  0.00           O
ATOM   4892  HW1 SOL X1667      54.970  53.250 124.920  1.00  0.00           H
ATOM   4893  HW2 SOL X1667      55.220  54.730 124.770  1.00  0.00           H
ATOM   4894  OW  SOL X1668      88.360  58.330 115.100  1.00  0.00           O
ATOM   4895  HW1 SOL X1668      87.620  58.690 114.600  1.00  0.00           H
ATOM   4896  HW2 SOL X1668      88.570  59.020 115.740  1.00  0.00           H
ATOM   4897  OW  SOL X1669      93.990  11.820  12.550  1.00  0.00           O
ATOM   4898  HW1 SOL X1669      94.370  12.620  12.190  1.00  0.00           H
ATOM   4899  HW2 SOL X1669      93.050  12.010  12.610  1.00  0.00           H
ATOM   4900  OW  SOL X1670      93.330  26.160  15.970  1.00  0.00           O
ATOM   4901  HW1 SOL X1670      93.100  26.010  15.050  1.00  0.00           H
ATOM   4902  HW2 SOL X1670      93.060  27.060  16.150  1.00  0.00           H
ATOM   4903  OW  SOL X1671      83.510  99.640  25.790  1.00  0.00           O
ATOM   4904  HW1 SOL X1671      84.070  99.400  25.050  1.00  0.00           H
ATOM   4905  HW2 SOL X1671      84.040 100.280  26.280  1.00  0.00           H
ATOM   4906  OW  SOL X1672      29.510  75.640 137.890  1.00  0.00           O
ATOM   4907  HW1 SOL X1672      29.140  75.890 137.040  1.00  0.00           H
ATOM   4908  HW2 SOL X1672      29.580  74.680 137.840  1.00  0.00           H
ATOM   4909  OW  SOL X1673      24.030 102.340  41.850  1.00  0.00           O
ATOM   4910  HW1 SOL X1673      24.830 101.870  42.080  1.00  0.00           H
ATOM   4911  HW2 SOL X1673      23.330 101.730  42.040  1.00  0.00           H
ATOM   4912  OW  SOL X1674     108.080  75.520  17.730  1.00  0.00           O
ATOM   4913  HW1 SOL X1674     108.040  74.730  18.270  1.00  0.00           H
ATOM   4914  HW2 SOL X1674     107.780  76.220  18.310  1.00  0.00           H
ATOM   4915  OW  SOL X1675      92.380 101.230 125.680  1.00  0.00           O
ATOM   4916  HW1 SOL X1675      91.750 100.530 125.540  1.00  0.00           H
ATOM   4917  HW2 SOL X1675      92.480 101.650 124.820  1.00  0.00           H
ATOM   4918  OW  SOL X1676      63.810  88.490  49.930  1.00  0.00           O
ATOM   4919  HW1 SOL X1676      63.560  87.790  49.320  1.00  0.00           H
ATOM   4920  HW2 SOL X1676      63.320  88.280  50.730  1.00  0.00           H
ATOM   4921  OW  SOL X1677      13.950  67.540 129.290  1.00  0.00           O
ATOM   4922  HW1 SOL X1677      13.550  67.980 128.550  1.00  0.00           H
ATOM   4923  HW2 SOL X1677      13.630  68.010 130.060  1.00  0.00           H
ATOM   4924  OW  SOL X1678      29.880  99.020 147.710  1.00  0.00           O
ATOM   4925  HW1 SOL X1678      29.020  98.750 147.400  1.00  0.00           H
ATOM   4926  HW2 SOL X1678      30.030  99.880 147.310  1.00  0.00           H
ATOM   4927  OW  SOL X1679      72.280  39.750 144.850  1.00  0.00           O
ATOM   4928  HW1 SOL X1679      72.480  39.030 144.260  1.00  0.00           H
ATOM   4929  HW2 SOL X1679      73.020  40.350 144.750  1.00  0.00           H
ATOM   4930  OW  SOL X1680      74.970  67.740  36.690  1.00  0.00           O
ATOM   4931  HW1 SOL X1680      75.830  67.740  36.270  1.00  0.00           H
ATOM   4932  HW2 SOL X1680      74.640  66.850  36.560  1.00  0.00           H
ATOM   4933  OW  SOL X1681      66.660   9.130 153.170  1.00  0.00           O
ATOM   4934  HW1 SOL X1681      66.480   8.850 152.270  1.00  0.00           H
ATOM   4935  HW2 SOL X1681      67.090   8.380 153.570  1.00  0.00           H
ATOM   4936  OW  SOL X1682      91.280  63.860 148.060  1.00  0.00           O
ATOM   4937  HW1 SOL X1682      91.870  64.260 147.430  1.00  0.00           H
ATOM   4938  HW2 SOL X1682      91.120  62.980 147.720  1.00  0.00           H
ATOM   4939  OW  SOL X1683      79.960  69.370  26.630  1.00  0.00           O
ATOM   4940  HW1 SOL X1683      79.860  70.280  26.350  1.00  0.00           H
ATOM   4941  HW2 SOL X1683      79.150  69.170  27.090  1.00  0.00           H
ATOM   4942  OW  SOL X1684      24.060  84.690  62.580  1.00  0.00           O
ATOM   4943  HW1 SOL X1684      23.260  84.170  62.710  1.00  0.00           H
ATOM   4944  HW2 SOL X1684      24.660  84.100  62.120  1.00  0.00           H
ATOM   4945  OW  SOL X1685       8.130  50.090 106.050  1.00  0.00           O
ATOM   4946  HW1 SOL X1685       8.120  49.980 105.100  1.00  0.00           H
ATOM   4947  HW2 SOL X1685       7.210  50.180 106.300  1.00  0.00           H
ATOM   4948  OW  SOL X1686      57.830  83.040  24.240  1.00  0.00           O
ATOM   4949  HW1 SOL X1686      58.760  83.080  24.490  1.00  0.00           H
ATOM   4950  HW2 SOL X1686      57.820  82.490  23.460  1.00  0.00           H
ATOM   4951  OW  SOL X1687      58.290  18.890  24.910  1.00  0.00           O
ATOM   4952  HW1 SOL X1687      59.210  18.770  25.170  1.00  0.00           H
ATOM   4953  HW2 SOL X1687      57.880  19.260  25.690  1.00  0.00           H
ATOM   4954  OW  SOL X1688       3.370  73.630 142.080  1.00  0.00           O
ATOM   4955  HW1 SOL X1688       3.540  72.700 141.950  1.00  0.00           H
ATOM   4956  HW2 SOL X1688       2.910  73.680 142.920  1.00  0.00           H
ATOM   4957  OW  SOL X1689      44.400  89.160  32.050  1.00  0.00           O
ATOM   4958  HW1 SOL X1689      43.540  88.830  31.780  1.00  0.00           H
ATOM   4959  HW2 SOL X1689      44.510  89.970  31.560  1.00  0.00           H
ATOM   4960  OW  SOL X1690     106.540   8.110   5.110  1.00  0.00           O
ATOM   4961  HW1 SOL X1690     105.890   7.980   4.410  1.00  0.00           H
ATOM   4962  HW2 SOL X1690     107.280   8.530   4.670  1.00  0.00           H
ATOM   4963  OW  SOL X1691      73.240  88.750   7.830  1.00  0.00           O
ATOM   4964  HW1 SOL X1691      73.910  88.630   8.510  1.00  0.00           H
ATOM   4965  HW2 SOL X1691      72.760  87.920   7.810  1.00  0.00           H
ATOM   4966  OW  SOL X1692      12.450  54.200 146.830  1.00  0.00           O
ATOM   4967  HW1 SOL X1692      13.130  53.580 146.570  1.00  0.00           H
ATOM   4968  HW2 SOL X1692      12.700  55.020 146.400  1.00  0.00           H
ATOM   4969  OW  SOL X1693      93.670  68.730  29.380  1.00  0.00           O
ATOM   4970  HW1 SOL X1693      93.230  67.900  29.560  1.00  0.00           H
ATOM   4971  HW2 SOL X1693      94.600  68.540  29.500  1.00  0.00           H
ATOM   4972  OW  SOL X1694      96.090  15.370 116.790  1.00  0.00           O
ATOM   4973  HW1 SOL X1694      96.700  15.770 116.170  1.00  0.00           H
ATOM   4974  HW2 SOL X1694      96.410  14.470 116.880  1.00  0.00           H
ATOM   4975  OW  SOL X1695      51.510  43.300 135.220  1.00  0.00           O
ATOM   4976  HW1 SOL X1695      50.610  43.430 135.510  1.00  0.00           H
ATOM   4977  HW2 SOL X1695      51.610  43.870 134.460  1.00  0.00           H
ATOM   4978  OW  SOL X1696     106.780  92.020  22.590  1.00  0.00           O
ATOM   4979  HW1 SOL X1696     106.980  91.590  21.750  1.00  0.00           H
ATOM   4980  HW2 SOL X1696     106.000  91.570  22.900  1.00  0.00           H
ATOM   4981  OW  SOL X1697      65.040  95.440  36.790  1.00  0.00           O
ATOM   4982  HW1 SOL X1697      64.530  94.650  36.990  1.00  0.00           H
ATOM   4983  HW2 SOL X1697      64.950  95.550  35.840  1.00  0.00           H
ATOM   4984  OW  SOL X1698      39.190  39.620  13.690  1.00  0.00           O
ATOM   4985  HW1 SOL X1698      39.340  38.980  14.390  1.00  0.00           H
ATOM   4986  HW2 SOL X1698      38.970  40.430  14.160  1.00  0.00           H
ATOM   4987  OW  SOL X1699      66.520  12.730  15.810  1.00  0.00           O
ATOM   4988  HW1 SOL X1699      66.460  12.820  14.860  1.00  0.00           H
ATOM   4989  HW2 SOL X1699      66.180  13.550  16.150  1.00  0.00           H
ATOM   4990  OW  SOL X1700      84.150  16.050 131.330  1.00  0.00           O
ATOM   4991  HW1 SOL X1700      84.490  16.470 132.120  1.00  0.00           H
ATOM   4992  HW2 SOL X1700      83.960  16.770 130.740  1.00  0.00           H
ATOM   4993  OW  SOL X1701      19.780  47.400  50.370  1.00  0.00           O
ATOM   4994  HW1 SOL X1701      19.090  46.930  50.850  1.00  0.00           H
ATOM   4995  HW2 SOL X1701      20.570  46.890  50.530  1.00  0.00           H
ATOM   4996  OW  SOL X1702      32.880  68.250 113.730  1.00  0.00           O
ATOM   4997  HW1 SOL X1702      33.660  68.430 113.210  1.00  0.00           H
ATOM   4998  HW2 SOL X1702      33.220  67.940 114.580  1.00  0.00           H
ATOM   4999  OW  SOL X1703      14.950  34.490  98.690  1.00  0.00           O
ATOM   5000  HW1 SOL X1703      14.940  33.620  98.290  1.00  0.00           H
ATOM   5001  HW2 SOL X1703      14.260  34.980  98.230  1.00  0.00           H
ATOM   5002  OW  SOL X1704      68.000  60.530 109.370  1.00  0.00           O
ATOM   5003  HW1 SOL X1704      68.250  59.710 108.960  1.00  0.00           H
ATOM   5004  HW2 SOL X1704      68.800  61.050 109.380  1.00  0.00           H
ATOM   5005  OW  SOL X1705      80.720  57.490  35.910  1.00  0.00           O
ATOM   5006  HW1 SOL X1705      80.830  58.430  35.760  1.00  0.00           H
ATOM   5007  HW2 SOL X1705      79.880  57.280  35.510  1.00  0.00           H
ATOM   5008  OW  SOL X1706      65.280  70.270  29.030  1.00  0.00           O
ATOM   5009  HW1 SOL X1706      65.370  69.350  28.790  1.00  0.00           H
ATOM   5010  HW2 SOL X1706      65.690  70.760  28.320  1.00  0.00           H
ATOM   5011  OW  SOL X1707      80.680  27.480 146.040  1.00  0.00           O
ATOM   5012  HW1 SOL X1707      79.900  26.930 145.970  1.00  0.00           H
ATOM   5013  HW2 SOL X1707      81.410  26.890 145.820  1.00  0.00           H
ATOM   5014  OW  SOL X1708      99.930  23.760 140.200  1.00  0.00           O
ATOM   5015  HW1 SOL X1708      99.790  24.580 140.670  1.00  0.00           H
ATOM   5016  HW2 SOL X1708      99.800  23.980 139.280  1.00  0.00           H
ATOM   5017  OW  SOL X1709      26.610  10.470 130.970  1.00  0.00           O
ATOM   5018  HW1 SOL X1709      26.280   9.910 131.670  1.00  0.00           H
ATOM   5019  HW2 SOL X1709      25.840  10.920 130.630  1.00  0.00           H
ATOM   5020  OW  SOL X1710      45.390  56.810  14.610  1.00  0.00           O
ATOM   5021  HW1 SOL X1710      46.030  56.130  14.820  1.00  0.00           H
ATOM   5022  HW2 SOL X1710      45.560  57.030  13.690  1.00  0.00           H
ATOM   5023  OW  SOL X1711      52.620  96.710   7.910  1.00  0.00           O
ATOM   5024  HW1 SOL X1711      53.000  96.300   7.140  1.00  0.00           H
ATOM   5025  HW2 SOL X1711      51.790  97.080   7.610  1.00  0.00           H
ATOM   5026  OW  SOL X1712      89.200  32.830   0.100  1.00  0.00           O
ATOM   5027  HW1 SOL X1712      89.120  33.390 154.180  1.00  0.00           H
ATOM   5028  HW2 SOL X1712      88.340  32.890   0.530  1.00  0.00           H
ATOM   5029  OW  SOL X1713       1.820  22.390  57.210  1.00  0.00           O
ATOM   5030  HW1 SOL X1713       1.420  23.190  56.880  1.00  0.00           H
ATOM   5031  HW2 SOL X1713       2.680  22.660  57.520  1.00  0.00           H
ATOM   5032  OW  SOL X1714      40.800 107.010  32.960  1.00  0.00           O
ATOM   5033  HW1 SOL X1714      40.300 107.440  33.660  1.00  0.00           H
ATOM   5034  HW2 SOL X1714      40.290 107.170  32.170  1.00  0.00           H
ATOM   5035  OW  SOL X1715      59.660  83.050 121.080  1.00  0.00           O
ATOM   5036  HW1 SOL X1715      58.890  83.360 120.600  1.00  0.00           H
ATOM   5037  HW2 SOL X1715      60.310  82.870 120.410  1.00  0.00           H
ATOM   5038  OW  SOL X1716      49.430  14.960 136.760  1.00  0.00           O
ATOM   5039  HW1 SOL X1716      50.380  15.010 136.630  1.00  0.00           H
ATOM   5040  HW2 SOL X1716      49.310  15.080 137.710  1.00  0.00           H
ATOM   5041  OW  SOL X1717       9.900  32.580 117.820  1.00  0.00           O
ATOM   5042  HW1 SOL X1717       9.330  32.030 117.280  1.00  0.00           H
ATOM   5043  HW2 SOL X1717       9.310  33.080 118.380  1.00  0.00           H
ATOM   5044  OW  SOL X1718      36.830  46.700  52.510  1.00  0.00           O
ATOM   5045  HW1 SOL X1718      36.770  47.270  51.750  1.00  0.00           H
ATOM   5046  HW2 SOL X1718      37.770  46.580  52.660  1.00  0.00           H
ATOM   5047  OW  SOL X1719      14.100  47.050  40.920  1.00  0.00           O
ATOM   5048  HW1 SOL X1719      14.770  47.040  40.240  1.00  0.00           H
ATOM   5049  HW2 SOL X1719      13.290  47.270  40.460  1.00  0.00           H
ATOM   5050  OW  SOL X1720      52.550  83.040  31.050  1.00  0.00           O
ATOM   5051  HW1 SOL X1720      52.320  83.970  31.040  1.00  0.00           H
ATOM   5052  HW2 SOL X1720      52.150  82.710  31.850  1.00  0.00           H
ATOM   5053  OW  SOL X1721     105.330  35.320 119.060  1.00  0.00           O
ATOM   5054  HW1 SOL X1721     104.640  35.780 118.580  1.00  0.00           H
ATOM   5055  HW2 SOL X1721     106.140  35.760 118.790  1.00  0.00           H
ATOM   5056  OW  SOL X1722      24.030 106.300  44.420  1.00  0.00           O
ATOM   5057  HW1 SOL X1722      24.620 106.720  45.040  1.00  0.00           H
ATOM   5058  HW2 SOL X1722      23.340 106.950  44.270  1.00  0.00           H
ATOM   5059  OW  SOL X1723      69.960  31.010 124.090  1.00  0.00           O
ATOM   5060  HW1 SOL X1723      69.250  30.430 123.820  1.00  0.00           H
ATOM   5061  HW2 SOL X1723      69.550  31.640 124.680  1.00  0.00           H
ATOM   5062  OW  SOL X1724       6.700   7.320  57.100  1.00  0.00           O
[truncated: 14,218,662 more chars]
