# Supplementary material for: Permeation enhancer-induced membrane defects assist the oral absorption of peptide drugs
Source: Nat Commun. 2025 Oct 28;16:9512. doi: 10.1038/s41467-025-64891-0 (PMC12568990; doi:10.1038/s41467-025-64891-0)
Supplement: Supplementary file 20 — Supplementary Data 1 [file 41467_2025_64891_MOESM20_ESM.zip › Supplementary_Data_1/Trajectory_shown_in_Supplementary_Video_1_First_Frame.pdb]

TITLE     Title
REMARK    THIS IS A SIMULATION BOX
CRYST1   65.253   65.253  113.046  90.00  90.00  90.00 P 1           1
MODEL        1
ATOM      1  C1  SNA A   1      21.526  54.931 100.728  1.00  0.00           C
ATOM      2  C2  SNA A   1      20.960  54.119  99.801  1.00  0.00           C
ATOM      3  C3  SNA A   1      20.301  52.949 100.194  1.00  0.00           C
ATOM      4  C4  SNA A   1      20.236  52.570 101.568  1.00  0.00           C
ATOM      5  C5  SNA A   1      20.723  53.489 102.479  1.00  0.00           C
ATOM      6  C6  SNA A   1      21.456  54.543 102.122  1.00  0.00           C
ATOM      7  C7  SNA A   1      20.754  53.208 103.967  1.00  0.00           C
ATOM      8  N   SNA A   1      20.175  52.065 104.357  1.00  0.00           N
ATOM      9  C8  SNA A   1      20.061  51.565 105.734  1.00  0.00           C
ATOM     10  C9  SNA A   1      19.380  50.233 105.887  1.00  0.00           C
ATOM     11  C10 SNA A   1      20.071  48.962 105.430  1.00  0.00           C
ATOM     12  C11 SNA A   1      21.102  48.490 106.360  1.00  0.00           C
ATOM     13  C12 SNA A   1      21.809  47.228 105.840  1.00  0.00           C
ATOM     14  C13 SNA A   1      20.955  46.111 105.163  1.00  0.00           C
ATOM     15  C14 SNA A   1      21.881  44.949 104.719  1.00  0.00           C
ATOM     16  C15 SNA A   1      22.388  44.361 106.006  1.00  0.00           C
ATOM     17  O1  SNA A   1      19.778  51.183 101.834  1.00  0.00           O
ATOM     18  O2  SNA A   1      21.653  44.046 106.974  1.00  0.00           O
ATOM     19  O3  SNA A   1      23.671  44.000 106.039  1.00  0.00           O
ATOM     20  H1  SNA A   1      19.902  51.346 103.723  1.00  0.00           H
ATOM     21  H2  SNA A   1      23.801  43.579 106.892  1.00  0.00           H
ATOM     22  H3  SNA A   1      22.693  45.238 104.018  1.00  0.00           H
ATOM     23  H4  SNA A   1      21.398  44.095 104.198  1.00  0.00           H
ATOM     24  H5  SNA A   1      20.511  46.636 104.290  1.00  0.00           H
ATOM     25  H6  SNA A   1      20.204  45.733 105.888  1.00  0.00           H
ATOM     26  H7  SNA A   1      22.355  46.847 106.729  1.00  0.00           H
ATOM     27  H8  SNA A   1      22.643  47.472 105.146  1.00  0.00           H
ATOM     28  H9  SNA A   1      20.633  48.278 107.344  1.00  0.00           H
ATOM     29  H10 SNA A   1      21.853  49.267 106.621  1.00  0.00           H
ATOM     30  H11 SNA A   1      20.464  49.131 104.404  1.00  0.00           H
ATOM     31  H12 SNA A   1      19.277  48.195 105.302  1.00  0.00           H
ATOM     32  H13 SNA A   1      18.487  50.382 105.243  1.00  0.00           H
ATOM     33  H14 SNA A   1      18.967  50.035 106.899  1.00  0.00           H
ATOM     34  H15 SNA A   1      19.545  52.404 106.247  1.00  0.00           H
ATOM     35  H16 SNA A   1      21.091  51.575 106.151  1.00  0.00           H
ATOM     36  H17 SNA A   1      19.695  50.756 100.978  1.00  0.00           H
ATOM     37  H18 SNA A   1      19.961  52.387  99.337  1.00  0.00           H
ATOM     38  H19 SNA A   1      21.101  54.353  98.757  1.00  0.00           H
ATOM     39  H20 SNA A   1      22.087  55.800 100.417  1.00  0.00           H
ATOM     40  H21 SNA A   1      22.006  55.111 102.857  1.00  0.00           H
ATOM     41  O4  SNA A   1      21.115  54.029 104.804  1.00  0.00           O
ATOM     42  N   POPCB   2       2.015  57.686  85.835  1.00  0.00           N
ATOM     43  C12 POPCB   2       0.572  57.698  85.315  1.00  0.00           C
ATOM     44 H12A POPCB   2       0.477  58.561  84.671  1.00  0.00           H
ATOM     45 H12B POPCB   2      -0.139  57.882  86.107  1.00  0.00           H
ATOM     46  C13 POPCB   2       2.133  56.580  86.905  1.00  0.00           C
ATOM     47 H13A POPCB   2       1.532  56.808  87.773  1.00  0.00           H
ATOM     48 H13B POPCB   2       1.833  55.609  86.540  1.00  0.00           H
ATOM     49 H13C POPCB   2       3.177  56.493  87.169  1.00  0.00           H
ATOM     50  C14 POPCB   2       3.049  57.449  84.770  1.00  0.00           C
ATOM     51 H14A POPCB   2       3.097  58.371  84.209  1.00  0.00           H
ATOM     52 H14B POPCB   2       3.979  57.520  85.314  1.00  0.00           H
ATOM     53 H14C POPCB   2       2.833  56.586  84.157  1.00  0.00           H
ATOM     54  C15 POPCB   2       2.241  59.100  86.357  1.00  0.00           C
ATOM     55 H15A POPCB   2       2.172  59.659  85.436  1.00  0.00           H
ATOM     56 H15B POPCB   2       3.223  59.202  86.794  1.00  0.00           H
ATOM     57 H15C POPCB   2       1.494  59.449  87.054  1.00  0.00           H
ATOM     58  C11 POPCB   2       0.046  56.401  84.646  1.00  0.00           C
ATOM     59 H11A POPCB   2      -1.008  56.657  84.408  1.00  0.00           H
ATOM     60 H11B POPCB   2       0.125  55.607  85.419  1.00  0.00           H
ATOM     61  P   POPCB   2       0.049  56.254  82.034  1.00  0.00           P
ATOM     62  O13 POPCB   2       0.060  57.670  81.725  1.00  0.00           O
ATOM     63  O14 POPCB   2      -1.275  55.527  81.964  1.00  0.00           O
ATOM     64  O12 POPCB   2       0.730  56.101  83.440  1.00  0.00           O
ATOM     65  O11 POPCB   2       1.030  55.376  81.127  1.00  0.00           O
ATOM     66  C1  POPCB   2       2.303  55.852  80.668  1.00  0.00           C
ATOM     67  HA  POPCB   2       3.051  55.037  80.770  1.00  0.00           H
ATOM     68  HB  POPCB   2       2.634  56.729  81.264  1.00  0.00           H
ATOM     69  C2  POPCB   2       2.081  56.395  79.228  1.00  0.00           C
ATOM     70  HS  POPCB   2       1.184  57.050  79.216  1.00  0.00           H
ATOM     71  O21 POPCB   2       1.881  55.151  78.507  1.00  0.00           O
ATOM     72  C21 POPCB   2       0.998  55.159  77.567  1.00  0.00           C
ATOM     73  O22 POPCB   2       0.163  55.996  77.266  1.00  0.00           O
ATOM     74  C22 POPCB   2       1.117  53.838  76.790  1.00  0.00           C
ATOM     75  H2R POPCB   2       0.256  53.637  76.117  1.00  0.00           H
ATOM     76  H2S POPCB   2       1.277  52.932  77.414  1.00  0.00           H
ATOM     77  C3  POPCB   2       3.324  57.110  78.849  1.00  0.00           C
ATOM     78  HX  POPCB   2       4.233  56.541  79.142  1.00  0.00           H
ATOM     79  HY  POPCB   2       3.276  58.110  79.330  1.00  0.00           H
ATOM     80  O31 POPCB   2       3.452  57.362  77.468  1.00  0.00           O
ATOM     81  C31 POPCB   2       4.394  58.150  76.986  1.00  0.00           C
ATOM     82  O32 POPCB   2       5.269  58.793  77.570  1.00  0.00           O
ATOM     83  C32 POPCB   2       4.145  58.249  75.427  1.00  0.00           C
ATOM     84  H2X POPCB   2       3.495  59.108  75.155  1.00  0.00           H
ATOM     85  H2Y POPCB   2       3.668  57.309  75.074  1.00  0.00           H
ATOM     86  C23 POPCB   2       2.339  53.850  75.916  1.00  0.00           C
ATOM     87  H3R POPCB   2       2.539  52.795  75.633  1.00  0.00           H
ATOM     88  H3S POPCB   2       3.326  54.090  76.366  1.00  0.00           H
ATOM     89  C24 POPCB   2       2.018  54.514  74.502  1.00  0.00           C
ATOM     90  H4R POPCB   2       1.911  55.598  74.720  1.00  0.00           H
ATOM     91  H4S POPCB   2       1.071  54.118  74.076  1.00  0.00           H
ATOM     92  C25 POPCB   2       3.054  54.411  73.355  1.00  0.00           C
ATOM     93  H5R POPCB   2       3.007  53.373  72.961  1.00  0.00           H
ATOM     94  H5S POPCB   2       4.035  54.609  73.837  1.00  0.00           H
ATOM     95  C26 POPCB   2       2.850  55.468  72.254  1.00  0.00           C
ATOM     96  H6R POPCB   2       3.841  55.742  71.833  1.00  0.00           H
ATOM     97  H6S POPCB   2       2.411  56.405  72.657  1.00  0.00           H
ATOM     98  C27 POPCB   2       2.124  54.800  71.064  1.00  0.00           C
ATOM     99  H7R POPCB   2       1.049  54.757  71.342  1.00  0.00           H
ATOM    100  H7S POPCB   2       2.449  53.739  71.126  1.00  0.00           H
ATOM    101  C28 POPCB   2       2.326  55.557  69.778  1.00  0.00           C
ATOM    102  H8R POPCB   2       3.375  55.906  69.667  1.00  0.00           H
ATOM    103  H8S POPCB   2       1.827  56.540  69.917  1.00  0.00           H
ATOM    104  C29 POPCB   2       1.778  54.848  68.545  1.00  0.00           C
ATOM    105  H91 POPCB   2       0.940  55.419  68.118  1.00  0.00           H
ATOM    106 C210 POPCB   2       2.304  53.791  67.897  1.00  0.00           C
ATOM    107 H101 POPCB   2       1.714  53.392  67.059  1.00  0.00           H
ATOM    108 C211 POPCB   2       3.450  52.945  68.362  1.00  0.00           C
ATOM    109 H11R POPCB   2       3.096  51.907  68.186  1.00  0.00           H
ATOM    110 H11S POPCB   2       3.640  53.026  69.454  1.00  0.00           H
ATOM    111 C212 POPCB   2       4.717  53.263  67.576  1.00  0.00           C
ATOM    112 H12R POPCB   2       4.914  54.337  67.783  1.00  0.00           H
ATOM    113 H12S POPCB   2       4.554  53.308  66.478  1.00  0.00           H
ATOM    114 C213 POPCB   2       5.922  52.324  67.816  1.00  0.00           C
ATOM    115 H13R POPCB   2       6.290  52.374  68.864  1.00  0.00           H
ATOM    116 H13S POPCB   2       6.707  52.657  67.104  1.00  0.00           H
ATOM    117 C214 POPCB   2       5.665  50.829  67.566  1.00  0.00           C
ATOM    118 H14R POPCB   2       5.594  50.630  66.475  1.00  0.00           H
ATOM    119 H14S POPCB   2       4.667  50.436  67.857  1.00  0.00           H
ATOM    120 C215 POPCB   2       6.749  49.874  68.060  1.00  0.00           C
ATOM    121 H15R POPCB   2       6.434  48.817  67.931  1.00  0.00           H
ATOM    122 H15S POPCB   2       6.889  49.960  69.159  1.00  0.00           H
ATOM    123 C216 POPCB   2       8.104  50.047  67.235  1.00  0.00           C
ATOM    124 H16R POPCB   2       8.480  51.085  67.359  1.00  0.00           H
ATOM    125 H16S POPCB   2       7.909  49.895  66.151  1.00  0.00           H
ATOM    126 C217 POPCB   2       9.136  49.104  67.814  1.00  0.00           C
ATOM    127 H17R POPCB   2       8.928  48.164  67.259  1.00  0.00           H
ATOM    128 H17S POPCB   2       9.077  49.034  68.921  1.00  0.00           H
ATOM    129 C218 POPCB   2      10.625  49.490  67.382  1.00  0.00           C
ATOM    130 H18R POPCB   2      11.325  48.695  67.718  1.00  0.00           H
ATOM    131 H18S POPCB   2      10.937  50.499  67.726  1.00  0.00           H
ATOM    132 H18T POPCB   2      10.477  49.489  66.281  1.00  0.00           H
ATOM    133  C33 POPCB   2       5.439  58.631  74.616  1.00  0.00           C
ATOM    134  H3X POPCB   2       6.271  58.122  75.147  1.00  0.00           H
ATOM    135  H3Y POPCB   2       5.652  59.711  74.463  1.00  0.00           H
ATOM    136  C34 POPCB   2       5.295  58.115  73.167  1.00  0.00           C
ATOM    137  H4X POPCB   2       4.553  58.744  72.630  1.00  0.00           H
ATOM    138  H4Y POPCB   2       4.844  57.111  73.319  1.00  0.00           H
ATOM    139  C35 POPCB   2       6.683  58.136  72.514  1.00  0.00           C
ATOM    140  H5X POPCB   2       7.437  57.563  73.095  1.00  0.00           H
ATOM    141  H5Y POPCB   2       7.168  59.125  72.370  1.00  0.00           H
ATOM    142  C36 POPCB   2       6.713  57.321  71.219  1.00  0.00           C
ATOM    143  H6X POPCB   2       5.915  56.557  71.100  1.00  0.00           H
ATOM    144  H6Y POPCB   2       7.667  56.755  71.159  1.00  0.00           H
ATOM    145  C37 POPCB   2       6.750  58.278  69.963  1.00  0.00           C
ATOM    146  H7X POPCB   2       7.631  58.954  69.951  1.00  0.00           H
ATOM    147  H7Y POPCB   2       5.859  58.930  70.089  1.00  0.00           H
ATOM    148  C38 POPCB   2       6.655  57.582  68.613  1.00  0.00           C
ATOM    149  H8X POPCB   2       7.001  58.294  67.834  1.00  0.00           H
ATOM    150  H8Y POPCB   2       5.594  57.270  68.515  1.00  0.00           H
ATOM    151  C39 POPCB   2       7.481  56.405  68.472  1.00  0.00           C
ATOM    152  H9X POPCB   2       7.170  55.633  69.208  1.00  0.00           H
ATOM    153  H9Y POPCB   2       8.517  56.691  68.753  1.00  0.00           H
ATOM    154 C310 POPCB   2       7.378  55.692  67.052  1.00  0.00           C
ATOM    155 H10X POPCB   2       6.303  55.551  66.807  1.00  0.00           H
ATOM    156 H10Y POPCB   2       7.896  54.718  67.186  1.00  0.00           H
ATOM    157 C311 POPCB   2       8.029  56.574  66.002  1.00  0.00           C
ATOM    158 H11X POPCB   2       8.976  57.056  66.326  1.00  0.00           H
ATOM    159 H11Y POPCB   2       7.287  57.345  65.702  1.00  0.00           H
ATOM    160 C312 POPCB   2       8.563  55.684  64.803  1.00  0.00           C
ATOM    161 H12X POPCB   2       8.797  56.331  63.931  1.00  0.00           H
ATOM    162 H12Y POPCB   2       7.788  55.033  64.345  1.00  0.00           H
ATOM    163 C313 POPCB   2       9.706  54.677  65.145  1.00  0.00           C
ATOM    164 H13X POPCB   2       9.389  53.771  65.704  1.00  0.00           H
ATOM    165 H13Y POPCB   2      10.555  55.128  65.702  1.00  0.00           H
ATOM    166 C314 POPCB   2      10.195  53.945  63.854  1.00  0.00           C
ATOM    167 H14X POPCB   2      10.246  54.688  63.030  1.00  0.00           H
ATOM    168 H14Y POPCB   2       9.427  53.238  63.475  1.00  0.00           H
ATOM    169 C315 POPCB   2      11.529  53.188  63.931  1.00  0.00           C
ATOM    170 H15X POPCB   2      12.364  53.920  63.906  1.00  0.00           H
ATOM    171 H15Y POPCB   2      11.755  52.689  62.964  1.00  0.00           H
ATOM    172 C316 POPCB   2      11.696  52.263  65.159  1.00  0.00           C
ATOM    173 H16X POPCB   2      11.140  51.304  65.091  1.00  0.00           H
ATOM    174 H16Y POPCB   2      11.439  52.807  66.092  1.00  0.00           H
ATOM    175 H16Z POPCB   2      12.759  51.953  65.252  1.00  0.00           H
ATOM    176  N   POPCC   3      20.581  10.245  87.252  1.00  0.00           N
ATOM    177  C12 POPCC   3      21.647   9.950  86.176  1.00  0.00           C
ATOM    178 H12A POPCC   3      21.197   9.745  85.216  1.00  0.00           H
ATOM    179 H12B POPCC   3      21.945   8.936  86.400  1.00  0.00           H
ATOM    180  C13 POPCC   3      19.784   9.017  87.464  1.00  0.00           C
ATOM    181 H13A POPCC   3      20.357   8.113  87.320  1.00  0.00           H
ATOM    182 H13B POPCC   3      19.282   8.985  88.420  1.00  0.00           H
ATOM    183 H13C POPCC   3      19.010   8.922  86.717  1.00  0.00           H
ATOM    184  C14 POPCC   3      21.385  10.594  88.474  1.00  0.00           C
ATOM    185 H14A POPCC   3      21.999   9.780  88.830  1.00  0.00           H
ATOM    186 H14B POPCC   3      22.041  11.436  88.304  1.00  0.00           H
ATOM    187 H14C POPCC   3      20.674  10.887  89.232  1.00  0.00           H
ATOM    188  C15 POPCC   3      19.686  11.412  86.810  1.00  0.00           C
ATOM    189 H15A POPCC   3      18.959  11.059  86.094  1.00  0.00           H
ATOM    190 H15B POPCC   3      20.384  11.931  86.170  1.00  0.00           H
ATOM    191 H15C POPCC   3      19.262  11.912  87.668  1.00  0.00           H
ATOM    192  C11 POPCC   3      22.935  10.820  86.035  1.00  0.00           C
ATOM    193 H11A POPCC   3      23.491  10.478  85.136  1.00  0.00           H
ATOM    194 H11B POPCC   3      23.502  10.645  86.974  1.00  0.00           H
ATOM    195  P   POPCC   3      22.682  12.883  84.363  1.00  0.00           P
ATOM    196  O13 POPCC   3      24.120  13.161  83.978  1.00  0.00           O
ATOM    197  O14 POPCC   3      21.802  14.062  84.340  1.00  0.00           O
ATOM    198  O12 POPCC   3      22.661  12.232  85.862  1.00  0.00           O
ATOM    199  O11 POPCC   3      22.081  11.657  83.510  1.00  0.00           O
ATOM    200  C1  POPCC   3      20.727  11.518  83.265  1.00  0.00           C
ATOM    201  HA  POPCC   3      20.132  12.316  83.759  1.00  0.00           H
ATOM    202  HB  POPCC   3      20.418  10.518  83.638  1.00  0.00           H
ATOM    203  C2  POPCC   3      20.452  11.487  81.698  1.00  0.00           C
ATOM    204  HS  POPCC   3      20.847  12.485  81.413  1.00  0.00           H
ATOM    205  O21 POPCC   3      19.075  11.395  81.402  1.00  0.00           O
ATOM    206  C21 POPCC   3      18.383  12.530  81.694  1.00  0.00           C
ATOM    207  O22 POPCC   3      18.861  13.544  82.122  1.00  0.00           O
ATOM    208  C22 POPCC   3      16.904  12.254  81.541  1.00  0.00           C
ATOM    209  H2R POPCC   3      16.447  12.250  82.553  1.00  0.00           H
ATOM    210  H2S POPCC   3      16.789  11.267  81.044  1.00  0.00           H
ATOM    211  C3  POPCC   3      21.408  10.403  80.977  1.00  0.00           C
ATOM    212  HX  POPCC   3      21.165   9.378  81.328  1.00  0.00           H
ATOM    213  HY  POPCC   3      22.411  10.631  81.397  1.00  0.00           H
ATOM    214  O31 POPCC   3      21.292  10.452  79.576  1.00  0.00           O
ATOM    215  C31 POPCC   3      22.134   9.719  78.937  1.00  0.00           C
ATOM    216  O32 POPCC   3      22.886   8.924  79.451  1.00  0.00           O
ATOM    217  C32 POPCC   3      22.217  10.129  77.489  1.00  0.00           C
ATOM    218  H2X POPCC   3      21.347   9.842  76.860  1.00  0.00           H
ATOM    219  H2Y POPCC   3      23.183   9.782  77.064  1.00  0.00           H
ATOM    220  C23 POPCC   3      16.238  13.268  80.640  1.00  0.00           C
ATOM    221  H3R POPCC   3      16.815  14.216  80.600  1.00  0.00           H
ATOM    222  H3S POPCC   3      15.216  13.395  81.059  1.00  0.00           H
ATOM    223  C24 POPCC   3      16.016  12.855  79.156  1.00  0.00           C
ATOM    224  H4R POPCC   3      15.629  13.739  78.604  1.00  0.00           H
ATOM    225  H4S POPCC   3      15.217  12.083  79.151  1.00  0.00           H
ATOM    226  C25 POPCC   3      17.283  12.365  78.457  1.00  0.00           C
ATOM    227  H5R POPCC   3      17.653  11.547  79.111  1.00  0.00           H
ATOM    228  H5S POPCC   3      17.949  13.253  78.522  1.00  0.00           H
ATOM    229  C26 POPCC   3      16.992  11.845  77.123  1.00  0.00           C
ATOM    230  H6R POPCC   3      16.305  12.578  76.649  1.00  0.00           H
ATOM    231  H6S POPCC   3      16.487  10.857  77.060  1.00  0.00           H
ATOM    232  C27 POPCC   3      18.182  11.816  76.172  1.00  0.00           C
ATOM    233  H7R POPCC   3      18.874  11.013  76.504  1.00  0.00           H
ATOM    234  H7S POPCC   3      18.700  12.794  76.270  1.00  0.00           H
ATOM    235  C28 POPCC   3      17.834  11.399  74.750  1.00  0.00           C
ATOM    236  H8R POPCC   3      16.820  11.736  74.445  1.00  0.00           H
ATOM    237  H8S POPCC   3      17.761  10.293  74.827  1.00  0.00           H
ATOM    238  C29 POPCC   3      19.030  11.773  73.821  1.00  0.00           C
ATOM    239  H91 POPCC   3      19.906  11.112  73.893  1.00  0.00           H
ATOM    240 C210 POPCC   3      18.947  12.695  72.753  1.00  0.00           C
ATOM    241 H101 POPCC   3      19.793  12.662  72.051  1.00  0.00           H
ATOM    242 C211 POPCC   3      17.845  13.672  72.370  1.00  0.00           C
ATOM    243 H11R POPCC   3      17.090  13.872  73.161  1.00  0.00           H
ATOM    244 H11S POPCC   3      17.194  13.136  71.647  1.00  0.00           H
ATOM    245 C212 POPCC   3      18.450  14.848  71.777  1.00  0.00           C
ATOM    246 H12R POPCC   3      19.051  14.644  70.865  1.00  0.00           H
ATOM    247 H12S POPCC   3      19.046  15.344  72.572  1.00  0.00           H
ATOM    248 C213 POPCC   3      17.475  15.917  71.445  1.00  0.00           C
ATOM    249 H13R POPCC   3      16.478  15.467  71.250  1.00  0.00           H
ATOM    250 H13S POPCC   3      17.768  16.225  70.419  1.00  0.00           H
ATOM    251 C214 POPCC   3      17.466  17.175  72.291  1.00  0.00           C
ATOM    252 H14R POPCC   3      16.539  17.695  71.967  1.00  0.00           H
ATOM    253 H14S POPCC   3      18.341  17.856  72.218  1.00  0.00           H
ATOM    254 C215 POPCC   3      17.064  17.084  73.813  1.00  0.00           C
ATOM    255 H15R POPCC   3      16.859  18.092  74.233  1.00  0.00           H
ATOM    256 H15S POPCC   3      17.905  16.668  74.408  1.00  0.00           H
ATOM    257 C216 POPCC   3      15.687  16.357  73.956  1.00  0.00           C
ATOM    258 H16R POPCC   3      15.821  15.255  73.905  1.00  0.00           H
ATOM    259 H16S POPCC   3      14.919  16.774  73.270  1.00  0.00           H
ATOM    260 C217 POPCC   3      15.049  16.719  75.350  1.00  0.00           C
ATOM    261 H17R POPCC   3      14.099  16.150  75.433  1.00  0.00           H
ATOM    262 H17S POPCC   3      14.952  17.823  75.419  1.00  0.00           H
ATOM    263 C218 POPCC   3      15.942  16.296  76.513  1.00  0.00           C
ATOM    264 H18R POPCC   3      16.893  16.852  76.650  1.00  0.00           H
ATOM    265 H18S POPCC   3      16.184  15.218  76.396  1.00  0.00           H
ATOM    266 H18T POPCC   3      15.423  16.389  77.491  1.00  0.00           H
ATOM    267  C33 POPCC   3      22.233  11.720  77.393  1.00  0.00           C
ATOM    268  H3X POPCC   3      21.276  12.011  77.877  1.00  0.00           H
ATOM    269  H3Y POPCC   3      22.085  11.863  76.301  1.00  0.00           H
ATOM    270  C34 POPCC   3      23.566  12.390  77.901  1.00  0.00           C
ATOM    271  H4X POPCC   3      23.498  12.244  79.001  1.00  0.00           H
ATOM    272  H4Y POPCC   3      23.480  13.497  77.882  1.00  0.00           H
ATOM    273  C35 POPCC   3      24.885  11.732  77.489  1.00  0.00           C
ATOM    274  H5X POPCC   3      24.889  10.666  77.801  1.00  0.00           H
ATOM    275  H5Y POPCC   3      25.730  12.207  78.033  1.00  0.00           H
ATOM    276  C36 POPCC   3      25.134  11.636  75.986  1.00  0.00           C
ATOM    277  H6X POPCC   3      25.315  12.676  75.642  1.00  0.00           H
ATOM    278  H6Y POPCC   3      24.220  11.141  75.593  1.00  0.00           H
ATOM    279  C37 POPCC   3      26.222  10.712  75.555  1.00  0.00           C
ATOM    280  H7X POPCC   3      26.109   9.620  75.723  1.00  0.00           H
ATOM    281  H7Y POPCC   3      27.195  10.892  76.060  1.00  0.00           H
ATOM    282  C38 POPCC   3      26.252  10.862  74.038  1.00  0.00           C
ATOM    283  H8X POPCC   3      26.413  11.930  73.779  1.00  0.00           H
ATOM    284  H8Y POPCC   3      25.294  10.516  73.595  1.00  0.00           H
ATOM    285  C39 POPCC   3      27.372  10.115  73.296  1.00  0.00           C
ATOM    286  H9X POPCC   3      27.075   9.044  73.272  1.00  0.00           H
ATOM    287  H9Y POPCC   3      28.291  10.213  73.913  1.00  0.00           H
ATOM    288 C310 POPCC   3      27.731  10.444  71.852  1.00  0.00           C
ATOM    289 H10X POPCC   3      28.648   9.934  71.488  1.00  0.00           H
ATOM    290 H10Y POPCC   3      27.832  11.550  71.884  1.00  0.00           H
ATOM    291 C311 POPCC   3      26.564  10.106  70.896  1.00  0.00           C
ATOM    292 H11X POPCC   3      25.672  10.693  71.204  1.00  0.00           H
ATOM    293 H11Y POPCC   3      26.265   9.042  71.015  1.00  0.00           H
ATOM    294 C312 POPCC   3      26.898  10.446  69.425  1.00  0.00           C
ATOM    295 H12X POPCC   3      27.714   9.793  69.048  1.00  0.00           H
ATOM    296 H12Y POPCC   3      27.440  11.415  69.469  1.00  0.00           H
ATOM    297 C313 POPCC   3      25.708  10.378  68.442  1.00  0.00           C
ATOM    298 H13X POPCC   3      24.913  11.108  68.708  1.00  0.00           H
ATOM    299 H13Y POPCC   3      25.297   9.346  68.440  1.00  0.00           H
ATOM    300 C314 POPCC   3      26.124  10.769  67.048  1.00  0.00           C
ATOM    301 H14X POPCC   3      27.044  10.225  66.747  1.00  0.00           H
ATOM    302 H14Y POPCC   3      26.459  11.829  67.035  1.00  0.00           H
ATOM    303 C315 POPCC   3      24.891  10.547  66.196  1.00  0.00           C
ATOM    304 H15X POPCC   3      24.049  11.243  66.397  1.00  0.00           H
ATOM    305 H15Y POPCC   3      24.445   9.577  66.502  1.00  0.00           H
ATOM    306 C316 POPCC   3      24.974  10.624  64.656  1.00  0.00           C
ATOM    307 H16X POPCC   3      25.431   9.693  64.257  1.00  0.00           H
ATOM    308 H16Y POPCC   3      25.566  11.514  64.354  1.00  0.00           H
ATOM    309 H16Z POPCC   3      23.933  10.724  64.280  1.00  0.00           H
ATOM    310  N   POPCD   4       4.342  42.186  88.236  1.00  0.00           N
ATOM    311  C12 POPCD   4       3.741  41.365  87.142  1.00  0.00           C
ATOM    312 H12A POPCD   4       2.768  41.625  86.750  1.00  0.00           H
ATOM    313 H12B POPCD   4       3.744  40.343  87.490  1.00  0.00           H
ATOM    314  C13 POPCD   4       5.817  42.175  88.377  1.00  0.00           C
ATOM    315 H13A POPCD   4       6.258  42.447  87.429  1.00  0.00           H
ATOM    316 H13B POPCD   4       6.099  42.778  89.228  1.00  0.00           H
ATOM    317 H13C POPCD   4       6.186  41.167  88.495  1.00  0.00           H
ATOM    318  C14 POPCD   4       4.011  43.628  88.039  1.00  0.00           C
ATOM    319 H14A POPCD   4       2.933  43.703  88.027  1.00  0.00           H
ATOM    320 H14B POPCD   4       4.378  44.270  88.826  1.00  0.00           H
ATOM    321 H14C POPCD   4       4.388  43.843  87.050  1.00  0.00           H
ATOM    322  C15 POPCD   4       3.747  41.837  89.532  1.00  0.00           C
ATOM    323 H15A POPCD   4       2.745  42.182  89.741  1.00  0.00           H
ATOM    324 H15B POPCD   4       4.407  42.206  90.303  1.00  0.00           H
ATOM    325 H15C POPCD   4       3.698  40.762  89.633  1.00  0.00           H
ATOM    326  C11 POPCD   4       4.609  41.376  85.873  1.00  0.00           C
ATOM    327 H11A POPCD   4       4.206  40.652  85.134  1.00  0.00           H
ATOM    328 H11B POPCD   4       5.558  40.924  86.234  1.00  0.00           H
ATOM    329  P   POPCD   4       4.021  43.174  84.164  1.00  0.00           P
ATOM    330  O13 POPCD   4       4.577  44.322  83.445  1.00  0.00           O
ATOM    331  O14 POPCD   4       2.654  43.418  84.708  1.00  0.00           O
ATOM    332  O12 POPCD   4       4.912  42.720  85.377  1.00  0.00           O
ATOM    333  O11 POPCD   4       4.039  41.955  83.214  1.00  0.00           O
ATOM    334  C1  POPCD   4       5.258  41.615  82.560  1.00  0.00           C
ATOM    335  HA  POPCD   4       5.747  40.733  83.026  1.00  0.00           H
ATOM    336  HB  POPCD   4       6.006  42.436  82.533  1.00  0.00           H
ATOM    337  C2  POPCD   4       4.954  41.107  81.108  1.00  0.00           C
ATOM    338  HS  POPCD   4       5.895  40.943  80.542  1.00  0.00           H
ATOM    339  O21 POPCD   4       4.092  41.963  80.307  1.00  0.00           O
ATOM    340  C21 POPCD   4       4.725  42.969  79.842  1.00  0.00           C
ATOM    341  O22 POPCD   4       5.911  43.157  79.808  1.00  0.00           O
ATOM    342  C22 POPCD   4       3.629  43.932  79.389  1.00  0.00           C
ATOM    343  H2R POPCD   4       3.284  44.448  80.310  1.00  0.00           H
ATOM    344  H2S POPCD   4       2.760  43.395  78.953  1.00  0.00           H
ATOM    345  C3  POPCD   4       4.197  39.715  81.095  1.00  0.00           C
ATOM    346  HX  POPCD   4       3.145  39.969  81.347  1.00  0.00           H
ATOM    347  HY  POPCD   4       4.559  39.038  81.898  1.00  0.00           H
ATOM    348  O31 POPCD   4       4.181  39.107  79.775  1.00  0.00           O
ATOM    349  C31 POPCD   4       3.356  38.085  79.549  1.00  0.00           C
ATOM    350  O32 POPCD   4       2.533  37.606  80.303  1.00  0.00           O
ATOM    351  C32 POPCD   4       3.715  37.559  78.160  1.00  0.00           C
ATOM    352  H2X POPCD   4       4.822  37.476  78.214  1.00  0.00           H
ATOM    353  H2Y POPCD   4       3.403  38.353  77.449  1.00  0.00           H
ATOM    354  C23 POPCD   4       4.160  45.025  78.390  1.00  0.00           C
ATOM    355  H3R POPCD   4       5.013  44.693  77.760  1.00  0.00           H
ATOM    356  H3S POPCD   4       4.575  45.829  79.034  1.00  0.00           H
ATOM    357  C24 POPCD   4       3.015  45.661  77.595  1.00  0.00           C
ATOM    358  H4R POPCD   4       2.118  45.722  78.247  1.00  0.00           H
ATOM    359  H4S POPCD   4       2.793  45.034  76.705  1.00  0.00           H
ATOM    360  C25 POPCD   4       3.488  47.063  77.146  1.00  0.00           C
ATOM    361  H5R POPCD   4       4.389  46.962  76.505  1.00  0.00           H
ATOM    362  H5S POPCD   4       3.735  47.601  78.087  1.00  0.00           H
ATOM    363  C26 POPCD   4       2.383  47.880  76.494  1.00  0.00           C
ATOM    364  H6R POPCD   4       1.601  48.106  77.250  1.00  0.00           H
ATOM    365  H6S POPCD   4       1.938  47.264  75.684  1.00  0.00           H
ATOM    366  C27 POPCD   4       2.934  49.308  75.969  1.00  0.00           C
ATOM    367  H7R POPCD   4       3.846  49.140  75.358  1.00  0.00           H
ATOM    368  H7S POPCD   4       3.210  49.900  76.867  1.00  0.00           H
ATOM    369  C28 POPCD   4       1.675  50.038  75.404  1.00  0.00           C
ATOM    370  H8R POPCD   4       1.129  49.436  74.647  1.00  0.00           H
ATOM    371  H8S POPCD   4       2.015  50.996  74.956  1.00  0.00           H
ATOM    372  C29 POPCD   4       0.614  50.410  76.400  1.00  0.00           C
ATOM    373  H91 POPCD   4       1.035  50.611  77.397  1.00  0.00           H
ATOM    374 C210 POPCD   4      -0.711  50.427  76.146  1.00  0.00           C
ATOM    375 H101 POPCD   4      -1.375  50.710  76.976  1.00  0.00           H
ATOM    376 C211 POPCD   4      -1.483  50.331  74.831  1.00  0.00           C
ATOM    377 H11R POPCD   4      -2.500  50.025  75.157  1.00  0.00           H
ATOM    378 H11S POPCD   4      -0.984  49.569  74.196  1.00  0.00           H
ATOM    379 C212 POPCD   4      -1.378  51.749  74.158  1.00  0.00           C
ATOM    380 H12R POPCD   4      -1.896  51.578  73.191  1.00  0.00           H
ATOM    381 H12S POPCD   4      -0.309  51.991  73.976  1.00  0.00           H
ATOM    382 C213 POPCD   4      -2.137  52.932  74.727  1.00  0.00           C
ATOM    383 H13R POPCD   4      -1.671  53.280  75.673  1.00  0.00           H
ATOM    384 H13S POPCD   4      -3.178  52.733  75.061  1.00  0.00           H
ATOM    385 C214 POPCD   4      -2.217  54.070  73.791  1.00  0.00           C
ATOM    386 H14R POPCD   4      -2.989  53.857  73.020  1.00  0.00           H
ATOM    387 H14S POPCD   4      -1.256  54.189  73.247  1.00  0.00           H
ATOM    388 C215 POPCD   4      -2.480  55.400  74.467  1.00  0.00           C
ATOM    389 H15R POPCD   4      -1.813  55.624  75.326  1.00  0.00           H
ATOM    390 H15S POPCD   4      -3.459  55.416  74.993  1.00  0.00           H
ATOM    391 C216 POPCD   4      -2.345  56.630  73.562  1.00  0.00           C
ATOM    392 H16R POPCD   4      -1.308  56.659  73.164  1.00  0.00           H
ATOM    393 H16S POPCD   4      -2.521  57.509  74.218  1.00  0.00           H
ATOM    394 C217 POPCD   4      -3.060  56.654  72.216  1.00  0.00           C
ATOM    395 H17R POPCD   4      -2.746  55.800  71.578  1.00  0.00           H
ATOM    396 H17S POPCD   4      -2.899  57.617  71.686  1.00  0.00           H
ATOM    397 C218 POPCD   4      -4.600  56.541  72.458  1.00  0.00           C
ATOM    398 H18R POPCD   4      -4.721  55.719  73.196  1.00  0.00           H
ATOM    399 H18S POPCD   4      -4.950  56.462  71.407  1.00  0.00           H
ATOM    400 H18T POPCD   4      -4.906  57.538  72.843  1.00  0.00           H
ATOM    401  C33 POPCD   4       3.057  36.162  77.829  1.00  0.00           C
ATOM    402  H3X POPCD   4       1.955  36.159  77.970  1.00  0.00           H
ATOM    403  H3Y POPCD   4       3.457  35.469  78.601  1.00  0.00           H
ATOM    404  C34 POPCD   4       3.355  35.592  76.446  1.00  0.00           C
ATOM    405  H4X POPCD   4       2.877  34.589  76.422  1.00  0.00           H
ATOM    406  H4Y POPCD   4       4.453  35.449  76.356  1.00  0.00           H
ATOM    407  C35 POPCD   4       2.963  36.461  75.264  1.00  0.00           C
ATOM    408  H5X POPCD   4       3.413  37.459  75.450  1.00  0.00           H
ATOM    409  H5Y POPCD   4       1.861  36.538  75.141  1.00  0.00           H
ATOM    410  C36 POPCD   4       3.374  35.892  73.935  1.00  0.00           C
ATOM    411  H6X POPCD   4       2.827  34.928  73.862  1.00  0.00           H
ATOM    412  H6Y POPCD   4       4.482  35.827  73.979  1.00  0.00           H
ATOM    413  C37 POPCD   4       3.045  36.872  72.818  1.00  0.00           C
ATOM    414  H7X POPCD   4       3.707  37.758  72.925  1.00  0.00           H
ATOM    415  H7Y POPCD   4       1.995  37.175  73.021  1.00  0.00           H
ATOM    416  C38 POPCD   4       3.106  36.242  71.438  1.00  0.00           C
ATOM    417  H8X POPCD   4       2.357  35.428  71.337  1.00  0.00           H
ATOM    418  H8Y POPCD   4       4.152  35.876  71.357  1.00  0.00           H
ATOM    419  C39 POPCD   4       2.776  37.154  70.217  1.00  0.00           C
ATOM    420  H9X POPCD   4       3.573  37.924  70.134  1.00  0.00           H
ATOM    421  H9Y POPCD   4       1.852  37.673  70.549  1.00  0.00           H
ATOM    422 C310 POPCD   4       2.641  36.453  68.894  1.00  0.00           C
ATOM    423 H10X POPCD   4       1.996  35.557  69.021  1.00  0.00           H
ATOM    424 H10Y POPCD   4       3.625  35.963  68.738  1.00  0.00           H
ATOM    425 C311 POPCD   4       2.216  37.307  67.790  1.00  0.00           C
ATOM    426 H11X POPCD   4       2.904  38.178  67.834  1.00  0.00           H
ATOM    427 H11Y POPCD   4       1.158  37.625  67.910  1.00  0.00           H
ATOM    428 C312 POPCD   4       2.379  36.606  66.455  1.00  0.00           C
ATOM    429 H12X POPCD   4       1.659  35.761  66.501  1.00  0.00           H
ATOM    430 H12Y POPCD   4       3.373  36.126  66.329  1.00  0.00           H
ATOM    431 C313 POPCD   4       2.175  37.541  65.287  1.00  0.00           C
ATOM    432 H13X POPCD   4       2.393  37.111  64.286  1.00  0.00           H
ATOM    433 H13Y POPCD   4       2.921  38.340  65.486  1.00  0.00           H
ATOM    434 C314 POPCD   4       0.750  38.215  65.191  1.00  0.00           C
ATOM    435 H14X POPCD   4       0.592  38.792  66.127  1.00  0.00           H
ATOM    436 H14Y POPCD   4      -0.024  37.421  65.127  1.00  0.00           H
ATOM    437 C315 POPCD   4       0.649  39.155  64.010  1.00  0.00           C
ATOM    438 H15X POPCD   4       1.190  38.676  63.166  1.00  0.00           H
ATOM    439 H15Y POPCD   4       1.247  40.068  64.220  1.00  0.00           H
ATOM    440 C316 POPCD   4      -0.777  39.357  63.461  1.00  0.00           C
ATOM    441 H16X POPCD   4      -0.701  40.061  62.605  1.00  0.00           H
ATOM    442 H16Y POPCD   4      -1.474  39.813  64.197  1.00  0.00           H
ATOM    443 H16Z POPCD   4      -1.278  38.424  63.128  1.00  0.00           H
ATOM    444  N   POPCE   5      56.254  23.417  80.638  1.00  0.00           N
ATOM    445  C12 POPCE   5      55.016  23.025  79.768  1.00  0.00           C
ATOM    446 H12A POPCE   5      55.361  22.280  79.066  1.00  0.00           H
ATOM    447 H12B POPCE   5      54.633  23.875  79.222  1.00  0.00           H
ATOM    448  C13 POPCE   5      55.784  23.937  81.953  1.00  0.00           C
ATOM    449 H13A POPCE   5      55.366  23.139  82.548  1.00  0.00           H
ATOM    450 H13B POPCE   5      56.560  24.403  82.543  1.00  0.00           H
ATOM    451 H13C POPCE   5      54.927  24.585  81.848  1.00  0.00           H
ATOM    452  C14 POPCE   5      57.241  22.273  80.892  1.00  0.00           C
ATOM    453 H14A POPCE   5      56.816  21.464  81.469  1.00  0.00           H
ATOM    454 H14B POPCE   5      57.695  21.876  79.997  1.00  0.00           H
ATOM    455 H14C POPCE   5      58.046  22.646  81.507  1.00  0.00           H
ATOM    456  C15 POPCE   5      57.041  24.512  79.923  1.00  0.00           C
ATOM    457 H15A POPCE   5      56.320  25.286  79.709  1.00  0.00           H
ATOM    458 H15B POPCE   5      57.433  24.202  78.965  1.00  0.00           H
ATOM    459 H15C POPCE   5      57.885  24.903  80.472  1.00  0.00           H
ATOM    460  C11 POPCE   5      53.916  22.192  80.495  1.00  0.00           C
ATOM    461 H11A POPCE   5      54.512  21.348  80.903  1.00  0.00           H
ATOM    462 H11B POPCE   5      53.239  21.696  79.767  1.00  0.00           H
ATOM    463  P   POPCE   5      52.194  24.134  80.987  1.00  0.00           P
ATOM    464  O13 POPCE   5      52.868  25.480  81.111  1.00  0.00           O
ATOM    465  O14 POPCE   5      50.871  23.973  81.647  1.00  0.00           O
ATOM    466  O12 POPCE   5      53.190  22.937  81.439  1.00  0.00           O
ATOM    467  O11 POPCE   5      52.090  23.749  79.464  1.00  0.00           O
ATOM    468  C1  POPCE   5      50.793  24.022  78.941  1.00  0.00           C
ATOM    469  HA  POPCE   5      50.415  25.064  79.019  1.00  0.00           H
ATOM    470  HB  POPCE   5      50.080  23.353  79.468  1.00  0.00           H
ATOM    471  C2  POPCE   5      50.702  23.557  77.442  1.00  0.00           C
ATOM    472  HS  POPCE   5      51.723  23.702  77.028  1.00  0.00           H
ATOM    473  O21 POPCE   5      49.825  24.497  76.761  1.00  0.00           O
ATOM    474  C21 POPCE   5      48.585  24.423  77.010  1.00  0.00           C
ATOM    475  O22 POPCE   5      48.012  23.497  77.643  1.00  0.00           O
ATOM    476  C22 POPCE   5      47.876  25.623  76.368  1.00  0.00           C
ATOM    477  H2R POPCE   5      48.444  26.079  75.528  1.00  0.00           H
ATOM    478  H2S POPCE   5      47.799  26.465  77.088  1.00  0.00           H
ATOM    479  C3  POPCE   5      50.404  22.047  77.281  1.00  0.00           C
ATOM    480  HX  POPCE   5      49.520  21.786  77.900  1.00  0.00           H
ATOM    481  HY  POPCE   5      51.171  21.499  77.869  1.00  0.00           H
ATOM    482  O31 POPCE   5      50.263  21.743  75.843  1.00  0.00           O
ATOM    483  C31 POPCE   5      50.832  20.634  75.562  1.00  0.00           C
ATOM    484  O32 POPCE   5      51.518  19.878  76.299  1.00  0.00           O
ATOM    485  C32 POPCE   5      50.426  20.178  74.144  1.00  0.00           C
ATOM    486  H2X POPCE   5      50.742  20.985  73.449  1.00  0.00           H
ATOM    487  H2Y POPCE   5      49.348  19.947  74.279  1.00  0.00           H
ATOM    488  C23 POPCE   5      46.574  25.144  75.661  1.00  0.00           C
ATOM    489  H3R POPCE   5      45.817  25.135  76.475  1.00  0.00           H
ATOM    490  H3S POPCE   5      46.544  24.154  75.157  1.00  0.00           H
ATOM    491  C24 POPCE   5      46.243  26.086  74.439  1.00  0.00           C
ATOM    492  H4R POPCE   5      46.909  25.887  73.572  1.00  0.00           H
ATOM    493  H4S POPCE   5      46.343  27.111  74.857  1.00  0.00           H
ATOM    494  C25 POPCE   5      44.780  25.928  73.978  1.00  0.00           C
ATOM    495  H5R POPCE   5      44.194  26.362  74.817  1.00  0.00           H
ATOM    496  H5S POPCE   5      44.569  24.845  73.850  1.00  0.00           H
ATOM    497  C26 POPCE   5      44.411  26.682  72.728  1.00  0.00           C
ATOM    498  H6R POPCE   5      45.050  26.372  71.873  1.00  0.00           H
ATOM    499  H6S POPCE   5      44.626  27.772  72.711  1.00  0.00           H
ATOM    500  C27 POPCE   5      42.945  26.420  72.428  1.00  0.00           C
ATOM    501  H7R POPCE   5      42.413  26.944  73.250  1.00  0.00           H
ATOM    502  H7S POPCE   5      42.545  25.384  72.411  1.00  0.00           H
ATOM    503  C28 POPCE   5      42.539  26.901  71.003  1.00  0.00           C
ATOM    504  H8R POPCE   5      43.089  27.824  70.722  1.00  0.00           H
ATOM    505  H8S POPCE   5      41.465  27.164  71.104  1.00  0.00           H
ATOM    506  C29 POPCE   5      42.855  25.843  69.962  1.00  0.00           C
ATOM    507  H91 POPCE   5      43.052  24.860  70.415  1.00  0.00           H
ATOM    508 C210 POPCE   5      42.792  25.974  68.644  1.00  0.00           C
ATOM    509 H101 POPCE   5      43.327  25.228  68.038  1.00  0.00           H
ATOM    510 C211 POPCE   5      42.233  27.103  67.776  1.00  0.00           C
ATOM    511 H11R POPCE   5      43.036  27.723  67.323  1.00  0.00           H
ATOM    512 H11S POPCE   5      41.624  27.716  68.475  1.00  0.00           H
ATOM    513 C212 POPCE   5      41.282  26.625  66.669  1.00  0.00           C
ATOM    514 H12R POPCE   5      40.700  27.498  66.306  1.00  0.00           H
ATOM    515 H12S POPCE   5      40.519  25.881  66.983  1.00  0.00           H
ATOM    516 C213 POPCE   5      42.076  25.894  65.487  1.00  0.00           C
ATOM    517 H13R POPCE   5      42.479  24.927  65.857  1.00  0.00           H
ATOM    518 H13S POPCE   5      42.896  26.621  65.304  1.00  0.00           H
ATOM    519 C214 POPCE   5      41.301  25.549  64.183  1.00  0.00           C
ATOM    520 H14R POPCE   5      40.231  25.493  64.474  1.00  0.00           H
ATOM    521 H14S POPCE   5      41.732  24.607  63.781  1.00  0.00           H
ATOM    522 C215 POPCE   5      41.495  26.633  63.147  1.00  0.00           C
ATOM    523 H15R POPCE   5      41.179  27.592  63.611  1.00  0.00           H
ATOM    524 H15S POPCE   5      40.870  26.408  62.257  1.00  0.00           H
ATOM    525 C216 POPCE   5      42.965  26.710  62.556  1.00  0.00           C
ATOM    526 H16R POPCE   5      43.024  25.855  61.849  1.00  0.00           H
ATOM    527 H16S POPCE   5      43.768  26.531  63.303  1.00  0.00           H
ATOM    528 C217 POPCE   5      43.285  28.027  61.836  1.00  0.00           C
ATOM    529 H17R POPCE   5      42.607  28.037  60.955  1.00  0.00           H
ATOM    530 H17S POPCE   5      44.313  27.966  61.419  1.00  0.00           H
ATOM    531 C218 POPCE   5      43.045  29.327  62.692  1.00  0.00           C
ATOM    532 H18R POPCE   5      41.988  29.641  62.831  1.00  0.00           H
ATOM    533 H18S POPCE   5      43.401  30.257  62.198  1.00  0.00           H
ATOM    534 H18T POPCE   5      43.646  29.174  63.613  1.00  0.00           H
ATOM    535  C33 POPCE   5      51.375  19.056  73.814  1.00  0.00           C
ATOM    536  H3X POPCE   5      51.202  18.187  74.484  1.00  0.00           H
ATOM    537  H3Y POPCE   5      52.425  19.417  73.774  1.00  0.00           H
ATOM    538  C34 POPCE   5      51.228  18.621  72.363  1.00  0.00           C
ATOM    539  H4X POPCE   5      51.990  17.901  71.995  1.00  0.00           H
ATOM    540  H4Y POPCE   5      51.243  19.558  71.766  1.00  0.00           H
ATOM    541  C35 POPCE   5      49.924  17.962  72.025  1.00  0.00           C
ATOM    542  H5X POPCE   5      49.809  17.910  70.921  1.00  0.00           H
ATOM    543  H5Y POPCE   5      49.070  18.625  72.279  1.00  0.00           H
ATOM    544  C36 POPCE   5      49.759  16.672  72.845  1.00  0.00           C
ATOM    545  H6X POPCE   5      49.719  16.903  73.931  1.00  0.00           H
ATOM    546  H6Y POPCE   5      50.518  15.952  72.470  1.00  0.00           H
ATOM    547  C37 POPCE   5      48.435  15.910  72.500  1.00  0.00           C
ATOM    548  H7X POPCE   5      48.452  14.822  72.722  1.00  0.00           H
ATOM    549  H7Y POPCE   5      48.280  15.960  71.401  1.00  0.00           H
ATOM    550  C38 POPCE   5      47.220  16.439  73.300  1.00  0.00           C
ATOM    551  H8X POPCE   5      47.227  17.543  73.176  1.00  0.00           H
ATOM    552  H8Y POPCE   5      47.226  16.154  74.374  1.00  0.00           H
ATOM    553  C39 POPCE   5      45.843  15.889  72.713  1.00  0.00           C
ATOM    554  H9X POPCE   5      45.914  15.941  71.606  1.00  0.00           H
ATOM    555  H9Y POPCE   5      45.054  16.579  73.082  1.00  0.00           H
ATOM    556 C310 POPCE   5      45.662  14.442  73.122  1.00  0.00           C
ATOM    557 H10X POPCE   5      46.202  14.301  74.083  1.00  0.00           H
ATOM    558 H10Y POPCE   5      46.257  13.759  72.478  1.00  0.00           H
ATOM    559 C311 POPCE   5      44.217  14.107  73.139  1.00  0.00           C
ATOM    560 H11X POPCE   5      43.902  13.435  72.312  1.00  0.00           H
ATOM    561 H11Y POPCE   5      43.662  15.069  73.129  1.00  0.00           H
ATOM    562 C312 POPCE   5      43.961  13.314  74.486  1.00  0.00           C
ATOM    563 H12X POPCE   5      42.856  13.268  74.589  1.00  0.00           H
ATOM    564 H12Y POPCE   5      44.235  13.926  75.372  1.00  0.00           H
ATOM    565 C313 POPCE   5      44.740  11.989  74.583  1.00  0.00           C
ATOM    566 H13X POPCE   5      45.805  12.219  74.801  1.00  0.00           H
ATOM    567 H13Y POPCE   5      44.746  11.299  73.712  1.00  0.00           H
ATOM    568 C314 POPCE   5      44.307  11.128  75.813  1.00  0.00           C
ATOM    569 H14X POPCE   5      44.055  11.880  76.591  1.00  0.00           H
ATOM    570 H14Y POPCE   5      45.235  10.533  75.947  1.00  0.00           H
ATOM    571 C315 POPCE   5      43.030  10.268  75.614  1.00  0.00           C
ATOM    572 H15X POPCE   5      42.777   9.945  76.646  1.00  0.00           H
ATOM    573 H15Y POPCE   5      43.249   9.310  75.095  1.00  0.00           H
ATOM    574 C316 POPCE   5      41.824  10.834  74.986  1.00  0.00           C
ATOM    575 H16X POPCE   5      41.848  11.239  73.952  1.00  0.00           H
ATOM    576 H16Y POPCE   5      41.253  11.555  75.610  1.00  0.00           H
ATOM    577 H16Z POPCE   5      41.145   9.958  74.913  1.00  0.00           H
ATOM    578  N   POPCF   6      15.162  27.708  86.369  1.00  0.00           N
ATOM    579  C12 POPCF   6      14.354  26.519  86.902  1.00  0.00           C
ATOM    580 H12A POPCF   6      13.346  26.792  87.175  1.00  0.00           H
ATOM    581 H12B POPCF   6      14.788  26.196  87.837  1.00  0.00           H
ATOM    582  C13 POPCF   6      16.530  27.353  86.067  1.00  0.00           C
ATOM    583 H13A POPCF   6      16.992  28.128  85.474  1.00  0.00           H
ATOM    584 H13B POPCF   6      17.224  27.201  86.880  1.00  0.00           H
ATOM    585 H13C POPCF   6      16.692  26.501  85.424  1.00  0.00           H
ATOM    586  C14 POPCF   6      14.402  28.324  85.236  1.00  0.00           C
ATOM    587 H14A POPCF   6      14.973  29.133  84.805  1.00  0.00           H
ATOM    588 H14B POPCF   6      14.282  27.618  84.428  1.00  0.00           H
ATOM    589 H14C POPCF   6      13.515  28.751  85.682  1.00  0.00           H
ATOM    590  C15 POPCF   6      15.235  28.722  87.444  1.00  0.00           C
ATOM    591 H15A POPCF   6      14.290  29.003  87.885  1.00  0.00           H
ATOM    592 H15B POPCF   6      15.614  29.667  87.083  1.00  0.00           H
ATOM    593 H15C POPCF   6      15.905  28.475  88.255  1.00  0.00           H
ATOM    594  C11 POPCF   6      14.210  25.262  85.863  1.00  0.00           C
ATOM    595 H11A POPCF   6      13.730  25.619  84.926  1.00  0.00           H
ATOM    596 H11B POPCF   6      13.443  24.555  86.245  1.00  0.00           H
ATOM    597  P   POPCF   6      15.821  23.182  86.101  1.00  0.00           P
ATOM    598  O13 POPCF   6      16.018  23.274  87.549  1.00  0.00           O
ATOM    599  O14 POPCF   6      16.918  22.702  85.308  1.00  0.00           O
ATOM    600  O12 POPCF   6      15.373  24.614  85.633  1.00  0.00           O
ATOM    601  O11 POPCF   6      14.537  22.288  85.893  1.00  0.00           O
ATOM    602  C1  POPCF   6      13.761  22.251  84.695  1.00  0.00           C
ATOM    603  HA  POPCF   6      13.126  23.162  84.658  1.00  0.00           H
ATOM    604  HB  POPCF   6      13.002  21.446  84.797  1.00  0.00           H
ATOM    605  C2  POPCF   6      14.609  22.055  83.395  1.00  0.00           C
ATOM    606  HS  POPCF   6      15.484  22.738  83.401  1.00  0.00           H
ATOM    607  O21 POPCF   6      13.761  22.434  82.313  1.00  0.00           O
ATOM    608  C21 POPCF   6      14.550  22.479  81.155  1.00  0.00           C
ATOM    609  O22 POPCF   6      15.758  22.520  81.135  1.00  0.00           O
ATOM    610  C22 POPCF   6      13.716  22.550  79.886  1.00  0.00           C
ATOM    611  H2R POPCF   6      12.843  23.165  80.194  1.00  0.00           H
ATOM    612  H2S POPCF   6      13.667  21.493  79.548  1.00  0.00           H
ATOM    613  C3  POPCF   6      15.041  20.463  83.426  1.00  0.00           C
ATOM    614  HX  POPCF   6      14.174  19.812  83.672  1.00  0.00           H
ATOM    615  HY  POPCF   6      15.724  20.306  84.288  1.00  0.00           H
ATOM    616  O31 POPCF   6      15.758  20.015  82.252  1.00  0.00           O
ATOM    617  C31 POPCF   6      15.481  18.800  81.783  1.00  0.00           C
ATOM    618  O32 POPCF   6      14.539  18.133  82.199  1.00  0.00           O
ATOM    619  C32 POPCF   6      16.556  18.360  80.796  1.00  0.00           C
ATOM    620  H2X POPCF   6      17.398  19.062  80.977  1.00  0.00           H
ATOM    621  H2Y POPCF   6      16.185  18.413  79.750  1.00  0.00           H
ATOM    622  C23 POPCF   6      14.469  23.548  78.910  1.00  0.00           C
ATOM    623  H3R POPCF   6      15.435  23.057  78.665  1.00  0.00           H
ATOM    624  H3S POPCF   6      14.839  24.475  79.397  1.00  0.00           H
ATOM    625  C24 POPCF   6      13.769  23.709  77.556  1.00  0.00           C
ATOM    626  H4R POPCF   6      12.699  23.893  77.793  1.00  0.00           H
ATOM    627  H4S POPCF   6      13.764  22.701  77.088  1.00  0.00           H
ATOM    628  C25 POPCF   6      14.561  24.741  76.685  1.00  0.00           C
ATOM    629  H5R POPCF   6      15.616  24.403  76.602  1.00  0.00           H
ATOM    630  H5S POPCF   6      14.564  25.653  77.319  1.00  0.00           H
ATOM    631  C26 POPCF   6      13.897  25.005  75.346  1.00  0.00           C
ATOM    632  H6R POPCF   6      12.847  25.353  75.454  1.00  0.00           H
ATOM    633  H6S POPCF   6      13.790  24.010  74.864  1.00  0.00           H
ATOM    634  C27 POPCF   6      14.715  26.048  74.537  1.00  0.00           C
ATOM    635  H7R POPCF   6      15.733  25.621  74.417  1.00  0.00           H
ATOM    636  H7S POPCF   6      14.768  26.965  75.162  1.00  0.00           H
ATOM    637  C28 POPCF   6      14.001  26.390  73.291  1.00  0.00           C
ATOM    638  H8R POPCF   6      12.916  26.419  73.529  1.00  0.00           H
ATOM    639  H8S POPCF   6      13.980  25.540  72.575  1.00  0.00           H
ATOM    640  C29 POPCF   6      14.430  27.646  72.560  1.00  0.00           C
ATOM    641  H91 POPCF   6      15.039  28.408  73.069  1.00  0.00           H
ATOM    642 C210 POPCF   6      14.163  27.982  71.231  1.00  0.00           C
ATOM    643 H101 POPCF   6      14.435  28.900  70.691  1.00  0.00           H
ATOM    644 C211 POPCF   6      13.399  27.112  70.332  1.00  0.00           C
ATOM    645 H11R POPCF   6      12.647  27.687  69.749  1.00  0.00           H
ATOM    646 H11S POPCF   6      12.760  26.363  70.846  1.00  0.00           H
ATOM    647 C212 POPCF   6      14.377  26.466  69.372  1.00  0.00           C
ATOM    648 H12R POPCF   6      14.794  25.565  69.871  1.00  0.00           H
ATOM    649 H12S POPCF   6      15.214  27.141  69.093  1.00  0.00           H
ATOM    650 C213 POPCF   6      13.709  26.103  68.057  1.00  0.00           C
ATOM    651 H13R POPCF   6      14.412  25.428  67.524  1.00  0.00           H
ATOM    652 H13S POPCF   6      13.545  27.043  67.488  1.00  0.00           H
ATOM    653 C214 POPCF   6      12.336  25.426  68.147  1.00  0.00           C
ATOM    654 H14R POPCF   6      11.860  25.299  67.151  1.00  0.00           H
ATOM    655 H14S POPCF   6      11.698  26.029  68.830  1.00  0.00           H
ATOM    656 C215 POPCF   6      12.352  24.041  68.936  1.00  0.00           C
ATOM    657 H15R POPCF   6      11.335  23.861  69.346  1.00  0.00           H
ATOM    658 H15S POPCF   6      13.077  24.230  69.758  1.00  0.00           H
ATOM    659 C216 POPCF   6      12.788  22.888  68.008  1.00  0.00           C
ATOM    660 H16R POPCF   6      13.085  22.084  68.716  1.00  0.00           H
ATOM    661 H16S POPCF   6      13.731  23.131  67.474  1.00  0.00           H
ATOM    662 C217 POPCF   6      11.719  22.266  67.134  1.00  0.00           C
ATOM    663 H17R POPCF   6      11.274  23.028  66.458  1.00  0.00           H
ATOM    664 H17S POPCF   6      10.877  21.859  67.733  1.00  0.00           H
ATOM    665 C218 POPCF   6      12.353  21.140  66.419  1.00  0.00           C
ATOM    666 H18R POPCF   6      13.307  21.521  65.996  1.00  0.00           H
ATOM    667 H18S POPCF   6      11.753  20.852  65.529  1.00  0.00           H
ATOM    668 H18T POPCF   6      12.596  20.359  67.170  1.00  0.00           H
ATOM    669  C33 POPCF   6      17.154  16.961  81.173  1.00  0.00           C
ATOM    670  H3X POPCF   6      16.360  16.266  80.825  1.00  0.00           H
ATOM    671  H3Y POPCF   6      17.521  16.884  82.218  1.00  0.00           H
ATOM    672  C34 POPCF   6      18.430  16.688  80.373  1.00  0.00           C
ATOM    673  H4X POPCF   6      18.690  15.681  80.764  1.00  0.00           H
ATOM    674  H4Y POPCF   6      19.271  17.377  80.603  1.00  0.00           H
ATOM    675  C35 POPCF   6      18.236  16.621  78.855  1.00  0.00           C
ATOM    676  H5X POPCF   6      17.597  17.478  78.554  1.00  0.00           H
ATOM    677  H5Y POPCF   6      17.691  15.676  78.644  1.00  0.00           H
ATOM    678  C36 POPCF   6      19.651  16.672  78.214  1.00  0.00           C
ATOM    679  H6X POPCF   6      20.335  16.035  78.814  1.00  0.00           H
ATOM    680  H6Y POPCF   6      19.997  17.686  78.504  1.00  0.00           H
ATOM    681  C37 POPCF   6      19.691  16.162  76.787  1.00  0.00           C
ATOM    682  H7X POPCF   6      19.112  16.903  76.195  1.00  0.00           H
ATOM    683  H7Y POPCF   6      19.142  15.205  76.654  1.00  0.00           H
ATOM    684  C38 POPCF   6      21.089  15.941  76.256  1.00  0.00           C
ATOM    685  H8X POPCF   6      21.756  15.295  76.865  1.00  0.00           H
ATOM    686  H8Y POPCF   6      21.680  16.882  76.262  1.00  0.00           H
ATOM    687  C39 POPCF   6      20.974  15.242  74.896  1.00  0.00           C
ATOM    688  H9X POPCF   6      20.568  15.935  74.129  1.00  0.00           H
ATOM    689  H9Y POPCF   6      20.167  14.479  74.914  1.00  0.00           H
ATOM    690 C310 POPCF   6      22.217  14.471  74.527  1.00  0.00           C
ATOM    691 H10X POPCF   6      22.432  13.502  75.026  1.00  0.00           H
ATOM    692 H10Y POPCF   6      22.970  15.227  74.835  1.00  0.00           H
ATOM    693 C311 POPCF   6      22.313  14.373  72.996  1.00  0.00           C
ATOM    694 H11X POPCF   6      22.335  15.288  72.366  1.00  0.00           H
ATOM    695 H11Y POPCF   6      21.383  13.844  72.697  1.00  0.00           H
ATOM    696 C312 POPCF   6      23.471  13.478  72.448  1.00  0.00           C
ATOM    697 H12X POPCF   6      24.296  13.572  73.185  1.00  0.00           H
ATOM    698 H12Y POPCF   6      23.853  13.961  71.524  1.00  0.00           H
ATOM    699 C313 POPCF   6      23.017  12.081  72.249  1.00  0.00           C
ATOM    700 H13X POPCF   6      22.383  11.620  73.037  1.00  0.00           H
ATOM    701 H13Y POPCF   6      23.879  11.381  72.212  1.00  0.00           H
ATOM    702 C314 POPCF   6      22.519  11.797  70.763  1.00  0.00           C
ATOM    703 H14X POPCF   6      23.226  12.363  70.118  1.00  0.00           H
ATOM    704 H14Y POPCF   6      21.517  12.202  70.507  1.00  0.00           H
ATOM    705 C315 POPCF   6      22.438  10.263  70.561  1.00  0.00           C
ATOM    706 H15X POPCF   6      21.696   9.896  71.302  1.00  0.00           H
ATOM    707 H15Y POPCF   6      23.379   9.782  70.903  1.00  0.00           H
ATOM    708 C316 POPCF   6      22.067   9.927  69.123  1.00  0.00           C
ATOM    709 H16X POPCF   6      22.841  10.350  68.448  1.00  0.00           H
ATOM    710 H16Y POPCF   6      21.133  10.391  68.742  1.00  0.00           H
ATOM    711 H16Z POPCF   6      22.060   8.843  68.879  1.00  0.00           H
ATOM    712  N   POPCG   7      26.846  42.246  78.645  1.00  0.00           N
ATOM    713  C12 POPCG   7      28.120  41.963  77.789  1.00  0.00           C
ATOM    714 H12A POPCG   7      28.036  40.940  77.453  1.00  0.00           H
ATOM    715 H12B POPCG   7      28.998  41.967  78.417  1.00  0.00           H
ATOM    716  C13 POPCG   7      27.107  41.726  80.031  1.00  0.00           C
ATOM    717 H13A POPCG   7      27.773  40.878  79.965  1.00  0.00           H
ATOM    718 H13B POPCG   7      27.643  42.500  80.560  1.00  0.00           H
ATOM    719 H13C POPCG   7      26.202  41.499  80.574  1.00  0.00           H
ATOM    720  C14 POPCG   7      26.493  43.706  78.628  1.00  0.00           C
ATOM    721 H14A POPCG   7      27.312  44.187  79.140  1.00  0.00           H
ATOM    722 H14B POPCG   7      26.483  44.184  77.659  1.00  0.00           H
ATOM    723 H14C POPCG   7      25.614  44.012  79.176  1.00  0.00           H
ATOM    724  C15 POPCG   7      25.646  41.584  78.085  1.00  0.00           C
ATOM    725 H15A POPCG   7      25.727  40.507  78.068  1.00  0.00           H
ATOM    726 H15B POPCG   7      25.572  41.886  77.051  1.00  0.00           H
ATOM    727 H15C POPCG   7      24.760  41.816  78.658  1.00  0.00           H
ATOM    728  C11 POPCG   7      28.393  42.741  76.475  1.00  0.00           C
ATOM    729 H11A POPCG   7      27.486  42.698  75.835  1.00  0.00           H
ATOM    730 H11B POPCG   7      29.296  42.304  75.998  1.00  0.00           H
ATOM    731  P   POPCG   7      30.000  44.820  76.742  1.00  0.00           P
ATOM    732  O13 POPCG   7      30.802  44.132  77.814  1.00  0.00           O
ATOM    733  O14 POPCG   7      29.709  46.275  76.903  1.00  0.00           O
ATOM    734  O12 POPCG   7      28.578  44.086  76.710  1.00  0.00           O
ATOM    735  O11 POPCG   7      30.628  44.706  75.287  1.00  0.00           O
ATOM    736  C1  POPCG   7      29.849  44.901  74.088  1.00  0.00           C
ATOM    737  HA  POPCG   7      28.747  44.818  74.205  1.00  0.00           H
ATOM    738  HB  POPCG   7      30.191  44.035  73.482  1.00  0.00           H
ATOM    739  C2  POPCG   7      30.058  46.298  73.433  1.00  0.00           C
ATOM    740  HS  POPCG   7      29.753  47.026  74.215  1.00  0.00           H
ATOM    741  O21 POPCG   7      29.368  46.323  72.170  1.00  0.00           O
ATOM    742  C21 POPCG   7      28.783  47.494  71.945  1.00  0.00           C
ATOM    743  O22 POPCG   7      28.657  48.443  72.677  1.00  0.00           O
ATOM    744  C22 POPCG   7      28.149  47.260  70.584  1.00  0.00           C
ATOM    745  H2R POPCG   7      27.110  46.909  70.760  1.00  0.00           H
ATOM    746  H2S POPCG   7      28.587  46.422  70.000  1.00  0.00           H
ATOM    747  C3  POPCG   7      31.581  46.474  73.222  1.00  0.00           C
ATOM    748  HX  POPCG   7      31.967  45.572  72.701  1.00  0.00           H
ATOM    749  HY  POPCG   7      32.069  46.317  74.208  1.00  0.00           H
ATOM    750  O31 POPCG   7      32.064  47.683  72.601  1.00  0.00           O
ATOM    751  C31 POPCG   7      32.375  48.699  73.418  1.00  0.00           C
ATOM    752  O32 POPCG   7      32.540  48.666  74.631  1.00  0.00           O
ATOM    753  C32 POPCG   7      32.407  50.014  72.667  1.00  0.00           C
ATOM    754  H2X POPCG   7      32.354  50.767  73.482  1.00  0.00           H
ATOM    755  H2Y POPCG   7      31.577  50.192  71.950  1.00  0.00           H
ATOM    756  C23 POPCG   7      28.113  48.562  69.663  1.00  0.00           C
ATOM    757  H3R POPCG   7      27.673  49.429  70.201  1.00  0.00           H
ATOM    758  H3S POPCG   7      27.534  48.279  68.759  1.00  0.00           H
ATOM    759  C24 POPCG   7      29.472  48.958  69.078  1.00  0.00           C
ATOM    760  H4R POPCG   7      30.094  49.461  69.849  1.00  0.00           H
ATOM    761  H4S POPCG   7      29.366  49.651  68.216  1.00  0.00           H
ATOM    762  C25 POPCG   7      30.294  47.729  68.613  1.00  0.00           C
ATOM    763  H5R POPCG   7      29.680  47.091  67.942  1.00  0.00           H
ATOM    764  H5S POPCG   7      30.680  47.094  69.439  1.00  0.00           H
ATOM    765  C26 POPCG   7      31.573  48.123  67.877  1.00  0.00           C
ATOM    766  H6R POPCG   7      31.251  48.612  66.934  1.00  0.00           H
ATOM    767  H6S POPCG   7      32.184  47.219  67.667  1.00  0.00           H
ATOM    768  C27 POPCG   7      32.546  49.082  68.679  1.00  0.00           C
ATOM    769  H7R POPCG   7      32.769  48.606  69.658  1.00  0.00           H
ATOM    770  H7S POPCG   7      31.959  50.019  68.789  1.00  0.00           H
ATOM    771  C28 POPCG   7      33.841  49.420  67.955  1.00  0.00           C
ATOM    772  H8R POPCG   7      34.413  50.237  68.446  1.00  0.00           H
ATOM    773  H8S POPCG   7      33.576  49.811  66.949  1.00  0.00           H
ATOM    774  C29 POPCG   7      34.767  48.205  68.012  1.00  0.00           C
ATOM    775  H91 POPCG   7      35.459  48.100  68.860  1.00  0.00           H
ATOM    776 C210 POPCG   7      34.909  47.308  66.964  1.00  0.00           C
ATOM    777 H101 POPCG   7      35.532  46.417  67.130  1.00  0.00           H
ATOM    778 C211 POPCG   7      34.154  47.347  65.606  1.00  0.00           C
ATOM    779 H11R POPCG   7      33.646  48.321  65.436  1.00  0.00           H
ATOM    780 H11S POPCG   7      33.253  46.703  65.690  1.00  0.00           H
ATOM    781 C212 POPCG   7      34.883  46.919  64.326  1.00  0.00           C
ATOM    782 H12R POPCG   7      35.796  47.552  64.287  1.00  0.00           H
ATOM    783 H12S POPCG   7      34.216  47.189  63.480  1.00  0.00           H
ATOM    784 C213 POPCG   7      35.191  45.426  64.186  1.00  0.00           C
ATOM    785 H13R POPCG   7      34.296  44.793  64.366  1.00  0.00           H
ATOM    786 H13S POPCG   7      35.916  45.061  64.945  1.00  0.00           H
ATOM    787 C214 POPCG   7      35.735  45.071  62.791  1.00  0.00           C
ATOM    788 H14R POPCG   7      35.925  43.977  62.812  1.00  0.00           H
ATOM    789 H14S POPCG   7      36.733  45.536  62.637  1.00  0.00           H
ATOM    790 C215 POPCG   7      34.793  45.399  61.643  1.00  0.00           C
ATOM    791 H15R POPCG   7      34.631  46.482  61.459  1.00  0.00           H
ATOM    792 H15S POPCG   7      33.844  44.886  61.912  1.00  0.00           H
ATOM    793 C216 POPCG   7      35.108  44.662  60.356  1.00  0.00           C
ATOM    794 H16R POPCG   7      34.911  43.575  60.472  1.00  0.00           H
ATOM    795 H16S POPCG   7      36.185  44.836  60.143  1.00  0.00           H
ATOM    796 C217 POPCG   7      34.401  45.254  59.134  1.00  0.00           C
ATOM    797 H17R POPCG   7      34.861  44.988  58.158  1.00  0.00           H
ATOM    798 H17S POPCG   7      34.537  46.350  59.256  1.00  0.00           H
ATOM    799 C218 POPCG   7      32.864  45.083  59.241  1.00  0.00           C
ATOM    800 H18R POPCG   7      32.553  45.471  60.235  1.00  0.00           H
ATOM    801 H18S POPCG   7      32.544  44.043  59.021  1.00  0.00           H
ATOM    802 H18T POPCG   7      32.320  45.605  58.425  1.00  0.00           H
ATOM    803  C33 POPCG   7      33.759  50.235  71.939  1.00  0.00           C
ATOM    804  H3X POPCG   7      33.860  49.407  71.206  1.00  0.00           H
ATOM    805  H3Y POPCG   7      34.670  50.167  72.572  1.00  0.00           H
ATOM    806  C34 POPCG   7      33.664  51.472  71.056  1.00  0.00           C
ATOM    807  H4X POPCG   7      32.668  51.629  70.588  1.00  0.00           H
ATOM    808  H4Y POPCG   7      34.400  51.474  70.224  1.00  0.00           H
ATOM    809  C35 POPCG   7      34.010  52.761  71.928  1.00  0.00           C
ATOM    810  H5X POPCG   7      35.077  52.718  72.235  1.00  0.00           H
ATOM    811  H5Y POPCG   7      33.382  52.673  72.840  1.00  0.00           H
ATOM    812  C36 POPCG   7      33.613  54.135  71.279  1.00  0.00           C
ATOM    813  H6X POPCG   7      33.650  54.903  72.082  1.00  0.00           H
ATOM    814  H6Y POPCG   7      32.552  54.006  70.975  1.00  0.00           H
ATOM    815  C37 POPCG   7      34.565  54.425  70.151  1.00  0.00           C
ATOM    816  H7X POPCG   7      34.463  53.590  69.426  1.00  0.00           H
ATOM    817  H7Y POPCG   7      35.581  54.366  70.596  1.00  0.00           H
ATOM    818  C38 POPCG   7      34.200  55.728  69.372  1.00  0.00           C
ATOM    819  H8X POPCG   7      34.602  56.565  69.981  1.00  0.00           H
ATOM    820  H8Y POPCG   7      33.114  55.950  69.292  1.00  0.00           H
ATOM    821  C39 POPCG   7      34.880  55.748  67.993  1.00  0.00           C
ATOM    822  H9X POPCG   7      34.551  56.665  67.458  1.00  0.00           H
ATOM    823  H9Y POPCG   7      34.526  54.937  67.322  1.00  0.00           H
ATOM    824 C310 POPCG   7      36.426  55.995  68.120  1.00  0.00           C
ATOM    825 H10X POPCG   7      36.880  55.333  68.888  1.00  0.00           H
ATOM    826 H10Y POPCG   7      36.581  56.960  68.650  1.00  0.00           H
ATOM    827 C311 POPCG   7      37.109  56.022  66.810  1.00  0.00           C
ATOM    828 H11X POPCG   7      37.700  56.955  66.690  1.00  0.00           H
ATOM    829 H11Y POPCG   7      36.324  56.024  66.024  1.00  0.00           H
ATOM    830 C312 POPCG   7      37.965  54.857  66.515  1.00  0.00           C
ATOM    831 H12X POPCG   7      37.524  53.859  66.726  1.00  0.00           H
ATOM    832 H12Y POPCG   7      38.824  54.902  67.218  1.00  0.00           H
ATOM    833 C313 POPCG   7      38.465  54.665  65.094  1.00  0.00           C
ATOM    834 H13X POPCG   7      37.517  54.846  64.543  1.00  0.00           H
ATOM    835 H13Y POPCG   7      38.895  53.649  64.966  1.00  0.00           H
ATOM    836 C314 POPCG   7      39.464  55.665  64.581  1.00  0.00           C
ATOM    837 H14X POPCG   7      40.337  55.658  65.268  1.00  0.00           H
ATOM    838 H14Y POPCG   7      39.053  56.696  64.633  1.00  0.00           H
ATOM    839 C315 POPCG   7      40.155  55.349  63.231  1.00  0.00           C
ATOM    840 H15X POPCG   7      40.610  56.305  62.894  1.00  0.00           H
ATOM    841 H15Y POPCG   7      39.492  55.196  62.353  1.00  0.00           H
ATOM    842 C316 POPCG   7      41.189  54.188  63.396  1.00  0.00           C
ATOM    843 H16X POPCG   7      42.014  54.492  62.717  1.00  0.00           H
ATOM    844 H16Y POPCG   7      40.824  53.199  63.045  1.00  0.00           H
ATOM    845 H16Z POPCG   7      41.606  54.081  64.421  1.00  0.00           H
ATOM    846  N   POPCH   8      17.145   3.217  88.345  1.00  0.00           N
ATOM    847  C12 POPCH   8      17.493   3.540  86.907  1.00  0.00           C
ATOM    848 H12A POPCH   8      18.101   4.432  86.921  1.00  0.00           H
ATOM    849 H12B POPCH   8      16.578   3.840  86.417  1.00  0.00           H
ATOM    850  C13 POPCH   8      18.379   2.641  89.076  1.00  0.00           C
ATOM    851 H13A POPCH   8      18.753   1.884  88.403  1.00  0.00           H
ATOM    852 H13B POPCH   8      19.089   3.450  89.164  1.00  0.00           H
ATOM    853 H13C POPCH   8      18.040   2.172  89.988  1.00  0.00           H
ATOM    854  C14 POPCH   8      16.595   4.414  89.088  1.00  0.00           C
ATOM    855 H14A POPCH   8      17.330   5.103  89.477  1.00  0.00           H
ATOM    856 H14B POPCH   8      15.849   4.924  88.497  1.00  0.00           H
ATOM    857 H14C POPCH   8      15.997   4.030  89.902  1.00  0.00           H
ATOM    858  C15 POPCH   8      16.140   2.159  88.339  1.00  0.00           C
ATOM    859 H15A POPCH   8      15.890   1.929  89.364  1.00  0.00           H
ATOM    860 H15B POPCH   8      16.509   1.243  87.902  1.00  0.00           H
ATOM    861 H15C POPCH   8      15.235   2.411  87.805  1.00  0.00           H
ATOM    862  C11 POPCH   8      18.201   2.515  86.011  1.00  0.00           C
ATOM    863 H11A POPCH   8      17.960   2.717  84.945  1.00  0.00           H
ATOM    864 H11B POPCH   8      17.773   1.527  86.284  1.00  0.00           H
ATOM    865  P   POPCH   8      20.548   3.475  85.858  1.00  0.00           P
ATOM    866  O13 POPCH   8      21.937   3.160  86.254  1.00  0.00           O
ATOM    867  O14 POPCH   8      20.100   4.858  86.134  1.00  0.00           O
ATOM    868  O12 POPCH   8      19.544   2.410  86.351  1.00  0.00           O
ATOM    869  O11 POPCH   8      20.381   3.368  84.294  1.00  0.00           O
ATOM    870  C1  POPCH   8      20.364   2.049  83.645  1.00  0.00           C
ATOM    871  HA  POPCH   8      19.525   1.418  84.007  1.00  0.00           H
ATOM    872  HB  POPCH   8      21.379   1.602  83.712  1.00  0.00           H
ATOM    873  C2  POPCH   8      20.246   2.169  82.150  1.00  0.00           C
ATOM    874  HS  POPCH   8      20.835   3.066  81.861  1.00  0.00           H
ATOM    875  O21 POPCH   8      18.819   2.309  81.928  1.00  0.00           O
ATOM    876  C21 POPCH   8      18.496   3.427  81.364  1.00  0.00           C
ATOM    877  O22 POPCH   8      19.253   4.357  81.113  1.00  0.00           O
ATOM    878  C22 POPCH   8      16.973   3.432  81.334  1.00  0.00           C
ATOM    879  H2R POPCH   8      16.668   3.687  82.371  1.00  0.00           H
ATOM    880  H2S POPCH   8      16.575   2.417  81.119  1.00  0.00           H
ATOM    881  C3  POPCH   8      20.812   0.950  81.355  1.00  0.00           C
ATOM    882  HX  POPCH   8      20.338   0.035  81.771  1.00  0.00           H
ATOM    883  HY  POPCH   8      21.910   0.992  81.518  1.00  0.00           H
ATOM    884  O31 POPCH   8      20.568   1.103  79.914  1.00  0.00           O
ATOM    885  C31 POPCH   8      19.333   0.675  79.519  1.00  0.00           C
ATOM    886  O32 POPCH   8      18.476   0.212  80.184  1.00  0.00           O
ATOM    887  C32 POPCH   8      19.366   0.958  78.070  1.00  0.00           C
ATOM    888  H2X POPCH   8      18.856   1.919  77.848  1.00  0.00           H
ATOM    889  H2Y POPCH   8      18.602   0.284  77.627  1.00  0.00           H
ATOM    890  C23 POPCH   8      16.220   4.356  80.349  1.00  0.00           C
ATOM    891  H3R POPCH   8      16.290   5.400  80.722  1.00  0.00           H
ATOM    892  H3S POPCH   8      15.143   4.106  80.462  1.00  0.00           H
ATOM    893  C24 POPCH   8      16.486   4.050  78.886  1.00  0.00           C
ATOM    894  H4R POPCH   8      16.049   3.036  78.765  1.00  0.00           H
ATOM    895  H4S POPCH   8      17.590   4.124  78.794  1.00  0.00           H
ATOM    896  C25 POPCH   8      15.824   5.059  78.027  1.00  0.00           C
ATOM    897  H5R POPCH   8      16.132   6.070  78.369  1.00  0.00           H
ATOM    898  H5S POPCH   8      14.737   5.003  78.253  1.00  0.00           H
ATOM    899  C26 POPCH   8      15.988   4.754  76.541  1.00  0.00           C
ATOM    900  H6R POPCH   8      15.262   3.962  76.260  1.00  0.00           H
ATOM    901  H6S POPCH   8      17.016   4.383  76.342  1.00  0.00           H
ATOM    902  C27 POPCH   8      15.713   6.013  75.672  1.00  0.00           C
ATOM    903  H7R POPCH   8      16.509   6.736  75.952  1.00  0.00           H
ATOM    904  H7S POPCH   8      14.799   6.589  75.931  1.00  0.00           H
ATOM    905  C28 POPCH   8      15.627   5.659  74.172  1.00  0.00           C
ATOM    906  H8R POPCH   8      15.093   6.527  73.730  1.00  0.00           H
ATOM    907  H8S POPCH   8      14.872   4.845  74.138  1.00  0.00           H
ATOM    908  C29 POPCH   8      16.910   5.183  73.418  1.00  0.00           C
ATOM    909  H91 POPCH   8      17.378   4.337  73.942  1.00  0.00           H
ATOM    910 C210 POPCH   8      17.653   5.874  72.559  1.00  0.00           C
ATOM    911 H101 POPCH   8      18.321   5.266  71.931  1.00  0.00           H
ATOM    912 C211 POPCH   8      17.335   7.198  72.007  1.00  0.00           C
ATOM    913 H11R POPCH   8      17.097   7.998  72.741  1.00  0.00           H
ATOM    914 H11S POPCH   8      16.328   7.148  71.540  1.00  0.00           H
ATOM    915 C212 POPCH   8      18.530   7.730  71.099  1.00  0.00           C
ATOM    916 H12R POPCH   8      18.745   6.974  70.314  1.00  0.00           H
ATOM    917 H12S POPCH   8      19.456   7.961  71.667  1.00  0.00           H
ATOM    918 C213 POPCH   8      18.142   9.084  70.460  1.00  0.00           C
ATOM    919 H13R POPCH   8      18.872   9.805  70.887  1.00  0.00           H
ATOM    920 H13S POPCH   8      17.150   9.359  70.878  1.00  0.00           H
ATOM    921 C214 POPCH   8      18.144   9.156  68.992  1.00  0.00           C
ATOM    922 H14R POPCH   8      17.588   8.292  68.570  1.00  0.00           H
ATOM    923 H14S POPCH   8      19.193   9.062  68.638  1.00  0.00           H
ATOM    924 C215 POPCH   8      17.666  10.549  68.409  1.00  0.00           C
ATOM    925 H15R POPCH   8      18.232  11.370  68.898  1.00  0.00           H
ATOM    926 H15S POPCH   8      16.602  10.684  68.698  1.00  0.00           H
ATOM    927 C216 POPCH   8      17.642  10.637  66.863  1.00  0.00           C
ATOM    928 H16R POPCH   8      16.952   9.827  66.544  1.00  0.00           H
ATOM    929 H16S POPCH   8      18.650  10.356  66.492  1.00  0.00           H
ATOM    930 C217 POPCH   8      17.182  12.015  66.332  1.00  0.00           C
ATOM    931 H17R POPCH   8      18.089  12.627  66.522  1.00  0.00           H
ATOM    932 H17S POPCH   8      16.380  12.506  66.923  1.00  0.00           H
ATOM    933 C218 POPCH   8      16.611  11.907  64.873  1.00  0.00           C
ATOM    934 H18R POPCH   8      15.809  11.141  64.913  1.00  0.00           H
ATOM    935 H18S POPCH   8      17.417  11.659  64.150  1.00  0.00           H
ATOM    936 H18T POPCH   8      16.205  12.892  64.559  1.00  0.00           H
ATOM    937  C33 POPCH   8      20.683   0.887  77.285  1.00  0.00           C
ATOM    938  H3X POPCH   8      21.332   0.061  77.646  1.00  0.00           H
ATOM    939  H3Y POPCH   8      21.118   1.895  77.460  1.00  0.00           H
ATOM    940  C34 POPCH   8      20.444   0.720  75.739  1.00  0.00           C
ATOM    941  H4X POPCH   8      19.686  -0.050  75.477  1.00  0.00           H
ATOM    942  H4Y POPCH   8      21.355   0.487  75.146  1.00  0.00           H
ATOM    943  C35 POPCH   8      20.013   2.133  75.181  1.00  0.00           C
ATOM    944  H5X POPCH   8      20.872   2.816  75.354  1.00  0.00           H
ATOM    945  H5Y POPCH   8      19.165   2.541  75.772  1.00  0.00           H
ATOM    946  C36 POPCH   8      19.620   2.112  73.717  1.00  0.00           C
ATOM    947  H6X POPCH   8      18.604   2.551  73.624  1.00  0.00           H
ATOM    948  H6Y POPCH   8      19.566   1.126  73.209  1.00  0.00           H
ATOM    949  C37 POPCH   8      20.488   3.066  72.963  1.00  0.00           C
ATOM    950  H7X POPCH   8      21.522   2.805  73.274  1.00  0.00           H
ATOM    951  H7Y POPCH   8      20.387   4.126  73.281  1.00  0.00           H
ATOM    952  C38 POPCH   8      20.281   2.988  71.475  1.00  0.00           C
ATOM    953  H8X POPCH   8      19.216   3.252  71.298  1.00  0.00           H
ATOM    954  H8Y POPCH   8      20.486   2.032  70.948  1.00  0.00           H
ATOM    955  C39 POPCH   8      21.033   4.072  70.640  1.00  0.00           C
ATOM    956  H9X POPCH   8      22.091   3.777  70.470  1.00  0.00           H
ATOM    957  H9Y POPCH   8      20.935   4.997  71.248  1.00  0.00           H
ATOM    958 C310 POPCH   8      20.287   4.483  69.312  1.00  0.00           C
ATOM    959 H10X POPCH   8      19.247   4.785  69.559  1.00  0.00           H
ATOM    960 H10Y POPCH   8      20.270   3.579  68.667  1.00  0.00           H
ATOM    961 C311 POPCH   8      21.090   5.516  68.520  1.00  0.00           C
ATOM    962 H11X POPCH   8      22.170   5.256  68.533  1.00  0.00           H
ATOM    963 H11Y POPCH   8      20.912   6.439  69.114  1.00  0.00           H
ATOM    964 C312 POPCH   8      20.573   5.749  67.100  1.00  0.00           C
ATOM    965 H12X POPCH   8      19.501   6.026  67.010  1.00  0.00           H
ATOM    966 H12Y POPCH   8      20.631   4.802  66.523  1.00  0.00           H
ATOM    967 C313 POPCH   8      21.497   6.717  66.340  1.00  0.00           C
ATOM    968 H13X POPCH   8      22.552   6.375  66.412  1.00  0.00           H
ATOM    969 H13Y POPCH   8      21.403   7.658  66.923  1.00  0.00           H
ATOM    970 C314 POPCH   8      21.021   7.195  64.960  1.00  0.00           C
ATOM    971 H14X POPCH   8      20.923   6.287  64.327  1.00  0.00           H
ATOM    972 H14Y POPCH   8      21.823   7.797  64.482  1.00  0.00           H
ATOM    973 C315 POPCH   8      19.736   8.029  64.959  1.00  0.00           C
ATOM    974 H15X POPCH   8      20.084   9.013  65.341  1.00  0.00           H
ATOM    975 H15Y POPCH   8      18.975   7.850  65.748  1.00  0.00           H
ATOM    976 C316 POPCH   8      19.022   8.152  63.553  1.00  0.00           C
ATOM    977 H16X POPCH   8      19.724   8.454  62.746  1.00  0.00           H
ATOM    978 H16Y POPCH   8      18.199   8.889  63.665  1.00  0.00           H
ATOM    979 H16Z POPCH   8      18.650   7.135  63.302  1.00  0.00           H
ATOM    980  N   POPCI   9      64.041  27.981  82.375  1.00  0.00           N
ATOM    981  C12 POPCI   9      63.605  27.990  80.965  1.00  0.00           C
ATOM    982 H12A POPCI   9      64.454  27.992  80.298  1.00  0.00           H
ATOM    983 H12B POPCI   9      63.128  28.953  80.857  1.00  0.00           H
ATOM    984  C13 POPCI   9      64.925  29.161  82.593  1.00  0.00           C
ATOM    985 H13A POPCI   9      65.786  29.148  81.941  1.00  0.00           H
ATOM    986 H13B POPCI   9      64.346  30.050  82.390  1.00  0.00           H
ATOM    987 H13C POPCI   9      65.338  29.156  83.591  1.00  0.00           H
ATOM    988  C14 POPCI   9      62.935  28.040  83.391  1.00  0.00           C
ATOM    989 H14A POPCI   9      62.521  29.036  83.439  1.00  0.00           H
ATOM    990 H14B POPCI   9      62.221  27.276  83.119  1.00  0.00           H
ATOM    991 H14C POPCI   9      63.292  27.652  84.333  1.00  0.00           H
ATOM    992  C15 POPCI   9      64.725  26.760  82.832  1.00  0.00           C
ATOM    993 H15A POPCI   9      65.666  26.610  82.324  1.00  0.00           H
ATOM    994 H15B POPCI   9      64.086  25.908  82.655  1.00  0.00           H
ATOM    995 H15C POPCI   9      64.963  26.750  83.885  1.00  0.00           H
ATOM    996  C11 POPCI   9      62.696  26.824  80.518  1.00  0.00           C
ATOM    997 H11A POPCI   9      63.287  25.883  80.505  1.00  0.00           H
ATOM    998 H11B POPCI   9      62.443  27.050  79.460  1.00  0.00           H
ATOM    999  P   POPCI   9      60.042  26.521  80.754  1.00  0.00           P
ATOM   1000  O13 POPCI   9      59.050  27.007  81.677  1.00  0.00           O
ATOM   1001  O14 POPCI   9      59.995  25.050  80.449  1.00  0.00           O
ATOM   1002  O12 POPCI   9      61.509  26.860  81.297  1.00  0.00           O
ATOM   1003  O11 POPCI   9      59.981  27.359  79.450  1.00  0.00           O
ATOM   1004  C1  POPCI   9      60.048  26.890  78.103  1.00  0.00           C
ATOM   1005  HA  POPCI   9      60.442  25.858  77.983  1.00  0.00           H
ATOM   1006  HB  POPCI   9      60.805  27.570  77.657  1.00  0.00           H
ATOM   1007  C2  POPCI   9      58.757  27.126  77.343  1.00  0.00           C
ATOM   1008  HS  POPCI   9      58.273  26.261  77.845  1.00  0.00           H
ATOM   1009  O21 POPCI   9      58.930  26.981  75.901  1.00  0.00           O
ATOM   1010  C21 POPCI   9      59.115  25.707  75.538  1.00  0.00           C
ATOM   1011  O22 POPCI   9      59.092  24.779  76.284  1.00  0.00           O
ATOM   1012  C22 POPCI   9      59.374  25.607  74.063  1.00  0.00           C
ATOM   1013  H2R POPCI   9      59.263  24.545  73.755  1.00  0.00           H
ATOM   1014  H2S POPCI   9      60.387  26.006  73.844  1.00  0.00           H
ATOM   1015  C3  POPCI   9      57.809  28.324  77.640  1.00  0.00           C
ATOM   1016  HX  POPCI   9      58.213  29.191  77.076  1.00  0.00           H
ATOM   1017  HY  POPCI   9      57.895  28.624  78.706  1.00  0.00           H
ATOM   1018  O31 POPCI   9      56.411  28.176  77.138  1.00  0.00           O
ATOM   1019  C31 POPCI   9      55.700  27.520  77.996  1.00  0.00           C
ATOM   1020  O32 POPCI   9      56.138  27.042  79.054  1.00  0.00           O
ATOM   1021  C32 POPCI   9      54.284  27.416  77.451  1.00  0.00           C
ATOM   1022  H2X POPCI   9      54.290  27.686  76.374  1.00  0.00           H
ATOM   1023  H2Y POPCI   9      53.654  28.079  78.081  1.00  0.00           H
ATOM   1024  C23 POPCI   9      58.452  26.499  73.263  1.00  0.00           C
ATOM   1025  H3R POPCI   9      58.558  27.524  73.680  1.00  0.00           H
ATOM   1026  H3S POPCI   9      57.382  26.205  73.321  1.00  0.00           H
ATOM   1027  C24 POPCI   9      58.685  26.280  71.821  1.00  0.00           C
ATOM   1028  H4R POPCI   9      58.303  25.249  71.657  1.00  0.00           H
ATOM   1029  H4S POPCI   9      59.777  26.362  71.639  1.00  0.00           H
ATOM   1030  C25 POPCI   9      57.968  27.278  70.818  1.00  0.00           C
ATOM   1031  H5R POPCI   9      58.352  28.318  70.886  1.00  0.00           H
ATOM   1032  H5S POPCI   9      56.869  27.232  70.976  1.00  0.00           H
ATOM   1033  C26 POPCI   9      58.230  26.763  69.369  1.00  0.00           C
ATOM   1034  H6R POPCI   9      57.501  25.963  69.116  1.00  0.00           H
ATOM   1035  H6S POPCI   9      59.212  26.246  69.414  1.00  0.00           H
ATOM   1036  C27 POPCI   9      58.035  27.747  68.259  1.00  0.00           C
ATOM   1037  H7R POPCI   9      58.803  28.527  68.452  1.00  0.00           H
ATOM   1038  H7S POPCI   9      57.069  28.294  68.275  1.00  0.00           H
ATOM   1039  C28 POPCI   9      58.227  27.227  66.791  1.00  0.00           C
ATOM   1040  H8R POPCI   9      57.329  26.601  66.599  1.00  0.00           H
ATOM   1041  H8S POPCI   9      59.125  26.574  66.767  1.00  0.00           H
ATOM   1042  C29 POPCI   9      58.131  28.298  65.675  1.00  0.00           C
ATOM   1043  H91 POPCI   9      57.134  28.700  65.441  1.00  0.00           H
ATOM   1044 C210 POPCI   9      59.168  28.884  65.047  1.00  0.00           C
ATOM   1045 H101 POPCI   9      59.018  29.676  64.299  1.00  0.00           H
ATOM   1046 C211 POPCI   9      60.606  28.557  65.312  1.00  0.00           C
ATOM   1047 H11R POPCI   9      61.115  27.938  64.542  1.00  0.00           H
ATOM   1048 H11S POPCI   9      60.735  28.091  66.312  1.00  0.00           H
ATOM   1049 C212 POPCI   9      61.615  29.752  65.404  1.00  0.00           C
ATOM   1050 H12R POPCI   9      62.471  29.674  66.108  1.00  0.00           H
ATOM   1051 H12S POPCI   9      61.095  30.701  65.659  1.00  0.00           H
ATOM   1052 C213 POPCI   9      62.348  30.038  63.970  1.00  0.00           C
ATOM   1053 H13R POPCI   9      61.744  29.738  63.086  1.00  0.00           H
ATOM   1054 H13S POPCI   9      63.348  29.553  63.989  1.00  0.00           H
ATOM   1055 C214 POPCI   9      62.584  31.543  63.820  1.00  0.00           C
ATOM   1056 H14R POPCI   9      61.721  32.171  64.131  1.00  0.00           H
ATOM   1057 H14S POPCI   9      62.693  31.627  62.717  1.00  0.00           H
ATOM   1058 C215 POPCI   9      63.786  32.147  64.494  1.00  0.00           C
ATOM   1059 H15R POPCI   9      64.719  31.576  64.297  1.00  0.00           H
ATOM   1060 H15S POPCI   9      63.696  31.982  65.589  1.00  0.00           H
ATOM   1061 C216 POPCI   9      63.985  33.623  64.044  1.00  0.00           C
ATOM   1062 H16R POPCI   9      64.738  34.054  64.738  1.00  0.00           H
ATOM   1063 H16S POPCI   9      63.065  34.137  64.394  1.00  0.00           H
ATOM   1064 C217 POPCI   9      64.285  33.756  62.567  1.00  0.00           C
ATOM   1065 H17R POPCI   9      63.343  33.557  62.013  1.00  0.00           H
ATOM   1066 H17S POPCI   9      65.098  33.072  62.243  1.00  0.00           H
ATOM   1067 C218 POPCI   9      64.881  35.134  62.208  1.00  0.00           C
ATOM   1068 H18R POPCI   9      64.591  35.968  62.882  1.00  0.00           H
ATOM   1069 H18S POPCI   9      64.681  35.387  61.145  1.00  0.00           H
ATOM   1070 H18T POPCI   9      65.992  35.141  62.221  1.00  0.00           H
ATOM   1071  C33 POPCI   9      53.774  25.980  77.744  1.00  0.00           C
ATOM   1072  H3X POPCI   9      52.665  26.004  77.671  1.00  0.00           H
ATOM   1073  H3Y POPCI   9      53.906  25.676  78.804  1.00  0.00           H
ATOM   1074  C34 POPCI   9      54.323  24.863  76.864  1.00  0.00           C
ATOM   1075  H4X POPCI   9      53.646  24.056  77.218  1.00  0.00           H
ATOM   1076  H4Y POPCI   9      55.389  24.649  77.092  1.00  0.00           H
ATOM   1077  C35 POPCI   9      54.214  24.981  75.319  1.00  0.00           C
ATOM   1078  H5X POPCI   9      54.857  25.799  74.930  1.00  0.00           H
ATOM   1079  H5Y POPCI   9      53.152  25.284  75.202  1.00  0.00           H
ATOM   1080  C36 POPCI   9      54.540  23.747  74.526  1.00  0.00           C
ATOM   1081  H6X POPCI   9      53.966  22.845  74.825  1.00  0.00           H
ATOM   1082  H6Y POPCI   9      55.630  23.531  74.550  1.00  0.00           H
ATOM   1083  C37 POPCI   9      54.077  23.956  73.102  1.00  0.00           C
ATOM   1084  H7X POPCI   9      54.619  24.724  72.510  1.00  0.00           H
ATOM   1085  H7Y POPCI   9      53.033  24.336  73.115  1.00  0.00           H
ATOM   1086  C38 POPCI   9      53.858  22.647  72.303  1.00  0.00           C
ATOM   1087  H8X POPCI   9      53.425  21.807  72.887  1.00  0.00           H
ATOM   1088  H8Y POPCI   9      54.917  22.424  72.055  1.00  0.00           H
ATOM   1089  C39 POPCI   9      53.182  22.921  70.940  1.00  0.00           C
ATOM   1090  H9X POPCI   9      52.315  23.603  71.078  1.00  0.00           H
ATOM   1091  H9Y POPCI   9      52.712  22.028  70.478  1.00  0.00           H
ATOM   1092 C310 POPCI   9      54.147  23.646  69.865  1.00  0.00           C
ATOM   1093 H10X POPCI   9      54.796  24.356  70.422  1.00  0.00           H
ATOM   1094 H10Y POPCI   9      53.425  24.130  69.173  1.00  0.00           H
ATOM   1095 C311 POPCI   9      55.076  22.676  69.023  1.00  0.00           C
ATOM   1096 H11X POPCI   9      54.561  21.975  68.331  1.00  0.00           H
ATOM   1097 H11Y POPCI   9      55.724  22.176  69.774  1.00  0.00           H
ATOM   1098 C312 POPCI   9      56.072  23.536  68.113  1.00  0.00           C
ATOM   1099 H12X POPCI   9      56.810  23.911  68.855  1.00  0.00           H
ATOM   1100 H12Y POPCI   9      55.643  24.533  67.877  1.00  0.00           H
ATOM   1101 C313 POPCI   9      56.878  22.823  66.966  1.00  0.00           C
ATOM   1102 H13X POPCI   9      57.814  23.392  66.777  1.00  0.00           H
ATOM   1103 H13Y POPCI   9      56.281  22.796  66.029  1.00  0.00           H
ATOM   1104 C314 POPCI   9      57.347  21.398  67.352  1.00  0.00           C
ATOM   1105 H14X POPCI   9      57.926  21.027  66.479  1.00  0.00           H
ATOM   1106 H14Y POPCI   9      56.454  20.783  67.594  1.00  0.00           H
ATOM   1107 C315 POPCI   9      58.324  21.256  68.523  1.00  0.00           C
ATOM   1108 H15X POPCI   9      57.935  21.885  69.353  1.00  0.00           H
ATOM   1109 H15Y POPCI   9      59.251  21.780  68.208  1.00  0.00           H
ATOM   1110 C316 POPCI   9      58.805  19.792  68.780  1.00  0.00           C
ATOM   1111 H16X POPCI   9      59.712  19.710  69.417  1.00  0.00           H
ATOM   1112 H16Y POPCI   9      59.041  19.336  67.794  1.00  0.00           H
ATOM   1113 H16Z POPCI   9      57.917  19.277  69.203  1.00  0.00           H
ATOM   1114  N   POPCJ  10      31.472  40.266  84.772  1.00  0.00           N
ATOM   1115  C12 POPCJ  10      30.919  38.944  84.251  1.00  0.00           C
ATOM   1116 H12A POPCJ  10      29.874  38.803  84.487  1.00  0.00           H
ATOM   1117 H12B POPCJ  10      31.429  38.149  84.773  1.00  0.00           H
ATOM   1118  C13 POPCJ  10      30.847  41.263  83.866  1.00  0.00           C
ATOM   1119 H13A POPCJ  10      31.143  41.160  82.833  1.00  0.00           H
ATOM   1120 H13B POPCJ  10      29.778  41.120  83.814  1.00  0.00           H
ATOM   1121 H13C POPCJ  10      31.031  42.274  84.198  1.00  0.00           H
ATOM   1122  C14 POPCJ  10      30.979  40.521  86.190  1.00  0.00           C
ATOM   1123 H14A POPCJ  10      31.386  41.400  86.667  1.00  0.00           H
ATOM   1124 H14B POPCJ  10      29.908  40.647  86.124  1.00  0.00           H
ATOM   1125 H14C POPCJ  10      31.252  39.708  86.847  1.00  0.00           H
ATOM   1126  C15 POPCJ  10      32.936  40.401  84.653  1.00  0.00           C
ATOM   1127 H15A POPCJ  10      33.278  41.272  85.193  1.00  0.00           H
ATOM   1128 H15B POPCJ  10      33.244  40.552  83.629  1.00  0.00           H
ATOM   1129 H15C POPCJ  10      33.493  39.528  84.962  1.00  0.00           H
ATOM   1130  C11 POPCJ  10      30.981  38.644  82.729  1.00  0.00           C
ATOM   1131 H11A POPCJ  10      31.113  37.559  82.530  1.00  0.00           H
ATOM   1132 H11B POPCJ  10      32.000  38.924  82.390  1.00  0.00           H
ATOM   1133  P   POPCJ  10      28.399  38.934  82.241  1.00  0.00           P
ATOM   1134  O13 POPCJ  10      27.644  40.094  82.807  1.00  0.00           O
ATOM   1135  O14 POPCJ  10      28.434  37.666  82.931  1.00  0.00           O
ATOM   1136  O12 POPCJ  10      29.930  39.348  82.051  1.00  0.00           O
ATOM   1137  O11 POPCJ  10      27.844  38.658  80.761  1.00  0.00           O
ATOM   1138  C1  POPCJ  10      28.689  37.673  80.048  1.00  0.00           C
ATOM   1139  HA  POPCJ  10      28.145  36.708  80.135  1.00  0.00           H
ATOM   1140  HB  POPCJ  10      29.730  37.496  80.394  1.00  0.00           H
ATOM   1141  C2  POPCJ  10      28.839  38.134  78.495  1.00  0.00           C
ATOM   1142  HS  POPCJ  10      29.195  37.265  77.902  1.00  0.00           H
ATOM   1143  O21 POPCJ  10      29.750  39.271  78.335  1.00  0.00           O
ATOM   1144  C21 POPCJ  10      31.012  39.026  78.670  1.00  0.00           C
ATOM   1145  O22 POPCJ  10      31.495  37.927  78.811  1.00  0.00           O
ATOM   1146  C22 POPCJ  10      31.726  40.346  78.864  1.00  0.00           C
ATOM   1147  H2R POPCJ  10      32.288  40.297  79.821  1.00  0.00           H
ATOM   1148  H2S POPCJ  10      31.083  41.250  78.927  1.00  0.00           H
ATOM   1149  C3  POPCJ  10      27.408  38.410  78.006  1.00  0.00           C
ATOM   1150  HX  POPCJ  10      26.944  39.185  78.653  1.00  0.00           H
ATOM   1151  HY  POPCJ  10      26.799  37.482  78.048  1.00  0.00           H
ATOM   1152  O31 POPCJ  10      27.466  38.964  76.687  1.00  0.00           O
ATOM   1153  C31 POPCJ  10      27.517  38.075  75.643  1.00  0.00           C
ATOM   1154  O32 POPCJ  10      27.636  36.887  75.728  1.00  0.00           O
ATOM   1155  C32 POPCJ  10      27.359  38.828  74.356  1.00  0.00           C
ATOM   1156  H2X POPCJ  10      27.903  38.319  73.531  1.00  0.00           H
ATOM   1157  H2Y POPCJ  10      27.969  39.756  74.387  1.00  0.00           H
ATOM   1158  C23 POPCJ  10      32.879  40.796  77.915  1.00  0.00           C
ATOM   1159  H3R POPCJ  10      33.568  39.946  77.722  1.00  0.00           H
ATOM   1160  H3S POPCJ  10      33.581  41.537  78.352  1.00  0.00           H
ATOM   1161  C24 POPCJ  10      32.408  41.451  76.593  1.00  0.00           C
ATOM   1162  H4R POPCJ  10      32.100  42.492  76.831  1.00  0.00           H
ATOM   1163  H4S POPCJ  10      31.581  40.847  76.163  1.00  0.00           H
ATOM   1164  C25 POPCJ  10      33.504  41.449  75.525  1.00  0.00           C
ATOM   1165  H5R POPCJ  10      33.749  40.377  75.372  1.00  0.00           H
ATOM   1166  H5S POPCJ  10      34.441  41.874  75.946  1.00  0.00           H
ATOM   1167  C26 POPCJ  10      33.179  42.158  74.233  1.00  0.00           C
ATOM   1168  H6R POPCJ  10      33.983  42.206  73.468  1.00  0.00           H
ATOM   1169  H6S POPCJ  10      32.986  43.195  74.582  1.00  0.00           H
ATOM   1170  C27 POPCJ  10      31.913  41.646  73.409  1.00  0.00           C
ATOM   1171  H7R POPCJ  10      31.069  42.147  73.930  1.00  0.00           H
ATOM   1172  H7S POPCJ  10      31.961  40.548  73.570  1.00  0.00           H
ATOM   1173  C28 POPCJ  10      32.035  41.920  71.925  1.00  0.00           C
ATOM   1174  H8R POPCJ  10      32.897  41.487  71.376  1.00  0.00           H
ATOM   1175  H8S POPCJ  10      32.145  43.025  71.878  1.00  0.00           H
ATOM   1176  C29 POPCJ  10      30.733  41.386  71.330  1.00  0.00           C
ATOM   1177  H91 POPCJ  10      30.424  40.413  71.739  1.00  0.00           H
ATOM   1178 C210 POPCJ  10      29.815  42.121  70.659  1.00  0.00           C
ATOM   1179 H101 POPCJ  10      28.861  41.626  70.425  1.00  0.00           H
ATOM   1180 C211 POPCJ  10      30.002  43.451  70.023  1.00  0.00           C
ATOM   1181 H11R POPCJ  10      30.965  43.965  70.231  1.00  0.00           H
ATOM   1182 H11S POPCJ  10      29.205  44.136  70.384  1.00  0.00           H
ATOM   1183 C212 POPCJ  10      29.925  43.329  68.462  1.00  0.00           C
ATOM   1184 H12R POPCJ  10      30.085  44.379  68.135  1.00  0.00           H
ATOM   1185 H12S POPCJ  10      28.857  43.112  68.248  1.00  0.00           H
ATOM   1186 C213 POPCJ  10      30.784  42.326  67.779  1.00  0.00           C
ATOM   1187 H13R POPCJ  10      30.690  41.350  68.302  1.00  0.00           H
ATOM   1188 H13S POPCJ  10      31.858  42.609  67.810  1.00  0.00           H
ATOM   1189 C214 POPCJ  10      30.526  42.154  66.266  1.00  0.00           C
ATOM   1190 H14R POPCJ  10      29.563  41.610  66.157  1.00  0.00           H
ATOM   1191 H14S POPCJ  10      31.368  41.560  65.851  1.00  0.00           H
ATOM   1192 C215 POPCJ  10      30.451  43.420  65.390  1.00  0.00           C
ATOM   1193 H15R POPCJ  10      31.207  44.207  65.598  1.00  0.00           H
ATOM   1194 H15S POPCJ  10      29.449  43.809  65.670  1.00  0.00           H
ATOM   1195 C216 POPCJ  10      30.408  43.222  63.894  1.00  0.00           C
ATOM   1196 H16R POPCJ  10      30.188  44.096  63.244  1.00  0.00           H
ATOM   1197 H16S POPCJ  10      29.641  42.505  63.532  1.00  0.00           H
ATOM   1198 C217 POPCJ  10      31.770  42.790  63.385  1.00  0.00           C
ATOM   1199 H17R POPCJ  10      32.128  41.752  63.552  1.00  0.00           H
ATOM   1200 H17S POPCJ  10      32.476  43.480  63.895  1.00  0.00           H
ATOM   1201 C218 POPCJ  10      31.943  42.882  61.851  1.00  0.00           C
ATOM   1202 H18R POPCJ  10      33.032  42.819  61.637  1.00  0.00           H
ATOM   1203 H18S POPCJ  10      31.435  43.752  61.384  1.00  0.00           H
ATOM   1204 H18T POPCJ  10      31.543  42.007  61.296  1.00  0.00           H
ATOM   1205  C33 POPCJ  10      25.933  39.065  74.105  1.00  0.00           C
ATOM   1206  H3X POPCJ  10      25.443  39.620  74.933  1.00  0.00           H
ATOM   1207  H3Y POPCJ  10      25.332  38.173  73.826  1.00  0.00           H
ATOM   1208  C34 POPCJ  10      25.758  40.019  72.903  1.00  0.00           C
ATOM   1209  H4X POPCJ  10      26.109  41.055  73.097  1.00  0.00           H
ATOM   1210  H4Y POPCJ  10      24.648  40.041  72.918  1.00  0.00           H
ATOM   1211  C35 POPCJ  10      26.372  39.533  71.531  1.00  0.00           C
ATOM   1212  H5X POPCJ  10      25.901  38.630  71.088  1.00  0.00           H
ATOM   1213  H5Y POPCJ  10      27.474  39.399  71.573  1.00  0.00           H
ATOM   1214  C36 POPCJ  10      26.152  40.602  70.501  1.00  0.00           C
ATOM   1215  H6X POPCJ  10      26.811  41.478  70.684  1.00  0.00           H
ATOM   1216  H6Y POPCJ  10      25.091  40.913  70.398  1.00  0.00           H
ATOM   1217  C37 POPCJ  10      26.542  40.144  69.083  1.00  0.00           C
ATOM   1218  H7X POPCJ  10      26.061  39.173  68.840  1.00  0.00           H
ATOM   1219  H7Y POPCJ  10      27.620  39.954  68.894  1.00  0.00           H
ATOM   1220  C38 POPCJ  10      26.102  41.095  67.975  1.00  0.00           C
ATOM   1221  H8X POPCJ  10      26.663  42.048  68.079  1.00  0.00           H
ATOM   1222  H8Y POPCJ  10      25.021  41.302  68.130  1.00  0.00           H
ATOM   1223  C39 POPCJ  10      26.522  40.429  66.672  1.00  0.00           C
ATOM   1224  H9X POPCJ  10      27.609  40.201  66.699  1.00  0.00           H
ATOM   1225  H9Y POPCJ  10      26.307  41.135  65.842  1.00  0.00           H
ATOM   1226 C310 POPCJ  10      25.773  39.113  66.349  1.00  0.00           C
ATOM   1227 H10X POPCJ  10      24.668  39.222  66.352  1.00  0.00           H
ATOM   1228 H10Y POPCJ  10      26.016  38.239  66.991  1.00  0.00           H
ATOM   1229 C311 POPCJ  10      26.091  38.757  64.896  1.00  0.00           C
ATOM   1230 H11X POPCJ  10      27.173  38.850  64.662  1.00  0.00           H
ATOM   1231 H11Y POPCJ  10      25.492  39.309  64.140  1.00  0.00           H
ATOM   1232 C312 POPCJ  10      25.766  37.323  64.621  1.00  0.00           C
ATOM   1233 H12X POPCJ  10      24.703  37.069  64.818  1.00  0.00           H
ATOM   1234 H12Y POPCJ  10      26.300  36.626  65.302  1.00  0.00           H
ATOM   1235 C313 POPCJ  10      26.120  36.943  63.138  1.00  0.00           C
ATOM   1236 H13X POPCJ  10      27.220  36.875  63.003  1.00  0.00           H
ATOM   1237 H13Y POPCJ  10      25.629  37.711  62.503  1.00  0.00           H
ATOM   1238 C314 POPCJ  10      25.533  35.546  62.849  1.00  0.00           C
ATOM   1239 H14X POPCJ  10      24.441  35.710  62.973  1.00  0.00           H
ATOM   1240 H14Y POPCJ  10      25.874  34.747  63.543  1.00  0.00           H
ATOM   1241 C315 POPCJ  10      25.747  35.118  61.404  1.00  0.00           C
ATOM   1242 H15X POPCJ  10      25.394  35.918  60.719  1.00  0.00           H
ATOM   1243 H15Y POPCJ  10      25.026  34.281  61.278  1.00  0.00           H
ATOM   1244 C316 POPCJ  10      27.180  34.831  61.005  1.00  0.00           C
ATOM   1245 H16X POPCJ  10      27.812  35.673  61.360  1.00  0.00           H
ATOM   1246 H16Y POPCJ  10      27.393  34.595  59.940  1.00  0.00           H
ATOM   1247 H16Z POPCJ  10      27.447  33.893  61.538  1.00  0.00           H
ATOM   1248  N   POPCK  11      22.972  17.724  85.638  1.00  0.00           N
ATOM   1249  C12 POPCK  11      23.058  17.153  84.280  1.00  0.00           C
ATOM   1250 H12A POPCK  11      22.668  17.789  83.500  1.00  0.00           H
ATOM   1251 H12B POPCK  11      22.459  16.254  84.258  1.00  0.00           H
ATOM   1252  C13 POPCK  11      21.547  17.786  86.046  1.00  0.00           C
ATOM   1253 H13A POPCK  11      21.125  16.792  86.042  1.00  0.00           H
ATOM   1254 H13B POPCK  11      21.440  18.101  87.074  1.00  0.00           H
ATOM   1255 H13C POPCK  11      21.038  18.463  85.376  1.00  0.00           H
ATOM   1256  C14 POPCK  11      23.642  16.828  86.580  1.00  0.00           C
ATOM   1257 H14A POPCK  11      23.223  15.833  86.603  1.00  0.00           H
ATOM   1258 H14B POPCK  11      24.689  16.684  86.358  1.00  0.00           H
ATOM   1259 H14C POPCK  11      23.605  17.254  87.572  1.00  0.00           H
ATOM   1260  C15 POPCK  11      23.632  19.126  85.719  1.00  0.00           C
ATOM   1261 H15A POPCK  11      24.644  19.074  85.346  1.00  0.00           H
ATOM   1262 H15B POPCK  11      23.637  19.315  86.782  1.00  0.00           H
ATOM   1263 H15C POPCK  11      23.119  19.928  85.209  1.00  0.00           H
ATOM   1264  C11 POPCK  11      24.465  16.598  83.858  1.00  0.00           C
ATOM   1265 H11A POPCK  11      24.464  16.240  82.806  1.00  0.00           H
ATOM   1266 H11B POPCK  11      24.638  15.677  84.455  1.00  0.00           H
ATOM   1267  P   POPCK  11      27.054  17.263  83.660  1.00  0.00           P
ATOM   1268  O13 POPCK  11      27.326  15.835  83.637  1.00  0.00           O
ATOM   1269  O14 POPCK  11      27.882  18.101  84.515  1.00  0.00           O
ATOM   1270  O12 POPCK  11      25.515  17.539  84.029  1.00  0.00           O
ATOM   1271  O11 POPCK  11      27.220  17.832  82.226  1.00  0.00           O
ATOM   1272  C1  POPCK  11      26.407  19.017  81.830  1.00  0.00           C
ATOM   1273  HA  POPCK  11      27.093  19.842  81.541  1.00  0.00           H
ATOM   1274  HB  POPCK  11      25.757  19.443  82.624  1.00  0.00           H
ATOM   1275  C2  POPCK  11      25.546  18.753  80.520  1.00  0.00           C
ATOM   1276  HS  POPCK  11      24.676  18.132  80.824  1.00  0.00           H
ATOM   1277  O21 POPCK  11      26.343  18.023  79.561  1.00  0.00           O
ATOM   1278  C21 POPCK  11      25.689  17.020  78.913  1.00  0.00           C
ATOM   1279  O22 POPCK  11      24.465  16.771  79.027  1.00  0.00           O
ATOM   1280  C22 POPCK  11      26.668  16.314  77.992  1.00  0.00           C
ATOM   1281  H2R POPCK  11      27.123  15.404  78.439  1.00  0.00           H
ATOM   1282  H2S POPCK  11      27.506  17.017  77.801  1.00  0.00           H
ATOM   1283  C3  POPCK  11      25.144  20.105  79.867  1.00  0.00           C
ATOM   1284  HX  POPCK  11      26.071  20.596  79.500  1.00  0.00           H
ATOM   1285  HY  POPCK  11      24.641  20.788  80.585  1.00  0.00           H
ATOM   1286  O31 POPCK  11      24.326  19.984  78.696  1.00  0.00           O
ATOM   1287  C31 POPCK  11      23.115  19.601  78.961  1.00  0.00           C
ATOM   1288  O32 POPCK  11      22.689  19.424  80.083  1.00  0.00           O
ATOM   1289  C32 POPCK  11      22.252  19.680  77.704  1.00  0.00           C
ATOM   1290  H2X POPCK  11      21.874  18.649  77.538  1.00  0.00           H
ATOM   1291  H2Y POPCK  11      22.972  19.810  76.868  1.00  0.00           H
ATOM   1292  C23 POPCK  11      26.076  15.972  76.609  1.00  0.00           C
ATOM   1293  H3R POPCK  11      25.694  16.931  76.200  1.00  0.00           H
ATOM   1294  H3S POPCK  11      25.238  15.269  76.806  1.00  0.00           H
ATOM   1295  C24 POPCK  11      27.140  15.383  75.690  1.00  0.00           C
ATOM   1296  H4R POPCK  11      27.447  14.414  76.138  1.00  0.00           H
ATOM   1297  H4S POPCK  11      28.002  16.084  75.677  1.00  0.00           H
ATOM   1298  C25 POPCK  11      26.620  15.192  74.232  1.00  0.00           C
ATOM   1299  H5R POPCK  11      26.359  16.151  73.734  1.00  0.00           H
ATOM   1300  H5S POPCK  11      25.762  14.486  74.215  1.00  0.00           H
ATOM   1301  C26 POPCK  11      27.702  14.641  73.218  1.00  0.00           C
ATOM   1302  H6R POPCK  11      27.985  13.640  73.608  1.00  0.00           H
ATOM   1303  H6S POPCK  11      28.555  15.351  73.260  1.00  0.00           H
ATOM   1304  C27 POPCK  11      27.126  14.268  71.840  1.00  0.00           C
ATOM   1305  H7R POPCK  11      26.388  13.453  72.000  1.00  0.00           H
ATOM   1306  H7S POPCK  11      27.980  13.916  71.222  1.00  0.00           H
ATOM   1307  C28 POPCK  11      26.320  15.365  71.024  1.00  0.00           C
ATOM   1308  H8R POPCK  11      26.886  16.309  70.869  1.00  0.00           H
ATOM   1309  H8S POPCK  11      25.395  15.593  71.594  1.00  0.00           H
ATOM   1310  C29 POPCK  11      26.012  14.759  69.690  1.00  0.00           C
ATOM   1311  H91 POPCK  11      26.150  13.673  69.582  1.00  0.00           H
ATOM   1312 C210 POPCK  11      25.499  15.470  68.691  1.00  0.00           C
ATOM   1313 H101 POPCK  11      25.399  14.940  67.732  1.00  0.00           H
ATOM   1314 C211 POPCK  11      25.011  16.889  68.595  1.00  0.00           C
ATOM   1315 H11R POPCK  11      25.157  17.390  69.576  1.00  0.00           H
ATOM   1316 H11S POPCK  11      23.918  16.829  68.403  1.00  0.00           H
ATOM   1317 C212 POPCK  11      25.697  17.538  67.376  1.00  0.00           C
ATOM   1318 H12R POPCK  11      25.152  18.504  67.314  1.00  0.00           H
ATOM   1319 H12S POPCK  11      25.617  17.055  66.378  1.00  0.00           H
ATOM   1320 C213 POPCK  11      27.197  17.829  67.586  1.00  0.00           C
ATOM   1321 H13R POPCK  11      27.853  16.933  67.619  1.00  0.00           H
ATOM   1322 H13S POPCK  11      27.282  18.334  68.572  1.00  0.00           H
ATOM   1323 C214 POPCK  11      27.776  18.928  66.609  1.00  0.00           C
ATOM   1324 H14R POPCK  11      27.005  19.724  66.546  1.00  0.00           H
ATOM   1325 H14S POPCK  11      27.883  18.428  65.622  1.00  0.00           H
ATOM   1326 C215 POPCK  11      29.094  19.426  67.096  1.00  0.00           C
ATOM   1327 H15R POPCK  11      29.021  19.867  68.113  1.00  0.00           H
ATOM   1328 H15S POPCK  11      29.372  20.182  66.331  1.00  0.00           H
ATOM   1329 C216 POPCK  11      30.191  18.287  67.090  1.00  0.00           C
ATOM   1330 H16R POPCK  11      29.846  17.759  68.004  1.00  0.00           H
ATOM   1331 H16S POPCK  11      31.198  18.715  67.280  1.00  0.00           H
ATOM   1332 C217 POPCK  11      30.225  17.368  65.821  1.00  0.00           C
ATOM   1333 H17R POPCK  11      30.643  17.902  64.940  1.00  0.00           H
ATOM   1334 H17S POPCK  11      29.183  16.992  65.736  1.00  0.00           H
ATOM   1335 C218 POPCK  11      31.149  16.172  65.971  1.00  0.00           C
ATOM   1336 H18R POPCK  11      32.226  16.434  66.049  1.00  0.00           H
ATOM   1337 H18S POPCK  11      30.928  15.454  65.152  1.00  0.00           H
ATOM   1338 H18T POPCK  11      30.966  15.625  66.920  1.00  0.00           H
ATOM   1339  C33 POPCK  11      21.076  20.592  77.677  1.00  0.00           C
ATOM   1340  H3X POPCK  11      21.395  21.545  77.204  1.00  0.00           H
ATOM   1341  H3Y POPCK  11      20.674  20.912  78.662  1.00  0.00           H
ATOM   1342  C34 POPCK  11      19.984  20.058  76.746  1.00  0.00           C
ATOM   1343  H4X POPCK  11      19.565  19.123  77.176  1.00  0.00           H
ATOM   1344  H4Y POPCK  11      20.477  19.726  75.808  1.00  0.00           H
ATOM   1345  C35 POPCK  11      18.799  20.970  76.688  1.00  0.00           C
ATOM   1346  H5X POPCK  11      18.999  22.024  76.396  1.00  0.00           H
ATOM   1347  H5Y POPCK  11      18.475  21.034  77.748  1.00  0.00           H
ATOM   1348  C36 POPCK  11      17.626  20.457  75.834  1.00  0.00           C
ATOM   1349  H6X POPCK  11      17.123  19.567  76.271  1.00  0.00           H
ATOM   1350  H6Y POPCK  11      17.951  20.109  74.831  1.00  0.00           H
ATOM   1351  C37 POPCK  11      16.582  21.567  75.651  1.00  0.00           C
ATOM   1352  H7X POPCK  11      17.183  22.341  75.128  1.00  0.00           H
ATOM   1353  H7Y POPCK  11      16.307  21.923  76.666  1.00  0.00           H
ATOM   1354  C38 POPCK  11      15.165  21.173  75.046  1.00  0.00           C
ATOM   1355  H8X POPCK  11      14.584  22.097  75.254  1.00  0.00           H
ATOM   1356  H8Y POPCK  11      14.678  20.423  75.705  1.00  0.00           H
ATOM   1357  C39 POPCK  11      15.236  20.897  73.601  1.00  0.00           C
ATOM   1358  H9X POPCK  11      15.416  19.801  73.600  1.00  0.00           H
ATOM   1359  H9Y POPCK  11      16.108  21.368  73.098  1.00  0.00           H
ATOM   1360 C310 POPCK  11      13.927  21.212  72.855  1.00  0.00           C
ATOM   1361 H10X POPCK  11      13.731  22.306  72.858  1.00  0.00           H
ATOM   1362 H10Y POPCK  11      13.038  20.615  73.152  1.00  0.00           H
ATOM   1363 C311 POPCK  11      13.928  20.851  71.317  1.00  0.00           C
ATOM   1364 H11X POPCK  11      14.656  21.551  70.854  1.00  0.00           H
ATOM   1365 H11Y POPCK  11      12.909  20.999  70.900  1.00  0.00           H
ATOM   1366 C312 POPCK  11      14.442  19.432  71.074  1.00  0.00           C
ATOM   1367 H12X POPCK  11      13.936  18.716  71.757  1.00  0.00           H
ATOM   1368 H12Y POPCK  11      15.542  19.438  71.232  1.00  0.00           H
ATOM   1369 C313 POPCK  11      14.241  18.969  69.652  1.00  0.00           C
ATOM   1370 H13X POPCK  11      14.470  19.731  68.877  1.00  0.00           H
ATOM   1371 H13Y POPCK  11      13.154  18.856  69.451  1.00  0.00           H
ATOM   1372 C314 POPCK  11      15.002  17.704  69.500  1.00  0.00           C
ATOM   1373 H14X POPCK  11      14.727  16.941  70.260  1.00  0.00           H
ATOM   1374 H14Y POPCK  11      16.079  17.813  69.753  1.00  0.00           H
ATOM   1375 C315 POPCK  11      14.957  17.112  68.116  1.00  0.00           C
ATOM   1376 H15X POPCK  11      15.083  17.903  67.345  1.00  0.00           H
ATOM   1377 H15Y POPCK  11      13.972  16.673  67.847  1.00  0.00           H
ATOM   1378 C316 POPCK  11      16.071  16.037  67.889  1.00  0.00           C
ATOM   1379 H16X POPCK  11      17.069  16.521  67.825  1.00  0.00           H
ATOM   1380 H16Y POPCK  11      15.908  15.603  66.879  1.00  0.00           H
ATOM   1381 H16Z POPCK  11      16.138  15.224  68.644  1.00  0.00           H
ATOM   1382  N   POPCL  12      11.048  62.315  82.043  1.00  0.00           N
ATOM   1383  C12 POPCL  12      11.749  62.681  80.782  1.00  0.00           C
ATOM   1384 H12A POPCL  12      12.427  63.468  81.076  1.00  0.00           H
ATOM   1385 H12B POPCL  12      11.063  63.094  80.057  1.00  0.00           H
ATOM   1386  C13 POPCL  12       9.978  61.253  81.941  1.00  0.00           C
ATOM   1387 H13A POPCL  12       9.298  61.422  81.119  1.00  0.00           H
ATOM   1388 H13B POPCL  12      10.467  60.290  81.922  1.00  0.00           H
ATOM   1389 H13C POPCL  12       9.355  61.174  82.819  1.00  0.00           H
ATOM   1390  C14 POPCL  12      12.032  61.882  83.052  1.00  0.00           C
ATOM   1391 H14A POPCL  12      12.534  62.799  83.319  1.00  0.00           H
ATOM   1392 H14B POPCL  12      11.622  61.384  83.919  1.00  0.00           H
ATOM   1393 H14C POPCL  12      12.708  61.192  82.568  1.00  0.00           H
ATOM   1394  C15 POPCL  12      10.294  63.520  82.625  1.00  0.00           C
ATOM   1395 H15A POPCL  12       9.787  63.936  81.767  1.00  0.00           H
ATOM   1396 H15B POPCL  12      10.994  64.299  82.891  1.00  0.00           H
ATOM   1397 H15C POPCL  12       9.555  63.333  83.389  1.00  0.00           H
ATOM   1398  C11 POPCL  12      12.461  61.496  80.084  1.00  0.00           C
ATOM   1399 H11A POPCL  12      12.505  61.785  79.013  1.00  0.00           H
ATOM   1400 H11B POPCL  12      11.903  60.537  80.149  1.00  0.00           H
ATOM   1401  P   POPCL  12      14.559  60.022  80.741  1.00  0.00           P
ATOM   1402  O13 POPCL  12      14.036  59.378  81.975  1.00  0.00           O
ATOM   1403  O14 POPCL  12      16.023  60.259  80.753  1.00  0.00           O
ATOM   1404  O12 POPCL  12      13.796  61.374  80.615  1.00  0.00           O
ATOM   1405  O11 POPCL  12      14.156  59.111  79.488  1.00  0.00           O
ATOM   1406  C1  POPCL  12      14.863  59.439  78.281  1.00  0.00           C
ATOM   1407  HA  POPCL  12      15.114  60.517  78.185  1.00  0.00           H
ATOM   1408  HB  POPCL  12      14.114  59.374  77.463  1.00  0.00           H
ATOM   1409  C2  POPCL  12      15.970  58.426  77.825  1.00  0.00           C
ATOM   1410  HS  POPCL  12      16.902  58.448  78.430  1.00  0.00           H
ATOM   1411  O21 POPCL  12      16.372  58.664  76.505  1.00  0.00           O
ATOM   1412  C21 POPCL  12      17.176  59.680  76.277  1.00  0.00           C
ATOM   1413  O22 POPCL  12      17.633  60.386  77.180  1.00  0.00           O
ATOM   1414  C22 POPCL  12      17.428  59.960  74.760  1.00  0.00           C
ATOM   1415  H2R POPCL  12      17.675  61.042  74.796  1.00  0.00           H
ATOM   1416  H2S POPCL  12      16.422  59.969  74.288  1.00  0.00           H
ATOM   1417  C3  POPCL  12      15.483  56.912  77.931  1.00  0.00           C
ATOM   1418  HX  POPCL  12      14.596  56.814  77.269  1.00  0.00           H
ATOM   1419  HY  POPCL  12      15.220  56.737  78.996  1.00  0.00           H
ATOM   1420  O31 POPCL  12      16.470  55.984  77.559  1.00  0.00           O
ATOM   1421  C31 POPCL  12      17.425  55.769  78.390  1.00  0.00           C
ATOM   1422  O32 POPCL  12      17.535  56.274  79.502  1.00  0.00           O
ATOM   1423  C32 POPCL  12      18.415  54.839  77.732  1.00  0.00           C
ATOM   1424  H2X POPCL  12      19.253  54.842  78.461  1.00  0.00           H
ATOM   1425  H2Y POPCL  12      18.718  55.331  76.783  1.00  0.00           H
ATOM   1426  C23 POPCL  12      18.425  58.962  74.111  1.00  0.00           C
ATOM   1427  H3R POPCL  12      18.382  57.937  74.536  1.00  0.00           H
ATOM   1428  H3S POPCL  12      19.419  59.442  74.234  1.00  0.00           H
ATOM   1429  C24 POPCL  12      18.139  58.983  72.504  1.00  0.00           C
ATOM   1430  H4R POPCL  12      17.092  58.624  72.416  1.00  0.00           H
ATOM   1431  H4S POPCL  12      18.815  58.260  71.999  1.00  0.00           H
ATOM   1432  C25 POPCL  12      18.308  60.414  71.836  1.00  0.00           C
ATOM   1433  H5R POPCL  12      19.389  60.651  71.924  1.00  0.00           H
ATOM   1434  H5S POPCL  12      17.782  61.174  72.453  1.00  0.00           H
ATOM   1435  C26 POPCL  12      17.824  60.565  70.354  1.00  0.00           C
ATOM   1436  H6R POPCL  12      18.228  59.707  69.775  1.00  0.00           H
ATOM   1437  H6S POPCL  12      18.298  61.398  69.791  1.00  0.00           H
ATOM   1438  C27 POPCL  12      16.351  60.616  70.336  1.00  0.00           C
ATOM   1439  H7R POPCL  12      15.843  61.401  70.936  1.00  0.00           H
ATOM   1440  H7S POPCL  12      15.969  59.680  70.797  1.00  0.00           H
ATOM   1441  C28 POPCL  12      15.768  60.656  68.881  1.00  0.00           C
ATOM   1442  H8R POPCL  12      16.302  61.420  68.277  1.00  0.00           H
ATOM   1443  H8S POPCL  12      14.754  61.107  68.925  1.00  0.00           H
ATOM   1444  C29 POPCL  12      15.737  59.440  67.977  1.00  0.00           C
ATOM   1445  H91 POPCL  12      16.260  58.580  68.421  1.00  0.00           H
ATOM   1446 C210 POPCL  12      15.040  59.326  66.781  1.00  0.00           C
ATOM   1447 H101 POPCL  12      15.137  58.483  66.082  1.00  0.00           H
ATOM   1448 C211 POPCL  12      14.240  60.425  66.237  1.00  0.00           C
ATOM   1449 H11R POPCL  12      14.918  60.994  65.566  1.00  0.00           H
ATOM   1450 H11S POPCL  12      13.816  61.098  67.012  1.00  0.00           H
ATOM   1451 C212 POPCL  12      12.952  60.038  65.385  1.00  0.00           C
ATOM   1452 H12R POPCL  12      12.526  60.949  64.911  1.00  0.00           H
ATOM   1453 H12S POPCL  12      12.195  59.523  66.014  1.00  0.00           H
ATOM   1454 C213 POPCL  12      13.280  59.056  64.250  1.00  0.00           C
ATOM   1455 H13R POPCL  12      13.736  58.110  64.614  1.00  0.00           H
ATOM   1456 H13S POPCL  12      14.049  59.524  63.598  1.00  0.00           H
ATOM   1457 C214 POPCL  12      12.060  58.656  63.387  1.00  0.00           C
ATOM   1458 H14R POPCL  12      11.902  59.549  62.745  1.00  0.00           H
ATOM   1459 H14S POPCL  12      11.151  58.398  63.971  1.00  0.00           H
ATOM   1460 C215 POPCL  12      12.329  57.651  62.381  1.00  0.00           C
ATOM   1461 H15R POPCL  12      11.336  57.288  62.037  1.00  0.00           H
ATOM   1462 H15S POPCL  12      12.760  56.723  62.813  1.00  0.00           H
ATOM   1463 C216 POPCL  12      13.278  57.987  61.201  1.00  0.00           C
ATOM   1464 H16R POPCL  12      14.248  58.458  61.470  1.00  0.00           H
ATOM   1465 H16S POPCL  12      12.772  58.779  60.608  1.00  0.00           H
ATOM   1466 C217 POPCL  12      13.662  56.761  60.366  1.00  0.00           C
ATOM   1467 H17R POPCL  12      13.546  57.020  59.291  1.00  0.00           H
ATOM   1468 H17S POPCL  12      12.960  55.910  60.502  1.00  0.00           H
ATOM   1469 C218 POPCL  12      15.103  56.294  60.591  1.00  0.00           C
ATOM   1470 H18R POPCL  12      15.083  56.068  61.678  1.00  0.00           H
ATOM   1471 H18S POPCL  12      15.729  57.157  60.277  1.00  0.00           H
ATOM   1472 H18T POPCL  12      15.473  55.493  59.916  1.00  0.00           H
ATOM   1473  C33 POPCL  12      17.881  53.355  77.597  1.00  0.00           C
ATOM   1474  H3X POPCL  12      17.297  53.375  76.653  1.00  0.00           H
ATOM   1475  H3Y POPCL  12      17.347  53.164  78.553  1.00  0.00           H
ATOM   1476  C34 POPCL  12      18.930  52.284  77.218  1.00  0.00           C
ATOM   1477  H4X POPCL  12      18.564  51.287  77.542  1.00  0.00           H
ATOM   1478  H4Y POPCL  12      19.780  52.654  77.830  1.00  0.00           H
ATOM   1479  C35 POPCL  12      19.333  52.334  75.693  1.00  0.00           C
ATOM   1480  H5X POPCL  12      19.445  53.392  75.372  1.00  0.00           H
ATOM   1481  H5Y POPCL  12      18.497  51.896  75.107  1.00  0.00           H
ATOM   1482  C36 POPCL  12      20.665  51.568  75.358  1.00  0.00           C
ATOM   1483  H6X POPCL  12      20.404  50.530  75.658  1.00  0.00           H
ATOM   1484  H6Y POPCL  12      21.437  51.816  76.118  1.00  0.00           H
ATOM   1485  C37 POPCL  12      21.156  51.826  73.962  1.00  0.00           C
ATOM   1486  H7X POPCL  12      22.151  51.345  73.851  1.00  0.00           H
ATOM   1487  H7Y POPCL  12      21.281  52.920  73.813  1.00  0.00           H
ATOM   1488  C38 POPCL  12      20.170  51.427  72.763  1.00  0.00           C
ATOM   1489  H8X POPCL  12      20.594  51.917  71.861  1.00  0.00           H
ATOM   1490  H8Y POPCL  12      19.182  51.915  72.905  1.00  0.00           H
ATOM   1491  C39 POPCL  12      20.214  49.899  72.552  1.00  0.00           C
ATOM   1492  H9X POPCL  12      19.798  49.385  73.445  1.00  0.00           H
ATOM   1493  H9Y POPCL  12      21.282  49.596  72.583  1.00  0.00           H
ATOM   1494 C310 POPCL  12      19.411  49.270  71.405  1.00  0.00           C
ATOM   1495 H10X POPCL  12      19.544  50.017  70.594  1.00  0.00           H
ATOM   1496 H10Y POPCL  12      18.346  49.316  71.719  1.00  0.00           H
ATOM   1497 C311 POPCL  12      19.894  47.838  71.122  1.00  0.00           C
ATOM   1498 H11X POPCL  12      19.763  47.229  72.041  1.00  0.00           H
ATOM   1499 H11Y POPCL  12      21.000  47.827  71.014  1.00  0.00           H
ATOM   1500 C312 POPCL  12      19.282  47.233  69.879  1.00  0.00           C
ATOM   1501 H12X POPCL  12      19.371  47.965  69.048  1.00  0.00           H
ATOM   1502 H12Y POPCL  12      18.220  47.171  70.201  1.00  0.00           H
ATOM   1503 C313 POPCL  12      19.789  45.811  69.524  1.00  0.00           C
ATOM   1504 H13X POPCL  12      19.509  45.174  70.390  1.00  0.00           H
ATOM   1505 H13Y POPCL  12      20.895  45.841  69.619  1.00  0.00           H
ATOM   1506 C314 POPCL  12      19.273  45.243  68.217  1.00  0.00           C
ATOM   1507 H14X POPCL  12      19.783  45.821  67.417  1.00  0.00           H
ATOM   1508 H14Y POPCL  12      18.239  45.482  67.890  1.00  0.00           H
ATOM   1509 C315 POPCL  12      19.629  43.766  68.138  1.00  0.00           C
ATOM   1510 H15X POPCL  12      19.446  43.310  69.135  1.00  0.00           H
ATOM   1511 H15Y POPCL  12      20.737  43.692  68.095  1.00  0.00           H
ATOM   1512 C316 POPCL  12      18.917  42.892  67.112  1.00  0.00           C
ATOM   1513 H16X POPCL  12      17.834  43.097  66.975  1.00  0.00           H
ATOM   1514 H16Y POPCL  12      19.117  41.843  67.419  1.00  0.00           H
ATOM   1515 H16Z POPCL  12      19.333  43.144  66.113  1.00  0.00           H
ATOM   1516  N   POPCM  13       5.279  24.958  87.829  1.00  0.00           N
ATOM   1517  C12 POPCM  13       5.404  24.769  86.301  1.00  0.00           C
ATOM   1518 H12A POPCM  13       5.626  23.742  86.053  1.00  0.00           H
ATOM   1519 H12B POPCM  13       6.270  25.284  85.911  1.00  0.00           H
ATOM   1520  C13 POPCM  13       6.437  24.448  88.554  1.00  0.00           C
ATOM   1521 H13A POPCM  13       7.279  24.712  87.931  1.00  0.00           H
ATOM   1522 H13B POPCM  13       6.501  24.964  89.500  1.00  0.00           H
ATOM   1523 H13C POPCM  13       6.410  23.372  88.645  1.00  0.00           H
ATOM   1524  C14 POPCM  13       5.322  26.438  88.174  1.00  0.00           C
ATOM   1525 H14A POPCM  13       6.203  26.883  87.736  1.00  0.00           H
ATOM   1526 H14B POPCM  13       4.472  26.896  87.689  1.00  0.00           H
ATOM   1527 H14C POPCM  13       5.204  26.574  89.238  1.00  0.00           H
ATOM   1528  C15 POPCM  13       4.000  24.350  88.315  1.00  0.00           C
ATOM   1529 H15A POPCM  13       4.025  23.279  88.175  1.00  0.00           H
ATOM   1530 H15B POPCM  13       3.118  24.642  87.763  1.00  0.00           H
ATOM   1531 H15C POPCM  13       3.984  24.470  89.388  1.00  0.00           H
ATOM   1532  C11 POPCM  13       4.157  25.155  85.481  1.00  0.00           C
ATOM   1533 H11A POPCM  13       3.319  24.514  85.827  1.00  0.00           H
ATOM   1534 H11B POPCM  13       4.387  24.901  84.424  1.00  0.00           H
ATOM   1535  P   POPCM  13       2.604  27.276  85.119  1.00  0.00           P
ATOM   1536  O13 POPCM  13       2.682  28.720  85.529  1.00  0.00           O
ATOM   1537  O14 POPCM  13       1.404  26.543  85.609  1.00  0.00           O
ATOM   1538  O12 POPCM  13       3.972  26.564  85.486  1.00  0.00           O
ATOM   1539  O11 POPCM  13       2.546  27.247  83.522  1.00  0.00           O
ATOM   1540  C1  POPCM  13       3.819  27.272  82.924  1.00  0.00           C
ATOM   1541  HA  POPCM  13       4.264  26.254  82.921  1.00  0.00           H
ATOM   1542  HB  POPCM  13       4.485  28.065  83.328  1.00  0.00           H
ATOM   1543  C2  POPCM  13       3.644  27.626  81.401  1.00  0.00           C
ATOM   1544  HS  POPCM  13       4.699  27.676  81.056  1.00  0.00           H
ATOM   1545  O21 POPCM  13       2.934  28.838  81.202  1.00  0.00           O
ATOM   1546  C21 POPCM  13       3.580  29.971  81.424  1.00  0.00           C
ATOM   1547  O22 POPCM  13       4.677  29.980  81.965  1.00  0.00           O
ATOM   1548  C22 POPCM  13       2.804  31.207  81.024  1.00  0.00           C
ATOM   1549  H2R POPCM  13       2.422  31.759  81.909  1.00  0.00           H
ATOM   1550  H2S POPCM  13       1.894  30.737  80.593  1.00  0.00           H
ATOM   1551  C3  POPCM  13       2.755  26.561  80.614  1.00  0.00           C
ATOM   1552  HX  POPCM  13       1.749  26.301  81.007  1.00  0.00           H
ATOM   1553  HY  POPCM  13       3.270  25.589  80.764  1.00  0.00           H
ATOM   1554  O31 POPCM  13       2.865  26.750  79.199  1.00  0.00           O
ATOM   1555  C31 POPCM  13       1.936  27.562  78.603  1.00  0.00           C
ATOM   1556  O32 POPCM  13       1.078  28.138  79.184  1.00  0.00           O
ATOM   1557  C32 POPCM  13       2.287  27.834  77.131  1.00  0.00           C
ATOM   1558  H2X POPCM  13       2.193  26.815  76.700  1.00  0.00           H
ATOM   1559  H2Y POPCM  13       3.302  28.219  76.891  1.00  0.00           H
ATOM   1560  C23 POPCM  13       3.579  32.124  80.065  1.00  0.00           C
ATOM   1561  H3R POPCM  13       4.590  32.358  80.461  1.00  0.00           H
ATOM   1562  H3S POPCM  13       3.116  33.125  79.928  1.00  0.00           H
ATOM   1563  C24 POPCM  13       3.811  31.548  78.706  1.00  0.00           C
ATOM   1564  H4R POPCM  13       2.907  31.394  78.078  1.00  0.00           H
ATOM   1565  H4S POPCM  13       4.197  30.506  78.692  1.00  0.00           H
ATOM   1566  C25 POPCM  13       4.713  32.501  77.985  1.00  0.00           C
ATOM   1567  H5R POPCM  13       5.717  32.495  78.461  1.00  0.00           H
ATOM   1568  H5S POPCM  13       4.316  33.530  78.118  1.00  0.00           H
ATOM   1569  C26 POPCM  13       4.879  32.246  76.492  1.00  0.00           C
ATOM   1570  H6R POPCM  13       4.156  32.694  75.777  1.00  0.00           H
ATOM   1571  H6S POPCM  13       4.638  31.178  76.305  1.00  0.00           H
ATOM   1572  C27 POPCM  13       6.293  32.577  75.922  1.00  0.00           C
ATOM   1573  H7R POPCM  13       6.980  32.133  76.674  1.00  0.00           H
ATOM   1574  H7S POPCM  13       6.464  33.670  75.822  1.00  0.00           H
ATOM   1575  C28 POPCM  13       6.482  32.013  74.525  1.00  0.00           C
ATOM   1576  H8R POPCM  13       6.215  30.953  74.722  1.00  0.00           H
ATOM   1577  H8S POPCM  13       7.566  32.024  74.284  1.00  0.00           H
ATOM   1578  C29 POPCM  13       5.674  32.616  73.434  1.00  0.00           C
ATOM   1579  H91 POPCM  13       4.678  32.150  73.454  1.00  0.00           H
ATOM   1580 C210 POPCM  13       5.969  33.320  72.324  1.00  0.00           C
ATOM   1581 H101 POPCM  13       5.065  33.571  71.750  1.00  0.00           H
ATOM   1582 C211 POPCM  13       7.301  33.957  71.938  1.00  0.00           C
ATOM   1583 H11R POPCM  13       8.142  33.754  72.635  1.00  0.00           H
ATOM   1584 H11S POPCM  13       7.115  35.053  71.927  1.00  0.00           H
ATOM   1585 C212 POPCM  13       7.748  33.495  70.550  1.00  0.00           C
ATOM   1586 H12R POPCM  13       7.816  32.388  70.480  1.00  0.00           H
ATOM   1587 H12S POPCM  13       8.767  33.896  70.362  1.00  0.00           H
ATOM   1588 C213 POPCM  13       6.695  33.983  69.435  1.00  0.00           C
ATOM   1589 H13R POPCM  13       6.144  34.883  69.782  1.00  0.00           H
ATOM   1590 H13S POPCM  13       5.896  33.215  69.510  1.00  0.00           H
ATOM   1591 C214 POPCM  13       7.282  33.951  68.019  1.00  0.00           C
ATOM   1592 H14R POPCM  13       7.826  32.988  67.915  1.00  0.00           H
ATOM   1593 H14S POPCM  13       8.128  34.664  68.119  1.00  0.00           H
ATOM   1594 C215 POPCM  13       6.298  34.366  66.908  1.00  0.00           C
ATOM   1595 H15R POPCM  13       6.009  35.393  67.216  1.00  0.00           H
ATOM   1596 H15S POPCM  13       5.497  33.596  66.938  1.00  0.00           H
ATOM   1597 C216 POPCM  13       6.935  34.465  65.506  1.00  0.00           C
ATOM   1598 H16R POPCM  13       7.186  33.402  65.304  1.00  0.00           H
ATOM   1599 H16S POPCM  13       7.942  34.930  65.571  1.00  0.00           H
ATOM   1600 C217 POPCM  13       6.140  35.169  64.419  1.00  0.00           C
ATOM   1601 H17R POPCM  13       6.069  36.242  64.699  1.00  0.00           H
ATOM   1602 H17S POPCM  13       5.121  34.727  64.401  1.00  0.00           H
ATOM   1603 C218 POPCM  13       6.684  35.057  63.041  1.00  0.00           C
ATOM   1604 H18R POPCM  13       7.712  35.475  63.092  1.00  0.00           H
ATOM   1605 H18S POPCM  13       6.105  35.532  62.220  1.00  0.00           H
ATOM   1606 H18T POPCM  13       6.801  34.026  62.644  1.00  0.00           H
ATOM   1607  C33 POPCM  13       1.186  28.826  76.522  1.00  0.00           C
ATOM   1608  H3X POPCM  13       1.430  29.822  76.951  1.00  0.00           H
ATOM   1609  H3Y POPCM  13       0.162  28.451  76.733  1.00  0.00           H
ATOM   1610  C34 POPCM  13       1.373  28.844  75.061  1.00  0.00           C
ATOM   1611  H4X POPCM  13       1.569  27.801  74.731  1.00  0.00           H
ATOM   1612  H4Y POPCM  13       2.283  29.425  74.799  1.00  0.00           H
ATOM   1613  C35 POPCM  13       0.203  29.450  74.355  1.00  0.00           C
ATOM   1614  H5X POPCM  13       0.033  30.397  74.910  1.00  0.00           H
ATOM   1615  H5Y POPCM  13      -0.701  28.813  74.471  1.00  0.00           H
ATOM   1616  C36 POPCM  13       0.389  29.644  72.835  1.00  0.00           C
ATOM   1617  H6X POPCM  13      -0.606  29.710  72.344  1.00  0.00           H
ATOM   1618  H6Y POPCM  13       0.775  28.703  72.388  1.00  0.00           H
ATOM   1619  C37 POPCM  13       1.368  30.808  72.544  1.00  0.00           C
ATOM   1620  H7X POPCM  13       2.301  30.740  73.143  1.00  0.00           H
ATOM   1621  H7Y POPCM  13       0.850  31.750  72.822  1.00  0.00           H
ATOM   1622  C38 POPCM  13       1.545  31.050  71.010  1.00  0.00           C
ATOM   1623  H8X POPCM  13       0.568  31.289  70.539  1.00  0.00           H
ATOM   1624  H8Y POPCM  13       1.844  30.104  70.510  1.00  0.00           H
ATOM   1625  C39 POPCM  13       2.687  31.940  70.719  1.00  0.00           C
ATOM   1626  H9X POPCM  13       3.580  31.463  71.176  1.00  0.00           H
ATOM   1627  H9Y POPCM  13       2.557  32.899  71.265  1.00  0.00           H
ATOM   1628 C310 POPCM  13       2.991  32.315  69.243  1.00  0.00           C
ATOM   1629 H10X POPCM  13       3.554  31.432  68.871  1.00  0.00           H
ATOM   1630 H10Y POPCM  13       3.652  33.207  69.298  1.00  0.00           H
ATOM   1631 C311 POPCM  13       1.691  32.647  68.533  1.00  0.00           C
ATOM   1632 H11X POPCM  13       1.044  33.336  69.116  1.00  0.00           H
ATOM   1633 H11Y POPCM  13       1.155  31.673  68.530  1.00  0.00           H
ATOM   1634 C312 POPCM  13       1.864  33.143  67.046  1.00  0.00           C
ATOM   1635 H12X POPCM  13       2.597  33.978  67.026  1.00  0.00           H
ATOM   1636 H12Y POPCM  13       0.830  33.452  66.784  1.00  0.00           H
ATOM   1637 C313 POPCM  13       2.245  32.074  66.038  1.00  0.00           C
ATOM   1638 H13X POPCM  13       1.418  31.332  66.029  1.00  0.00           H
ATOM   1639 H13Y POPCM  13       3.093  31.452  66.396  1.00  0.00           H
ATOM   1640 C314 POPCM  13       2.429  32.656  64.664  1.00  0.00           C
ATOM   1641 H14X POPCM  13       2.932  33.635  64.813  1.00  0.00           H
ATOM   1642 H14Y POPCM  13       1.470  32.957  64.191  1.00  0.00           H
ATOM   1643 C315 POPCM  13       3.315  31.758  63.760  1.00  0.00           C
ATOM   1644 H15X POPCM  13       2.797  30.785  63.623  1.00  0.00           H
ATOM   1645 H15Y POPCM  13       4.343  31.689  64.175  1.00  0.00           H
ATOM   1646 C316 POPCM  13       3.440  32.402  62.397  1.00  0.00           C
ATOM   1647 H16X POPCM  13       3.756  31.563  61.741  1.00  0.00           H
ATOM   1648 H16Y POPCM  13       4.284  33.125  62.403  1.00  0.00           H
ATOM   1649 H16Z POPCM  13       2.428  32.721  62.069  1.00  0.00           H
ATOM   1650  N   POPCN  14      52.924  53.389  79.601  1.00  0.00           N
ATOM   1651  C12 POPCN  14      53.941  53.617  78.562  1.00  0.00           C
ATOM   1652 H12A POPCN  14      53.558  54.216  77.750  1.00  0.00           H
ATOM   1653 H12B POPCN  14      54.264  52.703  78.085  1.00  0.00           H
ATOM   1654  C13 POPCN  14      52.351  54.658  80.182  1.00  0.00           C
ATOM   1655 H13A POPCN  14      51.639  54.307  80.914  1.00  0.00           H
ATOM   1656 H13B POPCN  14      53.070  55.241  80.738  1.00  0.00           H
ATOM   1657 H13C POPCN  14      52.017  55.306  79.385  1.00  0.00           H
ATOM   1658  C14 POPCN  14      51.794  52.669  78.938  1.00  0.00           C
ATOM   1659 H14A POPCN  14      51.385  53.141  78.057  1.00  0.00           H
ATOM   1660 H14B POPCN  14      52.151  51.747  78.502  1.00  0.00           H
ATOM   1661 H14C POPCN  14      51.050  52.399  79.672  1.00  0.00           H
ATOM   1662  C15 POPCN  14      53.402  52.627  80.780  1.00  0.00           C
ATOM   1663 H15A POPCN  14      53.759  51.637  80.539  1.00  0.00           H
ATOM   1664 H15B POPCN  14      52.540  52.550  81.426  1.00  0.00           H
ATOM   1665 H15C POPCN  14      54.228  53.192  81.185  1.00  0.00           H
ATOM   1666  C11 POPCN  14      55.175  54.319  79.119  1.00  0.00           C
ATOM   1667 H11A POPCN  14      54.775  55.286  79.492  1.00  0.00           H
ATOM   1668 H11B POPCN  14      55.745  54.611  78.211  1.00  0.00           H
ATOM   1669  P   POPCN  14      56.627  52.247  79.457  1.00  0.00           P
ATOM   1670  O13 POPCN  14      55.588  51.316  78.955  1.00  0.00           O
ATOM   1671  O14 POPCN  14      57.528  51.734  80.527  1.00  0.00           O
ATOM   1672  O12 POPCN  14      55.980  53.560  80.009  1.00  0.00           O
ATOM   1673  O11 POPCN  14      57.634  52.763  78.348  1.00  0.00           O
ATOM   1674  C1  POPCN  14      57.351  52.615  76.898  1.00  0.00           C
ATOM   1675  HA  POPCN  14      56.301  52.509  76.550  1.00  0.00           H
ATOM   1676  HB  POPCN  14      57.772  51.603  76.717  1.00  0.00           H
ATOM   1677  C2  POPCN  14      57.956  53.794  76.139  1.00  0.00           C
ATOM   1678  HS  POPCN  14      58.744  54.151  76.837  1.00  0.00           H
ATOM   1679  O21 POPCN  14      56.965  54.791  75.856  1.00  0.00           O
ATOM   1680  C21 POPCN  14      57.450  55.985  75.935  1.00  0.00           C
ATOM   1681  O22 POPCN  14      58.602  56.270  76.224  1.00  0.00           O
ATOM   1682  C22 POPCN  14      56.393  57.023  75.713  1.00  0.00           C
ATOM   1683  H2R POPCN  14      56.827  58.043  75.782  1.00  0.00           H
ATOM   1684  H2S POPCN  14      55.534  56.881  76.402  1.00  0.00           H
ATOM   1685  C3  POPCN  14      58.712  53.245  74.851  1.00  0.00           C
ATOM   1686  HX  POPCN  14      59.639  52.745  75.204  1.00  0.00           H
ATOM   1687  HY  POPCN  14      59.046  54.147  74.296  1.00  0.00           H
ATOM   1688  O31 POPCN  14      57.938  52.295  73.987  1.00  0.00           O
ATOM   1689  C31 POPCN  14      56.999  52.784  73.117  1.00  0.00           C
ATOM   1690  O32 POPCN  14      56.573  53.928  73.223  1.00  0.00           O
ATOM   1691  C32 POPCN  14      56.547  51.750  72.076  1.00  0.00           C
ATOM   1692  H2X POPCN  14      55.442  51.856  72.114  1.00  0.00           H
ATOM   1693  H2Y POPCN  14      56.803  50.752  72.492  1.00  0.00           H
ATOM   1694  C23 POPCN  14      55.759  56.929  74.206  1.00  0.00           C
ATOM   1695  H3R POPCN  14      55.147  57.856  74.210  1.00  0.00           H
ATOM   1696  H3S POPCN  14      55.000  56.155  73.965  1.00  0.00           H
ATOM   1697  C24 POPCN  14      56.757  57.191  73.062  1.00  0.00           C
ATOM   1698  H4R POPCN  14      57.614  56.494  73.175  1.00  0.00           H
ATOM   1699  H4S POPCN  14      57.076  58.251  73.163  1.00  0.00           H
ATOM   1700  C25 POPCN  14      55.980  57.150  71.794  1.00  0.00           C
ATOM   1701  H5R POPCN  14      55.036  57.684  72.036  1.00  0.00           H
ATOM   1702  H5S POPCN  14      55.664  56.121  71.519  1.00  0.00           H
ATOM   1703  C26 POPCN  14      56.677  57.850  70.655  1.00  0.00           C
ATOM   1704  H6R POPCN  14      56.930  58.917  70.837  1.00  0.00           H
ATOM   1705  H6S POPCN  14      55.981  57.916  69.792  1.00  0.00           H
ATOM   1706  C27 POPCN  14      57.819  56.921  70.133  1.00  0.00           C
ATOM   1707  H7R POPCN  14      57.801  55.846  70.412  1.00  0.00           H
ATOM   1708  H7S POPCN  14      58.656  57.429  70.659  1.00  0.00           H
ATOM   1709  C28 POPCN  14      57.846  56.978  68.548  1.00  0.00           C
ATOM   1710  H8R POPCN  14      58.029  58.015  68.194  1.00  0.00           H
ATOM   1711  H8S POPCN  14      56.802  56.748  68.247  1.00  0.00           H
ATOM   1712  C29 POPCN  14      58.967  56.109  68.081  1.00  0.00           C
ATOM   1713  H91 POPCN  14      58.920  55.108  68.534  1.00  0.00           H
ATOM   1714 C210 POPCN  14      59.899  56.396  67.133  1.00  0.00           C
ATOM   1715 H101 POPCN  14      60.513  55.597  66.691  1.00  0.00           H
ATOM   1716 C211 POPCN  14      60.025  57.669  66.391  1.00  0.00           C
ATOM   1717 H11R POPCN  14      61.097  57.958  66.340  1.00  0.00           H
ATOM   1718 H11S POPCN  14      59.518  58.565  66.809  1.00  0.00           H
ATOM   1719 C212 POPCN  14      59.656  57.641  64.820  1.00  0.00           C
ATOM   1720 H12R POPCN  14      60.356  56.893  64.390  1.00  0.00           H
ATOM   1721 H12S POPCN  14      59.959  58.590  64.328  1.00  0.00           H
ATOM   1722 C213 POPCN  14      58.157  57.323  64.601  1.00  0.00           C
ATOM   1723 H13R POPCN  14      57.526  57.795  65.384  1.00  0.00           H
ATOM   1724 H13S POPCN  14      57.901  56.246  64.694  1.00  0.00           H
ATOM   1725 C214 POPCN  14      57.644  57.939  63.304  1.00  0.00           C
ATOM   1726 H14R POPCN  14      58.316  57.520  62.525  1.00  0.00           H
ATOM   1727 H14S POPCN  14      57.841  59.023  63.160  1.00  0.00           H
ATOM   1728 C215 POPCN  14      56.211  57.622  62.950  1.00  0.00           C
ATOM   1729 H15R POPCN  14      55.742  58.137  63.815  1.00  0.00           H
ATOM   1730 H15S POPCN  14      55.872  56.565  62.913  1.00  0.00           H
ATOM   1731 C216 POPCN  14      55.850  58.418  61.739  1.00  0.00           C
ATOM   1732 H16R POPCN  14      56.654  58.190  61.007  1.00  0.00           H
ATOM   1733 H16S POPCN  14      55.998  59.503  61.931  1.00  0.00           H
ATOM   1734 C217 POPCN  14      54.434  58.166  61.293  1.00  0.00           C
ATOM   1735 H17R POPCN  14      54.279  57.066  61.327  1.00  0.00           H
ATOM   1736 H17S POPCN  14      54.352  58.490  60.233  1.00  0.00           H
ATOM   1737 C218 POPCN  14      53.351  58.968  61.996  1.00  0.00           C
ATOM   1738 H18R POPCN  14      53.408  60.048  61.741  1.00  0.00           H
ATOM   1739 H18S POPCN  14      53.520  58.919  63.093  1.00  0.00           H
ATOM   1740 H18T POPCN  14      52.352  58.550  61.744  1.00  0.00           H
ATOM   1741  C33 POPCN  14      57.167  51.922  70.723  1.00  0.00           C
ATOM   1742  H3X POPCN  14      56.966  52.940  70.325  1.00  0.00           H
ATOM   1743  H3Y POPCN  14      56.593  51.194  70.109  1.00  0.00           H
ATOM   1744  C34 POPCN  14      58.584  51.474  70.650  1.00  0.00           C
ATOM   1745  H4X POPCN  14      58.508  50.367  70.719  1.00  0.00           H
ATOM   1746  H4Y POPCN  14      59.315  51.914  71.362  1.00  0.00           H
ATOM   1747  C35 POPCN  14      59.135  51.733  69.211  1.00  0.00           C
ATOM   1748  H5X POPCN  14      59.363  52.797  68.991  1.00  0.00           H
ATOM   1749  H5Y POPCN  14      58.444  51.450  68.388  1.00  0.00           H
ATOM   1750  C36 POPCN  14      60.432  50.979  68.887  1.00  0.00           C
ATOM   1751  H6X POPCN  14      60.724  51.207  67.839  1.00  0.00           H
ATOM   1752  H6Y POPCN  14      60.440  49.892  69.117  1.00  0.00           H
ATOM   1753  C37 POPCN  14      61.577  51.629  69.658  1.00  0.00           C
ATOM   1754  H7X POPCN  14      61.408  51.555  70.754  1.00  0.00           H
ATOM   1755  H7Y POPCN  14      61.749  52.685  69.358  1.00  0.00           H
ATOM   1756  C38 POPCN  14      62.911  50.768  69.385  1.00  0.00           C
ATOM   1757  H8X POPCN  14      62.892  50.482  68.312  1.00  0.00           H
ATOM   1758  H8Y POPCN  14      62.944  49.845  70.003  1.00  0.00           H
ATOM   1759  C39 POPCN  14      64.217  51.666  69.701  1.00  0.00           C
ATOM   1760  H9X POPCN  14      64.181  52.177  70.687  1.00  0.00           H
ATOM   1761  H9Y POPCN  14      64.084  52.449  68.925  1.00  0.00           H
ATOM   1762 C310 POPCN  14      65.567  50.950  69.439  1.00  0.00           C
ATOM   1763 H10X POPCN  14      66.377  51.708  69.384  1.00  0.00           H
ATOM   1764 H10Y POPCN  14      65.499  50.438  68.455  1.00  0.00           H
ATOM   1765 C311 POPCN  14      65.872  49.966  70.652  1.00  0.00           C
ATOM   1766 H11X POPCN  14      65.245  49.066  70.473  1.00  0.00           H
ATOM   1767 H11Y POPCN  14      65.479  50.374  71.608  1.00  0.00           H
ATOM   1768 C312 POPCN  14      67.361  49.489  70.809  1.00  0.00           C
ATOM   1769 H12X POPCN  14      67.773  49.226  69.811  1.00  0.00           H
ATOM   1770 H12Y POPCN  14      67.352  48.677  71.567  1.00  0.00           H
ATOM   1771 C313 POPCN  14      68.087  50.687  71.631  1.00  0.00           C
ATOM   1772 H13X POPCN  14      67.520  50.845  72.573  1.00  0.00           H
ATOM   1773 H13Y POPCN  14      67.962  51.558  70.954  1.00  0.00           H
ATOM   1774 C314 POPCN  14      69.598  50.607  71.939  1.00  0.00           C
ATOM   1775 H14X POPCN  14      69.931  51.231  72.796  1.00  0.00           H
ATOM   1776 H14Y POPCN  14      70.199  50.922  71.059  1.00  0.00           H
ATOM   1777 C315 POPCN  14      70.116  49.144  72.175  1.00  0.00           C
ATOM   1778 H15X POPCN  14      70.144  48.513  71.261  1.00  0.00           H
ATOM   1779 H15Y POPCN  14      69.422  48.729  72.937  1.00  0.00           H
ATOM   1780 C316 POPCN  14      71.499  49.098  72.777  1.00  0.00           C
ATOM   1781 H16X POPCN  14      72.241  49.631  72.145  1.00  0.00           H
ATOM   1782 H16Y POPCN  14      71.827  48.037  72.824  1.00  0.00           H
ATOM   1783 H16Z POPCN  14      71.589  49.490  73.812  1.00  0.00           H
ATOM   1784  N   POPCO  15      56.112  48.352  81.507  1.00  0.00           N
ATOM   1785  C12 POPCO  15      57.580  48.659  81.619  1.00  0.00           C
ATOM   1786 H12A POPCO  15      57.924  48.401  82.610  1.00  0.00           H
ATOM   1787 H12B POPCO  15      57.756  49.724  81.596  1.00  0.00           H
ATOM   1788  C13 POPCO  15      55.313  49.362  82.277  1.00  0.00           C
ATOM   1789 H13A POPCO  15      55.805  50.316  82.155  1.00  0.00           H
ATOM   1790 H13B POPCO  15      54.270  49.420  82.004  1.00  0.00           H
ATOM   1791 H13C POPCO  15      55.365  49.076  83.317  1.00  0.00           H
ATOM   1792  C14 POPCO  15      55.760  48.441  80.074  1.00  0.00           C
ATOM   1793 H14A POPCO  15      56.040  49.405  79.677  1.00  0.00           H
ATOM   1794 H14B POPCO  15      56.403  47.742  79.561  1.00  0.00           H
ATOM   1795 H14C POPCO  15      54.728  48.275  79.802  1.00  0.00           H
ATOM   1796  C15 POPCO  15      55.774  47.015  81.976  1.00  0.00           C
ATOM   1797 H15A POPCO  15      55.794  47.079  83.054  1.00  0.00           H
ATOM   1798 H15B POPCO  15      56.510  46.326  81.588  1.00  0.00           H
ATOM   1799 H15C POPCO  15      54.812  46.701  81.599  1.00  0.00           H
ATOM   1800  C11 POPCO  15      58.527  48.034  80.527  1.00  0.00           C
ATOM   1801 H11A POPCO  15      59.604  48.218  80.727  1.00  0.00           H
ATOM   1802 H11B POPCO  15      58.277  48.477  79.540  1.00  0.00           H
ATOM   1803  P   POPCO  15      59.511  45.647  80.898  1.00  0.00           P
ATOM   1804  O13 POPCO  15      58.910  44.361  81.243  1.00  0.00           O
ATOM   1805  O14 POPCO  15      60.381  46.382  81.907  1.00  0.00           O
ATOM   1806  O12 POPCO  15      58.326  46.636  80.417  1.00  0.00           O
ATOM   1807  O11 POPCO  15      60.480  45.487  79.670  1.00  0.00           O
ATOM   1808  C1  POPCO  15      59.955  45.741  78.352  1.00  0.00           C
ATOM   1809  HA  POPCO  15      58.850  45.670  78.261  1.00  0.00           H
ATOM   1810  HB  POPCO  15      60.335  44.948  77.673  1.00  0.00           H
ATOM   1811  C2  POPCO  15      60.418  47.121  77.758  1.00  0.00           C
ATOM   1812  HS  POPCO  15      60.115  47.883  78.507  1.00  0.00           H
ATOM   1813  O21 POPCO  15      59.617  47.447  76.530  1.00  0.00           O
ATOM   1814  C21 POPCO  15      59.730  48.664  76.124  1.00  0.00           C
ATOM   1815  O22 POPCO  15      60.185  49.582  76.729  1.00  0.00           O
ATOM   1816  C22 POPCO  15      59.242  48.756  74.665  1.00  0.00           C
ATOM   1817  H2R POPCO  15      59.370  49.822  74.382  1.00  0.00           H
ATOM   1818  H2S POPCO  15      58.152  48.576  74.788  1.00  0.00           H
ATOM   1819  C3  POPCO  15      61.914  47.292  77.606  1.00  0.00           C
ATOM   1820  HX  POPCO  15      62.471  46.801  78.432  1.00  0.00           H
ATOM   1821  HY  POPCO  15      62.152  48.369  77.738  1.00  0.00           H
ATOM   1822  O31 POPCO  15      62.332  46.917  76.319  1.00  0.00           O
ATOM   1823  C31 POPCO  15      62.793  45.747  76.178  1.00  0.00           C
ATOM   1824  O32 POPCO  15      62.755  44.877  76.991  1.00  0.00           O
ATOM   1825  C32 POPCO  15      63.403  45.600  74.761  1.00  0.00           C
ATOM   1826  H2X POPCO  15      63.252  46.557  74.217  1.00  0.00           H
ATOM   1827  H2Y POPCO  15      62.802  44.886  74.159  1.00  0.00           H
ATOM   1828  C23 POPCO  15      59.852  47.764  73.653  1.00  0.00           C
ATOM   1829  H3R POPCO  15      59.482  46.717  73.655  1.00  0.00           H
ATOM   1830  H3S POPCO  15      60.897  47.560  73.969  1.00  0.00           H
ATOM   1831  C24 POPCO  15      59.859  48.250  72.201  1.00  0.00           C
ATOM   1832  H4R POPCO  15      60.204  49.304  72.275  1.00  0.00           H
ATOM   1833  H4S POPCO  15      58.837  48.256  71.767  1.00  0.00           H
ATOM   1834  C25 POPCO  15      60.938  47.535  71.357  1.00  0.00           C
ATOM   1835  H5R POPCO  15      61.908  47.583  71.898  1.00  0.00           H
ATOM   1836  H5S POPCO  15      61.098  47.999  70.360  1.00  0.00           H
ATOM   1837  C26 POPCO  15      60.611  46.048  71.007  1.00  0.00           C
ATOM   1838  H6R POPCO  15      61.045  45.899  69.995  1.00  0.00           H
ATOM   1839  H6S POPCO  15      59.512  45.963  70.866  1.00  0.00           H
ATOM   1840  C27 POPCO  15      61.125  44.888  71.919  1.00  0.00           C
ATOM   1841  H7R POPCO  15      60.587  44.894  72.891  1.00  0.00           H
ATOM   1842  H7S POPCO  15      62.229  45.001  71.956  1.00  0.00           H
ATOM   1843  C28 POPCO  15      60.780  43.500  71.393  1.00  0.00           C
ATOM   1844  H8R POPCO  15      59.675  43.597  71.328  1.00  0.00           H
ATOM   1845  H8S POPCO  15      61.065  42.778  72.188  1.00  0.00           H
ATOM   1846  C29 POPCO  15      61.438  43.174  70.118  1.00  0.00           C
ATOM   1847  H91 POPCO  15      62.493  42.876  70.216  1.00  0.00           H
ATOM   1848 C210 POPCO  15      60.927  43.296  68.874  1.00  0.00           C
ATOM   1849 H101 POPCO  15      61.557  43.007  68.020  1.00  0.00           H
ATOM   1850 C211 POPCO  15      59.612  43.873  68.567  1.00  0.00           C
ATOM   1851 H11R POPCO  15      59.619  44.931  68.226  1.00  0.00           H
ATOM   1852 H11S POPCO  15      58.888  43.638  69.376  1.00  0.00           H
ATOM   1853 C212 POPCO  15      59.046  42.919  67.445  1.00  0.00           C
ATOM   1854 H12R POPCO  15      58.990  41.900  67.884  1.00  0.00           H
ATOM   1855 H12S POPCO  15      59.772  42.913  66.603  1.00  0.00           H
ATOM   1856 C213 POPCO  15      57.712  43.434  66.813  1.00  0.00           C
ATOM   1857 H13R POPCO  15      57.905  44.484  66.504  1.00  0.00           H
ATOM   1858 H13S POPCO  15      57.067  43.279  67.705  1.00  0.00           H
ATOM   1859 C214 POPCO  15      57.263  42.604  65.621  1.00  0.00           C
ATOM   1860 H14R POPCO  15      56.239  42.972  65.399  1.00  0.00           H
ATOM   1861 H14S POPCO  15      57.187  41.532  65.903  1.00  0.00           H
ATOM   1862 C215 POPCO  15      58.173  42.598  64.373  1.00  0.00           C
ATOM   1863 H15R POPCO  15      59.194  42.184  64.513  1.00  0.00           H
ATOM   1864 H15S POPCO  15      58.247  43.690  64.184  1.00  0.00           H
ATOM   1865 C216 POPCO  15      57.694  42.015  63.010  1.00  0.00           C
ATOM   1866 H16R POPCO  15      58.493  42.213  62.264  1.00  0.00           H
ATOM   1867 H16S POPCO  15      56.845  42.634  62.648  1.00  0.00           H
ATOM   1868 C217 POPCO  15      57.412  40.571  62.898  1.00  0.00           C
ATOM   1869 H17R POPCO  15      56.710  40.149  63.649  1.00  0.00           H
ATOM   1870 H17S POPCO  15      58.293  39.905  63.015  1.00  0.00           H
ATOM   1871 C218 POPCO  15      56.826  40.273  61.537  1.00  0.00           C
ATOM   1872 H18R POPCO  15      56.888  39.180  61.345  1.00  0.00           H
ATOM   1873 H18S POPCO  15      57.486  40.745  60.777  1.00  0.00           H
ATOM   1874 H18T POPCO  15      55.809  40.681  61.355  1.00  0.00           H
ATOM   1875  C33 POPCO  15      64.834  45.235  74.687  1.00  0.00           C
ATOM   1876  H3X POPCO  15      65.097  44.438  75.414  1.00  0.00           H
ATOM   1877  H3Y POPCO  15      65.443  46.120  74.969  1.00  0.00           H
ATOM   1878  C34 POPCO  15      65.180  44.610  73.334  1.00  0.00           C
ATOM   1879  H4X POPCO  15      64.465  43.780  73.151  1.00  0.00           H
ATOM   1880  H4Y POPCO  15      66.203  44.193  73.453  1.00  0.00           H
ATOM   1881  C35 POPCO  15      65.156  45.650  72.189  1.00  0.00           C
ATOM   1882  H5X POPCO  15      66.014  46.316  72.423  1.00  0.00           H
ATOM   1883  H5Y POPCO  15      64.390  46.452  72.244  1.00  0.00           H
ATOM   1884  C36 POPCO  15      65.219  44.972  70.790  1.00  0.00           C
ATOM   1885  H6X POPCO  15      64.534  44.097  70.789  1.00  0.00           H
ATOM   1886  H6Y POPCO  15      66.241  44.546  70.700  1.00  0.00           H
ATOM   1887  C37 POPCO  15      64.704  45.859  69.651  1.00  0.00           C
ATOM   1888  H7X POPCO  15      64.794  46.945  69.870  1.00  0.00           H
ATOM   1889  H7Y POPCO  15      63.635  45.598  69.498  1.00  0.00           H
ATOM   1890  C38 POPCO  15      65.510  45.649  68.399  1.00  0.00           C
ATOM   1891  H8X POPCO  15      65.397  44.579  68.123  1.00  0.00           H
ATOM   1892  H8Y POPCO  15      66.527  45.762  68.833  1.00  0.00           H
ATOM   1893  C39 POPCO  15      65.141  46.579  67.226  1.00  0.00           C
ATOM   1894  H9X POPCO  15      65.786  46.464  66.329  1.00  0.00           H
ATOM   1895  H9Y POPCO  15      65.310  47.636  67.526  1.00  0.00           H
ATOM   1896 C310 POPCO  15      63.728  46.423  66.635  1.00  0.00           C
ATOM   1897 H10X POPCO  15      63.608  47.272  65.928  1.00  0.00           H
ATOM   1898 H10Y POPCO  15      62.897  46.462  67.371  1.00  0.00           H
ATOM   1899 C311 POPCO  15      63.563  45.116  65.810  1.00  0.00           C
ATOM   1900 H11X POPCO  15      63.788  44.185  66.373  1.00  0.00           H
ATOM   1901 H11Y POPCO  15      64.317  45.073  64.995  1.00  0.00           H
ATOM   1902 C312 POPCO  15      62.163  44.885  65.336  1.00  0.00           C
ATOM   1903 H12X POPCO  15      61.879  45.760  64.713  1.00  0.00           H
ATOM   1904 H12Y POPCO  15      61.500  44.794  66.223  1.00  0.00           H
ATOM   1905 C313 POPCO  15      61.930  43.757  64.441  1.00  0.00           C
ATOM   1906 H13X POPCO  15      61.038  43.923  63.800  1.00  0.00           H
ATOM   1907 H13Y POPCO  15      61.713  42.802  64.967  1.00  0.00           H
ATOM   1908 C314 POPCO  15      63.116  43.528  63.456  1.00  0.00           C
ATOM   1909 H14X POPCO  15      64.069  43.241  63.948  1.00  0.00           H
ATOM   1910 H14Y POPCO  15      63.298  44.537  63.027  1.00  0.00           H
ATOM   1911 C315 POPCO  15      62.719  42.547  62.374  1.00  0.00           C
ATOM   1912 H15X POPCO  15      61.734  42.880  61.982  1.00  0.00           H
ATOM   1913 H15Y POPCO  15      62.542  41.511  62.734  1.00  0.00           H
ATOM   1914 C316 POPCO  15      63.785  42.398  61.317  1.00  0.00           C
ATOM   1915 H16X POPCO  15      63.316  41.703  60.588  1.00  0.00           H
ATOM   1916 H16Y POPCO  15      64.734  42.030  61.764  1.00  0.00           H
ATOM   1917 H16Z POPCO  15      63.967  43.330  60.739  1.00  0.00           H
ATOM   1918  N   POPCP  16      56.618  38.176  84.199  1.00  0.00           N
ATOM   1919  C12 POPCP  16      55.467  38.064  83.340  1.00  0.00           C
ATOM   1920 H12A POPCP  16      55.699  37.522  82.435  1.00  0.00           H
ATOM   1921 H12B POPCP  16      55.084  39.038  83.074  1.00  0.00           H
ATOM   1922  C13 POPCP  16      56.417  39.091  85.365  1.00  0.00           C
ATOM   1923 H13A POPCP  16      55.890  38.549  86.136  1.00  0.00           H
ATOM   1924 H13B POPCP  16      57.354  39.300  85.861  1.00  0.00           H
ATOM   1925 H13C POPCP  16      56.053  40.060  85.057  1.00  0.00           H
ATOM   1926  C14 POPCP  16      57.071  36.941  84.741  1.00  0.00           C
ATOM   1927 H14A POPCP  16      57.468  36.303  83.965  1.00  0.00           H
ATOM   1928 H14B POPCP  16      57.814  37.143  85.498  1.00  0.00           H
ATOM   1929 H14C POPCP  16      56.229  36.430  85.182  1.00  0.00           H
ATOM   1930  C15 POPCP  16      57.746  38.848  83.517  1.00  0.00           C
ATOM   1931 H15A POPCP  16      58.230  38.169  82.831  1.00  0.00           H
ATOM   1932 H15B POPCP  16      58.421  39.197  84.284  1.00  0.00           H
ATOM   1933 H15C POPCP  16      57.494  39.718  82.928  1.00  0.00           H
ATOM   1934  C11 POPCP  16      54.173  37.497  84.025  1.00  0.00           C
ATOM   1935 H11A POPCP  16      53.451  37.492  83.180  1.00  0.00           H
ATOM   1936 H11B POPCP  16      53.783  38.223  84.769  1.00  0.00           H
ATOM   1937  P   POPCP  16      53.282  34.999  84.237  1.00  0.00           P
ATOM   1938  O13 POPCP  16      51.982  35.289  84.866  1.00  0.00           O
ATOM   1939  O14 POPCP  16      53.929  33.738  84.645  1.00  0.00           O
ATOM   1940  O12 POPCP  16      54.312  36.161  84.552  1.00  0.00           O
ATOM   1941  O11 POPCP  16      53.186  35.022  82.619  1.00  0.00           O
ATOM   1942  C1  POPCP  16      54.415  34.883  81.933  1.00  0.00           C
ATOM   1943  HA  POPCP  16      54.785  33.836  81.969  1.00  0.00           H
ATOM   1944  HB  POPCP  16      55.208  35.534  82.359  1.00  0.00           H
ATOM   1945  C2  POPCP  16      54.208  35.033  80.423  1.00  0.00           C
ATOM   1946  HS  POPCP  16      53.847  36.070  80.259  1.00  0.00           H
ATOM   1947  O21 POPCP  16      53.291  33.997  80.066  1.00  0.00           O
ATOM   1948  C21 POPCP  16      52.361  34.220  79.074  1.00  0.00           C
ATOM   1949  O22 POPCP  16      52.166  35.327  78.640  1.00  0.00           O
ATOM   1950  C22 POPCP  16      51.590  33.049  78.570  1.00  0.00           C
ATOM   1951  H2R POPCP  16      50.810  33.422  77.872  1.00  0.00           H
ATOM   1952  H2S POPCP  16      51.079  32.649  79.471  1.00  0.00           H
ATOM   1953  C3  POPCP  16      55.550  34.849  79.628  1.00  0.00           C
ATOM   1954  HX  POPCP  16      56.073  33.891  79.832  1.00  0.00           H
ATOM   1955  HY  POPCP  16      56.204  35.674  79.984  1.00  0.00           H
ATOM   1956  O31 POPCP  16      55.274  34.984  78.172  1.00  0.00           O
ATOM   1957  C31 POPCP  16      55.321  36.203  77.621  1.00  0.00           C
ATOM   1958  O32 POPCP  16      55.465  37.260  78.263  1.00  0.00           O
ATOM   1959  C32 POPCP  16      55.055  36.100  76.112  1.00  0.00           C
ATOM   1960  H2X POPCP  16      55.649  35.220  75.784  1.00  0.00           H
ATOM   1961  H2Y POPCP  16      55.460  37.049  75.700  1.00  0.00           H
ATOM   1962  C23 POPCP  16      52.491  31.948  77.899  1.00  0.00           C
ATOM   1963  H3R POPCP  16      53.434  31.814  78.471  1.00  0.00           H
ATOM   1964  H3S POPCP  16      52.589  32.262  76.837  1.00  0.00           H
ATOM   1965  C24 POPCP  16      51.848  30.613  78.040  1.00  0.00           C
ATOM   1966  H4R POPCP  16      51.668  30.603  79.136  1.00  0.00           H
ATOM   1967  H4S POPCP  16      52.493  29.804  77.637  1.00  0.00           H
ATOM   1968  C25 POPCP  16      50.523  30.404  77.262  1.00  0.00           C
ATOM   1969  H5R POPCP  16      50.616  30.731  76.205  1.00  0.00           H
ATOM   1970  H5S POPCP  16      49.786  31.075  77.753  1.00  0.00           H
ATOM   1971  C26 POPCP  16      49.967  29.016  77.443  1.00  0.00           C
ATOM   1972  H6R POPCP  16      48.975  28.896  76.957  1.00  0.00           H
ATOM   1973  H6S POPCP  16      49.757  28.844  78.520  1.00  0.00           H
ATOM   1974  C27 POPCP  16      50.717  27.837  76.695  1.00  0.00           C
ATOM   1975  H7R POPCP  16      50.086  26.924  76.727  1.00  0.00           H
ATOM   1976  H7S POPCP  16      51.656  27.601  77.240  1.00  0.00           H
ATOM   1977  C28 POPCP  16      51.180  28.198  75.249  1.00  0.00           C
ATOM   1978  H8R POPCP  16      52.027  27.507  75.051  1.00  0.00           H
ATOM   1979  H8S POPCP  16      51.671  29.193  75.185  1.00  0.00           H
ATOM   1980  C29 POPCP  16      50.114  28.113  74.246  1.00  0.00           C
ATOM   1981  H91 POPCP  16      49.356  28.899  74.369  1.00  0.00           H
ATOM   1982 C210 POPCP  16      49.889  27.045  73.482  1.00  0.00           C
ATOM   1983 H101 POPCP  16      48.982  27.040  72.859  1.00  0.00           H
ATOM   1984 C211 POPCP  16      50.799  25.837  73.338  1.00  0.00           C
ATOM   1985 H11R POPCP  16      51.154  25.700  74.382  1.00  0.00           H
ATOM   1986 H11S POPCP  16      51.782  26.086  72.883  1.00  0.00           H
ATOM   1987 C212 POPCP  16      50.098  24.565  72.643  1.00  0.00           C
ATOM   1988 H12R POPCP  16      49.135  24.257  73.104  1.00  0.00           H
ATOM   1989 H12S POPCP  16      50.764  23.676  72.651  1.00  0.00           H
ATOM   1990 C213 POPCP  16      49.901  24.805  71.175  1.00  0.00           C
ATOM   1991 H13R POPCP  16      50.760  25.395  70.791  1.00  0.00           H
ATOM   1992 H13S POPCP  16      49.006  25.462  71.151  1.00  0.00           H
ATOM   1993 C214 POPCP  16      49.569  23.504  70.360  1.00  0.00           C
ATOM   1994 H14R POPCP  16      48.792  22.811  70.747  1.00  0.00           H
ATOM   1995 H14S POPCP  16      50.518  22.931  70.284  1.00  0.00           H
ATOM   1996 C215 POPCP  16      49.253  23.803  68.897  1.00  0.00           C
ATOM   1997 H15R POPCP  16      49.312  22.899  68.254  1.00  0.00           H
ATOM   1998 H15S POPCP  16      50.038  24.453  68.456  1.00  0.00           H
ATOM   1999 C216 POPCP  16      47.812  24.422  68.606  1.00  0.00           C
ATOM   2000 H16R POPCP  16      47.784  25.252  69.343  1.00  0.00           H
ATOM   2001 H16S POPCP  16      46.997  23.699  68.827  1.00  0.00           H
ATOM   2002 C217 POPCP  16      47.709  24.808  67.136  1.00  0.00           C
ATOM   2003 H17R POPCP  16      47.838  23.999  66.386  1.00  0.00           H
ATOM   2004 H17S POPCP  16      48.442  25.630  66.991  1.00  0.00           H
ATOM   2005 C218 POPCP  16      46.428  25.501  66.982  1.00  0.00           C
ATOM   2006 H18R POPCP  16      45.508  24.897  67.137  1.00  0.00           H
ATOM   2007 H18S POPCP  16      46.235  26.079  66.053  1.00  0.00           H
ATOM   2008 H18T POPCP  16      46.377  26.239  67.811  1.00  0.00           H
ATOM   2009  C33 POPCP  16      53.542  35.882  75.816  1.00  0.00           C
ATOM   2010  H3X POPCP  16      52.956  36.558  76.476  1.00  0.00           H
ATOM   2011  H3Y POPCP  16      53.312  34.817  76.031  1.00  0.00           H
ATOM   2012  C34 POPCP  16      53.166  36.233  74.360  1.00  0.00           C
ATOM   2013  H4X POPCP  16      53.341  37.322  74.227  1.00  0.00           H
ATOM   2014  H4Y POPCP  16      52.086  36.071  74.154  1.00  0.00           H
ATOM   2015  C35 POPCP  16      53.919  35.527  73.267  1.00  0.00           C
ATOM   2016  H5X POPCP  16      53.760  34.433  73.375  1.00  0.00           H
ATOM   2017  H5Y POPCP  16      55.019  35.670  73.339  1.00  0.00           H
ATOM   2018  C36 POPCP  16      53.474  35.894  71.803  1.00  0.00           C
ATOM   2019  H6X POPCP  16      53.535  36.995  71.669  1.00  0.00           H
ATOM   2020  H6Y POPCP  16      52.405  35.593  71.767  1.00  0.00           H
ATOM   2021  C37 POPCP  16      54.327  35.329  70.718  1.00  0.00           C
ATOM   2022  H7X POPCP  16      54.103  34.244  70.639  1.00  0.00           H
ATOM   2023  H7Y POPCP  16      55.404  35.437  70.970  1.00  0.00           H
ATOM   2024  C38 POPCP  16      54.141  35.982  69.380  1.00  0.00           C
ATOM   2025  H8X POPCP  16      54.657  35.353  68.623  1.00  0.00           H
ATOM   2026  H8Y POPCP  16      54.561  37.002  69.512  1.00  0.00           H
ATOM   2027  C39 POPCP  16      52.618  35.971  68.890  1.00  0.00           C
ATOM   2028  H9X POPCP  16      52.014  36.531  69.636  1.00  0.00           H
ATOM   2029  H9Y POPCP  16      52.324  34.904  68.802  1.00  0.00           H
ATOM   2030 C310 POPCP  16      52.405  36.544  67.449  1.00  0.00           C
ATOM   2031 H10X POPCP  16      53.288  36.153  66.899  1.00  0.00           H
ATOM   2032 H10Y POPCP  16      52.716  37.611  67.476  1.00  0.00           H
ATOM   2033 C311 POPCP  16      50.991  36.334  66.911  1.00  0.00           C
ATOM   2034 H11X POPCP  16      50.188  36.884  67.446  1.00  0.00           H
ATOM   2035 H11Y POPCP  16      50.809  35.256  67.107  1.00  0.00           H
ATOM   2036 C312 POPCP  16      50.975  36.560  65.358  1.00  0.00           C
ATOM   2037 H12X POPCP  16      51.975  36.194  65.041  1.00  0.00           H
ATOM   2038 H12Y POPCP  16      50.971  37.650  65.141  1.00  0.00           H
ATOM   2039 C313 POPCP  16      49.787  35.921  64.623  1.00  0.00           C
ATOM   2040 H13X POPCP  16      48.867  36.010  65.240  1.00  0.00           H
ATOM   2041 H13Y POPCP  16      49.875  34.841  64.381  1.00  0.00           H
ATOM   2042 C314 POPCP  16      49.403  36.713  63.325  1.00  0.00           C
ATOM   2043 H14X POPCP  16      50.287  37.080  62.762  1.00  0.00           H
ATOM   2044 H14Y POPCP  16      48.864  37.620  63.673  1.00  0.00           H
ATOM   2045 C315 POPCP  16      48.283  36.215  62.423  1.00  0.00           C
ATOM   2046 H15X POPCP  16      48.614  35.274  61.934  1.00  0.00           H
ATOM   2047 H15Y POPCP  16      48.078  36.930  61.598  1.00  0.00           H
ATOM   2048 C316 POPCP  16      46.855  36.010  63.023  1.00  0.00           C
ATOM   2049 H16X POPCP  16      46.451  36.980  63.384  1.00  0.00           H
ATOM   2050 H16Y POPCP  16      46.864  35.152  63.729  1.00  0.00           H
ATOM   2051 H16Z POPCP  16      46.211  35.615  62.209  1.00  0.00           H
ATOM   2052  N   POPCQ  17      61.384  19.592  78.867  1.00  0.00           N
ATOM   2053  C12 POPCQ  17      61.789  18.136  79.150  1.00  0.00           C
ATOM   2054 H12A POPCQ  17      62.426  17.785  78.351  1.00  0.00           H
ATOM   2055 H12B POPCQ  17      60.916  17.513  79.024  1.00  0.00           H
ATOM   2056  C13 POPCQ  17      62.553  20.454  78.579  1.00  0.00           C
ATOM   2057 H13A POPCQ  17      63.093  20.542  79.510  1.00  0.00           H
ATOM   2058 H13B POPCQ  17      63.289  19.982  77.945  1.00  0.00           H
ATOM   2059 H13C POPCQ  17      62.361  21.483  78.313  1.00  0.00           H
ATOM   2060  C14 POPCQ  17      60.587  19.472  77.542  1.00  0.00           C
ATOM   2061 H14A POPCQ  17      61.222  19.019  76.794  1.00  0.00           H
ATOM   2062 H14B POPCQ  17      59.652  18.961  77.716  1.00  0.00           H
ATOM   2063 H14C POPCQ  17      60.304  20.486  77.300  1.00  0.00           H
ATOM   2064  C15 POPCQ  17      60.479  20.136  79.920  1.00  0.00           C
ATOM   2065 H15A POPCQ  17      59.838  20.896  79.498  1.00  0.00           H
ATOM   2066 H15B POPCQ  17      61.002  20.594  80.747  1.00  0.00           H
ATOM   2067 H15C POPCQ  17      59.896  19.335  80.349  1.00  0.00           H
ATOM   2068  C11 POPCQ  17      62.420  17.926  80.537  1.00  0.00           C
ATOM   2069 H11A POPCQ  17      62.419  16.846  80.801  1.00  0.00           H
ATOM   2070 H11B POPCQ  17      61.948  18.429  81.407  1.00  0.00           H
ATOM   2071  P   POPCQ  17      64.758  17.370  79.714  1.00  0.00           P
ATOM   2072  O13 POPCQ  17      64.471  15.993  80.118  1.00  0.00           O
ATOM   2073  O14 POPCQ  17      66.107  17.840  80.108  1.00  0.00           O
ATOM   2074  O12 POPCQ  17      63.755  18.377  80.474  1.00  0.00           O
ATOM   2075  O11 POPCQ  17      64.373  17.622  78.184  1.00  0.00           O
ATOM   2076  C1  POPCQ  17      65.400  18.477  77.601  1.00  0.00           C
ATOM   2077  HA  POPCQ  17      66.453  18.141  77.712  1.00  0.00           H
ATOM   2078  HB  POPCQ  17      65.571  19.451  78.108  1.00  0.00           H
ATOM   2079  C2  POPCQ  17      65.146  18.818  76.132  1.00  0.00           C
ATOM   2080  HS  POPCQ  17      64.309  19.541  76.029  1.00  0.00           H
ATOM   2081  O21 POPCQ  17      64.790  17.592  75.366  1.00  0.00           O
ATOM   2082  C21 POPCQ  17      63.524  17.225  75.522  1.00  0.00           C
ATOM   2083  O22 POPCQ  17      62.636  17.884  76.044  1.00  0.00           O
ATOM   2084  C22 POPCQ  17      63.441  15.785  75.016  1.00  0.00           C
ATOM   2085  H2R POPCQ  17      62.642  15.404  75.687  1.00  0.00           H
ATOM   2086  H2S POPCQ  17      64.358  15.276  75.381  1.00  0.00           H
ATOM   2087  C3  POPCQ  17      66.227  19.619  75.364  1.00  0.00           C
ATOM   2088  HX  POPCQ  17      67.242  19.178  75.463  1.00  0.00           H
ATOM   2089  HY  POPCQ  17      66.234  20.626  75.834  1.00  0.00           H
ATOM   2090  O31 POPCQ  17      65.877  19.718  73.930  1.00  0.00           O
ATOM   2091  C31 POPCQ  17      64.994  20.612  73.591  1.00  0.00           C
ATOM   2092  O32 POPCQ  17      64.508  21.390  74.380  1.00  0.00           O
ATOM   2093  C32 POPCQ  17      64.484  20.544  72.148  1.00  0.00           C
ATOM   2094  H2X POPCQ  17      64.899  19.678  71.590  1.00  0.00           H
ATOM   2095  H2Y POPCQ  17      64.686  21.478  71.582  1.00  0.00           H
ATOM   2096  C23 POPCQ  17      62.977  15.601  73.558  1.00  0.00           C
ATOM   2097  H3R POPCQ  17      62.068  16.168  73.260  1.00  0.00           H
ATOM   2098  H3S POPCQ  17      62.714  14.560  73.273  1.00  0.00           H
ATOM   2099  C24 POPCQ  17      64.026  16.110  72.535  1.00  0.00           C
ATOM   2100  H4R POPCQ  17      64.957  15.503  72.522  1.00  0.00           H
ATOM   2101  H4S POPCQ  17      64.366  17.140  72.777  1.00  0.00           H
ATOM   2102  C25 POPCQ  17      63.557  16.088  71.079  1.00  0.00           C
ATOM   2103  H5R POPCQ  17      62.530  16.508  71.018  1.00  0.00           H
ATOM   2104  H5S POPCQ  17      63.563  15.006  70.825  1.00  0.00           H
ATOM   2105  C26 POPCQ  17      64.566  16.793  70.079  1.00  0.00           C
ATOM   2106  H6R POPCQ  17      65.592  16.446  70.325  1.00  0.00           H
ATOM   2107  H6S POPCQ  17      64.465  17.831  70.462  1.00  0.00           H
ATOM   2108  C27 POPCQ  17      64.325  16.699  68.621  1.00  0.00           C
ATOM   2109  H7R POPCQ  17      64.023  15.649  68.425  1.00  0.00           H
ATOM   2110  H7S POPCQ  17      65.292  17.005  68.169  1.00  0.00           H
ATOM   2111  C28 POPCQ  17      63.289  17.624  68.096  1.00  0.00           C
ATOM   2112  H8R POPCQ  17      63.640  18.672  68.207  1.00  0.00           H
ATOM   2113  H8S POPCQ  17      62.330  17.366  68.595  1.00  0.00           H
ATOM   2114  C29 POPCQ  17      63.146  17.320  66.649  1.00  0.00           C
ATOM   2115  H91 POPCQ  17      62.401  16.528  66.484  1.00  0.00           H
ATOM   2116 C210 POPCQ  17      63.869  17.741  65.615  1.00  0.00           C
ATOM   2117 H101 POPCQ  17      63.604  17.385  64.609  1.00  0.00           H
ATOM   2118 C211 POPCQ  17      65.011  18.708  65.607  1.00  0.00           C
ATOM   2119 H11R POPCQ  17      65.318  18.905  66.657  1.00  0.00           H
ATOM   2120 H11S POPCQ  17      64.860  19.734  65.207  1.00  0.00           H
ATOM   2121 C212 POPCQ  17      66.316  18.075  64.959  1.00  0.00           C
ATOM   2122 H12R POPCQ  17      67.146  18.808  65.046  1.00  0.00           H
ATOM   2123 H12S POPCQ  17      66.160  17.951  63.866  1.00  0.00           H
ATOM   2124 C213 POPCQ  17      66.749  16.733  65.651  1.00  0.00           C
ATOM   2125 H13R POPCQ  17      66.096  15.872  65.393  1.00  0.00           H
ATOM   2126 H13S POPCQ  17      66.799  16.789  66.760  1.00  0.00           H
ATOM   2127 C214 POPCQ  17      68.253  16.437  65.293  1.00  0.00           C
ATOM   2128 H14R POPCQ  17      68.885  17.348  65.351  1.00  0.00           H
ATOM   2129 H14S POPCQ  17      68.244  15.820  64.369  1.00  0.00           H
ATOM   2130 C215 POPCQ  17      68.750  15.367  66.345  1.00  0.00           C
ATOM   2131 H15R POPCQ  17      68.301  14.390  66.065  1.00  0.00           H
ATOM   2132 H15S POPCQ  17      68.515  15.622  67.400  1.00  0.00           H
ATOM   2133 C216 POPCQ  17      70.247  15.149  66.199  1.00  0.00           C
ATOM   2134 H16R POPCQ  17      70.805  16.100  66.331  1.00  0.00           H
ATOM   2135 H16S POPCQ  17      70.451  14.813  65.160  1.00  0.00           H
ATOM   2136 C217 POPCQ  17      70.581  14.092  67.262  1.00  0.00           C
ATOM   2137 H17R POPCQ  17      69.996  13.154  67.154  1.00  0.00           H
ATOM   2138 H17S POPCQ  17      70.295  14.528  68.243  1.00  0.00           H
ATOM   2139 C218 POPCQ  17      72.067  13.584  67.362  1.00  0.00           C
ATOM   2140 H18R POPCQ  17      72.033  12.997  68.305  1.00  0.00           H
ATOM   2141 H18S POPCQ  17      72.820  14.397  67.443  1.00  0.00           H
ATOM   2142 H18T POPCQ  17      72.348  12.907  66.528  1.00  0.00           H
ATOM   2143  C33 POPCQ  17      62.929  20.222  72.158  1.00  0.00           C
ATOM   2144  H3X POPCQ  17      62.626  19.427  72.872  1.00  0.00           H
ATOM   2145  H3Y POPCQ  17      62.652  19.902  71.131  1.00  0.00           H
ATOM   2146  C34 POPCQ  17      62.114  21.535  72.476  1.00  0.00           C
ATOM   2147  H4X POPCQ  17      62.401  22.219  71.650  1.00  0.00           H
ATOM   2148  H4Y POPCQ  17      62.519  21.922  73.436  1.00  0.00           H
ATOM   2149  C35 POPCQ  17      60.560  21.384  72.567  1.00  0.00           C
ATOM   2150  H5X POPCQ  17      60.267  20.904  71.609  1.00  0.00           H
ATOM   2151  H5Y POPCQ  17      60.052  22.366  72.680  1.00  0.00           H
ATOM   2152  C36 POPCQ  17      60.291  20.469  73.797  1.00  0.00           C
ATOM   2153  H6X POPCQ  17      60.971  20.777  74.620  1.00  0.00           H
ATOM   2154  H6Y POPCQ  17      60.606  19.442  73.514  1.00  0.00           H
ATOM   2155  C37 POPCQ  17      58.809  20.381  74.238  1.00  0.00           C
ATOM   2156  H7X POPCQ  17      58.457  21.431  74.325  1.00  0.00           H
ATOM   2157  H7Y POPCQ  17      58.795  19.865  75.222  1.00  0.00           H
ATOM   2158  C38 POPCQ  17      57.827  19.541  73.424  1.00  0.00           C
ATOM   2159  H8X POPCQ  17      57.873  18.469  73.713  1.00  0.00           H
ATOM   2160  H8Y POPCQ  17      58.249  19.596  72.398  1.00  0.00           H
ATOM   2161  C39 POPCQ  17      56.391  20.045  73.424  1.00  0.00           C
ATOM   2162  H9X POPCQ  17      56.247  21.051  72.975  1.00  0.00           H
ATOM   2163  H9Y POPCQ  17      56.042  20.193  74.468  1.00  0.00           H
ATOM   2164 C310 POPCQ  17      55.275  19.316  72.673  1.00  0.00           C
ATOM   2165 H10X POPCQ  17      54.261  19.747  72.815  1.00  0.00           H
ATOM   2166 H10Y POPCQ  17      55.099  18.297  73.079  1.00  0.00           H
ATOM   2167 C311 POPCQ  17      55.615  19.218  71.198  1.00  0.00           C
ATOM   2168 H11X POPCQ  17      56.426  18.458  71.176  1.00  0.00           H
ATOM   2169 H11Y POPCQ  17      55.986  20.236  70.955  1.00  0.00           H
ATOM   2170 C312 POPCQ  17      54.322  18.787  70.397  1.00  0.00           C
ATOM   2171 H12X POPCQ  17      53.544  19.530  70.672  1.00  0.00           H
ATOM   2172 H12Y POPCQ  17      54.014  17.883  70.966  1.00  0.00           H
ATOM   2173 C313 POPCQ  17      54.530  18.665  68.847  1.00  0.00           C
ATOM   2174 H13X POPCQ  17      54.694  17.599  68.582  1.00  0.00           H
ATOM   2175 H13Y POPCQ  17      55.435  19.242  68.557  1.00  0.00           H
ATOM   2176 C314 POPCQ  17      53.303  19.241  68.018  1.00  0.00           C
ATOM   2177 H14X POPCQ  17      53.294  20.316  68.298  1.00  0.00           H
ATOM   2178 H14Y POPCQ  17      52.441  18.793  68.558  1.00  0.00           H
ATOM   2179 C315 POPCQ  17      53.306  18.881  66.546  1.00  0.00           C
ATOM   2180 H15X POPCQ  17      54.297  19.157  66.127  1.00  0.00           H
ATOM   2181 H15Y POPCQ  17      52.461  19.361  66.008  1.00  0.00           H
ATOM   2182 C316 POPCQ  17      53.085  17.395  66.194  1.00  0.00           C
ATOM   2183 H16X POPCQ  17      52.040  17.187  66.509  1.00  0.00           H
ATOM   2184 H16Y POPCQ  17      53.826  16.737  66.698  1.00  0.00           H
ATOM   2185 H16Z POPCQ  17      53.173  17.174  65.109  1.00  0.00           H
ATOM   2186  N   POPCR  18       5.780   5.514  80.332  1.00  0.00           N
ATOM   2187  C12 POPCR  18       4.719   6.063  81.296  1.00  0.00           C
ATOM   2188 H12A POPCR  18       3.770   5.601  81.065  1.00  0.00           H
ATOM   2189 H12B POPCR  18       4.550   7.115  81.118  1.00  0.00           H
ATOM   2190  C13 POPCR  18       5.340   5.536  78.943  1.00  0.00           C
ATOM   2191 H13A POPCR  18       5.024   4.569  78.579  1.00  0.00           H
ATOM   2192 H13B POPCR  18       4.525   6.192  78.673  1.00  0.00           H
ATOM   2193 H13C POPCR  18       6.101   5.763  78.210  1.00  0.00           H
ATOM   2194  C14 POPCR  18       7.075   6.252  80.496  1.00  0.00           C
ATOM   2195 H14A POPCR  18       7.869   5.899  79.854  1.00  0.00           H
ATOM   2196 H14B POPCR  18       6.970   7.280  80.184  1.00  0.00           H
ATOM   2197 H14C POPCR  18       7.372   6.221  81.534  1.00  0.00           H
ATOM   2198  C15 POPCR  18       6.137   4.160  80.696  1.00  0.00           C
ATOM   2199 H15A POPCR  18       7.004   3.736  80.212  1.00  0.00           H
ATOM   2200 H15B POPCR  18       5.319   3.472  80.540  1.00  0.00           H
ATOM   2201 H15C POPCR  18       6.349   4.111  81.754  1.00  0.00           H
ATOM   2202  C11 POPCR  18       5.012   5.922  82.869  1.00  0.00           C
ATOM   2203 H11A POPCR  18       5.231   4.842  83.008  1.00  0.00           H
ATOM   2204 H11B POPCR  18       4.121   6.145  83.493  1.00  0.00           H
ATOM   2205  P   POPCR  18       6.246   7.972  83.799  1.00  0.00           P
ATOM   2206  O13 POPCR  18       7.322   8.150  84.782  1.00  0.00           O
ATOM   2207  O14 POPCR  18       4.855   8.374  84.121  1.00  0.00           O
ATOM   2208  O12 POPCR  18       6.212   6.496  83.273  1.00  0.00           O
ATOM   2209  O11 POPCR  18       6.673   8.770  82.613  1.00  0.00           O
ATOM   2210  C1  POPCR  18       5.792   9.622  81.852  1.00  0.00           C
ATOM   2211  HA  POPCR  18       5.133  10.268  82.471  1.00  0.00           H
ATOM   2212  HB  POPCR  18       5.118   9.086  81.150  1.00  0.00           H
ATOM   2213  C2  POPCR  18       6.575  10.458  80.900  1.00  0.00           C
ATOM   2214  HS  POPCR  18       5.889  11.176  80.403  1.00  0.00           H
ATOM   2215  O21 POPCR  18       7.235   9.637  80.008  1.00  0.00           O
ATOM   2216  C21 POPCR  18       7.662  10.069  78.817  1.00  0.00           C
ATOM   2217  O22 POPCR  18       7.455  11.184  78.372  1.00  0.00           O
ATOM   2218  C22 POPCR  18       8.220   8.936  77.907  1.00  0.00           C
ATOM   2219  H2R POPCR  18       7.647   8.049  78.253  1.00  0.00           H
ATOM   2220  H2S POPCR  18       9.273   8.661  78.128  1.00  0.00           H
ATOM   2221  C3  POPCR  18       7.609  11.323  81.740  1.00  0.00           C
ATOM   2222  HX  POPCR  18       8.096  10.801  82.591  1.00  0.00           H
ATOM   2223  HY  POPCR  18       6.910  11.866  82.412  1.00  0.00           H
ATOM   2224  O31 POPCR  18       8.405  12.322  81.074  1.00  0.00           O
ATOM   2225  C31 POPCR  18       9.707  11.851  80.912  1.00  0.00           C
ATOM   2226  O32 POPCR  18      10.060  10.705  81.041  1.00  0.00           O
ATOM   2227  C32 POPCR  18      10.591  13.047  80.663  1.00  0.00           C
ATOM   2228  H2X POPCR  18      10.630  13.519  81.668  1.00  0.00           H
ATOM   2229  H2Y POPCR  18      10.106  13.696  79.903  1.00  0.00           H
ATOM   2230  C23 POPCR  18       7.928   8.985  76.404  1.00  0.00           C
ATOM   2231  H3R POPCR  18       6.827   8.998  76.259  1.00  0.00           H
ATOM   2232  H3S POPCR  18       8.280   8.013  75.998  1.00  0.00           H
ATOM   2233  C24 POPCR  18       8.681   9.961  75.524  1.00  0.00           C
ATOM   2234  H4R POPCR  18       9.786   9.848  75.543  1.00  0.00           H
ATOM   2235  H4S POPCR  18       8.433  10.964  75.933  1.00  0.00           H
ATOM   2236  C25 POPCR  18       8.245   9.864  74.020  1.00  0.00           C
ATOM   2237  H5R POPCR  18       8.323   8.825  73.634  1.00  0.00           H
ATOM   2238  H5S POPCR  18       8.960  10.540  73.505  1.00  0.00           H
ATOM   2239  C26 POPCR  18       6.806  10.318  73.750  1.00  0.00           C
ATOM   2240  H6R POPCR  18       6.666  11.341  74.160  1.00  0.00           H
ATOM   2241  H6S POPCR  18       6.100   9.605  74.228  1.00  0.00           H
ATOM   2242  C27 POPCR  18       6.449  10.247  72.224  1.00  0.00           C
ATOM   2243  H7R POPCR  18       5.478  10.753  72.039  1.00  0.00           H
ATOM   2244  H7S POPCR  18       6.236   9.166  72.080  1.00  0.00           H
ATOM   2245  C28 POPCR  18       7.537  10.864  71.247  1.00  0.00           C
ATOM   2246  H8R POPCR  18       8.500  10.336  71.412  1.00  0.00           H
ATOM   2247  H8S POPCR  18       7.663  11.908  71.605  1.00  0.00           H
ATOM   2248  C29 POPCR  18       7.021  10.704  69.869  1.00  0.00           C
ATOM   2249  H91 POPCR  18       6.035  11.128  69.626  1.00  0.00           H
ATOM   2250 C210 POPCR  18       7.802  10.308  68.786  1.00  0.00           C
ATOM   2251 H101 POPCR  18       7.337  10.269  67.790  1.00  0.00           H
ATOM   2252 C211 POPCR  18       9.213   9.811  68.739  1.00  0.00           C
ATOM   2253 H11R POPCR  18       9.771  10.184  69.624  1.00  0.00           H
ATOM   2254 H11S POPCR  18       9.753  10.239  67.867  1.00  0.00           H
ATOM   2255 C212 POPCR  18       9.324   8.238  68.662  1.00  0.00           C
ATOM   2256 H12R POPCR  18       8.751   7.860  69.535  1.00  0.00           H
ATOM   2257 H12S POPCR  18      10.402   7.969  68.677  1.00  0.00           H
ATOM   2258 C213 POPCR  18       8.530   7.591  67.478  1.00  0.00           C
ATOM   2259 H13R POPCR  18       8.910   8.007  66.520  1.00  0.00           H
ATOM   2260 H13S POPCR  18       7.513   8.007  67.642  1.00  0.00           H
ATOM   2261 C214 POPCR  18       8.529   6.055  67.520  1.00  0.00           C
ATOM   2262 H14R POPCR  18       7.766   5.586  66.862  1.00  0.00           H
ATOM   2263 H14S POPCR  18       8.336   5.817  68.588  1.00  0.00           H
ATOM   2264 C215 POPCR  18       9.856   5.364  67.108  1.00  0.00           C
ATOM   2265 H15R POPCR  18       9.807   4.367  67.595  1.00  0.00           H
ATOM   2266 H15S POPCR  18      10.650   5.922  67.649  1.00  0.00           H
ATOM   2267 C216 POPCR  18       9.989   5.232  65.621  1.00  0.00           C
ATOM   2268 H16R POPCR  18       9.915   6.222  65.123  1.00  0.00           H
ATOM   2269 H16S POPCR  18       9.136   4.645  65.218  1.00  0.00           H
ATOM   2270 C217 POPCR  18      11.342   4.581  65.331  1.00  0.00           C
ATOM   2271 H17R POPCR  18      11.293   3.546  65.732  1.00  0.00           H
ATOM   2272 H17S POPCR  18      12.144   5.068  65.926  1.00  0.00           H
ATOM   2273 C218 POPCR  18      11.855   4.473  63.853  1.00  0.00           C
ATOM   2274 H18R POPCR  18      11.120   3.807  63.353  1.00  0.00           H
ATOM   2275 H18S POPCR  18      12.822   3.926  63.878  1.00  0.00           H
ATOM   2276 H18T POPCR  18      12.039   5.454  63.366  1.00  0.00           H
ATOM   2277  C33 POPCR  18      12.036  12.591  80.258  1.00  0.00           C
ATOM   2278  H3X POPCR  18      12.398  11.820  80.972  1.00  0.00           H
ATOM   2279  H3Y POPCR  18      12.759  13.431  80.179  1.00  0.00           H
ATOM   2280  C34 POPCR  18      11.994  12.031  78.847  1.00  0.00           C
ATOM   2281  H4X POPCR  18      11.238  11.224  78.742  1.00  0.00           H
ATOM   2282  H4Y POPCR  18      12.949  11.479  78.710  1.00  0.00           H
ATOM   2283  C35 POPCR  18      11.931  13.054  77.685  1.00  0.00           C
ATOM   2284  H5X POPCR  18      12.641  13.877  77.913  1.00  0.00           H
ATOM   2285  H5Y POPCR  18      10.907  13.480  77.748  1.00  0.00           H
ATOM   2286  C36 POPCR  18      12.264  12.467  76.309  1.00  0.00           C
ATOM   2287  H6X POPCR  18      11.654  11.539  76.269  1.00  0.00           H
ATOM   2288  H6Y POPCR  18      13.322  12.127  76.318  1.00  0.00           H
ATOM   2289  C37 POPCR  18      12.154  13.471  75.167  1.00  0.00           C
ATOM   2290  H7X POPCR  18      13.206  13.695  74.888  1.00  0.00           H
ATOM   2291  H7Y POPCR  18      11.684  14.415  75.516  1.00  0.00           H
ATOM   2292  C38 POPCR  18      11.479  12.968  73.826  1.00  0.00           C
ATOM   2293  H8X POPCR  18      11.544  13.786  73.077  1.00  0.00           H
ATOM   2294  H8Y POPCR  18      10.413  12.839  74.112  1.00  0.00           H
ATOM   2295  C39 POPCR  18      12.113  11.862  73.064  1.00  0.00           C
ATOM   2296  H9X POPCR  18      12.160  10.954  73.704  1.00  0.00           H
ATOM   2297  H9Y POPCR  18      13.144  12.071  72.708  1.00  0.00           H
ATOM   2298 C310 POPCR  18      11.262  11.591  71.759  1.00  0.00           C
ATOM   2299 H10X POPCR  18      10.201  11.893  71.892  1.00  0.00           H
ATOM   2300 H10Y POPCR  18      11.071  10.506  71.619  1.00  0.00           H
ATOM   2301 C311 POPCR  18      11.796  12.329  70.528  1.00  0.00           C
ATOM   2302 H11X POPCR  18      11.606  13.415  70.666  1.00  0.00           H
ATOM   2303 H11Y POPCR  18      11.181  12.119  69.627  1.00  0.00           H
ATOM   2304 C312 POPCR  18      13.219  12.012  70.281  1.00  0.00           C
ATOM   2305 H12X POPCR  18      13.361  11.027  70.774  1.00  0.00           H
ATOM   2306 H12Y POPCR  18      13.897  12.779  70.714  1.00  0.00           H
ATOM   2307 C313 POPCR  18      13.597  11.902  68.844  1.00  0.00           C
ATOM   2308 H13X POPCR  18      14.675  11.648  68.755  1.00  0.00           H
ATOM   2309 H13Y POPCR  18      13.328  12.852  68.336  1.00  0.00           H
ATOM   2310 C314 POPCR  18      12.936  10.670  68.121  1.00  0.00           C
ATOM   2311 H14X POPCR  18      11.877  10.979  67.993  1.00  0.00           H
ATOM   2312 H14Y POPCR  18      12.980   9.801  68.812  1.00  0.00           H
ATOM   2313 C315 POPCR  18      13.577  10.428  66.771  1.00  0.00           C
ATOM   2314 H15X POPCR  18      14.639  10.185  66.987  1.00  0.00           H
ATOM   2315 H15Y POPCR  18      13.537  11.444  66.323  1.00  0.00           H
ATOM   2316 C316 POPCR  18      12.900   9.270  66.022  1.00  0.00           C
ATOM   2317 H16X POPCR  18      11.811   9.482  66.085  1.00  0.00           H
ATOM   2318 H16Y POPCR  18      13.052   8.285  66.513  1.00  0.00           H
ATOM   2319 H16Z POPCR  18      13.108   9.298  64.931  1.00  0.00           H
ATOM   2320  N   POPCS  19      16.939  17.709  87.615  1.00  0.00           N
ATOM   2321  C12 POPCS  19      16.412  19.126  87.565  1.00  0.00           C
ATOM   2322 H12A POPCS  19      16.765  19.640  86.684  1.00  0.00           H
ATOM   2323 H12B POPCS  19      16.793  19.704  88.394  1.00  0.00           H
ATOM   2324  C13 POPCS  19      16.292  17.001  88.753  1.00  0.00           C
ATOM   2325 H13A POPCS  19      16.534  15.949  88.734  1.00  0.00           H
ATOM   2326 H13B POPCS  19      16.398  17.510  89.700  1.00  0.00           H
ATOM   2327 H13C POPCS  19      15.213  16.984  88.717  1.00  0.00           H
ATOM   2328  C14 POPCS  19      16.540  16.947  86.393  1.00  0.00           C
ATOM   2329 H14A POPCS  19      15.471  16.854  86.269  1.00  0.00           H
ATOM   2330 H14B POPCS  19      16.988  17.265  85.464  1.00  0.00           H
ATOM   2331 H14C POPCS  19      16.839  15.922  86.559  1.00  0.00           H
ATOM   2332  C15 POPCS  19      18.402  17.783  87.755  1.00  0.00           C
ATOM   2333 H15A POPCS  19      18.625  18.089  88.766  1.00  0.00           H
ATOM   2334 H15B POPCS  19      18.847  18.376  86.970  1.00  0.00           H
ATOM   2335 H15C POPCS  19      18.717  16.763  87.586  1.00  0.00           H
ATOM   2336  C11 POPCS  19      14.900  19.368  87.721  1.00  0.00           C
ATOM   2337 H11A POPCS  19      14.868  20.478  87.702  1.00  0.00           H
ATOM   2338 H11B POPCS  19      14.613  19.169  88.776  1.00  0.00           H
ATOM   2339  P   POPCS  19      13.019  17.717  86.857  1.00  0.00           P
ATOM   2340  O13 POPCS  19      12.142  18.176  87.935  1.00  0.00           O
ATOM   2341  O14 POPCS  19      13.521  16.360  87.057  1.00  0.00           O
ATOM   2342  O12 POPCS  19      14.204  18.783  86.667  1.00  0.00           O
ATOM   2343  O11 POPCS  19      12.283  17.738  85.523  1.00  0.00           O
ATOM   2344  C1  POPCS  19      11.561  18.921  85.257  1.00  0.00           C
ATOM   2345  HA  POPCS  19      12.219  19.704  84.823  1.00  0.00           H
ATOM   2346  HB  POPCS  19      10.878  19.204  86.087  1.00  0.00           H
ATOM   2347  C2  POPCS  19      10.618  18.477  84.100  1.00  0.00           C
ATOM   2348  HS  POPCS  19      10.066  17.545  84.347  1.00  0.00           H
ATOM   2349  O21 POPCS  19      11.321  18.505  82.815  1.00  0.00           O
ATOM   2350  C21 POPCS  19      11.006  17.565  81.980  1.00  0.00           C
ATOM   2351  O22 POPCS  19      10.323  16.586  82.256  1.00  0.00           O
ATOM   2352  C22 POPCS  19      11.642  17.807  80.619  1.00  0.00           C
ATOM   2353  H2R POPCS  19      12.670  18.153  80.858  1.00  0.00           H
ATOM   2354  H2S POPCS  19      11.135  18.632  80.073  1.00  0.00           H
ATOM   2355  C3  POPCS  19       9.481  19.576  84.083  1.00  0.00           C
ATOM   2356  HX  POPCS  19      10.030  20.542  84.103  1.00  0.00           H
ATOM   2357  HY  POPCS  19       8.768  19.550  84.935  1.00  0.00           H
ATOM   2358  O31 POPCS  19       8.678  19.579  82.907  1.00  0.00           O
ATOM   2359  C31 POPCS  19       7.765  18.629  82.823  1.00  0.00           C
ATOM   2360  O32 POPCS  19       7.548  17.800  83.689  1.00  0.00           O
ATOM   2361  C32 POPCS  19       7.031  18.672  81.500  1.00  0.00           C
ATOM   2362  H2X POPCS  19       6.491  19.641  81.438  1.00  0.00           H
ATOM   2363  H2Y POPCS  19       6.293  17.844  81.542  1.00  0.00           H
ATOM   2364  C23 POPCS  19      11.818  16.530  79.809  1.00  0.00           C
ATOM   2365  H3R POPCS  19      11.069  16.184  79.065  1.00  0.00           H
ATOM   2366  H3S POPCS  19      11.958  15.654  80.477  1.00  0.00           H
ATOM   2367  C24 POPCS  19      13.102  16.918  78.961  1.00  0.00           C
ATOM   2368  H4R POPCS  19      13.436  16.024  78.393  1.00  0.00           H
ATOM   2369  H4S POPCS  19      13.978  17.169  79.596  1.00  0.00           H
ATOM   2370  C25 POPCS  19      12.979  18.061  78.000  1.00  0.00           C
ATOM   2371  H5R POPCS  19      13.964  18.138  77.493  1.00  0.00           H
ATOM   2372  H5S POPCS  19      12.867  18.912  78.706  1.00  0.00           H
ATOM   2373  C26 POPCS  19      11.856  17.995  77.022  1.00  0.00           C
ATOM   2374  H6R POPCS  19      10.840  18.030  77.469  1.00  0.00           H
ATOM   2375  H6S POPCS  19      11.828  17.038  76.457  1.00  0.00           H
ATOM   2376  C27 POPCS  19      11.993  19.117  75.912  1.00  0.00           C
ATOM   2377  H7R POPCS  19      12.657  18.687  75.132  1.00  0.00           H
ATOM   2378  H7S POPCS  19      12.343  19.913  76.604  1.00  0.00           H
ATOM   2379  C28 POPCS  19      10.627  19.484  75.313  1.00  0.00           C
ATOM   2380  H8R POPCS  19      10.909  20.394  74.740  1.00  0.00           H
ATOM   2381  H8S POPCS  19      10.008  19.870  76.151  1.00  0.00           H
ATOM   2382  C29 POPCS  19      10.024  18.453  74.489  1.00  0.00           C
ATOM   2383  H91 POPCS  19       9.686  17.572  75.054  1.00  0.00           H
ATOM   2384 C210 POPCS  19       9.785  18.636  73.168  1.00  0.00           C
ATOM   2385 H101 POPCS  19       9.320  17.833  72.577  1.00  0.00           H
ATOM   2386 C211 POPCS  19      10.375  19.794  72.356  1.00  0.00           C
ATOM   2387 H11R POPCS  19      11.402  19.547  72.014  1.00  0.00           H
ATOM   2388 H11S POPCS  19      10.446  20.749  72.919  1.00  0.00           H
ATOM   2389 C212 POPCS  19       9.632  20.191  71.026  1.00  0.00           C
ATOM   2390 H12R POPCS  19       9.434  19.318  70.367  1.00  0.00           H
ATOM   2391 H12S POPCS  19      10.262  20.978  70.559  1.00  0.00           H
ATOM   2392 C213 POPCS  19       8.298  20.999  71.402  1.00  0.00           C
ATOM   2393 H13R POPCS  19       8.589  21.862  72.038  1.00  0.00           H
ATOM   2394 H13S POPCS  19       7.690  20.395  72.109  1.00  0.00           H
ATOM   2395 C214 POPCS  19       7.500  21.535  70.233  1.00  0.00           C
ATOM   2396 H14R POPCS  19       7.933  22.533  70.007  1.00  0.00           H
ATOM   2397 H14S POPCS  19       6.453  21.745  70.540  1.00  0.00           H
ATOM   2398 C215 POPCS  19       7.443  20.678  68.928  1.00  0.00           C
ATOM   2399 H15R POPCS  19       7.075  19.677  69.242  1.00  0.00           H
ATOM   2400 H15S POPCS  19       8.468  20.456  68.560  1.00  0.00           H
ATOM   2401 C216 POPCS  19       6.658  21.245  67.709  1.00  0.00           C
ATOM   2402 H16R POPCS  19       7.249  22.102  67.320  1.00  0.00           H
ATOM   2403 H16S POPCS  19       5.647  21.605  67.997  1.00  0.00           H
ATOM   2404 C217 POPCS  19       6.478  20.335  66.457  1.00  0.00           C
ATOM   2405 H17R POPCS  19       5.764  19.507  66.654  1.00  0.00           H
ATOM   2406 H17S POPCS  19       7.450  19.865  66.198  1.00  0.00           H
ATOM   2407 C218 POPCS  19       6.024  21.057  65.169  1.00  0.00           C
ATOM   2408 H18R POPCS  19       5.885  20.277  64.390  1.00  0.00           H
ATOM   2409 H18S POPCS  19       6.848  21.730  64.847  1.00  0.00           H
ATOM   2410 H18T POPCS  19       5.101  21.656  65.320  1.00  0.00           H
ATOM   2411  C33 POPCS  19       7.924  18.348  80.194  1.00  0.00           C
ATOM   2412  H3X POPCS  19       8.515  17.409  80.259  1.00  0.00           H
ATOM   2413  H3Y POPCS  19       8.647  19.181  80.061  1.00  0.00           H
ATOM   2414  C34 POPCS  19       7.184  18.308  78.879  1.00  0.00           C
ATOM   2415  H4X POPCS  19       6.304  17.651  79.049  1.00  0.00           H
ATOM   2416  H4Y POPCS  19       7.833  17.868  78.093  1.00  0.00           H
ATOM   2417  C35 POPCS  19       6.792  19.701  78.345  1.00  0.00           C
ATOM   2418  H5X POPCS  19       7.674  20.374  78.392  1.00  0.00           H
ATOM   2419  H5Y POPCS  19       6.158  20.146  79.142  1.00  0.00           H
ATOM   2420  C36 POPCS  19       6.040  19.699  76.991  1.00  0.00           C
ATOM   2421  H6X POPCS  19       5.484  20.654  76.884  1.00  0.00           H
ATOM   2422  H6Y POPCS  19       5.262  18.923  77.155  1.00  0.00           H
ATOM   2423  C37 POPCS  19       7.037  19.484  75.859  1.00  0.00           C
ATOM   2424  H7X POPCS  19       7.623  18.540  75.867  1.00  0.00           H
ATOM   2425  H7Y POPCS  19       7.847  20.221  76.046  1.00  0.00           H
ATOM   2426  C38 POPCS  19       6.428  19.571  74.443  1.00  0.00           C
ATOM   2427  H8X POPCS  19       7.257  19.240  73.781  1.00  0.00           H
ATOM   2428  H8Y POPCS  19       6.319  20.656  74.233  1.00  0.00           H
ATOM   2429  C39 POPCS  19       5.094  18.778  74.281  1.00  0.00           C
ATOM   2430  H9X POPCS  19       4.269  19.352  74.754  1.00  0.00           H
ATOM   2431  H9Y POPCS  19       5.192  17.770  74.737  1.00  0.00           H
ATOM   2432 C310 POPCS  19       4.854  18.676  72.794  1.00  0.00           C
ATOM   2433 H10X POPCS  19       5.734  18.021  72.619  1.00  0.00           H
ATOM   2434 H10Y POPCS  19       5.080  19.664  72.339  1.00  0.00           H
ATOM   2435 C311 POPCS  19       3.536  18.153  72.336  1.00  0.00           C
ATOM   2436 H11X POPCS  19       2.708  18.843  72.609  1.00  0.00           H
ATOM   2437 H11Y POPCS  19       3.433  17.163  72.830  1.00  0.00           H
ATOM   2438 C312 POPCS  19       3.542  17.812  70.859  1.00  0.00           C
ATOM   2439 H12X POPCS  19       2.628  17.286  70.507  1.00  0.00           H
ATOM   2440 H12Y POPCS  19       4.441  17.219  70.586  1.00  0.00           H
ATOM   2441 C313 POPCS  19       3.544  19.051  69.892  1.00  0.00           C
ATOM   2442 H13X POPCS  19       3.881  18.813  68.860  1.00  0.00           H
ATOM   2443 H13Y POPCS  19       4.190  19.825  70.359  1.00  0.00           H
ATOM   2444 C314 POPCS  19       2.108  19.763  69.866  1.00  0.00           C
ATOM   2445 H14X POPCS  19       2.111  20.316  70.830  1.00  0.00           H
ATOM   2446 H14Y POPCS  19       1.399  18.910  69.932  1.00  0.00           H
ATOM   2447 C315 POPCS  19       1.771  20.587  68.542  1.00  0.00           C
ATOM   2448 H15X POPCS  19       0.701  20.872  68.625  1.00  0.00           H
ATOM   2449 H15Y POPCS  19       1.980  19.869  67.720  1.00  0.00           H
ATOM   2450 C316 POPCS  19       2.605  21.846  68.509  1.00  0.00           C
ATOM   2451 H16X POPCS  19       2.283  22.629  67.791  1.00  0.00           H
ATOM   2452 H16Y POPCS  19       3.694  21.628  68.478  1.00  0.00           H
ATOM   2453 H16Z POPCS  19       2.444  22.450  69.428  1.00  0.00           H
ATOM   2454  N   POPCT  20       7.962  45.856  84.378  1.00  0.00           N
ATOM   2455  C12 POPCT  20       8.243  44.898  83.167  1.00  0.00           C
ATOM   2456 H12A POPCT  20       9.168  45.198  82.697  1.00  0.00           H
ATOM   2457 H12B POPCT  20       7.535  45.044  82.365  1.00  0.00           H
ATOM   2458  C13 POPCT  20       9.234  46.032  85.177  1.00  0.00           C
ATOM   2459 H13A POPCT  20       9.718  45.121  85.495  1.00  0.00           H
ATOM   2460 H13B POPCT  20       9.970  46.611  84.639  1.00  0.00           H
ATOM   2461 H13C POPCT  20       8.866  46.501  86.077  1.00  0.00           H
ATOM   2462  C14 POPCT  20       7.508  47.227  83.829  1.00  0.00           C
ATOM   2463 H14A POPCT  20       7.302  47.930  84.622  1.00  0.00           H
ATOM   2464 H14B POPCT  20       8.204  47.782  83.216  1.00  0.00           H
ATOM   2465 H14C POPCT  20       6.709  47.068  83.120  1.00  0.00           H
ATOM   2466  C15 POPCT  20       6.876  45.355  85.135  1.00  0.00           C
ATOM   2467 H15A POPCT  20       5.933  45.376  84.609  1.00  0.00           H
ATOM   2468 H15B POPCT  20       6.800  45.921  86.052  1.00  0.00           H
ATOM   2469 H15C POPCT  20       7.051  44.319  85.385  1.00  0.00           H
ATOM   2470  C11 POPCT  20       8.388  43.389  83.444  1.00  0.00           C
ATOM   2471 H11A POPCT  20       8.442  42.817  82.493  1.00  0.00           H
ATOM   2472 H11B POPCT  20       7.461  43.047  83.951  1.00  0.00           H
ATOM   2473  P   POPCT  20      11.018  43.199  83.656  1.00  0.00           P
ATOM   2474  O13 POPCT  20      11.312  41.802  83.284  1.00  0.00           O
ATOM   2475  O14 POPCT  20      11.988  44.018  84.477  1.00  0.00           O
ATOM   2476  O12 POPCT  20       9.498  43.243  84.288  1.00  0.00           O
ATOM   2477  O11 POPCT  20      10.865  43.999  82.294  1.00  0.00           O
ATOM   2478  C1  POPCT  20      11.915  44.090  81.311  1.00  0.00           C
ATOM   2479  HA  POPCT  20      12.895  43.703  81.662  1.00  0.00           H
ATOM   2480  HB  POPCT  20      12.000  45.156  81.011  1.00  0.00           H
ATOM   2481  C2  POPCT  20      11.396  43.394  80.033  1.00  0.00           C
ATOM   2482  HS  POPCT  20      11.033  42.380  80.306  1.00  0.00           H
ATOM   2483  O21 POPCT  20      12.368  43.431  78.953  1.00  0.00           O
ATOM   2484  C21 POPCT  20      13.294  42.549  79.149  1.00  0.00           C
ATOM   2485  O22 POPCT  20      13.377  41.691  80.015  1.00  0.00           O
ATOM   2486  C22 POPCT  20      14.298  42.779  78.047  1.00  0.00           C
ATOM   2487  H2R POPCT  20      14.275  43.867  77.822  1.00  0.00           H
ATOM   2488  H2S POPCT  20      14.007  42.093  77.224  1.00  0.00           H
ATOM   2489  C3  POPCT  20      10.173  44.219  79.516  1.00  0.00           C
ATOM   2490  HX  POPCT  20      10.548  45.212  79.190  1.00  0.00           H
ATOM   2491  HY  POPCT  20       9.455  44.210  80.364  1.00  0.00           H
ATOM   2492  O31 POPCT  20       9.602  43.695  78.309  1.00  0.00           O
ATOM   2493  C31 POPCT  20       9.095  42.499  78.395  1.00  0.00           C
ATOM   2494  O32 POPCT  20       8.790  41.938  79.456  1.00  0.00           O
ATOM   2495  C32 POPCT  20       9.058  41.968  76.989  1.00  0.00           C
ATOM   2496  H2X POPCT  20       9.358  40.899  77.022  1.00  0.00           H
ATOM   2497  H2Y POPCT  20       9.711  42.542  76.297  1.00  0.00           H
ATOM   2498  C23 POPCT  20      15.739  42.516  78.444  1.00  0.00           C
ATOM   2499  H3R POPCT  20      15.883  41.485  78.831  1.00  0.00           H
ATOM   2500  H3S POPCT  20      16.030  43.211  79.261  1.00  0.00           H
ATOM   2501  C24 POPCT  20      16.566  42.519  77.124  1.00  0.00           C
ATOM   2502  H4R POPCT  20      17.012  43.535  77.154  1.00  0.00           H
ATOM   2503  H4S POPCT  20      15.959  42.537  76.194  1.00  0.00           H
ATOM   2504  C25 POPCT  20      17.761  41.599  77.070  1.00  0.00           C
ATOM   2505  H5R POPCT  20      18.055  41.277  78.092  1.00  0.00           H
ATOM   2506  H5S POPCT  20      18.657  42.043  76.588  1.00  0.00           H
ATOM   2507  C26 POPCT  20      17.537  40.249  76.306  1.00  0.00           C
ATOM   2508  H6R POPCT  20      16.688  39.698  76.764  1.00  0.00           H
ATOM   2509  H6S POPCT  20      18.483  39.666  76.294  1.00  0.00           H
ATOM   2510  C27 POPCT  20      17.193  40.390  74.786  1.00  0.00           C
ATOM   2511  H7R POPCT  20      16.235  40.952  74.790  1.00  0.00           H
ATOM   2512  H7S POPCT  20      17.065  39.394  74.309  1.00  0.00           H
ATOM   2513  C28 POPCT  20      18.236  41.081  73.944  1.00  0.00           C
ATOM   2514  H8R POPCT  20      19.235  40.795  74.338  1.00  0.00           H
ATOM   2515  H8S POPCT  20      18.071  42.154  74.181  1.00  0.00           H
ATOM   2516  C29 POPCT  20      18.183  41.078  72.418  1.00  0.00           C
ATOM   2517  H91 POPCT  20      18.519  40.112  72.015  1.00  0.00           H
ATOM   2518 C210 POPCT  20      17.685  42.051  71.579  1.00  0.00           C
ATOM   2519 H101 POPCT  20      17.592  41.815  70.509  1.00  0.00           H
ATOM   2520 C211 POPCT  20      17.072  43.366  71.905  1.00  0.00           C
ATOM   2521 H11R POPCT  20      17.842  44.119  72.176  1.00  0.00           H
ATOM   2522 H11S POPCT  20      16.349  43.252  72.741  1.00  0.00           H
ATOM   2523 C212 POPCT  20      16.315  44.048  70.751  1.00  0.00           C
ATOM   2524 H12R POPCT  20      15.706  43.307  70.190  1.00  0.00           H
ATOM   2525 H12S POPCT  20      17.068  44.328  69.984  1.00  0.00           H
ATOM   2526 C213 POPCT  20      15.374  45.145  71.230  1.00  0.00           C
ATOM   2527 H13R POPCT  20      14.654  44.602  71.879  1.00  0.00           H
ATOM   2528 H13S POPCT  20      14.849  45.615  70.371  1.00  0.00           H
ATOM   2529 C214 POPCT  20      16.062  46.163  72.139  1.00  0.00           C
ATOM   2530 H14R POPCT  20      16.948  46.546  71.588  1.00  0.00           H
ATOM   2531 H14S POPCT  20      16.507  45.813  73.095  1.00  0.00           H
ATOM   2532 C215 POPCT  20      15.183  47.368  72.511  1.00  0.00           C
ATOM   2533 H15R POPCT  20      14.228  47.022  72.959  1.00  0.00           H
ATOM   2534 H15S POPCT  20      15.059  47.868  71.527  1.00  0.00           H
ATOM   2535 C216 POPCT  20      15.883  48.423  73.373  1.00  0.00           C
ATOM   2536 H16R POPCT  20      16.983  48.268  73.350  1.00  0.00           H
ATOM   2537 H16S POPCT  20      15.632  48.126  74.413  1.00  0.00           H
ATOM   2538 C217 POPCT  20      15.434  49.791  73.020  1.00  0.00           C
ATOM   2539 H17R POPCT  20      14.360  49.866  73.291  1.00  0.00           H
ATOM   2540 H17S POPCT  20      15.429  49.934  71.918  1.00  0.00           H
ATOM   2541 C218 POPCT  20      16.206  50.979  73.620  1.00  0.00           C
ATOM   2542 H18R POPCT  20      15.887  51.215  74.658  1.00  0.00           H
ATOM   2543 H18S POPCT  20      15.965  51.905  73.054  1.00  0.00           H
ATOM   2544 H18T POPCT  20      17.286  50.757  73.484  1.00  0.00           H
ATOM   2545  C33 POPCT  20       7.559  41.908  76.428  1.00  0.00           C
ATOM   2546  H3X POPCT  20       7.544  41.577  75.368  1.00  0.00           H
ATOM   2547  H3Y POPCT  20       6.964  42.830  76.599  1.00  0.00           H
ATOM   2548  C34 POPCT  20       6.692  40.884  77.131  1.00  0.00           C
ATOM   2549  H4X POPCT  20       6.427  41.163  78.173  1.00  0.00           H
ATOM   2550  H4Y POPCT  20       7.374  40.022  77.298  1.00  0.00           H
ATOM   2551  C35 POPCT  20       5.487  40.464  76.339  1.00  0.00           C
ATOM   2552  H5X POPCT  20       5.089  39.595  76.905  1.00  0.00           H
ATOM   2553  H5Y POPCT  20       5.726  40.036  75.342  1.00  0.00           H
ATOM   2554  C36 POPCT  20       4.436  41.535  76.217  1.00  0.00           C
ATOM   2555  H6X POPCT  20       4.663  42.377  75.529  1.00  0.00           H
ATOM   2556  H6Y POPCT  20       4.321  42.019  77.210  1.00  0.00           H
ATOM   2557  C37 POPCT  20       3.126  40.941  75.738  1.00  0.00           C
ATOM   2558  H7X POPCT  20       2.273  41.629  75.919  1.00  0.00           H
ATOM   2559  H7Y POPCT  20       2.881  39.993  76.263  1.00  0.00           H
ATOM   2560  C38 POPCT  20       3.099  40.530  74.179  1.00  0.00           C
ATOM   2561  H8X POPCT  20       2.181  39.925  74.016  1.00  0.00           H
ATOM   2562  H8Y POPCT  20       3.889  39.770  73.997  1.00  0.00           H
ATOM   2563  C39 POPCT  20       3.114  41.630  73.079  1.00  0.00           C
ATOM   2564  H9X POPCT  20       4.063  42.206  73.121  1.00  0.00           H
ATOM   2565  H9Y POPCT  20       2.183  42.181  73.331  1.00  0.00           H
ATOM   2566 C310 POPCT  20       2.992  41.058  71.659  1.00  0.00           C
ATOM   2567 H10X POPCT  20       2.106  40.391  71.730  1.00  0.00           H
ATOM   2568 H10Y POPCT  20       3.828  40.406  71.328  1.00  0.00           H
ATOM   2569 C311 POPCT  20       2.722  42.076  70.581  1.00  0.00           C
ATOM   2570 H11X POPCT  20       3.537  42.817  70.438  1.00  0.00           H
ATOM   2571 H11Y POPCT  20       1.788  42.645  70.777  1.00  0.00           H
ATOM   2572 C312 POPCT  20       2.563  41.329  69.232  1.00  0.00           C
ATOM   2573 H12X POPCT  20       1.851  40.506  69.460  1.00  0.00           H
ATOM   2574 H12Y POPCT  20       3.516  40.970  68.788  1.00  0.00           H
ATOM   2575 C313 POPCT  20       1.835  42.225  68.278  1.00  0.00           C
ATOM   2576 H13X POPCT  20       1.995  43.242  68.696  1.00  0.00           H
ATOM   2577 H13Y POPCT  20       0.736  42.095  68.378  1.00  0.00           H
ATOM   2578 C314 POPCT  20       2.356  42.147  66.832  1.00  0.00           C
ATOM   2579 H14X POPCT  20       2.422  41.117  66.423  1.00  0.00           H
ATOM   2580 H14Y POPCT  20       3.368  42.604  66.787  1.00  0.00           H
ATOM   2581 C315 POPCT  20       1.338  42.953  65.989  1.00  0.00           C
ATOM   2582 H15X POPCT  20       1.297  43.971  66.430  1.00  0.00           H
ATOM   2583 H15Y POPCT  20       0.330  42.539  66.208  1.00  0.00           H
ATOM   2584 C316 POPCT  20       1.671  42.994  64.565  1.00  0.00           C
ATOM   2585 H16X POPCT  20       2.772  43.006  64.417  1.00  0.00           H
ATOM   2586 H16Y POPCT  20       1.179  43.866  64.084  1.00  0.00           H
ATOM   2587 H16Z POPCT  20       1.289  42.126  63.985  1.00  0.00           H
ATOM   2588  N   POPCU  21      17.912  38.751  82.097  1.00  0.00           N
ATOM   2589  C12 POPCU  21      18.671  37.548  81.538  1.00  0.00           C
ATOM   2590 H12A POPCU  21      17.974  37.126  80.829  1.00  0.00           H
ATOM   2591 H12B POPCU  21      18.889  36.733  82.212  1.00  0.00           H
ATOM   2592  C13 POPCU  21      16.594  38.295  82.710  1.00  0.00           C
ATOM   2593 H13A POPCU  21      16.690  37.536  83.473  1.00  0.00           H
ATOM   2594 H13B POPCU  21      16.130  39.148  83.183  1.00  0.00           H
ATOM   2595 H13C POPCU  21      15.813  37.930  82.060  1.00  0.00           H
ATOM   2596  C14 POPCU  21      18.707  39.431  83.144  1.00  0.00           C
ATOM   2597 H14A POPCU  21      18.987  38.853  84.013  1.00  0.00           H
ATOM   2598 H14B POPCU  21      19.648  39.803  82.766  1.00  0.00           H
ATOM   2599 H14C POPCU  21      18.141  40.222  83.615  1.00  0.00           H
ATOM   2600  C15 POPCU  21      17.612  39.697  80.989  1.00  0.00           C
ATOM   2601 H15A POPCU  21      17.025  39.083  80.322  1.00  0.00           H
ATOM   2602 H15B POPCU  21      18.444  40.037  80.390  1.00  0.00           H
ATOM   2603 H15C POPCU  21      17.004  40.544  81.271  1.00  0.00           H
ATOM   2604  C11 POPCU  21      19.975  37.923  80.721  1.00  0.00           C
ATOM   2605 H11A POPCU  21      19.856  38.878  80.166  1.00  0.00           H
ATOM   2606 H11B POPCU  21      20.202  37.160  79.947  1.00  0.00           H
ATOM   2607  P   POPCU  21      21.679  37.038  82.503  1.00  0.00           P
ATOM   2608  O13 POPCU  21      20.823  35.854  82.479  1.00  0.00           O
ATOM   2609  O14 POPCU  21      21.896  37.625  83.845  1.00  0.00           O
ATOM   2610  O12 POPCU  21      21.103  38.131  81.565  1.00  0.00           O
ATOM   2611  O11 POPCU  21      22.989  36.736  81.819  1.00  0.00           O
ATOM   2612  C1  POPCU  21      23.071  35.895  80.669  1.00  0.00           C
ATOM   2613  HA  POPCU  21      22.172  35.275  80.469  1.00  0.00           H
ATOM   2614  HB  POPCU  21      23.797  35.097  80.936  1.00  0.00           H
ATOM   2615  C2  POPCU  21      23.501  36.618  79.376  1.00  0.00           C
ATOM   2616  HS  POPCU  21      24.511  36.998  79.639  1.00  0.00           H
ATOM   2617  O21 POPCU  21      22.550  37.668  78.991  1.00  0.00           O
ATOM   2618  C21 POPCU  21      23.117  38.544  78.094  1.00  0.00           C
ATOM   2619  O22 POPCU  21      24.308  38.622  77.800  1.00  0.00           O
ATOM   2620  C22 POPCU  21      22.097  39.551  77.577  1.00  0.00           C
ATOM   2621  H2R POPCU  21      22.567  40.332  76.941  1.00  0.00           H
ATOM   2622  H2S POPCU  21      21.537  40.002  78.424  1.00  0.00           H
ATOM   2623  C3  POPCU  21      23.655  35.514  78.203  1.00  0.00           C
ATOM   2624  HX  POPCU  21      24.406  34.716  78.382  1.00  0.00           H
ATOM   2625  HY  POPCU  21      24.200  36.074  77.413  1.00  0.00           H
ATOM   2626  O31 POPCU  21      22.321  35.093  77.810  1.00  0.00           O
ATOM   2627  C31 POPCU  21      22.052  33.892  78.045  1.00  0.00           C
ATOM   2628  O32 POPCU  21      22.822  32.944  78.229  1.00  0.00           O
ATOM   2629  C32 POPCU  21      20.543  33.609  77.963  1.00  0.00           C
ATOM   2630  H2X POPCU  21      19.912  34.456  78.306  1.00  0.00           H
ATOM   2631  H2Y POPCU  21      20.230  32.653  78.435  1.00  0.00           H
ATOM   2632  C23 POPCU  21      21.071  38.823  76.703  1.00  0.00           C
ATOM   2633  H3R POPCU  21      20.431  39.624  76.276  1.00  0.00           H
ATOM   2634  H3S POPCU  21      20.425  38.014  77.106  1.00  0.00           H
ATOM   2635  C24 POPCU  21      21.729  38.166  75.544  1.00  0.00           C
ATOM   2636  H4R POPCU  21      22.449  37.394  75.890  1.00  0.00           H
ATOM   2637  H4S POPCU  21      22.296  38.938  74.982  1.00  0.00           H
ATOM   2638  C25 POPCU  21      20.792  37.338  74.565  1.00  0.00           C
ATOM   2639  H5R POPCU  21      20.067  38.033  74.091  1.00  0.00           H
ATOM   2640  H5S POPCU  21      20.242  36.562  75.139  1.00  0.00           H
ATOM   2641  C26 POPCU  21      21.409  36.765  73.346  1.00  0.00           C
ATOM   2642  H6R POPCU  21      20.695  36.052  72.880  1.00  0.00           H
ATOM   2643  H6S POPCU  21      22.247  36.154  73.744  1.00  0.00           H
ATOM   2644  C27 POPCU  21      22.033  37.798  72.354  1.00  0.00           C
ATOM   2645  H7R POPCU  21      22.436  37.174  71.527  1.00  0.00           H
ATOM   2646  H7S POPCU  21      22.941  38.201  72.851  1.00  0.00           H
ATOM   2647  C28 POPCU  21      21.111  38.793  71.762  1.00  0.00           C
ATOM   2648  H8R POPCU  21      20.738  39.567  72.466  1.00  0.00           H
ATOM   2649  H8S POPCU  21      20.212  38.220  71.450  1.00  0.00           H
ATOM   2650  C29 POPCU  21      21.741  39.701  70.729  1.00  0.00           C
ATOM   2651  H91 POPCU  21      22.639  40.264  71.027  1.00  0.00           H
ATOM   2652 C210 POPCU  21      21.086  40.031  69.618  1.00  0.00           C
ATOM   2653 H101 POPCU  21      21.647  40.682  68.932  1.00  0.00           H
ATOM   2654 C211 POPCU  21      19.760  39.638  69.108  1.00  0.00           C
ATOM   2655 H11R POPCU  21      19.104  40.527  68.993  1.00  0.00           H
ATOM   2656 H11S POPCU  21      19.103  38.981  69.717  1.00  0.00           H
ATOM   2657 C212 POPCU  21      19.977  39.068  67.666  1.00  0.00           C
ATOM   2658 H12R POPCU  21      20.756  39.661  67.142  1.00  0.00           H
ATOM   2659 H12S POPCU  21      19.064  39.220  67.052  1.00  0.00           H
ATOM   2660 C213 POPCU  21      20.475  37.608  67.652  1.00  0.00           C
ATOM   2661 H13R POPCU  21      19.734  36.990  68.202  1.00  0.00           H
ATOM   2662 H13S POPCU  21      21.421  37.577  68.234  1.00  0.00           H
ATOM   2663 C214 POPCU  21      20.768  37.055  66.252  1.00  0.00           C
ATOM   2664 H14R POPCU  21      21.332  37.809  65.662  1.00  0.00           H
ATOM   2665 H14S POPCU  21      19.774  36.986  65.760  1.00  0.00           H
ATOM   2666 C215 POPCU  21      21.210  35.567  66.313  1.00  0.00           C
ATOM   2667 H15R POPCU  21      20.459  35.064  66.960  1.00  0.00           H
ATOM   2668 H15S POPCU  21      22.200  35.321  66.754  1.00  0.00           H
ATOM   2669 C216 POPCU  21      21.378  34.940  64.917  1.00  0.00           C
ATOM   2670 H16R POPCU  21      21.676  33.918  65.232  1.00  0.00           H
ATOM   2671 H16S POPCU  21      22.253  35.378  64.390  1.00  0.00           H
ATOM   2672 C217 POPCU  21      20.149  34.795  64.022  1.00  0.00           C
ATOM   2673 H17R POPCU  21      19.969  35.793  63.568  1.00  0.00           H
ATOM   2674 H17S POPCU  21      19.305  34.467  64.666  1.00  0.00           H
ATOM   2675 C218 POPCU  21      20.191  33.774  62.893  1.00  0.00           C
ATOM   2676 H18R POPCU  21      19.287  33.791  62.247  1.00  0.00           H
ATOM   2677 H18S POPCU  21      20.414  32.723  63.176  1.00  0.00           H
ATOM   2678 H18T POPCU  21      21.030  34.058  62.222  1.00  0.00           H
ATOM   2679  C33 POPCU  21      20.200  33.602  76.445  1.00  0.00           C
ATOM   2680  H3X POPCU  21      20.653  34.505  75.985  1.00  0.00           H
ATOM   2681  H3Y POPCU  21      19.099  33.699  76.332  1.00  0.00           H
ATOM   2682  C34 POPCU  21      20.685  32.329  75.793  1.00  0.00           C
ATOM   2683  H4X POPCU  21      20.615  31.529  76.560  1.00  0.00           H
ATOM   2684  H4Y POPCU  21      21.772  32.434  75.590  1.00  0.00           H
ATOM   2685  C35 POPCU  21      19.916  32.092  74.463  1.00  0.00           C
ATOM   2686  H5X POPCU  21      18.841  32.347  74.582  1.00  0.00           H
ATOM   2687  H5Y POPCU  21      20.173  31.072  74.106  1.00  0.00           H
ATOM   2688  C36 POPCU  21      20.616  32.832  73.310  1.00  0.00           C
ATOM   2689  H6X POPCU  21      21.717  32.691  73.349  1.00  0.00           H
ATOM   2690  H6Y POPCU  21      20.484  33.933  73.376  1.00  0.00           H
ATOM   2691  C37 POPCU  21      20.111  32.184  71.993  1.00  0.00           C
ATOM   2692  H7X POPCU  21      19.022  32.395  71.929  1.00  0.00           H
ATOM   2693  H7Y POPCU  21      20.255  31.082  72.008  1.00  0.00           H
ATOM   2694  C38 POPCU  21      20.910  32.702  70.780  1.00  0.00           C
ATOM   2695  H8X POPCU  21      21.938  32.533  71.166  1.00  0.00           H
ATOM   2696  H8Y POPCU  21      20.753  33.765  70.498  1.00  0.00           H
ATOM   2697  C39 POPCU  21      20.902  31.776  69.560  1.00  0.00           C
ATOM   2698  H9X POPCU  21      20.073  32.082  68.886  1.00  0.00           H
ATOM   2699  H9Y POPCU  21      20.824  30.713  69.874  1.00  0.00           H
ATOM   2700 C310 POPCU  21      22.164  31.882  68.708  1.00  0.00           C
ATOM   2701 H10X POPCU  21      23.034  31.584  69.331  1.00  0.00           H
ATOM   2702 H10Y POPCU  21      22.403  32.925  68.409  1.00  0.00           H
ATOM   2703 C311 POPCU  21      22.092  30.928  67.517  1.00  0.00           C
ATOM   2704 H11X POPCU  21      22.088  29.861  67.824  1.00  0.00           H
ATOM   2705 H11Y POPCU  21      21.097  31.080  67.046  1.00  0.00           H
ATOM   2706 C312 POPCU  21      23.248  31.068  66.576  1.00  0.00           C
ATOM   2707 H12X POPCU  21      24.196  30.719  67.037  1.00  0.00           H
ATOM   2708 H12Y POPCU  21      23.401  32.140  66.328  1.00  0.00           H
ATOM   2709 C313 POPCU  21      23.029  30.365  65.227  1.00  0.00           C
ATOM   2710 H13X POPCU  21      22.184  30.913  64.758  1.00  0.00           H
ATOM   2711 H13Y POPCU  21      22.761  29.298  65.381  1.00  0.00           H
ATOM   2712 C314 POPCU  21      24.260  30.323  64.309  1.00  0.00           C
ATOM   2713 H14X POPCU  21      25.029  29.648  64.741  1.00  0.00           H
ATOM   2714 H14Y POPCU  21      24.722  31.301  64.056  1.00  0.00           H
ATOM   2715 C315 POPCU  21      23.877  29.864  62.934  1.00  0.00           C
ATOM   2716 H15X POPCU  21      23.272  28.943  63.074  1.00  0.00           H
ATOM   2717 H15Y POPCU  21      24.798  29.796  62.316  1.00  0.00           H
ATOM   2718 C316 POPCU  21      23.073  30.929  62.138  1.00  0.00           C
ATOM   2719 H16X POPCU  21      22.058  30.900  62.589  1.00  0.00           H
ATOM   2720 H16Y POPCU  21      22.982  30.721  61.050  1.00  0.00           H
ATOM   2721 H16Z POPCU  21      23.634  31.883  62.228  1.00  0.00           H
ATOM   2722  N   POPCV  22      56.313  30.955  83.410  1.00  0.00           N
ATOM   2723  C12 POPCV  22      57.612  30.486  82.706  1.00  0.00           C
ATOM   2724 H12A POPCV  22      58.091  31.286  82.161  1.00  0.00           H
ATOM   2725 H12B POPCV  22      57.414  29.753  81.938  1.00  0.00           H
ATOM   2726  C13 POPCV  22      55.749  29.836  84.282  1.00  0.00           C
ATOM   2727 H13A POPCV  22      54.729  29.991  84.603  1.00  0.00           H
ATOM   2728 H13B POPCV  22      55.675  28.898  83.752  1.00  0.00           H
ATOM   2729 H13C POPCV  22      56.364  29.645  85.148  1.00  0.00           H
ATOM   2730  C14 POPCV  22      56.504  32.171  84.293  1.00  0.00           C
ATOM   2731 H14A POPCV  22      56.764  33.037  83.702  1.00  0.00           H
ATOM   2732 H14B POPCV  22      55.590  32.426  84.808  1.00  0.00           H
ATOM   2733 H14C POPCV  22      57.254  31.913  85.026  1.00  0.00           H
ATOM   2734  C15 POPCV  22      55.363  31.328  82.402  1.00  0.00           C
ATOM   2735 H15A POPCV  22      55.738  32.045  81.686  1.00  0.00           H
ATOM   2736 H15B POPCV  22      54.575  31.820  82.953  1.00  0.00           H
ATOM   2737 H15C POPCV  22      54.939  30.533  81.806  1.00  0.00           H
ATOM   2738  C11 POPCV  22      58.696  29.879  83.625  1.00  0.00           C
ATOM   2739 H11A POPCV  22      59.506  29.456  82.994  1.00  0.00           H
ATOM   2740 H11B POPCV  22      58.243  28.980  84.095  1.00  0.00           H
ATOM   2741  P   POPCV  22      60.326  31.851  84.089  1.00  0.00           P
ATOM   2742  O13 POPCV  22      61.599  31.194  84.359  1.00  0.00           O
ATOM   2743  O14 POPCV  22      60.101  33.081  84.808  1.00  0.00           O
ATOM   2744  O12 POPCV  22      59.175  30.892  84.561  1.00  0.00           O
ATOM   2745  O11 POPCV  22      60.252  32.104  82.510  1.00  0.00           O
ATOM   2746  C1  POPCV  22      61.404  31.998  81.747  1.00  0.00           C
ATOM   2747  HA  POPCV  22      61.869  31.007  81.935  1.00  0.00           H
ATOM   2748  HB  POPCV  22      62.106  32.810  82.033  1.00  0.00           H
ATOM   2749  C2  POPCV  22      61.261  32.031  80.244  1.00  0.00           C
ATOM   2750  HS  POPCV  22      62.310  32.116  79.886  1.00  0.00           H
ATOM   2751  O21 POPCV  22      60.477  33.219  79.900  1.00  0.00           O
ATOM   2752  C21 POPCV  22      60.719  33.770  78.720  1.00  0.00           C
ATOM   2753  O22 POPCV  22      61.657  33.573  78.033  1.00  0.00           O
ATOM   2754  C22 POPCV  22      59.671  34.843  78.499  1.00  0.00           C
ATOM   2755  H2R POPCV  22      60.198  35.810  78.648  1.00  0.00           H
ATOM   2756  H2S POPCV  22      58.845  34.700  79.228  1.00  0.00           H
ATOM   2757  C3  POPCV  22      60.561  30.666  79.730  1.00  0.00           C
ATOM   2758  HX  POPCV  22      59.597  30.666  80.283  1.00  0.00           H
ATOM   2759  HY  POPCV  22      61.285  29.874  80.019  1.00  0.00           H
ATOM   2760  O31 POPCV  22      60.246  30.731  78.305  1.00  0.00           O
ATOM   2761  C31 POPCV  22      61.235  30.556  77.425  1.00  0.00           C
ATOM   2762  O32 POPCV  22      62.352  30.213  77.737  1.00  0.00           O
ATOM   2763  C32 POPCV  22      60.779  30.977  76.043  1.00  0.00           C
ATOM   2764  H2X POPCV  22      61.379  31.871  75.767  1.00  0.00           H
ATOM   2765  H2Y POPCV  22      59.730  31.343  76.082  1.00  0.00           H
ATOM   2766  C23 POPCV  22      58.992  34.809  77.137  1.00  0.00           C
ATOM   2767  H3R POPCV  22      58.047  35.389  77.214  1.00  0.00           H
ATOM   2768  H3S POPCV  22      58.618  33.799  76.862  1.00  0.00           H
ATOM   2769  C24 POPCV  22      59.819  35.493  76.007  1.00  0.00           C
ATOM   2770  H4R POPCV  22      60.774  34.965  75.796  1.00  0.00           H
ATOM   2771  H4S POPCV  22      60.042  36.528  76.344  1.00  0.00           H
ATOM   2772  C25 POPCV  22      59.009  35.653  74.695  1.00  0.00           C
ATOM   2773  H5R POPCV  22      59.335  36.627  74.271  1.00  0.00           H
ATOM   2774  H5S POPCV  22      57.934  35.730  74.962  1.00  0.00           H
ATOM   2775  C26 POPCV  22      59.249  34.412  73.822  1.00  0.00           C
ATOM   2776  H6R POPCV  22      59.302  33.557  74.529  1.00  0.00           H
ATOM   2777  H6S POPCV  22      60.302  34.498  73.477  1.00  0.00           H
ATOM   2778  C27 POPCV  22      58.400  34.315  72.551  1.00  0.00           C
ATOM   2779  H7R POPCV  22      58.320  35.333  72.112  1.00  0.00           H
ATOM   2780  H7S POPCV  22      57.381  33.974  72.832  1.00  0.00           H
ATOM   2781  C28 POPCV  22      58.957  33.349  71.486  1.00  0.00           C
ATOM   2782  H8R POPCV  22      58.946  32.416  72.088  1.00  0.00           H
ATOM   2783  H8S POPCV  22      60.017  33.660  71.362  1.00  0.00           H
ATOM   2784  C29 POPCV  22      58.148  33.389  70.162  1.00  0.00           C
ATOM   2785  H91 POPCV  22      58.017  34.408  69.769  1.00  0.00           H
ATOM   2786 C210 POPCV  22      57.311  32.449  69.734  1.00  0.00           C
ATOM   2787 H101 POPCV  22      56.649  32.567  68.863  1.00  0.00           H
ATOM   2788 C211 POPCV  22      56.984  31.091  70.312  1.00  0.00           C
ATOM   2789 H11R POPCV  22      57.611  30.774  71.173  1.00  0.00           H
ATOM   2790 H11S POPCV  22      57.076  30.294  69.544  1.00  0.00           H
ATOM   2791 C212 POPCV  22      55.527  31.045  70.760  1.00  0.00           C
ATOM   2792 H12R POPCV  22      55.284  29.962  70.823  1.00  0.00           H
ATOM   2793 H12S POPCV  22      54.815  31.514  70.047  1.00  0.00           H
ATOM   2794 C213 POPCV  22      55.266  31.802  72.026  1.00  0.00           C
ATOM   2795 H13R POPCV  22      54.193  31.634  72.259  1.00  0.00           H
ATOM   2796 H13S POPCV  22      55.527  32.875  71.906  1.00  0.00           H
ATOM   2797 C214 POPCV  22      56.123  31.286  73.188  1.00  0.00           C
ATOM   2798 H14R POPCV  22      57.209  31.342  72.961  1.00  0.00           H
ATOM   2799 H14S POPCV  22      55.904  30.226  73.437  1.00  0.00           H
ATOM   2800 C215 POPCV  22      55.796  32.037  74.494  1.00  0.00           C
ATOM   2801 H15R POPCV  22      54.752  31.732  74.720  1.00  0.00           H
ATOM   2802 H15S POPCV  22      55.966  33.133  74.436  1.00  0.00           H
ATOM   2803 C216 POPCV  22      56.581  31.452  75.645  1.00  0.00           C
ATOM   2804 H16R POPCV  22      57.675  31.557  75.484  1.00  0.00           H
ATOM   2805 H16S POPCV  22      56.432  30.363  75.803  1.00  0.00           H
ATOM   2806 C217 POPCV  22      56.298  32.217  76.956  1.00  0.00           C
ATOM   2807 H17R POPCV  22      55.203  32.122  77.118  1.00  0.00           H
ATOM   2808 H17S POPCV  22      56.531  33.297  76.847  1.00  0.00           H
ATOM   2809 C218 POPCV  22      57.187  31.728  78.081  1.00  0.00           C
ATOM   2810 H18R POPCV  22      56.952  30.664  78.295  1.00  0.00           H
ATOM   2811 H18S POPCV  22      57.088  32.362  78.988  1.00  0.00           H
ATOM   2812 H18T POPCV  22      58.257  31.762  77.787  1.00  0.00           H
ATOM   2813  C33 POPCV  22      60.984  29.784  75.060  1.00  0.00           C
ATOM   2814  H3X POPCV  22      60.127  29.078  75.102  1.00  0.00           H
ATOM   2815  H3Y POPCV  22      61.935  29.219  75.161  1.00  0.00           H
ATOM   2816  C34 POPCV  22      61.030  30.251  73.613  1.00  0.00           C
ATOM   2817  H4X POPCV  22      61.902  30.930  73.500  1.00  0.00           H
ATOM   2818  H4Y POPCV  22      60.137  30.778  73.213  1.00  0.00           H
ATOM   2819  C35 POPCV  22      61.244  29.099  72.618  1.00  0.00           C
ATOM   2820  H5X POPCV  22      60.515  28.300  72.872  1.00  0.00           H
ATOM   2821  H5Y POPCV  22      62.222  28.627  72.854  1.00  0.00           H
ATOM   2822  C36 POPCV  22      61.226  29.516  71.090  1.00  0.00           C
ATOM   2823  H6X POPCV  22      60.485  30.338  70.994  1.00  0.00           H
ATOM   2824  H6Y POPCV  22      60.794  28.620  70.594  1.00  0.00           H
ATOM   2825  C37 POPCV  22      62.546  29.700  70.377  1.00  0.00           C
ATOM   2826  H7X POPCV  22      63.150  28.768  70.365  1.00  0.00           H
ATOM   2827  H7Y POPCV  22      63.148  30.469  70.907  1.00  0.00           H
ATOM   2828  C38 POPCV  22      62.288  30.177  68.956  1.00  0.00           C
ATOM   2829  H8X POPCV  22      61.518  29.490  68.545  1.00  0.00           H
ATOM   2830  H8Y POPCV  22      63.225  30.060  68.370  1.00  0.00           H
ATOM   2831  C39 POPCV  22      61.867  31.669  68.758  1.00  0.00           C
ATOM   2832  H9X POPCV  22      60.913  31.937  69.261  1.00  0.00           H
ATOM   2833  H9Y POPCV  22      61.677  31.762  67.667  1.00  0.00           H
ATOM   2834 C310 POPCV  22      63.032  32.629  69.175  1.00  0.00           C
ATOM   2835 H10X POPCV  22      63.895  32.507  68.485  1.00  0.00           H
ATOM   2836 H10Y POPCV  22      63.240  32.385  70.239  1.00  0.00           H
ATOM   2837 C311 POPCV  22      62.654  34.136  69.156  1.00  0.00           C
ATOM   2838 H11X POPCV  22      61.719  34.220  69.750  1.00  0.00           H
ATOM   2839 H11Y POPCV  22      62.381  34.564  68.168  1.00  0.00           H
ATOM   2840 C312 POPCV  22      63.759  35.036  69.686  1.00  0.00           C
ATOM   2841 H12X POPCV  22      63.336  36.062  69.728  1.00  0.00           H
ATOM   2842 H12Y POPCV  22      64.577  34.930  68.942  1.00  0.00           H
ATOM   2843 C313 POPCV  22      64.436  34.646  71.037  1.00  0.00           C
ATOM   2844 H13X POPCV  22      65.125  35.485  71.277  1.00  0.00           H
ATOM   2845 H13Y POPCV  22      64.995  33.686  71.051  1.00  0.00           H
ATOM   2846 C314 POPCV  22      63.386  34.605  72.271  1.00  0.00           C
ATOM   2847 H14X POPCV  22      62.653  33.890  71.840  1.00  0.00           H
ATOM   2848 H14Y POPCV  22      62.914  35.563  72.576  1.00  0.00           H
ATOM   2849 C315 POPCV  22      63.993  33.940  73.472  1.00  0.00           C
ATOM   2850 H15X POPCV  22      65.031  34.292  73.655  1.00  0.00           H
ATOM   2851 H15Y POPCV  22      64.116  32.854  73.271  1.00  0.00           H
ATOM   2852 C316 POPCV  22      63.106  34.108  74.671  1.00  0.00           C
ATOM   2853 H16X POPCV  22      62.185  33.521  74.469  1.00  0.00           H
ATOM   2854 H16Y POPCV  22      62.736  35.147  74.799  1.00  0.00           H
ATOM   2855 H16Z POPCV  22      63.624  33.745  75.585  1.00  0.00           H
ATOM   2856  N   POPCW  23      64.843  11.452  84.715  1.00  0.00           N
ATOM   2857  C12 POPCW  23      65.413  11.786  83.362  1.00  0.00           C
ATOM   2858 H12A POPCW  23      65.263  12.855  83.327  1.00  0.00           H
ATOM   2859 H12B POPCW  23      64.772  11.411  82.577  1.00  0.00           H
ATOM   2860  C13 POPCW  23      65.760  12.101  85.708  1.00  0.00           C
ATOM   2861 H13A POPCW  23      66.678  11.542  85.599  1.00  0.00           H
ATOM   2862 H13B POPCW  23      65.931  13.143  85.480  1.00  0.00           H
ATOM   2863 H13C POPCW  23      65.455  12.062  86.743  1.00  0.00           H
ATOM   2864  C14 POPCW  23      63.418  12.056  84.854  1.00  0.00           C
ATOM   2865 H14A POPCW  23      63.424  13.133  84.781  1.00  0.00           H
ATOM   2866 H14B POPCW  23      62.867  11.676  84.006  1.00  0.00           H
ATOM   2867 H14C POPCW  23      62.883  11.608  85.678  1.00  0.00           H
ATOM   2868  C15 POPCW  23      64.801   9.982  84.988  1.00  0.00           C
ATOM   2869 H15A POPCW  23      64.709   9.876  86.059  1.00  0.00           H
ATOM   2870 H15B POPCW  23      65.646   9.408  84.639  1.00  0.00           H
ATOM   2871 H15C POPCW  23      63.913   9.696  84.444  1.00  0.00           H
ATOM   2872  C11 POPCW  23      66.931  11.466  82.975  1.00  0.00           C
ATOM   2873 H11A POPCW  23      67.114  11.531  81.881  1.00  0.00           H
ATOM   2874 H11B POPCW  23      67.143  10.385  83.115  1.00  0.00           H
ATOM   2875  P   POPCW  23      68.021  13.725  83.392  1.00  0.00           P
ATOM   2876  O13 POPCW  23      69.219  14.236  84.048  1.00  0.00           O
ATOM   2877  O14 POPCW  23      66.779  14.463  83.738  1.00  0.00           O
ATOM   2878  O12 POPCW  23      67.880  12.248  83.781  1.00  0.00           O
ATOM   2879  O11 POPCW  23      68.243  13.703  81.842  1.00  0.00           O
ATOM   2880  C1  POPCW  23      68.059  14.902  81.090  1.00  0.00           C
ATOM   2881  HA  POPCW  23      68.227  15.861  81.624  1.00  0.00           H
ATOM   2882  HB  POPCW  23      67.035  14.908  80.659  1.00  0.00           H
ATOM   2883  C2  POPCW  23      69.026  14.858  79.804  1.00  0.00           C
ATOM   2884  HS  POPCW  23      69.628  15.781  79.948  1.00  0.00           H
ATOM   2885  O21 POPCW  23      68.257  14.681  78.571  1.00  0.00           O
ATOM   2886  C21 POPCW  23      68.236  15.644  77.713  1.00  0.00           C
ATOM   2887  O22 POPCW  23      68.804  16.715  77.841  1.00  0.00           O
ATOM   2888  C22 POPCW  23      67.294  15.171  76.567  1.00  0.00           C
ATOM   2889  H2R POPCW  23      66.309  14.874  76.986  1.00  0.00           H
ATOM   2890  H2S POPCW  23      67.062  16.066  75.951  1.00  0.00           H
ATOM   2891  C3  POPCW  23      70.169  13.741  79.915  1.00  0.00           C
ATOM   2892  HX  POPCW  23      69.701  12.734  79.884  1.00  0.00           H
ATOM   2893  HY  POPCW  23      70.672  13.839  80.901  1.00  0.00           H
ATOM   2894  O31 POPCW  23      71.094  13.825  78.759  1.00  0.00           O
ATOM   2895  C31 POPCW  23      72.247  14.477  79.007  1.00  0.00           C
ATOM   2896  O32 POPCW  23      72.453  15.091  80.058  1.00  0.00           O
ATOM   2897  C32 POPCW  23      73.133  14.436  77.760  1.00  0.00           C
ATOM   2898  H2X POPCW  23      73.717  13.490  77.748  1.00  0.00           H
ATOM   2899  H2Y POPCW  23      73.818  15.307  77.837  1.00  0.00           H
ATOM   2900  C23 POPCW  23      67.800  14.203  75.497  1.00  0.00           C
ATOM   2901  H3R POPCW  23      67.863  13.145  75.828  1.00  0.00           H
ATOM   2902  H3S POPCW  23      68.828  14.572  75.296  1.00  0.00           H
ATOM   2903  C24 POPCW  23      67.027  14.253  74.102  1.00  0.00           C
ATOM   2904  H4R POPCW  23      67.010  15.323  73.804  1.00  0.00           H
ATOM   2905  H4S POPCW  23      65.982  13.899  74.237  1.00  0.00           H
ATOM   2906  C25 POPCW  23      67.791  13.438  72.948  1.00  0.00           C
ATOM   2907  H5R POPCW  23      67.672  12.341  73.078  1.00  0.00           H
ATOM   2908  H5S POPCW  23      68.887  13.582  73.063  1.00  0.00           H
ATOM   2909  C26 POPCW  23      67.305  13.946  71.621  1.00  0.00           C
ATOM   2910  H6R POPCW  23      67.201  15.048  71.724  1.00  0.00           H
ATOM   2911  H6S POPCW  23      66.329  13.456  71.420  1.00  0.00           H
ATOM   2912  C27 POPCW  23      68.195  13.720  70.408  1.00  0.00           C
ATOM   2913  H7R POPCW  23      69.097  14.336  70.610  1.00  0.00           H
ATOM   2914  H7S POPCW  23      67.778  14.092  69.448  1.00  0.00           H
ATOM   2915  C28 POPCW  23      68.861  12.252  70.232  1.00  0.00           C
ATOM   2916  H8R POPCW  23      69.648  12.109  71.004  1.00  0.00           H
ATOM   2917  H8S POPCW  23      69.468  12.427  69.318  1.00  0.00           H
ATOM   2918  C29 POPCW  23      67.822  11.184  70.229  1.00  0.00           C
ATOM   2919  H91 POPCW  23      67.453  10.885  71.221  1.00  0.00           H
ATOM   2920 C210 POPCW  23      67.471  10.503  69.126  1.00  0.00           C
ATOM   2921 H101 POPCW  23      66.669   9.755  69.212  1.00  0.00           H
ATOM   2922 C211 POPCW  23      67.903  10.696  67.660  1.00  0.00           C
ATOM   2923 H11R POPCW  23      68.374  11.691  67.517  1.00  0.00           H
ATOM   2924 H11S POPCW  23      67.003  10.718  67.008  1.00  0.00           H
ATOM   2925 C212 POPCW  23      68.893   9.524  67.277  1.00  0.00           C
ATOM   2926 H12R POPCW  23      68.346   8.559  67.221  1.00  0.00           H
ATOM   2927 H12S POPCW  23      69.803   9.495  67.913  1.00  0.00           H
ATOM   2928 C213 POPCW  23      69.421   9.698  65.805  1.00  0.00           C
ATOM   2929 H13R POPCW  23      69.765  10.726  65.561  1.00  0.00           H
ATOM   2930 H13S POPCW  23      68.562   9.595  65.109  1.00  0.00           H
ATOM   2931 C214 POPCW  23      70.565   8.737  65.491  1.00  0.00           C
ATOM   2932 H14R POPCW  23      70.787   8.094  66.369  1.00  0.00           H
ATOM   2933 H14S POPCW  23      71.588   9.168  65.444  1.00  0.00           H
ATOM   2934 C215 POPCW  23      70.127   7.675  64.483  1.00  0.00           C
ATOM   2935 H15R POPCW  23      70.248   8.039  63.441  1.00  0.00           H
ATOM   2936 H15S POPCW  23      69.077   7.409  64.731  1.00  0.00           H
ATOM   2937 C216 POPCW  23      71.016   6.484  64.467  1.00  0.00           C
ATOM   2938 H16R POPCW  23      70.882   5.843  65.364  1.00  0.00           H
ATOM   2939 H16S POPCW  23      72.039   6.917  64.491  1.00  0.00           H
ATOM   2940 C217 POPCW  23      70.903   5.608  63.245  1.00  0.00           C
ATOM   2941 H17R POPCW  23      70.851   6.278  62.360  1.00  0.00           H
ATOM   2942 H17S POPCW  23      69.953   5.032  63.267  1.00  0.00           H
ATOM   2943 C218 POPCW  23      72.016   4.539  63.136  1.00  0.00           C
ATOM   2944 H18R POPCW  23      73.010   4.983  62.911  1.00  0.00           H
ATOM   2945 H18S POPCW  23      71.702   3.786  62.382  1.00  0.00           H
ATOM   2946 H18T POPCW  23      72.054   4.065  64.140  1.00  0.00           H
ATOM   2947  C33 POPCW  23      72.348  14.635  76.512  1.00  0.00           C
ATOM   2948  H3X POPCW  23      71.824  15.613  76.568  1.00  0.00           H
ATOM   2949  H3Y POPCW  23      71.546  13.882  76.350  1.00  0.00           H
ATOM   2950  C34 POPCW  23      73.227  14.522  75.269  1.00  0.00           C
ATOM   2951  H4X POPCW  23      73.589  13.478  75.148  1.00  0.00           H
ATOM   2952  H4Y POPCW  23      74.171  15.087  75.424  1.00  0.00           H
ATOM   2953  C35 POPCW  23      72.620  15.164  74.079  1.00  0.00           C
ATOM   2954  H5X POPCW  23      72.359  16.221  74.303  1.00  0.00           H
ATOM   2955  H5Y POPCW  23      71.718  14.558  73.848  1.00  0.00           H
ATOM   2956  C36 POPCW  23      73.524  14.916  72.871  1.00  0.00           C
ATOM   2957  H6X POPCW  23      73.371  13.835  72.664  1.00  0.00           H
ATOM   2958  H6Y POPCW  23      74.602  15.130  73.032  1.00  0.00           H
ATOM   2959  C37 POPCW  23      73.099  15.511  71.496  1.00  0.00           C
ATOM   2960  H7X POPCW  23      73.094  16.614  71.627  1.00  0.00           H
ATOM   2961  H7Y POPCW  23      72.080  15.080  71.393  1.00  0.00           H
ATOM   2962  C38 POPCW  23      74.036  15.248  70.365  1.00  0.00           C
ATOM   2963  H8X POPCW  23      73.569  15.473  69.382  1.00  0.00           H
ATOM   2964  H8Y POPCW  23      74.239  14.160  70.271  1.00  0.00           H
ATOM   2965  C39 POPCW  23      75.433  16.081  70.439  1.00  0.00           C
ATOM   2966  H9X POPCW  23      76.017  15.501  71.186  1.00  0.00           H
ATOM   2967  H9Y POPCW  23      75.269  17.121  70.794  1.00  0.00           H
ATOM   2968 C310 POPCW  23      76.087  16.148  69.068  1.00  0.00           C
ATOM   2969 H10X POPCW  23      76.285  15.110  68.725  1.00  0.00           H
ATOM   2970 H10Y POPCW  23      77.039  16.686  69.265  1.00  0.00           H
ATOM   2971 C311 POPCW  23      75.327  17.013  68.060  1.00  0.00           C
ATOM   2972 H11X POPCW  23      75.702  18.048  67.909  1.00  0.00           H
ATOM   2973 H11Y POPCW  23      74.322  17.122  68.520  1.00  0.00           H
ATOM   2974 C312 POPCW  23      74.990  16.308  66.673  1.00  0.00           C
ATOM   2975 H12X POPCW  23      74.703  15.239  66.772  1.00  0.00           H
ATOM   2976 H12Y POPCW  23      75.970  16.199  66.161  1.00  0.00           H
ATOM   2977 C313 POPCW  23      73.881  17.084  66.065  1.00  0.00           C
ATOM   2978 H13X POPCW  23      74.239  18.133  65.980  1.00  0.00           H
ATOM   2979 H13Y POPCW  23      73.094  17.013  66.847  1.00  0.00           H
ATOM   2980 C314 POPCW  23      73.701  16.502  64.672  1.00  0.00           C
ATOM   2981 H14X POPCW  23      73.329  15.471  64.850  1.00  0.00           H
ATOM   2982 H14Y POPCW  23      74.618  16.466  64.046  1.00  0.00           H
ATOM   2983 C315 POPCW  23      72.679  17.286  63.890  1.00  0.00           C
ATOM   2984 H15X POPCW  23      73.076  18.307  63.706  1.00  0.00           H
ATOM   2985 H15Y POPCW  23      71.796  17.194  64.558  1.00  0.00           H
ATOM   2986 C316 POPCW  23      72.306  16.803  62.527  1.00  0.00           C
ATOM   2987 H16X POPCW  23      73.021  17.169  61.759  1.00  0.00           H
ATOM   2988 H16Y POPCW  23      71.277  17.028  62.175  1.00  0.00           H
ATOM   2989 H16Z POPCW  23      72.366  15.696  62.460  1.00  0.00           H
ATOM   2990  N   POPCX  24       8.460  30.263  89.870  1.00  0.00           N
ATOM   2991  C12 POPCX  24       8.246  31.358  88.876  1.00  0.00           C
ATOM   2992 H12A POPCX  24       8.925  32.141  89.177  1.00  0.00           H
ATOM   2993 H12B POPCX  24       7.271  31.799  89.019  1.00  0.00           H
ATOM   2994  C13 POPCX  24       8.225  30.871  91.283  1.00  0.00           C
ATOM   2995 H13A POPCX  24       7.152  30.933  91.391  1.00  0.00           H
ATOM   2996 H13B POPCX  24       8.524  30.203  92.077  1.00  0.00           H
ATOM   2997 H13C POPCX  24       8.640  31.850  91.474  1.00  0.00           H
ATOM   2998  C14 POPCX  24       7.479  29.081  89.688  1.00  0.00           C
ATOM   2999 H14A POPCX  24       6.443  29.319  89.879  1.00  0.00           H
ATOM   3000 H14B POPCX  24       7.593  28.624  88.717  1.00  0.00           H
ATOM   3001 H14C POPCX  24       7.589  28.268  90.390  1.00  0.00           H
ATOM   3002  C15 POPCX  24       9.791  29.694  89.798  1.00  0.00           C
ATOM   3003 H15A POPCX  24      10.204  29.314  90.721  1.00  0.00           H
ATOM   3004 H15B POPCX  24      10.500  30.372  89.346  1.00  0.00           H
ATOM   3005 H15C POPCX  24       9.831  28.864  89.109  1.00  0.00           H
ATOM   3006  C11 POPCX  24       8.619  31.126  87.358  1.00  0.00           C
ATOM   3007 H11A POPCX  24       8.232  32.036  86.851  1.00  0.00           H
ATOM   3008 H11B POPCX  24       8.130  30.170  87.074  1.00  0.00           H
ATOM   3009  P   POPCX  24      10.600  29.887  86.184  1.00  0.00           P
ATOM   3010  O13 POPCX  24      10.257  28.680  86.933  1.00  0.00           O
ATOM   3011  O14 POPCX  24      12.019  30.127  85.942  1.00  0.00           O
ATOM   3012  O12 POPCX  24      10.036  31.013  87.083  1.00  0.00           O
ATOM   3013  O11 POPCX  24       9.859  30.030  84.829  1.00  0.00           O
ATOM   3014  C1  POPCX  24       9.788  31.364  84.319  1.00  0.00           C
ATOM   3015  HA  POPCX  24      10.487  32.128  84.722  1.00  0.00           H
ATOM   3016  HB  POPCX  24       8.726  31.680  84.395  1.00  0.00           H
ATOM   3017  C2  POPCX  24      10.001  31.500  82.810  1.00  0.00           C
ATOM   3018  HS  POPCX  24       9.501  32.433  82.473  1.00  0.00           H
ATOM   3019  O21 POPCX  24       9.403  30.362  82.010  1.00  0.00           O
ATOM   3020  C21 POPCX  24       8.312  30.589  81.445  1.00  0.00           C
ATOM   3021  O22 POPCX  24       7.623  31.591  81.609  1.00  0.00           O
ATOM   3022  C22 POPCX  24       8.202  29.576  80.279  1.00  0.00           C
ATOM   3023  H2R POPCX  24       8.595  28.571  80.539  1.00  0.00           H
ATOM   3024  H2S POPCX  24       8.984  29.955  79.587  1.00  0.00           H
ATOM   3025  C3  POPCX  24      11.483  31.593  82.409  1.00  0.00           C
ATOM   3026  HX  POPCX  24      11.935  30.634  82.743  1.00  0.00           H
ATOM   3027  HY  POPCX  24      12.072  32.381  82.926  1.00  0.00           H
ATOM   3028  O31 POPCX  24      11.766  31.502  81.058  1.00  0.00           O
ATOM   3029  C31 POPCX  24      11.534  32.656  80.471  1.00  0.00           C
ATOM   3030  O32 POPCX  24      11.078  33.658  80.944  1.00  0.00           O
ATOM   3031  C32 POPCX  24      12.057  32.652  79.063  1.00  0.00           C
ATOM   3032  H2X POPCX  24      12.343  31.638  78.710  1.00  0.00           H
ATOM   3033  H2Y POPCX  24      12.919  33.348  78.984  1.00  0.00           H
ATOM   3034  C23 POPCX  24       6.809  29.594  79.699  1.00  0.00           C
ATOM   3035  H3R POPCX  24       6.362  30.610  79.743  1.00  0.00           H
ATOM   3036  H3S POPCX  24       6.172  29.002  80.390  1.00  0.00           H
ATOM   3037  C24 POPCX  24       6.542  29.073  78.273  1.00  0.00           C
ATOM   3038  H4R POPCX  24       6.895  29.868  77.583  1.00  0.00           H
ATOM   3039  H4S POPCX  24       5.450  29.053  78.066  1.00  0.00           H
ATOM   3040  C25 POPCX  24       7.030  27.644  77.886  1.00  0.00           C
ATOM   3041  H5R POPCX  24       6.554  26.881  78.539  1.00  0.00           H
ATOM   3042  H5S POPCX  24       8.132  27.504  77.905  1.00  0.00           H
ATOM   3043  C26 POPCX  24       6.609  27.258  76.447  1.00  0.00           C
ATOM   3044  H6R POPCX  24       5.505  27.274  76.324  1.00  0.00           H
ATOM   3045  H6S POPCX  24       7.058  26.275  76.192  1.00  0.00           H
ATOM   3046  C27 POPCX  24       7.107  28.261  75.371  1.00  0.00           C
ATOM   3047  H7R POPCX  24       8.180  28.422  75.609  1.00  0.00           H
ATOM   3048  H7S POPCX  24       6.626  29.252  75.516  1.00  0.00           H
ATOM   3049  C28 POPCX  24       7.088  27.832  73.900  1.00  0.00           C
ATOM   3050  H8R POPCX  24       7.594  26.844  73.843  1.00  0.00           H
ATOM   3051  H8S POPCX  24       7.744  28.507  73.310  1.00  0.00           H
ATOM   3052  C29 POPCX  24       5.726  27.759  73.176  1.00  0.00           C
ATOM   3053  H91 POPCX  24       4.923  27.324  73.789  1.00  0.00           H
ATOM   3054 C210 POPCX  24       5.323  28.523  72.151  1.00  0.00           C
ATOM   3055 H101 POPCX  24       4.341  28.351  71.685  1.00  0.00           H
ATOM   3056 C211 POPCX  24       6.262  29.251  71.235  1.00  0.00           C
ATOM   3057 H11R POPCX  24       7.231  28.735  71.064  1.00  0.00           H
ATOM   3058 H11S POPCX  24       6.424  30.229  71.735  1.00  0.00           H
ATOM   3059 C212 POPCX  24       5.710  29.468  69.808  1.00  0.00           C
ATOM   3060 H12R POPCX  24       4.864  30.184  69.751  1.00  0.00           H
ATOM   3061 H12S POPCX  24       5.404  28.447  69.493  1.00  0.00           H
ATOM   3062 C213 POPCX  24       6.788  29.751  68.769  1.00  0.00           C
ATOM   3063 H13R POPCX  24       7.632  29.032  68.836  1.00  0.00           H
ATOM   3064 H13S POPCX  24       7.362  30.686  68.944  1.00  0.00           H
ATOM   3065 C214 POPCX  24       6.186  29.662  67.389  1.00  0.00           C
ATOM   3066 H14R POPCX  24       5.426  30.471  67.347  1.00  0.00           H
ATOM   3067 H14S POPCX  24       5.588  28.746  67.193  1.00  0.00           H
ATOM   3068 C215 POPCX  24       7.215  29.717  66.217  1.00  0.00           C
ATOM   3069 H15R POPCX  24       7.781  28.761  66.191  1.00  0.00           H
ATOM   3070 H15S POPCX  24       7.934  30.533  66.442  1.00  0.00           H
ATOM   3071 C216 POPCX  24       6.573  29.938  64.812  1.00  0.00           C
ATOM   3072 H16R POPCX  24       6.138  30.959  64.752  1.00  0.00           H
ATOM   3073 H16S POPCX  24       5.804  29.138  64.757  1.00  0.00           H
ATOM   3074 C217 POPCX  24       7.677  29.829  63.736  1.00  0.00           C
ATOM   3075 H17R POPCX  24       7.363  29.190  62.883  1.00  0.00           H
ATOM   3076 H17S POPCX  24       8.516  29.345  64.281  1.00  0.00           H
ATOM   3077 C218 POPCX  24       8.123  31.168  63.062  1.00  0.00           C
ATOM   3078 H18R POPCX  24       7.602  31.334  62.094  1.00  0.00           H
ATOM   3079 H18S POPCX  24       9.223  31.247  62.925  1.00  0.00           H
ATOM   3080 H18T POPCX  24       7.674  31.988  63.661  1.00  0.00           H
ATOM   3081  C33 POPCX  24      11.038  33.058  77.971  1.00  0.00           C
ATOM   3082  H3X POPCX  24      10.583  34.052  78.174  1.00  0.00           H
ATOM   3083  H3Y POPCX  24      10.173  32.363  78.034  1.00  0.00           H
ATOM   3084  C34 POPCX  24      11.618  33.093  76.566  1.00  0.00           C
ATOM   3085  H4X POPCX  24      12.159  32.170  76.268  1.00  0.00           H
ATOM   3086  H4Y POPCX  24      12.358  33.921  76.554  1.00  0.00           H
ATOM   3087  C35 POPCX  24      10.602  33.299  75.414  1.00  0.00           C
ATOM   3088  H5X POPCX  24       9.828  34.014  75.765  1.00  0.00           H
ATOM   3089  H5Y POPCX  24      10.184  32.270  75.379  1.00  0.00           H
ATOM   3090  C36 POPCX  24      11.157  33.879  74.094  1.00  0.00           C
ATOM   3091  H6X POPCX  24      10.508  33.591  73.240  1.00  0.00           H
ATOM   3092  H6Y POPCX  24      12.168  33.445  73.937  1.00  0.00           H
ATOM   3093  C37 POPCX  24      11.405  35.365  73.968  1.00  0.00           C
ATOM   3094  H7X POPCX  24      11.870  35.715  74.915  1.00  0.00           H
ATOM   3095  H7Y POPCX  24      10.401  35.826  73.846  1.00  0.00           H
ATOM   3096  C38 POPCX  24      12.348  35.775  72.840  1.00  0.00           C
ATOM   3097  H8X POPCX  24      13.343  35.312  73.007  1.00  0.00           H
ATOM   3098  H8Y POPCX  24      12.406  36.885  72.826  1.00  0.00           H
ATOM   3099  C39 POPCX  24      11.829  35.244  71.437  1.00  0.00           C
ATOM   3100  H9X POPCX  24      10.768  35.518  71.253  1.00  0.00           H
ATOM   3101  H9Y POPCX  24      11.711  34.140  71.421  1.00  0.00           H
ATOM   3102 C310 POPCX  24      12.616  35.814  70.175  1.00  0.00           C
ATOM   3103 H10X POPCX  24      13.701  35.614  70.305  1.00  0.00           H
ATOM   3104 H10Y POPCX  24      12.548  36.923  70.187  1.00  0.00           H
ATOM   3105 C311 POPCX  24      12.329  35.122  68.869  1.00  0.00           C
ATOM   3106 H11X POPCX  24      12.285  34.014  68.936  1.00  0.00           H
ATOM   3107 H11Y POPCX  24      13.166  35.332  68.169  1.00  0.00           H
ATOM   3108 C312 POPCX  24      11.047  35.649  68.237  1.00  0.00           C
ATOM   3109 H12X POPCX  24      11.075  36.712  68.560  1.00  0.00           H
ATOM   3110 H12Y POPCX  24      10.162  35.362  68.845  1.00  0.00           H
ATOM   3111 C313 POPCX  24      11.015  35.564  66.665  1.00  0.00           C
ATOM   3112 H13X POPCX  24      11.922  36.120  66.345  1.00  0.00           H
ATOM   3113 H13Y POPCX  24      10.132  36.162  66.353  1.00  0.00           H
ATOM   3114 C314 POPCX  24      10.995  34.175  65.993  1.00  0.00           C
ATOM   3115 H14X POPCX  24      10.181  33.674  66.560  1.00  0.00           H
ATOM   3116 H14Y POPCX  24      11.905  33.593  66.255  1.00  0.00           H
ATOM   3117 C315 POPCX  24      10.763  34.264  64.446  1.00  0.00           C
ATOM   3118 H15X POPCX  24       9.894  34.913  64.207  1.00  0.00           H
ATOM   3119 H15Y POPCX  24      10.519  33.237  64.099  1.00  0.00           H
ATOM   3120 C316 POPCX  24      11.926  34.819  63.584  1.00  0.00           C
ATOM   3121 H16X POPCX  24      12.835  34.468  64.117  1.00  0.00           H
ATOM   3122 H16Y POPCX  24      11.784  35.919  63.631  1.00  0.00           H
ATOM   3123 H16Z POPCX  24      11.971  34.406  62.553  1.00  0.00           H
ATOM   3124  N   POPCY  25      54.464  37.977  89.861  1.00  0.00           N
ATOM   3125  C12 POPCY  25      53.295  38.199  88.915  1.00  0.00           C
ATOM   3126 H12A POPCY  25      52.661  39.049  89.116  1.00  0.00           H
ATOM   3127 H12B POPCY  25      52.628  37.439  89.294  1.00  0.00           H
ATOM   3128  C13 POPCY  25      55.022  36.557  89.586  1.00  0.00           C
ATOM   3129 H13A POPCY  25      55.524  36.107  90.430  1.00  0.00           H
ATOM   3130 H13B POPCY  25      54.197  35.867  89.481  1.00  0.00           H
ATOM   3131 H13C POPCY  25      55.619  36.450  88.693  1.00  0.00           H
ATOM   3132  C14 POPCY  25      55.562  39.011  89.666  1.00  0.00           C
ATOM   3133 H14A POPCY  25      55.096  39.946  89.939  1.00  0.00           H
ATOM   3134 H14B POPCY  25      56.382  38.792  90.334  1.00  0.00           H
ATOM   3135 H14C POPCY  25      55.822  39.124  88.624  1.00  0.00           H
ATOM   3136  C15 POPCY  25      54.076  37.948  91.357  1.00  0.00           C
ATOM   3137 H15A POPCY  25      54.960  37.771  91.952  1.00  0.00           H
ATOM   3138 H15B POPCY  25      53.425  37.112  91.569  1.00  0.00           H
ATOM   3139 H15C POPCY  25      53.620  38.897  91.597  1.00  0.00           H
ATOM   3140  C11 POPCY  25      53.503  38.139  87.429  1.00  0.00           C
ATOM   3141 H11A POPCY  25      52.601  37.925  86.817  1.00  0.00           H
ATOM   3142 H11B POPCY  25      54.111  37.260  87.124  1.00  0.00           H
ATOM   3143  P   POPCY  25      53.427  40.756  86.868  1.00  0.00           P
ATOM   3144  O13 POPCY  25      54.492  41.758  87.081  1.00  0.00           O
ATOM   3145  O14 POPCY  25      52.327  40.861  87.831  1.00  0.00           O
ATOM   3146  O12 POPCY  25      54.078  39.333  87.034  1.00  0.00           O
ATOM   3147  O11 POPCY  25      53.021  40.972  85.372  1.00  0.00           O
ATOM   3148  C1  POPCY  25      51.640  40.527  85.028  1.00  0.00           C
ATOM   3149  HA  POPCY  25      50.966  41.174  85.629  1.00  0.00           H
ATOM   3150  HB  POPCY  25      51.494  39.435  85.170  1.00  0.00           H
ATOM   3151  C2  POPCY  25      51.417  40.679  83.474  1.00  0.00           C
ATOM   3152  HS  POPCY  25      50.316  40.547  83.406  1.00  0.00           H
ATOM   3153  O21 POPCY  25      52.015  39.568  82.762  1.00  0.00           O
ATOM   3154  C21 POPCY  25      51.487  39.270  81.547  1.00  0.00           C
ATOM   3155  O22 POPCY  25      50.325  39.523  81.225  1.00  0.00           O
ATOM   3156  C22 POPCY  25      52.514  38.572  80.722  1.00  0.00           C
ATOM   3157  H2R POPCY  25      52.328  37.506  80.974  1.00  0.00           H
ATOM   3158  H2S POPCY  25      53.486  38.981  81.070  1.00  0.00           H
ATOM   3159  C3  POPCY  25      51.921  42.048  82.985  1.00  0.00           C
ATOM   3160  HX  POPCY  25      53.014  41.984  82.795  1.00  0.00           H
ATOM   3161  HY  POPCY  25      51.848  42.834  83.767  1.00  0.00           H
ATOM   3162  O31 POPCY  25      51.320  42.399  81.747  1.00  0.00           O
ATOM   3163  C31 POPCY  25      50.726  43.551  81.599  1.00  0.00           C
ATOM   3164  O32 POPCY  25      50.547  44.401  82.462  1.00  0.00           O
ATOM   3165  C32 POPCY  25      50.067  43.687  80.219  1.00  0.00           C
ATOM   3166  H2X POPCY  25      48.966  43.588  80.334  1.00  0.00           H
ATOM   3167  H2Y POPCY  25      50.272  42.849  79.519  1.00  0.00           H
ATOM   3168  C23 POPCY  25      52.328  38.865  79.208  1.00  0.00           C
ATOM   3169  H3R POPCY  25      51.233  38.917  79.026  1.00  0.00           H
ATOM   3170  H3S POPCY  25      52.701  38.030  78.577  1.00  0.00           H
ATOM   3171  C24 POPCY  25      53.026  40.168  78.849  1.00  0.00           C
ATOM   3172  H4R POPCY  25      54.091  39.875  78.730  1.00  0.00           H
ATOM   3173  H4S POPCY  25      52.945  40.760  79.786  1.00  0.00           H
ATOM   3174  C25 POPCY  25      52.271  40.926  77.726  1.00  0.00           C
ATOM   3175  H5R POPCY  25      52.804  41.888  77.567  1.00  0.00           H
ATOM   3176  H5S POPCY  25      51.269  41.180  78.133  1.00  0.00           H
ATOM   3177  C26 POPCY  25      52.207  39.901  76.484  1.00  0.00           C
ATOM   3178  H6R POPCY  25      51.346  39.223  76.667  1.00  0.00           H
ATOM   3179  H6S POPCY  25      53.164  39.349  76.366  1.00  0.00           H
ATOM   3180  C27 POPCY  25      52.035  40.601  75.125  1.00  0.00           C
ATOM   3181  H7R POPCY  25      51.459  41.523  75.354  1.00  0.00           H
ATOM   3182  H7S POPCY  25      51.467  39.853  74.531  1.00  0.00           H
ATOM   3183  C28 POPCY  25      53.406  40.949  74.527  1.00  0.00           C
ATOM   3184  H8R POPCY  25      54.129  41.194  75.334  1.00  0.00           H
ATOM   3185  H8S POPCY  25      53.275  41.980  74.136  1.00  0.00           H
ATOM   3186  C29 POPCY  25      54.079  40.073  73.526  1.00  0.00           C
ATOM   3187  H91 POPCY  25      54.521  39.184  74.000  1.00  0.00           H
ATOM   3188 C210 POPCY  25      53.889  40.066  72.180  1.00  0.00           C
ATOM   3189 H101 POPCY  25      54.533  39.377  71.613  1.00  0.00           H
ATOM   3190 C211 POPCY  25      52.978  40.976  71.412  1.00  0.00           C
ATOM   3191 H11R POPCY  25      53.559  41.686  70.785  1.00  0.00           H
ATOM   3192 H11S POPCY  25      52.356  41.644  72.045  1.00  0.00           H
ATOM   3193 C212 POPCY  25      51.895  40.235  70.614  1.00  0.00           C
ATOM   3194 H12R POPCY  25      51.086  40.053  71.353  1.00  0.00           H
ATOM   3195 H12S POPCY  25      52.393  39.272  70.368  1.00  0.00           H
ATOM   3196 C213 POPCY  25      51.350  41.096  69.503  1.00  0.00           C
ATOM   3197 H13R POPCY  25      52.074  41.491  68.758  1.00  0.00           H
ATOM   3198 H13S POPCY  25      50.854  41.964  69.989  1.00  0.00           H
ATOM   3199 C214 POPCY  25      50.320  40.367  68.567  1.00  0.00           C
ATOM   3200 H14R POPCY  25      49.519  39.948  69.213  1.00  0.00           H
ATOM   3201 H14S POPCY  25      50.826  39.528  68.042  1.00  0.00           H
ATOM   3202 C215 POPCY  25      49.728  41.297  67.541  1.00  0.00           C
ATOM   3203 H15R POPCY  25      50.546  41.791  66.976  1.00  0.00           H
ATOM   3204 H15S POPCY  25      49.200  42.150  68.019  1.00  0.00           H
ATOM   3205 C216 POPCY  25      48.851  40.675  66.375  1.00  0.00           C
ATOM   3206 H16R POPCY  25      47.925  40.225  66.791  1.00  0.00           H
ATOM   3207 H16S POPCY  25      49.443  39.845  65.933  1.00  0.00           H
ATOM   3208 C217 POPCY  25      48.436  41.688  65.357  1.00  0.00           C
ATOM   3209 H17R POPCY  25      49.332  42.070  64.821  1.00  0.00           H
ATOM   3210 H17S POPCY  25      47.845  42.528  65.781  1.00  0.00           H
ATOM   3211 C218 POPCY  25      47.484  41.137  64.278  1.00  0.00           C
ATOM   3212 H18R POPCY  25      47.799  40.211  63.752  1.00  0.00           H
ATOM   3213 H18S POPCY  25      47.165  41.897  63.533  1.00  0.00           H
ATOM   3214 H18T POPCY  25      46.579  40.804  64.830  1.00  0.00           H
ATOM   3215  C33 POPCY  25      50.560  44.960  79.506  1.00  0.00           C
ATOM   3216  H3X POPCY  25      51.652  44.797  79.389  1.00  0.00           H
ATOM   3217  H3Y POPCY  25      50.505  45.855  80.161  1.00  0.00           H
ATOM   3218  C34 POPCY  25      49.939  45.051  78.108  1.00  0.00           C
ATOM   3219  H4X POPCY  25      50.183  44.158  77.494  1.00  0.00           H
ATOM   3220  H4Y POPCY  25      50.221  45.960  77.536  1.00  0.00           H
ATOM   3221  C35 POPCY  25      48.401  45.202  78.185  1.00  0.00           C
ATOM   3222  H5X POPCY  25      48.246  46.035  78.905  1.00  0.00           H
ATOM   3223  H5Y POPCY  25      47.911  44.291  78.590  1.00  0.00           H
ATOM   3224  C36 POPCY  25      47.775  45.320  76.750  1.00  0.00           C
ATOM   3225  H6X POPCY  25      47.986  46.280  76.232  1.00  0.00           H
ATOM   3226  H6Y POPCY  25      46.700  45.443  77.002  1.00  0.00           H
ATOM   3227  C37 POPCY  25      47.975  44.149  75.751  1.00  0.00           C
ATOM   3228  H7X POPCY  25      49.015  44.226  75.368  1.00  0.00           H
ATOM   3229  H7Y POPCY  25      47.361  44.367  74.851  1.00  0.00           H
ATOM   3230  C38 POPCY  25      47.606  42.772  76.271  1.00  0.00           C
ATOM   3231  H8X POPCY  25      46.526  42.752  76.531  1.00  0.00           H
ATOM   3232  H8Y POPCY  25      48.271  42.580  77.140  1.00  0.00           H
ATOM   3233  C39 POPCY  25      47.819  41.648  75.238  1.00  0.00           C
ATOM   3234  H9X POPCY  25      47.977  40.616  75.619  1.00  0.00           H
ATOM   3235  H9Y POPCY  25      48.805  41.933  74.813  1.00  0.00           H
ATOM   3236 C310 POPCY  25      46.841  41.536  74.100  1.00  0.00           C
ATOM   3237 H10X POPCY  25      46.389  42.507  73.805  1.00  0.00           H
ATOM   3238 H10Y POPCY  25      45.979  40.932  74.456  1.00  0.00           H
ATOM   3239 C311 POPCY  25      47.328  40.790  72.859  1.00  0.00           C
ATOM   3240 H11X POPCY  25      48.303  41.188  72.505  1.00  0.00           H
ATOM   3241 H11Y POPCY  25      46.536  40.984  72.105  1.00  0.00           H
ATOM   3242 C312 POPCY  25      47.589  39.315  73.076  1.00  0.00           C
ATOM   3243 H12X POPCY  25      46.908  38.856  73.824  1.00  0.00           H
ATOM   3244 H12Y POPCY  25      48.644  39.267  73.418  1.00  0.00           H
ATOM   3245 C313 POPCY  25      47.225  38.512  71.822  1.00  0.00           C
ATOM   3246 H13X POPCY  25      47.878  38.883  71.003  1.00  0.00           H
ATOM   3247 H13Y POPCY  25      46.146  38.755  71.717  1.00  0.00           H
ATOM   3248 C314 POPCY  25      47.278  36.906  71.912  1.00  0.00           C
ATOM   3249 H14X POPCY  25      46.519  36.519  72.626  1.00  0.00           H
ATOM   3250 H14Y POPCY  25      48.305  36.653  72.250  1.00  0.00           H
ATOM   3251 C315 POPCY  25      47.197  36.179  70.616  1.00  0.00           C
ATOM   3252 H15X POPCY  25      47.970  36.568  69.920  1.00  0.00           H
ATOM   3253 H15Y POPCY  25      46.211  36.333  70.126  1.00  0.00           H
ATOM   3254 C316 POPCY  25      47.389  34.681  70.883  1.00  0.00           C
ATOM   3255 H16X POPCY  25      47.357  34.154  69.906  1.00  0.00           H
ATOM   3256 H16Y POPCY  25      46.529  34.427  71.539  1.00  0.00           H
ATOM   3257 H16Z POPCY  25      48.329  34.408  71.408  1.00  0.00           H
ATOM   3258  N   POPCZ  26      26.048  51.334  82.880  1.00  0.00           N
ATOM   3259  C12 POPCZ  26      27.003  52.178  82.098  1.00  0.00           C
ATOM   3260 H12A POPCZ  26      27.002  51.832  81.074  1.00  0.00           H
ATOM   3261 H12B POPCZ  26      27.961  51.983  82.556  1.00  0.00           H
ATOM   3262  C13 POPCZ  26      25.952  51.917  84.266  1.00  0.00           C
ATOM   3263 H13A POPCZ  26      26.931  51.827  84.712  1.00  0.00           H
ATOM   3264 H13B POPCZ  26      25.661  52.957  84.244  1.00  0.00           H
ATOM   3265 H13C POPCZ  26      25.252  51.402  84.908  1.00  0.00           H
ATOM   3266  C14 POPCZ  26      24.665  51.283  82.324  1.00  0.00           C
ATOM   3267 H14A POPCZ  26      24.574  50.691  81.426  1.00  0.00           H
ATOM   3268 H14B POPCZ  26      23.897  50.843  82.943  1.00  0.00           H
ATOM   3269 H14C POPCZ  26      24.269  52.272  82.148  1.00  0.00           H
ATOM   3270  C15 POPCZ  26      26.542  49.970  82.999  1.00  0.00           C
ATOM   3271 H15A POPCZ  26      25.944  49.405  83.698  1.00  0.00           H
ATOM   3272 H15B POPCZ  26      27.552  49.978  83.382  1.00  0.00           H
ATOM   3273 H15C POPCZ  26      26.490  49.428  82.065  1.00  0.00           H
ATOM   3274  C11 POPCZ  26      26.610  53.689  82.055  1.00  0.00           C
ATOM   3275 H11A POPCZ  26      26.308  54.113  83.037  1.00  0.00           H
ATOM   3276 H11B POPCZ  26      25.712  53.916  81.442  1.00  0.00           H
ATOM   3277  P   POPCZ  26      27.805  54.733  79.896  1.00  0.00           P
ATOM   3278  O13 POPCZ  26      28.145  53.478  79.252  1.00  0.00           O
ATOM   3279  O14 POPCZ  26      28.625  55.952  79.659  1.00  0.00           O
ATOM   3280  O12 POPCZ  26      27.635  54.559  81.461  1.00  0.00           O
ATOM   3281  O11 POPCZ  26      26.320  55.100  79.565  1.00  0.00           O
ATOM   3282  C1  POPCZ  26      25.358  54.319  78.830  1.00  0.00           C
ATOM   3283  HA  POPCZ  26      24.302  54.650  78.930  1.00  0.00           H
ATOM   3284  HB  POPCZ  26      25.354  53.264  79.179  1.00  0.00           H
ATOM   3285  C2  POPCZ  26      25.626  54.187  77.283  1.00  0.00           C
ATOM   3286  HS  POPCZ  26      26.583  53.659  77.081  1.00  0.00           H
ATOM   3287  O21 POPCZ  26      25.777  55.531  76.745  1.00  0.00           O
ATOM   3288  C21 POPCZ  26      26.628  55.680  75.761  1.00  0.00           C
ATOM   3289  O22 POPCZ  26      27.241  54.767  75.206  1.00  0.00           O
ATOM   3290  C22 POPCZ  26      26.684  57.175  75.441  1.00  0.00           C
ATOM   3291  H2R POPCZ  26      27.306  57.634  76.239  1.00  0.00           H
ATOM   3292  H2S POPCZ  26      25.708  57.698  75.535  1.00  0.00           H
ATOM   3293  C3  POPCZ  26      24.469  53.483  76.569  1.00  0.00           C
ATOM   3294  HX  POPCZ  26      23.561  54.058  76.851  1.00  0.00           H
ATOM   3295  HY  POPCZ  26      24.295  52.482  77.020  1.00  0.00           H
ATOM   3296  O31 POPCZ  26      24.620  53.485  75.086  1.00  0.00           O
ATOM   3297  C31 POPCZ  26      25.297  52.407  74.576  1.00  0.00           C
ATOM   3298  O32 POPCZ  26      25.848  51.530  75.235  1.00  0.00           O
ATOM   3299  C32 POPCZ  26      25.385  52.722  73.078  1.00  0.00           C
ATOM   3300  H2X POPCZ  26      26.111  52.004  72.639  1.00  0.00           H
ATOM   3301  H2Y POPCZ  26      25.893  53.709  73.024  1.00  0.00           H
ATOM   3302  C23 POPCZ  26      27.197  57.390  74.051  1.00  0.00           C
ATOM   3303  H3R POPCZ  26      28.126  56.805  73.881  1.00  0.00           H
ATOM   3304  H3S POPCZ  26      27.483  58.456  73.926  1.00  0.00           H
ATOM   3305  C24 POPCZ  26      26.241  57.144  72.853  1.00  0.00           C
ATOM   3306  H4R POPCZ  26      25.451  57.924  72.877  1.00  0.00           H
ATOM   3307  H4S POPCZ  26      25.808  56.134  73.021  1.00  0.00           H
ATOM   3308  C25 POPCZ  26      26.951  57.258  71.511  1.00  0.00           C
ATOM   3309  H5R POPCZ  26      27.241  58.330  71.514  1.00  0.00           H
ATOM   3310  H5S POPCZ  26      26.120  57.196  70.776  1.00  0.00           H
ATOM   3311  C26 POPCZ  26      28.067  56.232  71.170  1.00  0.00           C
ATOM   3312  H6R POPCZ  26      27.524  55.276  71.012  1.00  0.00           H
ATOM   3313  H6S POPCZ  26      28.943  56.093  71.839  1.00  0.00           H
ATOM   3314  C27 POPCZ  26      28.786  56.523  69.827  1.00  0.00           C
ATOM   3315  H7R POPCZ  26      29.678  57.164  69.996  1.00  0.00           H
ATOM   3316  H7S POPCZ  26      28.127  57.234  69.284  1.00  0.00           H
ATOM   3317  C28 POPCZ  26      29.143  55.292  69.007  1.00  0.00           C
ATOM   3318  H8R POPCZ  26      28.222  54.731  68.740  1.00  0.00           H
ATOM   3319  H8S POPCZ  26      29.656  54.609  69.718  1.00  0.00           H
ATOM   3320  C29 POPCZ  26      29.821  55.623  67.747  1.00  0.00           C
ATOM   3321  H91 POPCZ  26      29.428  56.535  67.274  1.00  0.00           H
ATOM   3322 C210 POPCZ  26      30.503  54.787  66.939  1.00  0.00           C
ATOM   3323 H101 POPCZ  26      30.964  55.153  66.010  1.00  0.00           H
ATOM   3324 C211 POPCZ  26      30.789  53.310  67.253  1.00  0.00           C
ATOM   3325 H11R POPCZ  26      30.077  52.652  66.711  1.00  0.00           H
ATOM   3326 H11S POPCZ  26      30.786  53.079  68.340  1.00  0.00           H
ATOM   3327 C212 POPCZ  26      32.062  52.766  66.765  1.00  0.00           C
ATOM   3328 H12R POPCZ  26      32.092  51.682  67.007  1.00  0.00           H
ATOM   3329 H12S POPCZ  26      32.906  53.327  67.222  1.00  0.00           H
ATOM   3330 C213 POPCZ  26      32.146  52.889  65.205  1.00  0.00           C
ATOM   3331 H13R POPCZ  26      32.047  53.928  64.825  1.00  0.00           H
ATOM   3332 H13S POPCZ  26      31.275  52.334  64.796  1.00  0.00           H
ATOM   3333 C214 POPCZ  26      33.456  52.293  64.607  1.00  0.00           C
ATOM   3334 H14R POPCZ  26      33.571  51.192  64.699  1.00  0.00           H
ATOM   3335 H14S POPCZ  26      34.216  52.743  65.283  1.00  0.00           H
ATOM   3336 C215 POPCZ  26      33.541  52.577  63.121  1.00  0.00           C
ATOM   3337 H15R POPCZ  26      33.529  53.673  62.940  1.00  0.00           H
ATOM   3338 H15S POPCZ  26      32.749  52.010  62.585  1.00  0.00           H
ATOM   3339 C216 POPCZ  26      34.840  52.054  62.520  1.00  0.00           C
ATOM   3340 H16R POPCZ  26      34.894  52.031  61.411  1.00  0.00           H
ATOM   3341 H16S POPCZ  26      35.028  51.025  62.893  1.00  0.00           H
ATOM   3342 C217 POPCZ  26      36.032  52.945  62.921  1.00  0.00           C
ATOM   3343 H17R POPCZ  26      36.408  52.529  63.881  1.00  0.00           H
ATOM   3344 H17S POPCZ  26      35.644  53.942  63.218  1.00  0.00           H
ATOM   3345 C218 POPCZ  26      37.119  53.163  61.881  1.00  0.00           C
ATOM   3346 H18R POPCZ  26      36.865  53.885  61.075  1.00  0.00           H
ATOM   3347 H18S POPCZ  26      37.326  52.251  61.281  1.00  0.00           H
ATOM   3348 H18T POPCZ  26      38.028  53.463  62.445  1.00  0.00           H
ATOM   3349  C33 POPCZ  26      23.986  52.711  72.301  1.00  0.00           C
ATOM   3350  H3X POPCZ  26      23.255  53.441  72.708  1.00  0.00           H
ATOM   3351  H3Y POPCZ  26      23.662  51.648  72.290  1.00  0.00           H
ATOM   3352  C34 POPCZ  26      24.091  53.248  70.851  1.00  0.00           C
ATOM   3353  H4X POPCZ  26      24.721  52.401  70.505  1.00  0.00           H
ATOM   3354  H4Y POPCZ  26      24.806  54.087  70.707  1.00  0.00           H
ATOM   3355  C35 POPCZ  26      22.741  53.453  70.126  1.00  0.00           C
ATOM   3356  H5X POPCZ  26      22.830  54.164  69.277  1.00  0.00           H
ATOM   3357  H5Y POPCZ  26      22.010  53.771  70.899  1.00  0.00           H
ATOM   3358  C36 POPCZ  26      22.280  52.105  69.575  1.00  0.00           C
ATOM   3359  H6X POPCZ  26      22.255  51.381  70.418  1.00  0.00           H
ATOM   3360  H6Y POPCZ  26      23.036  51.734  68.850  1.00  0.00           H
ATOM   3361  C37 POPCZ  26      20.939  52.178  68.934  1.00  0.00           C
ATOM   3362  H7X POPCZ  26      20.407  52.950  69.531  1.00  0.00           H
ATOM   3363  H7Y POPCZ  26      20.387  51.230  69.111  1.00  0.00           H
ATOM   3364  C38 POPCZ  26      21.120  52.615  67.454  1.00  0.00           C
ATOM   3365  H8X POPCZ  26      22.080  52.201  67.077  1.00  0.00           H
ATOM   3366  H8Y POPCZ  26      21.159  53.716  67.311  1.00  0.00           H
ATOM   3367  C39 POPCZ  26      20.002  52.109  66.649  1.00  0.00           C
ATOM   3368  H9X POPCZ  26      19.081  52.684  66.884  1.00  0.00           H
ATOM   3369  H9Y POPCZ  26      19.834  51.031  66.859  1.00  0.00           H
ATOM   3370 C310 POPCZ  26      20.354  52.277  65.169  1.00  0.00           C
ATOM   3371 H10X POPCZ  26      21.035  51.408  65.049  1.00  0.00           H
ATOM   3372 H10Y POPCZ  26      20.862  53.246  64.974  1.00  0.00           H
ATOM   3373 C311 POPCZ  26      19.174  52.046  64.217  1.00  0.00           C
ATOM   3374 H11X POPCZ  26      19.669  51.879  63.237  1.00  0.00           H
ATOM   3375 H11Y POPCZ  26      18.545  52.961  64.249  1.00  0.00           H
ATOM   3376 C312 POPCZ  26      18.294  50.857  64.533  1.00  0.00           C
ATOM   3377 H12X POPCZ  26      17.667  51.005  65.438  1.00  0.00           H
ATOM   3378 H12Y POPCZ  26      18.848  49.924  64.771  1.00  0.00           H
ATOM   3379 C313 POPCZ  26      17.314  50.577  63.416  1.00  0.00           C
ATOM   3380 H13X POPCZ  26      17.849  50.134  62.548  1.00  0.00           H
ATOM   3381 H13Y POPCZ  26      16.832  51.536  63.130  1.00  0.00           H
ATOM   3382 C314 POPCZ  26      16.156  49.720  63.695  1.00  0.00           C
ATOM   3383 H14X POPCZ  26      15.494  50.188  64.454  1.00  0.00           H
ATOM   3384 H14Y POPCZ  26      16.537  48.758  64.099  1.00  0.00           H
ATOM   3385 C315 POPCZ  26      15.373  49.389  62.456  1.00  0.00           C
ATOM   3386 H15X POPCZ  26      16.064  48.911  61.728  1.00  0.00           H
ATOM   3387 H15Y POPCZ  26      14.903  50.348  62.149  1.00  0.00           H
ATOM   3388 C316 POPCZ  26      14.214  48.352  62.718  1.00  0.00           C
ATOM   3389 H16X POPCZ  26      13.631  48.084  61.811  1.00  0.00           H
ATOM   3390 H16Y POPCZ  26      13.481  48.718  63.469  1.00  0.00           H
ATOM   3391 H16Z POPCZ  26      14.636  47.424  63.158  1.00  0.00           H
ATOM   3392  N   POPCa  27      37.168  20.228  77.276  1.00  0.00           N
ATOM   3393  C12 POPCa  27      36.616  19.009  76.584  1.00  0.00           C
ATOM   3394 H12A POPCa  27      36.865  19.021  75.533  1.00  0.00           H
ATOM   3395 H12B POPCa  27      35.546  19.147  76.556  1.00  0.00           H
ATOM   3396  C13 POPCa  27      37.363  21.369  76.334  1.00  0.00           C
ATOM   3397 H13A POPCa  27      37.616  20.959  75.367  1.00  0.00           H
ATOM   3398 H13B POPCa  27      36.397  21.829  76.191  1.00  0.00           H
ATOM   3399 H13C POPCa  27      38.137  22.052  76.653  1.00  0.00           H
ATOM   3400  C14 POPCa  27      36.153  20.675  78.275  1.00  0.00           C
ATOM   3401 H14A POPCa  27      35.970  19.970  79.073  1.00  0.00           H
ATOM   3402 H14B POPCa  27      36.415  21.597  78.773  1.00  0.00           H
ATOM   3403 H14C POPCa  27      35.221  20.983  77.825  1.00  0.00           H
ATOM   3404  C15 POPCa  27      38.471  19.916  77.950  1.00  0.00           C
ATOM   3405 H15A POPCa  27      38.818  20.820  78.430  1.00  0.00           H
ATOM   3406 H15B POPCa  27      39.197  19.575  77.227  1.00  0.00           H
ATOM   3407 H15C POPCa  27      38.422  19.174  78.734  1.00  0.00           H
ATOM   3408  C11 POPCa  27      37.035  17.650  77.158  1.00  0.00           C
ATOM   3409 H11A POPCa  27      38.116  17.475  76.971  1.00  0.00           H
ATOM   3410 H11B POPCa  27      36.501  16.895  76.541  1.00  0.00           H
ATOM   3411  P   POPCa  27      35.278  17.129  79.016  1.00  0.00           P
ATOM   3412  O13 POPCa  27      34.393  18.079  78.389  1.00  0.00           O
ATOM   3413  O14 POPCa  27      35.171  17.013  80.496  1.00  0.00           O
ATOM   3414  O12 POPCa  27      36.804  17.392  78.596  1.00  0.00           O
ATOM   3415  O11 POPCa  27      34.894  15.741  78.373  1.00  0.00           O
ATOM   3416  C1  POPCa  27      35.618  14.476  78.672  1.00  0.00           C
ATOM   3417  HA  POPCa  27      34.800  13.736  78.538  1.00  0.00           H
ATOM   3418  HB  POPCa  27      35.907  14.392  79.741  1.00  0.00           H
ATOM   3419  C2  POPCa  27      36.803  14.266  77.745  1.00  0.00           C
ATOM   3420  HS  POPCa  27      37.399  15.158  78.032  1.00  0.00           H
ATOM   3421  O21 POPCa  27      36.363  14.452  76.346  1.00  0.00           O
ATOM   3422  C21 POPCa  27      37.301  14.595  75.378  1.00  0.00           C
ATOM   3423  O22 POPCa  27      38.513  14.570  75.483  1.00  0.00           O
ATOM   3424  C22 POPCa  27      36.605  14.542  73.986  1.00  0.00           C
ATOM   3425  H2R POPCa  27      36.316  15.610  73.883  1.00  0.00           H
ATOM   3426  H2S POPCa  27      35.690  13.912  73.997  1.00  0.00           H
ATOM   3427  C3  POPCa  27      37.565  12.983  77.872  1.00  0.00           C
ATOM   3428  HX  POPCa  27      38.048  12.894  78.868  1.00  0.00           H
ATOM   3429  HY  POPCa  27      38.428  13.026  77.173  1.00  0.00           H
ATOM   3430  O31 POPCa  27      36.817  11.858  77.536  1.00  0.00           O
ATOM   3431  C31 POPCa  27      37.488  10.637  77.585  1.00  0.00           C
ATOM   3432  O32 POPCa  27      38.663  10.673  77.855  1.00  0.00           O
ATOM   3433  C32 POPCa  27      36.660   9.472  77.199  1.00  0.00           C
ATOM   3434  H2X POPCa  27      36.356   9.694  76.154  1.00  0.00           H
ATOM   3435  H2Y POPCa  27      35.754   9.393  77.836  1.00  0.00           H
ATOM   3436  C23 POPCa  27      37.552  14.185  72.741  1.00  0.00           C
ATOM   3437  H3R POPCa  27      36.817  13.808  71.997  1.00  0.00           H
ATOM   3438  H3S POPCa  27      38.313  13.423  73.017  1.00  0.00           H
ATOM   3439  C24 POPCa  27      38.236  15.324  71.958  1.00  0.00           C
ATOM   3440  H4R POPCa  27      37.370  15.957  71.667  1.00  0.00           H
ATOM   3441  H4S POPCa  27      38.611  14.832  71.035  1.00  0.00           H
ATOM   3442  C25 POPCa  27      39.548  15.971  72.604  1.00  0.00           C
ATOM   3443  H5R POPCa  27      40.396  15.263  72.720  1.00  0.00           H
ATOM   3444  H5S POPCa  27      39.332  16.356  73.624  1.00  0.00           H
ATOM   3445  C26 POPCa  27      40.202  17.196  71.760  1.00  0.00           C
ATOM   3446  H6R POPCa  27      39.454  18.018  71.739  1.00  0.00           H
ATOM   3447  H6S POPCa  27      40.401  16.808  70.738  1.00  0.00           H
ATOM   3448  C27 POPCa  27      41.446  17.732  72.357  1.00  0.00           C
ATOM   3449  H7R POPCa  27      41.831  16.848  72.908  1.00  0.00           H
ATOM   3450  H7S POPCa  27      41.177  18.400  73.203  1.00  0.00           H
ATOM   3451  C28 POPCa  27      42.477  18.327  71.298  1.00  0.00           C
ATOM   3452  H8R POPCa  27      43.379  18.692  71.834  1.00  0.00           H
ATOM   3453  H8S POPCa  27      41.975  19.135  70.725  1.00  0.00           H
ATOM   3454  C29 POPCa  27      43.191  17.249  70.497  1.00  0.00           C
ATOM   3455  H91 POPCa  27      43.886  16.619  71.072  1.00  0.00           H
ATOM   3456 C210 POPCa  27      43.089  17.079  69.149  1.00  0.00           C
ATOM   3457 H101 POPCa  27      43.615  16.215  68.719  1.00  0.00           H
ATOM   3458 C211 POPCa  27      42.222  17.806  68.131  1.00  0.00           C
ATOM   3459 H11R POPCa  27      42.792  18.003  67.198  1.00  0.00           H
ATOM   3460 H11S POPCa  27      41.994  18.840  68.468  1.00  0.00           H
ATOM   3461 C212 POPCa  27      40.905  17.188  67.693  1.00  0.00           C
ATOM   3462 H12R POPCa  27      40.502  17.905  66.946  1.00  0.00           H
ATOM   3463 H12S POPCa  27      40.080  17.233  68.436  1.00  0.00           H
ATOM   3464 C213 POPCa  27      40.931  15.746  67.231  1.00  0.00           C
ATOM   3465 H13R POPCa  27      40.901  15.088  68.126  1.00  0.00           H
ATOM   3466 H13S POPCa  27      41.906  15.505  66.756  1.00  0.00           H
ATOM   3467 C214 POPCa  27      39.842  15.354  66.238  1.00  0.00           C
ATOM   3468 H14R POPCa  27      38.890  15.723  66.676  1.00  0.00           H
ATOM   3469 H14S POPCa  27      39.634  14.274  66.394  1.00  0.00           H
ATOM   3470 C215 POPCa  27      40.087  15.762  64.765  1.00  0.00           C
ATOM   3471 H15R POPCa  27      40.272  16.856  64.721  1.00  0.00           H
ATOM   3472 H15S POPCa  27      39.170  15.581  64.164  1.00  0.00           H
ATOM   3473 C216 POPCa  27      41.213  14.945  64.195  1.00  0.00           C
ATOM   3474 H16R POPCa  27      41.109  13.875  64.476  1.00  0.00           H
ATOM   3475 H16S POPCa  27      42.188  15.267  64.618  1.00  0.00           H
ATOM   3476 C217 POPCa  27      41.347  15.056  62.653  1.00  0.00           C
ATOM   3477 H17R POPCa  27      40.395  14.703  62.202  1.00  0.00           H
ATOM   3478 H17S POPCa  27      42.212  14.485  62.252  1.00  0.00           H
ATOM   3479 C218 POPCa  27      41.664  16.529  62.248  1.00  0.00           C
ATOM   3480 H18R POPCa  27      41.830  16.627  61.154  1.00  0.00           H
ATOM   3481 H18S POPCa  27      42.554  17.001  62.715  1.00  0.00           H
ATOM   3482 H18T POPCa  27      40.756  17.164  62.327  1.00  0.00           H
ATOM   3483  C33 POPCa  27      37.395   8.173  77.376  1.00  0.00           C
ATOM   3484  H3X POPCa  27      36.718   7.295  77.448  1.00  0.00           H
ATOM   3485  H3Y POPCa  27      37.968   8.124  78.327  1.00  0.00           H
ATOM   3486  C34 POPCa  27      38.406   7.913  76.196  1.00  0.00           C
ATOM   3487  H4X POPCa  27      38.855   6.918  76.406  1.00  0.00           H
ATOM   3488  H4Y POPCa  27      39.171   8.719  76.175  1.00  0.00           H
ATOM   3489  C35 POPCa  27      37.765   7.684  74.811  1.00  0.00           C
ATOM   3490  H5X POPCa  27      37.554   8.696  74.405  1.00  0.00           H
ATOM   3491  H5Y POPCa  27      36.809   7.181  75.069  1.00  0.00           H
ATOM   3492  C36 POPCa  27      38.687   6.911  73.781  1.00  0.00           C
ATOM   3493  H6X POPCa  27      38.156   6.846  72.807  1.00  0.00           H
ATOM   3494  H6Y POPCa  27      38.801   5.871  74.155  1.00  0.00           H
ATOM   3495  C37 POPCa  27      40.106   7.448  73.579  1.00  0.00           C
ATOM   3496  H7X POPCa  27      40.732   7.386  74.494  1.00  0.00           H
ATOM   3497  H7Y POPCa  27      40.101   8.559  73.578  1.00  0.00           H
ATOM   3498  C38 POPCa  27      40.858   6.915  72.279  1.00  0.00           C
ATOM   3499  H8X POPCa  27      40.739   5.828  72.080  1.00  0.00           H
ATOM   3500  H8Y POPCa  27      41.928   7.211  72.310  1.00  0.00           H
ATOM   3501  C39 POPCa  27      40.308   7.739  71.130  1.00  0.00           C
ATOM   3502  H9X POPCa  27      40.333   8.816  71.400  1.00  0.00           H
ATOM   3503  H9Y POPCa  27      39.223   7.559  70.971  1.00  0.00           H
ATOM   3504 C310 POPCa  27      40.969   7.439  69.769  1.00  0.00           C
ATOM   3505 H10X POPCa  27      40.587   6.433  69.492  1.00  0.00           H
ATOM   3506 H10Y POPCa  27      42.070   7.359  69.898  1.00  0.00           H
ATOM   3507 C311 POPCa  27      40.644   8.507  68.691  1.00  0.00           C
ATOM   3508 H11X POPCa  27      40.890   9.561  68.945  1.00  0.00           H
ATOM   3509 H11Y POPCa  27      39.534   8.505  68.730  1.00  0.00           H
ATOM   3510 C312 POPCa  27      41.107   7.912  67.415  1.00  0.00           C
ATOM   3511 H12X POPCa  27      40.656   6.933  67.144  1.00  0.00           H
ATOM   3512 H12Y POPCa  27      42.199   7.768  67.554  1.00  0.00           H
ATOM   3513 C313 POPCa  27      40.700   8.830  66.215  1.00  0.00           C
ATOM   3514 H13X POPCa  27      41.048   8.364  65.269  1.00  0.00           H
ATOM   3515 H13Y POPCa  27      41.236   9.801  66.277  1.00  0.00           H
ATOM   3516 C314 POPCa  27      39.251   9.233  66.154  1.00  0.00           C
ATOM   3517 H14X POPCa  27      39.044   9.867  67.043  1.00  0.00           H
ATOM   3518 H14Y POPCa  27      38.729   8.262  66.296  1.00  0.00           H
ATOM   3519 C315 POPCa  27      38.918  10.020  64.940  1.00  0.00           C
ATOM   3520 H15X POPCa  27      37.810   9.947  64.924  1.00  0.00           H
ATOM   3521 H15Y POPCa  27      39.236   9.551  63.984  1.00  0.00           H
ATOM   3522 C316 POPCa  27      39.379  11.454  64.870  1.00  0.00           C
ATOM   3523 H16X POPCa  27      38.745  11.966  64.115  1.00  0.00           H
ATOM   3524 H16Y POPCa  27      40.431  11.476  64.513  1.00  0.00           H
ATOM   3525 H16Z POPCa  27      39.213  12.034  65.803  1.00  0.00           H
ATOM   3526  N   POPCb  28      12.844  33.863  88.287  1.00  0.00           N
ATOM   3527  C12 POPCb  28      12.276  34.672  87.155  1.00  0.00           C
ATOM   3528 H12A POPCb  28      12.656  35.681  87.098  1.00  0.00           H
ATOM   3529 H12B POPCb  28      11.216  34.841  87.274  1.00  0.00           H
ATOM   3530  C13 POPCb  28      12.544  34.283  89.728  1.00  0.00           C
ATOM   3531 H13A POPCb  28      12.919  33.591  90.467  1.00  0.00           H
ATOM   3532 H13B POPCb  28      13.098  35.161  90.027  1.00  0.00           H
ATOM   3533 H13C POPCb  28      11.512  34.456  89.995  1.00  0.00           H
ATOM   3534  C14 POPCb  28      12.311  32.451  88.261  1.00  0.00           C
ATOM   3535 H14A POPCb  28      12.353  32.089  87.244  1.00  0.00           H
ATOM   3536 H14B POPCb  28      12.774  31.819  89.004  1.00  0.00           H
ATOM   3537 H14C POPCb  28      11.233  32.392  88.309  1.00  0.00           H
ATOM   3538  C15 POPCb  28      14.340  33.795  88.171  1.00  0.00           C
ATOM   3539 H15A POPCb  28      14.617  33.448  87.186  1.00  0.00           H
ATOM   3540 H15B POPCb  28      14.840  33.156  88.884  1.00  0.00           H
ATOM   3541 H15C POPCb  28      14.723  34.803  88.234  1.00  0.00           H
ATOM   3542  C11 POPCb  28      12.477  34.105  85.720  1.00  0.00           C
ATOM   3543 H11A POPCb  28      11.763  34.322  84.897  1.00  0.00           H
ATOM   3544 H11B POPCb  28      12.315  33.020  85.895  1.00  0.00           H
ATOM   3545  P   POPCb  28      14.277  35.628  84.715  1.00  0.00           P
ATOM   3546  O13 POPCb  28      15.710  35.748  84.814  1.00  0.00           O
ATOM   3547  O14 POPCb  28      13.511  36.763  85.335  1.00  0.00           O
ATOM   3548  O12 POPCb  28      13.809  34.208  85.345  1.00  0.00           O
ATOM   3549  O11 POPCb  28      13.748  35.480  83.193  1.00  0.00           O
ATOM   3550  C1  POPCb  28      14.492  34.565  82.425  1.00  0.00           C
ATOM   3551  HA  POPCb  28      13.841  33.668  82.346  1.00  0.00           H
ATOM   3552  HB  POPCb  28      15.410  34.138  82.882  1.00  0.00           H
ATOM   3553  C2  POPCb  28      14.902  35.111  81.016  1.00  0.00           C
ATOM   3554  HS  POPCb  28      15.447  36.079  81.024  1.00  0.00           H
ATOM   3555  O21 POPCb  28      13.683  35.427  80.366  1.00  0.00           O
ATOM   3556  C21 POPCb  28      13.195  36.643  80.561  1.00  0.00           C
ATOM   3557  O22 POPCb  28      13.741  37.553  81.136  1.00  0.00           O
ATOM   3558  C22 POPCb  28      11.862  36.838  79.857  1.00  0.00           C
ATOM   3559  H2R POPCb  28      11.173  37.160  80.667  1.00  0.00           H
ATOM   3560  H2S POPCb  28      11.460  35.906  79.407  1.00  0.00           H
ATOM   3561  C3  POPCb  28      15.730  34.040  80.246  1.00  0.00           C
ATOM   3562  HX  POPCb  28      15.059  33.173  80.421  1.00  0.00           H
ATOM   3563  HY  POPCb  28      16.713  33.869  80.734  1.00  0.00           H
ATOM   3564  O31 POPCb  28      15.877  34.267  78.817  1.00  0.00           O
ATOM   3565  C31 POPCb  28      16.540  35.343  78.412  1.00  0.00           C
ATOM   3566  O32 POPCb  28      17.103  36.136  79.166  1.00  0.00           O
ATOM   3567  C32 POPCb  28      16.494  35.319  76.938  1.00  0.00           C
ATOM   3568  H2X POPCb  28      15.457  35.381  76.541  1.00  0.00           H
ATOM   3569  H2Y POPCb  28      16.676  34.271  76.618  1.00  0.00           H
ATOM   3570  C23 POPCb  28      11.796  38.011  78.808  1.00  0.00           C
ATOM   3571  H3R POPCb  28      12.366  38.882  79.196  1.00  0.00           H
ATOM   3572  H3S POPCb  28      10.729  38.262  78.628  1.00  0.00           H
ATOM   3573  C24 POPCb  28      12.285  37.476  77.428  1.00  0.00           C
ATOM   3574  H4R POPCb  28      11.436  37.342  76.724  1.00  0.00           H
ATOM   3575  H4S POPCb  28      12.581  36.412  77.548  1.00  0.00           H
ATOM   3576  C25 POPCb  28      13.472  38.380  76.923  1.00  0.00           C
ATOM   3577  H5R POPCb  28      14.281  38.026  77.597  1.00  0.00           H
ATOM   3578  H5S POPCb  28      13.436  39.469  77.142  1.00  0.00           H
ATOM   3579  C26 POPCb  28      13.762  38.276  75.429  1.00  0.00           C
ATOM   3580  H6R POPCb  28      13.585  37.256  75.025  1.00  0.00           H
ATOM   3581  H6S POPCb  28      14.787  38.554  75.104  1.00  0.00           H
ATOM   3582  C27 POPCb  28      12.853  39.194  74.582  1.00  0.00           C
ATOM   3583  H7R POPCb  28      11.760  39.063  74.737  1.00  0.00           H
ATOM   3584  H7S POPCb  28      13.102  38.897  73.541  1.00  0.00           H
ATOM   3585  C28 POPCb  28      13.111  40.727  74.902  1.00  0.00           C
ATOM   3586  H8R POPCb  28      14.188  40.657  75.167  1.00  0.00           H
ATOM   3587  H8S POPCb  28      12.479  40.896  75.800  1.00  0.00           H
ATOM   3588  C29 POPCb  28      12.880  41.614  73.745  1.00  0.00           C
ATOM   3589  H91 POPCb  28      13.189  41.232  72.761  1.00  0.00           H
ATOM   3590 C210 POPCb  28      12.392  42.858  73.862  1.00  0.00           C
ATOM   3591 H101 POPCb  28      12.292  43.376  72.897  1.00  0.00           H
ATOM   3592 C211 POPCb  28      11.935  43.622  75.111  1.00  0.00           C
ATOM   3593 H11R POPCb  28      11.985  43.011  76.038  1.00  0.00           H
ATOM   3594 H11S POPCb  28      10.928  44.060  74.943  1.00  0.00           H
ATOM   3595 C212 POPCb  28      12.871  44.869  75.327  1.00  0.00           C
ATOM   3596 H12R POPCb  28      12.757  45.469  74.399  1.00  0.00           H
ATOM   3597 H12S POPCb  28      13.905  44.487  75.467  1.00  0.00           H
ATOM   3598 C213 POPCb  28      12.294  45.772  76.416  1.00  0.00           C
ATOM   3599 H13R POPCb  28      12.162  45.235  77.380  1.00  0.00           H
ATOM   3600 H13S POPCb  28      11.304  46.135  76.065  1.00  0.00           H
ATOM   3601 C214 POPCb  28      13.080  46.992  76.788  1.00  0.00           C
ATOM   3602 H14R POPCb  28      12.353  47.575  77.394  1.00  0.00           H
ATOM   3603 H14S POPCb  28      13.166  47.599  75.861  1.00  0.00           H
ATOM   3604 C215 POPCb  28      14.435  46.887  77.475  1.00  0.00           C
ATOM   3605 H15R POPCb  28      15.073  47.776  77.283  1.00  0.00           H
ATOM   3606 H15S POPCb  28      14.966  45.959  77.171  1.00  0.00           H
ATOM   3607 C216 POPCb  28      14.251  46.868  78.995  1.00  0.00           C
ATOM   3608 H16R POPCb  28      13.630  45.972  79.209  1.00  0.00           H
ATOM   3609 H16S POPCb  28      13.602  47.654  79.437  1.00  0.00           H
ATOM   3610 C217 POPCb  28      15.579  46.840  79.759  1.00  0.00           C
ATOM   3611 H17R POPCb  28      16.085  47.829  79.777  1.00  0.00           H
ATOM   3612 H17S POPCb  28      16.241  46.188  79.149  1.00  0.00           H
ATOM   3613 C218 POPCb  28      15.475  46.271  81.182  1.00  0.00           C
ATOM   3614 H18R POPCb  28      14.523  46.641  81.618  1.00  0.00           H
ATOM   3615 H18S POPCb  28      16.350  46.649  81.752  1.00  0.00           H
ATOM   3616 H18T POPCb  28      15.565  45.164  81.161  1.00  0.00           H
ATOM   3617  C33 POPCb  28      17.294  36.382  76.225  1.00  0.00           C
ATOM   3618  H3X POPCb  28      18.273  36.506  76.735  1.00  0.00           H
ATOM   3619  H3Y POPCb  28      16.834  37.387  76.339  1.00  0.00           H
ATOM   3620  C34 POPCb  28      17.596  36.024  74.763  1.00  0.00           C
ATOM   3621  H4X POPCb  28      18.239  35.126  74.638  1.00  0.00           H
ATOM   3622  H4Y POPCb  28      18.104  36.920  74.347  1.00  0.00           H
ATOM   3623  C35 POPCb  28      16.282  36.005  74.035  1.00  0.00           C
ATOM   3624  H5X POPCb  28      15.678  36.917  74.229  1.00  0.00           H
ATOM   3625  H5Y POPCb  28      15.591  35.206  74.379  1.00  0.00           H
ATOM   3626  C36 POPCb  28      16.583  35.824  72.495  1.00  0.00           C
ATOM   3627  H6X POPCb  28      15.580  35.702  72.033  1.00  0.00           H
ATOM   3628  H6Y POPCb  28      17.096  34.857  72.305  1.00  0.00           H
ATOM   3629  C37 POPCb  28      17.274  36.921  71.743  1.00  0.00           C
ATOM   3630  H7X POPCb  28      18.374  36.776  71.794  1.00  0.00           H
ATOM   3631  H7Y POPCb  28      17.050  37.915  72.186  1.00  0.00           H
ATOM   3632  C38 POPCb  28      16.823  37.001  70.286  1.00  0.00           C
ATOM   3633  H8X POPCb  28      16.335  36.109  69.836  1.00  0.00           H
ATOM   3634  H8Y POPCb  28      17.757  36.947  69.687  1.00  0.00           H
ATOM   3635  C39 POPCb  28      16.142  38.334  70.014  1.00  0.00           C
ATOM   3636  H9X POPCb  28      16.817  39.063  70.512  1.00  0.00           H
ATOM   3637  H9Y POPCb  28      15.177  38.377  70.563  1.00  0.00           H
ATOM   3638 C310 POPCb  28      15.992  38.850  68.505  1.00  0.00           C
ATOM   3639 H10X POPCb  28      15.404  38.057  67.995  1.00  0.00           H
ATOM   3640 H10Y POPCb  28      17.023  38.857  68.091  1.00  0.00           H
ATOM   3641 C311 POPCb  28      15.314  40.229  68.417  1.00  0.00           C
ATOM   3642 H11X POPCb  28      15.470  40.840  69.332  1.00  0.00           H
ATOM   3643 H11Y POPCb  28      14.218  40.077  68.513  1.00  0.00           H
ATOM   3644 C312 POPCb  28      15.488  40.987  67.079  1.00  0.00           C
ATOM   3645 H12X POPCb  28      15.090  40.367  66.248  1.00  0.00           H
ATOM   3646 H12Y POPCb  28      16.569  41.174  66.904  1.00  0.00           H
ATOM   3647 C313 POPCb  28      14.863  42.430  67.059  1.00  0.00           C
ATOM   3648 H13X POPCb  28      15.152  43.166  67.840  1.00  0.00           H
ATOM   3649 H13Y POPCb  28      13.791  42.267  67.302  1.00  0.00           H
ATOM   3650 C314 POPCb  28      14.990  42.987  65.668  1.00  0.00           C
ATOM   3651 H14X POPCb  28      16.074  42.936  65.428  1.00  0.00           H
ATOM   3652 H14Y POPCb  28      14.653  44.041  65.763  1.00  0.00           H
ATOM   3653 C315 POPCb  28      14.085  42.435  64.484  1.00  0.00           C
ATOM   3654 H15X POPCb  28      13.016  42.609  64.729  1.00  0.00           H
ATOM   3655 H15Y POPCb  28      14.349  41.359  64.563  1.00  0.00           H
ATOM   3656 C316 POPCb  28      14.464  43.126  63.152  1.00  0.00           C
ATOM   3657 H16X POPCb  28      15.478  42.824  62.812  1.00  0.00           H
ATOM   3658 H16Y POPCb  28      14.388  44.227  63.277  1.00  0.00           H
ATOM   3659 H16Z POPCb  28      13.635  42.916  62.443  1.00  0.00           H
ATOM   3660  N   POPCc  29      17.746  63.210  83.005  1.00  0.00           N
ATOM   3661  C12 POPCc  29      16.541  62.888  82.081  1.00  0.00           C
ATOM   3662 H12A POPCc  29      16.534  61.849  81.787  1.00  0.00           H
ATOM   3663 H12B POPCc  29      16.732  63.463  81.187  1.00  0.00           H
ATOM   3664  C13 POPCc  29      18.972  62.824  82.291  1.00  0.00           C
ATOM   3665 H13A POPCc  29      18.883  61.777  82.041  1.00  0.00           H
ATOM   3666 H13B POPCc  29      19.031  63.380  81.367  1.00  0.00           H
ATOM   3667 H13C POPCc  29      19.829  62.957  82.935  1.00  0.00           H
ATOM   3668  C14 POPCc  29      17.789  64.649  83.286  1.00  0.00           C
ATOM   3669 H14A POPCc  29      18.563  64.864  84.009  1.00  0.00           H
ATOM   3670 H14B POPCc  29      17.884  65.197  82.360  1.00  0.00           H
ATOM   3671 H14C POPCc  29      16.873  64.949  83.773  1.00  0.00           H
ATOM   3672  C15 POPCc  29      17.492  62.467  84.224  1.00  0.00           C
ATOM   3673 H15A POPCc  29      16.600  62.745  84.764  1.00  0.00           H
ATOM   3674 H15B POPCc  29      18.267  62.575  84.968  1.00  0.00           H
ATOM   3675 H15C POPCc  29      17.387  61.419  83.986  1.00  0.00           H
ATOM   3676  C11 POPCc  29      15.114  63.257  82.640  1.00  0.00           C
ATOM   3677 H11A POPCc  29      14.848  62.413  83.311  1.00  0.00           H
ATOM   3678 H11B POPCc  29      14.375  63.173  81.814  1.00  0.00           H
ATOM   3679  P   POPCc  29      13.794  65.211  83.597  1.00  0.00           P
ATOM   3680  O13 POPCc  29      13.898  66.637  84.044  1.00  0.00           O
ATOM   3681  O14 POPCc  29      13.074  64.303  84.524  1.00  0.00           O
ATOM   3682  O12 POPCc  29      15.078  64.559  83.264  1.00  0.00           O
ATOM   3683  O11 POPCc  29      13.103  65.195  82.189  1.00  0.00           O
ATOM   3684  C1  POPCc  29      12.899  66.352  81.372  1.00  0.00           C
ATOM   3685  HA  POPCc  29      13.674  67.133  81.526  1.00  0.00           H
ATOM   3686  HB  POPCc  29      11.859  66.719  81.503  1.00  0.00           H
ATOM   3687  C2  POPCc  29      13.003  65.898  79.857  1.00  0.00           C
ATOM   3688  HS  POPCc  29      12.130  65.318  79.490  1.00  0.00           H
ATOM   3689  O21 POPCc  29      14.181  65.112  79.640  1.00  0.00           O
ATOM   3690  C21 POPCc  29      14.273  64.345  78.631  1.00  0.00           C
ATOM   3691  O22 POPCc  29      13.320  63.914  77.974  1.00  0.00           O
ATOM   3692  C22 POPCc  29      15.784  63.858  78.499  1.00  0.00           C
ATOM   3693  H2R POPCc  29      15.919  62.976  79.160  1.00  0.00           H
ATOM   3694  H2S POPCc  29      16.480  64.641  78.870  1.00  0.00           H
ATOM   3695  C3  POPCc  29      12.931  67.249  79.041  1.00  0.00           C
ATOM   3696  HX  POPCc  29      13.788  67.821  79.456  1.00  0.00           H
ATOM   3697  HY  POPCc  29      11.985  67.752  79.338  1.00  0.00           H
ATOM   3698  O31 POPCc  29      13.095  66.964  77.638  1.00  0.00           O
ATOM   3699  C31 POPCc  29      12.476  67.815  76.828  1.00  0.00           C
ATOM   3700  O32 POPCc  29      11.982  68.912  77.131  1.00  0.00           O
ATOM   3701  C32 POPCc  29      12.658  67.171  75.407  1.00  0.00           C
ATOM   3702  H2X POPCc  29      12.204  66.164  75.529  1.00  0.00           H
ATOM   3703  H2Y POPCc  29      13.760  67.091  75.288  1.00  0.00           H
ATOM   3704  C23 POPCc  29      16.139  63.359  77.090  1.00  0.00           C
ATOM   3705  H3R POPCc  29      15.423  62.580  76.752  1.00  0.00           H
ATOM   3706  H3S POPCc  29      17.181  62.973  77.084  1.00  0.00           H
ATOM   3707  C24 POPCc  29      16.058  64.504  76.087  1.00  0.00           C
ATOM   3708  H4R POPCc  29      16.762  65.299  76.412  1.00  0.00           H
ATOM   3709  H4S POPCc  29      15.039  64.851  75.812  1.00  0.00           H
ATOM   3710  C25 POPCc  29      16.537  63.926  74.717  1.00  0.00           C
ATOM   3711  H5R POPCc  29      15.855  63.084  74.471  1.00  0.00           H
ATOM   3712  H5S POPCc  29      17.539  63.447  74.767  1.00  0.00           H
ATOM   3713  C26 POPCc  29      16.257  64.860  73.518  1.00  0.00           C
ATOM   3714  H6R POPCc  29      17.072  65.582  73.299  1.00  0.00           H
ATOM   3715  H6S POPCc  29      15.287  65.367  73.712  1.00  0.00           H
ATOM   3716  C27 POPCc  29      15.987  64.161  72.223  1.00  0.00           C
ATOM   3717  H7R POPCc  29      15.018  63.647  72.401  1.00  0.00           H
ATOM   3718  H7S POPCc  29      16.741  63.391  71.953  1.00  0.00           H
ATOM   3719  C28 POPCc  29      15.725  65.096  70.968  1.00  0.00           C
ATOM   3720  H8R POPCc  29      15.017  65.875  71.322  1.00  0.00           H
ATOM   3721  H8S POPCc  29      15.187  64.657  70.100  1.00  0.00           H
ATOM   3722  C29 POPCc  29      16.969  65.946  70.576  1.00  0.00           C
ATOM   3723  H91 POPCc  29      17.214  66.641  71.393  1.00  0.00           H
ATOM   3724 C210 POPCc  29      17.672  65.854  69.370  1.00  0.00           C
ATOM   3725 H101 POPCc  29      18.564  66.485  69.242  1.00  0.00           H
ATOM   3726 C211 POPCc  29      17.410  64.875  68.268  1.00  0.00           C
ATOM   3727 H11R POPCc  29      17.158  65.519  67.398  1.00  0.00           H
ATOM   3728 H11S POPCc  29      16.636  64.104  68.472  1.00  0.00           H
ATOM   3729 C212 POPCc  29      18.733  64.165  67.897  1.00  0.00           C
ATOM   3730 H12R POPCc  29      19.118  63.615  68.782  1.00  0.00           H
ATOM   3731 H12S POPCc  29      19.472  64.915  67.543  1.00  0.00           H
ATOM   3732 C213 POPCc  29      18.657  63.243  66.677  1.00  0.00           C
ATOM   3733 H13R POPCc  29      18.362  63.824  65.778  1.00  0.00           H
ATOM   3734 H13S POPCc  29      17.802  62.561  66.874  1.00  0.00           H
ATOM   3735 C214 POPCc  29      20.036  62.603  66.381  1.00  0.00           C
ATOM   3736 H14R POPCc  29      20.677  62.522  67.285  1.00  0.00           H
ATOM   3737 H14S POPCc  29      20.486  63.292  65.635  1.00  0.00           H
ATOM   3738 C215 POPCc  29      19.844  61.190  65.718  1.00  0.00           C
ATOM   3739 H15R POPCc  29      18.932  61.145  65.085  1.00  0.00           H
ATOM   3740 H15S POPCc  29      19.616  60.463  66.527  1.00  0.00           H
ATOM   3741 C216 POPCc  29      21.048  60.846  64.845  1.00  0.00           C
ATOM   3742 H16R POPCc  29      20.909  61.440  63.917  1.00  0.00           H
ATOM   3743 H16S POPCc  29      21.020  59.780  64.535  1.00  0.00           H
ATOM   3744 C217 POPCc  29      22.480  61.285  65.444  1.00  0.00           C
ATOM   3745 H17R POPCc  29      22.460  61.120  66.543  1.00  0.00           H
ATOM   3746 H17S POPCc  29      22.563  62.387  65.331  1.00  0.00           H
ATOM   3747 C218 POPCc  29      23.577  60.449  64.894  1.00  0.00           C
ATOM   3748 H18R POPCc  29      24.641  60.666  65.128  1.00  0.00           H
ATOM   3749 H18S POPCc  29      23.663  60.620  63.799  1.00  0.00           H
ATOM   3750 H18T POPCc  29      23.372  59.398  65.189  1.00  0.00           H
ATOM   3751  C33 POPCc  29      12.024  68.033  74.282  1.00  0.00           C
ATOM   3752  H3X POPCc  29      12.388  69.069  74.455  1.00  0.00           H
ATOM   3753  H3Y POPCc  29      10.917  68.063  74.372  1.00  0.00           H
ATOM   3754  C34 POPCc  29      12.397  67.706  72.865  1.00  0.00           C
ATOM   3755  H4X POPCc  29      12.565  66.607  72.848  1.00  0.00           H
ATOM   3756  H4Y POPCc  29      13.142  68.399  72.419  1.00  0.00           H
ATOM   3757  C35 POPCc  29      11.137  67.858  71.948  1.00  0.00           C
ATOM   3758  H5X POPCc  29      10.882  68.930  71.806  1.00  0.00           H
ATOM   3759  H5Y POPCc  29      10.252  67.353  72.393  1.00  0.00           H
ATOM   3760  C36 POPCc  29      11.300  67.305  70.490  1.00  0.00           C
ATOM   3761  H6X POPCc  29      11.790  66.312  70.576  1.00  0.00           H
ATOM   3762  H6Y POPCc  29      12.104  67.959  70.089  1.00  0.00           H
ATOM   3763  C37 POPCc  29       9.973  67.402  69.686  1.00  0.00           C
ATOM   3764  H7X POPCc  29       9.737  68.486  69.732  1.00  0.00           H
ATOM   3765  H7Y POPCc  29       9.148  66.915  70.248  1.00  0.00           H
ATOM   3766  C38 POPCc  29      10.092  66.769  68.309  1.00  0.00           C
ATOM   3767  H8X POPCc  29      10.418  65.707  68.314  1.00  0.00           H
ATOM   3768  H8Y POPCc  29      10.815  67.330  67.679  1.00  0.00           H
ATOM   3769  C39 POPCc  29       8.769  66.723  67.467  1.00  0.00           C
ATOM   3770  H9X POPCc  29       8.359  67.753  67.543  1.00  0.00           H
ATOM   3771  H9Y POPCc  29       8.191  65.956  68.025  1.00  0.00           H
ATOM   3772 C310 POPCc  29       8.885  66.304  65.999  1.00  0.00           C
ATOM   3773 H10X POPCc  29       9.705  65.562  65.888  1.00  0.00           H
ATOM   3774 H10Y POPCc  29       9.078  67.277  65.500  1.00  0.00           H
ATOM   3775 C311 POPCc  29       7.653  65.531  65.449  1.00  0.00           C
ATOM   3776 H11X POPCc  29       7.514  64.677  66.146  1.00  0.00           H
ATOM   3777 H11Y POPCc  29       7.936  65.166  64.439  1.00  0.00           H
ATOM   3778 C312 POPCc  29       6.338  66.338  65.485  1.00  0.00           C
ATOM   3779 H12X POPCc  29       6.277  67.052  64.637  1.00  0.00           H
ATOM   3780 H12Y POPCc  29       6.253  66.822  66.482  1.00  0.00           H
ATOM   3781 C313 POPCc  29       5.107  65.399  65.208  1.00  0.00           C
ATOM   3782 H13X POPCc  29       5.042  64.703  66.072  1.00  0.00           H
ATOM   3783 H13Y POPCc  29       5.329  64.784  64.310  1.00  0.00           H
ATOM   3784 C314 POPCc  29       3.805  66.236  65.088  1.00  0.00           C
ATOM   3785 H14X POPCc  29       3.737  67.127  65.749  1.00  0.00           H
ATOM   3786 H14Y POPCc  29       3.003  65.520  65.369  1.00  0.00           H
ATOM   3787 C315 POPCc  29       3.530  66.743  63.699  1.00  0.00           C
ATOM   3788 H15X POPCc  29       3.506  65.915  62.958  1.00  0.00           H
ATOM   3789 H15Y POPCc  29       4.332  67.475  63.469  1.00  0.00           H
ATOM   3790 C316 POPCc  29       2.241  67.539  63.631  1.00  0.00           C
ATOM   3791 H16X POPCc  29       1.928  67.660  62.572  1.00  0.00           H
ATOM   3792 H16Y POPCc  29       2.411  68.507  64.148  1.00  0.00           H
ATOM   3793 H16Z POPCc  29       1.538  66.938  64.247  1.00  0.00           H
ATOM   3794  N   POPCd  30       3.484  63.290  79.036  1.00  0.00           N
ATOM   3795  C12 POPCd  30       4.643  63.508  78.005  1.00  0.00           C
ATOM   3796 H12A POPCd  30       4.161  63.431  77.042  1.00  0.00           H
ATOM   3797 H12B POPCd  30       5.474  62.826  78.106  1.00  0.00           H
ATOM   3798  C13 POPCd  30       2.429  64.427  78.955  1.00  0.00           C
ATOM   3799 H13A POPCd  30       1.737  64.348  79.781  1.00  0.00           H
ATOM   3800 H13B POPCd  30       2.828  65.418  78.801  1.00  0.00           H
ATOM   3801 H13C POPCd  30       1.902  64.326  78.018  1.00  0.00           H
ATOM   3802  C14 POPCd  30       2.842  61.973  78.710  1.00  0.00           C
ATOM   3803 H14A POPCd  30       3.501  61.132  78.865  1.00  0.00           H
ATOM   3804 H14B POPCd  30       1.881  61.994  79.202  1.00  0.00           H
ATOM   3805 H14C POPCd  30       2.629  61.877  77.656  1.00  0.00           H
ATOM   3806  C15 POPCd  30       4.111  63.207  80.457  1.00  0.00           C
ATOM   3807 H15A POPCd  30       5.138  62.874  80.409  1.00  0.00           H
ATOM   3808 H15B POPCd  30       3.509  62.676  81.179  1.00  0.00           H
ATOM   3809 H15C POPCd  30       4.241  64.182  80.904  1.00  0.00           H
ATOM   3810  C11 POPCd  30       5.399  64.835  78.054  1.00  0.00           C
ATOM   3811 H11A POPCd  30       4.695  65.691  77.969  1.00  0.00           H
ATOM   3812 H11B POPCd  30       5.944  65.004  77.101  1.00  0.00           H
ATOM   3813  P   POPCd  30       7.520  64.365  79.313  1.00  0.00           P
ATOM   3814  O13 POPCd  30       7.496  63.109  78.622  1.00  0.00           O
ATOM   3815  O14 POPCd  30       7.996  64.304  80.712  1.00  0.00           O
ATOM   3816  O12 POPCd  30       6.105  64.857  79.355  1.00  0.00           O
ATOM   3817  O11 POPCd  30       8.363  65.256  78.389  1.00  0.00           O
ATOM   3818  C1  POPCd  30       8.523  66.630  78.310  1.00  0.00           C
ATOM   3819  HA  POPCd  30       9.583  66.865  78.549  1.00  0.00           H
ATOM   3820  HB  POPCd  30       7.937  67.202  79.061  1.00  0.00           H
ATOM   3821  C2  POPCd  30       8.153  67.079  76.814  1.00  0.00           C
ATOM   3822  HS  POPCd  30       7.099  66.894  76.514  1.00  0.00           H
ATOM   3823  O21 POPCd  30       8.972  66.379  75.868  1.00  0.00           O
ATOM   3824  C21 POPCd  30       8.455  65.389  75.241  1.00  0.00           C
ATOM   3825  O22 POPCd  30       7.245  65.105  75.174  1.00  0.00           O
ATOM   3826  C22 POPCd  30       9.600  64.674  74.573  1.00  0.00           C
ATOM   3827  H2R POPCd  30      10.181  64.184  75.383  1.00  0.00           H
ATOM   3828  H2S POPCd  30      10.370  65.355  74.153  1.00  0.00           H
ATOM   3829  C3  POPCd  30       8.406  68.610  76.641  1.00  0.00           C
ATOM   3830  HX  POPCd  30       9.498  68.798  76.558  1.00  0.00           H
ATOM   3831  HY  POPCd  30       7.984  69.075  77.557  1.00  0.00           H
ATOM   3832  O31 POPCd  30       7.773  69.108  75.452  1.00  0.00           O
ATOM   3833  C31 POPCd  30       6.950  70.202  75.550  1.00  0.00           C
ATOM   3834  O32 POPCd  30       6.887  70.925  76.527  1.00  0.00           O
ATOM   3835  C32 POPCd  30       6.165  70.377  74.340  1.00  0.00           C
ATOM   3836  H2X POPCd  30       5.283  70.929  74.729  1.00  0.00           H
ATOM   3837  H2Y POPCd  30       5.844  69.377  73.978  1.00  0.00           H
ATOM   3838  C23 POPCd  30       9.178  63.634  73.522  1.00  0.00           C
ATOM   3839  H3R POPCd  30       8.274  63.096  73.878  1.00  0.00           H
ATOM   3840  H3S POPCd  30      10.085  63.042  73.273  1.00  0.00           H
ATOM   3841  C24 POPCd  30       8.754  64.285  72.181  1.00  0.00           C
ATOM   3842  H4R POPCd  30       9.434  65.082  71.812  1.00  0.00           H
ATOM   3843  H4S POPCd  30       7.743  64.682  72.416  1.00  0.00           H
ATOM   3844  C25 POPCd  30       8.450  63.312  71.046  1.00  0.00           C
ATOM   3845  H5R POPCd  30       7.820  63.872  70.323  1.00  0.00           H
ATOM   3846  H5S POPCd  30       7.870  62.429  71.390  1.00  0.00           H
ATOM   3847  C26 POPCd  30       9.675  62.666  70.501  1.00  0.00           C
ATOM   3848  H6R POPCd  30       9.578  61.576  70.692  1.00  0.00           H
ATOM   3849  H6S POPCd  30      10.592  62.934  71.068  1.00  0.00           H
ATOM   3850  C27 POPCd  30      10.021  62.955  69.005  1.00  0.00           C
ATOM   3851  H7R POPCd  30      10.768  63.769  68.886  1.00  0.00           H
ATOM   3852  H7S POPCd  30       9.095  63.381  68.563  1.00  0.00           H
ATOM   3853  C28 POPCd  30      10.630  61.769  68.267  1.00  0.00           C
ATOM   3854  H8R POPCd  30      11.600  61.433  68.693  1.00  0.00           H
ATOM   3855  H8S POPCd  30      11.004  62.198  67.313  1.00  0.00           H
ATOM   3856  C29 POPCd  30       9.730  60.591  67.962  1.00  0.00           C
ATOM   3857  H91 POPCd  30       8.689  60.835  67.704  1.00  0.00           H
ATOM   3858 C210 POPCd  30       9.918  59.262  68.146  1.00  0.00           C
ATOM   3859 H101 POPCd  30       9.156  58.532  67.835  1.00  0.00           H
ATOM   3860 C211 POPCd  30      11.228  58.694  68.539  1.00  0.00           C
ATOM   3861 H11R POPCd  30      12.062  59.423  68.458  1.00  0.00           H
ATOM   3862 H11S POPCd  30      11.477  57.914  67.788  1.00  0.00           H
ATOM   3863 C212 POPCd  30      11.207  58.001  69.926  1.00  0.00           C
ATOM   3864 H12R POPCd  30      10.661  57.041  69.811  1.00  0.00           H
ATOM   3865 H12S POPCd  30      10.581  58.577  70.641  1.00  0.00           H
ATOM   3866 C213 POPCd  30      12.584  57.600  70.514  1.00  0.00           C
ATOM   3867 H13R POPCd  30      13.044  56.833  69.855  1.00  0.00           H
ATOM   3868 H13S POPCd  30      12.322  57.077  71.459  1.00  0.00           H
ATOM   3869 C214 POPCd  30      13.491  58.717  70.951  1.00  0.00           C
ATOM   3870 H14R POPCd  30      14.021  59.130  70.066  1.00  0.00           H
ATOM   3871 H14S POPCd  30      14.221  58.238  71.638  1.00  0.00           H
ATOM   3872 C215 POPCd  30      12.825  59.859  71.786  1.00  0.00           C
ATOM   3873 H15R POPCd  30      11.877  59.414  72.156  1.00  0.00           H
ATOM   3874 H15S POPCd  30      12.463  60.706  71.165  1.00  0.00           H
ATOM   3875 C216 POPCd  30      13.632  60.366  73.078  1.00  0.00           C
ATOM   3876 H16R POPCd  30      14.537  60.952  72.811  1.00  0.00           H
ATOM   3877 H16S POPCd  30      14.000  59.467  73.617  1.00  0.00           H
ATOM   3878 C217 POPCd  30      12.741  61.228  73.965  1.00  0.00           C
ATOM   3879 H17R POPCd  30      11.673  60.923  73.954  1.00  0.00           H
ATOM   3880 H17S POPCd  30      12.792  62.285  73.627  1.00  0.00           H
ATOM   3881 C218 POPCd  30      13.141  61.291  75.397  1.00  0.00           C
ATOM   3882 H18R POPCd  30      12.488  62.045  75.886  1.00  0.00           H
ATOM   3883 H18S POPCd  30      13.070  60.362  76.002  1.00  0.00           H
ATOM   3884 H18T POPCd  30      14.211  61.562  75.523  1.00  0.00           H
ATOM   3885  C33 POPCd  30       6.935  71.061  73.244  1.00  0.00           C
ATOM   3886  H3X POPCd  30       7.481  71.945  73.638  1.00  0.00           H
ATOM   3887  H3Y POPCd  30       6.188  71.563  72.592  1.00  0.00           H
ATOM   3888  C34 POPCd  30       7.837  70.217  72.362  1.00  0.00           C
ATOM   3889  H4X POPCd  30       8.770  69.835  72.828  1.00  0.00           H
ATOM   3890  H4Y POPCd  30       8.052  70.844  71.471  1.00  0.00           H
ATOM   3891  C35 POPCd  30       7.084  69.015  71.721  1.00  0.00           C
ATOM   3892  H5X POPCd  30       6.933  68.116  72.356  1.00  0.00           H
ATOM   3893  H5Y POPCd  30       7.808  68.617  70.978  1.00  0.00           H
ATOM   3894  C36 POPCd  30       5.773  69.403  71.000  1.00  0.00           C
ATOM   3895  H6X POPCd  30       5.981  70.334  70.432  1.00  0.00           H
ATOM   3896  H6Y POPCd  30       5.021  69.751  71.741  1.00  0.00           H
ATOM   3897  C37 POPCd  30       5.188  68.410  70.001  1.00  0.00           C
ATOM   3898  H7X POPCd  30       4.731  67.589  70.593  1.00  0.00           H
ATOM   3899  H7Y POPCd  30       5.994  67.902  69.431  1.00  0.00           H
ATOM   3900  C38 POPCd  30       4.221  68.966  69.010  1.00  0.00           C
ATOM   3901  H8X POPCd  30       4.842  69.452  68.227  1.00  0.00           H
ATOM   3902  H8Y POPCd  30       3.656  69.835  69.411  1.00  0.00           H
ATOM   3903  C39 POPCd  30       3.188  67.962  68.538  1.00  0.00           C
ATOM   3904  H9X POPCd  30       2.638  67.618  69.440  1.00  0.00           H
ATOM   3905  H9Y POPCd  30       3.569  67.007  68.115  1.00  0.00           H
ATOM   3906 C310 POPCd  30       2.199  68.619  67.594  1.00  0.00           C
ATOM   3907 H10X POPCd  30       1.431  67.918  67.202  1.00  0.00           H
ATOM   3908 H10Y POPCd  30       2.886  68.842  66.750  1.00  0.00           H
ATOM   3909 C311 POPCd  30       1.494  69.888  67.976  1.00  0.00           C
ATOM   3910 H11X POPCd  30       2.093  70.774  68.276  1.00  0.00           H
ATOM   3911 H11Y POPCd  30       0.843  69.740  68.864  1.00  0.00           H
ATOM   3912 C312 POPCd  30       0.715  70.434  66.743  1.00  0.00           C
ATOM   3913 H12X POPCd  30      -0.102  69.752  66.423  1.00  0.00           H
ATOM   3914 H12Y POPCd  30       1.439  70.643  65.926  1.00  0.00           H
ATOM   3915 C313 POPCd  30       0.037  71.773  67.124  1.00  0.00           C
ATOM   3916 H13X POPCd  30       0.820  72.554  67.232  1.00  0.00           H
ATOM   3917 H13Y POPCd  30      -0.535  71.706  68.074  1.00  0.00           H
ATOM   3918 C314 POPCd  30      -0.999  72.171  66.053  1.00  0.00           C
ATOM   3919 H14X POPCd  30      -1.900  71.523  66.094  1.00  0.00           H
ATOM   3920 H14Y POPCd  30      -0.592  72.107  65.022  1.00  0.00           H
ATOM   3921 C315 POPCd  30      -1.399  73.616  66.235  1.00  0.00           C
ATOM   3922 H15X POPCd  30      -0.552  74.330  66.151  1.00  0.00           H
ATOM   3923 H15Y POPCd  30      -1.948  73.629  67.201  1.00  0.00           H
ATOM   3924 C316 POPCd  30      -2.281  73.997  65.090  1.00  0.00           C
ATOM   3925 H16X POPCd  30      -3.000  73.183  64.858  1.00  0.00           H
ATOM   3926 H16Y POPCd  30      -1.561  74.072  64.247  1.00  0.00           H
ATOM   3927 H16Z POPCd  30      -2.793  74.949  65.347  1.00  0.00           H
ATOM   3928  N   POPCe  31      62.605  42.222  80.804  1.00  0.00           N
ATOM   3929  C12 POPCe  31      62.124  40.880  81.329  1.00  0.00           C
ATOM   3930 H12A POPCe  31      62.490  40.842  82.345  1.00  0.00           H
ATOM   3931 H12B POPCe  31      62.634  40.054  80.857  1.00  0.00           H
ATOM   3932  C13 POPCe  31      64.125  42.415  80.907  1.00  0.00           C
ATOM   3933 H13A POPCe  31      64.468  43.286  80.370  1.00  0.00           H
ATOM   3934 H13B POPCe  31      64.392  42.399  81.954  1.00  0.00           H
ATOM   3935 H13C POPCe  31      64.556  41.495  80.543  1.00  0.00           H
ATOM   3936  C14 POPCe  31      62.169  42.439  79.368  1.00  0.00           C
ATOM   3937 H14A POPCe  31      62.369  43.404  78.926  1.00  0.00           H
ATOM   3938 H14B POPCe  31      62.772  41.783  78.757  1.00  0.00           H
ATOM   3939 H14C POPCe  31      61.138  42.202  79.150  1.00  0.00           H
ATOM   3940  C15 POPCe  31      61.943  43.265  81.663  1.00  0.00           C
ATOM   3941 H15A POPCe  31      62.176  43.263  82.717  1.00  0.00           H
ATOM   3942 H15B POPCe  31      60.875  43.151  81.545  1.00  0.00           H
ATOM   3943 H15C POPCe  31      62.142  44.231  81.225  1.00  0.00           H
ATOM   3944  C11 POPCe  31      60.596  40.626  81.487  1.00  0.00           C
ATOM   3945 H11A POPCe  31      60.197  41.457  82.107  1.00  0.00           H
ATOM   3946 H11B POPCe  31      60.418  39.677  82.038  1.00  0.00           H
ATOM   3947  P   POPCe  31      59.859  39.223  79.474  1.00  0.00           P
ATOM   3948  O13 POPCe  31      58.765  38.556  80.214  1.00  0.00           O
ATOM   3949  O14 POPCe  31      61.130  38.442  79.471  1.00  0.00           O
ATOM   3950  O12 POPCe  31      60.037  40.664  80.154  1.00  0.00           O
ATOM   3951  O11 POPCe  31      59.380  39.681  78.052  1.00  0.00           O
ATOM   3952  C1  POPCe  31      58.357  38.987  77.406  1.00  0.00           C
ATOM   3953  HA  POPCe  31      57.695  38.424  78.098  1.00  0.00           H
ATOM   3954  HB  POPCe  31      58.774  38.190  76.753  1.00  0.00           H
ATOM   3955  C2  POPCe  31      57.586  39.876  76.525  1.00  0.00           C
ATOM   3956  HS  POPCe  31      56.639  39.415  76.171  1.00  0.00           H
ATOM   3957  O21 POPCe  31      58.398  40.296  75.472  1.00  0.00           O
ATOM   3958  C21 POPCe  31      58.294  39.607  74.370  1.00  0.00           C
ATOM   3959  O22 POPCe  31      57.575  38.672  74.129  1.00  0.00           O
ATOM   3960  C22 POPCe  31      59.285  40.132  73.333  1.00  0.00           C
ATOM   3961  H2R POPCe  31      60.301  39.973  73.753  1.00  0.00           H
ATOM   3962  H2S POPCe  31      59.229  41.241  73.301  1.00  0.00           H
ATOM   3963  C3  POPCe  31      57.162  41.161  77.355  1.00  0.00           C
ATOM   3964  HX  POPCe  31      58.098  41.675  77.661  1.00  0.00           H
ATOM   3965  HY  POPCe  31      56.663  40.761  78.263  1.00  0.00           H
ATOM   3966  O31 POPCe  31      56.200  42.009  76.622  1.00  0.00           O
ATOM   3967  C31 POPCe  31      56.775  43.092  76.163  1.00  0.00           C
ATOM   3968  O32 POPCe  31      57.939  43.379  76.169  1.00  0.00           O
ATOM   3969  C32 POPCe  31      55.726  44.019  75.551  1.00  0.00           C
ATOM   3970  H2X POPCe  31      55.282  44.694  76.314  1.00  0.00           H
ATOM   3971  H2Y POPCe  31      54.936  43.349  75.150  1.00  0.00           H
ATOM   3972  C23 POPCe  31      59.184  39.501  71.946  1.00  0.00           C
ATOM   3973  H3R POPCe  31      59.177  38.392  72.005  1.00  0.00           H
ATOM   3974  H3S POPCe  31      60.050  39.841  71.338  1.00  0.00           H
ATOM   3975  C24 POPCe  31      57.843  39.943  71.281  1.00  0.00           C
ATOM   3976  H4R POPCe  31      57.939  41.048  71.217  1.00  0.00           H
ATOM   3977  H4S POPCe  31      56.971  39.730  71.935  1.00  0.00           H
ATOM   3978  C25 POPCe  31      57.639  39.347  69.814  1.00  0.00           C
ATOM   3979  H5R POPCe  31      58.464  39.739  69.182  1.00  0.00           H
ATOM   3980  H5S POPCe  31      56.724  39.761  69.338  1.00  0.00           H
ATOM   3981  C26 POPCe  31      57.457  37.836  69.886  1.00  0.00           C
ATOM   3982  H6R POPCe  31      56.828  37.644  70.782  1.00  0.00           H
ATOM   3983  H6S POPCe  31      58.433  37.336  70.064  1.00  0.00           H
ATOM   3984  C27 POPCe  31      57.030  37.125  68.565  1.00  0.00           C
ATOM   3985  H7R POPCe  31      56.082  37.536  68.158  1.00  0.00           H
ATOM   3986  H7S POPCe  31      56.814  36.061  68.798  1.00  0.00           H
ATOM   3987  C28 POPCe  31      58.004  37.190  67.372  1.00  0.00           C
ATOM   3988  H8R POPCe  31      58.379  38.230  67.261  1.00  0.00           H
ATOM   3989  H8S POPCe  31      57.420  36.874  66.481  1.00  0.00           H
ATOM   3990  C29 POPCe  31      59.043  36.116  67.523  1.00  0.00           C
ATOM   3991  H91 POPCe  31      58.768  35.241  68.131  1.00  0.00           H
ATOM   3992 C210 POPCe  31      60.340  36.322  67.137  1.00  0.00           C
ATOM   3993 H101 POPCe  31      61.173  35.628  67.317  1.00  0.00           H
ATOM   3994 C211 POPCe  31      60.788  37.533  66.420  1.00  0.00           C
ATOM   3995 H11R POPCe  31      59.938  38.016  65.893  1.00  0.00           H
ATOM   3996 H11S POPCe  31      61.523  37.256  65.634  1.00  0.00           H
ATOM   3997 C212 POPCe  31      61.277  38.690  67.330  1.00  0.00           C
ATOM   3998 H12R POPCe  31      60.507  39.008  68.065  1.00  0.00           H
ATOM   3999 H12S POPCe  31      61.550  39.505  66.627  1.00  0.00           H
ATOM   4000 C213 POPCe  31      62.554  38.487  68.135  1.00  0.00           C
ATOM   4001 H13R POPCe  31      63.387  38.155  67.480  1.00  0.00           H
ATOM   4002 H13S POPCe  31      62.193  37.719  68.852  1.00  0.00           H
ATOM   4003 C214 POPCe  31      62.868  39.693  69.048  1.00  0.00           C
ATOM   4004 H14R POPCe  31      61.875  39.970  69.461  1.00  0.00           H
ATOM   4005 H14S POPCe  31      63.171  40.628  68.532  1.00  0.00           H
ATOM   4006 C215 POPCe  31      63.803  39.549  70.262  1.00  0.00           C
ATOM   4007 H15R POPCe  31      64.720  40.135  70.038  1.00  0.00           H
ATOM   4008 H15S POPCe  31      64.086  38.479  70.349  1.00  0.00           H
ATOM   4009 C216 POPCe  31      63.063  39.918  71.597  1.00  0.00           C
ATOM   4010 H16R POPCe  31      62.214  39.216  71.743  1.00  0.00           H
ATOM   4011 H16S POPCe  31      62.701  40.966  71.546  1.00  0.00           H
ATOM   4012 C217 POPCe  31      63.945  39.787  72.812  1.00  0.00           C
ATOM   4013 H17R POPCe  31      63.465  40.299  73.673  1.00  0.00           H
ATOM   4014 H17S POPCe  31      64.834  40.425  72.621  1.00  0.00           H
ATOM   4015 C218 POPCe  31      64.299  38.393  73.278  1.00  0.00           C
ATOM   4016 H18R POPCe  31      64.869  37.778  72.549  1.00  0.00           H
ATOM   4017 H18S POPCe  31      63.380  37.843  73.573  1.00  0.00           H
ATOM   4018 H18T POPCe  31      64.864  38.396  74.234  1.00  0.00           H
ATOM   4019  C33 POPCe  31      56.363  44.880  74.351  1.00  0.00           C
ATOM   4020  H3X POPCe  31      57.336  45.243  74.744  1.00  0.00           H
ATOM   4021  H3Y POPCe  31      55.658  45.695  74.081  1.00  0.00           H
ATOM   4022  C34 POPCe  31      56.644  44.052  73.092  1.00  0.00           C
ATOM   4023  H4X POPCe  31      55.835  43.405  72.690  1.00  0.00           H
ATOM   4024  H4Y POPCe  31      57.421  43.304  73.357  1.00  0.00           H
ATOM   4025  C35 POPCe  31      57.113  44.942  71.920  1.00  0.00           C
ATOM   4026  H5X POPCe  31      57.658  44.266  71.226  1.00  0.00           H
ATOM   4027  H5Y POPCe  31      57.951  45.594  72.246  1.00  0.00           H
ATOM   4028  C36 POPCe  31      55.973  45.696  71.259  1.00  0.00           C
ATOM   4029  H6X POPCe  31      55.729  46.532  71.948  1.00  0.00           H
ATOM   4030  H6Y POPCe  31      55.049  45.089  71.151  1.00  0.00           H
ATOM   4031  C37 POPCe  31      56.310  46.318  69.861  1.00  0.00           C
ATOM   4032  H7X POPCe  31      56.490  45.443  69.200  1.00  0.00           H
ATOM   4033  H7Y POPCe  31      57.214  46.951  69.993  1.00  0.00           H
ATOM   4034  C38 POPCe  31      55.215  47.290  69.368  1.00  0.00           C
ATOM   4035  H8X POPCe  31      55.163  48.328  69.761  1.00  0.00           H
ATOM   4036  H8Y POPCe  31      54.291  46.725  69.615  1.00  0.00           H
ATOM   4037  C39 POPCe  31      55.300  47.297  67.840  1.00  0.00           C
ATOM   4038  H9X POPCe  31      55.219  46.301  67.354  1.00  0.00           H
ATOM   4039  H9Y POPCe  31      56.272  47.710  67.497  1.00  0.00           H
ATOM   4040 C310 POPCe  31      54.283  48.314  67.280  1.00  0.00           C
ATOM   4041 H10X POPCe  31      54.769  49.312  67.337  1.00  0.00           H
ATOM   4042 H10Y POPCe  31      53.304  48.392  67.799  1.00  0.00           H
ATOM   4043 C311 POPCe  31      54.038  48.076  65.741  1.00  0.00           C
ATOM   4044 H11X POPCe  31      53.645  47.053  65.559  1.00  0.00           H
ATOM   4045 H11Y POPCe  31      54.967  48.138  65.135  1.00  0.00           H
ATOM   4046 C312 POPCe  31      52.955  48.964  65.204  1.00  0.00           C
ATOM   4047 H12X POPCe  31      53.324  49.987  65.428  1.00  0.00           H
ATOM   4048 H12Y POPCe  31      51.950  48.981  65.677  1.00  0.00           H
ATOM   4049 C313 POPCe  31      52.794  48.612  63.773  1.00  0.00           C
ATOM   4050 H13X POPCe  31      53.812  48.463  63.354  1.00  0.00           H
ATOM   4051 H13Y POPCe  31      52.250  47.647  63.696  1.00  0.00           H
ATOM   4052 C314 POPCe  31      52.033  49.753  63.100  1.00  0.00           C
ATOM   4053 H14X POPCe  31      51.459  50.193  63.944  1.00  0.00           H
ATOM   4054 H14Y POPCe  31      52.866  50.437  62.832  1.00  0.00           H
ATOM   4055 C315 POPCe  31      51.027  49.286  62.005  1.00  0.00           C
ATOM   4056 H15X POPCe  31      50.514  48.378  62.390  1.00  0.00           H
ATOM   4057 H15Y POPCe  31      51.627  49.004  61.113  1.00  0.00           H
ATOM   4058 C316 POPCe  31      50.034  50.317  61.535  1.00  0.00           C
ATOM   4059 H16X POPCe  31      49.424  50.575  62.427  1.00  0.00           H
ATOM   4060 H16Y POPCe  31      49.410  49.944  60.695  1.00  0.00           H
ATOM   4061 H16Z POPCe  31      50.663  51.182  61.236  1.00  0.00           H
ATOM   4062  N   POPCf  32      50.208   0.796  82.894  1.00  0.00           N
ATOM   4063  C12 POPCf  32      49.394   1.288  81.762  1.00  0.00           C
ATOM   4064 H12A POPCf  32      48.489   0.700  81.768  1.00  0.00           H
ATOM   4065 H12B POPCf  32      49.891   1.095  80.822  1.00  0.00           H
ATOM   4066  C13 POPCf  32      49.484   0.960  84.223  1.00  0.00           C
ATOM   4067 H13A POPCf  32      49.979   0.455  85.040  1.00  0.00           H
ATOM   4068 H13B POPCf  32      49.489   2.014  84.455  1.00  0.00           H
ATOM   4069 H13C POPCf  32      48.460   0.619  84.195  1.00  0.00           H
ATOM   4070  C14 POPCf  32      50.362  -0.691  82.643  1.00  0.00           C
ATOM   4071 H14A POPCf  32      49.430  -1.234  82.698  1.00  0.00           H
ATOM   4072 H14B POPCf  32      50.774  -0.966  81.683  1.00  0.00           H
ATOM   4073 H14C POPCf  32      50.999  -1.200  83.352  1.00  0.00           H
ATOM   4074  C15 POPCf  32      51.564   1.415  82.868  1.00  0.00           C
ATOM   4075 H15A POPCf  32      52.097   1.092  83.750  1.00  0.00           H
ATOM   4076 H15B POPCf  32      51.434   2.477  83.016  1.00  0.00           H
ATOM   4077 H15C POPCf  32      52.126   1.126  81.992  1.00  0.00           H
ATOM   4078  C11 POPCf  32      48.911   2.800  81.820  1.00  0.00           C
ATOM   4079 H11A POPCf  32      48.293   2.935  80.906  1.00  0.00           H
ATOM   4080 H11B POPCf  32      49.803   3.455  81.722  1.00  0.00           H
ATOM   4081  P   POPCf  32      46.692   2.741  83.118  1.00  0.00           P
ATOM   4082  O13 POPCf  32      45.945   3.764  83.864  1.00  0.00           O
ATOM   4083  O14 POPCf  32      46.709   1.324  83.605  1.00  0.00           O
ATOM   4084  O12 POPCf  32      48.217   3.188  83.076  1.00  0.00           O
ATOM   4085  O11 POPCf  32      46.219   2.629  81.620  1.00  0.00           O
ATOM   4086  C1  POPCf  32      45.447   3.727  81.100  1.00  0.00           C
ATOM   4087  HA  POPCf  32      45.832   4.710  81.445  1.00  0.00           H
ATOM   4088  HB  POPCf  32      44.424   3.491  81.463  1.00  0.00           H
ATOM   4089  C2  POPCf  32      45.455   3.737  79.583  1.00  0.00           C
ATOM   4090  HS  POPCf  32      46.459   4.050  79.225  1.00  0.00           H
ATOM   4091  O21 POPCf  32      44.439   4.699  79.143  1.00  0.00           O
ATOM   4092  C21 POPCf  32      44.884   5.933  78.990  1.00  0.00           C
ATOM   4093  O22 POPCf  32      45.861   6.516  79.461  1.00  0.00           O
ATOM   4094  C22 POPCf  32      43.785   6.592  78.198  1.00  0.00           C
ATOM   4095  H2R POPCf  32      43.939   7.691  78.133  1.00  0.00           H
ATOM   4096  H2S POPCf  32      42.821   6.302  78.669  1.00  0.00           H
ATOM   4097  C3  POPCf  32      45.010   2.437  79.030  1.00  0.00           C
ATOM   4098  HX  POPCf  32      44.099   2.118  79.579  1.00  0.00           H
ATOM   4099  HY  POPCf  32      45.729   1.632  79.292  1.00  0.00           H
ATOM   4100  O31 POPCf  32      44.743   2.554  77.610  1.00  0.00           O
ATOM   4101  C31 POPCf  32      45.732   2.202  76.799  1.00  0.00           C
ATOM   4102  O32 POPCf  32      46.907   2.045  77.143  1.00  0.00           O
ATOM   4103  C32 POPCf  32      45.156   2.015  75.411  1.00  0.00           C
ATOM   4104  H2X POPCf  32      44.462   2.865  75.236  1.00  0.00           H
ATOM   4105  H2Y POPCf  32      44.744   0.991  75.281  1.00  0.00           H
ATOM   4106  C23 POPCf  32      43.868   5.969  76.798  1.00  0.00           C
ATOM   4107  H3R POPCf  32      42.955   6.222  76.219  1.00  0.00           H
ATOM   4108  H3S POPCf  32      43.752   4.867  76.877  1.00  0.00           H
ATOM   4109  C24 POPCf  32      45.108   6.450  76.080  1.00  0.00           C
ATOM   4110  H4R POPCf  32      45.972   6.075  76.669  1.00  0.00           H
ATOM   4111  H4S POPCf  32      45.226   7.554  76.032  1.00  0.00           H
ATOM   4112  C25 POPCf  32      45.267   5.882  74.705  1.00  0.00           C
ATOM   4113  H5R POPCf  32      44.847   4.854  74.669  1.00  0.00           H
ATOM   4114  H5S POPCf  32      46.352   5.830  74.474  1.00  0.00           H
ATOM   4115  C26 POPCf  32      44.709   6.883  73.673  1.00  0.00           C
ATOM   4116  H6R POPCf  32      45.508   7.632  73.490  1.00  0.00           H
ATOM   4117  H6S POPCf  32      43.805   7.385  74.078  1.00  0.00           H
ATOM   4118  C27 POPCf  32      44.525   6.242  72.248  1.00  0.00           C
ATOM   4119  H7R POPCf  32      43.877   6.878  71.608  1.00  0.00           H
ATOM   4120  H7S POPCf  32      44.191   5.189  72.363  1.00  0.00           H
ATOM   4121  C28 POPCf  32      45.923   6.093  71.576  1.00  0.00           C
ATOM   4122  H8R POPCf  32      46.495   5.301  72.105  1.00  0.00           H
ATOM   4123  H8S POPCf  32      46.519   7.024  71.689  1.00  0.00           H
ATOM   4124  C29 POPCf  32      45.869   5.743  70.110  1.00  0.00           C
ATOM   4125  H91 POPCf  32      45.784   4.675  69.858  1.00  0.00           H
ATOM   4126 C210 POPCf  32      45.788   6.604  69.106  1.00  0.00           C
ATOM   4127 H101 POPCf  32      45.929   6.240  68.078  1.00  0.00           H
ATOM   4128 C211 POPCf  32      45.798   8.094  69.182  1.00  0.00           C
ATOM   4129 H11R POPCf  32      46.438   8.526  69.981  1.00  0.00           H
ATOM   4130 H11S POPCf  32      44.740   8.405  69.313  1.00  0.00           H
ATOM   4131 C212 POPCf  32      46.174   8.834  67.882  1.00  0.00           C
ATOM   4132 H12R POPCf  32      47.001   8.299  67.369  1.00  0.00           H
ATOM   4133 H12S POPCf  32      46.439   9.880  68.148  1.00  0.00           H
ATOM   4134 C213 POPCf  32      45.075   9.003  66.863  1.00  0.00           C
ATOM   4135 H13R POPCf  32      44.215   9.622  67.198  1.00  0.00           H
ATOM   4136 H13S POPCf  32      44.765   8.003  66.489  1.00  0.00           H
ATOM   4137 C214 POPCf  32      45.557   9.759  65.631  1.00  0.00           C
ATOM   4138 H14R POPCf  32      46.141   9.065  64.989  1.00  0.00           H
ATOM   4139 H14S POPCf  32      46.314  10.507  65.951  1.00  0.00           H
ATOM   4140 C215 POPCf  32      44.369  10.378  64.811  1.00  0.00           C
ATOM   4141 H15R POPCf  32      44.076  11.239  65.449  1.00  0.00           H
ATOM   4142 H15S POPCf  32      43.497   9.690  64.768  1.00  0.00           H
ATOM   4143 C216 POPCf  32      44.766  10.802  63.460  1.00  0.00           C
ATOM   4144 H16R POPCf  32      43.916  11.423  63.106  1.00  0.00           H
ATOM   4145 H16S POPCf  32      44.862   9.990  62.708  1.00  0.00           H
ATOM   4146 C217 POPCf  32      46.038  11.668  63.375  1.00  0.00           C
ATOM   4147 H17R POPCf  32      46.928  11.148  63.789  1.00  0.00           H
ATOM   4148 H17S POPCf  32      45.813  12.464  64.117  1.00  0.00           H
ATOM   4149 C218 POPCf  32      46.396  12.233  62.012  1.00  0.00           C
ATOM   4150 H18R POPCf  32      47.271  12.918  61.994  1.00  0.00           H
ATOM   4151 H18S POPCf  32      45.546  12.859  61.664  1.00  0.00           H
ATOM   4152 H18T POPCf  32      46.549  11.518  61.175  1.00  0.00           H
ATOM   4153  C33 POPCf  32      46.189   2.247  74.287  1.00  0.00           C
ATOM   4154  H3X POPCf  32      47.207   1.867  74.520  1.00  0.00           H
ATOM   4155  H3Y POPCf  32      46.212   3.358  74.269  1.00  0.00           H
ATOM   4156  C34 POPCf  32      45.659   1.667  72.966  1.00  0.00           C
ATOM   4157  H4X POPCf  32      44.571   1.891  72.938  1.00  0.00           H
ATOM   4158  H4Y POPCf  32      45.751   0.561  73.014  1.00  0.00           H
ATOM   4159  C35 POPCf  32      46.434   2.135  71.777  1.00  0.00           C
ATOM   4160  H5X POPCf  32      47.525   1.966  71.903  1.00  0.00           H
ATOM   4161  H5Y POPCf  32      46.260   3.212  71.567  1.00  0.00           H
ATOM   4162  C36 POPCf  32      46.044   1.365  70.472  1.00  0.00           C
ATOM   4163  H6X POPCf  32      46.613   1.886  69.673  1.00  0.00           H
ATOM   4164  H6Y POPCf  32      44.980   1.634  70.295  1.00  0.00           H
ATOM   4165  C37 POPCf  32      46.313  -0.142  70.375  1.00  0.00           C
ATOM   4166  H7X POPCf  32      45.933  -0.792  71.192  1.00  0.00           H
ATOM   4167  H7Y POPCf  32      47.423  -0.197  70.383  1.00  0.00           H
ATOM   4168  C38 POPCf  32      45.894  -0.703  68.964  1.00  0.00           C
ATOM   4169  H8X POPCf  32      44.802  -0.512  68.887  1.00  0.00           H
ATOM   4170  H8Y POPCf  32      46.089  -1.797  68.973  1.00  0.00           H
ATOM   4171  C39 POPCf  32      46.652  -0.146  67.750  1.00  0.00           C
ATOM   4172  H9X POPCf  32      47.734  -0.244  67.983  1.00  0.00           H
ATOM   4173  H9Y POPCf  32      46.349   0.906  67.557  1.00  0.00           H
ATOM   4174 C310 POPCf  32      46.465  -0.993  66.448  1.00  0.00           C
ATOM   4175 H10X POPCf  32      46.745  -1.991  66.848  1.00  0.00           H
ATOM   4176 H10Y POPCf  32      47.291  -0.722  65.756  1.00  0.00           H
ATOM   4177 C311 POPCf  32      45.128  -0.915  65.768  1.00  0.00           C
ATOM   4178 H11X POPCf  32      44.998   0.166  65.546  1.00  0.00           H
ATOM   4179 H11Y POPCf  32      44.256  -1.185  66.401  1.00  0.00           H
ATOM   4180 C312 POPCf  32      45.270  -1.685  64.454  1.00  0.00           C
ATOM   4181 H12X POPCf  32      45.287  -2.785  64.606  1.00  0.00           H
ATOM   4182 H12Y POPCf  32      46.272  -1.456  64.034  1.00  0.00           H
ATOM   4183 C313 POPCf  32      44.253  -1.318  63.446  1.00  0.00           C
ATOM   4184 H13X POPCf  32      44.266  -0.208  63.393  1.00  0.00           H
ATOM   4185 H13Y POPCf  32      43.180  -1.576  63.577  1.00  0.00           H
ATOM   4186 C314 POPCf  32      44.584  -1.814  61.979  1.00  0.00           C
ATOM   4187 H14X POPCf  32      45.651  -1.604  61.752  1.00  0.00           H
ATOM   4188 H14Y POPCf  32      43.910  -1.388  61.206  1.00  0.00           H
ATOM   4189 C315 POPCf  32      44.370  -3.365  61.905  1.00  0.00           C
ATOM   4190 H15X POPCf  32      43.269  -3.506  61.882  1.00  0.00           H
ATOM   4191 H15Y POPCf  32      44.736  -3.715  62.894  1.00  0.00           H
ATOM   4192 C316 POPCf  32      45.052  -3.965  60.685  1.00  0.00           C
ATOM   4193 H16X POPCf  32      46.118  -3.653  60.716  1.00  0.00           H
ATOM   4194 H16Y POPCf  32      44.497  -3.537  59.823  1.00  0.00           H
ATOM   4195 H16Z POPCf  32      45.011  -5.069  60.571  1.00  0.00           H
ATOM   4196  N   POPCg  33      53.637  11.449  78.782  1.00  0.00           N
ATOM   4197  C12 POPCg  33      54.629  10.648  79.515  1.00  0.00           C
ATOM   4198 H12A POPCg  33      54.977   9.890  78.830  1.00  0.00           H
ATOM   4199 H12B POPCg  33      54.090  10.029  80.216  1.00  0.00           H
ATOM   4200  C13 POPCg  33      52.505  10.565  78.398  1.00  0.00           C
ATOM   4201 H13A POPCg  33      51.747  10.841  77.680  1.00  0.00           H
ATOM   4202 H13B POPCg  33      52.946   9.696  77.933  1.00  0.00           H
ATOM   4203 H13C POPCg  33      52.096  10.154  79.310  1.00  0.00           H
ATOM   4204  C14 POPCg  33      53.174  12.660  79.546  1.00  0.00           C
ATOM   4205 H14A POPCg  33      52.859  12.226  80.483  1.00  0.00           H
ATOM   4206 H14B POPCg  33      54.038  13.289  79.702  1.00  0.00           H
ATOM   4207 H14C POPCg  33      52.345  13.164  79.072  1.00  0.00           H
ATOM   4208  C15 POPCg  33      54.328  11.913  77.533  1.00  0.00           C
ATOM   4209 H15A POPCg  33      53.636  12.236  76.769  1.00  0.00           H
ATOM   4210 H15B POPCg  33      54.980  11.125  77.186  1.00  0.00           H
ATOM   4211 H15C POPCg  33      54.989  12.748  77.712  1.00  0.00           H
ATOM   4212  C11 POPCg  33      55.752  11.424  80.208  1.00  0.00           C
ATOM   4213 H11A POPCg  33      56.460  10.736  80.716  1.00  0.00           H
ATOM   4214 H11B POPCg  33      55.139  11.960  80.964  1.00  0.00           H
ATOM   4215  P   POPCg  33      56.915  13.624  79.756  1.00  0.00           P
ATOM   4216  O13 POPCg  33      58.243  13.436  80.418  1.00  0.00           O
ATOM   4217  O14 POPCg  33      55.850  14.259  80.532  1.00  0.00           O
ATOM   4218  O12 POPCg  33      56.517  12.190  79.293  1.00  0.00           O
ATOM   4219  O11 POPCg  33      57.092  14.488  78.419  1.00  0.00           O
ATOM   4220  C1  POPCg  33      56.885  14.051  77.109  1.00  0.00           C
ATOM   4221  HA  POPCg  33      56.087  14.668  76.643  1.00  0.00           H
ATOM   4222  HB  POPCg  33      56.636  12.980  76.950  1.00  0.00           H
ATOM   4223  C2  POPCg  33      58.210  14.349  76.336  1.00  0.00           C
ATOM   4224  HS  POPCg  33      58.713  15.232  76.785  1.00  0.00           H
ATOM   4225  O21 POPCg  33      57.834  14.586  74.949  1.00  0.00           O
ATOM   4226  C21 POPCg  33      58.653  15.253  74.161  1.00  0.00           C
ATOM   4227  O22 POPCg  33      59.757  15.626  74.528  1.00  0.00           O
ATOM   4228  C22 POPCg  33      58.081  15.270  72.779  1.00  0.00           C
ATOM   4229  H2R POPCg  33      57.032  15.634  72.748  1.00  0.00           H
ATOM   4230  H2S POPCg  33      58.092  14.220  72.416  1.00  0.00           H
ATOM   4231  C3  POPCg  33      59.267  13.242  76.629  1.00  0.00           C
ATOM   4232  HX  POPCg  33      59.476  13.234  77.720  1.00  0.00           H
ATOM   4233  HY  POPCg  33      60.246  13.445  76.145  1.00  0.00           H
ATOM   4234  O31 POPCg  33      58.739  11.962  76.287  1.00  0.00           O
ATOM   4235  C31 POPCg  33      58.749  11.669  74.966  1.00  0.00           C
ATOM   4236  O32 POPCg  33      59.441  12.203  74.092  1.00  0.00           O
ATOM   4237  C32 POPCg  33      57.802  10.456  74.670  1.00  0.00           C
ATOM   4238  H2X POPCg  33      56.833  10.551  75.207  1.00  0.00           H
ATOM   4239  H2Y POPCg  33      58.308   9.523  74.997  1.00  0.00           H
ATOM   4240  C23 POPCg  33      59.052  16.086  71.837  1.00  0.00           C
ATOM   4241  H3R POPCg  33      60.111  15.760  71.755  1.00  0.00           H
ATOM   4242  H3S POPCg  33      59.301  17.055  72.320  1.00  0.00           H
ATOM   4243  C24 POPCg  33      58.454  16.368  70.446  1.00  0.00           C
ATOM   4244  H4R POPCg  33      58.799  17.357  70.077  1.00  0.00           H
ATOM   4245  H4S POPCg  33      57.345  16.317  70.484  1.00  0.00           H
ATOM   4246  C25 POPCg  33      59.001  15.275  69.493  1.00  0.00           C
ATOM   4247  H5R POPCg  33      58.811  14.213  69.761  1.00  0.00           H
ATOM   4248  H5S POPCg  33      60.112  15.300  69.503  1.00  0.00           H
ATOM   4249  C26 POPCg  33      58.605  15.327  68.004  1.00  0.00           C
ATOM   4250  H6R POPCg  33      59.093  14.433  67.558  1.00  0.00           H
ATOM   4251  H6S POPCg  33      58.753  16.267  67.430  1.00  0.00           H
ATOM   4252  C27 POPCg  33      57.101  15.110  67.738  1.00  0.00           C
ATOM   4253  H7R POPCg  33      56.526  15.932  68.217  1.00  0.00           H
ATOM   4254  H7S POPCg  33      56.804  14.197  68.297  1.00  0.00           H
ATOM   4255  C28 POPCg  33      56.727  14.907  66.261  1.00  0.00           C
ATOM   4256  H8R POPCg  33      56.890  15.880  65.751  1.00  0.00           H
ATOM   4257  H8S POPCg  33      55.629  14.761  66.166  1.00  0.00           H
ATOM   4258  C29 POPCg  33      57.469  13.767  65.577  1.00  0.00           C
ATOM   4259  H91 POPCg  33      57.253  12.736  65.894  1.00  0.00           H
ATOM   4260 C210 POPCg  33      58.430  13.947  64.636  1.00  0.00           C
ATOM   4261 H101 POPCg  33      59.014  13.121  64.203  1.00  0.00           H
ATOM   4262 C211 POPCg  33      58.847  15.282  64.243  1.00  0.00           C
ATOM   4263 H11R POPCg  33      59.251  15.791  65.144  1.00  0.00           H
ATOM   4264 H11S POPCg  33      57.942  15.852  63.943  1.00  0.00           H
ATOM   4265 C212 POPCg  33      59.857  15.466  63.103  1.00  0.00           C
ATOM   4266 H12R POPCg  33      60.671  14.714  63.185  1.00  0.00           H
ATOM   4267 H12S POPCg  33      60.355  16.459  63.112  1.00  0.00           H
ATOM   4268 C213 POPCg  33      59.358  15.241  61.711  1.00  0.00           C
ATOM   4269 H13R POPCg  33      58.588  15.979  61.400  1.00  0.00           H
ATOM   4270 H13S POPCg  33      58.860  14.272  61.494  1.00  0.00           H
ATOM   4271 C214 POPCg  33      60.312  15.351  60.550  1.00  0.00           C
ATOM   4272 H14R POPCg  33      61.128  14.617  60.722  1.00  0.00           H
ATOM   4273 H14S POPCg  33      60.756  16.362  60.426  1.00  0.00           H
ATOM   4274 C215 POPCg  33      59.773  14.856  59.172  1.00  0.00           C
ATOM   4275 H15R POPCg  33      59.027  15.620  58.866  1.00  0.00           H
ATOM   4276 H15S POPCg  33      59.272  13.880  59.348  1.00  0.00           H
ATOM   4277 C216 POPCg  33      60.919  14.693  58.134  1.00  0.00           C
ATOM   4278 H16R POPCg  33      60.457  14.194  57.256  1.00  0.00           H
ATOM   4279 H16S POPCg  33      61.690  13.983  58.503  1.00  0.00           H
ATOM   4280 C217 POPCg  33      61.716  15.897  57.666  1.00  0.00           C
ATOM   4281 H17R POPCg  33      62.084  16.446  58.558  1.00  0.00           H
ATOM   4282 H17S POPCg  33      61.099  16.581  57.045  1.00  0.00           H
ATOM   4283 C218 POPCg  33      62.935  15.464  56.791  1.00  0.00           C
ATOM   4284 H18R POPCg  33      63.555  16.345  56.521  1.00  0.00           H
ATOM   4285 H18S POPCg  33      62.707  14.807  55.925  1.00  0.00           H
ATOM   4286 H18T POPCg  33      63.496  14.847  57.526  1.00  0.00           H
ATOM   4287  C33 POPCg  33      57.619  10.298  73.116  1.00  0.00           C
ATOM   4288  H3X POPCg  33      57.098   9.372  72.792  1.00  0.00           H
ATOM   4289  H3Y POPCg  33      58.600  10.259  72.596  1.00  0.00           H
ATOM   4290  C34 POPCg  33      56.780  11.449  72.472  1.00  0.00           C
ATOM   4291  H4X POPCg  33      56.999  12.483  72.815  1.00  0.00           H
ATOM   4292  H4Y POPCg  33      55.673  11.409  72.567  1.00  0.00           H
ATOM   4293  C35 POPCg  33      57.262  11.551  71.055  1.00  0.00           C
ATOM   4294  H5X POPCg  33      58.367  11.669  71.039  1.00  0.00           H
ATOM   4295  H5Y POPCg  33      56.885  12.465  70.550  1.00  0.00           H
ATOM   4296  C36 POPCg  33      56.750  10.364  70.223  1.00  0.00           C
ATOM   4297  H6X POPCg  33      55.819   9.907  70.623  1.00  0.00           H
ATOM   4298  H6Y POPCg  33      57.467   9.517  70.258  1.00  0.00           H
ATOM   4299  C37 POPCg  33      56.462  10.776  68.770  1.00  0.00           C
ATOM   4300  H7X POPCg  33      57.314  11.293  68.279  1.00  0.00           H
ATOM   4301  H7Y POPCg  33      55.737  11.611  68.875  1.00  0.00           H
ATOM   4302  C38 POPCg  33      55.800   9.743  67.844  1.00  0.00           C
ATOM   4303  H8X POPCg  33      54.901   9.367  68.377  1.00  0.00           H
ATOM   4304  H8Y POPCg  33      56.344   8.805  67.602  1.00  0.00           H
ATOM   4305  C39 POPCg  33      55.363  10.343  66.472  1.00  0.00           C
ATOM   4306  H9X POPCg  33      56.250  10.556  65.837  1.00  0.00           H
ATOM   4307  H9Y POPCg  33      54.874  11.317  66.689  1.00  0.00           H
ATOM   4308 C310 POPCg  33      54.299   9.533  65.701  1.00  0.00           C
ATOM   4309 H10X POPCg  33      53.549   9.184  66.444  1.00  0.00           H
ATOM   4310 H10Y POPCg  33      54.860   8.698  65.229  1.00  0.00           H
ATOM   4311 C311 POPCg  33      53.554  10.355  64.631  1.00  0.00           C
ATOM   4312 H11X POPCg  33      53.150  11.279  65.099  1.00  0.00           H
ATOM   4313 H11Y POPCg  33      52.746   9.867  64.045  1.00  0.00           H
ATOM   4314 C312 POPCg  33      54.460  10.725  63.499  1.00  0.00           C
ATOM   4315 H12X POPCg  33      54.916   9.743  63.248  1.00  0.00           H
ATOM   4316 H12Y POPCg  33      55.259  11.424  63.828  1.00  0.00           H
ATOM   4317 C313 POPCg  33      53.798  11.103  62.175  1.00  0.00           C
ATOM   4318 H13X POPCg  33      52.837  10.547  62.217  1.00  0.00           H
ATOM   4319 H13Y POPCg  33      54.391  10.764  61.299  1.00  0.00           H
ATOM   4320 C314 POPCg  33      53.704  12.603  62.090  1.00  0.00           C
ATOM   4321 H14X POPCg  33      53.180  12.893  63.026  1.00  0.00           H
ATOM   4322 H14Y POPCg  33      53.104  12.886  61.199  1.00  0.00           H
ATOM   4323 C315 POPCg  33      55.097  13.249  61.896  1.00  0.00           C
ATOM   4324 H15X POPCg  33      55.570  12.665  61.077  1.00  0.00           H
ATOM   4325 H15Y POPCg  33      55.715  13.002  62.786  1.00  0.00           H
ATOM   4326 C316 POPCg  33      55.067  14.675  61.537  1.00  0.00           C
ATOM   4327 H16X POPCg  33      54.469  14.985  60.653  1.00  0.00           H
ATOM   4328 H16Y POPCg  33      56.112  15.050  61.567  1.00  0.00           H
ATOM   4329 H16Z POPCg  33      54.620  15.186  62.416  1.00  0.00           H
ATOM   4330  N   POPCh  34       1.336  46.385  83.004  1.00  0.00           N
ATOM   4331  C12 POPCh  34       1.486  47.599  82.152  1.00  0.00           C
ATOM   4332 H12A POPCh  34       1.146  48.461  82.707  1.00  0.00           H
ATOM   4333 H12B POPCh  34       0.921  47.513  81.236  1.00  0.00           H
ATOM   4334  C13 POPCh  34      -0.019  46.165  83.493  1.00  0.00           C
ATOM   4335 H13A POPCh  34      -0.253  46.668  84.419  1.00  0.00           H
ATOM   4336 H13B POPCh  34      -0.768  46.497  82.790  1.00  0.00           H
ATOM   4337 H13C POPCh  34      -0.262  45.132  83.693  1.00  0.00           H
ATOM   4338  C14 POPCh  34       1.795  45.193  82.197  1.00  0.00           C
ATOM   4339 H14A POPCh  34       1.347  45.065  81.223  1.00  0.00           H
ATOM   4340 H14B POPCh  34       2.855  45.281  82.007  1.00  0.00           H
ATOM   4341 H14C POPCh  34       1.755  44.252  82.725  1.00  0.00           H
ATOM   4342  C15 POPCh  34       2.184  46.435  84.259  1.00  0.00           C
ATOM   4343 H15A POPCh  34       1.823  47.182  84.950  1.00  0.00           H
ATOM   4344 H15B POPCh  34       3.173  46.740  83.951  1.00  0.00           H
ATOM   4345 H15C POPCh  34       2.055  45.496  84.778  1.00  0.00           H
ATOM   4346  C11 POPCh  34       2.874  47.807  81.533  1.00  0.00           C
ATOM   4347 H11A POPCh  34       2.932  48.667  80.832  1.00  0.00           H
ATOM   4348 H11B POPCh  34       3.158  46.971  80.859  1.00  0.00           H
ATOM   4349  P   POPCh  34       4.361  49.361  83.167  1.00  0.00           P
ATOM   4350  O13 POPCh  34       4.645  49.143  84.593  1.00  0.00           O
ATOM   4351  O14 POPCh  34       3.292  50.376  82.899  1.00  0.00           O
ATOM   4352  O12 POPCh  34       3.934  48.000  82.452  1.00  0.00           O
ATOM   4353  O11 POPCh  34       5.605  49.710  82.371  1.00  0.00           O
ATOM   4354  C1  POPCh  34       5.810  49.539  81.005  1.00  0.00           C
ATOM   4355  HA  POPCh  34       4.921  49.919  80.457  1.00  0.00           H
ATOM   4356  HB  POPCh  34       6.175  48.502  80.842  1.00  0.00           H
ATOM   4357  C2  POPCh  34       7.028  50.314  80.462  1.00  0.00           C
ATOM   4358  HS  POPCh  34       6.543  51.271  80.176  1.00  0.00           H
ATOM   4359  O21 POPCh  34       7.588  49.549  79.316  1.00  0.00           O
ATOM   4360  C21 POPCh  34       7.058  49.875  78.175  1.00  0.00           C
ATOM   4361  O22 POPCh  34       6.141  50.649  77.952  1.00  0.00           O
ATOM   4362  C22 POPCh  34       7.821  48.945  77.202  1.00  0.00           C
ATOM   4363  H2R POPCh  34       8.810  48.714  77.653  1.00  0.00           H
ATOM   4364  H2S POPCh  34       8.009  49.510  76.265  1.00  0.00           H
ATOM   4365  C3  POPCh  34       8.098  50.584  81.558  1.00  0.00           C
ATOM   4366  HX  POPCh  34       8.326  49.645  82.107  1.00  0.00           H
ATOM   4367  HY  POPCh  34       7.691  51.282  82.320  1.00  0.00           H
ATOM   4368  O31 POPCh  34       9.240  51.290  80.945  1.00  0.00           O
ATOM   4369  C31 POPCh  34      10.262  50.560  80.578  1.00  0.00           C
ATOM   4370  O32 POPCh  34      10.305  49.309  80.496  1.00  0.00           O
ATOM   4371  C32 POPCh  34      11.265  51.497  79.979  1.00  0.00           C
ATOM   4372  H2X POPCh  34      12.103  51.539  80.707  1.00  0.00           H
ATOM   4373  H2Y POPCh  34      10.924  52.522  79.720  1.00  0.00           H
ATOM   4374  C23 POPCh  34       6.957  47.748  76.762  1.00  0.00           C
ATOM   4375  H3R POPCh  34       6.192  48.231  76.117  1.00  0.00           H
ATOM   4376  H3S POPCh  34       6.454  47.165  77.562  1.00  0.00           H
ATOM   4377  C24 POPCh  34       7.632  46.790  75.802  1.00  0.00           C
ATOM   4378  H4R POPCh  34       8.240  46.131  76.458  1.00  0.00           H
ATOM   4379  H4S POPCh  34       8.354  47.405  75.224  1.00  0.00           H
ATOM   4380  C25 POPCh  34       6.813  45.929  74.756  1.00  0.00           C
ATOM   4381  H5R POPCh  34       6.192  46.465  74.007  1.00  0.00           H
ATOM   4382  H5S POPCh  34       6.127  45.295  75.356  1.00  0.00           H
ATOM   4383  C26 POPCh  34       7.725  45.108  73.817  1.00  0.00           C
ATOM   4384  H6R POPCh  34       8.389  44.653  74.583  1.00  0.00           H
ATOM   4385  H6S POPCh  34       8.140  45.818  73.069  1.00  0.00           H
ATOM   4386  C27 POPCh  34       6.939  44.098  72.965  1.00  0.00           C
ATOM   4387  H7R POPCh  34       6.315  44.589  72.188  1.00  0.00           H
ATOM   4388  H7S POPCh  34       6.321  43.500  73.669  1.00  0.00           H
ATOM   4389  C28 POPCh  34       7.870  42.996  72.413  1.00  0.00           C
ATOM   4390  H8R POPCh  34       8.617  42.812  73.215  1.00  0.00           H
ATOM   4391  H8S POPCh  34       8.497  43.428  71.604  1.00  0.00           H
ATOM   4392  C29 POPCh  34       7.147  41.702  71.894  1.00  0.00           C
ATOM   4393  H91 POPCh  34       6.140  41.994  71.564  1.00  0.00           H
ATOM   4394 C210 POPCh  34       7.504  40.404  72.079  1.00  0.00           C
ATOM   4395 H101 POPCh  34       6.737  39.642  71.875  1.00  0.00           H
ATOM   4396 C211 POPCh  34       8.810  39.871  72.738  1.00  0.00           C
ATOM   4397 H11R POPCh  34       9.044  40.482  73.636  1.00  0.00           H
ATOM   4398 H11S POPCh  34       9.649  40.074  72.038  1.00  0.00           H
ATOM   4399 C212 POPCh  34       8.868  38.412  73.123  1.00  0.00           C
ATOM   4400 H12R POPCh  34       9.939  38.119  73.151  1.00  0.00           H
ATOM   4401 H12S POPCh  34       8.417  37.737  72.365  1.00  0.00           H
ATOM   4402 C213 POPCh  34       8.094  38.362  74.541  1.00  0.00           C
ATOM   4403 H13R POPCh  34       7.090  38.780  74.317  1.00  0.00           H
ATOM   4404 H13S POPCh  34       8.665  39.047  75.203  1.00  0.00           H
ATOM   4405 C214 POPCh  34       8.067  36.950  75.035  1.00  0.00           C
ATOM   4406 H14R POPCh  34       9.071  36.477  75.088  1.00  0.00           H
ATOM   4407 H14S POPCh  34       7.423  36.349  74.359  1.00  0.00           H
ATOM   4408 C215 POPCh  34       7.354  36.935  76.366  1.00  0.00           C
ATOM   4409 H15R POPCh  34       7.098  35.886  76.628  1.00  0.00           H
ATOM   4410 H15S POPCh  34       6.537  37.676  76.498  1.00  0.00           H
ATOM   4411 C216 POPCh  34       8.333  37.222  77.546  1.00  0.00           C
ATOM   4412 H16R POPCh  34       8.621  38.286  77.409  1.00  0.00           H
ATOM   4413 H16S POPCh  34       9.206  36.539  77.463  1.00  0.00           H
ATOM   4414 C217 POPCh  34       7.789  36.900  78.925  1.00  0.00           C
ATOM   4415 H17R POPCh  34       6.921  37.574  79.090  1.00  0.00           H
ATOM   4416 H17S POPCh  34       8.553  37.216  79.667  1.00  0.00           H
ATOM   4417 C218 POPCh  34       7.500  35.408  79.226  1.00  0.00           C
ATOM   4418 H18R POPCh  34       8.314  34.679  79.022  1.00  0.00           H
ATOM   4419 H18S POPCh  34       6.560  35.079  78.734  1.00  0.00           H
ATOM   4420 H18T POPCh  34       7.339  35.412  80.325  1.00  0.00           H
ATOM   4421  C33 POPCh  34      11.769  50.941  78.620  1.00  0.00           C
ATOM   4422  H3X POPCh  34      11.938  49.843  78.586  1.00  0.00           H
ATOM   4423  H3Y POPCh  34      12.763  51.429  78.524  1.00  0.00           H
ATOM   4424  C34 POPCh  34      10.930  51.452  77.463  1.00  0.00           C
ATOM   4425  H4X POPCh  34      10.932  52.558  77.568  1.00  0.00           H
ATOM   4426  H4Y POPCh  34       9.863  51.150  77.403  1.00  0.00           H
ATOM   4427  C35 POPCh  34      11.590  51.055  76.101  1.00  0.00           C
ATOM   4428  H5X POPCh  34      11.543  49.953  75.968  1.00  0.00           H
ATOM   4429  H5Y POPCh  34      12.658  51.351  76.014  1.00  0.00           H
ATOM   4430  C36 POPCh  34      10.834  51.629  74.901  1.00  0.00           C
ATOM   4431  H6X POPCh  34      11.119  52.703  74.885  1.00  0.00           H
ATOM   4432  H6Y POPCh  34       9.738  51.548  75.061  1.00  0.00           H
ATOM   4433  C37 POPCh  34      11.181  50.924  73.600  1.00  0.00           C
ATOM   4434  H7X POPCh  34      12.291  50.914  73.558  1.00  0.00           H
ATOM   4435  H7Y POPCh  34      10.878  51.511  72.706  1.00  0.00           H
ATOM   4436  C38 POPCh  34      10.582  49.482  73.424  1.00  0.00           C
ATOM   4437  H8X POPCh  34       9.473  49.535  73.382  1.00  0.00           H
ATOM   4438  H8Y POPCh  34      10.901  48.791  74.233  1.00  0.00           H
ATOM   4439  C39 POPCh  34      11.076  48.698  72.188  1.00  0.00           C
ATOM   4440  H9X POPCh  34      12.186  48.711  72.238  1.00  0.00           H
ATOM   4441  H9Y POPCh  34      10.807  49.279  71.280  1.00  0.00           H
ATOM   4442 C310 POPCh  34      10.462  47.340  72.074  1.00  0.00           C
ATOM   4443 H10X POPCh  34       9.462  47.454  71.602  1.00  0.00           H
ATOM   4444 H10Y POPCh  34      10.548  46.774  73.027  1.00  0.00           H
ATOM   4445 C311 POPCh  34      11.296  46.489  71.076  1.00  0.00           C
ATOM   4446 H11X POPCh  34      12.294  46.310  71.529  1.00  0.00           H
ATOM   4447 H11Y POPCh  34      11.526  46.979  70.106  1.00  0.00           H
ATOM   4448 C312 POPCh  34      10.582  45.151  70.858  1.00  0.00           C
ATOM   4449 H12X POPCh  34       9.607  45.282  70.343  1.00  0.00           H
ATOM   4450 H12Y POPCh  34      10.465  44.710  71.871  1.00  0.00           H
ATOM   4451 C313 POPCh  34      11.243  44.239  69.807  1.00  0.00           C
ATOM   4452 H13X POPCh  34      12.343  44.400  69.823  1.00  0.00           H
ATOM   4453 H13Y POPCh  34      10.893  44.477  68.780  1.00  0.00           H
ATOM   4454 C314 POPCh  34      10.902  42.777  70.035  1.00  0.00           C
ATOM   4455 H14X POPCh  34       9.829  42.621  69.793  1.00  0.00           H
ATOM   4456 H14Y POPCh  34      10.869  42.497  71.110  1.00  0.00           H
ATOM   4457 C315 POPCh  34      11.778  41.730  69.428  1.00  0.00           C
ATOM   4458 H15X POPCh  34      12.783  42.157  69.633  1.00  0.00           H
ATOM   4459 H15Y POPCh  34      11.793  41.680  68.319  1.00  0.00           H
ATOM   4460 C316 POPCh  34      11.628  40.293  70.002  1.00  0.00           C
ATOM   4461 H16X POPCh  34      10.578  39.932  69.965  1.00  0.00           H
ATOM   4462 H16Y POPCh  34      12.023  40.210  71.036  1.00  0.00           H
ATOM   4463 H16Z POPCh  34      12.197  39.621  69.324  1.00  0.00           H
ATOM   4464  N   POPCi  35      27.219  26.039  86.946  1.00  0.00           N
ATOM   4465  C12 POPCi  35      25.988  26.229  86.076  1.00  0.00           C
ATOM   4466 H12A POPCi  35      25.301  26.898  86.574  1.00  0.00           H
ATOM   4467 H12B POPCi  35      25.414  25.325  85.936  1.00  0.00           H
ATOM   4468  C13 POPCi  35      27.844  27.360  87.159  1.00  0.00           C
ATOM   4469 H13A POPCi  35      27.100  28.003  87.605  1.00  0.00           H
ATOM   4470 H13B POPCi  35      28.653  27.396  87.874  1.00  0.00           H
ATOM   4471 H13C POPCi  35      28.177  27.857  86.260  1.00  0.00           H
ATOM   4472  C14 POPCi  35      26.880  25.451  88.266  1.00  0.00           C
ATOM   4473 H14A POPCi  35      27.719  25.249  88.914  1.00  0.00           H
ATOM   4474 H14B POPCi  35      26.179  26.085  88.789  1.00  0.00           H
ATOM   4475 H14C POPCi  35      26.292  24.550  88.172  1.00  0.00           H
ATOM   4476  C15 POPCi  35      28.210  25.186  86.238  1.00  0.00           C
ATOM   4477 H15A POPCi  35      29.101  25.074  86.838  1.00  0.00           H
ATOM   4478 H15B POPCi  35      28.660  25.717  85.412  1.00  0.00           H
ATOM   4479 H15C POPCi  35      27.821  24.251  85.864  1.00  0.00           H
ATOM   4480  C11 POPCi  35      26.280  26.791  84.672  1.00  0.00           C
ATOM   4481 H11A POPCi  35      27.253  26.495  84.227  1.00  0.00           H
ATOM   4482 H11B POPCi  35      26.425  27.888  84.772  1.00  0.00           H
ATOM   4483  P   POPCi  35      23.808  27.038  83.596  1.00  0.00           P
ATOM   4484  O13 POPCi  35      23.837  28.497  83.852  1.00  0.00           O
ATOM   4485  O14 POPCi  35      22.841  26.235  84.386  1.00  0.00           O
ATOM   4486  O12 POPCi  35      25.210  26.374  83.854  1.00  0.00           O
ATOM   4487  O11 POPCi  35      23.666  26.746  82.017  1.00  0.00           O
ATOM   4488  C1  POPCi  35      24.733  27.156  81.116  1.00  0.00           C
ATOM   4489  HA  POPCi  35      25.693  26.805  81.551  1.00  0.00           H
ATOM   4490  HB  POPCi  35      24.675  28.265  81.073  1.00  0.00           H
ATOM   4491  C2  POPCi  35      24.520  26.516  79.796  1.00  0.00           C
ATOM   4492  HS  POPCi  35      25.524  26.500  79.322  1.00  0.00           H
ATOM   4493  O21 POPCi  35      23.647  27.142  78.924  1.00  0.00           O
ATOM   4494  C21 POPCi  35      24.046  28.298  78.372  1.00  0.00           C
ATOM   4495  O22 POPCi  35      25.174  28.653  78.403  1.00  0.00           O
ATOM   4496  C22 POPCi  35      22.910  28.954  77.676  1.00  0.00           C
ATOM   4497  H2R POPCi  35      22.596  29.775  78.356  1.00  0.00           H
ATOM   4498  H2S POPCi  35      22.037  28.306  77.445  1.00  0.00           H
ATOM   4499  C3  POPCi  35      24.090  25.089  79.892  1.00  0.00           C
ATOM   4500  HX  POPCi  35      23.099  24.971  80.381  1.00  0.00           H
ATOM   4501  HY  POPCi  35      24.858  24.575  80.508  1.00  0.00           H
ATOM   4502  O31 POPCi  35      24.036  24.446  78.609  1.00  0.00           O
ATOM   4503  C31 POPCi  35      24.979  23.490  78.327  1.00  0.00           C
ATOM   4504  O32 POPCi  35      25.977  23.201  78.966  1.00  0.00           O
ATOM   4505  C32 POPCi  35      24.604  22.812  77.029  1.00  0.00           C
ATOM   4506  H2X POPCi  35      23.787  22.110  77.299  1.00  0.00           H
ATOM   4507  H2Y POPCi  35      25.474  22.221  76.673  1.00  0.00           H
ATOM   4508  C23 POPCi  35      23.188  29.514  76.266  1.00  0.00           C
ATOM   4509  H3R POPCi  35      24.001  30.246  76.463  1.00  0.00           H
ATOM   4510  H3S POPCi  35      22.348  30.113  75.853  1.00  0.00           H
ATOM   4511  C24 POPCi  35      23.519  28.446  75.286  1.00  0.00           C
ATOM   4512  H4R POPCi  35      22.581  27.855  75.224  1.00  0.00           H
ATOM   4513  H4S POPCi  35      24.410  27.802  75.451  1.00  0.00           H
ATOM   4514  C25 POPCi  35      23.674  29.177  73.910  1.00  0.00           C
ATOM   4515  H5R POPCi  35      24.443  29.977  73.968  1.00  0.00           H
ATOM   4516  H5S POPCi  35      22.796  29.783  73.602  1.00  0.00           H
ATOM   4517  C26 POPCi  35      23.888  28.234  72.755  1.00  0.00           C
ATOM   4518  H6R POPCi  35      23.012  27.551  72.730  1.00  0.00           H
ATOM   4519  H6S POPCi  35      24.837  27.668  72.874  1.00  0.00           H
ATOM   4520  C27 POPCi  35      23.809  28.969  71.399  1.00  0.00           C
ATOM   4521  H7R POPCi  35      24.777  29.503  71.289  1.00  0.00           H
ATOM   4522  H7S POPCi  35      23.076  29.804  71.412  1.00  0.00           H
ATOM   4523  C28 POPCi  35      23.582  28.048  70.206  1.00  0.00           C
ATOM   4524  H8R POPCi  35      23.341  28.770  69.397  1.00  0.00           H
ATOM   4525  H8S POPCi  35      22.686  27.422  70.405  1.00  0.00           H
ATOM   4526  C29 POPCi  35      24.690  27.089  69.853  1.00  0.00           C
ATOM   4527  H91 POPCi  35      24.668  26.241  70.553  1.00  0.00           H
ATOM   4528 C210 POPCi  35      25.547  27.022  68.832  1.00  0.00           C
ATOM   4529 H101 POPCi  35      26.252  26.187  68.705  1.00  0.00           H
ATOM   4530 C211 POPCi  35      25.606  28.048  67.674  1.00  0.00           C
ATOM   4531 H11R POPCi  35      25.994  28.999  68.098  1.00  0.00           H
ATOM   4532 H11S POPCi  35      24.588  28.314  67.318  1.00  0.00           H
ATOM   4533 C212 POPCi  35      26.453  27.483  66.521  1.00  0.00           C
ATOM   4534 H12R POPCi  35      27.376  27.160  67.048  1.00  0.00           H
ATOM   4535 H12S POPCi  35      26.663  28.383  65.904  1.00  0.00           H
ATOM   4536 C213 POPCi  35      25.942  26.493  65.490  1.00  0.00           C
ATOM   4537 H13R POPCi  35      24.866  26.735  65.352  1.00  0.00           H
ATOM   4538 H13S POPCi  35      26.092  25.498  65.961  1.00  0.00           H
ATOM   4539 C214 POPCi  35      26.600  26.604  64.096  1.00  0.00           C
ATOM   4540 H14R POPCi  35      27.601  26.145  64.243  1.00  0.00           H
ATOM   4541 H14S POPCi  35      26.744  27.639  63.720  1.00  0.00           H
ATOM   4542 C215 POPCi  35      25.889  25.663  63.031  1.00  0.00           C
ATOM   4543 H15R POPCi  35      25.079  26.283  62.592  1.00  0.00           H
ATOM   4544 H15S POPCi  35      25.418  24.831  63.597  1.00  0.00           H
ATOM   4545 C216 POPCi  35      26.816  25.295  61.994  1.00  0.00           C
ATOM   4546 H16R POPCi  35      27.518  24.449  62.153  1.00  0.00           H
ATOM   4547 H16S POPCi  35      27.558  26.110  61.855  1.00  0.00           H
ATOM   4548 C217 POPCi  35      26.219  25.062  60.507  1.00  0.00           C
ATOM   4549 H17R POPCi  35      25.756  25.966  60.057  1.00  0.00           H
ATOM   4550 H17S POPCi  35      25.400  24.337  60.703  1.00  0.00           H
ATOM   4551 C218 POPCi  35      27.173  24.491  59.441  1.00  0.00           C
ATOM   4552 H18R POPCi  35      28.223  24.853  59.411  1.00  0.00           H
ATOM   4553 H18S POPCi  35      26.799  24.733  58.424  1.00  0.00           H
ATOM   4554 H18T POPCi  35      27.328  23.399  59.574  1.00  0.00           H
ATOM   4555  C33 POPCi  35      24.041  23.678  75.889  1.00  0.00           C
ATOM   4556  H3X POPCi  35      24.691  24.562  75.717  1.00  0.00           H
ATOM   4557  H3Y POPCi  35      23.054  24.052  76.236  1.00  0.00           H
ATOM   4558  C34 POPCi  35      23.699  22.941  74.659  1.00  0.00           C
ATOM   4559  H4X POPCi  35      23.091  22.085  75.021  1.00  0.00           H
ATOM   4560  H4Y POPCi  35      24.523  22.363  74.187  1.00  0.00           H
ATOM   4561  C35 POPCi  35      23.100  23.909  73.679  1.00  0.00           C
ATOM   4562  H5X POPCi  35      23.837  24.337  72.966  1.00  0.00           H
ATOM   4563  H5Y POPCi  35      22.577  24.756  74.174  1.00  0.00           H
ATOM   4564  C36 POPCi  35      21.967  23.263  72.876  1.00  0.00           C
ATOM   4565  H6X POPCi  35      22.357  22.364  72.352  1.00  0.00           H
ATOM   4566  H6Y POPCi  35      21.621  24.073  72.199  1.00  0.00           H
ATOM   4567  C37 POPCi  35      20.774  22.855  73.799  1.00  0.00           C
ATOM   4568  H7X POPCi  35      20.679  23.485  74.709  1.00  0.00           H
ATOM   4569  H7Y POPCi  35      21.060  21.843  74.155  1.00  0.00           H
ATOM   4570  C38 POPCi  35      19.449  22.808  73.034  1.00  0.00           C
ATOM   4571  H8X POPCi  35      18.713  22.167  73.565  1.00  0.00           H
ATOM   4572  H8Y POPCi  35      19.768  22.392  72.054  1.00  0.00           H
ATOM   4573  C39 POPCi  35      18.807  24.202  72.686  1.00  0.00           C
ATOM   4574  H9X POPCi  35      19.503  24.784  72.046  1.00  0.00           H
ATOM   4575  H9Y POPCi  35      18.848  24.780  73.634  1.00  0.00           H
ATOM   4576 C310 POPCi  35      17.421  24.157  72.170  1.00  0.00           C
ATOM   4577 H10X POPCi  35      17.171  25.220  71.962  1.00  0.00           H
ATOM   4578 H10Y POPCi  35      16.762  23.860  73.014  1.00  0.00           H
ATOM   4579 C311 POPCi  35      17.097  23.247  70.975  1.00  0.00           C
ATOM   4580 H11X POPCi  35      16.011  23.455  70.865  1.00  0.00           H
ATOM   4581 H11Y POPCi  35      17.289  22.167  71.147  1.00  0.00           H
ATOM   4582 C312 POPCi  35      17.707  23.726  69.642  1.00  0.00           C
ATOM   4583 H12X POPCi  35      18.678  23.193  69.563  1.00  0.00           H
ATOM   4584 H12Y POPCi  35      17.888  24.822  69.614  1.00  0.00           H
ATOM   4585 C313 POPCi  35      16.894  23.432  68.315  1.00  0.00           C
ATOM   4586 H13X POPCi  35      17.369  24.176  67.641  1.00  0.00           H
ATOM   4587 H13Y POPCi  35      15.819  23.693  68.420  1.00  0.00           H
ATOM   4588 C314 POPCi  35      17.026  21.913  67.913  1.00  0.00           C
ATOM   4589 H14X POPCi  35      16.626  21.342  68.778  1.00  0.00           H
ATOM   4590 H14Y POPCi  35      18.090  21.645  67.743  1.00  0.00           H
ATOM   4591 C315 POPCi  35      16.255  21.544  66.695  1.00  0.00           C
ATOM   4592 H15X POPCi  35      16.524  22.393  66.031  1.00  0.00           H
ATOM   4593 H15Y POPCi  35      15.210  21.769  66.998  1.00  0.00           H
ATOM   4594 C316 POPCi  35      16.499  20.153  66.059  1.00  0.00           C
ATOM   4595 H16X POPCi  35      15.691  20.014  65.309  1.00  0.00           H
ATOM   4596 H16Y POPCi  35      16.424  19.297  66.763  1.00  0.00           H
ATOM   4597 H16Z POPCi  35      17.533  20.233  65.662  1.00  0.00           H
ATOM   4598  N   POPCj  36      21.298  33.222  85.758  1.00  0.00           N
ATOM   4599  C12 POPCj  36      21.784  31.921  85.199  1.00  0.00           C
ATOM   4600 H12A POPCj  36      21.778  31.306  86.087  1.00  0.00           H
ATOM   4601 H12B POPCj  36      22.800  32.050  84.855  1.00  0.00           H
ATOM   4602  C13 POPCj  36      22.371  34.010  86.551  1.00  0.00           C
ATOM   4603 H13A POPCj  36      23.242  34.328  85.996  1.00  0.00           H
ATOM   4604 H13B POPCj  36      21.931  34.861  87.050  1.00  0.00           H
ATOM   4605 H13C POPCj  36      22.719  33.341  87.323  1.00  0.00           H
ATOM   4606  C14 POPCj  36      20.681  34.130  84.772  1.00  0.00           C
ATOM   4607 H14A POPCj  36      19.956  33.678  84.111  1.00  0.00           H
ATOM   4608 H14B POPCj  36      20.334  35.067  85.182  1.00  0.00           H
ATOM   4609 H14C POPCj  36      21.428  34.488  84.079  1.00  0.00           H
ATOM   4610  C15 POPCj  36      20.221  32.949  86.764  1.00  0.00           C
ATOM   4611 H15A POPCj  36      19.427  32.314  86.400  1.00  0.00           H
ATOM   4612 H15B POPCj  36      19.648  33.808  87.081  1.00  0.00           H
ATOM   4613 H15C POPCj  36      20.555  32.485  87.680  1.00  0.00           H
ATOM   4614  C11 POPCj  36      21.031  31.193  84.013  1.00  0.00           C
ATOM   4615 H11A POPCj  36      21.802  30.434  83.763  1.00  0.00           H
ATOM   4616 H11B POPCj  36      20.929  31.962  83.218  1.00  0.00           H
ATOM   4617  P   POPCj  36      19.414  29.527  85.255  1.00  0.00           P
ATOM   4618  O13 POPCj  36      18.354  29.917  86.220  1.00  0.00           O
ATOM   4619  O14 POPCj  36      20.617  29.027  85.884  1.00  0.00           O
ATOM   4620  O12 POPCj  36      19.714  30.741  84.383  1.00  0.00           O
ATOM   4621  O11 POPCj  36      18.797  28.558  84.205  1.00  0.00           O
ATOM   4622  C1  POPCj  36      19.602  27.657  83.343  1.00  0.00           C
ATOM   4623  HA  POPCj  36      18.842  26.994  82.876  1.00  0.00           H
ATOM   4624  HB  POPCj  36      20.293  27.031  83.947  1.00  0.00           H
ATOM   4625  C2  POPCj  36      20.421  28.292  82.112  1.00  0.00           C
ATOM   4626  HS  POPCj  36      21.262  28.847  82.578  1.00  0.00           H
ATOM   4627  O21 POPCj  36      19.497  29.278  81.670  1.00  0.00           O
ATOM   4628  C21 POPCj  36      19.886  29.986  80.658  1.00  0.00           C
ATOM   4629  O22 POPCj  36      21.022  30.117  80.238  1.00  0.00           O
ATOM   4630  C22 POPCj  36      18.669  30.767  80.092  1.00  0.00           C
ATOM   4631  H2R POPCj  36      19.004  31.304  79.179  1.00  0.00           H
ATOM   4632  H2S POPCj  36      18.225  31.521  80.776  1.00  0.00           H
ATOM   4633  C3  POPCj  36      20.874  27.206  81.080  1.00  0.00           C
ATOM   4634  HX  POPCj  36      21.419  26.467  81.704  1.00  0.00           H
ATOM   4635  HY  POPCj  36      21.569  27.617  80.316  1.00  0.00           H
ATOM   4636  O31 POPCj  36      19.734  26.661  80.365  1.00  0.00           O
ATOM   4637  C31 POPCj  36      19.215  25.544  80.787  1.00  0.00           C
ATOM   4638  O32 POPCj  36      19.663  24.888  81.733  1.00  0.00           O
ATOM   4639  C32 POPCj  36      18.132  25.024  79.971  1.00  0.00           C
ATOM   4640  H2X POPCj  36      17.456  25.871  79.726  1.00  0.00           H
ATOM   4641  H2Y POPCj  36      17.646  24.226  80.572  1.00  0.00           H
ATOM   4642  C23 POPCj  36      17.559  29.757  79.670  1.00  0.00           C
ATOM   4643  H3R POPCj  36      17.311  29.257  80.631  1.00  0.00           H
ATOM   4644  H3S POPCj  36      17.956  28.987  78.975  1.00  0.00           H
ATOM   4645  C24 POPCj  36      16.341  30.313  78.939  1.00  0.00           C
ATOM   4646  H4R POPCj  36      15.866  31.084  79.582  1.00  0.00           H
ATOM   4647  H4S POPCj  36      15.548  29.540  78.848  1.00  0.00           H
ATOM   4648  C25 POPCj  36      16.650  30.881  77.504  1.00  0.00           C
ATOM   4649  H5R POPCj  36      17.536  30.483  76.964  1.00  0.00           H
ATOM   4650  H5S POPCj  36      16.914  31.924  77.781  1.00  0.00           H
ATOM   4651  C26 POPCj  36      15.409  30.720  76.580  1.00  0.00           C
ATOM   4652  H6R POPCj  36      14.541  31.244  77.034  1.00  0.00           H
ATOM   4653  H6S POPCj  36      15.156  29.656  76.387  1.00  0.00           H
ATOM   4654  C27 POPCj  36      15.670  31.405  75.242  1.00  0.00           C
ATOM   4655  H7R POPCj  36      16.705  31.147  74.931  1.00  0.00           H
ATOM   4656  H7S POPCj  36      15.604  32.504  75.392  1.00  0.00           H
ATOM   4657  C28 POPCj  36      14.564  30.983  74.246  1.00  0.00           C
ATOM   4658  H8R POPCj  36      13.602  31.383  74.631  1.00  0.00           H
ATOM   4659  H8S POPCj  36      14.510  29.874  74.234  1.00  0.00           H
ATOM   4660  C29 POPCj  36      14.652  31.454  72.784  1.00  0.00           C
ATOM   4661  H91 POPCj  36      13.833  31.313  72.064  1.00  0.00           H
ATOM   4662 C210 POPCj  36      15.671  32.139  72.259  1.00  0.00           C
ATOM   4663 H101 POPCj  36      16.371  32.623  72.956  1.00  0.00           H
ATOM   4664 C211 POPCj  36      15.819  32.597  70.776  1.00  0.00           C
ATOM   4665 H11R POPCj  36      16.808  33.073  70.607  1.00  0.00           H
ATOM   4666 H11S POPCj  36      15.164  33.492  70.715  1.00  0.00           H
ATOM   4667 C212 POPCj  36      15.508  31.660  69.611  1.00  0.00           C
ATOM   4668 H12R POPCj  36      14.422  31.636  69.378  1.00  0.00           H
ATOM   4669 H12S POPCj  36      15.751  30.641  69.979  1.00  0.00           H
ATOM   4670 C213 POPCj  36      16.175  32.075  68.256  1.00  0.00           C
ATOM   4671 H13R POPCj  36      15.980  31.297  67.487  1.00  0.00           H
ATOM   4672 H13S POPCj  36      17.265  32.289  68.283  1.00  0.00           H
ATOM   4673 C214 POPCj  36      15.504  33.372  67.714  1.00  0.00           C
ATOM   4674 H14R POPCj  36      15.526  34.108  68.546  1.00  0.00           H
ATOM   4675 H14S POPCj  36      14.418  33.338  67.485  1.00  0.00           H
ATOM   4676 C215 POPCj  36      16.325  33.966  66.544  1.00  0.00           C
ATOM   4677 H15R POPCj  36      16.764  33.171  65.903  1.00  0.00           H
ATOM   4678 H15S POPCj  36      17.103  34.628  66.983  1.00  0.00           H
ATOM   4679 C216 POPCj  36      15.419  34.931  65.676  1.00  0.00           C
ATOM   4680 H16R POPCj  36      14.915  35.596  66.409  1.00  0.00           H
ATOM   4681 H16S POPCj  36      14.757  34.278  65.067  1.00  0.00           H
ATOM   4682 C217 POPCj  36      16.132  35.841  64.612  1.00  0.00           C
ATOM   4683 H17R POPCj  36      16.677  35.161  63.922  1.00  0.00           H
ATOM   4684 H17S POPCj  36      16.863  36.533  65.082  1.00  0.00           H
ATOM   4685 C218 POPCj  36      15.028  36.600  63.914  1.00  0.00           C
ATOM   4686 H18R POPCj  36      14.151  36.911  64.521  1.00  0.00           H
ATOM   4687 H18S POPCj  36      15.432  37.513  63.427  1.00  0.00           H
ATOM   4688 H18T POPCj  36      14.681  35.931  63.098  1.00  0.00           H
ATOM   4689  C33 POPCj  36      18.700  24.247  78.674  1.00  0.00           C
ATOM   4690  H3X POPCj  36      17.799  23.963  78.089  1.00  0.00           H
ATOM   4691  H3Y POPCj  36      19.235  23.326  78.991  1.00  0.00           H
ATOM   4692  C34 POPCj  36      19.456  25.184  77.752  1.00  0.00           C
ATOM   4693  H4X POPCj  36      19.609  24.692  76.768  1.00  0.00           H
ATOM   4694  H4Y POPCj  36      20.453  25.499  78.129  1.00  0.00           H
ATOM   4695  C35 POPCj  36      18.581  26.350  77.283  1.00  0.00           C
ATOM   4696  H5X POPCj  36      18.495  27.220  77.969  1.00  0.00           H
ATOM   4697  H5Y POPCj  36      17.567  25.897  77.255  1.00  0.00           H
ATOM   4698  C36 POPCj  36      18.903  26.893  75.925  1.00  0.00           C
ATOM   4699  H6X POPCj  36      18.766  26.040  75.227  1.00  0.00           H
ATOM   4700  H6Y POPCj  36      19.951  27.244  75.812  1.00  0.00           H
ATOM   4701  C37 POPCj  36      17.838  28.001  75.486  1.00  0.00           C
ATOM   4702  H7X POPCj  36      17.613  28.696  76.323  1.00  0.00           H
ATOM   4703  H7Y POPCj  36      16.860  27.476  75.454  1.00  0.00           H
ATOM   4704  C38 POPCj  36      18.177  28.751  74.184  1.00  0.00           C
ATOM   4705  H8X POPCj  36      19.138  29.308  74.203  1.00  0.00           H
ATOM   4706  H8Y POPCj  36      17.374  29.486  73.965  1.00  0.00           H
ATOM   4707  C39 POPCj  36      18.341  27.847  72.955  1.00  0.00           C
ATOM   4708  H9X POPCj  36      17.457  27.182  72.847  1.00  0.00           H
ATOM   4709  H9Y POPCj  36      19.207  27.160  73.068  1.00  0.00           H
ATOM   4710 C310 POPCj  36      18.563  28.677  71.708  1.00  0.00           C
ATOM   4711 H10X POPCj  36      19.611  29.043  71.664  1.00  0.00           H
ATOM   4712 H10Y POPCj  36      17.929  29.589  71.678  1.00  0.00           H
ATOM   4713 C311 POPCj  36      18.459  27.875  70.404  1.00  0.00           C
ATOM   4714 H11X POPCj  36      17.384  27.688  70.191  1.00  0.00           H
ATOM   4715 H11Y POPCj  36      18.966  26.888  70.467  1.00  0.00           H
ATOM   4716 C312 POPCj  36      19.122  28.476  69.131  1.00  0.00           C
ATOM   4717 H12X POPCj  36      20.169  28.762  69.371  1.00  0.00           H
ATOM   4718 H12Y POPCj  36      18.583  29.383  68.784  1.00  0.00           H
ATOM   4719 C313 POPCj  36      19.104  27.472  67.945  1.00  0.00           C
ATOM   4720 H13X POPCj  36      18.225  27.614  67.281  1.00  0.00           H
ATOM   4721 H13Y POPCj  36      18.987  26.456  68.381  1.00  0.00           H
ATOM   4722 C314 POPCj  36      20.383  27.446  67.090  1.00  0.00           C
ATOM   4723 H14X POPCj  36      21.091  27.321  67.937  1.00  0.00           H
ATOM   4724 H14Y POPCj  36      20.682  28.415  66.636  1.00  0.00           H
ATOM   4725 C315 POPCj  36      20.727  26.242  66.274  1.00  0.00           C
ATOM   4726 H15X POPCj  36      20.016  26.119  65.429  1.00  0.00           H
ATOM   4727 H15Y POPCj  36      20.614  25.437  67.032  1.00  0.00           H
ATOM   4728 C316 POPCj  36      22.171  26.273  65.813  1.00  0.00           C
ATOM   4729 H16X POPCj  36      22.124  27.044  65.015  1.00  0.00           H
ATOM   4730 H16Y POPCj  36      22.569  25.414  65.232  1.00  0.00           H
ATOM   4731 H16Z POPCj  36      22.779  26.576  66.692  1.00  0.00           H
ATOM   4732  N   POPCk  37      27.361   9.929  85.389  1.00  0.00           N
ATOM   4733  C12 POPCk  37      26.308   8.882  84.913  1.00  0.00           C
ATOM   4734 H12A POPCk  37      26.749   8.251  84.156  1.00  0.00           H
ATOM   4735 H12B POPCk  37      25.540   9.415  84.372  1.00  0.00           H
ATOM   4736  C13 POPCk  37      26.777  11.086  86.091  1.00  0.00           C
ATOM   4737 H13A POPCk  37      26.419  10.831  87.078  1.00  0.00           H
ATOM   4738 H13B POPCk  37      27.529  11.828  86.314  1.00  0.00           H
ATOM   4739 H13C POPCk  37      25.968  11.508  85.512  1.00  0.00           H
ATOM   4740  C14 POPCk  37      28.358   9.270  86.280  1.00  0.00           C
ATOM   4741 H14A POPCk  37      29.209   9.909  86.466  1.00  0.00           H
ATOM   4742 H14B POPCk  37      27.950   9.032  87.251  1.00  0.00           H
ATOM   4743 H14C POPCk  37      28.773   8.424  85.752  1.00  0.00           H
ATOM   4744  C15 POPCk  37      28.053  10.490  84.177  1.00  0.00           C
ATOM   4745 H15A POPCk  37      28.654   9.878  83.520  1.00  0.00           H
ATOM   4746 H15B POPCk  37      28.663  11.335  84.460  1.00  0.00           H
ATOM   4747 H15C POPCk  37      27.296  10.896  83.523  1.00  0.00           H
ATOM   4748  C11 POPCk  37      25.649   7.941  85.940  1.00  0.00           C
ATOM   4749 H11A POPCk  37      24.644   7.583  85.633  1.00  0.00           H
ATOM   4750 H11B POPCk  37      25.454   8.565  86.839  1.00  0.00           H
ATOM   4751  P   POPCk  37      26.869   5.606  85.285  1.00  0.00           P
ATOM   4752  O13 POPCk  37      26.173   4.382  85.745  1.00  0.00           O
ATOM   4753  O14 POPCk  37      28.319   5.589  85.298  1.00  0.00           O
ATOM   4754  O12 POPCk  37      26.537   6.876  86.229  1.00  0.00           O
ATOM   4755  O11 POPCk  37      26.459   6.004  83.803  1.00  0.00           O
ATOM   4756  C1  POPCk  37      25.088   5.857  83.372  1.00  0.00           C
ATOM   4757  HA  POPCk  37      24.647   6.829  83.064  1.00  0.00           H
ATOM   4758  HB  POPCk  37      24.453   5.587  84.241  1.00  0.00           H
ATOM   4759  C2  POPCk  37      25.001   4.869  82.195  1.00  0.00           C
ATOM   4760  HS  POPCk  37      24.835   3.817  82.512  1.00  0.00           H
ATOM   4761  O21 POPCk  37      26.170   5.056  81.440  1.00  0.00           O
ATOM   4762  C21 POPCk  37      27.129   4.201  81.613  1.00  0.00           C
ATOM   4763  O22 POPCk  37      27.140   3.198  82.340  1.00  0.00           O
ATOM   4764  C22 POPCk  37      28.260   4.621  80.655  1.00  0.00           C
ATOM   4765  H2R POPCk  37      28.941   5.225  81.293  1.00  0.00           H
ATOM   4766  H2S POPCk  37      27.806   5.280  79.885  1.00  0.00           H
ATOM   4767  C3  POPCk  37      23.786   5.044  81.270  1.00  0.00           C
ATOM   4768  HX  POPCk  37      23.796   6.008  80.719  1.00  0.00           H
ATOM   4769  HY  POPCk  37      22.926   5.151  81.965  1.00  0.00           H
ATOM   4770  O31 POPCk  37      23.531   3.958  80.359  1.00  0.00           O
ATOM   4771  C31 POPCk  37      23.957   4.138  79.110  1.00  0.00           C
ATOM   4772  O32 POPCk  37      24.495   5.149  78.697  1.00  0.00           O
ATOM   4773  C32 POPCk  37      23.735   2.854  78.367  1.00  0.00           C
ATOM   4774  H2X POPCk  37      22.759   3.074  77.883  1.00  0.00           H
ATOM   4775  H2Y POPCk  37      23.572   1.960  79.006  1.00  0.00           H
ATOM   4776  C23 POPCk  37      29.129   3.497  79.988  1.00  0.00           C
ATOM   4777  H3R POPCk  37      29.707   2.948  80.762  1.00  0.00           H
ATOM   4778  H3S POPCk  37      29.897   4.035  79.393  1.00  0.00           H
ATOM   4779  C24 POPCk  37      28.329   2.527  79.139  1.00  0.00           C
ATOM   4780  H4R POPCk  37      28.022   2.937  78.154  1.00  0.00           H
ATOM   4781  H4S POPCk  37      27.498   2.122  79.756  1.00  0.00           H
ATOM   4782  C25 POPCk  37      29.225   1.314  78.668  1.00  0.00           C
ATOM   4783  H5R POPCk  37      29.677   0.765  79.522  1.00  0.00           H
ATOM   4784  H5S POPCk  37      30.081   1.604  78.021  1.00  0.00           H
ATOM   4785  C26 POPCk  37      28.458   0.198  77.992  1.00  0.00           C
ATOM   4786  H6R POPCk  37      29.115  -0.637  77.665  1.00  0.00           H
ATOM   4787  H6S POPCk  37      27.901   0.515  77.084  1.00  0.00           H
ATOM   4788  C27 POPCk  37      27.418  -0.400  78.989  1.00  0.00           C
ATOM   4789  H7R POPCk  37      26.430   0.109  78.958  1.00  0.00           H
ATOM   4790  H7S POPCk  37      27.778  -0.320  80.037  1.00  0.00           H
ATOM   4791  C28 POPCk  37      27.291  -1.918  78.706  1.00  0.00           C
ATOM   4792  H8R POPCk  37      26.708  -2.525  79.431  1.00  0.00           H
ATOM   4793  H8S POPCk  37      28.322  -2.331  78.691  1.00  0.00           H
ATOM   4794  C29 POPCk  37      26.523  -2.158  77.436  1.00  0.00           C
ATOM   4795  H91 POPCk  37      25.513  -1.721  77.433  1.00  0.00           H
ATOM   4796 C210 POPCk  37      27.052  -2.503  76.194  1.00  0.00           C
ATOM   4797 H101 POPCk  37      26.395  -2.588  75.316  1.00  0.00           H
ATOM   4798 C211 POPCk  37      28.498  -2.926  76.031  1.00  0.00           C
ATOM   4799 H11R POPCk  37      29.055  -3.161  76.963  1.00  0.00           H
ATOM   4800 H11S POPCk  37      29.048  -2.213  75.380  1.00  0.00           H
ATOM   4801 C212 POPCk  37      28.628  -4.246  75.268  1.00  0.00           C
ATOM   4802 H12R POPCk  37      28.426  -4.076  74.189  1.00  0.00           H
ATOM   4803 H12S POPCk  37      27.969  -5.078  75.596  1.00  0.00           H
ATOM   4804 C213 POPCk  37      30.141  -4.665  75.335  1.00  0.00           C
ATOM   4805 H13R POPCk  37      30.310  -4.865  76.415  1.00  0.00           H
ATOM   4806 H13S POPCk  37      30.711  -3.720  75.207  1.00  0.00           H
ATOM   4807 C214 POPCk  37      30.511  -5.893  74.493  1.00  0.00           C
ATOM   4808 H14R POPCk  37      29.937  -5.960  73.544  1.00  0.00           H
ATOM   4809 H14S POPCk  37      30.166  -6.835  74.972  1.00  0.00           H
ATOM   4810 C215 POPCk  37      32.024  -5.913  74.365  1.00  0.00           C
ATOM   4811 H15R POPCk  37      32.437  -5.991  75.394  1.00  0.00           H
ATOM   4812 H15S POPCk  37      32.350  -5.028  73.778  1.00  0.00           H
ATOM   4813 C216 POPCk  37      32.737  -7.128  73.759  1.00  0.00           C
ATOM   4814 H16R POPCk  37      32.645  -7.935  74.516  1.00  0.00           H
ATOM   4815 H16S POPCk  37      33.830  -6.932  73.712  1.00  0.00           H
ATOM   4816 C217 POPCk  37      32.182  -7.569  72.377  1.00  0.00           C
ATOM   4817 H17R POPCk  37      31.084  -7.740  72.389  1.00  0.00           H
ATOM   4818 H17S POPCk  37      32.667  -8.568  72.341  1.00  0.00           H
ATOM   4819 C218 POPCk  37      32.558  -6.674  71.200  1.00  0.00           C
ATOM   4820 H18R POPCk  37      33.665  -6.645  71.109  1.00  0.00           H
ATOM   4821 H18S POPCk  37      32.178  -5.648  71.394  1.00  0.00           H
ATOM   4822 H18T POPCk  37      32.159  -7.058  70.237  1.00  0.00           H
ATOM   4823  C33 POPCk  37      24.699   2.609  77.156  1.00  0.00           C
ATOM   4824  H3X POPCk  37      25.704   2.325  77.534  1.00  0.00           H
ATOM   4825  H3Y POPCk  37      24.741   3.572  76.603  1.00  0.00           H
ATOM   4826  C34 POPCk  37      24.359   1.559  76.103  1.00  0.00           C
ATOM   4827  H4X POPCk  37      23.528   1.829  75.417  1.00  0.00           H
ATOM   4828  H4Y POPCk  37      24.179   0.566  76.567  1.00  0.00           H
ATOM   4829  C35 POPCk  37      25.560   1.341  75.183  1.00  0.00           C
ATOM   4830  H5X POPCk  37      26.263   0.732  75.791  1.00  0.00           H
ATOM   4831  H5Y POPCk  37      26.107   2.294  75.013  1.00  0.00           H
ATOM   4832  C36 POPCk  37      25.211   0.435  74.027  1.00  0.00           C
ATOM   4833  H6X POPCk  37      24.449   0.951  73.404  1.00  0.00           H
ATOM   4834  H6Y POPCk  37      24.817  -0.458  74.558  1.00  0.00           H
ATOM   4835  C37 POPCk  37      26.475  -0.067  73.278  1.00  0.00           C
ATOM   4836  H7X POPCk  37      27.215  -0.438  74.019  1.00  0.00           H
ATOM   4837  H7Y POPCk  37      26.734   0.891  72.779  1.00  0.00           H
ATOM   4838  C38 POPCk  37      26.149  -1.153  72.141  1.00  0.00           C
ATOM   4839  H8X POPCk  37      25.315  -0.740  71.534  1.00  0.00           H
ATOM   4840  H8Y POPCk  37      25.850  -2.071  72.691  1.00  0.00           H
ATOM   4841  C39 POPCk  37      27.358  -1.425  71.197  1.00  0.00           C
ATOM   4842  H9X POPCk  37      27.809  -0.470  70.852  1.00  0.00           H
ATOM   4843  H9Y POPCk  37      27.000  -1.984  70.305  1.00  0.00           H
ATOM   4844 C310 POPCk  37      28.456  -2.378  71.783  1.00  0.00           C
ATOM   4845 H10X POPCk  37      28.002  -3.387  71.885  1.00  0.00           H
ATOM   4846 H10Y POPCk  37      28.759  -2.055  72.802  1.00  0.00           H
ATOM   4847 C311 POPCk  37      29.764  -2.436  71.037  1.00  0.00           C
ATOM   4848 H11X POPCk  37      30.522  -3.017  71.605  1.00  0.00           H
ATOM   4849 H11Y POPCk  37      30.040  -1.369  70.896  1.00  0.00           H
ATOM   4850 C312 POPCk  37      29.749  -3.250  69.755  1.00  0.00           C
ATOM   4851 H12X POPCk  37      29.102  -2.906  68.920  1.00  0.00           H
ATOM   4852 H12Y POPCk  37      29.593  -4.299  70.086  1.00  0.00           H
ATOM   4853 C313 POPCk  37      31.195  -3.279  69.097  1.00  0.00           C
ATOM   4854 H13X POPCk  37      31.919  -3.660  69.849  1.00  0.00           H
ATOM   4855 H13Y POPCk  37      31.541  -2.264  68.808  1.00  0.00           H
ATOM   4856 C314 POPCk  37      31.367  -4.248  67.902  1.00  0.00           C
ATOM   4857 H14X POPCk  37      30.930  -5.242  68.136  1.00  0.00           H
ATOM   4858 H14Y POPCk  37      32.452  -4.390  67.711  1.00  0.00           H
ATOM   4859 C315 POPCk  37      30.698  -3.682  66.611  1.00  0.00           C
ATOM   4860 H15X POPCk  37      31.321  -2.784  66.407  1.00  0.00           H
ATOM   4861 H15Y POPCk  37      29.625  -3.429  66.746  1.00  0.00           H
ATOM   4862 C316 POPCk  37      30.786  -4.568  65.390  1.00  0.00           C
ATOM   4863 H16X POPCk  37      30.440  -5.598  65.624  1.00  0.00           H
ATOM   4864 H16Y POPCk  37      31.840  -4.790  65.117  1.00  0.00           H
ATOM   4865 H16Z POPCk  37      30.236  -4.093  64.550  1.00  0.00           H
ATOM   4866  N   POPCl  38      47.795   7.329  83.187  1.00  0.00           N
ATOM   4867  C12 POPCl  38      49.112   8.001  82.895  1.00  0.00           C
ATOM   4868 H12A POPCl  38      49.365   8.644  83.725  1.00  0.00           H
ATOM   4869 H12B POPCl  38      49.050   8.733  82.103  1.00  0.00           H
ATOM   4870  C13 POPCl  38      47.396   6.458  82.127  1.00  0.00           C
ATOM   4871 H13A POPCl  38      46.503   5.885  82.329  1.00  0.00           H
ATOM   4872 H13B POPCl  38      47.253   7.050  81.234  1.00  0.00           H
ATOM   4873 H13C POPCl  38      48.153   5.753  81.817  1.00  0.00           H
ATOM   4874  C14 POPCl  38      47.733   6.594  84.497  1.00  0.00           C
ATOM   4875 H14A POPCl  38      46.684   6.427  84.687  1.00  0.00           H
ATOM   4876 H14B POPCl  38      48.266   5.662  84.381  1.00  0.00           H
ATOM   4877 H14C POPCl  38      48.082   7.179  85.335  1.00  0.00           H
ATOM   4878  C15 POPCl  38      46.721   8.386  83.341  1.00  0.00           C
ATOM   4879 H15A POPCl  38      45.814   7.973  83.758  1.00  0.00           H
ATOM   4880 H15B POPCl  38      46.507   8.893  82.411  1.00  0.00           H
ATOM   4881 H15C POPCl  38      47.032   9.147  84.042  1.00  0.00           H
ATOM   4882  C11 POPCl  38      50.426   7.060  82.772  1.00  0.00           C
ATOM   4883 H11A POPCl  38      50.371   6.246  83.526  1.00  0.00           H
ATOM   4884 H11B POPCl  38      51.327   7.697  82.902  1.00  0.00           H
ATOM   4885  P   POPCl  38      50.756   7.354  80.154  1.00  0.00           P
ATOM   4886  O13 POPCl  38      51.934   6.840  79.398  1.00  0.00           O
ATOM   4887  O14 POPCl  38      50.865   8.787  80.487  1.00  0.00           O
ATOM   4888  O12 POPCl  38      50.531   6.466  81.424  1.00  0.00           O
ATOM   4889  O11 POPCl  38      49.470   7.259  79.258  1.00  0.00           O
ATOM   4890  C1  POPCl  38      49.201   6.038  78.476  1.00  0.00           C
ATOM   4891  HA  POPCl  38      48.102   5.875  78.510  1.00  0.00           H
ATOM   4892  HB  POPCl  38      49.738   5.179  78.933  1.00  0.00           H
ATOM   4893  C2  POPCl  38      49.473   6.156  76.944  1.00  0.00           C
ATOM   4894  HS  POPCl  38      50.577   6.271  76.978  1.00  0.00           H
ATOM   4895  O21 POPCl  38      48.833   7.360  76.400  1.00  0.00           O
ATOM   4896  C21 POPCl  38      49.432   7.855  75.284  1.00  0.00           C
ATOM   4897  O22 POPCl  38      50.452   7.487  74.745  1.00  0.00           O
ATOM   4898  C22 POPCl  38      48.467   8.913  74.775  1.00  0.00           C
ATOM   4899  H2R POPCl  38      48.739   9.867  75.274  1.00  0.00           H
ATOM   4900  H2S POPCl  38      47.382   8.766  74.959  1.00  0.00           H
ATOM   4901  C3  POPCl  38      48.908   4.850  76.203  1.00  0.00           C
ATOM   4902  HX  POPCl  38      47.908   4.490  76.527  1.00  0.00           H
ATOM   4903  HY  POPCl  38      49.492   3.955  76.507  1.00  0.00           H
ATOM   4904  O31 POPCl  38      48.868   5.052  74.767  1.00  0.00           O
ATOM   4905  C31 POPCl  38      49.921   4.660  74.070  1.00  0.00           C
ATOM   4906  O32 POPCl  38      50.902   4.113  74.546  1.00  0.00           O
ATOM   4907  C32 POPCl  38      49.755   4.773  72.593  1.00  0.00           C
ATOM   4908  H2X POPCl  38      49.601   5.843  72.336  1.00  0.00           H
ATOM   4909  H2Y POPCl  38      48.864   4.214  72.235  1.00  0.00           H
ATOM   4910  C23 POPCl  38      48.696   9.006  73.181  1.00  0.00           C
ATOM   4911  H3R POPCl  38      48.320   8.094  72.670  1.00  0.00           H
ATOM   4912  H3S POPCl  38      49.794   9.035  73.014  1.00  0.00           H
ATOM   4913  C24 POPCl  38      48.089  10.305  72.532  1.00  0.00           C
ATOM   4914  H4R POPCl  38      47.948  11.031  73.361  1.00  0.00           H
ATOM   4915  H4S POPCl  38      47.145  10.005  72.028  1.00  0.00           H
ATOM   4916  C25 POPCl  38      49.021  10.835  71.467  1.00  0.00           C
ATOM   4917  H5R POPCl  38      50.045  11.026  71.853  1.00  0.00           H
ATOM   4918  H5S POPCl  38      48.523  11.790  71.192  1.00  0.00           H
ATOM   4919  C26 POPCl  38      49.082   9.858  70.310  1.00  0.00           C
ATOM   4920  H6R POPCl  38      48.410  10.086  69.455  1.00  0.00           H
ATOM   4921  H6S POPCl  38      48.904   8.807  70.624  1.00  0.00           H
ATOM   4922  C27 POPCl  38      50.442   9.914  69.498  1.00  0.00           C
ATOM   4923  H7R POPCl  38      51.164   9.638  70.295  1.00  0.00           H
ATOM   4924  H7S POPCl  38      50.635  10.971  69.214  1.00  0.00           H
ATOM   4925  C28 POPCl  38      50.471   8.941  68.279  1.00  0.00           C
ATOM   4926  H8R POPCl  38      50.196   7.909  68.583  1.00  0.00           H
ATOM   4927  H8S POPCl  38      51.558   8.822  68.080  1.00  0.00           H
ATOM   4928  C29 POPCl  38      49.607   9.389  67.110  1.00  0.00           C
ATOM   4929  H91 POPCl  38      49.388  10.467  67.135  1.00  0.00           H
ATOM   4930 C210 POPCl  38      49.541   8.818  65.915  1.00  0.00           C
ATOM   4931 H101 POPCl  38      48.832   9.158  65.146  1.00  0.00           H
ATOM   4932 C211 POPCl  38      50.029   7.440  65.465  1.00  0.00           C
ATOM   4933 H11R POPCl  38      50.891   7.020  66.026  1.00  0.00           H
ATOM   4934 H11S POPCl  38      50.318   7.493  64.393  1.00  0.00           H
ATOM   4935 C212 POPCl  38      48.800   6.411  65.667  1.00  0.00           C
ATOM   4936 H12R POPCl  38      48.414   6.415  66.709  1.00  0.00           H
ATOM   4937 H12S POPCl  38      49.085   5.345  65.538  1.00  0.00           H
ATOM   4938 C213 POPCl  38      47.702   6.600  64.566  1.00  0.00           C
ATOM   4939 H13R POPCl  38      47.322   7.644  64.536  1.00  0.00           H
ATOM   4940 H13S POPCl  38      46.923   5.837  64.780  1.00  0.00           H
ATOM   4941 C214 POPCl  38      48.178   6.203  63.106  1.00  0.00           C
ATOM   4942 H14R POPCl  38      48.512   5.150  63.222  1.00  0.00           H
ATOM   4943 H14S POPCl  38      49.024   6.885  62.874  1.00  0.00           H
ATOM   4944 C215 POPCl  38      47.179   6.298  61.982  1.00  0.00           C
ATOM   4945 H15R POPCl  38      46.263   5.838  62.411  1.00  0.00           H
ATOM   4946 H15S POPCl  38      47.598   5.754  61.109  1.00  0.00           H
ATOM   4947 C216 POPCl  38      46.977   7.800  61.669  1.00  0.00           C
ATOM   4948 H16R POPCl  38      47.924   8.328  61.426  1.00  0.00           H
ATOM   4949 H16S POPCl  38      46.607   8.311  62.583  1.00  0.00           H
ATOM   4950 C217 POPCl  38      45.931   8.212  60.573  1.00  0.00           C
ATOM   4951 H17R POPCl  38      45.689   9.278  60.772  1.00  0.00           H
ATOM   4952 H17S POPCl  38      44.989   7.648  60.746  1.00  0.00           H
ATOM   4953 C218 POPCl  38      46.332   8.158  59.095  1.00  0.00           C
ATOM   4954 H18R POPCl  38      47.131   8.929  59.064  1.00  0.00           H
ATOM   4955 H18S POPCl  38      45.570   8.609  58.423  1.00  0.00           H
ATOM   4956 H18T POPCl  38      46.554   7.164  58.650  1.00  0.00           H
ATOM   4957  C33 POPCl  38      51.027   4.292  71.931  1.00  0.00           C
ATOM   4958  H3X POPCl  38      51.345   3.236  72.068  1.00  0.00           H
ATOM   4959  H3Y POPCl  38      51.833   5.002  72.217  1.00  0.00           H
ATOM   4960  C34 POPCl  38      51.036   4.581  70.465  1.00  0.00           C
ATOM   4961  H4X POPCl  38      52.015   4.275  70.037  1.00  0.00           H
ATOM   4962  H4Y POPCl  38      50.666   5.609  70.260  1.00  0.00           H
ATOM   4963  C35 POPCl  38      49.960   3.729  69.808  1.00  0.00           C
ATOM   4964  H5X POPCl  38      48.960   4.187  69.962  1.00  0.00           H
ATOM   4965  H5Y POPCl  38      49.867   2.690  70.190  1.00  0.00           H
ATOM   4966  C36 POPCl  38      50.132   3.544  68.274  1.00  0.00           C
ATOM   4967  H6X POPCl  38      50.933   2.774  68.288  1.00  0.00           H
ATOM   4968  H6Y POPCl  38      50.516   4.425  67.718  1.00  0.00           H
ATOM   4969  C37 POPCl  38      48.869   2.889  67.628  1.00  0.00           C
ATOM   4970  H7X POPCl  38      48.032   3.616  67.703  1.00  0.00           H
ATOM   4971  H7Y POPCl  38      48.585   2.022  68.262  1.00  0.00           H
ATOM   4972  C38 POPCl  38      49.135   2.528  66.153  1.00  0.00           C
ATOM   4973  H8X POPCl  38      49.655   1.546  66.129  1.00  0.00           H
ATOM   4974  H8Y POPCl  38      49.812   3.316  65.759  1.00  0.00           H
ATOM   4975  C39 POPCl  38      47.907   2.535  65.178  1.00  0.00           C
ATOM   4976  H9X POPCl  38      47.165   3.358  65.262  1.00  0.00           H
ATOM   4977  H9Y POPCl  38      47.371   1.607  65.468  1.00  0.00           H
ATOM   4978 C310 POPCl  38      48.415   2.436  63.721  1.00  0.00           C
ATOM   4979 H10X POPCl  38      48.857   1.430  63.560  1.00  0.00           H
ATOM   4980 H10Y POPCl  38      49.140   3.276  63.672  1.00  0.00           H
ATOM   4981 C311 POPCl  38      47.119   2.441  62.877  1.00  0.00           C
ATOM   4982 H11X POPCl  38      46.493   3.353  62.981  1.00  0.00           H
ATOM   4983 H11Y POPCl  38      46.467   1.615  63.234  1.00  0.00           H
ATOM   4984 C312 POPCl  38      47.374   2.268  61.388  1.00  0.00           C
ATOM   4985 H12X POPCl  38      48.300   1.655  61.361  1.00  0.00           H
ATOM   4986 H12Y POPCl  38      47.644   3.224  60.890  1.00  0.00           H
ATOM   4987 C313 POPCl  38      46.257   1.551  60.776  1.00  0.00           C
ATOM   4988 H13X POPCl  38      45.256   2.018  60.893  1.00  0.00           H
ATOM   4989 H13Y POPCl  38      46.186   0.588  61.325  1.00  0.00           H
ATOM   4990 C314 POPCl  38      46.416   1.365  59.281  1.00  0.00           C
ATOM   4991 H14X POPCl  38      47.193   0.580  59.153  1.00  0.00           H
ATOM   4992 H14Y POPCl  38      46.750   2.263  58.718  1.00  0.00           H
ATOM   4993 C315 POPCl  38      45.214   0.695  58.594  1.00  0.00           C
ATOM   4994 H15X POPCl  38      45.110   1.088  57.560  1.00  0.00           H
ATOM   4995 H15Y POPCl  38      44.320   1.102  59.115  1.00  0.00           H
ATOM   4996 C316 POPCl  38      45.301  -0.781  58.678  1.00  0.00           C
ATOM   4997 H16X POPCl  38      46.161  -1.035  58.023  1.00  0.00           H
ATOM   4998 H16Y POPCl  38      44.388  -1.217  58.221  1.00  0.00           H
ATOM   4999 H16Z POPCl  38      45.620  -1.017  59.716  1.00  0.00           H
ATOM   5000  N   POPCm  39      31.270  49.169  78.770  1.00  0.00           N
ATOM   5001  C12 POPCm  39      31.231  47.705  79.128  1.00  0.00           C
ATOM   5002 H12A POPCm  39      32.105  47.241  78.697  1.00  0.00           H
ATOM   5003 H12B POPCm  39      30.424  47.174  78.644  1.00  0.00           H
ATOM   5004  C13 POPCm  39      30.254  49.932  79.522  1.00  0.00           C
ATOM   5005 H13A POPCm  39      30.395  49.835  80.588  1.00  0.00           H
ATOM   5006 H13B POPCm  39      30.294  50.976  79.249  1.00  0.00           H
ATOM   5007 H13C POPCm  39      29.263  49.606  79.241  1.00  0.00           H
ATOM   5008  C14 POPCm  39      32.572  49.867  78.862  1.00  0.00           C
ATOM   5009 H14A POPCm  39      33.292  49.302  78.288  1.00  0.00           H
ATOM   5010 H14B POPCm  39      32.420  50.874  78.503  1.00  0.00           H
ATOM   5011 H14C POPCm  39      32.766  49.836  79.924  1.00  0.00           H
ATOM   5012  C15 POPCm  39      30.806  49.285  77.337  1.00  0.00           C
ATOM   5013 H15A POPCm  39      30.107  48.490  77.122  1.00  0.00           H
ATOM   5014 H15B POPCm  39      31.598  49.190  76.609  1.00  0.00           H
ATOM   5015 H15C POPCm  39      30.452  50.297  77.210  1.00  0.00           H
ATOM   5016  C11 POPCm  39      31.294  47.356  80.618  1.00  0.00           C
ATOM   5017 H11A POPCm  39      31.364  46.251  80.708  1.00  0.00           H
ATOM   5018 H11B POPCm  39      30.436  47.708  81.229  1.00  0.00           H
ATOM   5019  P   POPCm  39      33.970  47.350  80.957  1.00  0.00           P
ATOM   5020  O13 POPCm  39      34.444  46.437  82.016  1.00  0.00           O
ATOM   5021  O14 POPCm  39      34.835  48.510  80.716  1.00  0.00           O
ATOM   5022  O12 POPCm  39      32.504  47.887  81.324  1.00  0.00           O
ATOM   5023  O11 POPCm  39      33.827  46.646  79.533  1.00  0.00           O
ATOM   5024  C1  POPCm  39      33.632  45.222  79.271  1.00  0.00           C
ATOM   5025  HA  POPCm  39      32.559  45.004  79.084  1.00  0.00           H
ATOM   5026  HB  POPCm  39      33.887  44.624  80.172  1.00  0.00           H
ATOM   5027  C2  POPCm  39      34.285  44.866  77.947  1.00  0.00           C
ATOM   5028  HS  POPCm  39      33.992  43.807  77.781  1.00  0.00           H
ATOM   5029  O21 POPCm  39      35.697  45.009  78.029  1.00  0.00           O
ATOM   5030  C21 POPCm  39      36.397  44.285  78.849  1.00  0.00           C
ATOM   5031  O22 POPCm  39      36.028  43.299  79.560  1.00  0.00           O
ATOM   5032  C22 POPCm  39      37.778  44.857  78.925  1.00  0.00           C
ATOM   5033  H2R POPCm  39      37.970  45.156  79.977  1.00  0.00           H
ATOM   5034  H2S POPCm  39      37.931  45.749  78.280  1.00  0.00           H
ATOM   5035  C3  POPCm  39      33.727  45.643  76.679  1.00  0.00           C
ATOM   5036  HX  POPCm  39      33.674  46.729  76.909  1.00  0.00           H
ATOM   5037  HY  POPCm  39      32.697  45.244  76.560  1.00  0.00           H
ATOM   5038  O31 POPCm  39      34.535  45.352  75.474  1.00  0.00           O
ATOM   5039  C31 POPCm  39      35.635  46.084  75.332  1.00  0.00           C
ATOM   5040  O32 POPCm  39      35.889  47.017  76.066  1.00  0.00           O
ATOM   5041  C32 POPCm  39      36.602  45.494  74.265  1.00  0.00           C
ATOM   5042  H2X POPCm  39      36.733  44.420  74.514  1.00  0.00           H
ATOM   5043  H2Y POPCm  39      37.599  45.944  74.459  1.00  0.00           H
ATOM   5044  C23 POPCm  39      38.921  43.769  78.647  1.00  0.00           C
ATOM   5045  H3R POPCm  39      38.579  42.801  79.071  1.00  0.00           H
ATOM   5046  H3S POPCm  39      39.829  44.115  79.186  1.00  0.00           H
ATOM   5047  C24 POPCm  39      39.139  43.599  77.129  1.00  0.00           C
ATOM   5048  H4R POPCm  39      39.021  44.553  76.573  1.00  0.00           H
ATOM   5049  H4S POPCm  39      38.310  42.957  76.762  1.00  0.00           H
ATOM   5050  C25 POPCm  39      40.424  42.912  76.759  1.00  0.00           C
ATOM   5051  H5R POPCm  39      40.563  41.962  77.318  1.00  0.00           H
ATOM   5052  H5S POPCm  39      41.310  43.577  76.843  1.00  0.00           H
ATOM   5053  C26 POPCm  39      40.378  42.447  75.312  1.00  0.00           C
ATOM   5054  H6R POPCm  39      40.176  43.382  74.746  1.00  0.00           H
ATOM   5055  H6S POPCm  39      39.500  41.774  75.205  1.00  0.00           H
ATOM   5056  C27 POPCm  39      41.711  41.832  74.940  1.00  0.00           C
ATOM   5057  H7R POPCm  39      41.820  40.860  75.467  1.00  0.00           H
ATOM   5058  H7S POPCm  39      42.585  42.448  75.242  1.00  0.00           H
ATOM   5059  C28 POPCm  39      41.864  41.439  73.546  1.00  0.00           C
ATOM   5060  H8R POPCm  39      41.072  40.702  73.294  1.00  0.00           H
ATOM   5061  H8S POPCm  39      42.863  40.958  73.464  1.00  0.00           H
[truncated: 3,477,197 more chars]
