# Supplementary material for: Permeation enhancer-induced membrane defects assist the oral absorption of peptide drugs
Source: Nat Commun. 2025 Oct 28;16:9512. doi: 10.1038/s41467-025-64891-0 (PMC12568990; doi:10.1038/s41467-025-64891-0)
Supplement: Supplementary file 20 — Supplementary Data 1 [file 41467_2025_64891_MOESM20_ESM.zip › Supplementary_Data_1/Trajectory_shown_in_Supplementary_Video_6_First_Frame.pdb]

TITLE     Title
REMARK    THIS IS A SIMULATION BOX
CRYST1   64.292   64.292  113.872  90.00  90.00  90.00 P 1           1
MODEL        1
ATOM      1  N   POPC    3       3.747  22.580  88.984  1.00  0.00           N
ATOM      2  C12 POPC    3       5.068  21.978  89.006  1.00  0.00           C
ATOM      3 H12A POPC    3       5.167  21.376  89.897  1.00  0.00           H
ATOM      4 H12B POPC    3       5.790  22.781  89.001  1.00  0.00           H
ATOM      5  C13 POPC    3       2.701  21.523  88.899  1.00  0.00           C
ATOM      6 H13A POPC    3       3.051  20.832  88.145  1.00  0.00           H
ATOM      7 H13B POPC    3       2.727  20.919  89.794  1.00  0.00           H
ATOM      8 H13C POPC    3       1.693  21.826  88.659  1.00  0.00           H
ATOM      9  C14 POPC    3       3.478  23.468  90.196  1.00  0.00           C
ATOM     10 H14A POPC    3       4.072  24.368  90.141  1.00  0.00           H
ATOM     11 H14B POPC    3       2.434  23.740  90.156  1.00  0.00           H
ATOM     12 H14C POPC    3       3.626  23.046  91.179  1.00  0.00           H
ATOM     13  C15 POPC    3       3.584  23.463  87.796  1.00  0.00           C
ATOM     14 H15A POPC    3       4.355  24.209  87.676  1.00  0.00           H
ATOM     15 H15B POPC    3       2.653  24.010  87.818  1.00  0.00           H
ATOM     16 H15C POPC    3       3.444  22.920  86.874  1.00  0.00           H
ATOM     17  C11 POPC    3       5.409  21.094  87.782  1.00  0.00           C
ATOM     18 H11A POPC    3       6.503  20.900  87.807  1.00  0.00           H
ATOM     19 H11B POPC    3       5.163  21.539  86.795  1.00  0.00           H
ATOM     20  P   POPC    3       5.101  18.531  87.201  1.00  0.00           P
ATOM     21  O13 POPC    3       4.183  17.369  87.585  1.00  0.00           O
ATOM     22  O14 POPC    3       6.528  18.283  87.365  1.00  0.00           O
ATOM     23  O12 POPC    3       4.752  19.809  87.995  1.00  0.00           O
ATOM     24  O11 POPC    3       4.849  18.981  85.715  1.00  0.00           O
ATOM     25  C1  POPC    3       5.949  19.288  84.892  1.00  0.00           C
ATOM     26  HA  POPC    3       6.583  18.411  84.642  1.00  0.00           H
ATOM     27  HB  POPC    3       6.652  19.962  85.426  1.00  0.00           H
ATOM     28  C2  POPC    3       5.552  19.940  83.588  1.00  0.00           C
ATOM     29  HS  POPC    3       4.749  20.693  83.738  1.00  0.00           H
ATOM     30  O21 POPC    3       5.196  18.837  82.714  1.00  0.00           O
ATOM     31  C21 POPC    3       4.279  19.140  81.815  1.00  0.00           C
ATOM     32  O22 POPC    3       3.739  20.263  81.690  1.00  0.00           O
ATOM     33  C22 POPC    3       4.068  17.913  80.893  1.00  0.00           C
ATOM     34  H2R POPC    3       3.339  17.183  81.307  1.00  0.00           H
ATOM     35  H2S POPC    3       5.058  17.413  80.956  1.00  0.00           H
ATOM     36  C3  POPC    3       6.664  20.896  82.849  1.00  0.00           C
ATOM     37  HX  POPC    3       7.502  20.316  82.407  1.00  0.00           H
ATOM     38  HY  POPC    3       7.200  21.480  83.629  1.00  0.00           H
ATOM     39  O31 POPC    3       6.012  21.815  81.919  1.00  0.00           O
ATOM     40  C31 POPC    3       6.024  21.478  80.622  1.00  0.00           C
ATOM     41  O32 POPC    3       6.590  20.512  80.097  1.00  0.00           O
ATOM     42  C32 POPC    3       5.141  22.443  79.905  1.00  0.00           C
ATOM     43  H2X POPC    3       4.535  22.972  80.672  1.00  0.00           H
ATOM     44  H2Y POPC    3       4.618  21.965  79.049  1.00  0.00           H
ATOM     45  C23 POPC    3       3.902  18.379  79.384  1.00  0.00           C
ATOM     46  H3R POPC    3       4.146  17.575  78.657  1.00  0.00           H
ATOM     47  H3S POPC    3       4.488  19.310  79.225  1.00  0.00           H
ATOM     48  C24 POPC    3       2.420  18.734  79.072  1.00  0.00           C
ATOM     49  H4R POPC    3       2.016  19.386  79.877  1.00  0.00           H
ATOM     50  H4S POPC    3       1.778  17.832  78.976  1.00  0.00           H
ATOM     51  C25 POPC    3       2.350  19.546  77.771  1.00  0.00           C
ATOM     52  H5R POPC    3       3.062  20.399  77.785  1.00  0.00           H
ATOM     53  H5S POPC    3       1.323  19.959  77.685  1.00  0.00           H
ATOM     54  C26 POPC    3       2.632  18.611  76.555  1.00  0.00           C
ATOM     55  H6R POPC    3       1.962  17.727  76.637  1.00  0.00           H
ATOM     56  H6S POPC    3       3.680  18.308  76.765  1.00  0.00           H
ATOM     57  C27 POPC    3       2.481  19.428  75.301  1.00  0.00           C
ATOM     58  H7R POPC    3       2.743  20.501  75.418  1.00  0.00           H
ATOM     59  H7S POPC    3       1.433  19.418  74.932  1.00  0.00           H
ATOM     60  C28 POPC    3       3.350  18.935  74.123  1.00  0.00           C
ATOM     61  H8R POPC    3       3.226  17.833  74.044  1.00  0.00           H
ATOM     62  H8S POPC    3       4.382  19.126  74.487  1.00  0.00           H
ATOM     63  C29 POPC    3       3.127  19.717  72.838  1.00  0.00           C
ATOM     64  H91 POPC    3       3.220  20.812  72.891  1.00  0.00           H
ATOM     65 C210 POPC    3       2.686  19.227  71.634  1.00  0.00           C
ATOM     66 H101 POPC    3       2.490  19.982  70.859  1.00  0.00           H
ATOM     67 C211 POPC    3       2.513  17.768  71.216  1.00  0.00           C
ATOM     68 H11R POPC    3       2.238  17.027  71.996  1.00  0.00           H
ATOM     69 H11S POPC    3       3.560  17.517  70.940  1.00  0.00           H
ATOM     70 C212 POPC    3       1.581  17.686  70.040  1.00  0.00           C
ATOM     71 H12R POPC    3       2.082  18.100  69.140  1.00  0.00           H
ATOM     72 H12S POPC    3       0.569  18.142  70.072  1.00  0.00           H
ATOM     73 C213 POPC    3       1.241  16.195  69.781  1.00  0.00           C
ATOM     74 H13R POPC    3       0.625  15.780  70.608  1.00  0.00           H
ATOM     75 H13S POPC    3       2.170  15.600  69.915  1.00  0.00           H
ATOM     76 C214 POPC    3       0.752  15.938  68.431  1.00  0.00           C
ATOM     77 H14R POPC    3       1.247  16.501  67.611  1.00  0.00           H
ATOM     78 H14S POPC    3      -0.224  16.470  68.429  1.00  0.00           H
ATOM     79 C215 POPC    3       0.661  14.424  68.282  1.00  0.00           C
ATOM     80 H15R POPC    3       0.409  13.857  69.203  1.00  0.00           H
ATOM     81 H15S POPC    3       1.643  13.993  67.990  1.00  0.00           H
ATOM     82 C216 POPC    3      -0.321  14.108  67.149  1.00  0.00           C
ATOM     83 H16R POPC    3      -0.222  14.964  66.448  1.00  0.00           H
ATOM     84 H16S POPC    3      -1.365  14.028  67.519  1.00  0.00           H
ATOM     85 C217 POPC    3       0.085  12.873  66.365  1.00  0.00           C
ATOM     86 H17R POPC    3       0.098  12.017  67.073  1.00  0.00           H
ATOM     87 H17S POPC    3       1.084  13.045  65.909  1.00  0.00           H
ATOM     88 C218 POPC    3      -0.952  12.633  65.305  1.00  0.00           C
ATOM     89 H18R POPC    3      -0.761  11.623  64.883  1.00  0.00           H
ATOM     90 H18S POPC    3      -0.941  13.448  64.550  1.00  0.00           H
ATOM     91 H18T POPC    3      -1.972  12.587  65.743  1.00  0.00           H
ATOM     92  C33 POPC    3       5.967  23.737  79.361  1.00  0.00           C
ATOM     93  H3X POPC    3       6.852  23.500  78.733  1.00  0.00           H
ATOM     94  H3Y POPC    3       6.336  24.195  80.303  1.00  0.00           H
ATOM     95  C34 POPC    3       5.193  24.791  78.511  1.00  0.00           C
ATOM     96  H4X POPC    3       5.808  25.716  78.510  1.00  0.00           H
ATOM     97  H4Y POPC    3       4.218  24.824  79.042  1.00  0.00           H
ATOM     98  C35 POPC    3       4.913  24.408  77.059  1.00  0.00           C
ATOM     99  H5X POPC    3       5.822  24.000  76.568  1.00  0.00           H
ATOM    100  H5Y POPC    3       4.671  25.385  76.587  1.00  0.00           H
ATOM    101  C36 POPC    3       3.681  23.380  76.848  1.00  0.00           C
ATOM    102  H6X POPC    3       2.863  23.661  77.545  1.00  0.00           H
ATOM    103  H6Y POPC    3       3.866  22.305  77.059  1.00  0.00           H
ATOM    104  C37 POPC    3       3.116  23.514  75.404  1.00  0.00           C
ATOM    105  H7X POPC    3       2.725  24.553  75.392  1.00  0.00           H
ATOM    106  H7Y POPC    3       2.155  22.976  75.261  1.00  0.00           H
ATOM    107  C38 POPC    3       4.173  23.339  74.297  1.00  0.00           C
ATOM    108  H8X POPC    3       4.566  22.305  74.401  1.00  0.00           H
ATOM    109  H8Y POPC    3       5.036  23.979  74.582  1.00  0.00           H
ATOM    110  C39 POPC    3       3.675  23.599  72.833  1.00  0.00           C
ATOM    111  H9X POPC    3       3.130  24.567  72.791  1.00  0.00           H
ATOM    112  H9Y POPC    3       2.956  22.758  72.741  1.00  0.00           H
ATOM    113 C310 POPC    3       4.725  23.485  71.809  1.00  0.00           C
ATOM    114 H10X POPC    3       5.103  22.447  71.925  1.00  0.00           H
ATOM    115 H10Y POPC    3       5.586  24.107  72.136  1.00  0.00           H
ATOM    116 C311 POPC    3       4.274  23.913  70.364  1.00  0.00           C
ATOM    117 H11X POPC    3       3.722  24.877  70.377  1.00  0.00           H
ATOM    118 H11Y POPC    3       3.704  22.994  70.113  1.00  0.00           H
ATOM    119 C312 POPC    3       5.515  23.979  69.443  1.00  0.00           C
ATOM    120 H12X POPC    3       6.227  24.676  69.933  1.00  0.00           H
ATOM    121 H12Y POPC    3       5.270  24.243  68.392  1.00  0.00           H
ATOM    122 C313 POPC    3       6.243  22.612  69.316  1.00  0.00           C
ATOM    123 H13X POPC    3       6.605  22.353  70.334  1.00  0.00           H
ATOM    124 H13Y POPC    3       7.159  22.876  68.746  1.00  0.00           H
ATOM    125 C314 POPC    3       5.497  21.428  68.732  1.00  0.00           C
ATOM    126 H14X POPC    3       4.637  21.107  69.358  1.00  0.00           H
ATOM    127 H14Y POPC    3       6.237  20.600  68.728  1.00  0.00           H
ATOM    128 C315 POPC    3       4.854  21.751  67.342  1.00  0.00           C
ATOM    129 H15X POPC    3       5.547  22.459  66.840  1.00  0.00           H
ATOM    130 H15Y POPC    3       3.916  22.285  67.605  1.00  0.00           H
ATOM    131 C316 POPC    3       4.668  20.549  66.464  1.00  0.00           C
ATOM    132 H16X POPC    3       4.083  20.688  65.530  1.00  0.00           H
ATOM    133 H16Y POPC    3       4.084  19.743  66.957  1.00  0.00           H
ATOM    134 H16Z POPC    3       5.674  20.187  66.163  1.00  0.00           H
ATOM    135  N   POPC    4      61.372  32.854  90.292  1.00  0.00           N
ATOM    136  C12 POPC    4      60.650  31.498  89.989  1.00  0.00           C
ATOM    137 H12A POPC    4      59.819  31.387  90.669  1.00  0.00           H
ATOM    138 H12B POPC    4      61.279  30.648  90.209  1.00  0.00           H
ATOM    139  C13 POPC    4      62.812  32.895  89.805  1.00  0.00           C
ATOM    140 H13A POPC    4      63.377  32.077  90.226  1.00  0.00           H
ATOM    141 H13B POPC    4      62.694  32.765  88.740  1.00  0.00           H
ATOM    142 H13C POPC    4      63.450  33.725  90.072  1.00  0.00           H
ATOM    143  C14 POPC    4      60.548  33.934  89.718  1.00  0.00           C
ATOM    144 H14A POPC    4      60.799  34.941  90.017  1.00  0.00           H
ATOM    145 H14B POPC    4      60.779  33.950  88.663  1.00  0.00           H
ATOM    146 H14C POPC    4      59.495  33.816  89.928  1.00  0.00           H
ATOM    147  C15 POPC    4      61.419  33.047  91.809  1.00  0.00           C
ATOM    148 H15A POPC    4      61.859  32.194  92.304  1.00  0.00           H
ATOM    149 H15B POPC    4      60.411  33.236  92.148  1.00  0.00           H
ATOM    150 H15C POPC    4      62.081  33.845  92.110  1.00  0.00           H
ATOM    151  C11 POPC    4      60.246  31.401  88.546  1.00  0.00           C
ATOM    152 H11A POPC    4      59.588  32.250  88.263  1.00  0.00           H
ATOM    153 H11B POPC    4      59.666  30.472  88.364  1.00  0.00           H
ATOM    154  P   POPC    4      62.339  30.104  87.727  1.00  0.00           P
ATOM    155  O13 POPC    4      62.264  29.289  88.971  1.00  0.00           O
ATOM    156  O14 POPC    4      63.663  30.529  87.336  1.00  0.00           O
ATOM    157  O12 POPC    4      61.345  31.356  87.623  1.00  0.00           O
ATOM    158  O11 POPC    4      61.785  29.154  86.624  1.00  0.00           O
ATOM    159  C1  POPC    4      60.528  29.338  85.956  1.00  0.00           C
ATOM    160  HA  POPC    4      59.952  30.185  86.386  1.00  0.00           H
ATOM    161  HB  POPC    4      59.927  28.420  86.129  1.00  0.00           H
ATOM    162  C2  POPC    4      60.830  29.564  84.445  1.00  0.00           C
ATOM    163  HS  POPC    4      59.885  29.795  83.907  1.00  0.00           H
ATOM    164  O21 POPC    4      61.488  28.499  83.792  1.00  0.00           O
ATOM    165  C21 POPC    4      60.680  27.391  83.642  1.00  0.00           C
ATOM    166  O22 POPC    4      59.590  27.282  84.053  1.00  0.00           O
ATOM    167  C22 POPC    4      61.499  26.359  82.907  1.00  0.00           C
ATOM    168  H2R POPC    4      61.767  25.708  83.766  1.00  0.00           H
ATOM    169  H2S POPC    4      62.296  26.890  82.344  1.00  0.00           H
ATOM    170  C3  POPC    4      61.767  30.904  84.245  1.00  0.00           C
ATOM    171  HX  POPC    4      62.764  30.632  84.654  1.00  0.00           H
ATOM    172  HY  POPC    4      61.408  31.731  84.894  1.00  0.00           H
ATOM    173  O31 POPC    4      61.823  31.357  82.822  1.00  0.00           O
ATOM    174  C31 POPC    4      62.740  30.901  82.036  1.00  0.00           C
ATOM    175  O32 POPC    4      63.531  30.024  82.287  1.00  0.00           O
ATOM    176  C32 POPC    4      62.456  31.511  80.706  1.00  0.00           C
ATOM    177  H2X POPC    4      63.331  32.052  80.285  1.00  0.00           H
ATOM    178  H2Y POPC    4      61.568  32.171  80.799  1.00  0.00           H
ATOM    179  C23 POPC    4      60.775  25.594  81.774  1.00  0.00           C
ATOM    180  H3R POPC    4      59.788  25.190  82.086  1.00  0.00           H
ATOM    181  H3S POPC    4      61.352  24.739  81.361  1.00  0.00           H
ATOM    182  C24 POPC    4      60.471  26.445  80.546  1.00  0.00           C
ATOM    183  H4R POPC    4      61.334  27.119  80.356  1.00  0.00           H
ATOM    184  H4S POPC    4      59.619  27.133  80.733  1.00  0.00           H
ATOM    185  C25 POPC    4      60.213  25.581  79.325  1.00  0.00           C
ATOM    186  H5R POPC    4      59.247  25.047  79.452  1.00  0.00           H
ATOM    187  H5S POPC    4      61.013  24.824  79.174  1.00  0.00           H
ATOM    188  C26 POPC    4      60.172  26.410  78.081  1.00  0.00           C
ATOM    189  H6R POPC    4      61.112  26.988  77.950  1.00  0.00           H
ATOM    190  H6S POPC    4      59.303  27.101  78.132  1.00  0.00           H
ATOM    191  C27 POPC    4      60.129  25.491  76.821  1.00  0.00           C
ATOM    192  H7R POPC    4      59.232  24.835  76.815  1.00  0.00           H
ATOM    193  H7S POPC    4      60.974  24.772  76.871  1.00  0.00           H
ATOM    194  C28 POPC    4      60.137  26.340  75.522  1.00  0.00           C
ATOM    195  H8R POPC    4      61.031  26.998  75.472  1.00  0.00           H
ATOM    196  H8S POPC    4      59.202  26.925  75.388  1.00  0.00           H
ATOM    197  C29 POPC    4      60.160  25.300  74.423  1.00  0.00           C
ATOM    198  H91 POPC    4      59.194  24.964  74.017  1.00  0.00           H
ATOM    199 C210 POPC    4      61.229  24.854  73.734  1.00  0.00           C
ATOM    200 H101 POPC    4      61.077  23.972  73.095  1.00  0.00           H
ATOM    201 C211 POPC    4      62.697  25.226  74.070  1.00  0.00           C
ATOM    202 H11R POPC    4      63.074  24.800  75.024  1.00  0.00           H
ATOM    203 H11S POPC    4      62.724  26.324  74.237  1.00  0.00           H
ATOM    204 C212 POPC    4      63.678  25.007  72.934  1.00  0.00           C
ATOM    205 H12R POPC    4      64.711  25.362  73.141  1.00  0.00           H
ATOM    206 H12S POPC    4      63.360  25.724  72.147  1.00  0.00           H
ATOM    207 C213 POPC    4      63.914  23.612  72.402  1.00  0.00           C
ATOM    208 H13R POPC    4      62.931  23.147  72.176  1.00  0.00           H
ATOM    209 H13S POPC    4      64.575  23.002  73.054  1.00  0.00           H
ATOM    210 C214 POPC    4      64.624  23.636  71.085  1.00  0.00           C
ATOM    211 H14R POPC    4      65.625  24.112  71.159  1.00  0.00           H
ATOM    212 H14S POPC    4      64.231  24.316  70.299  1.00  0.00           H
ATOM    213 C215 POPC    4      64.784  22.245  70.460  1.00  0.00           C
ATOM    214 H15R POPC    4      63.782  21.826  70.694  1.00  0.00           H
ATOM    215 H15S POPC    4      65.525  21.733  71.111  1.00  0.00           H
ATOM    216 C216 POPC    4      65.184  22.384  68.998  1.00  0.00           C
ATOM    217 H16R POPC    4      66.232  22.738  68.892  1.00  0.00           H
ATOM    218 H16S POPC    4      64.563  23.095  68.413  1.00  0.00           H
ATOM    219 C217 POPC    4      64.909  21.187  68.189  1.00  0.00           C
ATOM    220 H17R POPC    4      63.855  20.861  68.325  1.00  0.00           H
ATOM    221 H17S POPC    4      65.476  20.295  68.532  1.00  0.00           H
ATOM    222 C218 POPC    4      65.095  21.408  66.682  1.00  0.00           C
ATOM    223 H18R POPC    4      66.180  21.488  66.457  1.00  0.00           H
ATOM    224 H18S POPC    4      64.641  22.336  66.272  1.00  0.00           H
ATOM    225 H18T POPC    4      64.697  20.577  66.060  1.00  0.00           H
ATOM    226  C33 POPC    4      61.968  30.441  79.711  1.00  0.00           C
ATOM    227  H3X POPC    4      61.085  29.907  80.122  1.00  0.00           H
ATOM    228  H3Y POPC    4      62.839  29.770  79.551  1.00  0.00           H
ATOM    229  C34 POPC    4      61.499  31.229  78.444  1.00  0.00           C
ATOM    230  H4X POPC    4      62.380  31.568  77.859  1.00  0.00           H
ATOM    231  H4Y POPC    4      60.869  32.071  78.805  1.00  0.00           H
ATOM    232  C35 POPC    4      60.578  30.349  77.610  1.00  0.00           C
ATOM    233  H5X POPC    4      59.975  29.706  78.286  1.00  0.00           H
ATOM    234  H5Y POPC    4      61.056  29.564  76.985  1.00  0.00           H
ATOM    235  C36 POPC    4      59.601  31.077  76.687  1.00  0.00           C
ATOM    236  H6X POPC    4      58.908  31.612  77.372  1.00  0.00           H
ATOM    237  H6Y POPC    4      59.056  30.309  76.098  1.00  0.00           H
ATOM    238  C37 POPC    4      60.345  31.981  75.649  1.00  0.00           C
ATOM    239  H7X POPC    4      61.192  31.388  75.242  1.00  0.00           H
ATOM    240  H7Y POPC    4      60.817  32.862  76.134  1.00  0.00           H
ATOM    241  C38 POPC    4      59.474  32.433  74.410  1.00  0.00           C
ATOM    242  H8X POPC    4      58.391  32.350  74.641  1.00  0.00           H
ATOM    243  H8Y POPC    4      59.633  31.518  73.801  1.00  0.00           H
ATOM    244  C39 POPC    4      59.910  33.727  73.702  1.00  0.00           C
ATOM    245  H9X POPC    4      60.992  33.788  73.458  1.00  0.00           H
ATOM    246  H9Y POPC    4      59.833  34.533  74.462  1.00  0.00           H
ATOM    247 C310 POPC    4      59.137  34.134  72.493  1.00  0.00           C
ATOM    248 H10X POPC    4      59.624  35.023  72.037  1.00  0.00           H
ATOM    249 H10Y POPC    4      58.168  34.518  72.876  1.00  0.00           H
ATOM    250 C311 POPC    4      58.857  33.075  71.388  1.00  0.00           C
ATOM    251 H11X POPC    4      58.234  32.266  71.825  1.00  0.00           H
ATOM    252 H11Y POPC    4      59.760  32.468  71.163  1.00  0.00           H
ATOM    253 C312 POPC    4      58.154  33.633  70.139  1.00  0.00           C
ATOM    254 H12X POPC    4      58.839  34.140  69.427  1.00  0.00           H
ATOM    255 H12Y POPC    4      57.407  34.423  70.369  1.00  0.00           H
ATOM    256 C313 POPC    4      57.364  32.554  69.417  1.00  0.00           C
ATOM    257 H13X POPC    4      56.511  32.238  70.056  1.00  0.00           H
ATOM    258 H13Y POPC    4      58.058  31.720  69.180  1.00  0.00           H
ATOM    259 C314 POPC    4      56.981  33.095  68.062  1.00  0.00           C
ATOM    260 H14X POPC    4      57.889  33.346  67.474  1.00  0.00           H
ATOM    261 H14Y POPC    4      56.356  34.014  68.085  1.00  0.00           H
ATOM    262 C315 POPC    4      56.176  32.107  67.168  1.00  0.00           C
ATOM    263 H15X POPC    4      55.336  31.573  67.661  1.00  0.00           H
ATOM    264 H15Y POPC    4      56.903  31.272  67.077  1.00  0.00           H
ATOM    265 C316 POPC    4      55.885  32.731  65.781  1.00  0.00           C
ATOM    266 H16X POPC    4      55.244  32.035  65.198  1.00  0.00           H
ATOM    267 H16Y POPC    4      56.797  32.687  65.148  1.00  0.00           H
ATOM    268 H16Z POPC    4      55.408  33.728  65.890  1.00  0.00           H
ATOM    269  N   POPC    5      47.816   7.698  85.574  1.00  0.00           N
ATOM    270  C12 POPC    5      46.803   8.716  85.021  1.00  0.00           C
ATOM    271 H12A POPC    5      45.791   8.378  85.192  1.00  0.00           H
ATOM    272 H12B POPC    5      47.067   8.722  83.974  1.00  0.00           H
ATOM    273  C13 POPC    5      47.772   6.498  84.647  1.00  0.00           C
ATOM    274 H13A POPC    5      48.464   5.695  84.853  1.00  0.00           H
ATOM    275 H13B POPC    5      46.782   6.070  84.588  1.00  0.00           H
ATOM    276 H13C POPC    5      48.165   6.703  83.662  1.00  0.00           H
ATOM    277  C14 POPC    5      49.159   8.290  85.310  1.00  0.00           C
ATOM    278 H14A POPC    5      49.987   7.647  85.570  1.00  0.00           H
ATOM    279 H14B POPC    5      49.254   8.539  84.263  1.00  0.00           H
ATOM    280 H14C POPC    5      49.255   9.266  85.761  1.00  0.00           H
ATOM    281  C15 POPC    5      47.624   7.310  86.990  1.00  0.00           C
ATOM    282 H15A POPC    5      47.521   8.122  87.695  1.00  0.00           H
ATOM    283 H15B POPC    5      48.459   6.684  87.265  1.00  0.00           H
ATOM    284 H15C POPC    5      46.672   6.803  87.035  1.00  0.00           H
ATOM    285  C11 POPC    5      46.823  10.150  85.534  1.00  0.00           C
ATOM    286 H11A POPC    5      46.225  10.805  84.865  1.00  0.00           H
ATOM    287 H11B POPC    5      47.863  10.541  85.552  1.00  0.00           H
ATOM    288  P   POPC    5      44.726  10.111  87.097  1.00  0.00           P
ATOM    289  O13 POPC    5      44.358  10.908  88.289  1.00  0.00           O
ATOM    290  O14 POPC    5      44.407   8.648  87.107  1.00  0.00           O
ATOM    291  O12 POPC    5      46.264  10.181  86.823  1.00  0.00           O
ATOM    292  O11 POPC    5      44.043  10.764  85.817  1.00  0.00           O
ATOM    293  C1  POPC    5      44.186  12.201  85.477  1.00  0.00           C
ATOM    294  HA  POPC    5      45.174  12.674  85.659  1.00  0.00           H
ATOM    295  HB  POPC    5      43.492  12.863  86.037  1.00  0.00           H
ATOM    296  C2  POPC    5      43.816  12.312  83.945  1.00  0.00           C
ATOM    297  HS  POPC    5      42.864  11.747  83.859  1.00  0.00           H
ATOM    298  O21 POPC    5      44.834  11.692  83.191  1.00  0.00           O
ATOM    299  C21 POPC    5      44.470  11.387  81.916  1.00  0.00           C
ATOM    300  O22 POPC    5      43.296  11.395  81.488  1.00  0.00           O
ATOM    301  C22 POPC    5      45.629  10.763  81.239  1.00  0.00           C
ATOM    302  H2R POPC    5      45.733   9.723  81.615  1.00  0.00           H
ATOM    303  H2S POPC    5      46.506  11.361  81.567  1.00  0.00           H
ATOM    304  C3  POPC    5      43.415  13.793  83.710  1.00  0.00           C
ATOM    305  HX  POPC    5      44.218  14.453  84.101  1.00  0.00           H
ATOM    306  HY  POPC    5      42.502  14.075  84.278  1.00  0.00           H
ATOM    307  O31 POPC    5      43.199  14.119  82.331  1.00  0.00           O
ATOM    308  C31 POPC    5      41.938  14.053  81.919  1.00  0.00           C
ATOM    309  O32 POPC    5      40.965  13.814  82.621  1.00  0.00           O
ATOM    310  C32 POPC    5      41.905  14.388  80.403  1.00  0.00           C
ATOM    311  H2X POPC    5      42.717  13.744  80.004  1.00  0.00           H
ATOM    312  H2Y POPC    5      42.156  15.452  80.206  1.00  0.00           H
ATOM    313  C23 POPC    5      45.519  10.742  79.728  1.00  0.00           C
ATOM    314  H3R POPC    5      44.639  10.249  79.262  1.00  0.00           H
ATOM    315  H3S POPC    5      46.383  10.103  79.447  1.00  0.00           H
ATOM    316  C24 POPC    5      45.571  12.217  79.149  1.00  0.00           C
ATOM    317  H4R POPC    5      46.404  12.743  79.662  1.00  0.00           H
ATOM    318  H4S POPC    5      44.632  12.778  79.349  1.00  0.00           H
ATOM    319  C25 POPC    5      45.875  12.170  77.680  1.00  0.00           C
ATOM    320  H5R POPC    5      46.859  11.659  77.615  1.00  0.00           H
ATOM    321  H5S POPC    5      46.064  13.244  77.464  1.00  0.00           H
ATOM    322  C26 POPC    5      44.746  11.687  76.703  1.00  0.00           C
ATOM    323  H6R POPC    5      43.849  12.309  76.911  1.00  0.00           H
ATOM    324  H6S POPC    5      44.402  10.682  77.030  1.00  0.00           H
ATOM    325  C27 POPC    5      45.170  11.850  75.228  1.00  0.00           C
ATOM    326  H7R POPC    5      46.182  11.411  75.094  1.00  0.00           H
ATOM    327  H7S POPC    5      45.374  12.932  75.080  1.00  0.00           H
ATOM    328  C28 POPC    5      44.152  11.359  74.287  1.00  0.00           C
ATOM    329  H8R POPC    5      43.197  11.793  74.653  1.00  0.00           H
ATOM    330  H8S POPC    5      44.069  10.276  74.524  1.00  0.00           H
ATOM    331  C29 POPC    5      44.526  11.690  72.885  1.00  0.00           C
ATOM    332  H91 POPC    5      45.172  10.903  72.469  1.00  0.00           H
ATOM    333 C210 POPC    5      44.133  12.689  72.032  1.00  0.00           C
ATOM    334 H101 POPC    5      44.352  12.578  70.960  1.00  0.00           H
ATOM    335 C211 POPC    5      43.267  13.791  72.539  1.00  0.00           C
ATOM    336 H11R POPC    5      43.909  14.660  72.797  1.00  0.00           H
ATOM    337 H11S POPC    5      42.747  13.524  73.484  1.00  0.00           H
ATOM    338 C212 POPC    5      42.314  14.416  71.502  1.00  0.00           C
ATOM    339 H12R POPC    5      42.912  14.987  70.760  1.00  0.00           H
ATOM    340 H12S POPC    5      41.664  15.164  72.004  1.00  0.00           H
ATOM    341 C213 POPC    5      41.419  13.405  70.726  1.00  0.00           C
ATOM    342 H13R POPC    5      40.890  12.828  71.514  1.00  0.00           H
ATOM    343 H13S POPC    5      42.081  12.685  70.198  1.00  0.00           H
ATOM    344 C214 POPC    5      40.405  14.004  69.786  1.00  0.00           C
ATOM    345 H14R POPC    5      40.928  14.743  69.141  1.00  0.00           H
ATOM    346 H14S POPC    5      39.660  14.546  70.406  1.00  0.00           H
ATOM    347 C215 POPC    5      39.748  13.022  68.839  1.00  0.00           C
ATOM    348 H15R POPC    5      39.115  12.298  69.396  1.00  0.00           H
ATOM    349 H15S POPC    5      40.527  12.451  68.289  1.00  0.00           H
ATOM    350 C216 POPC    5      38.980  13.820  67.828  1.00  0.00           C
ATOM    351 H16R POPC    5      39.721  14.348  67.190  1.00  0.00           H
ATOM    352 H16S POPC    5      38.425  14.683  68.253  1.00  0.00           H
ATOM    353 C217 POPC    5      38.037  13.008  66.885  1.00  0.00           C
ATOM    354 H17R POPC    5      37.391  12.413  67.567  1.00  0.00           H
ATOM    355 H17S POPC    5      38.631  12.329  66.237  1.00  0.00           H
ATOM    356 C218 POPC    5      37.167  13.985  66.066  1.00  0.00           C
ATOM    357 H18R POPC    5      36.305  14.408  66.625  1.00  0.00           H
ATOM    358 H18S POPC    5      36.721  13.500  65.172  1.00  0.00           H
ATOM    359 H18T POPC    5      37.811  14.744  65.572  1.00  0.00           H
ATOM    360  C33 POPC    5      40.583  14.068  79.646  1.00  0.00           C
ATOM    361  H3X POPC    5      39.826  14.759  80.075  1.00  0.00           H
ATOM    362  H3Y POPC    5      40.253  13.038  79.898  1.00  0.00           H
ATOM    363  C34 POPC    5      40.601  14.188  78.162  1.00  0.00           C
ATOM    364  H4X POPC    5      41.450  13.711  77.627  1.00  0.00           H
ATOM    365  H4Y POPC    5      40.636  15.284  77.988  1.00  0.00           H
ATOM    366  C35 POPC    5      39.348  13.767  77.448  1.00  0.00           C
ATOM    367  H5X POPC    5      38.466  14.357  77.776  1.00  0.00           H
ATOM    368  H5Y POPC    5      39.070  12.698  77.573  1.00  0.00           H
ATOM    369  C36 POPC    5      39.618  14.036  75.937  1.00  0.00           C
ATOM    370  H6X POPC    5      40.420  13.285  75.769  1.00  0.00           H
ATOM    371  H6Y POPC    5      40.089  15.015  75.704  1.00  0.00           H
ATOM    372  C37 POPC    5      38.340  13.703  75.146  1.00  0.00           C
ATOM    373  H7X POPC    5      37.452  14.250  75.532  1.00  0.00           H
ATOM    374  H7Y POPC    5      38.144  12.629  75.351  1.00  0.00           H
ATOM    375  C38 POPC    5      38.321  13.809  73.625  1.00  0.00           C
ATOM    376  H8X POPC    5      39.199  13.304  73.170  1.00  0.00           H
ATOM    377  H8Y POPC    5      38.438  14.844  73.239  1.00  0.00           H
ATOM    378  C39 POPC    5      37.069  13.247  73.049  1.00  0.00           C
ATOM    379  H9X POPC    5      36.190  13.516  73.674  1.00  0.00           H
ATOM    380  H9Y POPC    5      37.280  12.158  73.113  1.00  0.00           H
ATOM    381 C310 POPC    5      36.664  13.616  71.657  1.00  0.00           C
ATOM    382 H10X POPC    5      37.543  13.189  71.128  1.00  0.00           H
ATOM    383 H10Y POPC    5      36.583  14.723  71.619  1.00  0.00           H
ATOM    384 C311 POPC    5      35.292  12.972  71.181  1.00  0.00           C
ATOM    385 H11X POPC    5      34.516  13.528  71.750  1.00  0.00           H
ATOM    386 H11Y POPC    5      35.080  11.962  71.592  1.00  0.00           H
ATOM    387 C312 POPC    5      35.015  13.144  69.711  1.00  0.00           C
ATOM    388 H12X POPC    5      35.734  12.733  68.970  1.00  0.00           H
ATOM    389 H12Y POPC    5      35.023  14.239  69.526  1.00  0.00           H
ATOM    390 C313 POPC    5      33.595  12.614  69.365  1.00  0.00           C
ATOM    391 H13X POPC    5      32.784  13.296  69.698  1.00  0.00           H
ATOM    392 H13Y POPC    5      33.391  11.578  69.712  1.00  0.00           H
ATOM    393 C314 POPC    5      33.387  12.672  67.806  1.00  0.00           C
ATOM    394 H14X POPC    5      34.173  12.101  67.268  1.00  0.00           H
ATOM    395 H14Y POPC    5      33.461  13.733  67.487  1.00  0.00           H
ATOM    396 C315 POPC    5      32.089  12.018  67.432  1.00  0.00           C
ATOM    397 H15X POPC    5      31.281  12.580  67.948  1.00  0.00           H
ATOM    398 H15Y POPC    5      32.021  10.963  67.773  1.00  0.00           H
ATOM    399 C316 POPC    5      31.837  11.813  65.939  1.00  0.00           C
ATOM    400 H16X POPC    5      32.413  10.924  65.604  1.00  0.00           H
ATOM    401 H16Y POPC    5      32.110  12.716  65.352  1.00  0.00           H
ATOM    402 H16Z POPC    5      30.780  11.717  65.612  1.00  0.00           H
ATOM    403  N   POPC    6       3.509   5.496  83.694  1.00  0.00           N
ATOM    404  C12 POPC    6       4.432   5.280  82.462  1.00  0.00           C
ATOM    405 H12A POPC    6       5.295   4.735  82.814  1.00  0.00           H
ATOM    406 H12B POPC    6       4.705   6.251  82.074  1.00  0.00           H
ATOM    407  C13 POPC    6       2.063   5.764  83.174  1.00  0.00           C
ATOM    408 H13A POPC    6       2.127   6.642  82.548  1.00  0.00           H
ATOM    409 H13B POPC    6       1.733   4.933  82.567  1.00  0.00           H
ATOM    410 H13C POPC    6       1.377   6.027  83.965  1.00  0.00           H
ATOM    411  C14 POPC    6       3.472   4.262  84.477  1.00  0.00           C
ATOM    412 H14A POPC    6       4.484   3.885  84.478  1.00  0.00           H
ATOM    413 H14B POPC    6       2.996   4.256  85.447  1.00  0.00           H
ATOM    414 H14C POPC    6       3.097   3.469  83.848  1.00  0.00           H
ATOM    415  C15 POPC    6       4.014   6.645  84.593  1.00  0.00           C
ATOM    416 H15A POPC    6       3.387   6.670  85.472  1.00  0.00           H
ATOM    417 H15B POPC    6       4.139   7.584  84.073  1.00  0.00           H
ATOM    418 H15C POPC    6       4.999   6.347  84.923  1.00  0.00           H
ATOM    419  C11 POPC    6       4.062   4.402  81.241  1.00  0.00           C
ATOM    420 H11A POPC    6       4.939   4.446  80.559  1.00  0.00           H
ATOM    421 H11B POPC    6       3.218   4.857  80.681  1.00  0.00           H
ATOM    422  P   POPC    6       4.867   1.966  81.831  1.00  0.00           P
ATOM    423  O13 POPC    6       4.101   0.691  81.956  1.00  0.00           O
ATOM    424  O14 POPC    6       5.929   2.212  82.882  1.00  0.00           O
ATOM    425  O12 POPC    6       3.744   3.072  81.642  1.00  0.00           O
ATOM    426  O11 POPC    6       5.677   2.018  80.457  1.00  0.00           O
ATOM    427  C1  POPC    6       5.097   1.337  79.360  1.00  0.00           C
ATOM    428  HA  POPC    6       5.225   1.893  78.406  1.00  0.00           H
ATOM    429  HB  POPC    6       3.987   1.345  79.411  1.00  0.00           H
ATOM    430  C2  POPC    6       5.730  -0.068  79.172  1.00  0.00           C
ATOM    431  HS  POPC    6       5.983  -0.489  80.168  1.00  0.00           H
ATOM    432  O21 POPC    6       6.882   0.103  78.354  1.00  0.00           O
ATOM    433  C21 POPC    6       7.596  -1.112  78.118  1.00  0.00           C
ATOM    434  O22 POPC    6       7.397  -2.141  78.758  1.00  0.00           O
ATOM    435  C22 POPC    6       8.543  -0.922  76.951  1.00  0.00           C
ATOM    436  H2R POPC    6       9.595  -0.805  77.289  1.00  0.00           H
ATOM    437  H2S POPC    6       8.183   0.042  76.531  1.00  0.00           H
ATOM    438  C3  POPC    6       4.573  -0.993  78.747  1.00  0.00           C
ATOM    439  HX  POPC    6       3.940  -1.139  79.648  1.00  0.00           H
ATOM    440  HY  POPC    6       4.909  -2.037  78.568  1.00  0.00           H
ATOM    441  O31 POPC    6       3.806  -0.471  77.632  1.00  0.00           O
ATOM    442  C31 POPC    6       4.102  -0.808  76.372  1.00  0.00           C
ATOM    443  O32 POPC    6       4.901  -1.679  76.092  1.00  0.00           O
ATOM    444  C32 POPC    6       3.393   0.025  75.351  1.00  0.00           C
ATOM    445  H2X POPC    6       4.142  -0.066  74.536  1.00  0.00           H
ATOM    446  H2Y POPC    6       3.222   1.032  75.789  1.00  0.00           H
ATOM    447  C23 POPC    6       8.470  -2.197  75.957  1.00  0.00           C
ATOM    448  H3R POPC    6       7.457  -2.651  75.934  1.00  0.00           H
ATOM    449  H3S POPC    6       9.180  -2.990  76.276  1.00  0.00           H
ATOM    450  C24 POPC    6       8.878  -1.904  74.519  1.00  0.00           C
ATOM    451  H4R POPC    6       8.613  -2.728  73.821  1.00  0.00           H
ATOM    452  H4S POPC    6       9.970  -1.706  74.457  1.00  0.00           H
ATOM    453  C25 POPC    6       8.348  -0.618  73.943  1.00  0.00           C
ATOM    454  H5R POPC    6       8.981   0.234  74.271  1.00  0.00           H
ATOM    455  H5S POPC    6       7.267  -0.540  74.188  1.00  0.00           H
ATOM    456  C26 POPC    6       8.453  -0.540  72.429  1.00  0.00           C
ATOM    457  H6R POPC    6       7.922   0.329  71.985  1.00  0.00           H
ATOM    458  H6S POPC    6       7.959  -1.442  72.009  1.00  0.00           H
ATOM    459  C27 POPC    6       9.951  -0.506  71.904  1.00  0.00           C
ATOM    460  H7R POPC    6      10.431  -1.497  72.046  1.00  0.00           H
ATOM    461  H7S POPC    6      10.504   0.346  72.356  1.00  0.00           H
ATOM    462  C28 POPC    6      10.246  -0.230  70.384  1.00  0.00           C
ATOM    463  H8R POPC    6       9.823  -1.086  69.816  1.00  0.00           H
ATOM    464  H8S POPC    6      11.349  -0.290  70.265  1.00  0.00           H
ATOM    465  C29 POPC    6       9.884   1.146  69.882  1.00  0.00           C
ATOM    466  H91 POPC    6      10.482   1.889  70.429  1.00  0.00           H
ATOM    467 C210 POPC    6       9.020   1.462  68.882  1.00  0.00           C
ATOM    468 H101 POPC    6       8.752   2.511  68.688  1.00  0.00           H
ATOM    469 C211 POPC    6       8.029   0.504  68.199  1.00  0.00           C
ATOM    470 H11R POPC    6       6.987   0.583  68.576  1.00  0.00           H
ATOM    471 H11S POPC    6       8.393  -0.529  68.383  1.00  0.00           H
ATOM    472 C212 POPC    6       7.751   0.666  66.658  1.00  0.00           C
ATOM    473 H12R POPC    6       7.331  -0.270  66.231  1.00  0.00           H
ATOM    474 H12S POPC    6       8.737   0.744  66.153  1.00  0.00           H
ATOM    475 C213 POPC    6       6.934   1.877  66.274  1.00  0.00           C
ATOM    476 H13R POPC    6       7.024   2.548  67.155  1.00  0.00           H
ATOM    477 H13S POPC    6       5.867   1.568  66.263  1.00  0.00           H
ATOM    478 C214 POPC    6       7.295   2.553  64.971  1.00  0.00           C
ATOM    479 H14R POPC    6       7.293   1.871  64.093  1.00  0.00           H
ATOM    480 H14S POPC    6       8.298   3.020  65.074  1.00  0.00           H
ATOM    481 C215 POPC    6       6.229   3.622  64.556  1.00  0.00           C
ATOM    482 H15R POPC    6       6.280   4.442  65.304  1.00  0.00           H
ATOM    483 H15S POPC    6       5.172   3.315  64.707  1.00  0.00           H
ATOM    484 C216 POPC    6       6.487   4.140  63.137  1.00  0.00           C
ATOM    485 H16R POPC    6       6.503   3.284  62.429  1.00  0.00           H
ATOM    486 H16S POPC    6       7.466   4.665  63.107  1.00  0.00           H
ATOM    487 C217 POPC    6       5.502   5.156  62.633  1.00  0.00           C
ATOM    488 H17R POPC    6       5.818   6.078  63.166  1.00  0.00           H
ATOM    489 H17S POPC    6       4.445   4.882  62.837  1.00  0.00           H
ATOM    490 C218 POPC    6       5.571   5.369  61.065  1.00  0.00           C
ATOM    491 H18R POPC    6       4.897   6.185  60.727  1.00  0.00           H
ATOM    492 H18S POPC    6       4.986   4.530  60.631  1.00  0.00           H
ATOM    493 H18T POPC    6       6.619   5.352  60.697  1.00  0.00           H
ATOM    494  C33 POPC    6       2.041  -0.542  74.929  1.00  0.00           C
ATOM    495  H3X POPC    6       1.568   0.145  74.195  1.00  0.00           H
ATOM    496  H3Y POPC    6       1.483  -0.631  75.885  1.00  0.00           H
ATOM    497  C34 POPC    6       2.057  -1.998  74.379  1.00  0.00           C
ATOM    498  H4X POPC    6       1.084  -2.291  73.929  1.00  0.00           H
ATOM    499  H4Y POPC    6       2.064  -2.727  75.218  1.00  0.00           H
ATOM    500  C35 POPC    6       3.102  -2.296  73.307  1.00  0.00           C
ATOM    501  H5X POPC    6       3.128  -3.343  72.936  1.00  0.00           H
ATOM    502  H5Y POPC    6       4.098  -2.078  73.747  1.00  0.00           H
ATOM    503  C36 POPC    6       2.926  -1.406  72.051  1.00  0.00           C
ATOM    504  H6X POPC    6       2.726  -0.334  72.264  1.00  0.00           H
ATOM    505  H6Y POPC    6       2.101  -1.943  71.536  1.00  0.00           H
ATOM    506  C37 POPC    6       4.075  -1.439  71.110  1.00  0.00           C
ATOM    507  H7X POPC    6       4.301  -2.449  70.707  1.00  0.00           H
ATOM    508  H7Y POPC    6       4.978  -1.261  71.732  1.00  0.00           H
ATOM    509  C38 POPC    6       4.074  -0.300  70.006  1.00  0.00           C
ATOM    510  H8X POPC    6       4.974  -0.504  69.387  1.00  0.00           H
ATOM    511  H8Y POPC    6       4.228   0.693  70.479  1.00  0.00           H
ATOM    512  C39 POPC    6       2.849  -0.395  69.101  1.00  0.00           C
ATOM    513  H9X POPC    6       1.922  -0.052  69.608  1.00  0.00           H
ATOM    514  H9Y POPC    6       2.727  -1.458  68.802  1.00  0.00           H
ATOM    515 C310 POPC    6       3.023   0.330  67.775  1.00  0.00           C
ATOM    516 H10X POPC    6       3.957   0.014  67.264  1.00  0.00           H
ATOM    517 H10Y POPC    6       3.143   1.425  67.917  1.00  0.00           H
ATOM    518 C311 POPC    6       1.886   0.216  66.831  1.00  0.00           C
ATOM    519 H11X POPC    6       0.948   0.633  67.257  1.00  0.00           H
ATOM    520 H11Y POPC    6       1.752  -0.869  66.631  1.00  0.00           H
ATOM    521 C312 POPC    6       2.064   1.068  65.565  1.00  0.00           C
ATOM    522 H12X POPC    6       2.242   2.150  65.744  1.00  0.00           H
ATOM    523 H12Y POPC    6       1.084   0.919  65.064  1.00  0.00           H
ATOM    524 C313 POPC    6       3.285   0.623  64.765  1.00  0.00           C
ATOM    525 H13X POPC    6       3.231  -0.479  64.633  1.00  0.00           H
ATOM    526 H13Y POPC    6       4.215   0.902  65.304  1.00  0.00           H
ATOM    527 C314 POPC    6       3.225   1.223  63.399  1.00  0.00           C
ATOM    528 H14X POPC    6       3.455   2.302  63.531  1.00  0.00           H
ATOM    529 H14Y POPC    6       2.200   1.318  62.982  1.00  0.00           H
ATOM    530 C315 POPC    6       4.072   0.403  62.428  1.00  0.00           C
ATOM    531 H15X POPC    6       3.539  -0.553  62.238  1.00  0.00           H
ATOM    532 H15Y POPC    6       5.084   0.189  62.834  1.00  0.00           H
ATOM    533 C316 POPC    6       4.171   1.081  61.067  1.00  0.00           C
ATOM    534 H16X POPC    6       4.995   0.598  60.500  1.00  0.00           H
ATOM    535 H16Y POPC    6       4.457   2.143  61.227  1.00  0.00           H
ATOM    536 H16Z POPC    6       3.252   1.044  60.443  1.00  0.00           H
ATOM    537  N   POPC    7      54.312  47.278  81.461  1.00  0.00           N
ATOM    538  C12 POPC    7      54.240  46.286  80.333  1.00  0.00           C
ATOM    539 H12A POPC    7      54.235  45.265  80.686  1.00  0.00           H
ATOM    540 H12B POPC    7      55.172  46.352  79.792  1.00  0.00           H
ATOM    541  C13 POPC    7      55.617  47.093  82.207  1.00  0.00           C
ATOM    542 H13A POPC    7      56.512  47.019  81.607  1.00  0.00           H
ATOM    543 H13B POPC    7      55.722  47.944  82.864  1.00  0.00           H
ATOM    544 H13C POPC    7      55.571  46.237  82.864  1.00  0.00           H
ATOM    545  C14 POPC    7      54.082  48.663  81.017  1.00  0.00           C
ATOM    546 H14A POPC    7      54.773  48.877  80.214  1.00  0.00           H
ATOM    547 H14B POPC    7      53.060  48.765  80.684  1.00  0.00           H
ATOM    548 H14C POPC    7      54.383  49.388  81.759  1.00  0.00           H
ATOM    549  C15 POPC    7      53.234  46.985  82.455  1.00  0.00           C
ATOM    550 H15A POPC    7      53.260  47.653  83.303  1.00  0.00           H
ATOM    551 H15B POPC    7      53.322  46.019  82.930  1.00  0.00           H
ATOM    552 H15C POPC    7      52.247  47.070  82.025  1.00  0.00           H
ATOM    553  C11 POPC    7      53.062  46.544  79.324  1.00  0.00           C
ATOM    554 H11A POPC    7      53.256  45.975  78.390  1.00  0.00           H
ATOM    555 H11B POPC    7      53.138  47.605  79.005  1.00  0.00           H
ATOM    556  P   POPC    7      51.250  44.769  80.006  1.00  0.00           P
ATOM    557  O13 POPC    7      49.787  44.805  80.109  1.00  0.00           O
ATOM    558  O14 POPC    7      51.980  43.953  81.015  1.00  0.00           O
ATOM    559  O12 POPC    7      51.790  46.266  79.897  1.00  0.00           O
ATOM    560  O11 POPC    7      51.540  44.166  78.608  1.00  0.00           O
ATOM    561  C1  POPC    7      50.925  44.796  77.412  1.00  0.00           C
ATOM    562  HA  POPC    7      51.517  45.619  76.958  1.00  0.00           H
ATOM    563  HB  POPC    7      49.863  45.061  77.601  1.00  0.00           H
ATOM    564  C2  POPC    7      50.729  43.742  76.228  1.00  0.00           C
ATOM    565  HS  POPC    7      50.572  44.407  75.352  1.00  0.00           H
ATOM    566  O21 POPC    7      49.556  42.800  76.282  1.00  0.00           O
ATOM    567  C21 POPC    7      48.363  43.279  76.258  1.00  0.00           C
ATOM    568  O22 POPC    7      48.042  44.464  76.314  1.00  0.00           O
ATOM    569  C22 POPC    7      47.343  42.199  75.965  1.00  0.00           C
ATOM    570  H2R POPC    7      46.612  42.233  76.801  1.00  0.00           H
ATOM    571  H2S POPC    7      47.800  41.189  75.885  1.00  0.00           H
ATOM    572  C3  POPC    7      52.145  43.090  75.775  1.00  0.00           C
ATOM    573  HX  POPC    7      51.827  42.335  75.025  1.00  0.00           H
ATOM    574  HY  POPC    7      52.549  42.685  76.728  1.00  0.00           H
ATOM    575  O31 POPC    7      53.107  44.062  75.317  1.00  0.00           O
ATOM    576  C31 POPC    7      53.996  43.412  74.535  1.00  0.00           C
ATOM    577  O32 POPC    7      53.896  42.263  74.155  1.00  0.00           O
ATOM    578  C32 POPC    7      55.090  44.397  74.056  1.00  0.00           C
ATOM    579  H2X POPC    7      55.097  45.175  74.849  1.00  0.00           H
ATOM    580  H2Y POPC    7      54.776  44.927  73.131  1.00  0.00           H
ATOM    581  C23 POPC    7      46.496  42.503  74.659  1.00  0.00           C
ATOM    582  H3R POPC    7      46.291  43.590  74.767  1.00  0.00           H
ATOM    583  H3S POPC    7      45.532  41.962  74.551  1.00  0.00           H
ATOM    584  C24 POPC    7      47.261  42.213  73.415  1.00  0.00           C
ATOM    585  H4R POPC    7      48.198  42.811  73.391  1.00  0.00           H
ATOM    586  H4S POPC    7      46.574  42.648  72.658  1.00  0.00           H
ATOM    587  C25 POPC    7      47.442  40.767  72.926  1.00  0.00           C
ATOM    588  H5R POPC    7      46.568  40.098  73.080  1.00  0.00           H
ATOM    589  H5S POPC    7      48.226  40.395  73.620  1.00  0.00           H
ATOM    590  C26 POPC    7      47.982  40.781  71.458  1.00  0.00           C
ATOM    591  H6R POPC    7      48.808  41.524  71.450  1.00  0.00           H
ATOM    592  H6S POPC    7      47.175  41.106  70.767  1.00  0.00           H
ATOM    593  C27 POPC    7      48.556  39.482  70.923  1.00  0.00           C
ATOM    594  H7R POPC    7      49.460  39.227  71.518  1.00  0.00           H
ATOM    595  H7S POPC    7      48.913  39.628  69.881  1.00  0.00           H
ATOM    596  C28 POPC    7      47.563  38.282  70.887  1.00  0.00           C
ATOM    597  H8R POPC    7      46.780  38.531  70.139  1.00  0.00           H
ATOM    598  H8S POPC    7      47.053  38.322  71.873  1.00  0.00           H
ATOM    599  C29 POPC    7      48.188  36.916  70.608  1.00  0.00           C
ATOM    600  H91 POPC    7      48.276  36.226  71.461  1.00  0.00           H
ATOM    601 C210 POPC    7      48.627  36.457  69.437  1.00  0.00           C
ATOM    602 H101 POPC    7      48.998  35.430  69.305  1.00  0.00           H
ATOM    603 C211 POPC    7      48.468  37.258  68.171  1.00  0.00           C
ATOM    604 H11R POPC    7      49.385  37.687  67.714  1.00  0.00           H
ATOM    605 H11S POPC    7      47.792  38.138  68.236  1.00  0.00           H
ATOM    606 C212 POPC    7      48.008  36.359  66.965  1.00  0.00           C
ATOM    607 H12R POPC    7      48.733  35.585  66.633  1.00  0.00           H
ATOM    608 H12S POPC    7      47.808  37.039  66.109  1.00  0.00           H
ATOM    609 C213 POPC    7      46.612  35.692  67.224  1.00  0.00           C
ATOM    610 H13R POPC    7      45.874  36.415  67.632  1.00  0.00           H
ATOM    611 H13S POPC    7      46.706  34.985  68.075  1.00  0.00           H
ATOM    612 C214 POPC    7      45.968  34.983  65.994  1.00  0.00           C
ATOM    613 H14R POPC    7      45.030  34.511  66.357  1.00  0.00           H
ATOM    614 H14S POPC    7      46.548  34.193  65.473  1.00  0.00           H
ATOM    615 C215 POPC    7      45.623  36.021  64.939  1.00  0.00           C
ATOM    616 H15R POPC    7      46.521  36.462  64.454  1.00  0.00           H
ATOM    617 H15S POPC    7      45.165  36.912  65.419  1.00  0.00           H
ATOM    618 C216 POPC    7      44.637  35.427  63.934  1.00  0.00           C
ATOM    619 H16R POPC    7      43.698  35.236  64.495  1.00  0.00           H
ATOM    620 H16S POPC    7      44.967  34.493  63.431  1.00  0.00           H
ATOM    621 C217 POPC    7      44.148  36.380  62.876  1.00  0.00           C
ATOM    622 H17R POPC    7      44.862  37.222  62.749  1.00  0.00           H
ATOM    623 H17S POPC    7      43.218  36.896  63.196  1.00  0.00           H
ATOM    624 C218 POPC    7      44.012  35.685  61.491  1.00  0.00           C
ATOM    625 H18R POPC    7      45.050  35.328  61.325  1.00  0.00           H
ATOM    626 H18S POPC    7      43.682  36.331  60.649  1.00  0.00           H
ATOM    627 H18T POPC    7      43.397  34.760  61.517  1.00  0.00           H
ATOM    628  C33 POPC    7      56.402  43.569  73.861  1.00  0.00           C
ATOM    629  H3X POPC    7      56.221  42.634  73.288  1.00  0.00           H
ATOM    630  H3Y POPC    7      56.764  43.209  74.848  1.00  0.00           H
ATOM    631  C34 POPC    7      57.599  44.370  73.320  1.00  0.00           C
ATOM    632  H4X POPC    7      57.789  45.308  73.883  1.00  0.00           H
ATOM    633  H4Y POPC    7      57.334  44.715  72.297  1.00  0.00           H
ATOM    634  C35 POPC    7      58.943  43.549  73.397  1.00  0.00           C
ATOM    635  H5X POPC    7      59.278  43.469  74.453  1.00  0.00           H
ATOM    636  H5Y POPC    7      59.780  44.189  73.043  1.00  0.00           H
ATOM    637  C36 POPC    7      59.017  42.226  72.655  1.00  0.00           C
ATOM    638  H6X POPC    7      58.189  41.639  73.108  1.00  0.00           H
ATOM    639  H6Y POPC    7      59.892  41.621  72.974  1.00  0.00           H
ATOM    640  C37 POPC    7      58.790  42.209  71.179  1.00  0.00           C
ATOM    641  H7X POPC    7      57.822  42.709  70.962  1.00  0.00           H
ATOM    642  H7Y POPC    7      58.594  41.133  70.988  1.00  0.00           H
ATOM    643  C38 POPC    7      59.887  42.908  70.334  1.00  0.00           C
ATOM    644  H8X POPC    7      60.873  42.448  70.557  1.00  0.00           H
ATOM    645  H8Y POPC    7      59.813  43.970  70.653  1.00  0.00           H
ATOM    646  C39 POPC    7      59.538  42.858  68.795  1.00  0.00           C
ATOM    647  H9X POPC    7      58.568  43.396  68.723  1.00  0.00           H
ATOM    648  H9Y POPC    7      59.423  41.800  68.473  1.00  0.00           H
ATOM    649 C310 POPC    7      60.596  43.525  67.874  1.00  0.00           C
ATOM    650 H10X POPC    7      60.329  43.177  66.853  1.00  0.00           H
ATOM    651 H10Y POPC    7      61.632  43.197  68.105  1.00  0.00           H
ATOM    652 C311 POPC    7      60.526  44.965  67.859  1.00  0.00           C
ATOM    653 H11X POPC    7      61.010  45.356  68.779  1.00  0.00           H
ATOM    654 H11Y POPC    7      59.454  45.248  67.787  1.00  0.00           H
ATOM    655 C312 POPC    7      61.283  45.697  66.685  1.00  0.00           C
ATOM    656 H12X POPC    7      62.366  45.448  66.652  1.00  0.00           H
ATOM    657 H12Y POPC    7      61.059  46.748  66.965  1.00  0.00           H
ATOM    658 C313 POPC    7      60.721  45.476  65.222  1.00  0.00           C
ATOM    659 H13X POPC    7      61.003  44.423  65.007  1.00  0.00           H
ATOM    660 H13Y POPC    7      61.247  46.138  64.501  1.00  0.00           H
ATOM    661 C314 POPC    7      59.255  45.846  65.117  1.00  0.00           C
ATOM    662 H14X POPC    7      59.187  46.866  65.553  1.00  0.00           H
ATOM    663 H14Y POPC    7      58.659  45.164  65.760  1.00  0.00           H
ATOM    664 C315 POPC    7      58.646  45.782  63.656  1.00  0.00           C
ATOM    665 H15X POPC    7      58.712  44.719  63.341  1.00  0.00           H
ATOM    666 H15Y POPC    7      59.368  46.406  63.087  1.00  0.00           H
ATOM    667 C316 POPC    7      57.254  46.218  63.407  1.00  0.00           C
ATOM    668 H16X POPC    7      57.027  46.970  64.192  1.00  0.00           H
ATOM    669 H16Y POPC    7      56.428  45.482  63.510  1.00  0.00           H
ATOM    670 H16Z POPC    7      57.042  46.747  62.453  1.00  0.00           H
ATOM    671  N   POPC    8      11.828  12.885  86.229  1.00  0.00           N
ATOM    672  C12 POPC    8      11.954  12.075  84.898  1.00  0.00           C
ATOM    673 H12A POPC    8      12.930  11.615  84.844  1.00  0.00           H
ATOM    674 H12B POPC    8      12.029  12.848  84.147  1.00  0.00           H
ATOM    675  C13 POPC    8      10.610  13.730  86.121  1.00  0.00           C
ATOM    676 H13A POPC    8      10.593  14.583  86.782  1.00  0.00           H
ATOM    677 H13B POPC    8      10.506  14.139  85.127  1.00  0.00           H
ATOM    678 H13C POPC    8       9.670  13.244  86.342  1.00  0.00           H
ATOM    679  C14 POPC    8      11.753  11.932  87.403  1.00  0.00           C
ATOM    680 H14A POPC    8      10.963  11.222  87.206  1.00  0.00           H
ATOM    681 H14B POPC    8      12.686  11.456  87.665  1.00  0.00           H
ATOM    682 H14C POPC    8      11.530  12.476  88.309  1.00  0.00           H
ATOM    683  C15 POPC    8      13.035  13.742  86.321  1.00  0.00           C
ATOM    684 H15A POPC    8      13.038  14.328  87.228  1.00  0.00           H
ATOM    685 H15B POPC    8      13.004  14.489  85.542  1.00  0.00           H
ATOM    686 H15C POPC    8      13.985  13.273  86.109  1.00  0.00           H
ATOM    687  C11 POPC    8      10.984  10.928  84.550  1.00  0.00           C
ATOM    688 H11A POPC    8      11.192  10.179  85.344  1.00  0.00           H
ATOM    689 H11B POPC    8      11.291  10.454  83.593  1.00  0.00           H
ATOM    690  P   POPC    8       8.924  12.030  83.401  1.00  0.00           P
ATOM    691  O13 POPC    8       9.929  12.793  82.643  1.00  0.00           O
ATOM    692  O14 POPC    8       7.757  12.733  83.993  1.00  0.00           O
ATOM    693  O12 POPC    8       9.577  11.214  84.529  1.00  0.00           O
ATOM    694  O11 POPC    8       8.421  10.855  82.489  1.00  0.00           O
ATOM    695  C1  POPC    8       9.243   9.922  81.689  1.00  0.00           C
ATOM    696  HA  POPC    8       9.111   8.875  82.036  1.00  0.00           H
ATOM    697  HB  POPC    8      10.278  10.326  81.725  1.00  0.00           H
ATOM    698  C2  POPC    8       8.725   9.928  80.241  1.00  0.00           C
ATOM    699  HS  POPC    8       9.518   9.487  79.600  1.00  0.00           H
ATOM    700  O21 POPC    8       8.516  11.252  79.696  1.00  0.00           O
ATOM    701  C21 POPC    8       9.662  12.031  79.734  1.00  0.00           C
ATOM    702  O22 POPC    8      10.781  11.604  79.837  1.00  0.00           O
ATOM    703  C22 POPC    8       9.306  13.515  79.783  1.00  0.00           C
ATOM    704  H2R POPC    8      10.221  14.078  80.065  1.00  0.00           H
ATOM    705  H2S POPC    8       8.550  13.597  80.593  1.00  0.00           H
ATOM    706  C3  POPC    8       7.319   9.186  80.066  1.00  0.00           C
ATOM    707  HX  POPC    8       6.548   9.736  80.648  1.00  0.00           H
ATOM    708  HY  POPC    8       7.353   8.222  80.618  1.00  0.00           H
ATOM    709  O31 POPC    8       6.968   8.906  78.710  1.00  0.00           O
ATOM    710  C31 POPC    8       6.105   9.776  78.137  1.00  0.00           C
ATOM    711  O32 POPC    8       5.531  10.677  78.772  1.00  0.00           O
ATOM    712  C32 POPC    8       6.040   9.476  76.645  1.00  0.00           C
ATOM    713  H2X POPC    8       5.277   8.677  76.525  1.00  0.00           H
ATOM    714  H2Y POPC    8       6.990   9.143  76.174  1.00  0.00           H
ATOM    715  C23 POPC    8       8.710  14.048  78.425  1.00  0.00           C
ATOM    716  H3R POPC    8       7.773  13.509  78.169  1.00  0.00           H
ATOM    717  H3S POPC    8       9.346  13.968  77.518  1.00  0.00           H
ATOM    718  C24 POPC    8       8.297  15.462  78.640  1.00  0.00           C
ATOM    719  H4R POPC    8       9.185  16.090  78.868  1.00  0.00           H
ATOM    720  H4S POPC    8       7.657  15.464  79.548  1.00  0.00           H
ATOM    721  C25 POPC    8       7.520  16.130  77.532  1.00  0.00           C
ATOM    722  H5R POPC    8       8.151  16.313  76.637  1.00  0.00           H
ATOM    723  H5S POPC    8       7.294  17.169  77.853  1.00  0.00           H
ATOM    724  C26 POPC    8       6.221  15.488  77.062  1.00  0.00           C
ATOM    725  H6R POPC    8       5.500  15.513  77.907  1.00  0.00           H
ATOM    726  H6S POPC    8       6.317  14.420  76.772  1.00  0.00           H
ATOM    727  C27 POPC    8       5.687  16.265  75.823  1.00  0.00           C
ATOM    728  H7R POPC    8       6.000  17.311  76.025  1.00  0.00           H
ATOM    729  H7S POPC    8       4.587  16.179  75.694  1.00  0.00           H
ATOM    730  C28 POPC    8       6.393  15.838  74.441  1.00  0.00           C
ATOM    731  H8R POPC    8       7.473  16.100  74.452  1.00  0.00           H
ATOM    732  H8S POPC    8       5.927  16.548  73.724  1.00  0.00           H
ATOM    733  C29 POPC    8       6.074  14.381  74.145  1.00  0.00           C
ATOM    734  H91 POPC    8       5.880  13.730  75.010  1.00  0.00           H
ATOM    735 C210 POPC    8       5.927  13.852  72.940  1.00  0.00           C
ATOM    736 H101 POPC    8       5.760  12.768  72.864  1.00  0.00           H
ATOM    737 C211 POPC    8       6.211  14.711  71.635  1.00  0.00           C
ATOM    738 H11R POPC    8       7.016  15.452  71.830  1.00  0.00           H
ATOM    739 H11S POPC    8       5.314  15.360  71.543  1.00  0.00           H
ATOM    740 C212 POPC    8       6.420  14.046  70.239  1.00  0.00           C
ATOM    741 H12R POPC    8       5.531  13.406  70.052  1.00  0.00           H
ATOM    742 H12S POPC    8       7.246  13.317  70.387  1.00  0.00           H
ATOM    743 C213 POPC    8       6.690  15.111  69.100  1.00  0.00           C
ATOM    744 H13R POPC    8       7.684  15.559  69.313  1.00  0.00           H
ATOM    745 H13S POPC    8       5.846  15.834  69.103  1.00  0.00           H
ATOM    746 C214 POPC    8       6.846  14.492  67.775  1.00  0.00           C
ATOM    747 H14R POPC    8       7.590  13.673  67.877  1.00  0.00           H
ATOM    748 H14S POPC    8       7.137  15.337  67.115  1.00  0.00           H
ATOM    749 C215 POPC    8       5.525  13.938  67.196  1.00  0.00           C
ATOM    750 H15R POPC    8       4.754  14.669  67.520  1.00  0.00           H
ATOM    751 H15S POPC    8       5.261  12.991  67.714  1.00  0.00           H
ATOM    752 C216 POPC    8       5.370  13.730  65.696  1.00  0.00           C
ATOM    753 H16R POPC    8       5.681  12.695  65.440  1.00  0.00           H
ATOM    754 H16S POPC    8       6.044  14.443  65.174  1.00  0.00           H
ATOM    755 C217 POPC    8       3.918  13.905  65.105  1.00  0.00           C
ATOM    756 H17R POPC    8       3.655  14.935  65.429  1.00  0.00           H
ATOM    757 H17S POPC    8       3.381  13.136  65.699  1.00  0.00           H
ATOM    758 C218 POPC    8       3.772  13.722  63.554  1.00  0.00           C
ATOM    759 H18R POPC    8       3.964  12.680  63.221  1.00  0.00           H
ATOM    760 H18S POPC    8       4.337  14.399  62.879  1.00  0.00           H
ATOM    761 H18T POPC    8       2.698  13.838  63.295  1.00  0.00           H
ATOM    762  C33 POPC    8       5.651  10.681  75.720  1.00  0.00           C
ATOM    763  H3X POPC    8       6.522  11.338  75.509  1.00  0.00           H
ATOM    764  H3Y POPC    8       4.882  11.273  76.261  1.00  0.00           H
ATOM    765  C34 POPC    8       4.980  10.196  74.406  1.00  0.00           C
ATOM    766  H4X POPC    8       4.462  11.098  74.016  1.00  0.00           H
ATOM    767  H4Y POPC    8       4.167   9.449  74.529  1.00  0.00           H
ATOM    768  C35 POPC    8       5.993   9.529  73.466  1.00  0.00           C
ATOM    769  H5X POPC    8       6.315   8.524  73.814  1.00  0.00           H
ATOM    770  H5Y POPC    8       6.899  10.171  73.462  1.00  0.00           H
ATOM    771  C36 POPC    8       5.599   9.140  72.007  1.00  0.00           C
ATOM    772  H6X POPC    8       5.177   9.937  71.358  1.00  0.00           H
ATOM    773  H6Y POPC    8       4.899   8.291  72.157  1.00  0.00           H
ATOM    774  C37 POPC    8       6.872   8.759  71.239  1.00  0.00           C
ATOM    775  H7X POPC    8       7.111   7.700  71.476  1.00  0.00           H
ATOM    776  H7Y POPC    8       7.667   9.486  71.511  1.00  0.00           H
ATOM    777  C38 POPC    8       6.508   8.725  69.750  1.00  0.00           C
ATOM    778  H8X POPC    8       6.511   9.763  69.355  1.00  0.00           H
ATOM    779  H8Y POPC    8       5.523   8.215  69.685  1.00  0.00           H
ATOM    780  C39 POPC    8       7.540   7.987  68.813  1.00  0.00           C
ATOM    781  H9X POPC    8       7.488   6.923  69.128  1.00  0.00           H
ATOM    782  H9Y POPC    8       8.542   8.428  69.005  1.00  0.00           H
ATOM    783 C310 POPC    8       7.294   8.356  67.323  1.00  0.00           C
ATOM    784 H10X POPC    8       7.528   9.423  67.121  1.00  0.00           H
ATOM    785 H10Y POPC    8       6.229   8.109  67.123  1.00  0.00           H
ATOM    786 C311 POPC    8       8.186   7.414  66.332  1.00  0.00           C
ATOM    787 H11X POPC    8       8.070   6.317  66.464  1.00  0.00           H
ATOM    788 H11Y POPC    8       9.242   7.604  66.620  1.00  0.00           H
ATOM    789 C312 POPC    8       8.133   7.900  64.815  1.00  0.00           C
ATOM    790 H12X POPC    8       7.228   7.466  64.339  1.00  0.00           H
ATOM    791 H12Y POPC    8       8.988   7.358  64.357  1.00  0.00           H
ATOM    792 C313 POPC    8       8.116   9.430  64.689  1.00  0.00           C
ATOM    793 H13X POPC    8       8.749   9.831  65.509  1.00  0.00           H
ATOM    794 H13Y POPC    8       7.037   9.655  64.834  1.00  0.00           H
ATOM    795 C314 POPC    8       8.502   9.934  63.251  1.00  0.00           C
ATOM    796 H14X POPC    8       7.718   9.603  62.537  1.00  0.00           H
ATOM    797 H14Y POPC    8       9.511   9.508  63.064  1.00  0.00           H
ATOM    798 C315 POPC    8       8.564  11.439  63.173  1.00  0.00           C
ATOM    799 H15X POPC    8       9.433  11.692  62.528  1.00  0.00           H
ATOM    800 H15Y POPC    8       8.921  11.864  64.136  1.00  0.00           H
ATOM    801 C316 POPC    8       7.334  12.171  62.738  1.00  0.00           C
ATOM    802 H16X POPC    8       7.621  12.816  61.880  1.00  0.00           H
ATOM    803 H16Y POPC    8       6.894  12.763  63.570  1.00  0.00           H
ATOM    804 H16Z POPC    8       6.585  11.459  62.330  1.00  0.00           H
ATOM    805  N   POPC    9       1.313  27.548  83.910  1.00  0.00           N
ATOM    806  C12 POPC    9       1.767  28.951  83.531  1.00  0.00           C
ATOM    807 H12A POPC    9       0.991  29.485  83.002  1.00  0.00           H
ATOM    808 H12B POPC    9       2.605  28.765  82.876  1.00  0.00           H
ATOM    809  C13 POPC    9       2.392  26.813  84.633  1.00  0.00           C
ATOM    810 H13A POPC    9       3.152  26.486  83.939  1.00  0.00           H
ATOM    811 H13B POPC    9       2.874  27.359  85.430  1.00  0.00           H
ATOM    812 H13C POPC    9       1.949  25.880  84.947  1.00  0.00           H
ATOM    813  C14 POPC    9       0.271  27.706  84.931  1.00  0.00           C
ATOM    814 H14A POPC    9       0.009  26.753  85.366  1.00  0.00           H
ATOM    815 H14B POPC    9       0.640  28.344  85.721  1.00  0.00           H
ATOM    816 H14C POPC    9      -0.631  28.076  84.467  1.00  0.00           H
ATOM    817  C15 POPC    9       0.942  26.705  82.783  1.00  0.00           C
ATOM    818 H15A POPC    9       0.059  27.120  82.319  1.00  0.00           H
ATOM    819 H15B POPC    9       0.793  25.725  83.211  1.00  0.00           H
ATOM    820 H15C POPC    9       1.665  26.809  81.988  1.00  0.00           H
ATOM    821  C11 POPC    9       2.162  29.984  84.612  1.00  0.00           C
ATOM    822 H11A POPC    9       1.353  30.259  85.322  1.00  0.00           H
ATOM    823 H11B POPC    9       2.513  30.910  84.109  1.00  0.00           H
ATOM    824  P   POPC    9       4.778  29.419  85.015  1.00  0.00           P
ATOM    825  O13 POPC    9       5.333  28.169  85.473  1.00  0.00           O
ATOM    826  O14 POPC    9       5.345  30.637  85.635  1.00  0.00           O
ATOM    827  O12 POPC    9       3.238  29.465  85.443  1.00  0.00           O
ATOM    828  O11 POPC    9       4.813  29.646  83.452  1.00  0.00           O
ATOM    829  C1  POPC    9       5.182  28.621  82.505  1.00  0.00           C
ATOM    830  HA  POPC    9       4.538  27.739  82.710  1.00  0.00           H
ATOM    831  HB  POPC    9       6.256  28.382  82.657  1.00  0.00           H
ATOM    832  C2  POPC    9       5.184  29.120  81.090  1.00  0.00           C
ATOM    833  HS  POPC    9       6.034  29.834  81.031  1.00  0.00           H
ATOM    834  O21 POPC    9       3.961  29.673  80.647  1.00  0.00           O
ATOM    835  C21 POPC    9       4.067  30.466  79.571  1.00  0.00           C
ATOM    836  O22 POPC    9       5.104  30.883  79.080  1.00  0.00           O
ATOM    837  C22 POPC    9       2.631  30.897  79.211  1.00  0.00           C
ATOM    838  H2R POPC    9       2.113  31.425  80.040  1.00  0.00           H
ATOM    839  H2S POPC    9       2.045  29.963  79.081  1.00  0.00           H
ATOM    840  C3  POPC    9       5.450  27.918  80.084  1.00  0.00           C
ATOM    841  HX  POPC    9       4.580  27.286  79.806  1.00  0.00           H
ATOM    842  HY  POPC    9       6.264  27.408  80.643  1.00  0.00           H
ATOM    843  O31 POPC    9       5.918  28.324  78.781  1.00  0.00           O
ATOM    844  C31 POPC    9       7.216  28.537  78.745  1.00  0.00           C
ATOM    845  O32 POPC    9       8.041  28.281  79.575  1.00  0.00           O
ATOM    846  C32 POPC    9       7.547  29.117  77.308  1.00  0.00           C
ATOM    847  H2X POPC    9       8.658  29.096  77.298  1.00  0.00           H
ATOM    848  H2Y POPC    9       7.201  30.172  77.361  1.00  0.00           H
ATOM    849  C23 POPC    9       2.604  31.756  77.950  1.00  0.00           C
ATOM    850  H3R POPC    9       3.358  31.386  77.222  1.00  0.00           H
ATOM    851  H3S POPC    9       2.801  32.763  78.376  1.00  0.00           H
ATOM    852  C24 POPC    9       1.240  31.700  77.262  1.00  0.00           C
ATOM    853  H4R POPC    9       0.535  32.389  77.774  1.00  0.00           H
ATOM    854  H4S POPC    9       0.871  30.681  77.504  1.00  0.00           H
ATOM    855  C25 POPC    9       1.206  31.881  75.740  1.00  0.00           C
ATOM    856  H5R POPC    9       1.992  31.267  75.251  1.00  0.00           H
ATOM    857  H5S POPC    9       1.525  32.881  75.376  1.00  0.00           H
ATOM    858  C26 POPC    9      -0.112  31.459  74.992  1.00  0.00           C
ATOM    859  H6R POPC    9      -0.872  32.242  75.201  1.00  0.00           H
ATOM    860  H6S POPC    9      -0.429  30.511  75.476  1.00  0.00           H
ATOM    861  C27 POPC    9       0.081  31.194  73.519  1.00  0.00           C
ATOM    862  H7R POPC    9       0.767  30.334  73.360  1.00  0.00           H
ATOM    863  H7S POPC    9       0.696  32.038  73.141  1.00  0.00           H
ATOM    864  C28 POPC    9      -1.205  31.000  72.721  1.00  0.00           C
ATOM    865  H8R POPC    9      -1.021  30.912  71.628  1.00  0.00           H
ATOM    866  H8S POPC    9      -1.882  31.872  72.846  1.00  0.00           H
ATOM    867  C29 POPC    9      -1.966  29.796  73.248  1.00  0.00           C
ATOM    868  H91 POPC    9      -2.084  29.651  74.332  1.00  0.00           H
ATOM    869 C210 POPC    9      -2.646  28.918  72.430  1.00  0.00           C
ATOM    870 H101 POPC    9      -3.290  28.214  72.977  1.00  0.00           H
ATOM    871 C211 POPC    9      -2.722  28.947  70.922  1.00  0.00           C
ATOM    872 H11R POPC    9      -1.989  29.615  70.423  1.00  0.00           H
ATOM    873 H11S POPC    9      -3.762  29.315  70.786  1.00  0.00           H
ATOM    874 C212 POPC    9      -2.522  27.528  70.280  1.00  0.00           C
ATOM    875 H12R POPC    9      -3.292  26.859  70.719  1.00  0.00           H
ATOM    876 H12S POPC    9      -1.535  27.082  70.527  1.00  0.00           H
ATOM    877 C213 POPC    9      -2.558  27.542  68.690  1.00  0.00           C
ATOM    878 H13R POPC    9      -1.855  28.335  68.355  1.00  0.00           H
ATOM    879 H13S POPC    9      -3.621  27.758  68.450  1.00  0.00           H
ATOM    880 C214 POPC    9      -2.128  26.209  68.094  1.00  0.00           C
ATOM    881 H14R POPC    9      -2.800  25.434  68.522  1.00  0.00           H
ATOM    882 H14S POPC    9      -1.073  26.045  68.401  1.00  0.00           H
ATOM    883 C215 POPC    9      -2.292  26.256  66.596  1.00  0.00           C
ATOM    884 H15R POPC    9      -1.512  26.912  66.154  1.00  0.00           H
ATOM    885 H15S POPC    9      -3.308  26.622  66.333  1.00  0.00           H
ATOM    886 C216 POPC    9      -2.168  24.788  66.011  1.00  0.00           C
ATOM    887 H16R POPC    9      -1.433  24.214  66.614  1.00  0.00           H
ATOM    888 H16S POPC    9      -1.776  24.878  64.976  1.00  0.00           H
ATOM    889 C217 POPC    9      -3.469  24.003  66.104  1.00  0.00           C
ATOM    890 H17R POPC    9      -4.227  24.489  65.453  1.00  0.00           H
ATOM    891 H17S POPC    9      -3.839  23.970  67.151  1.00  0.00           H
ATOM    892 C218 POPC    9      -3.272  22.450  65.810  1.00  0.00           C
ATOM    893 H18R POPC    9      -2.606  22.098  66.627  1.00  0.00           H
ATOM    894 H18S POPC    9      -2.786  22.178  64.848  1.00  0.00           H
ATOM    895 H18T POPC    9      -4.285  21.998  65.874  1.00  0.00           H
ATOM    896  C33 POPC    9       6.715  28.523  76.162  1.00  0.00           C
ATOM    897  H3X POPC    9       5.857  29.216  76.029  1.00  0.00           H
ATOM    898  H3Y POPC    9       6.173  27.617  76.507  1.00  0.00           H
ATOM    899  C34 POPC    9       7.456  28.338  74.815  1.00  0.00           C
ATOM    900  H4X POPC    9       8.112  27.442  74.839  1.00  0.00           H
ATOM    901  H4Y POPC    9       8.120  29.212  74.644  1.00  0.00           H
ATOM    902  C35 POPC    9       6.461  28.222  73.667  1.00  0.00           C
ATOM    903  H5X POPC    9       5.778  29.083  73.833  1.00  0.00           H
ATOM    904  H5Y POPC    9       5.906  27.263  73.739  1.00  0.00           H
ATOM    905  C36 POPC    9       7.205  28.251  72.284  1.00  0.00           C
ATOM    906  H6X POPC    9       8.150  27.672  72.360  1.00  0.00           H
ATOM    907  H6Y POPC    9       7.397  29.339  72.159  1.00  0.00           H
ATOM    908  C37 POPC    9       6.425  27.931  71.056  1.00  0.00           C
ATOM    909  H7X POPC    9       5.369  28.276  71.036  1.00  0.00           H
ATOM    910  H7Y POPC    9       6.394  26.824  70.967  1.00  0.00           H
ATOM    911  C38 POPC    9       7.127  28.513  69.852  1.00  0.00           C
ATOM    912  H8X POPC    9       8.224  28.383  69.973  1.00  0.00           H
ATOM    913  H8Y POPC    9       6.864  29.589  69.761  1.00  0.00           H
ATOM    914  C39 POPC    9       6.672  27.990  68.453  1.00  0.00           C
ATOM    915  H9X POPC    9       5.615  28.321  68.361  1.00  0.00           H
ATOM    916  H9Y POPC    9       6.739  26.882  68.413  1.00  0.00           H
ATOM    917 C310 POPC    9       7.463  28.575  67.338  1.00  0.00           C
ATOM    918 H10X POPC    9       8.482  28.626  67.777  1.00  0.00           H
ATOM    919 H10Y POPC    9       7.198  29.623  67.081  1.00  0.00           H
ATOM    920 C311 POPC    9       7.536  27.772  66.007  1.00  0.00           C
ATOM    921 H11X POPC    9       7.720  26.683  66.127  1.00  0.00           H
ATOM    922 H11Y POPC    9       8.471  28.116  65.516  1.00  0.00           H
ATOM    923 C312 POPC    9       6.300  27.920  65.107  1.00  0.00           C
ATOM    924 H12X POPC    9       5.935  28.969  65.111  1.00  0.00           H
ATOM    925 H12Y POPC    9       5.525  27.359  65.672  1.00  0.00           H
ATOM    926 C313 POPC    9       6.444  27.359  63.650  1.00  0.00           C
ATOM    927 H13X POPC    9       6.454  26.254  63.542  1.00  0.00           H
ATOM    928 H13Y POPC    9       7.349  27.632  63.066  1.00  0.00           H
ATOM    929 C314 POPC    9       5.358  27.956  62.680  1.00  0.00           C
ATOM    930 H14X POPC    9       5.395  29.066  62.687  1.00  0.00           H
ATOM    931 H14Y POPC    9       4.408  27.741  63.214  1.00  0.00           H
ATOM    932 C315 POPC    9       5.292  27.375  61.233  1.00  0.00           C
ATOM    933 H15X POPC    9       4.730  26.433  61.407  1.00  0.00           H
ATOM    934 H15Y POPC    9       6.352  27.229  60.934  1.00  0.00           H
ATOM    935 C316 POPC    9       4.468  28.117  60.223  1.00  0.00           C
ATOM    936 H16X POPC    9       4.400  27.545  59.273  1.00  0.00           H
ATOM    937 H16Y POPC    9       4.873  29.113  59.944  1.00  0.00           H
ATOM    938 H16Z POPC    9       3.458  28.298  60.651  1.00  0.00           H
ATOM    939  N   POPC   10      24.634  47.514  80.167  1.00  0.00           N
ATOM    940  C12 POPC   10      23.455  46.658  80.492  1.00  0.00           C
ATOM    941 H12A POPC   10      23.709  46.202  81.437  1.00  0.00           H
ATOM    942 H12B POPC   10      23.387  46.016  79.626  1.00  0.00           H
ATOM    943  C13 POPC   10      24.259  48.319  78.962  1.00  0.00           C
ATOM    944 H13A POPC   10      25.006  49.037  78.655  1.00  0.00           H
ATOM    945 H13B POPC   10      23.989  47.610  78.194  1.00  0.00           H
ATOM    946 H13C POPC   10      23.352  48.848  79.213  1.00  0.00           H
ATOM    947  C14 POPC   10      25.027  48.470  81.276  1.00  0.00           C
ATOM    948 H14A POPC   10      24.336  49.300  81.274  1.00  0.00           H
ATOM    949 H14B POPC   10      24.862  48.116  82.283  1.00  0.00           H
ATOM    950 H14C POPC   10      26.041  48.808  81.122  1.00  0.00           H
ATOM    951  C15 POPC   10      25.801  46.607  80.013  1.00  0.00           C
ATOM    952 H15A POPC   10      26.739  47.118  79.853  1.00  0.00           H
ATOM    953 H15B POPC   10      25.656  46.039  79.106  1.00  0.00           H
ATOM    954 H15C POPC   10      25.943  45.880  80.798  1.00  0.00           H
ATOM    955  C11 POPC   10      22.083  47.405  80.584  1.00  0.00           C
ATOM    956 H11A POPC   10      21.326  46.624  80.808  1.00  0.00           H
ATOM    957 H11B POPC   10      21.782  47.833  79.604  1.00  0.00           H
ATOM    958  P   POPC   10      21.696  49.753  81.730  1.00  0.00           P
ATOM    959  O13 POPC   10      22.781  50.522  82.346  1.00  0.00           O
ATOM    960  O14 POPC   10      20.294  49.814  82.224  1.00  0.00           O
ATOM    961  O12 POPC   10      22.128  48.242  81.757  1.00  0.00           O
ATOM    962  O11 POPC   10      21.659  50.114  80.207  1.00  0.00           O
ATOM    963  C1  POPC   10      21.878  51.505  79.864  1.00  0.00           C
ATOM    964  HA  POPC   10      22.952  51.732  80.033  1.00  0.00           H
ATOM    965  HB  POPC   10      21.153  52.193  80.348  1.00  0.00           H
ATOM    966  C2  POPC   10      21.682  51.642  78.328  1.00  0.00           C
ATOM    967  HS  POPC   10      21.824  52.704  78.031  1.00  0.00           H
ATOM    968  O21 POPC   10      20.397  51.212  77.869  1.00  0.00           O
ATOM    969  C21 POPC   10      19.379  52.048  78.053  1.00  0.00           C
ATOM    970  O22 POPC   10      19.393  53.127  78.632  1.00  0.00           O
ATOM    971  C22 POPC   10      18.207  51.464  77.240  1.00  0.00           C
ATOM    972  H2R POPC   10      18.460  50.383  77.214  1.00  0.00           H
ATOM    973  H2S POPC   10      18.230  51.968  76.250  1.00  0.00           H
ATOM    974  C3  POPC   10      22.722  50.902  77.471  1.00  0.00           C
ATOM    975  HX  POPC   10      22.309  49.888  77.280  1.00  0.00           H
ATOM    976  HY  POPC   10      23.736  50.741  77.894  1.00  0.00           H
ATOM    977  O31 POPC   10      22.775  51.489  76.177  1.00  0.00           O
ATOM    978  C31 POPC   10      23.605  52.511  76.084  1.00  0.00           C
ATOM    979  O32 POPC   10      24.363  52.862  76.992  1.00  0.00           O
ATOM    980  C32 POPC   10      23.650  53.053  74.680  1.00  0.00           C
ATOM    981  H2X POPC   10      22.862  52.543  74.085  1.00  0.00           H
ATOM    982  H2Y POPC   10      24.627  52.776  74.230  1.00  0.00           H
ATOM    983  C23 POPC   10      16.788  51.607  77.892  1.00  0.00           C
ATOM    984  H3R POPC   10      16.692  52.656  78.245  1.00  0.00           H
ATOM    985  H3S POPC   10      16.682  51.036  78.839  1.00  0.00           H
ATOM    986  C24 POPC   10      15.732  51.278  76.821  1.00  0.00           C
ATOM    987  H4R POPC   10      15.783  52.143  76.125  1.00  0.00           H
ATOM    988  H4S POPC   10      14.709  51.383  77.240  1.00  0.00           H
ATOM    989  C25 POPC   10      15.986  49.901  76.174  1.00  0.00           C
ATOM    990  H5R POPC   10      16.003  49.176  77.016  1.00  0.00           H
ATOM    991  H5S POPC   10      16.970  49.884  75.658  1.00  0.00           H
ATOM    992  C26 POPC   10      14.886  49.549  75.218  1.00  0.00           C
ATOM    993  H6R POPC   10      14.897  50.338  74.436  1.00  0.00           H
ATOM    994  H6S POPC   10      13.867  49.609  75.656  1.00  0.00           H
ATOM    995  C27 POPC   10      14.928  48.156  74.675  1.00  0.00           C
ATOM    996  H7R POPC   10      14.930  47.349  75.439  1.00  0.00           H
ATOM    997  H7S POPC   10      15.794  48.146  73.979  1.00  0.00           H
ATOM    998  C28 POPC   10      13.702  47.956  73.712  1.00  0.00           C
ATOM    999  H8R POPC   10      13.821  48.618  72.828  1.00  0.00           H
ATOM   1000  H8S POPC   10      12.891  48.341  74.367  1.00  0.00           H
ATOM   1001  C29 POPC   10      13.394  46.459  73.553  1.00  0.00           C
ATOM   1002  H91 POPC   10      13.375  45.926  74.516  1.00  0.00           H
ATOM   1003 C210 POPC   10      13.364  45.830  72.356  1.00  0.00           C
ATOM   1004 H101 POPC   10      13.270  44.736  72.281  1.00  0.00           H
ATOM   1005 C211 POPC   10      13.398  46.536  71.082  1.00  0.00           C
ATOM   1006 H11R POPC   10      14.348  47.109  71.028  1.00  0.00           H
ATOM   1007 H11S POPC   10      12.633  47.341  71.115  1.00  0.00           H
ATOM   1008 C212 POPC   10      13.253  45.622  69.826  1.00  0.00           C
ATOM   1009 H12R POPC   10      12.294  45.061  69.813  1.00  0.00           H
ATOM   1010 H12S POPC   10      14.053  44.851  69.858  1.00  0.00           H
ATOM   1011 C213 POPC   10      13.283  46.414  68.479  1.00  0.00           C
ATOM   1012 H13R POPC   10      14.225  46.980  68.317  1.00  0.00           H
ATOM   1013 H13S POPC   10      12.406  47.080  68.629  1.00  0.00           H
ATOM   1014 C214 POPC   10      13.066  45.406  67.263  1.00  0.00           C
ATOM   1015 H14R POPC   10      12.290  44.691  67.611  1.00  0.00           H
ATOM   1016 H14S POPC   10      13.993  44.803  67.160  1.00  0.00           H
ATOM   1017 C215 POPC   10      12.689  45.897  65.875  1.00  0.00           C
ATOM   1018 H15R POPC   10      12.509  45.032  65.202  1.00  0.00           H
ATOM   1019 H15S POPC   10      13.612  46.319  65.422  1.00  0.00           H
ATOM   1020 C216 POPC   10      11.532  46.944  65.848  1.00  0.00           C
ATOM   1021 H16R POPC   10      11.594  47.619  66.728  1.00  0.00           H
ATOM   1022 H16S POPC   10      10.635  46.289  65.887  1.00  0.00           H
ATOM   1023 C217 POPC   10      11.430  47.856  64.562  1.00  0.00           C
ATOM   1024 H17R POPC   10      11.582  47.182  63.692  1.00  0.00           H
ATOM   1025 H17S POPC   10      12.155  48.698  64.558  1.00  0.00           H
ATOM   1026 C218 POPC   10      10.086  48.542  64.436  1.00  0.00           C
ATOM   1027 H18R POPC   10       9.979  49.341  65.200  1.00  0.00           H
ATOM   1028 H18S POPC   10       9.191  47.919  64.650  1.00  0.00           H
ATOM   1029 H18T POPC   10       9.913  49.043  63.460  1.00  0.00           H
ATOM   1030  C33 POPC   10      23.532  54.627  74.615  1.00  0.00           C
ATOM   1031  H3X POPC   10      24.472  55.153  74.890  1.00  0.00           H
ATOM   1032  H3Y POPC   10      22.614  55.066  75.060  1.00  0.00           H
ATOM   1033  C34 POPC   10      23.651  55.043  73.092  1.00  0.00           C
ATOM   1034  H4X POPC   10      23.194  56.056  73.107  1.00  0.00           H
ATOM   1035  H4Y POPC   10      23.040  54.365  72.459  1.00  0.00           H
ATOM   1036  C35 POPC   10      25.043  54.931  72.471  1.00  0.00           C
ATOM   1037  H5X POPC   10      25.371  53.878  72.600  1.00  0.00           H
ATOM   1038  H5Y POPC   10      25.744  55.631  72.974  1.00  0.00           H
ATOM   1039  C36 POPC   10      25.089  55.367  70.938  1.00  0.00           C
ATOM   1040  H6X POPC   10      24.194  54.801  70.602  1.00  0.00           H
ATOM   1041  H6Y POPC   10      25.999  54.911  70.494  1.00  0.00           H
ATOM   1042  C37 POPC   10      24.946  56.881  70.607  1.00  0.00           C
ATOM   1043  H7X POPC   10      25.866  57.399  70.954  1.00  0.00           H
ATOM   1044  H7Y POPC   10      23.990  57.263  71.024  1.00  0.00           H
ATOM   1045  C38 POPC   10      24.791  57.160  69.110  1.00  0.00           C
ATOM   1046  H8X POPC   10      25.665  56.672  68.628  1.00  0.00           H
ATOM   1047  H8Y POPC   10      24.859  58.255  68.932  1.00  0.00           H
ATOM   1048  C39 POPC   10      23.442  56.657  68.573  1.00  0.00           C
ATOM   1049  H9X POPC   10      22.641  57.289  69.011  1.00  0.00           H
ATOM   1050  H9Y POPC   10      23.184  55.615  68.858  1.00  0.00           H
ATOM   1051 C310 POPC   10      23.564  56.822  67.051  1.00  0.00           C
ATOM   1052 H10X POPC   10      24.170  56.003  66.607  1.00  0.00           H
ATOM   1053 H10Y POPC   10      24.193  57.692  66.767  1.00  0.00           H
ATOM   1054 C311 POPC   10      22.207  57.113  66.417  1.00  0.00           C
ATOM   1055 H11X POPC   10      21.733  57.853  67.097  1.00  0.00           H
ATOM   1056 H11Y POPC   10      21.525  56.238  66.359  1.00  0.00           H
ATOM   1057 C312 POPC   10      22.264  57.562  64.971  1.00  0.00           C
ATOM   1058 H12X POPC   10      22.832  56.875  64.308  1.00  0.00           H
ATOM   1059 H12Y POPC   10      22.774  58.545  64.886  1.00  0.00           H
ATOM   1060 C313 POPC   10      20.869  57.574  64.433  1.00  0.00           C
ATOM   1061 H13X POPC   10      20.208  58.101  65.154  1.00  0.00           H
ATOM   1062 H13Y POPC   10      20.489  56.534  64.344  1.00  0.00           H
ATOM   1063 C314 POPC   10      20.667  58.050  63.005  1.00  0.00           C
ATOM   1064 H14X POPC   10      19.610  57.804  62.767  1.00  0.00           H
ATOM   1065 H14Y POPC   10      21.411  57.533  62.362  1.00  0.00           H
ATOM   1066 C315 POPC   10      20.870  59.563  62.867  1.00  0.00           C
ATOM   1067 H15X POPC   10      20.716  59.810  61.795  1.00  0.00           H
ATOM   1068 H15Y POPC   10      21.915  59.723  63.209  1.00  0.00           H
ATOM   1069 C316 POPC   10      19.953  60.491  63.637  1.00  0.00           C
ATOM   1070 H16X POPC   10      20.194  60.337  64.710  1.00  0.00           H
ATOM   1071 H16Y POPC   10      18.914  60.140  63.461  1.00  0.00           H
ATOM   1072 H16Z POPC   10      20.051  61.588  63.495  1.00  0.00           H
ATOM   1073  N   POPC   11      23.296  13.171  88.112  1.00  0.00           N
ATOM   1074  C12 POPC   11      23.920  12.628  86.841  1.00  0.00           C
ATOM   1075 H12A POPC   11      23.139  12.243  86.202  1.00  0.00           H
ATOM   1076 H12B POPC   11      24.426  11.723  87.142  1.00  0.00           H
ATOM   1077  C13 POPC   11      22.374  12.137  88.609  1.00  0.00           C
ATOM   1078 H13A POPC   11      21.462  12.213  88.036  1.00  0.00           H
ATOM   1079 H13B POPC   11      22.785  11.138  88.580  1.00  0.00           H
ATOM   1080 H13C POPC   11      22.130  12.316  89.646  1.00  0.00           H
ATOM   1081  C14 POPC   11      24.319  13.520  89.053  1.00  0.00           C
ATOM   1082 H14A POPC   11      24.984  12.731  89.373  1.00  0.00           H
ATOM   1083 H14B POPC   11      25.034  14.209  88.629  1.00  0.00           H
ATOM   1084 H14C POPC   11      23.928  13.801  90.019  1.00  0.00           H
ATOM   1085  C15 POPC   11      22.539  14.426  87.746  1.00  0.00           C
ATOM   1086 H15A POPC   11      21.913  14.365  86.869  1.00  0.00           H
ATOM   1087 H15B POPC   11      23.180  15.238  87.437  1.00  0.00           H
ATOM   1088 H15C POPC   11      21.985  14.734  88.621  1.00  0.00           H
ATOM   1089  C11 POPC   11      24.799  13.473  85.898  1.00  0.00           C
ATOM   1090 H11A POPC   11      25.427  12.899  85.183  1.00  0.00           H
ATOM   1091 H11B POPC   11      25.444  14.014  86.623  1.00  0.00           H
ATOM   1092  P   POPC   11      23.123  14.042  83.960  1.00  0.00           P
ATOM   1093  O13 POPC   11      22.248  15.172  83.629  1.00  0.00           O
ATOM   1094  O14 POPC   11      22.511  12.682  84.078  1.00  0.00           O
ATOM   1095  O12 POPC   11      23.953  14.451  85.245  1.00  0.00           O
ATOM   1096  O11 POPC   11      24.198  13.999  82.809  1.00  0.00           O
ATOM   1097  C1  POPC   11      25.278  14.960  82.744  1.00  0.00           C
ATOM   1098  HA  POPC   11      26.224  14.466  82.436  1.00  0.00           H
ATOM   1099  HB  POPC   11      25.523  15.337  83.760  1.00  0.00           H
ATOM   1100  C2  POPC   11      24.947  16.006  81.660  1.00  0.00           C
ATOM   1101  HS  POPC   11      23.872  16.282  81.698  1.00  0.00           H
ATOM   1102  O21 POPC   11      25.314  15.401  80.406  1.00  0.00           O
ATOM   1103  C21 POPC   11      24.325  15.334  79.511  1.00  0.00           C
ATOM   1104  O22 POPC   11      23.181  15.576  79.763  1.00  0.00           O
ATOM   1105  C22 POPC   11      24.903  15.044  78.109  1.00  0.00           C
ATOM   1106  H2R POPC   11      24.415  14.102  77.778  1.00  0.00           H
ATOM   1107  H2S POPC   11      26.000  14.930  78.240  1.00  0.00           H
ATOM   1108  C3  POPC   11      25.835  17.315  81.916  1.00  0.00           C
ATOM   1109  HX  POPC   11      26.870  16.911  81.911  1.00  0.00           H
ATOM   1110  HY  POPC   11      25.618  17.748  82.915  1.00  0.00           H
ATOM   1111  O31 POPC   11      25.650  18.332  80.951  1.00  0.00           O
ATOM   1112  C31 POPC   11      24.512  18.989  80.991  1.00  0.00           C
ATOM   1113  O32 POPC   11      23.643  18.792  81.786  1.00  0.00           O
ATOM   1114  C32 POPC   11      24.396  19.853  79.709  1.00  0.00           C
ATOM   1115  H2X POPC   11      24.914  19.255  78.929  1.00  0.00           H
ATOM   1116  H2Y POPC   11      25.026  20.767  79.768  1.00  0.00           H
ATOM   1117  C23 POPC   11      24.488  16.143  77.100  1.00  0.00           C
ATOM   1118  H3R POPC   11      25.232  16.234  76.280  1.00  0.00           H
ATOM   1119  H3S POPC   11      24.410  17.194  77.451  1.00  0.00           H
ATOM   1120  C24 POPC   11      23.168  15.806  76.315  1.00  0.00           C
ATOM   1121  H4R POPC   11      22.345  15.581  77.027  1.00  0.00           H
ATOM   1122  H4S POPC   11      23.294  14.866  75.737  1.00  0.00           H
ATOM   1123  C25 POPC   11      22.866  16.883  75.243  1.00  0.00           C
ATOM   1124  H5R POPC   11      23.837  17.104  74.750  1.00  0.00           H
ATOM   1125  H5S POPC   11      22.450  17.744  75.810  1.00  0.00           H
ATOM   1126  C26 POPC   11      21.854  16.470  74.144  1.00  0.00           C
ATOM   1127  H6R POPC   11      20.897  16.040  74.510  1.00  0.00           H
ATOM   1128  H6S POPC   11      22.289  15.603  73.602  1.00  0.00           H
ATOM   1129  C27 POPC   11      21.468  17.619  73.291  1.00  0.00           C
ATOM   1130  H7R POPC   11      22.379  17.946  72.746  1.00  0.00           H
ATOM   1131  H7S POPC   11      21.287  18.387  74.073  1.00  0.00           H
ATOM   1132  C28 POPC   11      20.228  17.308  72.417  1.00  0.00           C
ATOM   1133  H8R POPC   11      19.375  16.890  72.993  1.00  0.00           H
ATOM   1134  H8S POPC   11      20.477  16.475  71.726  1.00  0.00           H
ATOM   1135  C29 POPC   11      19.706  18.448  71.535  1.00  0.00           C
ATOM   1136  H91 POPC   11      20.423  19.266  71.371  1.00  0.00           H
ATOM   1137 C210 POPC   11      18.543  18.609  70.817  1.00  0.00           C
ATOM   1138 H101 POPC   11      18.370  19.535  70.249  1.00  0.00           H
ATOM   1139 C211 POPC   11      17.383  17.637  70.717  1.00  0.00           C
ATOM   1140 H11R POPC   11      16.537  18.012  71.332  1.00  0.00           H
ATOM   1141 H11S POPC   11      17.555  16.590  71.046  1.00  0.00           H
ATOM   1142 C212 POPC   11      16.871  17.723  69.262  1.00  0.00           C
ATOM   1143 H12R POPC   11      16.751  18.791  68.979  1.00  0.00           H
ATOM   1144 H12S POPC   11      15.931  17.142  69.141  1.00  0.00           H
ATOM   1145 C213 POPC   11      17.899  17.101  68.224  1.00  0.00           C
ATOM   1146 H13R POPC   11      18.791  17.762  68.197  1.00  0.00           H
ATOM   1147 H13S POPC   11      17.603  17.162  67.155  1.00  0.00           H
ATOM   1148 C214 POPC   11      18.386  15.696  68.529  1.00  0.00           C
ATOM   1149 H14R POPC   11      18.727  15.615  69.584  1.00  0.00           H
ATOM   1150 H14S POPC   11      19.293  15.426  67.946  1.00  0.00           H
ATOM   1151 C215 POPC   11      17.277  14.527  68.331  1.00  0.00           C
ATOM   1152 H15R POPC   11      16.455  14.668  69.065  1.00  0.00           H
ATOM   1153 H15S POPC   11      17.829  13.623  68.665  1.00  0.00           H
ATOM   1154 C216 POPC   11      16.903  14.499  66.851  1.00  0.00           C
ATOM   1155 H16R POPC   11      17.739  14.402  66.126  1.00  0.00           H
ATOM   1156 H16S POPC   11      16.317  15.429  66.687  1.00  0.00           H
ATOM   1157 C217 POPC   11      15.972  13.392  66.535  1.00  0.00           C
ATOM   1158 H17R POPC   11      15.171  13.278  67.297  1.00  0.00           H
ATOM   1159 H17S POPC   11      16.568  12.456  66.485  1.00  0.00           H
ATOM   1160 C218 POPC   11      15.140  13.634  65.236  1.00  0.00           C
ATOM   1161 H18R POPC   11      14.585  12.716  64.947  1.00  0.00           H
ATOM   1162 H18S POPC   11      15.792  13.929  64.386  1.00  0.00           H
ATOM   1163 H18T POPC   11      14.504  14.493  65.540  1.00  0.00           H
ATOM   1164  C33 POPC   11      22.926  20.282  79.407  1.00  0.00           C
ATOM   1165  H3X POPC   11      22.793  21.166  78.747  1.00  0.00           H
ATOM   1166  H3Y POPC   11      22.423  20.645  80.329  1.00  0.00           H
ATOM   1167  C34 POPC   11      22.113  19.183  78.693  1.00  0.00           C
ATOM   1168  H4X POPC   11      21.822  18.416  79.441  1.00  0.00           H
ATOM   1169  H4Y POPC   11      22.828  18.675  78.012  1.00  0.00           H
ATOM   1170  C35 POPC   11      20.860  19.791  78.009  1.00  0.00           C
ATOM   1171  H5X POPC   11      21.119  20.546  77.235  1.00  0.00           H
ATOM   1172  H5Y POPC   11      20.327  20.399  78.771  1.00  0.00           H
ATOM   1173  C36 POPC   11      19.819  18.815  77.588  1.00  0.00           C
ATOM   1174  H6X POPC   11      19.412  18.190  78.411  1.00  0.00           H
ATOM   1175  H6Y POPC   11      20.278  17.984  77.010  1.00  0.00           H
ATOM   1176  C37 POPC   11      18.576  19.414  76.822  1.00  0.00           C
ATOM   1177  H7X POPC   11      18.818  20.457  76.526  1.00  0.00           H
ATOM   1178  H7Y POPC   11      17.702  19.572  77.489  1.00  0.00           H
ATOM   1179  C38 POPC   11      18.178  18.617  75.542  1.00  0.00           C
ATOM   1180  H8X POPC   11      17.750  17.608  75.723  1.00  0.00           H
ATOM   1181  H8Y POPC   11      19.125  18.545  74.964  1.00  0.00           H
ATOM   1182  C39 POPC   11      17.149  19.348  74.664  1.00  0.00           C
ATOM   1183  H9X POPC   11      17.135  18.813  73.691  1.00  0.00           H
ATOM   1184  H9Y POPC   11      17.432  20.412  74.516  1.00  0.00           H
ATOM   1185 C310 POPC   11      15.713  19.459  75.294  1.00  0.00           C
ATOM   1186 H10X POPC   11      15.812  19.881  76.317  1.00  0.00           H
ATOM   1187 H10Y POPC   11      15.291  18.434  75.360  1.00  0.00           H
ATOM   1188 C311 POPC   11      14.682  20.374  74.515  1.00  0.00           C
ATOM   1189 H11X POPC   11      14.946  21.447  74.631  1.00  0.00           H
ATOM   1190 H11Y POPC   11      13.667  20.229  74.944  1.00  0.00           H
ATOM   1191 C312 POPC   11      14.592  20.042  73.031  1.00  0.00           C
ATOM   1192 H12X POPC   11      14.190  19.006  73.007  1.00  0.00           H
ATOM   1193 H12Y POPC   11      15.629  19.953  72.641  1.00  0.00           H
ATOM   1194 C313 POPC   11      13.720  21.094  72.358  1.00  0.00           C
ATOM   1195 H13X POPC   11      14.257  21.947  71.889  1.00  0.00           H
ATOM   1196 H13Y POPC   11      13.146  21.611  73.156  1.00  0.00           H
ATOM   1197 C314 POPC   11      12.706  20.537  71.293  1.00  0.00           C
ATOM   1198 H14X POPC   11      11.697  20.946  71.517  1.00  0.00           H
ATOM   1199 H14Y POPC   11      12.731  19.448  71.507  1.00  0.00           H
ATOM   1200 C315 POPC   11      13.080  21.040  69.880  1.00  0.00           C
ATOM   1201 H15X POPC   11      13.920  20.423  69.495  1.00  0.00           H
ATOM   1202 H15Y POPC   11      13.485  22.071  69.965  1.00  0.00           H
ATOM   1203 C316 POPC   11      11.953  21.239  68.865  1.00  0.00           C
ATOM   1204 H16X POPC   11      12.251  21.449  67.815  1.00  0.00           H
ATOM   1205 H16Y POPC   11      11.346  22.106  69.201  1.00  0.00           H
ATOM   1206 H16Z POPC   11      11.331  20.319  68.868  1.00  0.00           H
ATOM   1207  N   POPC   12       9.231  58.667  78.631  1.00  0.00           N
ATOM   1208  C12 POPC   12       8.560  57.719  79.639  1.00  0.00           C
ATOM   1209 H12A POPC   12       8.349  56.797  79.117  1.00  0.00           H
ATOM   1210 H12B POPC   12       7.569  58.089  79.858  1.00  0.00           H
ATOM   1211  C13 POPC   12       9.732  59.948  79.322  1.00  0.00           C
ATOM   1212 H13A POPC   12      10.442  59.702  80.098  1.00  0.00           H
ATOM   1213 H13B POPC   12      10.333  60.478  78.598  1.00  0.00           H
ATOM   1214 H13C POPC   12       9.026  60.574  79.847  1.00  0.00           H
ATOM   1215  C14 POPC   12      10.357  57.957  77.959  1.00  0.00           C
ATOM   1216 H14A POPC   12       9.918  57.053  77.564  1.00  0.00           H
ATOM   1217 H14B POPC   12      10.931  58.572  77.281  1.00  0.00           H
ATOM   1218 H14C POPC   12      11.101  57.678  78.690  1.00  0.00           H
ATOM   1219  C15 POPC   12       8.172  58.943  77.558  1.00  0.00           C
ATOM   1220 H15A POPC   12       8.514  59.551  76.733  1.00  0.00           H
ATOM   1221 H15B POPC   12       7.312  59.455  77.963  1.00  0.00           H
ATOM   1222 H15C POPC   12       7.787  58.030  77.129  1.00  0.00           H
ATOM   1223  C11 POPC   12       9.369  57.241  80.834  1.00  0.00           C
ATOM   1224 H11A POPC   12       9.539  58.163  81.430  1.00  0.00           H
ATOM   1225 H11B POPC   12      10.305  56.754  80.486  1.00  0.00           H
ATOM   1226  P   POPC   12       8.341  54.784  81.300  1.00  0.00           P
ATOM   1227  O13 POPC   12       6.932  54.377  81.514  1.00  0.00           O
ATOM   1228  O14 POPC   12       9.381  54.089  82.160  1.00  0.00           O
ATOM   1229  O12 POPC   12       8.591  56.337  81.571  1.00  0.00           O
ATOM   1230  O11 POPC   12       8.730  54.714  79.815  1.00  0.00           O
ATOM   1231  C1  POPC   12       9.556  53.695  79.294  1.00  0.00           C
ATOM   1232  HA  POPC   12       9.161  52.673  79.477  1.00  0.00           H
ATOM   1233  HB  POPC   12      10.611  53.810  79.624  1.00  0.00           H
ATOM   1234  C2  POPC   12       9.562  53.747  77.770  1.00  0.00           C
ATOM   1235  HS  POPC   12       9.994  54.728  77.477  1.00  0.00           H
ATOM   1236  O21 POPC   12       8.260  53.649  77.224  1.00  0.00           O
ATOM   1237  C21 POPC   12       7.678  54.719  76.825  1.00  0.00           C
ATOM   1238  O22 POPC   12       8.149  55.839  76.720  1.00  0.00           O
ATOM   1239  C22 POPC   12       6.167  54.280  76.543  1.00  0.00           C
ATOM   1240  H2R POPC   12       5.539  55.183  76.387  1.00  0.00           H
ATOM   1241  H2S POPC   12       5.874  53.646  77.407  1.00  0.00           H
ATOM   1242  C3  POPC   12      10.434  52.573  77.111  1.00  0.00           C
ATOM   1243  HX  POPC   12       9.893  51.632  77.344  1.00  0.00           H
ATOM   1244  HY  POPC   12      11.434  52.570  77.595  1.00  0.00           H
ATOM   1245  O31 POPC   12      10.633  52.829  75.707  1.00  0.00           O
ATOM   1246  C31 POPC   12      11.249  51.795  75.094  1.00  0.00           C
ATOM   1247  O32 POPC   12      11.348  50.674  75.548  1.00  0.00           O
ATOM   1248  C32 POPC   12      11.607  52.281  73.698  1.00  0.00           C
ATOM   1249  H2X POPC   12      12.681  52.555  73.612  1.00  0.00           H
ATOM   1250  H2Y POPC   12      10.986  53.173  73.467  1.00  0.00           H
ATOM   1251  C23 POPC   12       5.978  53.318  75.277  1.00  0.00           C
ATOM   1252  H3R POPC   12       4.962  52.919  75.068  1.00  0.00           H
ATOM   1253  H3S POPC   12       6.672  52.464  75.435  1.00  0.00           H
ATOM   1254  C24 POPC   12       6.359  54.024  73.936  1.00  0.00           C
ATOM   1255  H4R POPC   12       7.286  54.609  74.115  1.00  0.00           H
ATOM   1256  H4S POPC   12       5.530  54.676  73.587  1.00  0.00           H
ATOM   1257  C25 POPC   12       6.790  53.003  72.841  1.00  0.00           C
ATOM   1258  H5R POPC   12       5.847  52.564  72.450  1.00  0.00           H
ATOM   1259  H5S POPC   12       7.519  52.243  73.193  1.00  0.00           H
ATOM   1260  C26 POPC   12       7.276  53.657  71.535  1.00  0.00           C
ATOM   1261  H6R POPC   12       8.237  54.098  71.875  1.00  0.00           H
ATOM   1262  H6S POPC   12       6.598  54.476  71.212  1.00  0.00           H
ATOM   1263  C27 POPC   12       7.666  52.668  70.415  1.00  0.00           C
ATOM   1264  H7R POPC   12       6.805  52.032  70.118  1.00  0.00           H
ATOM   1265  H7S POPC   12       8.598  52.152  70.730  1.00  0.00           H
ATOM   1266  C28 POPC   12       7.967  53.506  69.179  1.00  0.00           C
ATOM   1267  H8R POPC   12       8.763  54.266  69.334  1.00  0.00           H
ATOM   1268  H8S POPC   12       7.087  54.168  69.031  1.00  0.00           H
ATOM   1269  C29 POPC   12       8.189  52.709  67.894  1.00  0.00           C
ATOM   1270  H91 POPC   12       9.249  52.459  67.742  1.00  0.00           H
ATOM   1271 C210 POPC   12       7.260  52.298  66.980  1.00  0.00           C
ATOM   1272 H101 POPC   12       7.782  51.753  66.181  1.00  0.00           H
ATOM   1273 C211 POPC   12       5.759  52.495  66.842  1.00  0.00           C
ATOM   1274 H11R POPC   12       5.355  53.221  67.579  1.00  0.00           H
ATOM   1275 H11S POPC   12       5.334  51.496  67.076  1.00  0.00           H
ATOM   1276 C212 POPC   12       5.390  52.922  65.436  1.00  0.00           C
ATOM   1277 H12R POPC   12       4.289  52.771  65.436  1.00  0.00           H
ATOM   1278 H12S POPC   12       5.752  52.281  64.604  1.00  0.00           H
ATOM   1279 C213 POPC   12       5.756  54.350  65.237  1.00  0.00           C
ATOM   1280 H13R POPC   12       6.833  54.408  65.502  1.00  0.00           H
ATOM   1281 H13S POPC   12       5.046  55.004  65.787  1.00  0.00           H
ATOM   1282 C214 POPC   12       5.691  54.917  63.757  1.00  0.00           C
ATOM   1283 H14R POPC   12       5.638  56.023  63.852  1.00  0.00           H
ATOM   1284 H14S POPC   12       4.758  54.547  63.281  1.00  0.00           H
ATOM   1285 C215 POPC   12       6.931  54.429  62.963  1.00  0.00           C
ATOM   1286 H15R POPC   12       6.686  53.358  62.797  1.00  0.00           H
ATOM   1287 H15S POPC   12       7.832  54.575  63.596  1.00  0.00           H
ATOM   1288 C216 POPC   12       7.255  55.181  61.699  1.00  0.00           C
ATOM   1289 H16R POPC   12       7.568  56.237  61.844  1.00  0.00           H
ATOM   1290 H16S POPC   12       6.345  55.244  61.065  1.00  0.00           H
ATOM   1291 C217 POPC   12       8.443  54.463  61.057  1.00  0.00           C
ATOM   1292 H17R POPC   12       8.193  53.435  60.718  1.00  0.00           H
ATOM   1293 H17S POPC   12       9.261  54.388  61.806  1.00  0.00           H
ATOM   1294 C218 POPC   12       8.918  55.191  59.773  1.00  0.00           C
ATOM   1295 H18R POPC   12       9.860  54.755  59.377  1.00  0.00           H
ATOM   1296 H18S POPC   12       9.067  56.281  59.932  1.00  0.00           H
ATOM   1297 H18T POPC   12       8.118  55.266  59.006  1.00  0.00           H
ATOM   1298  C33 POPC   12      11.378  51.136  72.641  1.00  0.00           C
ATOM   1299  H3X POPC   12      10.292  50.904  72.597  1.00  0.00           H
ATOM   1300  H3Y POPC   12      11.951  50.213  72.872  1.00  0.00           H
ATOM   1301  C34 POPC   12      11.665  51.595  71.200  1.00  0.00           C
ATOM   1302  H4X POPC   12      10.851  52.216  70.769  1.00  0.00           H
ATOM   1303  H4Y POPC   12      11.628  50.656  70.608  1.00  0.00           H
ATOM   1304  C35 POPC   12      12.998  52.376  71.093  1.00  0.00           C
ATOM   1305  H5X POPC   12      13.054  53.222  71.811  1.00  0.00           H
ATOM   1306  H5Y POPC   12      12.902  52.912  70.125  1.00  0.00           H
ATOM   1307  C36 POPC   12      14.290  51.619  71.117  1.00  0.00           C
ATOM   1308  H6X POPC   12      14.267  50.894  71.959  1.00  0.00           H
ATOM   1309  H6Y POPC   12      15.143  52.292  71.349  1.00  0.00           H
ATOM   1310  C37 POPC   12      14.389  50.750  69.876  1.00  0.00           C
ATOM   1311  H7X POPC   12      13.574  49.999  69.788  1.00  0.00           H
ATOM   1312  H7Y POPC   12      15.329  50.220  70.140  1.00  0.00           H
ATOM   1313  C38 POPC   12      14.505  51.575  68.561  1.00  0.00           C
ATOM   1314  H8X POPC   12      15.176  52.454  68.664  1.00  0.00           H
ATOM   1315  H8Y POPC   12      13.436  51.821  68.381  1.00  0.00           H
ATOM   1316  C39 POPC   12      14.982  50.794  67.394  1.00  0.00           C
ATOM   1317  H9X POPC   12      14.639  49.738  67.456  1.00  0.00           H
ATOM   1318  H9Y POPC   12      16.091  50.747  67.433  1.00  0.00           H
ATOM   1319 C310 POPC   12      14.658  51.403  66.055  1.00  0.00           C
ATOM   1320 H10X POPC   12      13.564  51.245  65.947  1.00  0.00           H
ATOM   1321 H10Y POPC   12      15.248  50.937  65.237  1.00  0.00           H
ATOM   1322 C311 POPC   12      15.010  52.951  65.934  1.00  0.00           C
ATOM   1323 H11X POPC   12      16.094  53.041  66.160  1.00  0.00           H
ATOM   1324 H11Y POPC   12      14.457  53.516  66.716  1.00  0.00           H
ATOM   1325 C312 POPC   12      14.730  53.432  64.511  1.00  0.00           C
ATOM   1326 H12X POPC   12      13.655  53.315  64.255  1.00  0.00           H
ATOM   1327 H12Y POPC   12      15.215  52.765  63.766  1.00  0.00           H
ATOM   1328 C313 POPC   12      15.047  54.932  64.402  1.00  0.00           C
ATOM   1329 H13X POPC   12      16.115  55.085  64.668  1.00  0.00           H
ATOM   1330 H13Y POPC   12      14.361  55.497  65.068  1.00  0.00           H
ATOM   1331 C314 POPC   12      15.011  55.465  62.977  1.00  0.00           C
ATOM   1332 H14X POPC   12      14.000  55.295  62.550  1.00  0.00           H
ATOM   1333 H14Y POPC   12      15.725  54.880  62.359  1.00  0.00           H
ATOM   1334 C315 POPC   12      15.219  56.967  62.876  1.00  0.00           C
ATOM   1335 H15X POPC   12      14.637  57.543  63.627  1.00  0.00           H
ATOM   1336 H15Y POPC   12      14.874  57.257  61.860  1.00  0.00           H
ATOM   1337 C316 POPC   12      16.700  57.301  62.935  1.00  0.00           C
ATOM   1338 H16X POPC   12      16.891  58.378  62.742  1.00  0.00           H
ATOM   1339 H16Y POPC   12      17.241  56.735  62.147  1.00  0.00           H
ATOM   1340 H16Z POPC   12      17.155  56.885  63.858  1.00  0.00           H
ATOM   1341  N   POPC   13      63.124   9.540  89.191  1.00  0.00           N
ATOM   1342  C12 POPC   13      63.339  10.979  88.719  1.00  0.00           C
ATOM   1343 H12A POPC   13      64.316  11.333  89.015  1.00  0.00           H
ATOM   1344 H12B POPC   13      62.819  11.638  89.398  1.00  0.00           H
ATOM   1345  C13 POPC   13      63.627   8.500  88.212  1.00  0.00           C
ATOM   1346 H13A POPC   13      64.696   8.571  88.077  1.00  0.00           H
ATOM   1347 H13B POPC   13      63.448   7.540  88.674  1.00  0.00           H
ATOM   1348 H13C POPC   13      63.210   8.607  87.222  1.00  0.00           H
ATOM   1349  C14 POPC   13      63.852   9.337  90.505  1.00  0.00           C
ATOM   1350 H14A POPC   13      64.880   9.094  90.277  1.00  0.00           H
ATOM   1351 H14B POPC   13      63.713  10.144  91.210  1.00  0.00           H
ATOM   1352 H14C POPC   13      63.364   8.500  90.980  1.00  0.00           H
ATOM   1353  C15 POPC   13      61.676   9.227  89.388  1.00  0.00           C
ATOM   1354 H15A POPC   13      61.547   8.167  89.549  1.00  0.00           H
ATOM   1355 H15B POPC   13      61.069   9.399  88.512  1.00  0.00           H
ATOM   1356 H15C POPC   13      61.280   9.881  90.151  1.00  0.00           H
ATOM   1357  C11 POPC   13      62.977  11.404  87.271  1.00  0.00           C
ATOM   1358 H11A POPC   13      63.433  10.818  86.444  1.00  0.00           H
ATOM   1359 H11B POPC   13      63.407  12.398  87.026  1.00  0.00           H
ATOM   1360  P   POPC   13      60.778  12.583  87.588  1.00  0.00           P
ATOM   1361  O13 POPC   13      61.373  13.096  88.836  1.00  0.00           O
ATOM   1362  O14 POPC   13      59.349  12.187  87.634  1.00  0.00           O
ATOM   1363  O12 POPC   13      61.615  11.398  87.083  1.00  0.00           O
ATOM   1364  O11 POPC   13      60.940  13.703  86.452  1.00  0.00           O
ATOM   1365  C1  POPC   13      60.304  13.493  85.188  1.00  0.00           C
ATOM   1366  HA  POPC   13      59.877  14.484  84.923  1.00  0.00           H
ATOM   1367  HB  POPC   13      59.416  12.830  85.258  1.00  0.00           H
ATOM   1368  C2  POPC   13      61.326  13.104  84.079  1.00  0.00           C
ATOM   1369  HS  POPC   13      61.565  12.026  84.199  1.00  0.00           H
ATOM   1370  O21 POPC   13      62.551  13.882  84.164  1.00  0.00           O
ATOM   1371  C21 POPC   13      63.716  13.171  84.006  1.00  0.00           C
ATOM   1372  O22 POPC   13      63.805  11.976  84.065  1.00  0.00           O
ATOM   1373  C22 POPC   13      64.846  14.203  83.916  1.00  0.00           C
ATOM   1374  H2R POPC   13      64.956  14.775  84.861  1.00  0.00           H
ATOM   1375  H2S POPC   13      64.465  15.037  83.290  1.00  0.00           H
ATOM   1376  C3  POPC   13      60.641  13.385  82.746  1.00  0.00           C
ATOM   1377  HX  POPC   13      59.640  12.904  82.720  1.00  0.00           H
ATOM   1378  HY  POPC   13      61.331  12.923  82.008  1.00  0.00           H
ATOM   1379  O31 POPC   13      60.603  14.804  82.398  1.00  0.00           O
ATOM   1380  C31 POPC   13      59.623  15.119  81.539  1.00  0.00           C
ATOM   1381  O32 POPC   13      58.760  14.336  81.141  1.00  0.00           O
ATOM   1382  C32 POPC   13      59.674  16.607  81.050  1.00  0.00           C
ATOM   1383  H2X POPC   13      60.628  16.645  80.481  1.00  0.00           H
ATOM   1384  H2Y POPC   13      59.780  17.254  81.947  1.00  0.00           H
ATOM   1385  C23 POPC   13      66.160  13.719  83.380  1.00  0.00           C
ATOM   1386  H3R POPC   13      66.316  12.645  83.618  1.00  0.00           H
ATOM   1387  H3S POPC   13      66.877  14.347  83.951  1.00  0.00           H
ATOM   1388  C24 POPC   13      66.365  14.031  81.868  1.00  0.00           C
ATOM   1389  H4R POPC   13      67.468  14.090  81.742  1.00  0.00           H
ATOM   1390  H4S POPC   13      65.955  15.005  81.525  1.00  0.00           H
ATOM   1391  C25 POPC   13      65.814  12.918  80.964  1.00  0.00           C
ATOM   1392  H5R POPC   13      64.783  12.743  81.341  1.00  0.00           H
ATOM   1393  H5S POPC   13      66.440  12.005  81.059  1.00  0.00           H
ATOM   1394  C26 POPC   13      65.859  13.370  79.448  1.00  0.00           C
ATOM   1395  H6R POPC   13      64.920  13.947  79.312  1.00  0.00           H
ATOM   1396  H6S POPC   13      65.778  12.534  78.721  1.00  0.00           H
ATOM   1397  C27 POPC   13      67.053  14.250  79.051  1.00  0.00           C
ATOM   1398  H7R POPC   13      67.990  13.670  79.196  1.00  0.00           H
ATOM   1399  H7S POPC   13      67.041  15.090  79.778  1.00  0.00           H
ATOM   1400  C28 POPC   13      67.053  14.845  77.647  1.00  0.00           C
ATOM   1401  H8R POPC   13      67.803  15.659  77.539  1.00  0.00           H
ATOM   1402  H8S POPC   13      66.064  15.347  77.590  1.00  0.00           H
ATOM   1403  C29 POPC   13      67.142  13.749  76.643  1.00  0.00           C
ATOM   1404  H91 POPC   13      67.181  12.729  77.052  1.00  0.00           H
ATOM   1405 C210 POPC   13      66.863  13.782  75.373  1.00  0.00           C
ATOM   1406 H101 POPC   13      67.005  12.808  74.884  1.00  0.00           H
ATOM   1407 C211 POPC   13      66.452  14.837  74.467  1.00  0.00           C
ATOM   1408 H11R POPC   13      67.024  14.607  73.543  1.00  0.00           H
ATOM   1409 H11S POPC   13      66.842  15.835  74.760  1.00  0.00           H
ATOM   1410 C212 POPC   13      65.032  15.005  74.027  1.00  0.00           C
ATOM   1411 H12R POPC   13      64.829  15.879  73.371  1.00  0.00           H
ATOM   1412 H12S POPC   13      64.342  15.104  74.892  1.00  0.00           H
ATOM   1413 C213 POPC   13      64.441  13.887  73.053  1.00  0.00           C
ATOM   1414 H13R POPC   13      64.264  13.080  73.795  1.00  0.00           H
ATOM   1415 H13S POPC   13      65.133  13.534  72.259  1.00  0.00           H
ATOM   1416 C214 POPC   13      63.011  14.268  72.501  1.00  0.00           C
ATOM   1417 H14R POPC   13      63.066  15.172  71.858  1.00  0.00           H
ATOM   1418 H14S POPC   13      62.470  14.474  73.450  1.00  0.00           H
ATOM   1419 C215 POPC   13      62.318  13.111  71.853  1.00  0.00           C
ATOM   1420 H15R POPC   13      61.303  13.451  71.553  1.00  0.00           H
ATOM   1421 H15S POPC   13      62.108  12.270  72.548  1.00  0.00           H
ATOM   1422 C216 POPC   13      62.954  12.426  70.631  1.00  0.00           C
ATOM   1423 H16R POPC   13      64.022  12.226  70.861  1.00  0.00           H
ATOM   1424 H16S POPC   13      62.897  13.213  69.850  1.00  0.00           H
ATOM   1425 C217 POPC   13      62.338  11.068  70.269  1.00  0.00           C
ATOM   1426 H17R POPC   13      62.291  10.557  71.254  1.00  0.00           H
ATOM   1427 H17S POPC   13      63.062  10.545  69.607  1.00  0.00           H
ATOM   1428 C218 POPC   13      60.938  11.147  69.609  1.00  0.00           C
ATOM   1429 H18R POPC   13      61.049  11.601  68.601  1.00  0.00           H
ATOM   1430 H18S POPC   13      60.230  11.793  70.170  1.00  0.00           H
ATOM   1431 H18T POPC   13      60.529  10.139  69.382  1.00  0.00           H
ATOM   1432  C33 POPC   13      58.501  16.981  80.102  1.00  0.00           C
ATOM   1433  H3X POPC   13      57.630  16.946  80.792  1.00  0.00           H
ATOM   1434  H3Y POPC   13      58.336  16.132  79.404  1.00  0.00           H
ATOM   1435  C34 POPC   13      58.563  18.438  79.701  1.00  0.00           C
ATOM   1436  H4X POPC   13      59.401  18.563  78.982  1.00  0.00           H
ATOM   1437  H4Y POPC   13      58.841  19.063  80.577  1.00  0.00           H
ATOM   1438  C35 POPC   13      57.185  18.924  79.149  1.00  0.00           C
ATOM   1439  H5X POPC   13      57.282  20.014  78.956  1.00  0.00           H
ATOM   1440  H5Y POPC   13      56.340  18.721  79.841  1.00  0.00           H
ATOM   1441  C36 POPC   13      56.859  18.368  77.726  1.00  0.00           C
ATOM   1442  H6X POPC   13      56.716  17.269  77.799  1.00  0.00           H
ATOM   1443  H6Y POPC   13      57.777  18.605  77.145  1.00  0.00           H
ATOM   1444  C37 POPC   13      55.717  19.119  77.101  1.00  0.00           C
ATOM   1445  H7X POPC   13      55.850  20.217  77.004  1.00  0.00           H
ATOM   1446  H7Y POPC   13      54.780  18.723  77.548  1.00  0.00           H
ATOM   1447  C38 POPC   13      55.833  18.890  75.513  1.00  0.00           C
ATOM   1448  H8X POPC   13      56.101  17.812  75.469  1.00  0.00           H
ATOM   1449  H8Y POPC   13      56.647  19.474  75.033  1.00  0.00           H
ATOM   1450  C39 POPC   13      54.386  18.987  74.891  1.00  0.00           C
ATOM   1451  H9X POPC   13      53.854  19.878  75.286  1.00  0.00           H
ATOM   1452  H9Y POPC   13      53.900  18.101  75.352  1.00  0.00           H
ATOM   1453 C310 POPC   13      54.201  18.845  73.359  1.00  0.00           C
ATOM   1454 H10X POPC   13      54.793  17.950  73.073  1.00  0.00           H
ATOM   1455 H10Y POPC   13      54.682  19.695  72.830  1.00  0.00           H
ATOM   1456 C311 POPC   13      52.733  18.617  72.968  1.00  0.00           C
ATOM   1457 H11X POPC   13      52.358  19.610  73.294  1.00  0.00           H
ATOM   1458 H11Y POPC   13      52.127  17.918  73.583  1.00  0.00           H
ATOM   1459 C312 POPC   13      52.606  18.246  71.514  1.00  0.00           C
ATOM   1460 H12X POPC   13      52.305  17.186  71.376  1.00  0.00           H
ATOM   1461 H12Y POPC   13      53.540  18.281  70.914  1.00  0.00           H
ATOM   1462 C313 POPC   13      51.625  19.245  70.818  1.00  0.00           C
ATOM   1463 H13X POPC   13      52.058  20.266  70.886  1.00  0.00           H
ATOM   1464 H13Y POPC   13      50.606  19.186  71.257  1.00  0.00           H
ATOM   1465 C314 POPC   13      51.397  18.991  69.317  1.00  0.00           C
ATOM   1466 H14X POPC   13      50.963  17.978  69.179  1.00  0.00           H
ATOM   1467 H14Y POPC   13      52.381  19.062  68.806  1.00  0.00           H
ATOM   1468 C315 POPC   13      50.453  20.082  68.733  1.00  0.00           C
ATOM   1469 H15X POPC   13      50.967  21.066  68.722  1.00  0.00           H
ATOM   1470 H15Y POPC   13      49.646  20.250  69.479  1.00  0.00           H
ATOM   1471 C316 POPC   13      49.824  19.809  67.301  1.00  0.00           C
ATOM   1472 H16X POPC   13      50.556  19.651  66.480  1.00  0.00           H
ATOM   1473 H16Y POPC   13      49.207  20.715  67.117  1.00  0.00           H
ATOM   1474 H16Z POPC   13      49.177  18.907  67.254  1.00  0.00           H
ATOM   1475  N   POPC   14      47.283  40.572  84.729  1.00  0.00           N
ATOM   1476  C12 POPC   14      47.301  40.169  83.259  1.00  0.00           C
ATOM   1477 H12A POPC   14      48.043  40.716  82.696  1.00  0.00           H
ATOM   1478 H12B POPC   14      46.366  40.422  82.782  1.00  0.00           H
ATOM   1479  C13 POPC   14      46.275  39.817  85.546  1.00  0.00           C
ATOM   1480 H13A POPC   14      46.097  40.222  86.531  1.00  0.00           H
ATOM   1481 H13B POPC   14      45.281  39.893  85.130  1.00  0.00           H
ATOM   1482 H13C POPC   14      46.533  38.777  85.681  1.00  0.00           H
ATOM   1483  C14 POPC   14      48.594  40.363  85.363  1.00  0.00           C
ATOM   1484 H14A POPC   14      48.883  39.332  85.223  1.00  0.00           H
ATOM   1485 H14B POPC   14      49.330  40.981  84.871  1.00  0.00           H
ATOM   1486 H14C POPC   14      48.607  40.423  86.442  1.00  0.00           H
ATOM   1487  C15 POPC   14      46.984  42.042  84.718  1.00  0.00           C
ATOM   1488 H15A POPC   14      47.704  42.512  84.064  1.00  0.00           H
ATOM   1489 H15B POPC   14      47.092  42.385  85.737  1.00  0.00           H
ATOM   1490 H15C POPC   14      46.027  42.283  84.280  1.00  0.00           H
ATOM   1491  C11 POPC   14      47.388  38.670  82.893  1.00  0.00           C
ATOM   1492 H11A POPC   14      47.153  38.398  81.842  1.00  0.00           H
ATOM   1493 H11B POPC   14      46.711  38.056  83.524  1.00  0.00           H
ATOM   1494  P   POPC   14      49.953  38.730  82.299  1.00  0.00           P
ATOM   1495  O13 POPC   14      51.084  38.441  83.210  1.00  0.00           O
ATOM   1496  O14 POPC   14      49.855  40.136  81.866  1.00  0.00           O
ATOM   1497  O12 POPC   14      48.712  38.316  83.216  1.00  0.00           O
ATOM   1498  O11 POPC   14      49.872  37.843  81.048  1.00  0.00           O
ATOM   1499  C1  POPC   14      49.739  36.435  81.095  1.00  0.00           C
ATOM   1500  HA  POPC   14      48.939  36.151  81.812  1.00  0.00           H
ATOM   1501  HB  POPC   14      50.680  35.951  81.435  1.00  0.00           H
ATOM   1502  C2  POPC   14      49.480  35.847  79.604  1.00  0.00           C
ATOM   1503  HS  POPC   14      49.555  34.758  79.811  1.00  0.00           H
ATOM   1504  O21 POPC   14      50.406  36.329  78.678  1.00  0.00           O
ATOM   1505  C21 POPC   14      51.540  35.746  78.676  1.00  0.00           C
ATOM   1506  O22 POPC   14      51.958  34.861  79.403  1.00  0.00           O
ATOM   1507  C22 POPC   14      52.283  36.149  77.352  1.00  0.00           C
ATOM   1508  H2R POPC   14      52.589  35.192  76.878  1.00  0.00           H
ATOM   1509  H2S POPC   14      53.248  36.646  77.586  1.00  0.00           H
ATOM   1510  C3  POPC   14      48.081  36.094  79.048  1.00  0.00           C
ATOM   1511  HX  POPC   14      48.140  37.040  78.468  1.00  0.00           H
ATOM   1512  HY  POPC   14      47.457  36.208  79.960  1.00  0.00           H
ATOM   1513  O31 POPC   14      47.684  34.964  78.242  1.00  0.00           O
ATOM   1514  C31 POPC   14      46.477  34.519  78.214  1.00  0.00           C
ATOM   1515  O32 POPC   14      45.507  35.024  78.817  1.00  0.00           O
ATOM   1516  C32 POPC   14      46.439  33.248  77.364  1.00  0.00           C
ATOM   1517  H2X POPC   14      47.497  32.972  77.171  1.00  0.00           H
ATOM   1518  H2Y POPC   14      45.960  33.528  76.401  1.00  0.00           H
ATOM   1519  C23 POPC   14      51.475  37.060  76.400  1.00  0.00           C
ATOM   1520  H3R POPC   14      51.261  38.078  76.792  1.00  0.00           H
ATOM   1521  H3S POPC   14      50.496  36.581  76.184  1.00  0.00           H
ATOM   1522  C24 POPC   14      52.129  37.117  75.007  1.00  0.00           C
ATOM   1523  H4R POPC   14      52.447  36.085  74.746  1.00  0.00           H
ATOM   1524  H4S POPC   14      53.026  37.747  75.183  1.00  0.00           H
ATOM   1525  C25 POPC   14      51.045  37.558  73.948  1.00  0.00           C
ATOM   1526  H5R POPC   14      50.650  38.538  74.291  1.00  0.00           H
ATOM   1527  H5S POPC   14      50.177  36.908  73.708  1.00  0.00           H
ATOM   1528  C26 POPC   14      51.680  37.762  72.535  1.00  0.00           C
ATOM   1529  H6R POPC   14      51.005  37.630  71.663  1.00  0.00           H
ATOM   1530  H6S POPC   14      52.316  36.864  72.379  1.00  0.00           H
ATOM   1531  C27 POPC   14      52.482  39.025  72.289  1.00  0.00           C
ATOM   1532  H7R POPC   14      53.359  39.052  72.970  1.00  0.00           H
ATOM   1533  H7S POPC   14      51.694  39.768  72.538  1.00  0.00           H
ATOM   1534  C28 POPC   14      52.988  39.247  70.785  1.00  0.00           C
ATOM   1535  H8R POPC   14      52.138  39.799  70.331  1.00  0.00           H
ATOM   1536  H8S POPC   14      52.941  38.307  70.194  1.00  0.00           H
ATOM   1537  C29 POPC   14      54.298  40.051  70.599  1.00  0.00           C
ATOM   1538  H91 POPC   14      54.285  41.124  70.842  1.00  0.00           H
ATOM   1539 C210 POPC   14      55.415  39.451  70.184  1.00  0.00           C
ATOM   1540 H101 POPC   14      56.327  40.066  70.151  1.00  0.00           H
ATOM   1541 C211 POPC   14      55.685  38.047  69.833  1.00  0.00           C
ATOM   1542 H11R POPC   14      54.862  37.329  70.033  1.00  0.00           H
ATOM   1543 H11S POPC   14      56.575  37.796  70.450  1.00  0.00           H
ATOM   1544 C212 POPC   14      56.007  37.887  68.300  1.00  0.00           C
ATOM   1545 H12R POPC   14      55.394  38.568  67.672  1.00  0.00           H
ATOM   1546 H12S POPC   14      55.672  36.865  68.018  1.00  0.00           H
ATOM   1547 C213 POPC   14      57.533  37.947  67.996  1.00  0.00           C
ATOM   1548 H13R POPC   14      58.069  37.091  68.459  1.00  0.00           H
ATOM   1549 H13S POPC   14      57.860  38.866  68.528  1.00  0.00           H
ATOM   1550 C214 POPC   14      57.993  37.970  66.566  1.00  0.00           C
ATOM   1551 H14R POPC   14      58.846  38.677  66.474  1.00  0.00           H
ATOM   1552 H14S POPC   14      57.184  38.439  65.966  1.00  0.00           H
ATOM   1553 C215 POPC   14      58.376  36.600  65.972  1.00  0.00           C
ATOM   1554 H15R POPC   14      57.445  36.056  65.705  1.00  0.00           H
ATOM   1555 H15S POPC   14      58.789  35.979  66.795  1.00  0.00           H
ATOM   1556 C216 POPC   14      59.343  36.630  64.790  1.00  0.00           C
ATOM   1557 H16R POPC   14      59.716  35.596  64.626  1.00  0.00           H
ATOM   1558 H16S POPC   14      60.189  37.254  65.149  1.00  0.00           H
ATOM   1559 C217 POPC   14      58.762  37.121  63.548  1.00  0.00           C
ATOM   1560 H17R POPC   14      58.443  38.169  63.730  1.00  0.00           H
ATOM   1561 H17S POPC   14      57.832  36.652  63.161  1.00  0.00           H
ATOM   1562 C218 POPC   14      59.895  37.066  62.577  1.00  0.00           C
ATOM   1563 H18R POPC   14      60.231  36.015  62.451  1.00  0.00           H
ATOM   1564 H18S POPC   14      60.696  37.787  62.848  1.00  0.00           H
ATOM   1565 H18T POPC   14      59.479  37.436  61.615  1.00  0.00           H
ATOM   1566  C33 POPC   14      45.594  32.098  78.013  1.00  0.00           C
ATOM   1567  H3X POPC   14      44.521  32.357  77.884  1.00  0.00           H
ATOM   1568  H3Y POPC   14      45.782  31.936  79.096  1.00  0.00           H
ATOM   1569  C34 POPC   14      45.840  30.776  77.297  1.00  0.00           C
ATOM   1570  H4X POPC   14      45.280  29.965  77.811  1.00  0.00           H
ATOM   1571  H4Y POPC   14      46.921  30.520  77.315  1.00  0.00           H
ATOM   1572  C35 POPC   14      45.407  30.845  75.785  1.00  0.00           C
ATOM   1573  H5X POPC   14      45.873  31.668  75.203  1.00  0.00           H
ATOM   1574  H5Y POPC   14      44.314  31.036  75.724  1.00  0.00           H
ATOM   1575  C36 POPC   14      45.858  29.552  75.105  1.00  0.00           C
ATOM   1576  H6X POPC   14      45.413  28.761  75.747  1.00  0.00           H
ATOM   1577  H6Y POPC   14      46.960  29.555  75.246  1.00  0.00           H
ATOM   1578  C37 POPC   14      45.374  29.372  73.737  1.00  0.00           C
ATOM   1579  H7X POPC   14      45.585  30.253  73.095  1.00  0.00           H
ATOM   1580  H7Y POPC   14      44.267  29.326  73.823  1.00  0.00           H
ATOM   1581  C38 POPC   14      45.784  28.096  73.035  1.00  0.00           C
ATOM   1582  H8X POPC   14      45.410  28.076  71.989  1.00  0.00           H
ATOM   1583  H8Y POPC   14      45.252  27.274  73.559  1.00  0.00           H
ATOM   1584  C39 POPC   14      47.338  28.025  72.929  1.00  0.00           C
ATOM   1585  H9X POPC   14      47.760  27.944  73.954  1.00  0.00           H
ATOM   1586  H9Y POPC   14      47.685  28.946  72.414  1.00  0.00           H
ATOM   1587 C310 POPC   14      47.841  26.819  72.146  1.00  0.00           C
ATOM   1588 H10X POPC   14      47.355  26.918  71.152  1.00  0.00           H
ATOM   1589 H10Y POPC   14      47.478  25.910  72.671  1.00  0.00           H
ATOM   1590 C311 POPC   14      49.352  26.701  71.957  1.00  0.00           C
ATOM   1591 H11X POPC   14      49.849  26.639  72.949  1.00  0.00           H
ATOM   1592 H11Y POPC   14      49.865  27.543  71.444  1.00  0.00           H
ATOM   1593 C312 POPC   14      49.799  25.462  71.179  1.00  0.00           C
ATOM   1594 H12X POPC   14      49.392  24.663  71.835  1.00  0.00           H
ATOM   1595 H12Y POPC   14      50.900  25.312  71.180  1.00  0.00           H
ATOM   1596 C313 POPC   14      49.308  25.511  69.726  1.00  0.00           C
ATOM   1597 H13X POPC   14      49.651  26.533  69.455  1.00  0.00           H
ATOM   1598 H13Y POPC   14      48.200  25.524  69.648  1.00  0.00           H
ATOM   1599 C314 POPC   14      49.884  24.314  68.978  1.00  0.00           C
ATOM   1600 H14X POPC   14      49.593  23.461  69.628  1.00  0.00           H
ATOM   1601 H14Y POPC   14      50.993  24.312  69.031  1.00  0.00           H
ATOM   1602 C315 POPC   14      49.406  24.135  67.549  1.00  0.00           C
ATOM   1603 H15X POPC   14      48.317  24.316  67.420  1.00  0.00           H
ATOM   1604 H15Y POPC   14      49.726  23.122  67.227  1.00  0.00           H
ATOM   1605 C316 POPC   14      50.067  25.201  66.716  1.00  0.00           C
ATOM   1606 H16X POPC   14      50.890  24.737  66.131  1.00  0.00           H
ATOM   1607 H16Y POPC   14      50.409  26.001  67.407  1.00  0.00           H
ATOM   1608 H16Z POPC   14      49.428  25.782  66.016  1.00  0.00           H
ATOM   1609  N   POPC   15      29.792  21.572  89.116  1.00  0.00           N
ATOM   1610  C12 POPC   15      29.925  23.046  88.725  1.00  0.00           C
ATOM   1611 H12A POPC   15      30.986  23.144  88.547  1.00  0.00           H
ATOM   1612 H12B POPC   15      29.924  23.648  89.621  1.00  0.00           H
ATOM   1613  C13 POPC   15      28.381  21.308  89.568  1.00  0.00           C
ATOM   1614 H13A POPC   15      27.741  21.822  88.867  1.00  0.00           H
ATOM   1615 H13B POPC   15      28.169  20.254  89.464  1.00  0.00           H
ATOM   1616 H13C POPC   15      28.075  21.791  90.484  1.00  0.00           H
ATOM   1617  C14 POPC   15      30.031  20.706  87.905  1.00  0.00           C
ATOM   1618 H14A POPC   15      29.354  20.994  87.114  1.00  0.00           H
ATOM   1619 H14B POPC   15      31.035  20.835  87.529  1.00  0.00           H
ATOM   1620 H14C POPC   15      29.877  19.686  88.226  1.00  0.00           H
ATOM   1621  C15 POPC   15      30.859  21.040  90.064  1.00  0.00           C
ATOM   1622 H15A POPC   15      31.798  21.555  89.924  1.00  0.00           H
ATOM   1623 H15B POPC   15      30.982  19.967  90.081  1.00  0.00           H
ATOM   1624 H15C POPC   15      30.588  21.378  91.053  1.00  0.00           H
ATOM   1625  C11 POPC   15      29.005  23.797  87.716  1.00  0.00           C
ATOM   1626 H11A POPC   15      28.742  24.785  88.150  1.00  0.00           H
ATOM   1627 H11B POPC   15      27.992  23.343  87.713  1.00  0.00           H
ATOM   1628  P   POPC   15      30.569  24.964  85.825  1.00  0.00           P
ATOM   1629  O13 POPC   15      31.913  24.922  86.475  1.00  0.00           O
ATOM   1630  O14 POPC   15      29.922  26.306  85.929  1.00  0.00           O
ATOM   1631  O12 POPC   15      29.553  23.894  86.376  1.00  0.00           O
ATOM   1632  O11 POPC   15      30.656  24.659  84.263  1.00  0.00           O
ATOM   1633  C1  POPC   15      31.160  23.397  83.794  1.00  0.00           C
ATOM   1634  HA  POPC   15      30.362  22.716  83.429  1.00  0.00           H
ATOM   1635  HB  POPC   15      31.680  22.816  84.585  1.00  0.00           H
ATOM   1636  C2  POPC   15      32.201  23.574  82.608  1.00  0.00           C
ATOM   1637  HS  POPC   15      32.919  24.298  83.051  1.00  0.00           H
ATOM   1638  O21 POPC   15      31.576  24.174  81.481  1.00  0.00           O
ATOM   1639  C21 POPC   15      32.391  24.551  80.494  1.00  0.00           C
ATOM   1640  O22 POPC   15      33.603  24.694  80.652  1.00  0.00           O
ATOM   1641  C22 POPC   15      31.741  24.642  79.125  1.00  0.00           C
ATOM   1642  H2R POPC   15      30.651  24.748  79.316  1.00  0.00           H
ATOM   1643  H2S POPC   15      31.970  23.654  78.671  1.00  0.00           H
ATOM   1644  C3  POPC   15      32.757  22.143  82.181  1.00  0.00           C
ATOM   1645  HX  POPC   15      32.920  21.538  83.098  1.00  0.00           H
ATOM   1646  HY  POPC   15      33.712  22.389  81.669  1.00  0.00           H
ATOM   1647  O31 POPC   15      31.929  21.536  81.180  1.00  0.00           O
ATOM   1648  C31 POPC   15      31.145  20.630  81.570  1.00  0.00           C
ATOM   1649  O32 POPC   15      30.840  20.399  82.738  1.00  0.00           O
ATOM   1650  C32 POPC   15      30.621  19.780  80.341  1.00  0.00           C
ATOM   1651  H2X POPC   15      31.444  19.116  80.001  1.00  0.00           H
ATOM   1652  H2Y POPC   15      30.584  20.594  79.586  1.00  0.00           H
ATOM   1653  C23 POPC   15      32.302  25.784  78.328  1.00  0.00           C
ATOM   1654  H3R POPC   15      33.407  25.679  78.284  1.00  0.00           H
ATOM   1655  H3S POPC   15      32.060  26.766  78.787  1.00  0.00           H
ATOM   1656  C24 POPC   15      31.919  25.762  76.912  1.00  0.00           C
ATOM   1657  H4R POPC   15      30.811  25.686  76.894  1.00  0.00           H
ATOM   1658  H4S POPC   15      32.203  24.781  76.474  1.00  0.00           H
ATOM   1659  C25 POPC   15      32.445  26.852  76.028  1.00  0.00           C
ATOM   1660  H5R POPC   15      33.540  26.756  76.194  1.00  0.00           H
ATOM   1661  H5S POPC   15      32.067  27.741  76.576  1.00  0.00           H
ATOM   1662  C26 POPC   15      32.094  26.867  74.555  1.00  0.00           C
ATOM   1663  H6R POPC   15      30.992  26.892  74.413  1.00  0.00           H
ATOM   1664  H6S POPC   15      32.651  26.076  74.010  1.00  0.00           H
ATOM   1665  C27 POPC   15      32.567  28.130  73.942  1.00  0.00           C
ATOM   1666  H7R POPC   15      33.646  28.135  74.205  1.00  0.00           H
ATOM   1667  H7S POPC   15      32.124  29.034  74.411  1.00  0.00           H
ATOM   1668  C28 POPC   15      32.403  28.185  72.408  1.00  0.00           C
ATOM   1669  H8R POPC   15      33.135  27.439  72.031  1.00  0.00           H
ATOM   1670  H8S POPC   15      32.958  29.094  72.092  1.00  0.00           H
ATOM   1671  C29 POPC   15      30.949  28.030  71.924  1.00  0.00           C
ATOM   1672  H91 POPC   15      30.268  28.044  72.788  1.00  0.00           H
ATOM   1673 C210 POPC   15      30.612  27.996  70.620  1.00  0.00           C
ATOM   1674 H101 POPC   15      29.536  27.818  70.473  1.00  0.00           H
ATOM   1675 C211 POPC   15      31.537  28.088  69.477  1.00  0.00           C
ATOM   1676 H11R POPC   15      32.615  28.078  69.745  1.00  0.00           H
ATOM   1677 H11S POPC   15      31.371  29.127  69.122  1.00  0.00           H
ATOM   1678 C212 POPC   15      31.250  27.222  68.207  1.00  0.00           C
ATOM   1679 H12R POPC   15      31.974  27.653  67.483  1.00  0.00           H
ATOM   1680 H12S POPC   15      30.175  27.344  67.954  1.00  0.00           H
ATOM   1681 C213 POPC   15      31.633  25.802  68.392  1.00  0.00           C
ATOM   1682 H13R POPC   15      30.832  25.321  68.994  1.00  0.00           H
ATOM   1683 H13S POPC   15      32.558  25.683  68.995  1.00  0.00           H
ATOM   1684 C214 POPC   15      31.745  25.040  66.989  1.00  0.00           C
ATOM   1685 H14R POPC   15      32.712  25.341  66.534  1.00  0.00           H
ATOM   1686 H14S POPC   15      30.908  25.330  66.318  1.00  0.00           H
ATOM   1687 C215 POPC   15      31.744  23.498  67.210  1.00  0.00           C
ATOM   1688 H15R POPC   15      30.900  23.265  67.894  1.00  0.00           H
ATOM   1689 H15S POPC   15      32.704  23.189  67.676  1.00  0.00           H
ATOM   1690 C216 POPC   15      31.536  22.684  65.906  1.00  0.00           C
ATOM   1691 H16R POPC   15      32.442  22.732  65.265  1.00  0.00           H
ATOM   1692 H16S POPC   15      30.664  23.089  65.349  1.00  0.00           H
ATOM   1693 C217 POPC   15      31.286  21.162  66.214  1.00  0.00           C
ATOM   1694 H17R POPC   15      32.144  20.816  66.829  1.00  0.00           H
ATOM   1695 H17S POPC   15      31.247  20.707  65.201  1.00  0.00           H
ATOM   1696 C218 POPC   15      29.954  20.802  66.855  1.00  0.00           C
ATOM   1697 H18R POPC   15      29.109  21.485  66.625  1.00  0.00           H
ATOM   1698 H18S POPC   15      30.043  20.702  67.958  1.00  0.00           H
ATOM   1699 H18T POPC   15      29.760  19.777  66.475  1.00  0.00           H
ATOM   1700  C33 POPC   15      29.303  19.018  80.392  1.00  0.00           C
ATOM   1701  H3X POPC   15      28.530  19.769  80.663  1.00  0.00           H
ATOM   1702  H3Y POPC   15      29.286  18.351  81.280  1.00  0.00           H
ATOM   1703  C34 POPC   15      29.020  18.238  79.167  1.00  0.00           C
ATOM   1704  H4X POPC   15      28.004  17.797  79.257  1.00  0.00           H
ATOM   1705  H4Y POPC   15      29.679  17.346  79.107  1.00  0.00           H
ATOM   1706  C35 POPC   15      29.013  19.164  77.927  1.00  0.00           C
ATOM   1707  H5X POPC   15      29.952  19.718  77.716  1.00  0.00           H
ATOM   1708  H5Y POPC   15      28.202  19.921  77.996  1.00  0.00           H
ATOM   1709  C36 POPC   15      28.597  18.411  76.595  1.00  0.00           C
ATOM   1710  H6X POPC   15      27.860  17.654  76.938  1.00  0.00           H
ATOM   1711  H6Y POPC   15      29.446  17.774  76.267  1.00  0.00           H
ATOM   1712  C37 POPC   15      28.021  19.296  75.549  1.00  0.00           C
ATOM   1713  H7X POPC   15      28.852  19.900  75.127  1.00  0.00           H
ATOM   1714  H7Y POPC   15      27.271  19.944  76.052  1.00  0.00           H
ATOM   1715  C38 POPC   15      27.284  18.490  74.484  1.00  0.00           C
ATOM   1716  H8X POPC   15      26.544  17.924  75.089  1.00  0.00           H
ATOM   1717  H8Y POPC   15      27.909  17.750  73.941  1.00  0.00           H
ATOM   1718  C39 POPC   15      26.569  19.278  73.436  1.00  0.00           C
ATOM   1719  H9X POPC   15      26.056  18.603  72.717  1.00  0.00           H
ATOM   1720  H9Y POPC   15      27.363  19.682  72.772  1.00  0.00           H
ATOM   1721 C310 POPC   15      25.584  20.362  73.967  1.00  0.00           C
ATOM   1722 H10X POPC   15      26.016  21.294  74.390  1.00  0.00           H
ATOM   1723 H10Y POPC   15      24.968  19.889  74.761  1.00  0.00           H
ATOM   1724 C311 POPC   15      24.516  20.793  72.950  1.00  0.00           C
ATOM   1725 H11X POPC   15      23.808  21.523  73.398  1.00  0.00           H
ATOM   1726 H11Y POPC   15      23.999  19.891  72.558  1.00  0.00           H
ATOM   1727 C312 POPC   15      25.089  21.652  71.839  1.00  0.00           C
ATOM   1728 H12X POPC   15      25.866  21.082  71.285  1.00  0.00           H
ATOM   1729 H12Y POPC   15      25.549  22.628  72.104  1.00  0.00           H
ATOM   1730 C313 POPC   15      24.031  21.967  70.759  1.00  0.00           C
ATOM   1731 H13X POPC   15      23.288  22.632  71.248  1.00  0.00           H
ATOM   1732 H13Y POPC   15      23.460  21.028  70.594  1.00  0.00           H
ATOM   1733 C314 POPC   15      24.638  22.617  69.494  1.00  0.00           C
ATOM   1734 H14X POPC   15      23.790  22.883  68.828  1.00  0.00           H
ATOM   1735 H14Y POPC   15      25.258  21.889  68.929  1.00  0.00           H
ATOM   1736 C315 POPC   15      25.585  23.775  69.655  1.00  0.00           C
ATOM   1737 H15X POPC   15      26.535  23.299  69.980  1.00  0.00           H
ATOM   1738 H15Y POPC   15      25.200  24.548  70.354  1.00  0.00           H
ATOM   1739 C316 POPC   15      25.989  24.413  68.296  1.00  0.00           C
ATOM   1740 H16X POPC   15      27.049  24.739  68.353  1.00  0.00           H
ATOM   1741 H16Y POPC   15      25.371  25.331  68.192  1.00  0.00           H
ATOM   1742 H16Z POPC   15      25.794  23.750  67.425  1.00  0.00           H
ATOM   1743  N   POPC   16      40.711  20.822  88.583  1.00  0.00           N
ATOM   1744  C12 POPC   16      40.326  20.530  87.137  1.00  0.00           C
ATOM   1745 H12A POPC   16      41.198  20.811  86.565  1.00  0.00           H
ATOM   1746 H12B POPC   16      39.579  21.278  86.919  1.00  0.00           H
ATOM   1747  C13 POPC   16      39.497  20.625  89.440  1.00  0.00           C
ATOM   1748 H13A POPC   16      38.578  21.035  89.048  1.00  0.00           H
ATOM   1749 H13B POPC   16      39.351  19.562  89.567  1.00  0.00           H
ATOM   1750 H13C POPC   16      39.740  21.017  90.417  1.00  0.00           H
ATOM   1751  C14 POPC   16      41.749  19.999  89.081  1.00  0.00           C
ATOM   1752 H14A POPC   16      42.655  20.138  88.511  1.00  0.00           H
ATOM   1753 H14B POPC   16      42.036  20.184  90.105  1.00  0.00           H
ATOM   1754 H14C POPC   16      41.537  18.940  89.062  1.00  0.00           H
ATOM   1755  C15 POPC   16      41.024  22.254  88.779  1.00  0.00           C
ATOM   1756 H15A POPC   16      41.816  22.605  88.135  1.00  0.00           H
ATOM   1757 H15B POPC   16      41.304  22.584  89.768  1.00  0.00           H
ATOM   1758 H15C POPC   16      40.178  22.911  88.642  1.00  0.00           H
ATOM   1759  C11 POPC   16      39.761  19.131  86.727  1.00  0.00           C
ATOM   1760 H11A POPC   16      39.555  19.161  85.636  1.00  0.00           H
ATOM   1761 H11B POPC   16      38.759  18.923  87.160  1.00  0.00           H
ATOM   1762  P   POPC   16      40.183  16.607  86.379  1.00  0.00           P
ATOM   1763  O13 POPC   16      38.690  16.533  86.585  1.00  0.00           O
ATOM   1764  O14 POPC   16      40.990  15.556  87.041  1.00  0.00           O
ATOM   1765  O12 POPC   16      40.660  18.027  86.914  1.00  0.00           O
ATOM   1766  O11 POPC   16      40.565  16.704  84.844  1.00  0.00           O
ATOM   1767  C1  POPC   16      41.756  17.126  84.196  1.00  0.00           C
ATOM   1768  HA  POPC   16      42.158  16.255  83.636  1.00  0.00           H
ATOM   1769  HB  POPC   16      42.496  17.485  84.942  1.00  0.00           H
ATOM   1770  C2  POPC   16      41.559  18.247  83.133  1.00  0.00           C
ATOM   1771  HS  POPC   16      40.851  19.033  83.473  1.00  0.00           H
ATOM   1772  O21 POPC   16      41.026  17.646  81.923  1.00  0.00           O
ATOM   1773  C21 POPC   16      40.674  18.459  81.059  1.00  0.00           C
ATOM   1774  O22 POPC   16      40.621  19.689  81.088  1.00  0.00           O
ATOM   1775  C22 POPC   16      40.108  17.697  79.902  1.00  0.00           C
ATOM   1776  H2R POPC   16      39.290  17.030  80.247  1.00  0.00           H
ATOM   1777  H2S POPC   16      40.932  17.165  79.380  1.00  0.00           H
ATOM   1778  C3  POPC   16      42.937  18.792  82.844  1.00  0.00           C
ATOM   1779  HX  POPC   16      43.314  19.425  83.676  1.00  0.00           H
ATOM   1780  HY  POPC   16      42.735  19.624  82.136  1.00  0.00           H
ATOM   1781  O31 POPC   16      43.815  17.719  82.414  1.00  0.00           O
ATOM   1782  C31 POPC   16      44.309  17.781  81.191  1.00  0.00           C
ATOM   1783  O32 POPC   16      43.817  18.441  80.290  1.00  0.00           O
ATOM   1784  C32 POPC   16      45.426  16.833  80.895  1.00  0.00           C
ATOM   1785  H2X POPC   16      45.330  16.044  81.671  1.00  0.00           H
ATOM   1786  H2Y POPC   16      46.325  17.466  81.055  1.00  0.00           H
ATOM   1787  C23 POPC   16      39.462  18.569  78.769  1.00  0.00           C
ATOM   1788  H3R POPC   16      40.326  19.185  78.440  1.00  0.00           H
ATOM   1789  H3S POPC   16      38.730  19.296  79.180  1.00  0.00           H
ATOM   1790  C24 POPC   16      38.857  17.766  77.624  1.00  0.00           C
ATOM   1791  H4R POPC   16      38.080  17.041  77.947  1.00  0.00           H
ATOM   1792  H4S POPC   16      39.721  17.212  77.199  1.00  0.00           H
ATOM   1793  C25 POPC   16      38.473  18.765  76.530  1.00  0.00           C
ATOM   1794  H5R POPC   16      39.436  19.175  76.158  1.00  0.00           H
ATOM   1795  H5S POPC   16      37.774  19.520  76.949  1.00  0.00           H
ATOM   1796  C26 POPC   16      37.786  18.141  75.327  1.00  0.00           C
ATOM   1797  H6R POPC   16      36.788  17.741  75.608  1.00  0.00           H
ATOM   1798  H6S POPC   16      38.285  17.255  74.879  1.00  0.00           H
ATOM   1799  C27 POPC   16      37.558  19.185  74.219  1.00  0.00           C
ATOM   1800  H7R POPC   16      38.515  19.678  73.942  1.00  0.00           H
ATOM   1801  H7S POPC   16      36.973  20.006  74.686  1.00  0.00           H
ATOM   1802  C28 POPC   16      36.889  18.724  72.918  1.00  0.00           C
ATOM   1803  H8R POPC   16      37.477  17.904  72.453  1.00  0.00           H
ATOM   1804  H8S POPC   16      36.907  19.570  72.199  1.00  0.00           H
ATOM   1805  C29 POPC   16      35.512  18.286  73.062  1.00  0.00           C
ATOM   1806  H91 POPC   16      35.088  18.575  74.035  1.00  0.00           H
ATOM   1807 C210 POPC   16      34.779  17.672  72.036  1.00  0.00           C
ATOM   1808 H101 POPC   16      33.700  17.479  72.129  1.00  0.00           H
ATOM   1809 C211 POPC   16      35.185  17.214  70.668  1.00  0.00           C
ATOM   1810 H11R POPC   16      34.979  16.141  70.466  1.00  0.00           H
ATOM   1811 H11S POPC   16      36.290  17.328  70.667  1.00  0.00           H
ATOM   1812 C212 POPC   16      34.719  18.072  69.565  1.00  0.00           C
ATOM   1813 H12R POPC   16      35.221  19.061  69.635  1.00  0.00           H
ATOM   1814 H12S POPC   16      33.621  18.232  69.597  1.00  0.00           H
ATOM   1815 C213 POPC   16      34.949  17.569  68.174  1.00  0.00           C
ATOM   1816 H13R POPC   16      35.947  17.084  68.118  1.00  0.00           H
ATOM   1817 H13S POPC   16      35.194  18.454  67.549  1.00  0.00           H
ATOM   1818 C214 POPC   16      34.032  16.534  67.686  1.00  0.00           C
ATOM   1819 H14R POPC   16      33.412  15.989  68.430  1.00  0.00           H
ATOM   1820 H14S POPC   16      34.681  15.773  67.202  1.00  0.00           H
ATOM   1821 C215 POPC   16      32.980  17.057  66.697  1.00  0.00           C
ATOM   1822 H15R POPC   16      33.562  17.672  65.977  1.00  0.00           H
ATOM   1823 H15S POPC   16      32.321  17.697  67.321  1.00  0.00           H
ATOM   1824 C216 POPC   16      32.252  15.975  65.882  1.00  0.00           C
ATOM   1825 H16R POPC   16      31.998  15.147  66.578  1.00  0.00           H
ATOM   1826 H16S POPC   16      32.990  15.540  65.175  1.00  0.00           H
ATOM   1827 C217 POPC   16      30.981  16.371  65.204  1.00  0.00           C
ATOM   1828 H17R POPC   16      31.023  17.332  64.649  1.00  0.00           H
ATOM   1829 H17S POPC   16      30.323  16.545  66.081  1.00  0.00           H
ATOM   1830 C218 POPC   16      30.415  15.310  64.379  1.00  0.00           C
ATOM   1831 H18R POPC   16      30.136  14.439  65.010  1.00  0.00           H
ATOM   1832 H18S POPC   16      31.096  14.931  63.587  1.00  0.00           H
ATOM   1833 H18T POPC   16      29.519  15.727  63.872  1.00  0.00           H
ATOM   1834  C33 POPC   16      45.481  16.087  79.549  1.00  0.00           C
ATOM   1835  H3X POPC   16      44.440  15.909  79.204  1.00  0.00           H
ATOM   1836  H3Y POPC   16      45.940  15.077  79.600  1.00  0.00           H
ATOM   1837  C34 POPC   16      46.145  16.956  78.437  1.00  0.00           C
ATOM   1838  H4X POPC   16      47.106  17.273  78.895  1.00  0.00           H
ATOM   1839  H4Y POPC   16      45.528  17.862  78.256  1.00  0.00           H
ATOM   1840  C35 POPC   16      46.395  16.135  77.178  1.00  0.00           C
ATOM   1841  H5X POPC   16      46.962  15.224  77.467  1.00  0.00           H
ATOM   1842  H5Y POPC   16      46.949  16.778  76.460  1.00  0.00           H
ATOM   1843  C36 POPC   16      45.019  15.975  76.418  1.00  0.00           C
ATOM   1844  H6X POPC   16      44.317  15.361  77.021  1.00  0.00           H
ATOM   1845  H6Y POPC   16      45.204  15.423  75.471  1.00  0.00           H
ATOM   1846  C37 POPC   16      44.296  17.279  76.044  1.00  0.00           C
ATOM   1847  H7X POPC   16      45.026  18.007  75.630  1.00  0.00           H
ATOM   1848  H7Y POPC   16      43.745  17.809  76.850  1.00  0.00           H
ATOM   1849  C38 POPC   16      43.308  17.077  74.921  1.00  0.00           C
ATOM   1850  H8X POPC   16      42.681  16.213  75.231  1.00  0.00           H
ATOM   1851  H8Y POPC   16      43.829  16.852  73.966  1.00  0.00           H
ATOM   1852  C39 POPC   16      42.366  18.245  74.893  1.00  0.00           C
ATOM   1853  H9X POPC   16      43.025  19.129  74.760  1.00  0.00           H
ATOM   1854  H9Y POPC   16      41.904  18.467  75.879  1.00  0.00           H
ATOM   1855 C310 POPC   16      41.447  18.261  73.674  1.00  0.00           C
ATOM   1856 H10X POPC   16      40.392  18.509  73.916  1.00  0.00           H
ATOM   1857 H10Y POPC   16      41.423  17.233  73.251  1.00  0.00           H
ATOM   1858 C311 POPC   16      42.005  19.317  72.661  1.00  0.00           C
ATOM   1859 H11X POPC   16      43.075  19.056  72.513  1.00  0.00           H
ATOM   1860 H11Y POPC   16      41.929  20.305  73.163  1.00  0.00           H
ATOM   1861 C312 POPC   16      41.221  19.369  71.378  1.00  0.00           C
ATOM   1862 H12X POPC   16      41.601  20.132  70.665  1.00  0.00           H
ATOM   1863 H12Y POPC   16      40.194  19.624  71.714  1.00  0.00           H
ATOM   1864 C313 POPC   16      41.263  18.070  70.606  1.00  0.00           C
ATOM   1865 H13X POPC   16      40.420  17.401  70.883  1.00  0.00           H
ATOM   1866 H13Y POPC   16      42.203  17.513  70.801  1.00  0.00           H
ATOM   1867 C314 POPC   16      41.090  18.213  69.182  1.00  0.00           C
ATOM   1868 H14X POPC   16      40.123  18.703  68.942  1.00  0.00           H
ATOM   1869 H14Y POPC   16      40.937  17.236  68.675  1.00  0.00           H
ATOM   1870 C315 POPC   16      42.323  18.800  68.507  1.00  0.00           C
ATOM   1871 H15X POPC   16      43.016  17.931  68.503  1.00  0.00           H
ATOM   1872 H15Y POPC   16      42.853  19.419  69.262  1.00  0.00           H
ATOM   1873 C316 POPC   16      42.258  19.452  67.145  1.00  0.00           C
ATOM   1874 H16X POPC   16      41.640  20.368  67.260  1.00  0.00           H
ATOM   1875 H16Y POPC   16      41.693  18.875  66.381  1.00  0.00           H
ATOM   1876 H16Z POPC   16      43.244  19.911  66.918  1.00  0.00           H
ATOM   1877  N   POPC   17      20.038  53.699  84.302  1.00  0.00           N
ATOM   1878  C12 POPC   17      19.699  54.110  82.862  1.00  0.00           C
ATOM   1879 H12A POPC   17      19.163  55.032  83.034  1.00  0.00           H
ATOM   1880 H12B POPC   17      19.023  53.372  82.459  1.00  0.00           H
ATOM   1881  C13 POPC   17      18.859  53.718  85.243  1.00  0.00           C
ATOM   1882 H13A POPC   17      19.119  53.586  86.283  1.00  0.00           H
ATOM   1883 H13B POPC   17      18.283  54.618  85.086  1.00  0.00           H
ATOM   1884 H13C POPC   17      18.232  52.885  84.960  1.00  0.00           H
ATOM   1885  C14 POPC   17      20.478  52.289  84.239  1.00  0.00           C
ATOM   1886 H14A POPC   17      19.794  51.618  83.740  1.00  0.00           H
ATOM   1887 H14B POPC   17      21.384  52.167  83.664  1.00  0.00           H
ATOM   1888 H14C POPC   17      20.696  52.018  85.261  1.00  0.00           H
ATOM   1889  C15 POPC   17      21.155  54.500  84.882  1.00  0.00           C
ATOM   1890 H15A POPC   17      20.706  55.314  85.432  1.00  0.00           H
ATOM   1891 H15B POPC   17      21.790  54.965  84.143  1.00  0.00           H
ATOM   1892 H15C POPC   17      21.769  53.927  85.561  1.00  0.00           H
ATOM   1893  C11 POPC   17      20.826  54.309  81.918  1.00  0.00           C
ATOM   1894 H11A POPC   17      20.522  54.353  80.851  1.00  0.00           H
ATOM   1895 H11B POPC   17      21.547  53.464  81.889  1.00  0.00           H
ATOM   1896  P   POPC   17      21.208  56.878  81.693  1.00  0.00           P
ATOM   1897  O13 POPC   17      22.420  57.675  82.026  1.00  0.00           O
ATOM   1898  O14 POPC   17      19.989  57.387  82.341  1.00  0.00           O
ATOM   1899  O12 POPC   17      21.605  55.405  82.031  1.00  0.00           O
ATOM   1900  O11 POPC   17      21.017  56.882  80.084  1.00  0.00           O
ATOM   1901  C1  POPC   17      21.798  56.053  79.170  1.00  0.00           C
ATOM   1902  HA  POPC   17      21.135  55.263  78.757  1.00  0.00           H
ATOM   1903  HB  POPC   17      22.585  55.463  79.687  1.00  0.00           H
ATOM   1904  C2  POPC   17      22.297  56.956  78.060  1.00  0.00           C
ATOM   1905  HS  POPC   17      22.272  57.989  78.469  1.00  0.00           H
ATOM   1906  O21 POPC   17      21.379  56.705  76.961  1.00  0.00           O
ATOM   1907  C21 POPC   17      20.697  57.749  76.485  1.00  0.00           C
ATOM   1908  O22 POPC   17      20.794  58.879  76.933  1.00  0.00           O
ATOM   1909  C22 POPC   17      19.769  57.376  75.321  1.00  0.00           C
ATOM   1910  H2R POPC   17      19.164  56.498  75.631  1.00  0.00           H
ATOM   1911  H2S POPC   17      20.461  57.101  74.496  1.00  0.00           H
ATOM   1912  C3  POPC   17      23.756  56.672  77.726  1.00  0.00           C
ATOM   1913  HX  POPC   17      23.747  55.574  77.558  1.00  0.00           H
ATOM   1914  HY  POPC   17      24.348  56.797  78.658  1.00  0.00           H
ATOM   1915  O31 POPC   17      24.171  57.441  76.580  1.00  0.00           O
ATOM   1916  C31 POPC   17      24.853  58.581  76.753  1.00  0.00           C
ATOM   1917  O32 POPC   17      25.125  58.951  77.876  1.00  0.00           O
ATOM   1918  C32 POPC   17      25.395  59.123  75.412  1.00  0.00           C
ATOM   1919  H2X POPC   17      26.298  58.485  75.296  1.00  0.00           H
ATOM   1920  H2Y POPC   17      25.537  60.220  75.512  1.00  0.00           H
ATOM   1921  C23 POPC   17      18.824  58.497  75.056  1.00  0.00           C
ATOM   1922  H3R POPC   17      19.308  59.481  74.881  1.00  0.00           H
ATOM   1923  H3S POPC   17      18.157  58.705  75.920  1.00  0.00           H
ATOM   1924  C24 POPC   17      17.852  58.196  73.913  1.00  0.00           C
ATOM   1925  H4R POPC   17      17.141  57.402  74.227  1.00  0.00           H
ATOM   1926  H4S POPC   17      18.334  57.727  73.028  1.00  0.00           H
ATOM   1927  C25 POPC   17      17.193  59.441  73.287  1.00  0.00           C
ATOM   1928  H5R POPC   17      17.928  60.065  72.735  1.00  0.00           H
ATOM   1929  H5S POPC   17      16.783  59.986  74.164  1.00  0.00           H
ATOM   1930  C26 POPC   17      16.063  59.041  72.305  1.00  0.00           C
ATOM   1931  H6R POPC   17      15.556  58.184  72.799  1.00  0.00           H
ATOM   1932  H6S POPC   17      16.409  58.632  71.332  1.00  0.00           H
ATOM   1933  C27 POPC   17      15.140  60.178  71.992  1.00  0.00           C
ATOM   1934  H7R POPC   17      15.693  60.914  71.370  1.00  0.00           H
ATOM   1935  H7S POPC   17      14.707  60.621  72.915  1.00  0.00           H
ATOM   1936  C28 POPC   17      13.894  59.729  71.144  1.00  0.00           C
ATOM   1937  H8R POPC   17      13.196  60.592  71.197  1.00  0.00           H
ATOM   1938  H8S POPC   17      13.281  58.976  71.683  1.00  0.00           H
ATOM   1939  C29 POPC   17      14.172  59.328  69.714  1.00  0.00           C
ATOM   1940  H91 POPC   17      14.551  58.306  69.570  1.00  0.00           H
ATOM   1941 C210 POPC   17      13.939  60.072  68.637  1.00  0.00           C
ATOM   1942 H101 POPC   17      14.262  59.750  67.636  1.00  0.00           H
ATOM   1943 C211 POPC   17      13.380  61.456  68.637  1.00  0.00           C
ATOM   1944 H11R POPC   17      14.076  62.103  68.063  1.00  0.00           H
ATOM   1945 H11S POPC   17      13.398  61.819  69.687  1.00  0.00           H
ATOM   1946 C212 POPC   17      11.996  61.504  67.953  1.00  0.00           C
ATOM   1947 H12R POPC   17      11.631  62.548  68.057  1.00  0.00           H
ATOM   1948 H12S POPC   17      11.309  60.860  68.544  1.00  0.00           H
ATOM   1949 C213 POPC   17      12.125  61.251  66.455  1.00  0.00           C
ATOM   1950 H13R POPC   17      12.401  60.190  66.275  1.00  0.00           H
ATOM   1951 H13S POPC   17      12.972  61.841  66.046  1.00  0.00           H
ATOM   1952 C214 POPC   17      10.817  61.558  65.686  1.00  0.00           C
ATOM   1953 H14R POPC   17      10.595  62.626  65.899  1.00  0.00           H
ATOM   1954 H14S POPC   17      10.140  60.798  66.131  1.00  0.00           H
ATOM   1955 C215 POPC   17      10.839  61.350  64.115  1.00  0.00           C
ATOM   1956 H15R POPC   17      11.219  60.344  63.836  1.00  0.00           H
ATOM   1957 H15S POPC   17      11.413  62.149  63.598  1.00  0.00           H
ATOM   1958 C216 POPC   17       9.394  61.353  63.441  1.00  0.00           C
ATOM   1959 H16R POPC   17       8.887  62.318  63.657  1.00  0.00           H
ATOM   1960 H16S POPC   17       8.893  60.595  64.080  1.00  0.00           H
ATOM   1961 C217 POPC   17       9.412  61.039  61.895  1.00  0.00           C
ATOM   1962 H17R POPC   17       9.516  59.957  61.666  1.00  0.00           H
ATOM   1963 H17S POPC   17      10.258  61.529  61.366  1.00  0.00           H
ATOM   1964 C218 POPC   17       8.101  61.563  61.387  1.00  0.00           C
ATOM   1965 H18R POPC   17       8.012  62.658  61.551  1.00  0.00           H
ATOM   1966 H18S POPC   17       7.240  60.990  61.792  1.00  0.00           H
ATOM   1967 H18T POPC   17       8.200  61.457  60.285  1.00  0.00           H
ATOM   1968  C33 POPC   17      24.524  58.747  74.153  1.00  0.00           C
ATOM   1969  H3X POPC   17      24.378  57.647  74.207  1.00  0.00           H
ATOM   1970  H3Y POPC   17      25.059  59.029  73.221  1.00  0.00           H
ATOM   1971  C34 POPC   17      23.210  59.553  74.036  1.00  0.00           C
ATOM   1972  H4X POPC   17      23.569  60.602  74.101  1.00  0.00           H
ATOM   1973  H4Y POPC   17      22.442  59.380  74.820  1.00  0.00           H
ATOM   1974  C35 POPC   17      22.499  59.141  72.727  1.00  0.00           C
ATOM   1975  H5X POPC   17      22.043  58.134  72.837  1.00  0.00           H
ATOM   1976  H5Y POPC   17      23.229  59.083  71.892  1.00  0.00           H
ATOM   1977  C36 POPC   17      21.418  60.134  72.306  1.00  0.00           C
ATOM   1978  H6X POPC   17      20.756  60.163  73.197  1.00  0.00           H
ATOM   1979  H6Y POPC   17      20.975  59.853  71.327  1.00  0.00           H
ATOM   1980  C37 POPC   17      21.964  61.568  72.154  1.00  0.00           C
ATOM   1981  H7X POPC   17      22.942  61.526  71.628  1.00  0.00           H
ATOM   1982  H7Y POPC   17      22.164  62.054  73.132  1.00  0.00           H
ATOM   1983  C38 POPC   17      20.989  62.452  71.504  1.00  0.00           C
ATOM   1984  H8X POPC   17      21.432  63.460  71.360  1.00  0.00           H
ATOM   1985  H8Y POPC   17      20.120  62.594  72.182  1.00  0.00           H
ATOM   1986  C39 POPC   17      20.542  62.004  70.083  1.00  0.00           C
ATOM   1987  H9X POPC   17      20.344  60.933  69.862  1.00  0.00           H
ATOM   1988  H9Y POPC   17      21.418  61.928  69.403  1.00  0.00           H
ATOM   1989 C310 POPC   17      19.442  63.047  69.657  1.00  0.00           C
ATOM   1990 H10X POPC   17      19.672  64.084  69.982  1.00  0.00           H
ATOM   1991 H10Y POPC   17      18.439  62.807  70.070  1.00  0.00           H
ATOM   1992 C311 POPC   17      19.219  63.036  68.154  1.00  0.00           C
ATOM   1993 H11X POPC   17      19.019  62.011  67.777  1.00  0.00           H
ATOM   1994 H11Y POPC   17      19.976  63.474  67.469  1.00  0.00           H
ATOM   1995 C312 POPC   17      17.975  63.811  67.769  1.00  0.00           C
ATOM   1996 H12X POPC   17      18.104  64.910  67.867  1.00  0.00           H
ATOM   1997 H12Y POPC   17      17.112  63.469  68.379  1.00  0.00           H
ATOM   1998 C313 POPC   17      17.487  63.516  66.364  1.00  0.00           C
ATOM   1999 H13X POPC   17      17.583  62.410  66.384  1.00  0.00           H
ATOM   2000 H13Y POPC   17      18.193  63.784  65.550  1.00  0.00           H
ATOM   2001 C314 POPC   17      15.972  63.814  66.056  1.00  0.00           C
ATOM   2002 H14X POPC   17      15.984  64.898  65.812  1.00  0.00           H
ATOM   2003 H14Y POPC   17      15.436  63.674  67.019  1.00  0.00           H
ATOM   2004 C315 POPC   17      15.474  63.052  64.823  1.00  0.00           C
ATOM   2005 H15X POPC   17      14.471  63.468  64.585  1.00  0.00           H
ATOM   2006 H15Y POPC   17      15.286  61.992  65.097  1.00  0.00           H
ATOM   2007 C316 POPC   17      16.422  63.153  63.607  1.00  0.00           C
ATOM   2008 H16X POPC   17      17.034  64.079  63.557  1.00  0.00           H
ATOM   2009 H16Y POPC   17      15.908  62.929  62.648  1.00  0.00           H
ATOM   2010 H16Z POPC   17      17.147  62.313  63.660  1.00  0.00           H
ATOM   2011  N   POPC   18      32.897  42.196  84.468  1.00  0.00           N
ATOM   2012  C12 POPC   18      32.117  42.185  83.163  1.00  0.00           C
ATOM   2013 H12A POPC   18      31.441  43.028  83.147  1.00  0.00           H
ATOM   2014 H12B POPC   18      31.460  41.328  83.190  1.00  0.00           H
ATOM   2015  C13 POPC   18      33.536  43.552  84.657  1.00  0.00           C
ATOM   2016 H13A POPC   18      34.004  43.844  83.728  1.00  0.00           H
ATOM   2017 H13B POPC   18      32.825  44.303  84.967  1.00  0.00           H
ATOM   2018 H13C POPC   18      34.255  43.336  85.434  1.00  0.00           H
ATOM   2019  C14 POPC   18      32.001  41.972  85.644  1.00  0.00           C
ATOM   2020 H14A POPC   18      31.352  42.824  85.780  1.00  0.00           H
ATOM   2021 H14B POPC   18      31.454  41.053  85.492  1.00  0.00           H
ATOM   2022 H14C POPC   18      32.573  41.807  86.545  1.00  0.00           H
ATOM   2023  C15 POPC   18      33.927  41.071  84.353  1.00  0.00           C
ATOM   2024 H15A POPC   18      34.493  41.094  85.272  1.00  0.00           H
ATOM   2025 H15B POPC   18      34.585  41.300  83.527  1.00  0.00           H
ATOM   2026 H15C POPC   18      33.360  40.173  84.157  1.00  0.00           H
ATOM   2027  C11 POPC   18      33.041  42.027  81.927  1.00  0.00           C
ATOM   2028 H11A POPC   18      32.326  42.163  81.088  1.00  0.00           H
ATOM   2029 H11B POPC   18      33.457  40.999  81.857  1.00  0.00           H
ATOM   2030  P   POPC   18      34.876  43.452  80.619  1.00  0.00           P
ATOM   2031  O13 POPC   18      36.321  43.591  80.880  1.00  0.00           O
ATOM   2032  O14 POPC   18      34.159  44.673  80.182  1.00  0.00           O
ATOM   2033  O12 POPC   18      34.158  42.982  81.921  1.00  0.00           O
ATOM   2034  O11 POPC   18      34.637  42.352  79.466  1.00  0.00           O
ATOM   2035  C1  POPC   18      35.083  40.978  79.563  1.00  0.00           C
ATOM   2036  HA  POPC   18      34.227  40.282  79.429  1.00  0.00           H
ATOM   2037  HB  POPC   18      35.681  40.806  80.483  1.00  0.00           H
ATOM   2038  C2  POPC   18      36.115  40.800  78.488  1.00  0.00           C
ATOM   2039  HS  POPC   18      36.863  41.608  78.639  1.00  0.00           H
ATOM   2040  O21 POPC   18      35.491  40.806  77.219  1.00  0.00           O
ATOM   2041  C21 POPC   18      35.384  42.035  76.635  1.00  0.00           C
ATOM   2042  O22 POPC   18      35.805  43.075  77.018  1.00  0.00           O
ATOM   2043  C22 POPC   18      34.555  41.956  75.346  1.00  0.00           C
ATOM   2044  H2R POPC   18      34.134  40.928  75.336  1.00  0.00           H
ATOM   2045  H2S POPC   18      35.196  42.097  74.450  1.00  0.00           H
ATOM   2046  C3  POPC   18      36.900  39.497  78.592  1.00  0.00           C
ATOM   2047  HX  POPC   18      36.153  38.675  78.617  1.00  0.00           H
ATOM   2048  HY  POPC   18      37.362  39.463  79.602  1.00  0.00           H
ATOM   2049  O31 POPC   18      37.874  39.305  77.518  1.00  0.00           O
ATOM   2050  C31 POPC   18      38.999  40.052  77.612  1.00  0.00           C
ATOM   2051  O32 POPC   18      39.195  40.909  78.452  1.00  0.00           O
ATOM   2052  C32 POPC   18      39.989  39.604  76.525  1.00  0.00           C
ATOM   2053  H2X POPC   18      40.365  40.544  76.067  1.00  0.00           H
ATOM   2054  H2Y POPC   18      39.573  38.806  75.874  1.00  0.00           H
ATOM   2055  C23 POPC   18      33.422  42.960  75.399  1.00  0.00           C
ATOM   2056  H3R POPC   18      33.716  44.031  75.436  1.00  0.00           H
ATOM   2057  H3S POPC   18      32.710  42.827  76.241  1.00  0.00           H
ATOM   2058  C24 POPC   18      32.504  42.789  74.190  1.00  0.00           C
ATOM   2059  H4R POPC   18      31.754  41.972  74.263  1.00  0.00           H
ATOM   2060  H4S POPC   18      33.076  42.530  73.274  1.00  0.00           H
ATOM   2061  C25 POPC   18      31.588  43.985  73.755  1.00  0.00           C
ATOM   2062  H5R POPC   18      32.279  44.839  73.590  1.00  0.00           H
ATOM   2063  H5S POPC   18      30.992  44.245  74.656  1.00  0.00           H
ATOM   2064  C26 POPC   18      30.685  43.542  72.557  1.00  0.00           C
ATOM   2065  H6R POPC   18      30.032  44.421  72.366  1.00  0.00           H
ATOM   2066  H6S POPC   18      30.018  42.701  72.844  1.00  0.00           H
ATOM   2067  C27 POPC   18      31.403  43.052  71.280  1.00  0.00           C
ATOM   2068  H7R POPC   18      30.703  42.575  70.560  1.00  0.00           H
ATOM   2069  H7S POPC   18      32.075  42.220  71.581  1.00  0.00           H
ATOM   2070  C28 POPC   18      32.189  44.170  70.606  1.00  0.00           C
ATOM   2071  H8R POPC   18      32.826  43.759  69.794  1.00  0.00           H
ATOM   2072  H8S POPC   18      32.948  44.500  71.348  1.00  0.00           H
ATOM   2073  C29 POPC   18      31.453  45.414  70.187  1.00  0.00           C
ATOM   2074  H91 POPC   18      30.785  45.861  70.938  1.00  0.00           H
ATOM   2075 C210 POPC   18      31.333  45.957  68.964  1.00  0.00           C
ATOM   2076 H101 POPC   18      30.551  46.730  68.997  1.00  0.00           H
ATOM   2077 C211 POPC   18      31.929  45.462  67.726  1.00  0.00           C
ATOM   2078 H11R POPC   18      31.123  45.318  66.975  1.00  0.00           H
ATOM   2079 H11S POPC   18      32.495  44.516  67.861  1.00  0.00           H
ATOM   2080 C212 POPC   18      32.872  46.560  67.233  1.00  0.00           C
ATOM   2081 H12R POPC   18      33.599  46.816  68.033  1.00  0.00           H
ATOM   2082 H12S POPC   18      32.367  47.494  66.907  1.00  0.00           H
ATOM   2083 C213 POPC   18      33.659  46.083  66.003  1.00  0.00           C
ATOM   2084 H13R POPC   18      32.926  45.821  65.210  1.00  0.00           H
ATOM   2085 H13S POPC   18      34.424  45.329  66.286  1.00  0.00           H
ATOM   2086 C214 POPC   18      34.427  47.256  65.295  1.00  0.00           C
ATOM   2087 H14R POPC   18      34.937  47.827  66.100  1.00  0.00           H
ATOM   2088 H14S POPC   18      33.836  48.055  64.799  1.00  0.00           H
ATOM   2089 C215 POPC   18      35.474  46.651  64.300  1.00  0.00           C
ATOM   2090 H15R POPC   18      34.913  46.142  63.487  1.00  0.00           H
ATOM   2091 H15S POPC   18      36.143  45.876  64.732  1.00  0.00           H
ATOM   2092 C216 POPC   18      36.351  47.757  63.650  1.00  0.00           C
ATOM   2093 H16R POPC   18      36.667  48.423  64.481  1.00  0.00           H
ATOM   2094 H16S POPC   18      35.657  48.300  62.973  1.00  0.00           H
ATOM   2095 C217 POPC   18      37.574  47.291  62.927  1.00  0.00           C
ATOM   2096 H17R POPC   18      38.343  46.981  63.667  1.00  0.00           H
ATOM   2097 H17S POPC   18      37.883  48.273  62.510  1.00  0.00           H
ATOM   2098 C218 POPC   18      37.379  46.260  61.777  1.00  0.00           C
ATOM   2099 H18R POPC   18      36.545  46.537  61.098  1.00  0.00           H
ATOM   2100 H18S POPC   18      37.163  45.284  62.261  1.00  0.00           H
ATOM   2101 H18T POPC   18      38.358  46.191  61.255  1.00  0.00           H
ATOM   2102  C33 POPC   18      41.298  38.985  77.218  1.00  0.00           C
ATOM   2103  H3X POPC   18      41.103  37.958  77.597  1.00  0.00           H
ATOM   2104  H3Y POPC   18      41.757  39.660  77.971  1.00  0.00           H
ATOM   2105  C34 POPC   18      42.403  38.704  76.187  1.00  0.00           C
ATOM   2106  H4X POPC   18      42.772  39.682  75.811  1.00  0.00           H
ATOM   2107  H4Y POPC   18      41.947  38.103  75.372  1.00  0.00           H
ATOM   2108  C35 POPC   18      43.553  37.841  76.749  1.00  0.00           C
ATOM   2109  H5X POPC   18      43.159  36.857  77.083  1.00  0.00           H
ATOM   2110  H5Y POPC   18      43.864  38.448  77.626  1.00  0.00           H
ATOM   2111  C36 POPC   18      44.720  37.723  75.787  1.00  0.00           C
ATOM   2112  H6X POPC   18      45.637  37.740  76.414  1.00  0.00           H
ATOM   2113  H6Y POPC   18      44.714  38.649  75.174  1.00  0.00           H
ATOM   2114  C37 POPC   18      44.659  36.545  74.808  1.00  0.00           C
ATOM   2115  H7X POPC   18      43.603  36.535  74.461  1.00  0.00           H
ATOM   2116  H7Y POPC   18      44.707  35.678  75.502  1.00  0.00           H
ATOM   2117  C38 POPC   18      45.736  36.433  73.759  1.00  0.00           C
ATOM   2118  H8X POPC   18      46.732  36.489  74.248  1.00  0.00           H
ATOM   2119  H8Y POPC   18      45.679  37.224  72.981  1.00  0.00           H
ATOM   2120  C39 POPC   18      45.589  35.131  73.015  1.00  0.00           C
ATOM   2121  H9X POPC   18      45.410  34.269  73.692  1.00  0.00           H
ATOM   2122  H9Y POPC   18      46.593  35.223  72.548  1.00  0.00           H
ATOM   2123 C310 POPC   18      44.554  35.191  71.976  1.00  0.00           C
ATOM   2124 H10X POPC   18      44.952  35.781  71.122  1.00  0.00           H
ATOM   2125 H10Y POPC   18      43.658  35.754  72.313  1.00  0.00           H
ATOM   2126 C311 POPC   18      44.153  33.817  71.244  1.00  0.00           C
ATOM   2127 H11X POPC   18      43.410  33.222  71.818  1.00  0.00           H
ATOM   2128 H11Y POPC   18      45.061  33.192  71.377  1.00  0.00           H
ATOM   2129 C312 POPC   18      43.729  33.955  69.790  1.00  0.00           C
ATOM   2130 H12X POPC   18      43.490  32.915  69.479  1.00  0.00           H
ATOM   2131 H12Y POPC   18      44.577  34.421  69.242  1.00  0.00           H
ATOM   2132 C313 POPC   18      42.462  34.878  69.551  1.00  0.00           C
ATOM   2133 H13X POPC   18      42.774  35.931  69.721  1.00  0.00           H
ATOM   2134 H13Y POPC   18      41.622  34.783  70.272  1.00  0.00           H
ATOM   2135 C314 POPC   18      41.873  34.693  68.141  1.00  0.00           C
ATOM   2136 H14X POPC   18      42.506  35.179  67.368  1.00  0.00           H
ATOM   2137 H14Y POPC   18      40.957  35.313  68.247  1.00  0.00           H
ATOM   2138 C315 POPC   18      41.462  33.233  67.794  1.00  0.00           C
ATOM   2139 H15X POPC   18      40.455  33.223  67.326  1.00  0.00           H
ATOM   2140 H15Y POPC   18      41.367  32.623  68.718  1.00  0.00           H
ATOM   2141 C316 POPC   18      42.467  32.630  66.848  1.00  0.00           C
ATOM   2142 H16X POPC   18      42.026  31.664  66.522  1.00  0.00           H
ATOM   2143 H16Y POPC   18      43.449  32.424  67.325  1.00  0.00           H
ATOM   2144 H16Z POPC   18      42.631  33.231  65.928  1.00  0.00           H
ATOM   2145  N   POPC   19      60.043  24.927  87.641  1.00  0.00           N
ATOM   2146  C12 POPC   19      59.279  24.015  86.609  1.00  0.00           C
ATOM   2147 H12A POPC   19      58.768  23.244  87.165  1.00  0.00           H
ATOM   2148 H12B POPC   19      59.951  23.414  86.013  1.00  0.00           H
ATOM   2149  C13 POPC   19      60.944  26.003  86.967  1.00  0.00           C
ATOM   2150 H13A POPC   19      61.225  26.809  87.628  1.00  0.00           H
ATOM   2151 H13B POPC   19      61.889  25.527  86.750  1.00  0.00           H
ATOM   2152 H13C POPC   19      60.513  26.515  86.119  1.00  0.00           H
ATOM   2153  C14 POPC   19      59.052  25.595  88.543  1.00  0.00           C
ATOM   2154 H14A POPC   19      58.842  25.051  89.452  1.00  0.00           H
ATOM   2155 H14B POPC   19      59.550  26.504  88.847  1.00  0.00           H
ATOM   2156 H14C POPC   19      58.132  25.784  88.010  1.00  0.00           H
ATOM   2157  C15 POPC   19      60.986  24.115  88.507  1.00  0.00           C
ATOM   2158 H15A POPC   19      61.674  24.728  89.070  1.00  0.00           H
ATOM   2159 H15B POPC   19      61.614  23.380  88.026  1.00  0.00           H
ATOM   2160 H15C POPC   19      60.332  23.494  89.101  1.00  0.00           H
ATOM   2161  C11 POPC   19      58.186  24.656  85.620  1.00  0.00           C
ATOM   2162 H11A POPC   19      57.978  23.826  84.912  1.00  0.00           H
ATOM   2163 H11B POPC   19      58.724  25.369  84.961  1.00  0.00           H
ATOM   2164  P   POPC   19      55.836  24.394  86.837  1.00  0.00           P
ATOM   2165  O13 POPC   19      55.966  24.260  88.277  1.00  0.00           O
ATOM   2166  O14 POPC   19      55.736  23.070  86.223  1.00  0.00           O
ATOM   2167  O12 POPC   19      57.064  25.183  86.348  1.00  0.00           O
ATOM   2168  O11 POPC   19      54.641  25.336  86.327  1.00  0.00           O
ATOM   2169  C1  POPC   19      54.614  25.775  84.999  1.00  0.00           C
ATOM   2170  HA  POPC   19      55.577  26.120  84.565  1.00  0.00           H
ATOM   2171  HB  POPC   19      54.013  26.708  85.027  1.00  0.00           H
ATOM   2172  C2  POPC   19      53.766  24.795  84.142  1.00  0.00           C
ATOM   2173  HS  POPC   19      54.228  23.786  84.095  1.00  0.00           H
ATOM   2174  O21 POPC   19      53.581  25.398  82.867  1.00  0.00           O
ATOM   2175  C21 POPC   19      53.536  24.520  81.874  1.00  0.00           C
ATOM   2176  O22 POPC   19      53.731  23.271  81.936  1.00  0.00           O
ATOM   2177  C22 POPC   19      53.204  25.409  80.621  1.00  0.00           C
ATOM   2178  H2R POPC   19      54.201  25.793  80.318  1.00  0.00           H
ATOM   2179  H2S POPC   19      52.532  26.249  80.899  1.00  0.00           H
ATOM   2180  C3  POPC   19      52.366  24.613  84.794  1.00  0.00           C
ATOM   2181  HX  POPC   19      51.966  25.646  84.873  1.00  0.00           H
ATOM   2182  HY  POPC   19      52.446  24.233  85.835  1.00  0.00           H
ATOM   2183  O31 POPC   19      51.452  23.829  83.938  1.00  0.00           O
ATOM   2184  C31 POPC   19      51.683  22.560  84.065  1.00  0.00           C
ATOM   2185  O32 POPC   19      52.558  21.978  84.732  1.00  0.00           O
ATOM   2186  C32 POPC   19      50.686  21.806  83.231  1.00  0.00           C
ATOM   2187  H2X POPC   19      49.664  22.086  83.564  1.00  0.00           H
ATOM   2188  H2Y POPC   19      50.754  20.717  83.440  1.00  0.00           H
ATOM   2189  C23 POPC   19      52.645  24.646  79.476  1.00  0.00           C
ATOM   2190  H3R POPC   19      51.583  24.358  79.633  1.00  0.00           H
ATOM   2191  H3S POPC   19      53.262  23.772  79.177  1.00  0.00           H
ATOM   2192  C24 POPC   19      52.586  25.580  78.247  1.00  0.00           C
ATOM   2193  H4R POPC   19      53.610  25.978  78.080  1.00  0.00           H
ATOM   2194  H4S POPC   19      51.947  26.483  78.341  1.00  0.00           H
ATOM   2195  C25 POPC   19      52.115  24.800  77.017  1.00  0.00           C
ATOM   2196  H5R POPC   19      51.284  24.070  77.122  1.00  0.00           H
ATOM   2197  H5S POPC   19      52.969  24.133  76.772  1.00  0.00           H
ATOM   2198  C26 POPC   19      51.839  25.595  75.778  1.00  0.00           C
ATOM   2199  H6R POPC   19      50.928  26.170  76.047  1.00  0.00           H
ATOM   2200  H6S POPC   19      51.548  24.930  74.937  1.00  0.00           H
ATOM   2201  C27 POPC   19      52.960  26.619  75.453  1.00  0.00           C
ATOM   2202  H7R POPC   19      53.940  26.140  75.243  1.00  0.00           H
ATOM   2203  H7S POPC   19      53.097  27.225  76.374  1.00  0.00           H
ATOM   2204  C28 POPC   19      52.707  27.637  74.262  1.00  0.00           C
ATOM   2205  H8R POPC   19      53.076  28.638  74.573  1.00  0.00           H
ATOM   2206  H8S POPC   19      51.600  27.699  74.327  1.00  0.00           H
ATOM   2207  C29 POPC   19      53.095  27.350  72.799  1.00  0.00           C
ATOM   2208  H91 POPC   19      53.264  26.267  72.708  1.00  0.00           H
ATOM   2209 C210 POPC   19      53.038  28.119  71.663  1.00  0.00           C
ATOM   2210 H101 POPC   19      53.331  27.587  70.746  1.00  0.00           H
ATOM   2211 C211 POPC   19      52.813  29.579  71.569  1.00  0.00           C
ATOM   2212 H11R POPC   19      53.717  30.165  71.298  1.00  0.00           H
ATOM   2213 H11S POPC   19      52.591  30.073  72.539  1.00  0.00           H
ATOM   2214 C212 POPC   19      51.738  29.772  70.451  1.00  0.00           C
ATOM   2215 H12R POPC   19      51.373  30.818  70.526  1.00  0.00           H
ATOM   2216 H12S POPC   19      50.800  29.225  70.687  1.00  0.00           H
ATOM   2217 C213 POPC   19      52.096  29.332  69.030  1.00  0.00           C
ATOM   2218 H13R POPC   19      52.097  28.232  68.870  1.00  0.00           H
ATOM   2219 H13S POPC   19      53.176  29.589  68.986  1.00  0.00           H
ATOM   2220 C214 POPC   19      51.369  29.930  67.778  1.00  0.00           C
ATOM   2221 H14R POPC   19      52.031  29.721  66.910  1.00  0.00           H
ATOM   2222 H14S POPC   19      51.402  31.009  68.041  1.00  0.00           H
ATOM   2223 C215 POPC   19      49.893  29.488  67.597  1.00  0.00           C
ATOM   2224 H15R POPC   19      49.466  29.814  68.570  1.00  0.00           H
ATOM   2225 H15S POPC   19      49.746  28.391  67.693  1.00  0.00           H
ATOM   2226 C216 POPC   19      48.980  30.023  66.510  1.00  0.00           C
ATOM   2227 H16R POPC   19      47.966  29.742  66.866  1.00  0.00           H
ATOM   2228 H16S POPC   19      49.193  29.430  65.595  1.00  0.00           H
ATOM   2229 C217 POPC   19      49.127  31.534  66.233  1.00  0.00           C
ATOM   2230 H17R POPC   19      50.193  31.793  66.057  1.00  0.00           H
ATOM   2231 H17S POPC   19      48.848  32.060  67.171  1.00  0.00           H
ATOM   2232 C218 POPC   19      48.370  31.884  65.007  1.00  0.00           C
ATOM   2233 H18R POPC   19      48.450  32.983  64.870  1.00  0.00           H
ATOM   2234 H18S POPC   19      47.302  31.629  65.178  1.00  0.00           H
ATOM   2235 H18T POPC   19      48.780  31.375  64.108  1.00  0.00           H
ATOM   2236  C33 POPC   19      50.794  22.126  81.730  1.00  0.00           C
ATOM   2237  H3X POPC   19      51.726  21.655  81.352  1.00  0.00           H
ATOM   2238  H3Y POPC   19      50.764  23.234  81.645  1.00  0.00           H
ATOM   2239  C34 POPC   19      49.653  21.366  81.023  1.00  0.00           C
ATOM   2240  H4X POPC   19      48.718  21.497  81.608  1.00  0.00           H
ATOM   2241  H4Y POPC   19      49.885  20.287  81.150  1.00  0.00           H
ATOM   2242  C35 POPC   19      49.397  21.658  79.576  1.00  0.00           C
ATOM   2243  H5X POPC   19      49.091  22.727  79.596  1.00  0.00           H
ATOM   2244  H5Y POPC   19      48.552  21.140  79.074  1.00  0.00           H
ATOM   2245  C36 POPC   19      50.668  21.267  78.719  1.00  0.00           C
ATOM   2246  H6X POPC   19      51.531  21.099  79.398  1.00  0.00           H
ATOM   2247  H6Y POPC   19      50.945  22.032  77.962  1.00  0.00           H
ATOM   2248  C37 POPC   19      50.513  19.948  78.016  1.00  0.00           C
ATOM   2249  H7X POPC   19      49.922  19.230  78.625  1.00  0.00           H
ATOM   2250  H7Y POPC   19      51.457  19.491  77.650  1.00  0.00           H
ATOM   2251  C38 POPC   19      49.683  20.110  76.739  1.00  0.00           C
ATOM   2252  H8X POPC   19      50.213  20.886  76.147  1.00  0.00           H
ATOM   2253  H8Y POPC   19      48.705  20.594  76.949  1.00  0.00           H
ATOM   2254  C39 POPC   19      49.527  18.699  75.954  1.00  0.00           C
ATOM   2255  H9X POPC   19      49.153  17.929  76.662  1.00  0.00           H
ATOM   2256  H9Y POPC   19      50.599  18.541  75.707  1.00  0.00           H
ATOM   2257 C310 POPC   19      48.551  18.826  74.710  1.00  0.00           C
ATOM   2258 H10X POPC   19      48.826  19.673  74.045  1.00  0.00           H
ATOM   2259 H10Y POPC   19      47.603  19.144  75.194  1.00  0.00           H
ATOM   2260 C311 POPC   19      48.483  17.537  73.954  1.00  0.00           C
ATOM   2261 H11X POPC   19      48.383  16.686  74.662  1.00  0.00           H
ATOM   2262 H11Y POPC   19      49.323  17.357  73.250  1.00  0.00           H
ATOM   2263 C312 POPC   19      47.273  17.541  72.941  1.00  0.00           C
ATOM   2264 H12X POPC   19      46.321  17.949  73.344  1.00  0.00           H
ATOM   2265 H12Y POPC   19      47.089  16.484  72.651  1.00  0.00           H
ATOM   2266 C313 POPC   19      47.576  18.382  71.702  1.00  0.00           C
ATOM   2267 H13X POPC   19      48.579  18.154  71.281  1.00  0.00           H
ATOM   2268 H13Y POPC   19      47.619  19.426  72.079  1.00  0.00           H
ATOM   2269 C314 POPC   19      46.510  18.393  70.575  1.00  0.00           C
ATOM   2270 H14X POPC   19      45.557  18.873  70.886  1.00  0.00           H
ATOM   2271 H14Y POPC   19      46.130  17.400  70.254  1.00  0.00           H
ATOM   2272 C315 POPC   19      46.974  19.236  69.408  1.00  0.00           C
ATOM   2273 H15X POPC   19      48.048  19.123  69.150  1.00  0.00           H
ATOM   2274 H15Y POPC   19      46.897  20.294  69.739  1.00  0.00           H
ATOM   2275 C316 POPC   19      46.089  19.126  68.155  1.00  0.00           C
ATOM   2276 H16X POPC   19      46.385  18.370  67.396  1.00  0.00           H
ATOM   2277 H16Y POPC   19      46.189  20.122  67.674  1.00  0.00           H
ATOM   2278 H16Z POPC   19      45.005  18.997  68.361  1.00  0.00           H
ATOM   2279  N   POPC   20      37.772  35.673  87.611  1.00  0.00           N
ATOM   2280  C12 POPC   20      37.402  35.468  86.160  1.00  0.00           C
ATOM   2281 H12A POPC   20      38.294  35.631  85.574  1.00  0.00           H
ATOM   2282 H12B POPC   20      36.729  36.206  85.749  1.00  0.00           H
ATOM   2283  C13 POPC   20      36.550  35.547  88.463  1.00  0.00           C
ATOM   2284 H13A POPC   20      36.230  34.516  88.480  1.00  0.00           H
ATOM   2285 H13B POPC   20      36.773  35.930  89.448  1.00  0.00           H
ATOM   2286 H13C POPC   20      35.743  36.137  88.056  1.00  0.00           H
ATOM   2287  C14 POPC   20      38.809  34.732  88.121  1.00  0.00           C
ATOM   2288 H14A POPC   20      39.799  34.917  87.731  1.00  0.00           H
ATOM   2289 H14B POPC   20      39.011  34.863  89.174  1.00  0.00           H
ATOM   2290 H14C POPC   20      38.661  33.675  87.958  1.00  0.00           H
ATOM   2291  C15 POPC   20      38.287  37.084  87.900  1.00  0.00           C
ATOM   2292 H15A POPC   20      37.657  37.858  87.486  1.00  0.00           H
ATOM   2293 H15B POPC   20      39.264  37.223  87.463  1.00  0.00           H
ATOM   2294 H15C POPC   20      38.393  37.241  88.963  1.00  0.00           H
ATOM   2295  C11 POPC   20      36.933  34.075  85.654  1.00  0.00           C
ATOM   2296 H11A POPC   20      36.475  34.287  84.665  1.00  0.00           H
ATOM   2297 H11B POPC   20      36.046  33.873  86.292  1.00  0.00           H
ATOM   2298  P   POPC   20      37.805  31.884  84.490  1.00  0.00           P
ATOM   2299  O13 POPC   20      36.766  30.944  84.860  1.00  0.00           O
ATOM   2300  O14 POPC   20      39.174  31.330  84.463  1.00  0.00           O
ATOM   2301  O12 POPC   20      37.861  33.020  85.660  1.00  0.00           O
ATOM   2302  O11 POPC   20      37.398  32.726  83.199  1.00  0.00           O
ATOM   2303  C1  POPC   20      38.345  33.437  82.450  1.00  0.00           C
ATOM   2304  HA  POPC   20      39.374  33.466  82.868  1.00  0.00           H
ATOM   2305  HB  POPC   20      37.977  34.485  82.489  1.00  0.00           H
ATOM   2306  C2  POPC   20      38.341  33.143  80.938  1.00  0.00           C
ATOM   2307  HS  POPC   20      39.046  33.852  80.452  1.00  0.00           H
ATOM   2308  O21 POPC   20      37.046  33.212  80.413  1.00  0.00           O
ATOM   2309  C21 POPC   20      36.540  34.393  80.052  1.00  0.00           C
ATOM   2310  O22 POPC   20      37.151  35.451  80.262  1.00  0.00           O
ATOM   2311  C22 POPC   20      35.092  34.119  79.511  1.00  0.00           C
ATOM   2312  H2R POPC   20      34.380  34.725  80.111  1.00  0.00           H
ATOM   2313  H2S POPC   20      34.906  33.030  79.628  1.00  0.00           H
ATOM   2314  C3  POPC   20      38.939  31.783  80.561  1.00  0.00           C
ATOM   2315  HX  POPC   20      38.318  30.983  81.018  1.00  0.00           H
ATOM   2316  HY  POPC   20      39.874  31.646  81.145  1.00  0.00           H
ATOM   2317  O31 POPC   20      39.120  31.482  79.148  1.00  0.00           O
ATOM   2318  C31 POPC   20      40.250  31.815  78.598  1.00  0.00           C
ATOM   2319  O32 POPC   20      41.182  32.308  79.232  1.00  0.00           O
ATOM   2320  C32 POPC   20      40.322  31.393  77.168  1.00  0.00           C
ATOM   2321  H2X POPC   20      39.337  31.559  76.683  1.00  0.00           H
ATOM   2322  H2Y POPC   20      40.491  30.295  77.191  1.00  0.00           H
ATOM   2323  C23 POPC   20      34.966  34.391  77.942  1.00  0.00           C
ATOM   2324  H3R POPC   20      33.948  34.062  77.643  1.00  0.00           H
ATOM   2325  H3S POPC   20      35.731  33.841  77.354  1.00  0.00           H
ATOM   2326  C24 POPC   20      35.045  35.981  77.651  1.00  0.00           C
ATOM   2327  H4R POPC   20      36.105  36.308  77.724  1.00  0.00           H
ATOM   2328  H4S POPC   20      34.444  36.582  78.366  1.00  0.00           H
ATOM   2329  C25 POPC   20      34.650  36.267  76.183  1.00  0.00           C
ATOM   2330  H5R POPC   20      33.546  36.159  76.125  1.00  0.00           H
ATOM   2331  H5S POPC   20      34.916  35.429  75.503  1.00  0.00           H
ATOM   2332  C26 POPC   20      34.818  37.664  75.536  1.00  0.00           C
ATOM   2333  H6R POPC   20      35.767  38.182  75.791  1.00  0.00           H
ATOM   2334  H6S POPC   20      34.058  38.385  75.904  1.00  0.00           H
ATOM   2335  C27 POPC   20      34.853  37.416  74.022  1.00  0.00           C
ATOM   2336  H7R POPC   20      33.964  36.932  73.564  1.00  0.00           H
ATOM   2337  H7S POPC   20      35.769  36.830  73.790  1.00  0.00           H
ATOM   2338  C28 POPC   20      35.119  38.700  73.223  1.00  0.00           C
ATOM   2339  H8R POPC   20      35.968  39.269  73.658  1.00  0.00           H
ATOM   2340  H8S POPC   20      34.238  39.353  73.397  1.00  0.00           H
ATOM   2341  C29 POPC   20      35.398  38.506  71.717  1.00  0.00           C
ATOM   2342  H91 POPC   20      36.240  37.828  71.516  1.00  0.00           H
ATOM   2343 C210 POPC   20      34.743  39.039  70.652  1.00  0.00           C
ATOM   2344 H101 POPC   20      35.054  38.737  69.641  1.00  0.00           H
ATOM   2345 C211 POPC   20      33.712  40.066  70.567  1.00  0.00           C
ATOM   2346 H11R POPC   20      33.717  40.713  71.470  1.00  0.00           H
ATOM   2347 H11S POPC   20      32.705  39.609  70.453  1.00  0.00           H
ATOM   2348 C212 POPC   20      33.802  40.892  69.246  1.00  0.00           C
ATOM   2349 H12R POPC   20      32.927  41.573  69.194  1.00  0.00           H
ATOM   2350 H12S POPC   20      33.797  40.336  68.284  1.00  0.00           H
ATOM   2351 C213 POPC   20      35.101  41.867  69.159  1.00  0.00           C
ATOM   2352 H13R POPC   20      35.986  41.204  69.263  1.00  0.00           H
ATOM   2353 H13S POPC   20      34.922  42.654  69.924  1.00  0.00           H
ATOM   2354 C214 POPC   20      35.191  42.606  67.859  1.00  0.00           C
ATOM   2355 H14R POPC   20      34.359  43.335  67.757  1.00  0.00           H
ATOM   2356 H14S POPC   20      35.192  41.923  66.983  1.00  0.00           H
ATOM   2357 C215 POPC   20      36.420  43.474  67.751  1.00  0.00           C
ATOM   2358 H15R POPC   20      36.482  44.149  68.631  1.00  0.00           H
ATOM   2359 H15S POPC   20      36.476  44.108  66.841  1.00  0.00           H
ATOM   2360 C216 POPC   20      37.793  42.718  67.749  1.00  0.00           C
ATOM   2361 H16R POPC   20      37.979  41.929  66.989  1.00  0.00           H
ATOM   2362 H16S POPC   20      37.862  42.268  68.762  1.00  0.00           H
ATOM   2363 C217 POPC   20      38.947  43.773  67.480  1.00  0.00           C
ATOM   2364 H17R POPC   20      38.815  44.686  68.099  1.00  0.00           H
ATOM   2365 H17S POPC   20      38.902  44.080  66.413  1.00  0.00           H
ATOM   2366 C218 POPC   20      40.402  43.331  67.739  1.00  0.00           C
ATOM   2367 H18R POPC   20      40.575  42.989  68.781  1.00  0.00           H
ATOM   2368 H18S POPC   20      40.993  44.248  67.528  1.00  0.00           H
ATOM   2369 H18T POPC   20      40.637  42.569  66.966  1.00  0.00           H
ATOM   2370  C33 POPC   20      41.454  32.102  76.413  1.00  0.00           C
ATOM   2371  H3X POPC   20      41.665  31.591  75.449  1.00  0.00           H
ATOM   2372  H3Y POPC   20      42.446  32.004  76.904  1.00  0.00           H
ATOM   2373  C34 POPC   20      41.271  33.570  76.183  1.00  0.00           C
ATOM   2374  H4X POPC   20      42.181  34.105  75.838  1.00  0.00           H
ATOM   2375  H4Y POPC   20      41.170  34.172  77.111  1.00  0.00           H
ATOM   2376  C35 POPC   20      40.046  33.986  75.359  1.00  0.00           C
ATOM   2377  H5X POPC   20      39.081  33.763  75.862  1.00  0.00           H
ATOM   2378  H5Y POPC   20      39.959  33.332  74.465  1.00  0.00           H
ATOM   2379  C36 POPC   20      40.030  35.536  75.259  1.00  0.00           C
ATOM   2380  H6X POPC   20      41.029  35.873  74.910  1.00  0.00           H
ATOM   2381  H6Y POPC   20      39.894  35.970  76.273  1.00  0.00           H
ATOM   2382  C37 POPC   20      38.956  35.960  74.206  1.00  0.00           C
ATOM   2383  H7X POPC   20      38.917  37.043  74.450  1.00  0.00           H
ATOM   2384  H7Y POPC   20      37.948  35.550  74.433  1.00  0.00           H
ATOM   2385  C38 POPC   20      39.408  35.811  72.732  1.00  0.00           C
ATOM   2386  H8X POPC   20      39.525  34.730  72.508  1.00  0.00           H
ATOM   2387  H8Y POPC   20      40.441  36.212  72.659  1.00  0.00           H
ATOM   2388  C39 POPC   20      38.558  36.480  71.648  1.00  0.00           C
ATOM   2389  H9X POPC   20      38.215  37.460  72.043  1.00  0.00           H
ATOM   2390  H9Y POPC   20      37.717  35.845  71.297  1.00  0.00           H
ATOM   2391 C310 POPC   20      39.276  36.814  70.419  1.00  0.00           C
ATOM   2392 H10X POPC   20      39.610  35.880  69.917  1.00  0.00           H
ATOM   2393 H10Y POPC   20      40.138  37.454  70.704  1.00  0.00           H
ATOM   2394 C311 POPC   20      38.536  37.626  69.413  1.00  0.00           C
ATOM   2395 H11X POPC   20      38.844  38.678  69.594  1.00  0.00           H
ATOM   2396 H11Y POPC   20      37.468  37.465  69.672  1.00  0.00           H
ATOM   2397 C312 POPC   20      39.036  37.463  67.981  1.00  0.00           C
ATOM   2398 H12X POPC   20      38.858  36.439  67.590  1.00  0.00           H
ATOM   2399 H12Y POPC   20      40.142  37.565  67.962  1.00  0.00           H
ATOM   2400 C313 POPC   20      38.367  38.425  67.069  1.00  0.00           C
ATOM   2401 H13X POPC   20      38.488  39.433  67.520  1.00  0.00           H
ATOM   2402 H13Y POPC   20      37.288  38.161  67.041  1.00  0.00           H
ATOM   2403 C314 POPC   20      38.743  38.290  65.609  1.00  0.00           C
ATOM   2404 H14X POPC   20      38.472  37.270  65.262  1.00  0.00           H
ATOM   2405 H14Y POPC   20      39.835  38.190  65.426  1.00  0.00           H
ATOM   2406 C315 POPC   20      38.093  39.332  64.759  1.00  0.00           C
ATOM   2407 H15X POPC   20      38.242  40.362  65.149  1.00  0.00           H
ATOM   2408 H15Y POPC   20      37.010  39.085  64.766  1.00  0.00           H
ATOM   2409 C316 POPC   20      38.525  39.220  63.293  1.00  0.00           C
ATOM   2410 H16X POPC   20      39.496  39.676  63.004  1.00  0.00           H
ATOM   2411 H16Y POPC   20      37.720  39.819  62.815  1.00  0.00           H
ATOM   2412 H16Z POPC   20      38.441  38.170  62.941  1.00  0.00           H
ATOM   2413  N   POPC   21      61.867  59.825  81.783  1.00  0.00           N
ATOM   2414  C12 POPC   21      60.913  59.412  80.664  1.00  0.00           C
ATOM   2415 H12A POPC   21      60.448  58.477  80.942  1.00  0.00           H
ATOM   2416 H12B POPC   21      61.405  59.229  79.721  1.00  0.00           H
ATOM   2417  C13 POPC   21      62.277  61.313  81.794  1.00  0.00           C
ATOM   2418 H13A POPC   21      61.347  61.861  81.812  1.00  0.00           H
ATOM   2419 H13B POPC   21      62.927  61.477  82.641  1.00  0.00           H
ATOM   2420 H13C POPC   21      62.824  61.624  80.916  1.00  0.00           H
ATOM   2421  C14 POPC   21      61.086  59.644  83.038  1.00  0.00           C
ATOM   2422 H14A POPC   21      60.227  60.271  82.850  1.00  0.00           H
ATOM   2423 H14B POPC   21      60.615  58.674  83.102  1.00  0.00           H
ATOM   2424 H14C POPC   21      61.650  59.771  83.950  1.00  0.00           H
ATOM   2425  C15 POPC   21      63.050  58.891  81.711  1.00  0.00           C
ATOM   2426 H15A POPC   21      63.855  59.160  82.379  1.00  0.00           H
ATOM   2427 H15B POPC   21      63.472  58.770  80.725  1.00  0.00           H
ATOM   2428 H15C POPC   21      62.723  57.922  82.057  1.00  0.00           H
ATOM   2429  C11 POPC   21      59.845  60.499  80.399  1.00  0.00           C
ATOM   2430 H11A POPC   21      59.465  60.420  79.358  1.00  0.00           H
ATOM   2431 H11B POPC   21      60.200  61.551  80.448  1.00  0.00           H
ATOM   2432  P   POPC   21      57.738  59.159  81.227  1.00  0.00           P
ATOM   2433  O13 POPC   21      56.838  59.076  82.380  1.00  0.00           O
ATOM   2434  O14 POPC   21      58.553  57.904  81.083  1.00  0.00           O
ATOM   2435  O12 POPC   21      58.802  60.327  81.411  1.00  0.00           O
ATOM   2436  O11 POPC   21      56.921  59.448  79.926  1.00  0.00           O
ATOM   2437  C1  POPC   21      56.374  60.741  79.493  1.00  0.00           C
ATOM   2438  HA  POPC   21      56.987  61.583  79.880  1.00  0.00           H
ATOM   2439  HB  POPC   21      55.378  60.823  79.979  1.00  0.00           H
ATOM   2440  C2  POPC   21      56.073  60.880  78.020  1.00  0.00           C
ATOM   2441  HS  POPC   21      55.413  60.009  77.820  1.00  0.00           H
ATOM   2442  O21 POPC   21      57.288  60.766  77.298  1.00  0.00           O
ATOM   2443  C21 POPC   21      57.383  59.824  76.412  1.00  0.00           C
ATOM   2444  O22 POPC   21      56.443  59.220  75.926  1.00  0.00           O
ATOM   2445  C22 POPC   21      58.826  59.495  76.115  1.00  0.00           C
ATOM   2446  H2R POPC   21      59.220  58.768  76.858  1.00  0.00           H
ATOM   2447  H2S POPC   21      59.368  60.450  76.284  1.00  0.00           H
ATOM   2448  C3  POPC   21      55.269  62.142  77.716  1.00  0.00           C
ATOM   2449  HX  POPC   21      55.927  63.006  77.949  1.00  0.00           H
ATOM   2450  HY  POPC   21      54.410  62.246  78.412  1.00  0.00           H
ATOM   2451  O31 POPC   21      54.874  62.187  76.377  1.00  0.00           O
ATOM   2452  C31 POPC   21      53.702  61.553  76.028  1.00  0.00           C
ATOM   2453  O32 POPC   21      53.038  60.908  76.748  1.00  0.00           O
ATOM   2454  C32 POPC   21      53.447  61.637  74.564  1.00  0.00           C
ATOM   2455  H2X POPC   21      54.446  61.730  74.086  1.00  0.00           H
ATOM   2456  H2Y POPC   21      52.921  62.613  74.491  1.00  0.00           H
ATOM   2457  C23 POPC   21      59.109  58.951  74.714  1.00  0.00           C
ATOM   2458  H3R POPC   21      58.591  57.983  74.545  1.00  0.00           H
ATOM   2459  H3S POPC   21      60.204  58.762  74.721  1.00  0.00           H
ATOM   2460  C24 POPC   21      58.856  59.954  73.572  1.00  0.00           C
ATOM   2461  H4R POPC   21      59.690  60.681  73.468  1.00  0.00           H
ATOM   2462  H4S POPC   21      58.006  60.562  73.949  1.00  0.00           H
ATOM   2463  C25 POPC   21      58.673  59.307  72.230  1.00  0.00           C
ATOM   2464  H5R POPC   21      57.926  58.489  72.319  1.00  0.00           H
ATOM   2465  H5S POPC   21      59.721  58.984  72.052  1.00  0.00           H
ATOM   2466  C26 POPC   21      58.274  60.264  71.163  1.00  0.00           C
ATOM   2467  H6R POPC   21      59.130  60.946  70.974  1.00  0.00           H
ATOM   2468  H6S POPC   21      57.313  60.794  71.338  1.00  0.00           H
ATOM   2469  C27 POPC   21      58.021  59.509  69.841  1.00  0.00           C
ATOM   2470  H7R POPC   21      57.085  58.910  69.869  1.00  0.00           H
ATOM   2471  H7S POPC   21      58.862  58.795  69.712  1.00  0.00           H
ATOM   2472  C28 POPC   21      58.030  60.488  68.667  1.00  0.00           C
ATOM   2473  H8R POPC   21      58.913  61.162  68.691  1.00  0.00           H
ATOM   2474  H8S POPC   21      57.166  61.186  68.702  1.00  0.00           H
ATOM   2475  C29 POPC   21      58.097  59.657  67.397  1.00  0.00           C
ATOM   2476  H91 POPC   21      58.928  58.943  67.302  1.00  0.00           H
ATOM   2477 C210 POPC   21      57.216  59.641  66.396  1.00  0.00           C
ATOM   2478 H101 POPC   21      57.338  58.903  65.589  1.00  0.00           H
ATOM   2479 C211 POPC   21      56.135  60.694  66.168  1.00  0.00           C
ATOM   2480 H11R POPC   21      56.604  61.675  66.395  1.00  0.00           H
ATOM   2481 H11S POPC   21      55.207  60.468  66.735  1.00  0.00           H
ATOM   2482 C212 POPC   21      55.853  60.777  64.619  1.00  0.00           C
ATOM   2483 H12R POPC   21      56.809  60.984  64.090  1.00  0.00           H
ATOM   2484 H12S POPC   21      55.107  61.595  64.520  1.00  0.00           H
ATOM   2485 C213 POPC   21      55.466  59.451  63.890  1.00  0.00           C
ATOM   2486 H13R POPC   21      54.720  59.045  64.606  1.00  0.00           H
ATOM   2487 H13S POPC   21      56.288  58.708  63.975  1.00  0.00           H
ATOM   2488 C214 POPC   21      54.815  59.468  62.435  1.00  0.00           C
ATOM   2489 H14R POPC   21      53.730  59.695  62.370  1.00  0.00           H
ATOM   2490 H14S POPC   21      54.930  58.492  61.918  1.00  0.00           H
ATOM   2491 C215 POPC   21      55.602  60.585  61.647  1.00  0.00           C
ATOM   2492 H15R POPC   21      56.689  60.381  61.757  1.00  0.00           H
ATOM   2493 H15S POPC   21      55.455  61.558  62.162  1.00  0.00           H
ATOM   2494 C216 POPC   21      55.343  60.723  60.146  1.00  0.00           C
ATOM   2495 H16R POPC   21      55.713  59.769  59.714  1.00  0.00           H
ATOM   2496 H16S POPC   21      55.891  61.632  59.817  1.00  0.00           H
ATOM   2497 C217 POPC   21      53.900  60.890  59.783  1.00  0.00           C
ATOM   2498 H17R POPC   21      53.122  60.100  59.855  1.00  0.00           H
ATOM   2499 H17S POPC   21      53.941  61.102  58.694  1.00  0.00           H
ATOM   2500 C218 POPC   21      53.244  62.206  60.363  1.00  0.00           C
ATOM   2501 H18R POPC   21      53.111  61.999  61.446  1.00  0.00           H
ATOM   2502 H18S POPC   21      52.270  62.349  59.848  1.00  0.00           H
ATOM   2503 H18T POPC   21      53.888  63.070  60.092  1.00  0.00           H
ATOM   2504  C33 POPC   21      52.600  60.497  74.132  1.00  0.00           C
ATOM   2505  H3X POPC   21      51.628  60.561  74.668  1.00  0.00           H
ATOM   2506  H3Y POPC   21      53.095  59.564  74.475  1.00  0.00           H
ATOM   2507  C34 POPC   21      52.363  60.435  72.660  1.00  0.00           C
ATOM   2508  H4X POPC   21      53.347  60.573  72.162  1.00  0.00           H
ATOM   2509  H4Y POPC   21      51.822  61.355  72.352  1.00  0.00           H
ATOM   2510  C35 POPC   21      51.721  59.150  72.205  1.00  0.00           C
ATOM   2511  H5X POPC   21      50.813  58.902  72.796  1.00  0.00           H
ATOM   2512  H5Y POPC   21      52.388  58.306  72.482  1.00  0.00           H
ATOM   2513  C36 POPC   21      51.339  59.175  70.741  1.00  0.00           C
ATOM   2514  H6X POPC   21      51.285  60.181  70.272  1.00  0.00           H
ATOM   2515  H6Y POPC   21      50.355  58.695  70.551  1.00  0.00           H
ATOM   2516  C37 POPC   21      52.338  58.427  69.776  1.00  0.00           C
ATOM   2517  H7X POPC   21      52.493  57.377  70.107  1.00  0.00           H
ATOM   2518  H7Y POPC   21      53.310  58.926  69.980  1.00  0.00           H
ATOM   2519  C38 POPC   21      52.049  58.490  68.265  1.00  0.00           C
ATOM   2520  H8X POPC   21      51.063  58.027  68.049  1.00  0.00           H
ATOM   2521  H8Y POPC   21      52.816  57.850  67.779  1.00  0.00           H
ATOM   2522  C39 POPC   21      52.047  59.850  67.609  1.00  0.00           C
ATOM   2523  H9X POPC   21      53.099  60.181  67.738  1.00  0.00           H
ATOM   2524  H9Y POPC   21      51.417  60.549  68.202  1.00  0.00           H
ATOM   2525 C310 POPC   21      51.598  59.694  66.142  1.00  0.00           C
ATOM   2526 H10X POPC   21      50.574  59.285  66.004  1.00  0.00           H
ATOM   2527 H10Y POPC   21      52.251  58.987  65.587  1.00  0.00           H
ATOM   2528 C311 POPC   21      51.489  61.060  65.460  1.00  0.00           C
ATOM   2529 H11X POPC   21      52.479  61.547  65.331  1.00  0.00           H
ATOM   2530 H11Y POPC   21      50.775  61.731  65.983  1.00  0.00           H
ATOM   2531 C312 POPC   21      51.044  60.966  63.954  1.00  0.00           C
ATOM   2532 H12X POPC   21      50.012  60.554  63.940  1.00  0.00           H
ATOM   2533 H12Y POPC   21      51.691  60.241  63.415  1.00  0.00           H
ATOM   2534 C313 POPC   21      50.968  62.357  63.139  1.00  0.00           C
ATOM   2535 H13X POPC   21      51.012  61.969  62.099  1.00  0.00           H
ATOM   2536 H13Y POPC   21      51.903  62.945  63.259  1.00  0.00           H
ATOM   2537 C314 POPC   21      49.707  63.239  63.361  1.00  0.00           C
ATOM   2538 H14X POPC   21      49.505  63.426  64.438  1.00  0.00           H
ATOM   2539 H14Y POPC   21      48.770  62.796  62.961  1.00  0.00           H
ATOM   2540 C315 POPC   21      49.874  64.592  62.663  1.00  0.00           C
ATOM   2541 H15X POPC   21      50.013  64.440  61.572  1.00  0.00           H
ATOM   2542 H15Y POPC   21      50.856  65.016  62.965  1.00  0.00           H
ATOM   2543 C316 POPC   21      48.722  65.572  62.916  1.00  0.00           C
ATOM   2544 H16X POPC   21      48.745  65.999  63.941  1.00  0.00           H
ATOM   2545 H16Y POPC   21      47.719  65.131  62.735  1.00  0.00           H
ATOM   2546 H16Z POPC   21      48.858  66.368  62.153  1.00  0.00           H
ATOM   2547  N   POPC   22      14.198  60.733  84.302  1.00  0.00           N
ATOM   2548  C12 POPC   22      13.035  60.798  83.370  1.00  0.00           C
ATOM   2549 H12A POPC   22      12.267  61.402  83.830  1.00  0.00           H
ATOM   2550 H12B POPC   22      12.570  59.832  83.238  1.00  0.00           H
ATOM   2551  C13 POPC   22      14.913  62.027  84.482  1.00  0.00           C
ATOM   2552 H13A POPC   22      15.214  62.428  83.525  1.00  0.00           H
ATOM   2553 H13B POPC   22      14.374  62.833  84.958  1.00  0.00           H
ATOM   2554 H13C POPC   22      15.818  61.943  85.065  1.00  0.00           H
ATOM   2555  C14 POPC   22      13.860  60.171  85.588  1.00  0.00           C
ATOM   2556 H14A POPC   22      14.530  60.445  86.390  1.00  0.00           H
ATOM   2557 H14B POPC   22      12.894  60.463  85.974  1.00  0.00           H
ATOM   2558 H14C POPC   22      13.818  59.092  85.599  1.00  0.00           H
ATOM   2559  C15 POPC   22      15.238  59.838  83.630  1.00  0.00           C
ATOM   2560 H15A POPC   22      15.296  60.126  82.591  1.00  0.00           H
ATOM   2561 H15B POPC   22      15.028  58.781  83.700  1.00  0.00           H
ATOM   2562 H15C POPC   22      16.177  60.035  84.127  1.00  0.00           H
ATOM   2563  C11 POPC   22      13.177  61.450  81.985  1.00  0.00           C
ATOM   2564 H11A POPC   22      13.427  62.533  82.015  1.00  0.00           H
ATOM   2565 H11B POPC   22      12.158  61.329  81.560  1.00  0.00           H
ATOM   2566  P   POPC   22      13.648  60.122  79.741  1.00  0.00           P
ATOM   2567  O13 POPC   22      12.873  58.915  79.983  1.00  0.00           O
ATOM   2568  O14 POPC   22      14.915  59.857  78.998  1.00  0.00           O
ATOM   2569  O12 POPC   22      14.062  60.763  81.078  1.00  0.00           O
ATOM   2570  O11 POPC   22      12.778  61.165  78.956  1.00  0.00           O
ATOM   2571  C1  POPC   22      13.277  62.209  78.117  1.00  0.00           C
ATOM   2572  HA  POPC   22      14.378  62.174  77.974  1.00  0.00           H
ATOM   2573  HB  POPC   22      13.016  63.127  78.686  1.00  0.00           H
ATOM   2574  C2  POPC   22      12.555  62.336  76.831  1.00  0.00           C
ATOM   2575  HS  POPC   22      11.461  62.213  76.980  1.00  0.00           H
ATOM   2576  O21 POPC   22      13.191  61.457  75.870  1.00  0.00           O
ATOM   2577  C21 POPC   22      12.642  60.224  75.748  1.00  0.00           C
ATOM   2578  O22 POPC   22      11.543  59.935  76.161  1.00  0.00           O
ATOM   2579  C22 POPC   22      13.547  59.286  74.943  1.00  0.00           C
ATOM   2580  H2R POPC   22      14.521  59.819  74.912  1.00  0.00           H
ATOM   2581  H2S POPC   22      13.114  59.282  73.920  1.00  0.00           H
ATOM   2582  C3  POPC   22      12.800  63.750  76.262  1.00  0.00           C
ATOM   2583  HX  POPC   22      12.677  63.720  75.158  1.00  0.00           H
ATOM   2584  HY  POPC   22      13.897  63.912  76.319  1.00  0.00           H
ATOM   2585  O31 POPC   22      12.032  64.799  76.939  1.00  0.00           O
ATOM   2586  C31 POPC   22      12.508  66.007  77.035  1.00  0.00           C
ATOM   2587  O32 POPC   22      13.579  66.377  76.647  1.00  0.00           O
ATOM   2588  C32 POPC   22      11.511  66.920  77.753  1.00  0.00           C
ATOM   2589  H2X POPC   22      12.041  67.404  78.601  1.00  0.00           H
ATOM   2590  H2Y POPC   22      10.700  66.243  78.098  1.00  0.00           H
ATOM   2591  C23 POPC   22      13.740  57.911  75.612  1.00  0.00           C
ATOM   2592  H3R POPC   22      13.790  58.007  76.718  1.00  0.00           H
ATOM   2593  H3S POPC   22      14.731  57.513  75.305  1.00  0.00           H
ATOM   2594  C24 POPC   22      12.737  56.906  75.011  1.00  0.00           C
ATOM   2595  H4R POPC   22      12.999  56.804  73.936  1.00  0.00           H
ATOM   2596  H4S POPC   22      11.686  57.248  75.120  1.00  0.00           H
ATOM   2597  C25 POPC   22      12.938  55.471  75.600  1.00  0.00           C
ATOM   2598  H5R POPC   22      12.405  54.717  74.982  1.00  0.00           H
ATOM   2599  H5S POPC   22      12.612  55.470  76.662  1.00  0.00           H
ATOM   2600  C26 POPC   22      14.346  54.942  75.518  1.00  0.00           C
ATOM   2601  H6R POPC   22      14.452  53.934  75.973  1.00  0.00           H
ATOM   2602  H6S POPC   22      15.107  55.614  75.971  1.00  0.00           H
ATOM   2603  C27 POPC   22      14.900  54.762  74.032  1.00  0.00           C
ATOM   2604  H7R POPC   22      15.066  55.762  73.578  1.00  0.00           H
ATOM   2605  H7S POPC   22      14.102  54.316  73.401  1.00  0.00           H
ATOM   2606  C28 POPC   22      16.144  53.924  73.893  1.00  0.00           C
ATOM   2607  H8R POPC   22      16.465  53.924  72.830  1.00  0.00           H
ATOM   2608  H8S POPC   22      15.772  52.896  74.089  1.00  0.00           H
ATOM   2609  C29 POPC   22      17.208  54.242  74.869  1.00  0.00           C
ATOM   2610  H91 POPC   22      16.875  54.732  75.796  1.00  0.00           H
ATOM   2611 C210 POPC   22      18.503  54.020  74.824  1.00  0.00           C
ATOM   2612 H101 POPC   22      19.106  54.243  75.717  1.00  0.00           H
ATOM   2613 C211 POPC   22      19.254  53.258  73.786  1.00  0.00           C
ATOM   2614 H11R POPC   22      18.458  52.771  73.184  1.00  0.00           H
ATOM   2615 H11S POPC   22      19.855  52.443  74.243  1.00  0.00           H
ATOM   2616 C212 POPC   22      20.193  54.110  72.880  1.00  0.00           C
ATOM   2617 H12R POPC   22      20.918  53.418  72.402  1.00  0.00           H
ATOM   2618 H12S POPC   22      20.748  54.877  73.460  1.00  0.00           H
ATOM   2619 C213 POPC   22      19.535  54.850  71.780  1.00  0.00           C
ATOM   2620 H13R POPC   22      18.822  55.620  72.146  1.00  0.00           H
ATOM   2621 H13S POPC   22      18.855  54.135  71.269  1.00  0.00           H
ATOM   2622 C214 POPC   22      20.604  55.583  70.904  1.00  0.00           C
ATOM   2623 H14R POPC   22      21.263  54.720  70.667  1.00  0.00           H
ATOM   2624 H14S POPC   22      21.162  56.425  71.365  1.00  0.00           H
ATOM   2625 C215 POPC   22      19.974  56.078  69.639  1.00  0.00           C
ATOM   2626 H15R POPC   22      19.185  55.346  69.364  1.00  0.00           H
ATOM   2627 H15S POPC   22      20.623  56.042  68.738  1.00  0.00           H
ATOM   2628 C216 POPC   22      19.414  57.488  69.687  1.00  0.00           C
ATOM   2629 H16R POPC   22      20.215  58.241  69.530  1.00  0.00           H
ATOM   2630 H16S POPC   22      19.015  57.731  70.695  1.00  0.00           H
ATOM   2631 C217 POPC   22      18.309  57.892  68.678  1.00  0.00           C
ATOM   2632 H17R POPC   22      17.316  57.527  69.018  1.00  0.00           H
ATOM   2633 H17S POPC   22      18.589  57.473  67.688  1.00  0.00           H
ATOM   2634 C218 POPC   22      18.337  59.444  68.457  1.00  0.00           C
ATOM   2635 H18R POPC   22      19.392  59.786  68.391  1.00  0.00           H
ATOM   2636 H18S POPC   22      17.919  59.837  69.409  1.00  0.00           H
ATOM   2637 H18T POPC   22      17.676  59.836  67.655  1.00  0.00           H
ATOM   2638  C33 POPC   22      11.006  67.991  76.811  1.00  0.00           C
ATOM   2639  H3X POPC   22      11.744  68.680  76.348  1.00  0.00           H
ATOM   2640  H3Y POPC   22      10.374  68.758  77.310  1.00  0.00           H
ATOM   2641  C34 POPC   22      10.186  67.320  75.635  1.00  0.00           C
ATOM   2642  H4X POPC   22       9.388  66.651  76.022  1.00  0.00           H
ATOM   2643  H4Y POPC   22      10.918  66.699  75.076  1.00  0.00           H
ATOM   2644  C35 POPC   22       9.483  68.289  74.752  1.00  0.00           C
ATOM   2645  H5X POPC   22      10.156  68.920  74.132  1.00  0.00           H
ATOM   2646  H5Y POPC   22       8.829  68.915  75.396  1.00  0.00           H
ATOM   2647  C36 POPC   22       8.682  67.555  73.604  1.00  0.00           C
ATOM   2648  H6X POPC   22       7.948  66.894  74.113  1.00  0.00           H
ATOM   2649  H6Y POPC   22       9.378  66.946  72.988  1.00  0.00           H
ATOM   2650  C37 POPC   22       7.889  68.611  72.811  1.00  0.00           C
ATOM   2651  H7X POPC   22       8.608  69.393  72.487  1.00  0.00           H
ATOM   2652  H7Y POPC   22       7.243  69.104  73.569  1.00  0.00           H
ATOM   2653  C38 POPC   22       7.153  67.940  71.603  1.00  0.00           C
ATOM   2654  H8X POPC   22       6.484  67.190  72.077  1.00  0.00           H
ATOM   2655  H8Y POPC   22       7.851  67.495  70.862  1.00  0.00           H
ATOM   2656  C39 POPC   22       6.186  68.997  70.925  1.00  0.00           C
ATOM   2657  H9X POPC   22       6.987  69.717  70.652  1.00  0.00           H
ATOM   2658  H9Y POPC   22       5.435  69.433  71.617  1.00  0.00           H
ATOM   2659 C310 POPC   22       5.520  68.449  69.670  1.00  0.00           C
ATOM   2660 H10X POPC   22       4.589  68.030  70.108  1.00  0.00           H
ATOM   2661 H10Y POPC   22       6.170  67.729  69.128  1.00  0.00           H
ATOM   2662 C311 POPC   22       5.142  69.540  68.620  1.00  0.00           C
ATOM   2663 H11X POPC   22       4.576  70.406  69.026  1.00  0.00           H
ATOM   2664 H11Y POPC   22       6.023  69.865  68.026  1.00  0.00           H
ATOM   2665 C312 POPC   22       4.119  69.033  67.523  1.00  0.00           C
ATOM   2666 H12X POPC   22       3.270  68.594  68.091  1.00  0.00           H
ATOM   2667 H12Y POPC   22       4.477  68.220  66.855  1.00  0.00           H
ATOM   2668 C313 POPC   22       3.793  70.215  66.596  1.00  0.00           C
ATOM   2669 H13X POPC   22       4.764  70.423  66.098  1.00  0.00           H
ATOM   2670 H13Y POPC   22       3.380  71.091  67.140  1.00  0.00           H
ATOM   2671 C314 POPC   22       2.747  69.824  65.518  1.00  0.00           C
ATOM   2672 H14X POPC   22       1.795  69.620  66.053  1.00  0.00           H
ATOM   2673 H14Y POPC   22       3.054  68.872  65.035  1.00  0.00           H
ATOM   2674 C315 POPC   22       2.367  70.892  64.479  1.00  0.00           C
ATOM   2675 H15X POPC   22       3.291  71.117  63.904  1.00  0.00           H
ATOM   2676 H15Y POPC   22       2.156  71.790  65.098  1.00  0.00           H
ATOM   2677 C316 POPC   22       1.316  70.428  63.490  1.00  0.00           C
ATOM   2678 H16X POPC   22       1.029  71.281  62.839  1.00  0.00           H
ATOM   2679 H16Y POPC   22       0.316  70.262  63.944  1.00  0.00           H
ATOM   2680 H16Z POPC   22       1.633  69.650  62.763  1.00  0.00           H
ATOM   2681  N   POPC   23      48.267  51.287  80.079  1.00  0.00           N
ATOM   2682  C12 POPC   23      49.051  51.380  78.788  1.00  0.00           C
ATOM   2683 H12A POPC   23      48.342  51.203  77.994  1.00  0.00           H
ATOM   2684 H12B POPC   23      49.708  50.525  78.732  1.00  0.00           H
ATOM   2685  C13 POPC   23      47.688  49.926  80.146  1.00  0.00           C
ATOM   2686 H13A POPC   23      47.239  49.712  81.104  1.00  0.00           H
ATOM   2687 H13B POPC   23      46.884  49.844  79.430  1.00  0.00           H
ATOM   2688 H13C POPC   23      48.445  49.182  79.944  1.00  0.00           H
ATOM   2689  C14 POPC   23      49.217  51.533  81.279  1.00  0.00           C
ATOM   2690 H14A POPC   23      48.699  51.308  82.200  1.00  0.00           H
ATOM   2691 H14B POPC   23      50.106  50.919  81.248  1.00  0.00           H
ATOM   2692 H14C POPC   23      49.522  52.566  81.356  1.00  0.00           H
ATOM   2693  C15 POPC   23      47.225  52.284  79.999  1.00  0.00           C
ATOM   2694 H15A POPC   23      47.578  53.292  79.835  1.00  0.00           H
ATOM   2695 H15B POPC   23      46.621  52.219  80.892  1.00  0.00           H
ATOM   2696 H15C POPC   23      46.572  52.018  79.181  1.00  0.00           H
ATOM   2697  C11 POPC   23      49.930  52.611  78.563  1.00  0.00           C
ATOM   2698 H11A POPC   23      49.368  53.557  78.715  1.00  0.00           H
ATOM   2699 H11B POPC   23      50.241  52.707  77.501  1.00  0.00           H
ATOM   2700  P   POPC   23      52.364  51.612  78.959  1.00  0.00           P
ATOM   2701  O13 POPC   23      51.821  50.238  78.846  1.00  0.00           O
ATOM   2702  O14 POPC   23      53.453  51.798  79.913  1.00  0.00           O
ATOM   2703  O12 POPC   23      51.123  52.603  79.345  1.00  0.00           O
ATOM   2704  O11 POPC   23      52.842  52.115  77.525  1.00  0.00           O
ATOM   2705  C1  POPC   23      52.590  53.440  77.049  1.00  0.00           C
ATOM   2706  HA  POPC   23      53.612  53.871  76.977  1.00  0.00           H
ATOM   2707  HB  POPC   23      52.060  54.118  77.751  1.00  0.00           H
ATOM   2708  C2  POPC   23      52.084  53.597  75.588  1.00  0.00           C
ATOM   2709  HS  POPC   23      51.066  53.163  75.481  1.00  0.00           H
ATOM   2710  O21 POPC   23      52.976  52.924  74.779  1.00  0.00           O
ATOM   2711  C21 POPC   23      52.652  51.666  74.421  1.00  0.00           C
ATOM   2712  O22 POPC   23      51.708  50.978  74.829  1.00  0.00           O
ATOM   2713  C22 POPC   23      53.771  51.168  73.467  1.00  0.00           C
ATOM   2714  H2R POPC   23      54.717  51.022  74.030  1.00  0.00           H
ATOM   2715  H2S POPC   23      53.904  51.956  72.694  1.00  0.00           H
ATOM   2716  C3  POPC   23      52.262  55.092  75.035  1.00  0.00           C
ATOM   2717  HX  POPC   23      53.233  55.510  75.376  1.00  0.00           H
ATOM   2718  HY  POPC   23      51.428  55.766  75.327  1.00  0.00           H
ATOM   2719  O31 POPC   23      52.320  55.011  73.577  1.00  0.00           O
ATOM   2720  C31 POPC   23      51.123  54.891  73.018  1.00  0.00           C
ATOM   2721  O32 POPC   23      50.108  54.841  73.607  1.00  0.00           O
ATOM   2722  C32 POPC   23      51.304  54.641  71.469  1.00  0.00           C
ATOM   2723  H2X POPC   23      52.326  54.216  71.372  1.00  0.00           H
ATOM   2724  H2Y POPC   23      51.184  55.603  70.927  1.00  0.00           H
ATOM   2725  C23 POPC   23      53.492  49.829  72.804  1.00  0.00           C
ATOM   2726  H3R POPC   23      52.583  49.830  72.166  1.00  0.00           H
ATOM   2727  H3S POPC   23      53.369  49.117  73.648  1.00  0.00           H
ATOM   2728  C24 POPC   23      54.740  49.361  72.027  1.00  0.00           C
ATOM   2729  H4R POPC   23      54.659  48.298  71.714  1.00  0.00           H
ATOM   2730  H4S POPC   23      55.707  49.449  72.567  1.00  0.00           H
ATOM   2731  C25 POPC   23      55.042  50.195  70.757  1.00  0.00           C
ATOM   2732  H5R POPC   23      55.961  49.721  70.350  1.00  0.00           H
ATOM   2733  H5S POPC   23      55.421  51.215  70.980  1.00  0.00           H
ATOM   2734  C26 POPC   23      54.038  50.151  69.635  1.00  0.00           C
ATOM   2735  H6R POPC   23      53.163  50.763  69.941  1.00  0.00           H
ATOM   2736  H6S POPC   23      53.681  49.125  69.403  1.00  0.00           H
ATOM   2737  C27 POPC   23      54.637  50.843  68.347  1.00  0.00           C
ATOM   2738  H7R POPC   23      54.406  50.239  67.443  1.00  0.00           H
ATOM   2739  H7S POPC   23      55.743  50.915  68.423  1.00  0.00           H
ATOM   2740  C28 POPC   23      54.191  52.313  68.149  1.00  0.00           C
ATOM   2741  H8R POPC   23      53.107  52.188  67.938  1.00  0.00           H
ATOM   2742  H8S POPC   23      54.712  52.773  67.282  1.00  0.00           H
ATOM   2743  C29 POPC   23      54.314  53.141  69.435  1.00  0.00           C
ATOM   2744  H91 POPC   23      53.719  52.789  70.290  1.00  0.00           H
ATOM   2745 C210 POPC   23      54.827  54.390  69.490  1.00  0.00           C
ATOM   2746 H101 POPC   23      54.805  54.896  70.466  1.00  0.00           H
ATOM   2747 C211 POPC   23      55.291  55.195  68.368  1.00  0.00           C
ATOM   2748 H11R POPC   23      55.244  56.257  68.690  1.00  0.00           H
ATOM   2749 H11S POPC   23      54.644  55.059  67.474  1.00  0.00           H
ATOM   2750 C212 POPC   23      56.727  54.882  67.890  1.00  0.00           C
ATOM   2751 H12R POPC   23      56.926  53.792  67.967  1.00  0.00           H
ATOM   2752 H12S POPC   23      57.490  55.241  68.613  1.00  0.00           H
ATOM   2753 C213 POPC   23      57.068  55.333  66.513  1.00  0.00           C
ATOM   2754 H13R POPC   23      57.145  56.437  66.610  1.00  0.00           H
ATOM   2755 H13S POPC   23      56.403  55.122  65.649  1.00  0.00           H
ATOM   2756 C214 POPC   23      58.481  55.080  66.114  1.00  0.00           C
ATOM   2757 H14R POPC   23      58.763  54.050  65.808  1.00  0.00           H
ATOM   2758 H14S POPC   23      59.052  55.253  67.052  1.00  0.00           H
ATOM   2759 C215 POPC   23      59.087  56.135  65.135  1.00  0.00           C
ATOM   2760 H15R POPC   23      60.174  55.926  65.038  1.00  0.00           H
ATOM   2761 H15S POPC   23      59.020  57.109  65.666  1.00  0.00           H
ATOM   2762 C216 POPC   23      58.446  56.088  63.746  1.00  0.00           C
ATOM   2763 H16R POPC   23      57.343  56.225  63.755  1.00  0.00           H
ATOM   2764 H16S POPC   23      58.706  55.108  63.291  1.00  0.00           H
ATOM   2765 C217 POPC   23      59.043  57.255  62.811  1.00  0.00           C
ATOM   2766 H17R POPC   23      60.130  57.087  62.658  1.00  0.00           H
ATOM   2767 H17S POPC   23      58.827  58.119  63.476  1.00  0.00           H
ATOM   2768 C218 POPC   23      58.207  57.415  61.538  1.00  0.00           C
ATOM   2769 H18R POPC   23      57.109  57.486  61.695  1.00  0.00           H
ATOM   2770 H18S POPC   23      58.473  56.631  60.798  1.00  0.00           H
ATOM   2771 H18T POPC   23      58.471  58.391  61.077  1.00  0.00           H
ATOM   2772  C33 POPC   23      50.304  53.613  70.971  1.00  0.00           C
ATOM   2773  H3X POPC   23      49.281  54.041  70.908  1.00  0.00           H
ATOM   2774  H3Y POPC   23      50.127  52.739  71.634  1.00  0.00           H
ATOM   2775  C34 POPC   23      50.539  52.975  69.554  1.00  0.00           C
ATOM   2776  H4X POPC   23      51.621  53.058  69.317  1.00  0.00           H
ATOM   2777  H4Y POPC   23      50.079  53.581  68.744  1.00  0.00           H
ATOM   2778  C35 POPC   23      49.958  51.621  69.494  1.00  0.00           C
ATOM   2779  H5X POPC   23      48.863  51.684  69.672  1.00  0.00           H
ATOM   2780  H5Y POPC   23      50.121  50.959  70.372  1.00  0.00           H
ATOM   2781  C36 POPC   23      50.101  50.803  68.139  1.00  0.00           C
ATOM   2782  H6X POPC   23      51.165  50.481  68.118  1.00  0.00           H
ATOM   2783  H6Y POPC   23      49.936  51.465  67.263  1.00  0.00           H
ATOM   2784  C37 POPC   23      49.184  49.594  68.021  1.00  0.00           C
ATOM   2785  H7X POPC   23      48.513  49.579  67.135  1.00  0.00           H
ATOM   2786  H7Y POPC   23      48.525  49.534  68.913  1.00  0.00           H
ATOM   2787  C38 POPC   23      49.988  48.236  67.871  1.00  0.00           C
ATOM   2788  H8X POPC   23      51.080  48.334  68.054  1.00  0.00           H
ATOM   2789  H8Y POPC   23      49.931  48.034  66.780  1.00  0.00           H
ATOM   2790  C39 POPC   23      49.450  47.097  68.788  1.00  0.00           C
ATOM   2791  H9X POPC   23      49.359  47.609  69.770  1.00  0.00           H
ATOM   2792  H9Y POPC   23      50.161  46.244  68.835  1.00  0.00           H
ATOM   2793 C310 POPC   23      48.094  46.557  68.352  1.00  0.00           C
ATOM   2794 H10X POPC   23      48.184  46.070  67.357  1.00  0.00           H
ATOM   2795 H10Y POPC   23      47.394  47.418  68.302  1.00  0.00           H
ATOM   2796 C311 POPC   23      47.476  45.533  69.335  1.00  0.00           C
ATOM   2797 H11X POPC   23      47.487  46.080  70.302  1.00  0.00           H
ATOM   2798 H11Y POPC   23      48.180  44.697  69.536  1.00  0.00           H
ATOM   2799 C312 POPC   23      46.059  45.049  68.924  1.00  0.00           C
ATOM   2800 H12X POPC   23      45.420  45.958  68.899  1.00  0.00           H
ATOM   2801 H12Y POPC   23      45.644  44.281  69.612  1.00  0.00           H
ATOM   2802 C313 POPC   23      46.118  44.366  67.561  1.00  0.00           C
ATOM   2803 H13X POPC   23      46.654  44.963  66.792  1.00  0.00           H
ATOM   2804 H13Y POPC   23      45.092  44.244  67.154  1.00  0.00           H
ATOM   2805 C314 POPC   23      46.726  42.977  67.805  1.00  0.00           C
ATOM   2806 H14X POPC   23      46.245  42.336  68.574  1.00  0.00           H
ATOM   2807 H14Y POPC   23      47.783  43.206  68.058  1.00  0.00           H
ATOM   2808 C315 POPC   23      46.517  42.155  66.494  1.00  0.00           C
ATOM   2809 H15X POPC   23      46.876  42.781  65.649  1.00  0.00           H
ATOM   2810 H15Y POPC   23      45.461  41.818  66.418  1.00  0.00           H
ATOM   2811 C316 POPC   23      47.386  40.832  66.511  1.00  0.00           C
ATOM   2812 H16X POPC   23      47.235  40.178  67.396  1.00  0.00           H
ATOM   2813 H16Y POPC   23      48.485  40.997  66.525  1.00  0.00           H
ATOM   2814 H16Z POPC   23      47.148  40.274  65.580  1.00  0.00           H
ATOM   2815  N   POPC   24      22.859  41.147  87.708  1.00  0.00           N
ATOM   2816  C12 POPC   24      22.301  41.450  86.294  1.00  0.00           C
ATOM   2817 H12A POPC   24      23.145  41.343  85.629  1.00  0.00           H
ATOM   2818 H12B POPC   24      22.055  42.501  86.248  1.00  0.00           H
ATOM   2819  C13 POPC   24      21.883  41.519  88.822  1.00  0.00           C
ATOM   2820 H13A POPC   24      21.116  40.758  88.828  1.00  0.00           H
ATOM   2821 H13B POPC   24      22.388  41.564  89.776  1.00  0.00           H
ATOM   2822 H13C POPC   24      21.470  42.501  88.642  1.00  0.00           H
ATOM   2823  C14 POPC   24      23.254  39.701  87.842  1.00  0.00           C
ATOM   2824 H14A POPC   24      24.195  39.432  87.384  1.00  0.00           H
ATOM   2825 H14B POPC   24      23.370  39.377  88.866  1.00  0.00           H
ATOM   2826 H14C POPC   24      22.540  38.987  87.459  1.00  0.00           H
ATOM   2827  C15 POPC   24      23.971  42.121  87.995  1.00  0.00           C
ATOM   2828 H15A POPC   24      23.594  43.131  87.936  1.00  0.00           H
ATOM   2829 H15B POPC   24      24.777  42.045  87.279  1.00  0.00           H
ATOM   2830 H15C POPC   24      24.363  42.082  89.001  1.00  0.00           H
ATOM   2831  C11 POPC   24      21.084  40.641  85.871  1.00  0.00           C
ATOM   2832 H11A POPC   24      21.228  39.587  86.190  1.00  0.00           H
ATOM   2833 H11B POPC   24      21.038  40.512  84.768  1.00  0.00           H
ATOM   2834  P   POPC   24      19.194  42.514  85.596  1.00  0.00           P
ATOM   2835  O13 POPC   24      20.338  43.409  85.290  1.00  0.00           O
ATOM   2836  O14 POPC   24      18.159  42.990  86.501  1.00  0.00           O
ATOM   2837  O12 POPC   24      19.792  41.216  86.319  1.00  0.00           O
ATOM   2838  O11 POPC   24      18.538  41.933  84.268  1.00  0.00           O
ATOM   2839  C1  POPC   24      17.991  40.645  84.123  1.00  0.00           C
ATOM   2840  HA  POPC   24      16.910  40.857  83.977  1.00  0.00           H
ATOM   2841  HB  POPC   24      18.103  39.966  84.996  1.00  0.00           H
ATOM   2842  C2  POPC   24      18.574  39.833  82.908  1.00  0.00           C
ATOM   2843  HS  POPC   24      19.623  39.571  83.164  1.00  0.00           H
ATOM   2844  O21 POPC   24      18.487  40.646  81.713  1.00  0.00           O
ATOM   2845  C21 POPC   24      19.517  40.762  81.049  1.00  0.00           C
ATOM   2846  O22 POPC   24      20.567  40.150  81.234  1.00  0.00           O
ATOM   2847  C22 POPC   24      19.347  41.832  79.987  1.00  0.00           C
ATOM   2848  H2R POPC   24      18.289  41.755  79.655  1.00  0.00           H
ATOM   2849  H2S POPC   24      19.413  42.809  80.511  1.00  0.00           H
ATOM   2850  C3  POPC   24      17.863  38.481  82.685  1.00  0.00           C
ATOM   2851  HX  POPC   24      16.779  38.632  82.875  1.00  0.00           H
ATOM   2852  HY  POPC   24      18.221  37.796  83.483  1.00  0.00           H
ATOM   2853  O31 POPC   24      18.088  37.920  81.388  1.00  0.00           O
ATOM   2854  C31 POPC   24      19.162  37.274  81.115  1.00  0.00           C
ATOM   2855  O32 POPC   24      20.052  36.930  81.925  1.00  0.00           O
ATOM   2856  C32 POPC   24      19.351  36.979  79.678  1.00  0.00           C
ATOM   2857  H2X POPC   24      19.335  37.978  79.192  1.00  0.00           H
ATOM   2858  H2Y POPC   24      18.593  36.311  79.218  1.00  0.00           H
ATOM   2859  C23 POPC   24      20.400  41.907  78.835  1.00  0.00           C
ATOM   2860  H3R POPC   24      21.342  41.811  79.415  1.00  0.00           H
ATOM   2861  H3S POPC   24      20.491  42.890  78.325  1.00  0.00           H
ATOM   2862  C24 POPC   24      20.235  40.779  77.828  1.00  0.00           C
ATOM   2863  H4R POPC   24      19.185  40.833  77.470  1.00  0.00           H
ATOM   2864  H4S POPC   24      20.375  39.869  78.451  1.00  0.00           H
ATOM   2865  C25 POPC   24      21.210  40.962  76.686  1.00  0.00           C
ATOM   2866  H5R POPC   24      21.330  39.940  76.266  1.00  0.00           H
ATOM   2867  H5S POPC   24      22.185  41.270  77.118  1.00  0.00           H
ATOM   2868  C26 POPC   24      20.794  42.104  75.693  1.00  0.00           C
ATOM   2869  H6R POPC   24      21.073  43.054  76.197  1.00  0.00           H
ATOM   2870  H6S POPC   24      19.702  42.116  75.493  1.00  0.00           H
ATOM   2871  C27 POPC   24      21.516  41.931  74.322  1.00  0.00           C
ATOM   2872  H7R POPC   24      21.531  40.860  74.025  1.00  0.00           H
ATOM   2873  H7S POPC   24      22.557  42.249  74.541  1.00  0.00           H
ATOM   2874  C28 POPC   24      20.887  42.716  73.180  1.00  0.00           C
ATOM   2875  H8R POPC   24      19.873  42.334  72.938  1.00  0.00           H
ATOM   2876  H8S POPC   24      21.472  42.466  72.269  1.00  0.00           H
ATOM   2877  C29 POPC   24      21.061  44.153  73.406  1.00  0.00           C
ATOM   2878  H91 POPC   24      20.371  44.514  74.183  1.00  0.00           H
ATOM   2879 C210 POPC   24      22.067  44.952  73.025  1.00  0.00           C
ATOM   2880 H101 POPC   24      22.057  46.049  73.105  1.00  0.00           H
ATOM   2881 C211 POPC   24      23.064  44.543  71.955  1.00  0.00           C
ATOM   2882 H11R POPC   24      23.290  43.471  72.136  1.00  0.00           H
ATOM   2883 H11S POPC   24      24.036  45.068  72.075  1.00  0.00           H
ATOM   2884 C212 POPC   24      22.630  44.739  70.517  1.00  0.00           C
ATOM   2885 H12R POPC   24      21.858  43.966  70.317  1.00  0.00           H
ATOM   2886 H12S POPC   24      23.528  44.500  69.909  1.00  0.00           H
ATOM   2887 C213 POPC   24      21.999  46.146  70.251  1.00  0.00           C
ATOM   2888 H13R POPC   24      22.784  46.840  70.620  1.00  0.00           H
ATOM   2889 H13S POPC   24      21.130  46.278  70.931  1.00  0.00           H
ATOM   2890 C214 POPC   24      21.658  46.486  68.802  1.00  0.00           C
ATOM   2891 H14R POPC   24      21.059  47.421  68.780  1.00  0.00           H
ATOM   2892 H14S POPC   24      21.005  45.719  68.334  1.00  0.00           H
ATOM   2893 C215 POPC   24      22.955  46.627  68.027  1.00  0.00           C
ATOM   2894 H15R POPC   24      23.216  45.594  67.713  1.00  0.00           H
ATOM   2895 H15S POPC   24      23.632  47.129  68.751  1.00  0.00           H
ATOM   2896 C216 POPC   24      22.761  47.419  66.720  1.00  0.00           C
ATOM   2897 H16R POPC   24      22.366  48.431  66.955  1.00  0.00           H
ATOM   2898 H16S POPC   24      22.127  46.813  66.039  1.00  0.00           H
ATOM   2899 C217 POPC   24      24.061  47.650  65.986  1.00  0.00           C
ATOM   2900 H17R POPC   24      24.526  46.745  65.541  1.00  0.00           H
ATOM   2901 H17S POPC   24      24.755  47.993  66.784  1.00  0.00           H
ATOM   2902 C218 POPC   24      24.127  48.546  64.735  1.00  0.00           C
ATOM   2903 H18R POPC   24      23.665  49.542  64.907  1.00  0.00           H
ATOM   2904 H18S POPC   24      23.479  48.125  63.938  1.00  0.00           H
ATOM   2905 H18T POPC   24      25.161  48.786  64.408  1.00  0.00           H
ATOM   2906  C33 POPC   24      20.745  36.240  79.437  1.00  0.00           C
ATOM   2907  H3X POPC   24      20.731  35.267  79.975  1.00  0.00           H
ATOM   2908  H3Y POPC   24      21.639  36.698  79.910  1.00  0.00           H
ATOM   2909  C34 POPC   24      21.060  36.121  77.921  1.00  0.00           C
ATOM   2910  H4X POPC   24      22.091  35.733  77.780  1.00  0.00           H
ATOM   2911  H4Y POPC   24      21.226  37.128  77.483  1.00  0.00           H
ATOM   2912  C35 POPC   24      20.087  35.159  77.199  1.00  0.00           C
ATOM   2913  H5X POPC   24      19.134  35.687  76.981  1.00  0.00           H
ATOM   2914  H5Y POPC   24      19.905  34.318  77.901  1.00  0.00           H
ATOM   2915  C36 POPC   24      20.475  34.720  75.839  1.00  0.00           C
ATOM   2916  H6X POPC   24      19.779  33.993  75.370  1.00  0.00           H
ATOM   2917  H6Y POPC   24      21.426  34.207  76.100  1.00  0.00           H
ATOM   2918  C37 POPC   24      20.789  35.922  74.834  1.00  0.00           C
ATOM   2919  H7X POPC   24      21.384  36.696  75.363  1.00  0.00           H
ATOM   2920  H7Y POPC   24      19.830  36.436  74.608  1.00  0.00           H
ATOM   2921  C38 POPC   24      21.445  35.575  73.503  1.00  0.00           C
ATOM   2922  H8X POPC   24      20.914  34.934  72.766  1.00  0.00           H
ATOM   2923  H8Y POPC   24      22.389  35.045  73.752  1.00  0.00           H
ATOM   2924  C39 POPC   24      21.771  36.831  72.611  1.00  0.00           C
ATOM   2925  H9X POPC   24      22.300  37.475  73.345  1.00  0.00           H
ATOM   2926  H9Y POPC   24      20.793  37.092  72.153  1.00  0.00           H
ATOM   2927 C310 POPC   24      22.783  36.395  71.535  1.00  0.00           C
ATOM   2928 H10X POPC   24      22.305  35.898  70.663  1.00  0.00           H
ATOM   2929 H10Y POPC   24      23.575  35.750  71.973  1.00  0.00           H
ATOM   2930 C311 POPC   24      23.486  37.648  71.018  1.00  0.00           C
ATOM   2931 H11X POPC   24      24.499  37.420  70.623  1.00  0.00           H
ATOM   2932 H11Y POPC   24      23.684  38.377  71.832  1.00  0.00           H
ATOM   2933 C312 POPC   24      22.554  38.433  70.079  1.00  0.00           C
ATOM   2934 H12X POPC   24      21.577  38.603  70.578  1.00  0.00           H
ATOM   2935 H12Y POPC   24      22.280  37.796  69.211  1.00  0.00           H
ATOM   2936 C313 POPC   24      23.219  39.770  69.683  1.00  0.00           C
ATOM   2937 H13X POPC   24      24.055  39.616  68.968  1.00  0.00           H
ATOM   2938 H13Y POPC   24      23.627  40.137  70.649  1.00  0.00           H
ATOM   2939 C314 POPC   24      22.175  40.901  69.335  1.00  0.00           C
ATOM   2940 H14X POPC   24      22.594  41.901  69.090  1.00  0.00           H
ATOM   2941 H14Y POPC   24      21.527  40.989  70.233  1.00  0.00           H
ATOM   2942 C315 POPC   24      21.258  40.550  68.170  1.00  0.00           C
ATOM   2943 H15X POPC   24      20.333  41.166  68.161  1.00  0.00           H
ATOM   2944 H15Y POPC   24      20.894  39.506  68.287  1.00  0.00           H
ATOM   2945 C316 POPC   24      21.988  40.702  66.824  1.00  0.00           C
ATOM   2946 H16X POPC   24      22.427  41.719  66.730  1.00  0.00           H
ATOM   2947 H16Y POPC   24      21.472  40.386  65.892  1.00  0.00           H
ATOM   2948 H16Z POPC   24      22.843  39.993  66.801  1.00  0.00           H
ATOM   2949  N   POPC   25      39.718  53.593  83.819  1.00  0.00           N
ATOM   2950  C12 POPC   25      40.579  54.170  82.638  1.00  0.00           C
ATOM   2951 H12A POPC   25      41.635  53.967  82.738  1.00  0.00           H
ATOM   2952 H12B POPC   25      40.474  55.244  82.603  1.00  0.00           H
ATOM   2953  C13 POPC   25      40.132  52.203  84.199  1.00  0.00           C
ATOM   2954 H13A POPC   25      40.097  51.480  83.397  1.00  0.00           H
ATOM   2955 H13B POPC   25      41.126  52.000  84.567  1.00  0.00           H
ATOM   2956 H13C POPC   25      39.411  51.777  84.882  1.00  0.00           H
ATOM   2957  C14 POPC   25      39.961  54.467  85.004  1.00  0.00           C
ATOM   2958 H14A POPC   25      39.563  54.044  85.914  1.00  0.00           H
ATOM   2959 H14B POPC   25      41.015  54.412  85.234  1.00  0.00           H
ATOM   2960 H14C POPC   25      39.363  55.365  84.967  1.00  0.00           H
ATOM   2961  C15 POPC   25      38.260  53.628  83.481  1.00  0.00           C
ATOM   2962 H15A POPC   25      38.011  52.786  82.853  1.00  0.00           H
ATOM   2963 H15B POPC   25      38.112  54.509  82.874  1.00  0.00           H
ATOM   2964 H15C POPC   25      37.660  53.657  84.379  1.00  0.00           H
ATOM   2965  C11 POPC   25      40.117  53.622  81.242  1.00  0.00           C
ATOM   2966 H11A POPC   25      39.840  52.548  81.309  1.00  0.00           H
ATOM   2967 H11B POPC   25      41.048  53.718  80.644  1.00  0.00           H
ATOM   2968  P   POPC   25      39.044  55.855  80.117  1.00  0.00           P
ATOM   2969  O13 POPC   25      39.205  56.836  81.241  1.00  0.00           O
ATOM   2970  O14 POPC   25      37.895  55.982  79.215  1.00  0.00           O
ATOM   2971  O12 POPC   25      39.020  54.396  80.776  1.00  0.00           O
ATOM   2972  O11 POPC   25      40.335  55.864  79.247  1.00  0.00           O
ATOM   2973  C1  POPC   25      40.521  54.972  78.158  1.00  0.00           C
ATOM   2974  HA  POPC   25      39.558  54.748  77.653  1.00  0.00           H
ATOM   2975  HB  POPC   25      41.125  54.059  78.346  1.00  0.00           H
ATOM   2976  C2  POPC   25      41.197  55.684  76.937  1.00  0.00           C
ATOM   2977  HS  POPC   25      42.196  56.047  77.261  1.00  0.00           H
ATOM   2978  O21 POPC   25      40.257  56.780  76.630  1.00  0.00           O
ATOM   2979  C21 POPC   25      40.582  57.957  77.141  1.00  0.00           C
ATOM   2980  O22 POPC   25      41.681  58.329  77.575  1.00  0.00           O
ATOM   2981  C22 POPC   25      39.316  58.849  77.022  1.00  0.00           C
ATOM   2982  H2R POPC   25      38.710  58.552  77.905  1.00  0.00           H
ATOM   2983  H2S POPC   25      38.707  58.638  76.118  1.00  0.00           H
ATOM   2984  C3  POPC   25      41.354  54.683  75.752  1.00  0.00           C
ATOM   2985  HX  POPC   25      40.321  54.527  75.376  1.00  0.00           H
ATOM   2986  HY  POPC   25      41.829  53.715  76.022  1.00  0.00           H
ATOM   2987  O31 POPC   25      42.108  55.388  74.681  1.00  0.00           O
ATOM   2988  C31 POPC   25      43.431  55.275  74.751  1.00  0.00           C
ATOM   2989  O32 POPC   25      43.977  54.531  75.594  1.00  0.00           O
ATOM   2990  C32 POPC   25      44.145  56.141  73.723  1.00  0.00           C
ATOM   2991  H2X POPC   25      44.386  57.090  74.248  1.00  0.00           H
ATOM   2992  H2Y POPC   25      43.512  56.331  72.830  1.00  0.00           H
ATOM   2993  C23 POPC   25      39.596  60.333  77.162  1.00  0.00           C
ATOM   2994  H3R POPC   25      40.183  60.565  78.076  1.00  0.00           H
ATOM   2995  H3S POPC   25      38.679  60.941  77.315  1.00  0.00           H
ATOM   2996  C24 POPC   25      40.395  60.957  76.013  1.00  0.00           C
ATOM   2997  H4R POPC   25      41.295  60.365  75.741  1.00  0.00           H
ATOM   2998  H4S POPC   25      40.796  61.932  76.365  1.00  0.00           H
ATOM   2999  C25 POPC   25      39.733  61.161  74.651  1.00  0.00           C
ATOM   3000  H5R POPC   25      39.134  62.096  74.615  1.00  0.00           H
ATOM   3001  H5S POPC   25      39.088  60.285  74.425  1.00  0.00           H
ATOM   3002  C26 POPC   25      40.725  61.140  73.466  1.00  0.00           C
ATOM   3003  H6R POPC   25      41.374  60.260  73.660  1.00  0.00           H
ATOM   3004  H6S POPC   25      41.465  61.957  73.603  1.00  0.00           H
ATOM   3005  C27 POPC   25      40.049  61.143  72.078  1.00  0.00           C
ATOM   3006  H7R POPC   25      39.454  62.048  71.831  1.00  0.00           H
ATOM   3007  H7S POPC   25      39.261  60.360  72.079  1.00  0.00           H
ATOM   3008  C28 POPC   25      40.911  60.938  70.821  1.00  0.00           C
ATOM   3009  H8R POPC   25      41.516  60.053  71.112  1.00  0.00           H
ATOM   3010  H8S POPC   25      41.694  61.717  70.700  1.00  0.00           H
ATOM   3011  C29 POPC   25      40.242  60.888  69.457  1.00  0.00           C
ATOM   3012  H91 POPC   25      39.491  61.675  69.290  1.00  0.00           H
ATOM   3013 C210 POPC   25      40.410  59.995  68.463  1.00  0.00           C
ATOM   3014 H101 POPC   25      39.883  60.137  67.508  1.00  0.00           H
ATOM   3015 C211 POPC   25      41.445  58.895  68.437  1.00  0.00           C
ATOM   3016 H11R POPC   25      41.259  58.244  67.556  1.00  0.00           H
ATOM   3017 H11S POPC   25      41.309  58.256  69.335  1.00  0.00           H
ATOM   3018 C212 POPC   25      42.922  59.182  68.167  1.00  0.00           C
ATOM   3019 H12R POPC   25      43.441  58.239  68.443  1.00  0.00           H
ATOM   3020 H12S POPC   25      43.298  60.041  68.763  1.00  0.00           H
ATOM   3021 C213 POPC   25      43.296  59.596  66.720  1.00  0.00           C
ATOM   3022 H13R POPC   25      42.901  60.627  66.594  1.00  0.00           H
ATOM   3023 H13S POPC   25      42.810  58.930  65.976  1.00  0.00           H
ATOM   3024 C214 POPC   25      44.754  59.641  66.563  1.00  0.00           C
ATOM   3025 H14R POPC   25      45.202  59.226  67.490  1.00  0.00           H
ATOM   3026 H14S POPC   25      45.129  60.683  66.470  1.00  0.00           H
ATOM   3027 C215 POPC   25      45.357  58.841  65.450  1.00  0.00           C
ATOM   3028 H15R POPC   25      45.135  59.410  64.522  1.00  0.00           H
ATOM   3029 H15S POPC   25      44.867  57.867  65.237  1.00  0.00           H
ATOM   3030 C216 POPC   25      46.853  58.713  65.573  1.00  0.00           C
ATOM   3031 H16R POPC   25      47.056  58.092  66.472  1.00  0.00           H
ATOM   3032 H16S POPC   25      47.386  59.645  65.860  1.00  0.00           H
ATOM   3033 C217 POPC   25      47.556  58.323  64.359  1.00  0.00           C
ATOM   3034 H17R POPC   25      48.615  58.073  64.581  1.00  0.00           H
ATOM   3035 H17S POPC   25      47.373  59.134  63.621  1.00  0.00           H
ATOM   3036 C218 POPC   25      47.118  57.061  63.777  1.00  0.00           C
ATOM   3037 H18R POPC   25      47.258  56.199  64.464  1.00  0.00           H
ATOM   3038 H18S POPC   25      47.588  56.898  62.783  1.00  0.00           H
ATOM   3039 H18T POPC   25      46.052  57.091  63.466  1.00  0.00           H
ATOM   3040  C33 POPC   25      45.481  55.593  73.171  1.00  0.00           C
ATOM   3041  H3X POPC   25      46.235  55.405  73.965  1.00  0.00           H
ATOM   3042  H3Y POPC   25      45.921  56.404  72.552  1.00  0.00           H
ATOM   3043  C34 POPC   25      45.252  54.302  72.427  1.00  0.00           C
ATOM   3044  H4X POPC   25      44.611  54.310  71.520  1.00  0.00           H
ATOM   3045  H4Y POPC   25      44.652  53.596  73.039  1.00  0.00           H
ATOM   3046  C35 POPC   25      46.562  53.637  71.987  1.00  0.00           C
ATOM   3047  H5X POPC   25      47.155  53.430  72.904  1.00  0.00           H
ATOM   3048  H5Y POPC   25      47.171  54.238  71.278  1.00  0.00           H
ATOM   3049  C36 POPC   25      46.257  52.248  71.336  1.00  0.00           C
ATOM   3050  H6X POPC   25      45.503  51.742  71.976  1.00  0.00           H
ATOM   3051  H6Y POPC   25      47.103  51.537  71.224  1.00  0.00           H
ATOM   3052  C37 POPC   25      45.828  52.376  69.878  1.00  0.00           C
ATOM   3053  H7X POPC   25      46.573  53.022  69.367  1.00  0.00           H
ATOM   3054  H7Y POPC   25      44.898  52.978  69.796  1.00  0.00           H
ATOM   3055  C38 POPC   25      45.570  51.087  69.050  1.00  0.00           C
ATOM   3056  H8X POPC   25      46.461  50.693  68.516  1.00  0.00           H
ATOM   3057  H8Y POPC   25      44.853  51.314  68.233  1.00  0.00           H
ATOM   3058  C39 POPC   25      44.715  49.964  69.827  1.00  0.00           C
ATOM   3059  H9X POPC   25      43.944  50.482  70.436  1.00  0.00           H
ATOM   3060  H9Y POPC   25      45.491  49.491  70.468  1.00  0.00           H
ATOM   3061 C310 POPC   25      44.161  48.814  68.884  1.00  0.00           C
ATOM   3062 H10X POPC   25      45.084  48.419  68.409  1.00  0.00           H
ATOM   3063 H10Y POPC   25      43.704  49.408  68.063  1.00  0.00           H
ATOM   3064 C311 POPC   25      43.136  47.824  69.424  1.00  0.00           C
ATOM   3065 H11X POPC   25      43.687  47.272  70.215  1.00  0.00           H
ATOM   3066 H11Y POPC   25      42.845  47.114  68.621  1.00  0.00           H
ATOM   3067 C312 POPC   25      41.841  48.397  70.097  1.00  0.00           C
ATOM   3068 H12X POPC   25      41.541  49.185  69.373  1.00  0.00           H
ATOM   3069 H12Y POPC   25      42.123  48.982  70.998  1.00  0.00           H
ATOM   3070 C313 POPC   25      40.748  47.434  70.273  1.00  0.00           C
ATOM   3071 H13X POPC   25      40.686  46.757  69.395  1.00  0.00           H
ATOM   3072 H13Y POPC   25      39.824  48.050  70.229  1.00  0.00           H
ATOM   3073 C314 POPC   25      40.567  46.685  71.556  1.00  0.00           C
ATOM   3074 H14X POPC   25      39.474  46.490  71.576  1.00  0.00           H
ATOM   3075 H14Y POPC   25      40.751  47.345  72.431  1.00  0.00           H
ATOM   3076 C315 POPC   25      41.443  45.370  71.618  1.00  0.00           C
ATOM   3077 H15X POPC   25      42.493  45.543  71.299  1.00  0.00           H
ATOM   3078 H15Y POPC   25      41.062  44.583  70.931  1.00  0.00           H
ATOM   3079 C316 POPC   25      41.362  44.762  72.980  1.00  0.00           C
ATOM   3080 H16X POPC   25      40.317  44.734  73.357  1.00  0.00           H
ATOM   3081 H16Y POPC   25      42.010  45.379  73.638  1.00  0.00           H
ATOM   3082 H16Z POPC   25      41.719  43.718  73.110  1.00  0.00           H
ATOM   3083  N   POPC   26      32.964   1.629  87.746  1.00  0.00           N
ATOM   3084  C12 POPC   26      34.111   1.525  86.771  1.00  0.00           C
ATOM   3085 H12A POPC   26      34.239   0.497  86.466  1.00  0.00           H
ATOM   3086 H12B POPC   26      34.960   1.671  87.422  1.00  0.00           H
ATOM   3087  C13 POPC   26      33.143   0.808  88.892  1.00  0.00           C
ATOM   3088 H13A POPC   26      32.180   0.829  89.381  1.00  0.00           H
ATOM   3089 H13B POPC   26      33.405  -0.200  88.609  1.00  0.00           H
ATOM   3090 H13C POPC   26      33.916   1.116  89.582  1.00  0.00           H
ATOM   3091  C14 POPC   26      32.816   3.113  88.085  1.00  0.00           C
ATOM   3092 H14A POPC   26      32.593   3.641  87.170  1.00  0.00           H
ATOM   3093 H14B POPC   26      31.958   3.333  88.702  1.00  0.00           H
ATOM   3094 H14C POPC   26      33.658   3.422  88.687  1.00  0.00           H
ATOM   3095  C15 POPC   26      31.673   1.191  87.037  1.00  0.00           C
ATOM   3096 H15A POPC   26      31.599   1.717  86.096  1.00  0.00           H
ATOM   3097 H15B POPC   26      30.740   1.351  87.558  1.00  0.00           H
ATOM   3098 H15C POPC   26      31.734   0.145  86.772  1.00  0.00           H
ATOM   3099  C11 POPC   26      34.062   2.431  85.529  1.00  0.00           C
ATOM   3100 H11A POPC   26      35.050   2.421  85.020  1.00  0.00           H
ATOM   3101 H11B POPC   26      34.013   3.521  85.738  1.00  0.00           H
ATOM   3102  P   POPC   26      33.235   1.099  83.491  1.00  0.00           P
ATOM   3103  O13 POPC   26      31.952   0.366  83.368  1.00  0.00           O
ATOM   3104  O14 POPC   26      34.476   0.345  83.808  1.00  0.00           O
ATOM   3105  O12 POPC   26      33.028   2.197  84.561  1.00  0.00           O
ATOM   3106  O11 POPC   26      33.501   1.947  82.224  1.00  0.00           O
ATOM   3107  C1  POPC   26      32.656   3.041  81.867  1.00  0.00           C
ATOM   3108  HA  POPC   26      32.955   3.929  82.462  1.00  0.00           H
ATOM   3109  HB  POPC   26      31.572   2.818  81.963  1.00  0.00           H
ATOM   3110  C2  POPC   26      32.799   3.413  80.349  1.00  0.00           C
ATOM   3111  HS  POPC   26      32.664   2.490  79.745  1.00  0.00           H
ATOM   3112  O21 POPC   26      34.088   3.928  80.067  1.00  0.00           O
ATOM   3113  C21 POPC   26      34.500   3.849  78.820  1.00  0.00           C
ATOM   3114  O22 POPC   26      33.935   3.345  77.912  1.00  0.00           O
ATOM   3115  C22 POPC   26      35.913   4.490  78.747  1.00  0.00           C
ATOM   3116  H2R POPC   26      36.618   3.664  78.980  1.00  0.00           H
ATOM   3117  H2S POPC   26      35.905   5.221  79.584  1.00  0.00           H
ATOM   3118  C3  POPC   26      31.646   4.392  79.866  1.00  0.00           C
ATOM   3119  HX  POPC   26      31.720   5.243  80.577  1.00  0.00           H
ATOM   3120  HY  POPC   26      30.630   3.974  80.030  1.00  0.00           H
ATOM   3121  O31 POPC   26      31.786   4.861  78.462  1.00  0.00           O
ATOM   3122  C31 POPC   26      31.294   4.210  77.446  1.00  0.00           C
ATOM   3123  O32 POPC   26      30.766   3.103  77.485  1.00  0.00           O
ATOM   3124  C32 POPC   26      31.315   5.123  76.269  1.00  0.00           C
ATOM   3125  H2X POPC   26      30.669   5.979  76.559  1.00  0.00           H
ATOM   3126  H2Y POPC   26      30.786   4.558  75.471  1.00  0.00           H
ATOM   3127  C23 POPC   26      36.285   5.112  77.424  1.00  0.00           C
ATOM   3128  H3R POPC   26      35.855   6.136  77.435  1.00  0.00           H
ATOM   3129  H3S POPC   26      35.854   4.611  76.530  1.00  0.00           H
ATOM   3130  C24 POPC   26      37.781   5.147  77.199  1.00  0.00           C
ATOM   3131  H4R POPC   26      38.239   4.146  77.350  1.00  0.00           H
ATOM   3132  H4S POPC   26      38.217   5.922  77.864  1.00  0.00           H
ATOM   3133  C25 POPC   26      38.100   5.525  75.757  1.00  0.00           C
ATOM   3134  H5R POPC   26      37.796   6.588  75.653  1.00  0.00           H
ATOM   3135  H5S POPC   26      37.573   4.862  75.038  1.00  0.00           H
ATOM   3136  C26 POPC   26      39.597   5.489  75.385  1.00  0.00           C
ATOM   3137  H6R POPC   26      40.085   6.167  76.117  1.00  0.00           H
ATOM   3138  H6S POPC   26      39.640   5.997  74.398  1.00  0.00           H
ATOM   3139  C27 POPC   26      40.230   4.041  75.300  1.00  0.00           C
ATOM   3140  H7R POPC   26      39.884   3.434  76.164  1.00  0.00           H
ATOM   3141  H7S POPC   26      41.332   4.023  75.437  1.00  0.00           H
ATOM   3142  C28 POPC   26      39.848   3.332  74.034  1.00  0.00           C
ATOM   3143  H8R POPC   26      40.289   3.986  73.252  1.00  0.00           H
ATOM   3144  H8S POPC   26      38.759   3.289  73.819  1.00  0.00           H
ATOM   3145  C29 POPC   26      40.268   1.856  74.049  1.00  0.00           C
ATOM   3146  H91 POPC   26      40.041   1.227  74.923  1.00  0.00           H
ATOM   3147 C210 POPC   26      40.850   1.188  73.014  1.00  0.00           C
ATOM   3148 H101 POPC   26      41.278   0.182  73.139  1.00  0.00           H
ATOM   3149 C211 POPC   26      41.224   1.781  71.672  1.00  0.00           C
ATOM   3150 H11R POPC   26      42.076   2.471  71.850  1.00  0.00           H
ATOM   3151 H11S POPC   26      40.363   2.295  71.193  1.00  0.00           H
ATOM   3152 C212 POPC   26      41.656   0.722  70.582  1.00  0.00           C
ATOM   3153 H12R POPC   26      40.757   0.101  70.381  1.00  0.00           H
ATOM   3154 H12S POPC   26      42.453   0.076  71.008  1.00  0.00           H
ATOM   3155 C213 POPC   26      42.230   1.386  69.394  1.00  0.00           C
ATOM   3156 H13R POPC   26      43.269   1.717  69.609  1.00  0.00           H
ATOM   3157 H13S POPC   26      41.511   2.124  68.978  1.00  0.00           H
ATOM   3158 C214 POPC   26      42.355   0.369  68.203  1.00  0.00           C
ATOM   3159 H14R POPC   26      42.838  -0.586  68.503  1.00  0.00           H
ATOM   3160 H14S POPC   26      43.056   0.920  67.540  1.00  0.00           H
ATOM   3161 C215 POPC   26      41.094   0.053  67.341  1.00  0.00           C
ATOM   3162 H15R POPC   26      40.867   0.935  66.704  1.00  0.00           H
ATOM   3163 H15S POPC   26      40.278  -0.306  68.004  1.00  0.00           H
ATOM   3164 C216 POPC   26      41.532  -1.154  66.524  1.00  0.00           C
ATOM   3165 H16R POPC   26      41.845  -1.921  67.264  1.00  0.00           H
ATOM   3166 H16S POPC   26      42.487  -0.990  65.979  1.00  0.00           H
ATOM   3167 C217 POPC   26      40.378  -1.717  65.668  1.00  0.00           C
ATOM   3168 H17R POPC   26      39.631  -2.129  66.380  1.00  0.00           H
ATOM   3169 H17S POPC   26      40.689  -2.682  65.212  1.00  0.00           H
ATOM   3170 C218 POPC   26      39.669  -0.713  64.683  1.00  0.00           C
ATOM   3171 H18R POPC   26      39.062   0.050  65.216  1.00  0.00           H
ATOM   3172 H18S POPC   26      39.025  -1.256  63.958  1.00  0.00           H
ATOM   3173 H18T POPC   26      40.414  -0.244  64.006  1.00  0.00           H
ATOM   3174  C33 POPC   26      32.777   5.532  75.865  1.00  0.00           C
ATOM   3175  H3X POPC   26      33.336   4.608  75.602  1.00  0.00           H
ATOM   3176  H3Y POPC   26      33.216   5.932  76.804  1.00  0.00           H
ATOM   3177  C34 POPC   26      32.841   6.597  74.723  1.00  0.00           C
ATOM   3178  H4X POPC   26      32.253   7.504  74.978  1.00  0.00           H
ATOM   3179  H4Y POPC   26      32.468   6.268  73.730  1.00  0.00           H
ATOM   3180  C35 POPC   26      34.296   7.100  74.318  1.00  0.00           C
ATOM   3181  H5X POPC   26      35.031   6.286  74.491  1.00  0.00           H
ATOM   3182  H5Y POPC   26      34.645   8.013  74.847  1.00  0.00           H
ATOM   3183  C36 POPC   26      34.395   7.561  72.848  1.00  0.00           C
ATOM   3184  H6X POPC   26      33.846   8.523  72.754  1.00  0.00           H
ATOM   3185  H6Y POPC   26      33.850   6.886  72.155  1.00  0.00           H
ATOM   3186  C37 POPC   26      35.814   7.782  72.265  1.00  0.00           C
ATOM   3187  H7X POPC   26      36.226   6.752  72.207  1.00  0.00           H
ATOM   3188  H7Y POPC   26      36.417   8.378  72.983  1.00  0.00           H
ATOM   3189  C38 POPC   26      35.851   8.614  70.987  1.00  0.00           C
ATOM   3190  H8X POPC   26      36.861   9.000  70.731  1.00  0.00           H
ATOM   3191  H8Y POPC   26      35.166   9.486  71.055  1.00  0.00           H
ATOM   3192  C39 POPC   26      35.461   7.766  69.774  1.00  0.00           C
ATOM   3193  H9X POPC   26      34.772   6.989  70.168  1.00  0.00           H
ATOM   3194  H9Y POPC   26      36.279   7.199  69.280  1.00  0.00           H
ATOM   3195 C310 POPC   26      34.708   8.561  68.694  1.00  0.00           C
ATOM   3196 H10X POPC   26      35.235   9.458  68.303  1.00  0.00           H
ATOM   3197 H10Y POPC   26      33.769   8.983  69.113  1.00  0.00           H
ATOM   3198 C311 POPC   26      34.161   7.735  67.562  1.00  0.00           C
ATOM   3199 H11X POPC   26      33.492   6.955  67.984  1.00  0.00           H
ATOM   3200 H11Y POPC   26      34.981   7.041  67.279  1.00  0.00           H
ATOM   3201 C312 POPC   26      33.508   8.474  66.422  1.00  0.00           C
ATOM   3202 H12X POPC   26      34.017   9.437  66.206  1.00  0.00           H
ATOM   3203 H12Y POPC   26      32.536   8.912  66.736  1.00  0.00           H
ATOM   3204 C313 POPC   26      33.236   7.653  65.134  1.00  0.00           C
ATOM   3205 H13X POPC   26      33.962   6.843  64.907  1.00  0.00           H
ATOM   3206 H13Y POPC   26      33.264   8.245  64.195  1.00  0.00           H
ATOM   3207 C314 POPC   26      31.848   7.032  65.263  1.00  0.00           C
ATOM   3208 H14X POPC   26      31.161   7.901  65.180  1.00  0.00           H
ATOM   3209 H14Y POPC   26      31.767   6.422  66.188  1.00  0.00           H
ATOM   3210 C315 POPC   26      31.457   6.081  64.062  1.00  0.00           C
ATOM   3211 H15X POPC   26      32.044   5.142  64.148  1.00  0.00           H
ATOM   3212 H15Y POPC   26      31.758   6.632  63.145  1.00  0.00           H
ATOM   3213 C316 POPC   26      29.938   5.799  64.084  1.00  0.00           C
ATOM   3214 H16X POPC   26      29.712   5.254  65.026  1.00  0.00           H
ATOM   3215 H16Y POPC   26      29.785   5.085  63.246  1.00  0.00           H
ATOM   3216 H16Z POPC   26      29.279   6.692  64.052  1.00  0.00           H
ATOM   3217  N   POPC   27      16.074   3.758  81.133  1.00  0.00           N
ATOM   3218  C12 POPC   27      15.345   2.892  82.165  1.00  0.00           C
ATOM   3219 H12A POPC   27      15.608   1.859  81.995  1.00  0.00           H
ATOM   3220 H12B POPC   27      14.276   2.899  82.009  1.00  0.00           H
ATOM   3221  C13 POPC   27      15.807   5.236  81.359  1.00  0.00           C
ATOM   3222 H13A POPC   27      14.847   5.333  81.845  1.00  0.00           H
ATOM   3223 H13B POPC   27      16.467   5.873  81.930  1.00  0.00           H
ATOM   3224 H13C POPC   27      15.790   5.610  80.346  1.00  0.00           H
ATOM   3225  C14 POPC   27      17.558   3.470  81.214  1.00  0.00           C
ATOM   3226 H14A POPC   27      17.835   3.529  82.256  1.00  0.00           H
ATOM   3227 H14B POPC   27      17.839   2.478  80.894  1.00  0.00           H
ATOM   3228 H14C POPC   27      18.197   4.204  80.743  1.00  0.00           H
ATOM   3229  C15 POPC   27      15.817   3.367  79.718  1.00  0.00           C
ATOM   3230 H15A POPC   27      16.021   2.326  79.515  1.00  0.00           H
ATOM   3231 H15B POPC   27      16.507   3.853  79.045  1.00  0.00           H
ATOM   3232 H15C POPC   27      14.824   3.600  79.360  1.00  0.00           H
ATOM   3233  C11 POPC   27      15.579   3.252  83.666  1.00  0.00           C
ATOM   3234 H11A POPC   27      16.654   3.434  83.881  1.00  0.00           H
ATOM   3235 H11B POPC   27      15.300   2.362  84.270  1.00  0.00           H
ATOM   3236  P   POPC   27      13.530   4.463  84.643  1.00  0.00           P
ATOM   3237  O13 POPC   27      13.040   5.822  84.509  1.00  0.00           O
ATOM   3238  O14 POPC   27      13.427   3.812  85.967  1.00  0.00           O
ATOM   3239  O12 POPC   27      14.927   4.411  84.099  1.00  0.00           O
ATOM   3240  O11 POPC   27      12.806   3.554  83.559  1.00  0.00           O
ATOM   3241  C1  POPC   27      11.357   3.671  83.333  1.00  0.00           C
ATOM   3242  HA  POPC   27      10.742   4.206  84.088  1.00  0.00           H
ATOM   3243  HB  POPC   27      11.044   2.609  83.419  1.00  0.00           H
ATOM   3244  C2  POPC   27      11.016   4.017  81.893  1.00  0.00           C
ATOM   3245  HS  POPC   27      11.213   3.132  81.251  1.00  0.00           H
ATOM   3246  O21 POPC   27      11.731   5.167  81.342  1.00  0.00           O
ATOM   3247  C21 POPC   27      11.565   6.321  81.956  1.00  0.00           C
ATOM   3248  O22 POPC   27      10.748   6.624  82.795  1.00  0.00           O
ATOM   3249  C22 POPC   27      12.616   7.347  81.383  1.00  0.00           C
ATOM   3250  H2R POPC   27      13.575   7.266  81.938  1.00  0.00           H
ATOM   3251  H2S POPC   27      12.205   8.350  81.630  1.00  0.00           H
ATOM   3252  C3  POPC   27       9.455   4.171  81.907  1.00  0.00           C
ATOM   3253  HX  POPC   27       9.032   5.156  82.199  1.00  0.00           H
ATOM   3254  HY  POPC   27       8.962   3.425  82.566  1.00  0.00           H
ATOM   3255  O31 POPC   27       8.801   3.859  80.634  1.00  0.00           O
ATOM   3256  C31 POPC   27       8.428   4.900  79.846  1.00  0.00           C
ATOM   3257  O32 POPC   27       8.702   6.077  80.018  1.00  0.00           O
ATOM   3258  C32 POPC   27       7.430   4.417  78.809  1.00  0.00           C
ATOM   3259  H2X POPC   27       6.633   3.888  79.375  1.00  0.00           H
ATOM   3260  H2Y POPC   27       7.820   3.723  78.034  1.00  0.00           H
ATOM   3261  C23 POPC   27      12.957   7.212  79.895  1.00  0.00           C
ATOM   3262  H3R POPC   27      13.308   6.192  79.632  1.00  0.00           H
ATOM   3263  H3S POPC   27      13.905   7.765  79.719  1.00  0.00           H
ATOM   3264  C24 POPC   27      11.933   7.805  78.966  1.00  0.00           C
ATOM   3265  H4R POPC   27      11.440   8.722  79.354  1.00  0.00           H
ATOM   3266  H4S POPC   27      11.075   7.117  78.809  1.00  0.00           H
ATOM   3267  C25 POPC   27      12.524   8.166  77.589  1.00  0.00           C
ATOM   3268  H5R POPC   27      13.559   7.763  77.606  1.00  0.00           H
ATOM   3269  H5S POPC   27      12.683   9.246  77.384  1.00  0.00           H
ATOM   3270  C26 POPC   27      11.788   7.521  76.437  1.00  0.00           C
ATOM   3271  H6R POPC   27      11.739   6.437  76.674  1.00  0.00           H
ATOM   3272  H6S POPC   27      12.331   7.740  75.493  1.00  0.00           H
ATOM   3273  C27 POPC   27      10.371   8.167  76.250  1.00  0.00           C
ATOM   3274  H7R POPC   27      10.171   8.711  77.198  1.00  0.00           H
ATOM   3275  H7S POPC   27       9.620   7.350  76.312  1.00  0.00           H
ATOM   3276  C28 POPC   27      10.347   9.054  74.962  1.00  0.00           C
ATOM   3277  H8R POPC   27       9.268   9.320  74.960  1.00  0.00           H
ATOM   3278  H8S POPC   27      10.473   8.559  73.976  1.00  0.00           H
ATOM   3279  C29 POPC   27      11.229  10.263  74.972  1.00  0.00           C
ATOM   3280  H91 POPC   27      12.230  10.275  75.428  1.00  0.00           H
ATOM   3281 C210 POPC   27      10.809  11.447  74.531  1.00  0.00           C
ATOM   3282 H101 POPC   27      11.568  12.241  74.589  1.00  0.00           H
ATOM   3283 C211 POPC   27       9.499  11.781  73.876  1.00  0.00           C
ATOM   3284 H11R POPC   27       9.103  12.735  74.285  1.00  0.00           H
ATOM   3285 H11S POPC   27       8.657  11.086  74.085  1.00  0.00           H
ATOM   3286 C212 POPC   27       9.601  11.815  72.348  1.00  0.00           C
ATOM   3287 H12R POPC   27       8.641  12.200  71.943  1.00  0.00           H
ATOM   3288 H12S POPC   27       9.771  10.818  71.887  1.00  0.00           H
ATOM   3289 C213 POPC   27      10.646  12.833  71.829  1.00  0.00           C
ATOM   3290 H13R POPC   27      11.670  12.529  72.134  1.00  0.00           H
ATOM   3291 H13S POPC   27      10.501  13.823  72.310  1.00  0.00           H
ATOM   3292 C214 POPC   27      10.452  12.914  70.274  1.00  0.00           C
ATOM   3293 H14R POPC   27       9.378  13.042  70.020  1.00  0.00           H
ATOM   3294 H14S POPC   27      10.919  12.083  69.704  1.00  0.00           H
ATOM   3295 C215 POPC   27      11.123  14.096  69.606  1.00  0.00           C
ATOM   3296 H15R POPC   27      10.766  14.988  70.164  1.00  0.00           H
ATOM   3297 H15S POPC   27      10.660  14.121  68.597  1.00  0.00           H
ATOM   3298 C216 POPC   27      12.659  14.010  69.338  1.00  0.00           C
ATOM   3299 H16R POPC   27      12.943  13.116  68.742  1.00  0.00           H
ATOM   3300 H16S POPC   27      13.203  13.959  70.305  1.00  0.00           H
ATOM   3301 C217 POPC   27      13.064  15.230  68.548  1.00  0.00           C
ATOM   3302 H17R POPC   27      12.542  15.397  67.581  1.00  0.00           H
ATOM   3303 H17S POPC   27      14.113  15.108  68.202  1.00  0.00           H
ATOM   3304 C218 POPC   27      13.192  16.554  69.395  1.00  0.00           C
ATOM   3305 H18R POPC   27      14.036  16.484  70.114  1.00  0.00           H
ATOM   3306 H18S POPC   27      12.289  16.864  69.963  1.00  0.00           H
ATOM   3307 H18T POPC   27      13.517  17.431  68.795  1.00  0.00           H
ATOM   3308  C33 POPC   27       6.849   5.658  78.105  1.00  0.00           C
ATOM   3309  H3X POPC   27       7.734   6.097  77.597  1.00  0.00           H
ATOM   3310  H3Y POPC   27       6.501   6.369  78.884  1.00  0.00           H
ATOM   3311  C34 POPC   27       5.790   5.337  77.049  1.00  0.00           C
ATOM   3312  H4X POPC   27       6.186   4.457  76.498  1.00  0.00           H
ATOM   3313  H4Y POPC   27       5.663   6.228  76.397  1.00  0.00           H
ATOM   3314  C35 POPC   27       4.386   5.100  77.574  1.00  0.00           C
ATOM   3315  H5X POPC   27       4.230   5.992  78.217  1.00  0.00           H
ATOM   3316  H5Y POPC   27       4.544   4.216  78.227  1.00  0.00           H
ATOM   3317  C36 POPC   27       3.375   5.243  76.430  1.00  0.00           C
ATOM   3318  H6X POPC   27       3.354   6.282  76.039  1.00  0.00           H
ATOM   3319  H6Y POPC   27       2.330   4.948  76.667  1.00  0.00           H
ATOM   3320  C37 POPC   27       3.786   4.267  75.373  1.00  0.00           C
ATOM   3321  H7X POPC   27       3.956   3.290  75.873  1.00  0.00           H
ATOM   3322  H7Y POPC   27       4.796   4.577  75.028  1.00  0.00           H
ATOM   3323  C38 POPC   27       2.676   4.076  74.300  1.00  0.00           C
ATOM   3324  H8X POPC   27       2.484   5.112  73.948  1.00  0.00           H
ATOM   3325  H8Y POPC   27       1.751   3.737  74.814  1.00  0.00           H
ATOM   3326  C39 POPC   27       3.138   3.208  73.142  1.00  0.00           C
ATOM   3327  H9X POPC   27       3.163   2.112  73.324  1.00  0.00           H
ATOM   3328  H9Y POPC   27       4.184   3.384  72.810  1.00  0.00           H
ATOM   3329 C310 POPC   27       2.397   3.532  71.813  1.00  0.00           C
ATOM   3330 H10X POPC   27       2.801   2.845  71.039  1.00  0.00           H
ATOM   3331 H10Y POPC   27       2.543   4.597  71.530  1.00  0.00           H
ATOM   3332 C311 POPC   27       0.817   3.199  71.881  1.00  0.00           C
ATOM   3333 H11X POPC   27       0.314   3.484  72.829  1.00  0.00           H
ATOM   3334 H11Y POPC   27       0.851   2.089  71.887  1.00  0.00           H
ATOM   3335 C312 POPC   27      -0.048   3.744  70.677  1.00  0.00           C
ATOM   3336 H12X POPC   27       0.064   4.849  70.649  1.00  0.00           H
ATOM   3337 H12Y POPC   27      -1.138   3.558  70.780  1.00  0.00           H
ATOM   3338 C313 POPC   27       0.489   3.126  69.430  1.00  0.00           C
ATOM   3339 H13X POPC   27       0.445   2.034  69.630  1.00  0.00           H
ATOM   3340 H13Y POPC   27       1.589   3.259  69.348  1.00  0.00           H
ATOM   3341 C314 POPC   27      -0.233   3.594  68.132  1.00  0.00           C
ATOM   3342 H14X POPC   27      -0.012   2.962  67.246  1.00  0.00           H
ATOM   3343 H14Y POPC   27      -0.006   4.641  67.839  1.00  0.00           H
ATOM   3344 C315 POPC   27      -1.807   3.515  68.118  1.00  0.00           C
ATOM   3345 H15X POPC   27      -2.273   4.115  68.929  1.00  0.00           H
ATOM   3346 H15Y POPC   27      -2.060   2.448  68.302  1.00  0.00           H
ATOM   3347 C316 POPC   27      -2.279   4.071  66.745  1.00  0.00           C
ATOM   3348 H16X POPC   27      -2.313   5.181  66.723  1.00  0.00           H
ATOM   3349 H16Y POPC   27      -3.320   3.776  66.494  1.00  0.00           H
ATOM   3350 H16Z POPC   27      -1.624   3.726  65.917  1.00  0.00           H
ATOM   3351  N   POPC   28      29.294  38.254  87.388  1.00  0.00           N
ATOM   3352  C12 POPC   28      28.127  39.082  86.869  1.00  0.00           C
ATOM   3353 H12A POPC   28      27.339  39.087  87.608  1.00  0.00           H
ATOM   3354 H12B POPC   28      27.723  38.783  85.914  1.00  0.00           H
ATOM   3355  C13 POPC   28      29.684  38.724  88.782  1.00  0.00           C
ATOM   3356 H13A POPC   28      28.820  39.008  89.364  1.00  0.00           H
ATOM   3357 H13B POPC   28      30.341  38.045  89.305  1.00  0.00           H
ATOM   3358 H13C POPC   28      30.234  39.640  88.624  1.00  0.00           H
ATOM   3359  C14 POPC   28      28.867  36.823  87.552  1.00  0.00           C
ATOM   3360 H14A POPC   28      28.638  36.641  86.512  1.00  0.00           H
ATOM   3361 H14B POPC   28      29.700  36.175  87.783  1.00  0.00           H
ATOM   3362 H14C POPC   28      27.988  36.747  88.175  1.00  0.00           H
ATOM   3363  C15 POPC   28      30.448  38.410  86.564  1.00  0.00           C
ATOM   3364 H15A POPC   28      30.216  37.831  85.682  1.00  0.00           H
ATOM   3365 H15B POPC   28      31.246  37.968  87.142  1.00  0.00           H
ATOM   3366 H15C POPC   28      30.659  39.407  86.207  1.00  0.00           H
ATOM   3367  C11 POPC   28      28.323  40.579  86.661  1.00  0.00           C
ATOM   3368 H11A POPC   28      28.684  41.040  87.606  1.00  0.00           H
ATOM   3369 H11B POPC   28      27.320  41.014  86.463  1.00  0.00           H
ATOM   3370  P   POPC   28      28.910  40.706  84.078  1.00  0.00           P
ATOM   3371  O13 POPC   28      30.074  40.082  83.443  1.00  0.00           O
ATOM   3372  O14 POPC   28      28.521  42.027  83.448  1.00  0.00           O
ATOM   3373  O12 POPC   28      29.224  40.941  85.610  1.00  0.00           O
ATOM   3374  O11 POPC   28      27.711  39.698  83.959  1.00  0.00           O
ATOM   3375  C1  POPC   28      27.907  38.435  83.310  1.00  0.00           C
ATOM   3376  HA  POPC   28      27.208  37.703  83.767  1.00  0.00           H
ATOM   3377  HB  POPC   28      28.906  37.950  83.335  1.00  0.00           H
ATOM   3378  C2  POPC   28      27.407  38.467  81.864  1.00  0.00           C
ATOM   3379  HS  POPC   28      27.666  37.482  81.419  1.00  0.00           H
ATOM   3380  O21 POPC   28      27.999  39.458  81.063  1.00  0.00           O
ATOM   3381  C21 POPC   28      29.278  39.312  80.765  1.00  0.00           C
ATOM   3382  O22 POPC   28      29.992  38.349  80.892  1.00  0.00           O
ATOM   3383  C22 POPC   28      29.747  40.603  80.054  1.00  0.00           C
ATOM   3384  H2R POPC   28      29.968  41.326  80.868  1.00  0.00           H
ATOM   3385  H2S POPC   28      28.874  40.918  79.443  1.00  0.00           H
ATOM   3386  C3  POPC   28      25.867  38.656  81.984  1.00  0.00           C
ATOM   3387  HX  POPC   28      25.758  39.613  82.537  1.00  0.00           H
ATOM   3388  HY  POPC   28      25.490  37.796  82.578  1.00  0.00           H
ATOM   3389  O31 POPC   28      25.071  38.562  80.681  1.00  0.00           O
ATOM   3390  C31 POPC   28      24.963  39.753  80.044  1.00  0.00           C
ATOM   3391  O32 POPC   28      25.378  40.788  80.474  1.00  0.00           O
ATOM   3392  C32 POPC   28      24.192  39.557  78.761  1.00  0.00           C
ATOM   3393  H2X POPC   28      24.571  40.277  78.004  1.00  0.00           H
ATOM   3394  H2Y POPC   28      23.153  39.841  79.032  1.00  0.00           H
ATOM   3395  C23 POPC   28      31.018  40.293  79.224  1.00  0.00           C
ATOM   3396  H3R POPC   28      30.808  39.477  78.500  1.00  0.00           H
ATOM   3397  H3S POPC   28      31.757  39.993  79.998  1.00  0.00           H
ATOM   3398  C24 POPC   28      31.578  41.496  78.473  1.00  0.00           C
ATOM   3399  H4R POPC   28      32.093  41.203  77.533  1.00  0.00           H
ATOM   3400  H4S POPC   28      32.318  42.034  79.104  1.00  0.00           H
ATOM   3401  C25 POPC   28      30.470  42.330  77.884  1.00  0.00           C
ATOM   3402  H5R POPC   28      30.866  43.294  77.500  1.00  0.00           H
ATOM   3403  H5S POPC   28      29.689  42.560  78.641  1.00  0.00           H
ATOM   3404  C26 POPC   28      29.728  41.577  76.679  1.00  0.00           C
ATOM   3405  H6R POPC   28      29.325  40.587  76.981  1.00  0.00           H
ATOM   3406  H6S POPC   28      30.412  41.486  75.808  1.00  0.00           H
ATOM   3407  C27 POPC   28      28.433  42.146  76.372  1.00  0.00           C
ATOM   3408  H7R POPC   28      28.521  43.252  76.321  1.00  0.00           H
ATOM   3409  H7S POPC   28      27.794  42.033  77.274  1.00  0.00           H
ATOM   3410  C28 POPC   28      27.652  41.509  75.205  1.00  0.00           C
ATOM   3411  H8R POPC   28      27.427  40.479  75.556  1.00  0.00           H
ATOM   3412  H8S POPC   28      28.338  41.407  74.337  1.00  0.00           H
ATOM   3413  C29 POPC   28      26.476  42.282  74.782  1.00  0.00           C
ATOM   3414  H91 POPC   28      26.179  43.018  75.544  1.00  0.00           H
ATOM   3415 C210 POPC   28      25.872  42.291  73.589  1.00  0.00           C
ATOM   3416 H101 POPC   28      24.873  42.752  73.598  1.00  0.00           H
ATOM   3417 C211 POPC   28      26.160  41.422  72.402  1.00  0.00           C
ATOM   3418 H11R POPC   28      25.280  40.773  72.204  1.00  0.00           H
ATOM   3419 H11S POPC   28      27.035  40.765  72.599  1.00  0.00           H
ATOM   3420 C212 POPC   28      26.376  42.349  71.164  1.00  0.00           C
ATOM   3421 H12R POPC   28      25.510  42.991  70.895  1.00  0.00           H
ATOM   3422 H12S POPC   28      26.357  41.691  70.270  1.00  0.00           H
ATOM   3423 C213 POPC   28      27.641  43.303  71.201  1.00  0.00           C
ATOM   3424 H13R POPC   28      28.490  42.641  70.924  1.00  0.00           H
ATOM   3425 H13S POPC   28      27.707  43.711  72.232  1.00  0.00           H
ATOM   3426 C214 POPC   28      27.518  44.426  70.200  1.00  0.00           C
ATOM   3427 H14R POPC   28      27.513  44.006  69.172  1.00  0.00           H
ATOM   3428 H14S POPC   28      28.513  44.918  70.242  1.00  0.00           H
ATOM   3429 C215 POPC   28      26.493  45.520  70.297  1.00  0.00           C
ATOM   3430 H15R POPC   28      25.507  45.049  70.096  1.00  0.00           H
ATOM   3431 H15S POPC   28      26.692  46.309  69.541  1.00  0.00           H
ATOM   3432 C216 POPC   28      26.593  46.235  71.626  1.00  0.00           C
ATOM   3433 H16R POPC   28      27.667  46.373  71.878  1.00  0.00           H
ATOM   3434 H16S POPC   28      26.067  45.526  72.300  1.00  0.00           H
ATOM   3435 C217 POPC   28      25.858  47.531  71.843  1.00  0.00           C
ATOM   3436 H17R POPC   28      24.794  47.313  71.611  1.00  0.00           H
ATOM   3437 H17S POPC   28      26.188  48.251  71.064  1.00  0.00           H
ATOM   3438 C218 POPC   28      25.961  48.135  73.213  1.00  0.00           C
ATOM   3439 H18R POPC   28      24.999  48.644  73.438  1.00  0.00           H
ATOM   3440 H18S POPC   28      26.769  48.887  73.337  1.00  0.00           H
ATOM   3441 H18T POPC   28      26.047  47.320  73.963  1.00  0.00           H
ATOM   3442  C33 POPC   28      24.062  38.017  78.259  1.00  0.00           C
ATOM   3443  H3X POPC   28      23.306  37.949  77.448  1.00  0.00           H
ATOM   3444  H3Y POPC   28      23.794  37.246  79.013  1.00  0.00           H
ATOM   3445  C34 POPC   28      25.269  37.646  77.411  1.00  0.00           C
ATOM   3446  H4X POPC   28      25.553  36.599  77.648  1.00  0.00           H
ATOM   3447  H4Y POPC   28      26.198  38.143  77.763  1.00  0.00           H
ATOM   3448  C35 POPC   28      24.971  37.726  75.899  1.00  0.00           C
ATOM   3449  H5X POPC   28      24.547  38.746  75.776  1.00  0.00           H
ATOM   3450  H5Y POPC   28      24.169  37.003  75.637  1.00  0.00           H
ATOM   3451  C36 POPC   28      26.068  37.456  74.913  1.00  0.00           C
ATOM   3452  H6X POPC   28      26.936  38.096  75.178  1.00  0.00           H
ATOM   3453  H6Y POPC   28      25.701  37.775  73.914  1.00  0.00           H
ATOM   3454  C37 POPC   28      26.547  35.993  74.835  1.00  0.00           C
ATOM   3455  H7X POPC   28      25.675  35.307  74.886  1.00  0.00           H
ATOM   3456  H7Y POPC   28      27.124  35.789  75.763  1.00  0.00           H
ATOM   3457  C38 POPC   28      27.212  35.587  73.619  1.00  0.00           C
ATOM   3458  H8X POPC   28      28.229  36.026  73.531  1.00  0.00           H
ATOM   3459  H8Y POPC   28      26.718  36.040  72.732  1.00  0.00           H
ATOM   3460  C39 POPC   28      27.255  34.046  73.443  1.00  0.00           C
ATOM   3461  H9X POPC   28      26.266  33.540  73.482  1.00  0.00           H
ATOM   3462  H9Y POPC   28      27.748  33.707  74.379  1.00  0.00           H
ATOM   3463 C310 POPC   28      28.050  33.547  72.224  1.00  0.00           C
ATOM   3464 H10X POPC   28      29.129  33.706  72.436  1.00  0.00           H
ATOM   3465 H10Y POPC   28      27.785  34.031  71.260  1.00  0.00           H
ATOM   3466 C311 POPC   28      28.066  32.065  72.188  1.00  0.00           C
ATOM   3467 H11X POPC   28      27.724  31.620  73.147  1.00  0.00           H
ATOM   3468 H11Y POPC   28      29.122  31.742  72.066  1.00  0.00           H
ATOM   3469 C312 POPC   28      27.375  31.543  70.902  1.00  0.00           C
ATOM   3470 H12X POPC   28      27.981  31.863  70.027  1.00  0.00           H
ATOM   3471 H12Y POPC   28      26.368  31.998  70.785  1.00  0.00           H
ATOM   3472 C313 POPC   28      27.286  30.028  70.921  1.00  0.00           C
ATOM   3473 H13X POPC   28      28.186  29.649  71.452  1.00  0.00           H
ATOM   3474 H13Y POPC   28      27.311  29.633  69.883  1.00  0.00           H
ATOM   3475 C314 POPC   28      26.069  29.521  71.785  1.00  0.00           C
ATOM   3476 H14X POPC   28      25.075  29.588  71.295  1.00  0.00           H
ATOM   3477 H14Y POPC   28      25.982  30.124  72.714  1.00  0.00           H
ATOM   3478 C315 POPC   28      26.199  28.055  72.351  1.00  0.00           C
ATOM   3479 H15X POPC   28      25.388  27.852  73.083  1.00  0.00           H
ATOM   3480 H15Y POPC   28      27.132  28.051  72.953  1.00  0.00           H
ATOM   3481 C316 POPC   28      26.221  26.959  71.286  1.00  0.00           C
ATOM   3482 H16X POPC   28      27.196  26.887  70.758  1.00  0.00           H
ATOM   3483 H16Y POPC   28      25.406  27.116  70.549  1.00  0.00           H
ATOM   3484 H16Z POPC   28      26.135  25.974  71.794  1.00  0.00           H
ATOM   3485  N   POPC   29      61.753   1.067  89.078  1.00  0.00           N
ATOM   3486  C12 POPC   29      62.239   1.361  87.643  1.00  0.00           C
ATOM   3487 H12A POPC   29      61.872   0.588  86.984  1.00  0.00           H
ATOM   3488 H12B POPC   29      63.319   1.371  87.628  1.00  0.00           H
ATOM   3489  C13 POPC   29      60.237   1.027  89.128  1.00  0.00           C
ATOM   3490 H13A POPC   29      59.858   0.633  90.059  1.00  0.00           H
ATOM   3491 H13B POPC   29      59.858   2.028  88.978  1.00  0.00           H
ATOM   3492 H13C POPC   29      59.883   0.452  88.285  1.00  0.00           H
ATOM   3493  C14 POPC   29      62.336  -0.276  89.434  1.00  0.00           C
ATOM   3494 H14A POPC   29      61.912  -0.520  90.397  1.00  0.00           H
ATOM   3495 H14B POPC   29      61.911  -1.003  88.757  1.00  0.00           H
ATOM   3496 H14C POPC   29      63.410  -0.344  89.521  1.00  0.00           H
ATOM   3497  C15 POPC   29      62.242   2.144  90.049  1.00  0.00           C
ATOM   3498 H15A POPC   29      63.288   2.347  89.874  1.00  0.00           H
ATOM   3499 H15B POPC   29      62.124   1.755  91.049  1.00  0.00           H
ATOM   3500 H15C POPC   29      61.753   3.107  90.040  1.00  0.00           H
ATOM   3501  C11 POPC   29      61.842   2.676  86.968  1.00  0.00           C
ATOM   3502 H11A POPC   29      62.496   2.852  86.087  1.00  0.00           H
ATOM   3503 H11B POPC   29      61.932   3.508  87.698  1.00  0.00           H
ATOM   3504  P   POPC   29      60.038   1.778  85.430  1.00  0.00           P
ATOM   3505  O13 POPC   29      58.667   2.128  85.093  1.00  0.00           O
ATOM   3506  O14 POPC   29      60.199   0.344  85.885  1.00  0.00           O
ATOM   3507  O12 POPC   29      60.467   2.775  86.645  1.00  0.00           O
ATOM   3508  O11 POPC   29      61.002   2.019  84.204  1.00  0.00           O
ATOM   3509  C1  POPC   29      61.961   1.029  83.823  1.00  0.00           C
ATOM   3510  HA  POPC   29      61.442   0.048  83.884  1.00  0.00           H
ATOM   3511  HB  POPC   29      62.877   0.946  84.447  1.00  0.00           H
ATOM   3512  C2  POPC   29      62.435   1.209  82.315  1.00  0.00           C
ATOM   3513  HS  POPC   29      62.434   2.320  82.280  1.00  0.00           H
ATOM   3514  O21 POPC   29      61.554   0.506  81.473  1.00  0.00           O
ATOM   3515  C21 POPC   29      60.980   1.257  80.610  1.00  0.00           C
ATOM   3516  O22 POPC   29      61.080   2.498  80.563  1.00  0.00           O
ATOM   3517  C22 POPC   29      60.197   0.379  79.642  1.00  0.00           C
ATOM   3518  H2R POPC   29      59.315  -0.104  80.113  1.00  0.00           H
ATOM   3519  H2S POPC   29      60.947  -0.387  79.351  1.00  0.00           H
ATOM   3520  C3  POPC   29      63.868   0.657  82.099  1.00  0.00           C
ATOM   3521  HX  POPC   29      63.919  -0.449  82.013  1.00  0.00           H
ATOM   3522  HY  POPC   29      64.523   1.071  82.895  1.00  0.00           H
ATOM   3523  O31 POPC   29      64.598   1.091  80.937  1.00  0.00           O
ATOM   3524  C31 POPC   29      64.958   2.409  80.679  1.00  0.00           C
ATOM   3525  O32 POPC   29      64.705   3.329  81.455  1.00  0.00           O
ATOM   3526  C32 POPC   29      65.609   2.494  79.316  1.00  0.00           C
ATOM   3527  H2X POPC   29      65.919   1.491  78.952  1.00  0.00           H
ATOM   3528  H2Y POPC   29      66.549   3.082  79.391  1.00  0.00           H
ATOM   3529  C23 POPC   29      59.616   1.207  78.466  1.00  0.00           C
ATOM   3530  H3R POPC   29      60.481   1.380  77.790  1.00  0.00           H
ATOM   3531  H3S POPC   29      59.294   2.211  78.816  1.00  0.00           H
ATOM   3532  C24 POPC   29      58.517   0.496  77.612  1.00  0.00           C
ATOM   3533  H4R POPC   29      57.562   0.347  78.160  1.00  0.00           H
ATOM   3534  H4S POPC   29      58.844  -0.537  77.364  1.00  0.00           H
ATOM   3535  C25 POPC   29      58.127   1.155  76.318  1.00  0.00           C
ATOM   3536  H5R POPC   29      58.940   1.800  75.921  1.00  0.00           H
ATOM   3537  H5S POPC   29      57.487   2.032  76.551  1.00  0.00           H
ATOM   3538  C26 POPC   29      57.605   0.203  75.163  1.00  0.00           C
ATOM   3539  H6R POPC   29      56.683  -0.304  75.520  1.00  0.00           H
ATOM   3540  H6S POPC   29      58.380  -0.581  75.028  1.00  0.00           H
ATOM   3541  C27 POPC   29      57.406   0.979  73.961  1.00  0.00           C
ATOM   3542  H7R POPC   29      58.354   1.388  73.549  1.00  0.00           H
ATOM   3543  H7S POPC   29      56.833   1.906  74.179  1.00  0.00           H
ATOM   3544  C28 POPC   29      56.951   0.201  72.691  1.00  0.00           C
ATOM   3545  H8R POPC   29      57.690  -0.588  72.434  1.00  0.00           H
ATOM   3546  H8S POPC   29      57.200   0.886  71.853  1.00  0.00           H
ATOM   3547  C29 POPC   29      55.495  -0.330  72.613  1.00  0.00           C
ATOM   3548  H91 POPC   29      55.098  -0.757  73.546  1.00  0.00           H
ATOM   3549 C210 POPC   29      54.703  -0.536  71.526  1.00  0.00           C
ATOM   3550 H101 POPC   29      53.628  -0.771  71.536  1.00  0.00           H
ATOM   3551 C211 POPC   29      55.158  -0.199  70.130  1.00  0.00           C
ATOM   3552 H11R POPC   29      55.740  -1.019  69.659  1.00  0.00           H
ATOM   3553 H11S POPC   29      55.970   0.556  70.055  1.00  0.00           H
ATOM   3554 C212 POPC   29      54.123   0.191  69.059  1.00  0.00           C
ATOM   3555 H12R POPC   29      53.501   1.017  69.464  1.00  0.00           H
ATOM   3556 H12S POPC   29      53.427  -0.624  68.765  1.00  0.00           H
ATOM   3557 C213 POPC   29      54.944   0.481  67.748  1.00  0.00           C
ATOM   3558 H13R POPC   29      55.513  -0.426  67.452  1.00  0.00           H
ATOM   3559 H13S POPC   29      55.706   1.263  67.956  1.00  0.00           H
ATOM   3560 C214 POPC   29      54.106   0.962  66.530  1.00  0.00           C
ATOM   3561 H14R POPC   29      53.793   2.022  66.645  1.00  0.00           H
ATOM   3562 H14S POPC   29      53.158   0.391  66.434  1.00  0.00           H
ATOM   3563 C215 POPC   29      54.908   0.821  65.227  1.00  0.00           C
ATOM   3564 H15R POPC   29      55.046  -0.242  64.938  1.00  0.00           H
ATOM   3565 H15S POPC   29      55.929   1.200  65.447  1.00  0.00           H
ATOM   3566 C216 POPC   29      54.281   1.490  63.999  1.00  0.00           C
ATOM   3567 H16R POPC   29      54.053   2.554  64.221  1.00  0.00           H
ATOM   3568 H16S POPC   29      53.323   0.947  63.853  1.00  0.00           H
ATOM   3569 C217 POPC   29      55.047   1.399  62.742  1.00  0.00           C
ATOM   3570 H17R POPC   29      55.302   0.320  62.808  1.00  0.00           H
ATOM   3571 H17S POPC   29      55.976   2.008  62.755  1.00  0.00           H
ATOM   3572 C218 POPC   29      54.377   1.804  61.501  1.00  0.00           C
ATOM   3573 H18R POPC   29      54.052   2.866  61.496  1.00  0.00           H
ATOM   3574 H18S POPC   29      53.459   1.209  61.309  1.00  0.00           H
ATOM   3575 H18T POPC   29      54.955   1.587  60.577  1.00  0.00           H
ATOM   3576  C33 POPC   29      64.669   3.149  78.275  1.00  0.00           C
ATOM   3577  H3X POPC   29      65.200   3.330  77.316  1.00  0.00           H
ATOM   3578  H3Y POPC   29      64.310   4.143  78.619  1.00  0.00           H
ATOM   3579  C34 POPC   29      63.515   2.202  77.921  1.00  0.00           C
ATOM   3580  H4X POPC   29      62.935   1.923  78.827  1.00  0.00           H
ATOM   3581  H4Y POPC   29      63.963   1.281  77.490  1.00  0.00           H
ATOM   3582  C35 POPC   29      62.565   3.050  77.006  1.00  0.00           C
ATOM   3583  H5X POPC   29      62.102   3.751  77.733  1.00  0.00           H
ATOM   3584  H5Y POPC   29      61.830   2.467  76.410  1.00  0.00           H
ATOM   3585  C36 POPC   29      63.154   3.939  75.856  1.00  0.00           C
ATOM   3586  H6X POPC   29      63.902   3.400  75.236  1.00  0.00           H
ATOM   3587  H6Y POPC   29      63.671   4.761  76.396  1.00  0.00           H
ATOM   3588  C37 POPC   29      62.112   4.657  74.932  1.00  0.00           C
ATOM   3589  H7X POPC   29      61.279   5.071  75.540  1.00  0.00           H
ATOM   3590  H7Y POPC   29      61.622   3.883  74.303  1.00  0.00           H
ATOM   3591  C38 POPC   29      62.705   5.673  74.071  1.00  0.00           C
ATOM   3592  H8X POPC   29      63.793   5.455  74.009  1.00  0.00           H
ATOM   3593  H8Y POPC   29      62.658   6.639  74.618  1.00  0.00           H
ATOM   3594  C39 POPC   29      61.950   5.956  72.796  1.00  0.00           C
ATOM   3595  H9X POPC   29      61.722   5.089  72.140  1.00  0.00           H
ATOM   3596  H9Y POPC   29      62.591   6.648  72.209  1.00  0.00           H
ATOM   3597 C310 POPC   29      60.541   6.647  72.943  1.00  0.00           C
ATOM   3598 H10X POPC   29      60.598   7.372  73.782  1.00  0.00           H
ATOM   3599 H10Y POPC   29      59.651   6.036  73.207  1.00  0.00           H
ATOM   3600 C311 POPC   29      60.155   7.303  71.686  1.00  0.00           C
ATOM   3601 H11X POPC   29      59.897   6.534  70.928  1.00  0.00           H
ATOM   3602 H11Y POPC   29      60.891   8.064  71.348  1.00  0.00           H
ATOM   3603 C312 POPC   29      58.903   8.183  71.835  1.00  0.00           C
ATOM   3604 H12X POPC   29      59.082   9.106  72.426  1.00  0.00           H
ATOM   3605 H12Y POPC   29      58.093   7.639  72.367  1.00  0.00           H
ATOM   3606 C313 POPC   29      58.221   8.644  70.531  1.00  0.00           C
ATOM   3607 H13X POPC   29      57.652   7.746  70.207  1.00  0.00           H
ATOM   3608 H13Y POPC   29      58.983   8.751  69.730  1.00  0.00           H
ATOM   3609 C314 POPC   29      57.285   9.813  70.743  1.00  0.00           C
ATOM   3610 H14X POPC   29      56.882  10.290  69.824  1.00  0.00           H
ATOM   3611 H14Y POPC   29      57.816  10.663  71.220  1.00  0.00           H
ATOM   3612 C315 POPC   29      56.030   9.412  71.665  1.00  0.00           C
ATOM   3613 H15X POPC   29      56.436   9.395  72.699  1.00  0.00           H
ATOM   3614 H15Y POPC   29      55.712   8.400  71.337  1.00  0.00           H
ATOM   3615 C316 POPC   29      54.822  10.389  71.681  1.00  0.00           C
ATOM   3616 H16X POPC   29      55.312  11.274  72.142  1.00  0.00           H
ATOM   3617 H16Y POPC   29      53.863  10.192  72.206  1.00  0.00           H
ATOM   3618 H16Z POPC   29      54.569  10.669  70.636  1.00  0.00           H
ATOM   3619  N   POPC   30      52.342  17.841  88.538  1.00  0.00           N
ATOM   3620  C12 POPC   30      53.249  17.848  87.324  1.00  0.00           C
ATOM   3621 H12A POPC   30      53.896  16.983  87.345  1.00  0.00           H
ATOM   3622 H12B POPC   30      53.960  18.661  87.352  1.00  0.00           H
ATOM   3623  C13 POPC   30      51.154  18.661  88.501  1.00  0.00           C
ATOM   3624 H13A POPC   30      50.483  18.200  87.792  1.00  0.00           H
ATOM   3625 H13B POPC   30      50.609  18.743  89.429  1.00  0.00           H
ATOM   3626 H13C POPC   30      51.377  19.676  88.205  1.00  0.00           H
ATOM   3627  C14 POPC   30      51.821  16.452  88.823  1.00  0.00           C
ATOM   3628 H14A POPC   30      51.004  16.182  88.170  1.00  0.00           H
ATOM   3629 H14B POPC   30      52.635  15.743  88.869  1.00  0.00           H
ATOM   3630 H14C POPC   30      51.439  16.310  89.823  1.00  0.00           H
ATOM   3631  C15 POPC   30      53.159  18.306  89.744  1.00  0.00           C
ATOM   3632 H15A POPC   30      53.437  19.333  89.560  1.00  0.00           H
ATOM   3633 H15B POPC   30      54.038  17.681  89.795  1.00  0.00           H
ATOM   3634 H15C POPC   30      52.582  18.256  90.655  1.00  0.00           H
ATOM   3635  C11 POPC   30      52.490  17.946  85.992  1.00  0.00           C
ATOM   3636 H11A POPC   30      53.179  18.032  85.125  1.00  0.00           H
ATOM   3637 H11B POPC   30      52.030  18.957  85.987  1.00  0.00           H
ATOM   3638  P   POPC   30      51.828  15.639  85.226  1.00  0.00           P
ATOM   3639  O13 POPC   30      50.804  14.714  85.723  1.00  0.00           O
ATOM   3640  O14 POPC   30      53.268  15.290  85.529  1.00  0.00           O
ATOM   3641  O12 POPC   30      51.494  16.981  85.878  1.00  0.00           O
ATOM   3642  O11 POPC   30      51.674  15.894  83.631  1.00  0.00           O
ATOM   3643  C1  POPC   30      50.406  16.348  83.053  1.00  0.00           C
ATOM   3644  HA  POPC   30      50.533  17.451  83.047  1.00  0.00           H
ATOM   3645  HB  POPC   30      49.562  16.020  83.697  1.00  0.00           H
ATOM   3646  C2  POPC   30      50.173  15.912  81.569  1.00  0.00           C
ATOM   3647  HS  POPC   30      49.113  16.112  81.305  1.00  0.00           H
ATOM   3648  O21 POPC   30      50.600  14.565  81.358  1.00  0.00           O
ATOM   3649  C21 POPC   30      49.690  13.744  81.858  1.00  0.00           C
ATOM   3650  O22 POPC   30      48.580  14.130  82.256  1.00  0.00           O
ATOM   3651  C22 POPC   30      50.107  12.259  81.872  1.00  0.00           C
ATOM   3652  H2R POPC   30      49.196  11.728  82.223  1.00  0.00           H
ATOM   3653  H2S POPC   30      50.898  12.106  82.637  1.00  0.00           H
ATOM   3654  C3  POPC   30      50.941  16.863  80.512  1.00  0.00           C
ATOM   3655  HX  POPC   30      52.035  16.982  80.661  1.00  0.00           H
ATOM   3656  HY  POPC   30      50.623  17.918  80.659  1.00  0.00           H
ATOM   3657  O31 POPC   30      50.656  16.393  79.195  1.00  0.00           O
ATOM   3658  C31 POPC   30      51.599  15.590  78.616  1.00  0.00           C
ATOM   3659  O32 POPC   30      52.716  15.541  79.092  1.00  0.00           O
ATOM   3660  C32 POPC   30      51.126  15.154  77.284  1.00  0.00           C
ATOM   3661  H2X POPC   30      50.673  15.940  76.642  1.00  0.00           H
ATOM   3662  H2Y POPC   30      50.295  14.428  77.417  1.00  0.00           H
ATOM   3663  C23 POPC   30      50.608  11.806  80.463  1.00  0.00           C
ATOM   3664  H3R POPC   30      50.013  12.238  79.630  1.00  0.00           H
ATOM   3665  H3S POPC   30      50.386  10.725  80.583  1.00  0.00           H
ATOM   3666  C24 POPC   30      52.129  12.055  80.260  1.00  0.00           C
ATOM   3667  H4R POPC   30      52.599  11.840  81.244  1.00  0.00           H
ATOM   3668  H4S POPC   30      52.256  13.088  79.872  1.00  0.00           H
ATOM   3669  C25 POPC   30      52.734  11.140  79.260  1.00  0.00           C
ATOM   3670  H5R POPC   30      52.128  11.159  78.330  1.00  0.00           H
ATOM   3671  H5S POPC   30      52.535  10.130  79.677  1.00  0.00           H
ATOM   3672  C26 POPC   30      54.209  11.225  79.002  1.00  0.00           C
ATOM   3673  H6R POPC   30      54.809  11.378  79.925  1.00  0.00           H
ATOM   3674  H6S POPC   30      54.453  12.094  78.355  1.00  0.00           H
ATOM   3675  C27 POPC   30      54.751   9.898  78.390  1.00  0.00           C
ATOM   3676  H7R POPC   30      54.172   9.946  77.442  1.00  0.00           H
ATOM   3677  H7S POPC   30      54.515   8.994  78.991  1.00  0.00           H
ATOM   3678  C28 POPC   30      56.223   9.997  78.043  1.00  0.00           C
ATOM   3679  H8R POPC   30      56.291  10.931  77.445  1.00  0.00           H
ATOM   3680  H8S POPC   30      56.363   9.037  77.501  1.00  0.00           H
ATOM   3681  C29 POPC   30      57.181   9.965  79.255  1.00  0.00           C
ATOM   3682  H91 POPC   30      56.980   9.104  79.909  1.00  0.00           H
ATOM   3683 C210 POPC   30      58.183  10.758  79.612  1.00  0.00           C
ATOM   3684 H101 POPC   30      58.731  10.532  80.539  1.00  0.00           H
ATOM   3685 C211 POPC   30      58.518  12.034  78.840  1.00  0.00           C
ATOM   3686 H11R POPC   30      58.156  12.927  79.394  1.00  0.00           H
ATOM   3687 H11S POPC   30      58.041  12.122  77.841  1.00  0.00           H
ATOM   3688 C212 POPC   30      60.073  12.144  78.703  1.00  0.00           C
ATOM   3689 H12R POPC   30      60.312  11.266  78.065  1.00  0.00           H
ATOM   3690 H12S POPC   30      60.515  11.939  79.702  1.00  0.00           H
ATOM   3691 C213 POPC   30      60.474  13.365  77.898  1.00  0.00           C
ATOM   3692 H13R POPC   30      60.051  14.344  78.212  1.00  0.00           H
ATOM   3693 H13S POPC   30      60.074  13.057  76.908  1.00  0.00           H
ATOM   3694 C214 POPC   30      61.990  13.492  77.771  1.00  0.00           C
ATOM   3695 H14R POPC   30      62.518  12.518  77.856  1.00  0.00           H
ATOM   3696 H14S POPC   30      62.316  14.112  78.634  1.00  0.00           H
ATOM   3697 C215 POPC   30      62.507  14.287  76.523  1.00  0.00           C
ATOM   3698 H15R POPC   30      62.189  13.674  75.653  1.00  0.00           H
ATOM   3699 H15S POPC   30      63.596  14.127  76.669  1.00  0.00           H
ATOM   3700 C216 POPC   30      62.077  15.799  76.460  1.00  0.00           C
ATOM   3701 H16R POPC   30      60.970  15.819  76.375  1.00  0.00           H
ATOM   3702 H16S POPC   30      62.568  16.300  75.598  1.00  0.00           H
ATOM   3703 C217 POPC   30      62.477  16.692  77.717  1.00  0.00           C
ATOM   3704 H17R POPC   30      63.480  16.306  78.000  1.00  0.00           H
ATOM   3705 H17S POPC   30      61.916  16.402  78.631  1.00  0.00           H
ATOM   3706 C218 POPC   30      62.489  18.215  77.469  1.00  0.00           C
ATOM   3707 H18R POPC   30      61.479  18.674  77.530  1.00  0.00           H
ATOM   3708 H18S POPC   30      62.745  18.261  76.389  1.00  0.00           H
ATOM   3709 H18T POPC   30      63.237  18.662  78.159  1.00  0.00           H
ATOM   3710  C33 POPC   30      52.214  14.381  76.361  1.00  0.00           C
ATOM   3711  H3X POPC   30      51.675  14.132  75.422  1.00  0.00           H
ATOM   3712  H3Y POPC   30      52.647  13.498  76.878  1.00  0.00           H
ATOM   3713  C34 POPC   30      53.386  15.369  75.987  1.00  0.00           C
ATOM   3714  H4X POPC   30      53.661  15.838  76.955  1.00  0.00           H
ATOM   3715  H4Y POPC   30      52.965  16.083  75.248  1.00  0.00           H
ATOM   3716  C35 POPC   30      54.722  14.704  75.549  1.00  0.00           C
ATOM   3717  H5X POPC   30      54.860  13.857  76.255  1.00  0.00           H
ATOM   3718  H5Y POPC   30      55.525  15.471  75.586  1.00  0.00           H
ATOM   3719  C36 POPC   30      54.584  14.296  74.113  1.00  0.00           C
ATOM   3720  H6X POPC   30      53.703  13.667  73.866  1.00  0.00           H
ATOM   3721  H6Y POPC   30      55.514  13.712  73.944  1.00  0.00           H
ATOM   3722  C37 POPC   30      54.664  15.397  73.150  1.00  0.00           C
ATOM   3723  H7X POPC   30      55.583  15.990  73.344  1.00  0.00           H
ATOM   3724  H7Y POPC   30      53.788  16.080  73.181  1.00  0.00           H
ATOM   3725  C38 POPC   30      54.729  14.958  71.736  1.00  0.00           C
ATOM   3726  H8X POPC   30      55.442  14.106  71.709  1.00  0.00           H
ATOM   3727  H8Y POPC   30      55.028  15.865  71.169  1.00  0.00           H
ATOM   3728  C39 POPC   30      53.375  14.438  71.227  1.00  0.00           C
ATOM   3729  H9X POPC   30      52.415  14.957  71.434  1.00  0.00           H
ATOM   3730  H9Y POPC   30      53.259  13.505  71.820  1.00  0.00           H
ATOM   3731 C310 POPC   30      53.447  14.078  69.768  1.00  0.00           C
ATOM   3732 H10X POPC   30      52.672  13.295  69.627  1.00  0.00           H
ATOM   3733 H10Y POPC   30      54.413  13.557  69.593  1.00  0.00           H
ATOM   3734 C311 POPC   30      53.329  15.319  68.826  1.00  0.00           C
ATOM   3735 H11X POPC   30      54.031  16.137  69.097  1.00  0.00           H
ATOM   3736 H11Y POPC   30      52.328  15.771  68.989  1.00  0.00           H
ATOM   3737 C312 POPC   30      53.361  15.056  67.231  1.00  0.00           C
ATOM   3738 H12X POPC   30      54.419  14.817  66.990  1.00  0.00           H
ATOM   3739 H12Y POPC   30      53.066  16.004  66.732  1.00  0.00           H
ATOM   3740 C313 POPC   30      52.331  13.916  66.984  1.00  0.00           C
ATOM   3741 H13X POPC   30      51.476  13.894  67.694  1.00  0.00           H
ATOM   3742 H13Y POPC   30      52.801  12.953  67.277  1.00  0.00           H
ATOM   3743 C314 POPC   30      51.698  13.907  65.610  1.00  0.00           C
ATOM   3744 H14X POPC   30      51.666  12.851  65.266  1.00  0.00           H
ATOM   3745 H14Y POPC   30      52.412  14.535  65.035  1.00  0.00           H
ATOM   3746 C315 POPC   30      50.288  14.406  65.496  1.00  0.00           C
ATOM   3747 H15X POPC   30      49.767  13.895  66.334  1.00  0.00           H
ATOM   3748 H15Y POPC   30      49.837  13.986  64.571  1.00  0.00           H
ATOM   3749 C316 POPC   30      50.126  15.923  65.568  1.00  0.00           C
ATOM   3750 H16X POPC   30      49.038  16.039  65.757  1.00  0.00           H
ATOM   3751 H16Y POPC   30      50.435  16.483  64.659  1.00  0.00           H
ATOM   3752 H16Z POPC   30      50.682  16.393  66.408  1.00  0.00           H
ATOM   3753  N   POPC   31      45.841  27.181  90.121  1.00  0.00           N
ATOM   3754  C12 POPC   31      46.398  26.192  89.009  1.00  0.00           C
ATOM   3755 H12A POPC   31      46.182  25.164  89.256  1.00  0.00           H
ATOM   3756 H12B POPC   31      47.473  26.288  88.996  1.00  0.00           H
ATOM   3757  C13 POPC   31      46.474  26.931  91.491  1.00  0.00           C
ATOM   3758 H13A POPC   31      46.535  25.865  91.653  1.00  0.00           H
ATOM   3759 H13B POPC   31      47.508  27.233  91.413  1.00  0.00           H
ATOM   3760 H13C POPC   31      45.976  27.479  92.277  1.00  0.00           H
ATOM   3761  C14 POPC   31      46.046  28.578  89.673  1.00  0.00           C
ATOM   3762 H14A POPC   31      45.776  29.354  90.373  1.00  0.00           H
ATOM   3763 H14B POPC   31      47.030  28.659  89.235  1.00  0.00           H
ATOM   3764 H14C POPC   31      45.308  28.691  88.892  1.00  0.00           H
ATOM   3765  C15 POPC   31      44.348  26.950  90.373  1.00  0.00           C
ATOM   3766 H15A POPC   31      43.892  27.714  90.984  1.00  0.00           H
ATOM   3767 H15B POPC   31      44.214  26.115  91.046  1.00  0.00           H
ATOM   3768 H15C POPC   31      43.886  26.815  89.406  1.00  0.00           H
ATOM   3769  C11 POPC   31      45.925  26.413  87.569  1.00  0.00           C
ATOM   3770 H11A POPC   31      46.430  25.624  86.972  1.00  0.00           H
ATOM   3771 H11B POPC   31      46.226  27.435  87.254  1.00  0.00           H
ATOM   3772  P   POPC   31      43.566  25.450  86.890  1.00  0.00           P
ATOM   3773  O13 POPC   31      42.207  25.928  86.970  1.00  0.00           O
ATOM   3774  O14 POPC   31      43.839  24.121  87.465  1.00  0.00           O
ATOM   3775  O12 POPC   31      44.518  26.511  87.527  1.00  0.00           O
ATOM   3776  O11 POPC   31      44.136  25.458  85.405  1.00  0.00           O
ATOM   3777  C1  POPC   31      43.984  26.585  84.484  1.00  0.00           C
ATOM   3778  HA  POPC   31      44.966  27.002  84.173  1.00  0.00           H
ATOM   3779  HB  POPC   31      43.528  27.507  84.904  1.00  0.00           H
ATOM   3780  C2  POPC   31      43.277  26.160  83.134  1.00  0.00           C
ATOM   3781  HS  POPC   31      43.270  26.960  82.363  1.00  0.00           H
ATOM   3782  O21 POPC   31      41.921  25.740  83.359  1.00  0.00           O
ATOM   3783  C21 POPC   31      41.011  26.630  83.420  1.00  0.00           C
ATOM   3784  O22 POPC   31      41.174  27.829  83.401  1.00  0.00           O
ATOM   3785  C22 POPC   31      39.683  25.919  83.541  1.00  0.00           C
ATOM   3786  H2R POPC   31      38.831  26.613  83.377  1.00  0.00           H
ATOM   3787  H2S POPC   31      39.642  25.383  84.514  1.00  0.00           H
ATOM   3788  C3  POPC   31      44.018  24.991  82.421  1.00  0.00           C
ATOM   3789  HX  POPC   31      44.260  24.239  83.203  1.00  0.00           H
ATOM   3790  HY  POPC   31      44.963  25.438  82.046  1.00  0.00           H
ATOM   3791  O31 POPC   31      43.343  24.400  81.259  1.00  0.00           O
ATOM   3792  C31 POPC   31      43.495  23.081  81.141  1.00  0.00           C
ATOM   3793  O32 POPC   31      44.298  22.412  81.788  1.00  0.00           O
ATOM   3794  C32 POPC   31      42.554  22.504  80.056  1.00  0.00           C
ATOM   3795  H2X POPC   31      41.556  22.979  80.165  1.00  0.00           H
ATOM   3796  H2Y POPC   31      42.522  21.416  80.280  1.00  0.00           H
ATOM   3797  C23 POPC   31      39.511  24.787  82.494  1.00  0.00           C
ATOM   3798  H3R POPC   31      38.570  24.205  82.592  1.00  0.00           H
ATOM   3799  H3S POPC   31      40.326  24.053  82.671  1.00  0.00           H
ATOM   3800  C24 POPC   31      39.381  25.245  81.028  1.00  0.00           C
ATOM   3801  H4R POPC   31      40.420  25.539  80.764  1.00  0.00           H
ATOM   3802  H4S POPC   31      38.774  26.162  80.871  1.00  0.00           H
ATOM   3803  C25 POPC   31      38.755  24.139  80.211  1.00  0.00           C
ATOM   3804  H5R POPC   31      37.757  23.878  80.623  1.00  0.00           H
ATOM   3805  H5S POPC   31      39.194  23.134  80.385  1.00  0.00           H
ATOM   3806  C26 POPC   31      38.704  24.446  78.685  1.00  0.00           C
ATOM   3807  H6R POPC   31      38.516  23.524  78.094  1.00  0.00           H
ATOM   3808  H6S POPC   31      39.707  24.810  78.375  1.00  0.00           H
ATOM   3809  C27 POPC   31      37.738  25.549  78.346  1.00  0.00           C
ATOM   3810  H7R POPC   31      38.030  26.562  78.696  1.00  0.00           H
ATOM   3811  H7S POPC   31      36.734  25.439  78.808  1.00  0.00           H
ATOM   3812  C28 POPC   31      37.666  25.771  76.859  1.00  0.00           C
ATOM   3813  H8R POPC   31      38.642  25.475  76.418  1.00  0.00           H
ATOM   3814  H8S POPC   31      37.563  26.869  76.726  1.00  0.00           H
ATOM   3815  C29 POPC   31      36.616  24.915  76.207  1.00  0.00           C
ATOM   3816  H91 POPC   31      36.130  24.201  76.887  1.00  0.00           H
ATOM   3817 C210 POPC   31      36.062  25.205  75.046  1.00  0.00           C
ATOM   3818 H101 POPC   31      35.266  24.545  74.670  1.00  0.00           H
ATOM   3819 C211 POPC   31      36.416  26.434  74.271  1.00  0.00           C
ATOM   3820 H11R POPC   31      37.483  26.722  74.382  1.00  0.00           H
ATOM   3821 H11S POPC   31      35.799  27.267  74.669  1.00  0.00           H
ATOM   3822 C212 POPC   31      36.428  26.195  72.755  1.00  0.00           C
ATOM   3823 H12R POPC   31      35.424  25.896  72.386  1.00  0.00           H
ATOM   3824 H12S POPC   31      37.192  25.412  72.561  1.00  0.00           H
ATOM   3825 C213 POPC   31      36.791  27.473  71.950  1.00  0.00           C
ATOM   3826 H13R POPC   31      37.873  27.504  71.702  1.00  0.00           H
ATOM   3827 H13S POPC   31      36.533  28.409  72.491  1.00  0.00           H
ATOM   3828 C214 POPC   31      36.032  27.536  70.607  1.00  0.00           C
ATOM   3829 H14R POPC   31      36.183  28.514  70.103  1.00  0.00           H
ATOM   3830 H14S POPC   31      34.927  27.439  70.670  1.00  0.00           H
ATOM   3831 C215 POPC   31      36.501  26.534  69.555  1.00  0.00           C
ATOM   3832 H15R POPC   31      35.983  25.557  69.658  1.00  0.00           H
ATOM   3833 H15S POPC   31      37.588  26.326  69.647  1.00  0.00           H
ATOM   3834 C216 POPC   31      36.335  27.024  68.152  1.00  0.00           C
ATOM   3835 H16R POPC   31      36.913  27.954  67.961  1.00  0.00           H
ATOM   3836 H16S POPC   31      35.250  27.211  68.001  1.00  0.00           H
ATOM   3837 C217 POPC   31      36.683  25.980  67.156  1.00  0.00           C
ATOM   3838 H17R POPC   31      36.183  25.000  67.309  1.00  0.00           H
ATOM   3839 H17S POPC   31      37.738  25.694  67.354  1.00  0.00           H
ATOM   3840 C218 POPC   31      36.721  26.509  65.731  1.00  0.00           C
ATOM   3841 H18R POPC   31      37.240  27.488  65.651  1.00  0.00           H
ATOM   3842 H18S POPC   31      37.307  25.795  65.114  1.00  0.00           H
ATOM   3843 H18T POPC   31      35.681  26.743  65.418  1.00  0.00           H
ATOM   3844  C33 POPC   31      43.342  22.547  78.724  1.00  0.00           C
ATOM   3845  H3X POPC   31      44.212  21.858  78.776  1.00  0.00           H
ATOM   3846  H3Y POPC   31      43.714  23.514  78.323  1.00  0.00           H
ATOM   3847  C34 POPC   31      42.568  21.881  77.582  1.00  0.00           C
ATOM   3848  H4X POPC   31      42.144  20.908  77.910  1.00  0.00           H
ATOM   3849  H4Y POPC   31      43.163  21.753  76.652  1.00  0.00           H
ATOM   3850  C35 POPC   31      41.362  22.703  77.068  1.00  0.00           C
ATOM   3851  H5X POPC   31      41.707  23.731  76.828  1.00  0.00           H
ATOM   3852  H5Y POPC   31      40.483  22.838  77.733  1.00  0.00           H
ATOM   3853  C36 POPC   31      40.892  22.202  75.684  1.00  0.00           C
ATOM   3854  H6X POPC   31      40.884  21.091  75.691  1.00  0.00           H
ATOM   3855  H6Y POPC   31      41.554  22.525  74.852  1.00  0.00           H
ATOM   3856  C37 POPC   31      39.521  22.787  75.298  1.00  0.00           C
ATOM   3857  H7X POPC   31      39.583  23.884  75.465  1.00  0.00           H
ATOM   3858  H7Y POPC   31      38.867  22.273  76.034  1.00  0.00           H
ATOM   3859  C38 POPC   31      39.108  22.569  73.839  1.00  0.00           C
ATOM   3860  H8X POPC   31      38.037  22.848  73.738  1.00  0.00           H
ATOM   3861  H8Y POPC   31      39.483  21.542  73.646  1.00  0.00           H
ATOM   3862  C39 POPC   31      39.914  23.494  72.848  1.00  0.00           C
ATOM   3863  H9X POPC   31      41.009  23.321  72.919  1.00  0.00           H
ATOM   3864  H9Y POPC   31      39.638  24.561  72.993  1.00  0.00           H
ATOM   3865 C310 POPC   31      39.452  23.218  71.406  1.00  0.00           C
ATOM   3866 H10X POPC   31      38.362  23.220  71.190  1.00  0.00           H
ATOM   3867 H10Y POPC   31      39.854  22.239  71.069  1.00  0.00           H
ATOM   3868 C311 POPC   31      40.103  24.235  70.445  1.00  0.00           C
ATOM   3869 H11X POPC   31      41.184  24.171  70.691  1.00  0.00           H
ATOM   3870 H11Y POPC   31      39.908  25.320  70.580  1.00  0.00           H
ATOM   3871 C312 POPC   31      39.972  24.000  68.932  1.00  0.00           C
ATOM   3872 H12X POPC   31      38.874  24.076  68.783  1.00  0.00           H
ATOM   3873 H12Y POPC   31      40.410  22.997  68.740  1.00  0.00           H
ATOM   3874 C313 POPC   31      40.710  25.113  68.149  1.00  0.00           C
ATOM   3875 H13X POPC   31      41.757  25.245  68.497  1.00  0.00           H
ATOM   3876 H13Y POPC   31      40.141  26.033  68.405  1.00  0.00           H
ATOM   3877 C314 POPC   31      40.672  24.846  66.683  1.00  0.00           C
ATOM   3878 H14X POPC   31      39.632  24.888  66.295  1.00  0.00           H
ATOM   3879 H14Y POPC   31      40.816  23.777  66.415  1.00  0.00           H
ATOM   3880 C315 POPC   31      41.617  25.627  65.899  1.00  0.00           C
ATOM   3881 H15X POPC   31      42.669  25.273  65.922  1.00  0.00           H
ATOM   3882 H15Y POPC   31      41.639  26.662  66.302  1.00  0.00           H
ATOM   3883 C316 POPC   31      41.184  25.777  64.406  1.00  0.00           C
ATOM   3884 H16X POPC   31      41.034  24.836  63.835  1.00  0.00           H
ATOM   3885 H16Y POPC   31      41.923  26.379  63.835  1.00  0.00           H
ATOM   3886 H16Z POPC   31      40.217  26.318  64.322  1.00  0.00           H
ATOM   3887  N   POPC   32      38.138   5.311  85.005  1.00  0.00           N
ATOM   3888  C12 POPC   32      38.885   6.006  83.875  1.00  0.00           C
ATOM   3889 H12A POPC   32      38.552   7.034  83.852  1.00  0.00           H
ATOM   3890 H12B POPC   32      38.588   5.534  82.950  1.00  0.00           H
ATOM   3891  C13 POPC   32      36.671   5.584  84.990  1.00  0.00           C
ATOM   3892 H13A POPC   32      36.189   5.048  85.793  1.00  0.00           H
ATOM   3893 H13B POPC   32      36.483   6.648  85.001  1.00  0.00           H
ATOM   3894 H13C POPC   32      36.369   5.242  84.011  1.00  0.00           H
ATOM   3895  C14 POPC   32      38.312   3.789  85.016  1.00  0.00           C
ATOM   3896 H14A POPC   32      37.970   3.514  84.030  1.00  0.00           H
ATOM   3897 H14B POPC   32      39.344   3.512  85.177  1.00  0.00           H
ATOM   3898 H14C POPC   32      37.692   3.338  85.777  1.00  0.00           H
ATOM   3899  C15 POPC   32      38.664   5.881  86.294  1.00  0.00           C
ATOM   3900 H15A POPC   32      39.733   5.756  86.378  1.00  0.00           H
ATOM   3901 H15B POPC   32      38.175   5.490  87.174  1.00  0.00           H
ATOM   3902 H15C POPC   32      38.550   6.954  86.344  1.00  0.00           H
ATOM   3903  C11 POPC   32      40.432   6.024  83.950  1.00  0.00           C
ATOM   3904 H11A POPC   32      40.730   6.462  84.926  1.00  0.00           H
ATOM   3905 H11B POPC   32      40.925   6.548  83.103  1.00  0.00           H
ATOM   3906  P   POPC   32      41.352   3.887  82.681  1.00  0.00           P
ATOM   3907  O13 POPC   32      40.375   2.780  82.481  1.00  0.00           O
ATOM   3908  O14 POPC   32      42.759   3.428  82.852  1.00  0.00           O
ATOM   3909  O12 POPC   32      40.865   4.680  84.000  1.00  0.00           O
ATOM   3910  O11 POPC   32      41.266   4.933  81.436  1.00  0.00           O
ATOM   3911  C1  POPC   32      41.681   4.551  80.160  1.00  0.00           C
ATOM   3912  HA  POPC   32      40.881   4.147  79.504  1.00  0.00           H
ATOM   3913  HB  POPC   32      42.471   3.772  80.227  1.00  0.00           H
ATOM   3914  C2  POPC   32      42.510   5.718  79.491  1.00  0.00           C
ATOM   3915  HS  POPC   32      43.324   5.933  80.217  1.00  0.00           H
ATOM   3916  O21 POPC   32      41.664   6.833  79.240  1.00  0.00           O
ATOM   3917  C21 POPC   32      41.725   7.825  80.099  1.00  0.00           C
ATOM   3918  O22 POPC   32      42.460   7.878  81.072  1.00  0.00           O
ATOM   3919  C22 POPC   32      40.536   8.782  79.794  1.00  0.00           C
ATOM   3920  H2R POPC   32      39.979   9.052  80.716  1.00  0.00           H
ATOM   3921  H2S POPC   32      39.758   8.168  79.292  1.00  0.00           H
ATOM   3922  C3  POPC   32      43.110   5.349  78.118  1.00  0.00           C
ATOM   3923  HX  POPC   32      43.710   6.202  77.735  1.00  0.00           H
ATOM   3924  HY  POPC   32      42.323   5.101  77.374  1.00  0.00           H
ATOM   3925  O31 POPC   32      43.921   4.184  78.322  1.00  0.00           O
ATOM   3926  C31 POPC   32      45.182   4.380  78.710  1.00  0.00           C
ATOM   3927  O32 POPC   32      45.680   5.463  79.028  1.00  0.00           O
ATOM   3928  C32 POPC   32      45.731   3.003  78.986  1.00  0.00           C
ATOM   3929  H2X POPC   32      45.140   2.267  78.399  1.00  0.00           H
ATOM   3930  H2Y POPC   32      45.558   2.746  80.053  1.00  0.00           H
ATOM   3931  C23 POPC   32      40.988  10.053  79.047  1.00  0.00           C
ATOM   3932  H3R POPC   32      41.655  10.602  79.744  1.00  0.00           H
ATOM   3933  H3S POPC   32      40.062  10.581  78.734  1.00  0.00           H
ATOM   3934  C24 POPC   32      41.708   9.703  77.717  1.00  0.00           C
ATOM   3935  H4R POPC   32      42.424   8.864  77.847  1.00  0.00           H
ATOM   3936  H4S POPC   32      42.370  10.557  77.458  1.00  0.00           H
ATOM   3937  C25 POPC   32      40.700   9.493  76.532  1.00  0.00           C
ATOM   3938  H5R POPC   32      39.930  10.283  76.398  1.00  0.00           H
ATOM   3939  H5S POPC   32      39.974   8.675  76.725  1.00  0.00           H
ATOM   3940  C26 POPC   32      41.351   9.447  75.075  1.00  0.00           C
ATOM   3941  H6R POPC   32      42.194   8.724  75.102  1.00  0.00           H
ATOM   3942  H6S POPC   32      41.661  10.483  74.822  1.00  0.00           H
ATOM   3943  C27 POPC   32      40.443   8.847  73.910  1.00  0.00           C
ATOM   3944  H7R POPC   32      39.410   9.242  74.018  1.00  0.00           H
ATOM   3945  H7S POPC   32      40.400   7.765  74.158  1.00  0.00           H
ATOM   3946  C28 POPC   32      41.035   9.013  72.493  1.00  0.00           C
ATOM   3947  H8R POPC   32      41.974   8.431  72.605  1.00  0.00           H
ATOM   3948  H8S POPC   32      41.350  10.074  72.399  1.00  0.00           H
ATOM   3949  C29 POPC   32      40.058   8.648  71.368  1.00  0.00           C
ATOM   3950  H91 POPC   32      39.369   9.458  71.087  1.00  0.00           H
ATOM   3951 C210 POPC   32      40.170   7.547  70.624  1.00  0.00           C
ATOM   3952 H101 POPC   32      39.386   7.257  69.910  1.00  0.00           H
ATOM   3953 C211 POPC   32      41.139   6.357  70.848  1.00  0.00           C
ATOM   3954 H11R POPC   32      40.510   5.471  71.083  1.00  0.00           H
ATOM   3955 H11S POPC   32      41.746   6.446  71.774  1.00  0.00           H
ATOM   3956 C212 POPC   32      42.055   6.242  69.578  1.00  0.00           C
ATOM   3957 H12R POPC   32      42.611   7.201  69.647  1.00  0.00           H
ATOM   3958 H12S POPC   32      41.427   6.132  68.668  1.00  0.00           H
ATOM   3959 C213 POPC   32      43.008   5.108  69.706  1.00  0.00           C
ATOM   3960 H13R POPC   32      42.618   4.071  69.618  1.00  0.00           H
ATOM   3961 H13S POPC   32      43.461   5.105  70.720  1.00  0.00           H
ATOM   3962 C214 POPC   32      44.142   5.196  68.641  1.00  0.00           C
ATOM   3963 H14R POPC   32      44.382   6.247  68.370  1.00  0.00           H
ATOM   3964 H14S POPC   32      43.900   4.609  67.729  1.00  0.00           H
ATOM   3965 C215 POPC   32      45.518   4.613  69.101  1.00  0.00           C
ATOM   3966 H15R POPC   32      45.182   3.576  69.312  1.00  0.00           H
ATOM   3967 H15S POPC   32      45.757   5.166  70.035  1.00  0.00           H
ATOM   3968 C216 POPC   32      46.678   4.562  68.092  1.00  0.00           C
ATOM   3969 H16R POPC   32      46.347   4.319  67.059  1.00  0.00           H
ATOM   3970 H16S POPC   32      47.300   3.718  68.457  1.00  0.00           H
ATOM   3971 C217 POPC   32      47.526   5.846  68.077  1.00  0.00           C
ATOM   3972 H17R POPC   32      48.105   6.007  69.011  1.00  0.00           H
ATOM   3973 H17S POPC   32      46.841   6.713  67.958  1.00  0.00           H
ATOM   3974 C218 POPC   32      48.401   5.896  66.808  1.00  0.00           C
ATOM   3975 H18R POPC   32      49.040   6.804  66.782  1.00  0.00           H
ATOM   3976 H18S POPC   32      47.726   5.911  65.926  1.00  0.00           H
ATOM   3977 H18T POPC   32      49.063   5.004  66.761  1.00  0.00           H
ATOM   3978  C33 POPC   32      47.224   2.929  78.639  1.00  0.00           C
ATOM   3979  H3X POPC   32      47.681   2.258  79.396  1.00  0.00           H
ATOM   3980  H3Y POPC   32      47.603   3.961  78.798  1.00  0.00           H
ATOM   3981  C34 POPC   32      47.555   2.627  77.161  1.00  0.00           C
ATOM   3982  H4X POPC   32      47.290   1.551  77.088  1.00  0.00           H
ATOM   3983  H4Y POPC   32      48.659   2.751  77.184  1.00  0.00           H
ATOM   3984  C35 POPC   32      46.944   3.468  76.044  1.00  0.00           C
ATOM   3985  H5X POPC   32      47.190   4.531  76.252  1.00  0.00           H
ATOM   3986  H5Y POPC   32      45.862   3.218  76.011  1.00  0.00           H
ATOM   3987  C36 POPC   32      47.503   3.098  74.676  1.00  0.00           C
ATOM   3988  H6X POPC   32      47.613   2.022  74.424  1.00  0.00           H
ATOM   3989  H6Y POPC   32      48.553   3.434  74.541  1.00  0.00           H
ATOM   3990  C37 POPC   32      46.686   3.793  73.599  1.00  0.00           C
ATOM   3991  H7X POPC   32      47.148   3.834  72.589  1.00  0.00           H
ATOM   3992  H7Y POPC   32      46.754   4.879  73.822  1.00  0.00           H
ATOM   3993  C38 POPC   32      45.165   3.427  73.515  1.00  0.00           C
ATOM   3994  H8X POPC   32      44.662   3.966  72.684  1.00  0.00           H
ATOM   3995  H8Y POPC   32      44.711   3.847  74.439  1.00  0.00           H
ATOM   3996  C39 POPC   32      45.077   1.927  73.273  1.00  0.00           C
ATOM   3997  H9X POPC   32      44.022   1.579  73.297  1.00  0.00           H
ATOM   3998  H9Y POPC   32      45.606   1.366  74.073  1.00  0.00           H
ATOM   3999 C310 POPC   32      45.623   1.576  71.885  1.00  0.00           C
ATOM   4000 H10X POPC   32      46.668   1.948  71.828  1.00  0.00           H
ATOM   4001 H10Y POPC   32      45.072   2.235  71.179  1.00  0.00           H
ATOM   4002 C311 POPC   32      45.479   0.113  71.529  1.00  0.00           C
ATOM   4003 H11X POPC   32      44.438  -0.182  71.779  1.00  0.00           H
ATOM   4004 H11Y POPC   32      45.996  -0.477  72.315  1.00  0.00           H
ATOM   4005 C312 POPC   32      45.720  -0.224  70.079  1.00  0.00           C
ATOM   4006 H12X POPC   32      45.391   0.551  69.354  1.00  0.00           H
ATOM   4007 H12Y POPC   32      45.148  -1.173  69.999  1.00  0.00           H
ATOM   4008 C313 POPC   32      47.213  -0.543  69.856  1.00  0.00           C
ATOM   4009 H13X POPC   32      47.885   0.338  69.935  1.00  0.00           H
ATOM   4010 H13Y POPC   32      47.549  -1.224  70.668  1.00  0.00           H
ATOM   4011 C314 POPC   32      47.426  -1.297  68.560  1.00  0.00           C
ATOM   4012 H14X POPC   32      46.859  -2.252  68.549  1.00  0.00           H
ATOM   4013 H14Y POPC   32      47.118  -0.673  67.694  1.00  0.00           H
ATOM   4014 C315 POPC   32      48.949  -1.492  68.314  1.00  0.00           C
ATOM   4015 H15X POPC   32      49.091  -2.316  67.582  1.00  0.00           H
ATOM   4016 H15Y POPC   32      49.420  -1.851  69.254  1.00  0.00           H
ATOM   4017 C316 POPC   32      49.676  -0.250  67.709  1.00  0.00           C
ATOM   4018 H16X POPC   32      49.135   0.129  66.815  1.00  0.00           H
ATOM   4019 H16Y POPC   32      50.749  -0.448  67.497  1.00  0.00           H
ATOM   4020 H16Z POPC   32      49.689   0.528  68.502  1.00  0.00           H
ATOM   4021  N   POPC   33       0.653  42.110  85.815  1.00  0.00           N
ATOM   4022  C12 POPC   33      -0.005  40.898  85.201  1.00  0.00           C
ATOM   4023 H12A POPC   33      -1.083  40.965  85.245  1.00  0.00           H
ATOM   4024 H12B POPC   33       0.225  40.037  85.812  1.00  0.00           H
ATOM   4025  C13 POPC   33       2.104  42.097  85.737  1.00  0.00           C
ATOM   4026 H13A POPC   33       2.591  41.294  86.271  1.00  0.00           H
ATOM   4027 H13B POPC   33       2.418  42.074  84.703  1.00  0.00           H
ATOM   4028 H13C POPC   33       2.487  43.054  86.057  1.00  0.00           H
ATOM   4029  C14 POPC   33       0.067  43.334  85.161  1.00  0.00           C
ATOM   4030 H14A POPC   33      -0.994  43.419  85.349  1.00  0.00           H
ATOM   4031 H14B POPC   33       0.614  44.224  85.433  1.00  0.00           H
ATOM   4032 H14C POPC   33       0.252  43.251  84.101  1.00  0.00           H
ATOM   4033  C15 POPC   33       0.185  42.045  87.290  1.00  0.00           C
ATOM   4034 H15A POPC   33       0.612  42.896  87.800  1.00  0.00           H
ATOM   4035 H15B POPC   33       0.500  41.158  87.819  1.00  0.00           H
ATOM   4036 H15C POPC   33      -0.853  42.078  87.586  1.00  0.00           H
ATOM   4037  C11 POPC   33       0.263  40.613  83.696  1.00  0.00           C
ATOM   4038 H11A POPC   33      -0.165  39.602  83.525  1.00  0.00           H
ATOM   4039 H11B POPC   33       1.353  40.428  83.586  1.00  0.00           H
ATOM   4040  P   POPC   33      -1.689  41.528  82.268  1.00  0.00           P
ATOM   4041  O13 POPC   33      -2.050  42.748  81.561  1.00  0.00           O
ATOM   4042  O14 POPC   33      -2.676  41.072  83.280  1.00  0.00           O
ATOM   4043  O12 POPC   33      -0.266  41.670  82.882  1.00  0.00           O
ATOM   4044  O11 POPC   33      -1.629  40.312  81.200  1.00  0.00           O
ATOM   4045  C1  POPC   33      -0.367  40.027  80.459  1.00  0.00           C
ATOM   4046  HA  POPC   33       0.118  39.050  80.671  1.00  0.00           H
ATOM   4047  HB  POPC   33       0.330  40.889  80.536  1.00  0.00           H
ATOM   4048  C2  POPC   33      -0.676  39.895  78.948  1.00  0.00           C
ATOM   4049  HS  POPC   33      -1.450  39.111  78.808  1.00  0.00           H
ATOM   4050  O21 POPC   33       0.518  39.608  78.114  1.00  0.00           O
ATOM   4051  C21 POPC   33       0.919  38.307  78.138  1.00  0.00           C
ATOM   4052  O22 POPC   33       0.445  37.407  78.815  1.00  0.00           O
ATOM   4053  C22 POPC   33       2.161  38.093  77.214  1.00  0.00           C
ATOM   4054  H2R POPC   33       2.079  36.990  77.107  1.00  0.00           H
ATOM   4055  H2S POPC   33       3.018  38.156  77.919  1.00  0.00           H
ATOM   4056  C3  POPC   33      -1.472  41.099  78.259  1.00  0.00           C
ATOM   4057  HX  POPC   33      -0.950  42.055  78.475  1.00  0.00           H
ATOM   4058  HY  POPC   33      -2.454  41.149  78.776  1.00  0.00           H
ATOM   4059  O31 POPC   33      -1.592  41.009  76.804  1.00  0.00           O
ATOM   4060  C31 POPC   33      -0.727  41.613  76.028  1.00  0.00           C
ATOM   4061  O32 POPC   33       0.225  42.268  76.443  1.00  0.00           O
ATOM   4062  C32 POPC   33      -1.003  41.273  74.539  1.00  0.00           C
ATOM   4063  H2X POPC   33      -1.982  41.781  74.403  1.00  0.00           H
ATOM   4064  H2Y POPC   33      -1.382  40.229  74.514  1.00  0.00           H
ATOM   4065  C23 POPC   33       2.285  38.948  76.052  1.00  0.00           C
ATOM   4066  H3R POPC   33       2.667  39.941  76.370  1.00  0.00           H
ATOM   4067  H3S POPC   33       1.335  39.202  75.534  1.00  0.00           H
ATOM   4068  C24 POPC   33       3.230  38.315  75.031  1.00  0.00           C
ATOM   4069  H4R POPC   33       2.867  37.332  74.662  1.00  0.00           H
ATOM   4070  H4S POPC   33       4.209  38.099  75.511  1.00  0.00           H
ATOM   4071  C25 POPC   33       3.190  39.263  73.798  1.00  0.00           C
ATOM   4072  H5R POPC   33       3.555  40.257  74.136  1.00  0.00           H
ATOM   4073  H5S POPC   33       2.124  39.306  73.488  1.00  0.00           H
ATOM   4074  C26 POPC   33       3.962  38.607  72.633  1.00  0.00           C
ATOM   4075  H6R POPC   33       3.815  37.509  72.549  1.00  0.00           H
ATOM   4076  H6S POPC   33       5.039  38.824  72.800  1.00  0.00           H
ATOM   4077  C27 POPC   33       3.535  39.203  71.219  1.00  0.00           C
ATOM   4078  H7R POPC   33       4.423  39.091  70.560  1.00  0.00           H
ATOM   4079  H7S POPC   33       3.361  40.288  71.382  1.00  0.00           H
ATOM   4080  C28 POPC   33       2.345  38.436  70.626  1.00  0.00           C
ATOM   4081  H8R POPC   33       1.493  38.626  71.314  1.00  0.00           H
ATOM   4082  H8S POPC   33       2.611  37.369  70.780  1.00  0.00           H
ATOM   4083  C29 POPC   33       2.033  38.720  69.174  1.00  0.00           C
ATOM   4084  H91 POPC   33       1.520  39.686  69.053  1.00  0.00           H
ATOM   4085 C210 POPC   33       2.492  37.877  68.180  1.00  0.00           C
ATOM   4086 H101 POPC   33       2.159  38.160  67.171  1.00  0.00           H
ATOM   4087 C211 POPC   33       3.350  36.644  68.335  1.00  0.00           C
ATOM   4088 H11R POPC   33       3.950  36.687  69.269  1.00  0.00           H
ATOM   4089 H11S POPC   33       4.223  36.627  67.648  1.00  0.00           H
ATOM   4090 C212 POPC   33       2.730  35.241  68.300  1.00  0.00           C
ATOM   4091 H12R POPC   33       1.839  35.237  68.963  1.00  0.00           H
ATOM   4092 H12S POPC   33       3.433  34.549  68.812  1.00  0.00           H
ATOM   4093 C213 POPC   33       2.479  34.598  66.955  1.00  0.00           C
ATOM   4094 H13R POPC   33       2.294  33.529  67.195  1.00  0.00           H
ATOM   4095 H13S POPC   33       3.414  34.601  66.354  1.00  0.00           H
ATOM   4096 C214 POPC   33       1.266  35.097  66.256  1.00  0.00           C
ATOM   4097 H14R POPC   33       1.408  36.189  66.102  1.00  0.00           H
ATOM   4098 H14S POPC   33       0.429  34.990  66.979  1.00  0.00           H
ATOM   4099 C215 POPC   33       1.038  34.494  64.845  1.00  0.00           C
ATOM   4100 H15R POPC   33       1.051  33.414  65.106  1.00  0.00           H
ATOM   4101 H15S POPC   33       1.987  34.710  64.309  1.00  0.00           H
ATOM   4102 C216 POPC   33      -0.296  34.881  64.113  1.00  0.00           C
ATOM   4103 H16R POPC   33      -0.356  35.939  63.779  1.00  0.00           H
ATOM   4104 H16S POPC   33      -1.147  34.649  64.789  1.00  0.00           H
ATOM   4105 C217 POPC   33      -0.478  34.027  62.882  1.00  0.00           C
ATOM   4106 H17R POPC   33      -1.485  34.123  62.422  1.00  0.00           H
ATOM   4107 H17S POPC   33      -0.234  32.958  63.061  1.00  0.00           H
ATOM   4108 C218 POPC   33       0.484  34.401  61.789  1.00  0.00           C
ATOM   4109 H18R POPC   33       0.283  33.614  61.031  1.00  0.00           H
ATOM   4110 H18S POPC   33       1.561  34.357  62.059  1.00  0.00           H
ATOM   4111 H18T POPC   33       0.281  35.393  61.331  1.00  0.00           H
ATOM   4112  C33 POPC   33       0.032  41.787  73.537  1.00  0.00           C
ATOM   4113  H3X POPC   33       0.980  41.209  73.582  1.00  0.00           H
ATOM   4114  H3Y POPC   33       0.168  42.860  73.788  1.00  0.00           H
ATOM   4115  C34 POPC   33      -0.479  41.643  72.091  1.00  0.00           C
ATOM   4116  H4X POPC   33      -1.342  42.335  71.979  1.00  0.00           H
ATOM   4117  H4Y POPC   33      -0.824  40.606  71.890  1.00  0.00           H
ATOM   4118  C35 POPC   33       0.596  42.048  71.090  1.00  0.00           C
ATOM   4119  H5X POPC   33       1.565  41.524  71.236  1.00  0.00           H
ATOM   4120  H5Y POPC   33       0.824  43.087  71.409  1.00  0.00           H
ATOM   4121  C36 POPC   33       0.207  41.935  69.598  1.00  0.00           C
ATOM   4122  H6X POPC   33      -0.783  42.391  69.380  1.00  0.00           H
ATOM   4123  H6Y POPC   33       0.027  40.852  69.427  1.00  0.00           H
ATOM   4124  C37 POPC   33       1.377  42.313  68.765  1.00  0.00           C
ATOM   4125  H7X POPC   33       2.274  41.838  69.216  1.00  0.00           H
ATOM   4126  H7Y POPC   33       1.524  43.414  68.742  1.00  0.00           H
ATOM   4127  C38 POPC   33       1.243  41.943  67.283  1.00  0.00           C
ATOM   4128  H8X POPC   33       0.353  42.348  66.756  1.00  0.00           H
ATOM   4129  H8Y POPC   33       1.312  40.835  67.279  1.00  0.00           H
ATOM   4130  C39 POPC   33       2.454  42.350  66.429  1.00  0.00           C
ATOM   4131  H9X POPC   33       3.368  41.971  66.934  1.00  0.00           H
ATOM   4132  H9Y POPC   33       2.516  43.458  66.487  1.00  0.00           H
ATOM   4133 C310 POPC   33       2.414  41.826  65.024  1.00  0.00           C
ATOM   4134 H10X POPC   33       1.464  42.177  64.567  1.00  0.00           H
ATOM   4135 H10Y POPC   33       2.370  40.716  65.036  1.00  0.00           H
ATOM   4136 C311 POPC   33       3.529  42.329  64.192  1.00  0.00           C
ATOM   4137 H11X POPC   33       4.422  41.708  64.419  1.00  0.00           H
ATOM   4138 H11Y POPC   33       3.834  43.335  64.549  1.00  0.00           H
ATOM   4139 C312 POPC   33       3.069  42.321  62.709  1.00  0.00           C
ATOM   4140 H12X POPC   33       2.133  42.902  62.566  1.00  0.00           H
ATOM   4141 H12Y POPC   33       2.770  41.291  62.419  1.00  0.00           H
ATOM   4142 C313 POPC   33       4.122  42.876  61.705  1.00  0.00           C
ATOM   4143 H13X POPC   33       4.914  42.112  61.549  1.00  0.00           H
ATOM   4144 H13Y POPC   33       4.611  43.809  62.059  1.00  0.00           H
ATOM   4145 C314 POPC   33       3.476  43.202  60.363  1.00  0.00           C
ATOM   4146 H14X POPC   33       2.764  44.053  60.308  1.00  0.00           H
ATOM   4147 H14Y POPC   33       2.880  42.354  59.963  1.00  0.00           H
ATOM   4148 C315 POPC   33       4.463  43.554  59.245  1.00  0.00           C
ATOM   4149 H15X POPC   33       5.294  42.822  59.159  1.00  0.00           H
ATOM   4150 H15Y POPC   33       4.921  44.532  59.509  1.00  0.00           H
ATOM   4151 C316 POPC   33       3.877  43.606  57.827  1.00  0.00           C
ATOM   4152 H16X POPC   33       2.961  44.232  57.771  1.00  0.00           H
ATOM   4153 H16Y POPC   33       3.632  42.575  57.493  1.00  0.00           H
ATOM   4154 H16Z POPC   33       4.660  44.130  57.238  1.00  0.00           H
ATOM   4155  N   POPC   34      25.948  27.110  82.678  1.00  0.00           N
ATOM   4156  C12 POPC   34      27.128  27.590  83.427  1.00  0.00           C
ATOM   4157 H12A POPC   34      27.936  26.875  83.383  1.00  0.00           H
ATOM   4158 H12B POPC   34      26.863  27.779  84.457  1.00  0.00           H
ATOM   4159  C13 POPC   34      26.133  27.267  81.232  1.00  0.00           C
ATOM   4160 H13A POPC   34      26.282  28.323  81.064  1.00  0.00           H
ATOM   4161 H13B POPC   34      27.027  26.765  80.895  1.00  0.00           H
ATOM   4162 H13C POPC   34      25.215  27.046  80.708  1.00  0.00           H
ATOM   4163  C14 POPC   34      25.713  25.680  83.000  1.00  0.00           C
ATOM   4164 H14A POPC   34      25.557  25.411  84.034  1.00  0.00           H
ATOM   4165 H14B POPC   34      24.819  25.416  82.454  1.00  0.00           H
ATOM   4166 H14C POPC   34      26.629  25.184  82.715  1.00  0.00           H
ATOM   4167  C15 POPC   34      24.682  27.846  83.148  1.00  0.00           C
ATOM   4168 H15A POPC   34      24.699  28.854  82.762  1.00  0.00           H
ATOM   4169 H15B POPC   34      24.629  27.912  84.224  1.00  0.00           H
ATOM   4170 H15C POPC   34      23.827  27.340  82.724  1.00  0.00           H
ATOM   4171  C11 POPC   34      27.654  29.034  83.047  1.00  0.00           C
ATOM   4172 H11A POPC   34      27.801  29.262  81.969  1.00  0.00           H
ATOM   4173 H11B POPC   34      28.607  29.178  83.600  1.00  0.00           H
ATOM   4174  P   POPC   34      26.553  30.412  84.950  1.00  0.00           P
ATOM   4175  O13 POPC   34      27.523  29.632  85.688  1.00  0.00           O
ATOM   4176  O14 POPC   34      25.160  30.407  85.475  1.00  0.00           O
ATOM   4177  O12 POPC   34      26.590  29.943  83.439  1.00  0.00           O
ATOM   4178  O11 POPC   34      27.024  31.924  84.890  1.00  0.00           O
ATOM   4179  C1  POPC   34      28.024  32.366  84.087  1.00  0.00           C
ATOM   4180  HA  POPC   34      28.592  31.490  83.709  1.00  0.00           H
ATOM   4181  HB  POPC   34      28.744  32.960  84.690  1.00  0.00           H
ATOM   4182  C2  POPC   34      27.438  33.182  82.953  1.00  0.00           C
ATOM   4183  HS  POPC   34      26.704  32.583  82.373  1.00  0.00           H
ATOM   4184  O21 POPC   34      28.484  33.637  82.096  1.00  0.00           O
ATOM   4185  C21 POPC   34      29.207  32.833  81.326  1.00  0.00           C
ATOM   4186  O22 POPC   34      28.958  31.676  81.193  1.00  0.00           O
ATOM   4187  C22 POPC   34      30.331  33.599  80.595  1.00  0.00           C
ATOM   4188  H2R POPC   34      30.597  32.954  79.731  1.00  0.00           H
ATOM   4189  H2S POPC   34      31.144  33.695  81.347  1.00  0.00           H
ATOM   4190  C3  POPC   34      26.562  34.403  83.446  1.00  0.00           C
ATOM   4191  HX  POPC   34      27.259  35.084  83.980  1.00  0.00           H
ATOM   4192  HY  POPC   34      25.792  34.043  84.162  1.00  0.00           H
ATOM   4193  O31 POPC   34      25.955  35.112  82.323  1.00  0.00           O
ATOM   4194  C31 POPC   34      24.786  34.585  81.980  1.00  0.00           C
ATOM   4195  O32 POPC   34      24.261  33.570  82.453  1.00  0.00           O
ATOM   4196  C32 POPC   34      24.152  35.328  80.726  1.00  0.00           C
ATOM   4197  H2X POPC   34      24.796  36.189  80.445  1.00  0.00           H
ATOM   4198  H2Y POPC   34      23.142  35.658  81.050  1.00  0.00           H
ATOM   4199  C23 POPC   34      29.859  34.917  79.870  1.00  0.00           C
ATOM   4200  H3R POPC   34      29.752  35.709  80.641  1.00  0.00           H
ATOM   4201  H3S POPC   34      28.873  34.739  79.390  1.00  0.00           H
ATOM   4202  C24 POPC   34      30.918  35.283  78.820  1.00  0.00           C
ATOM   4203  H4R POPC   34      31.004  34.367  78.197  1.00  0.00           H
ATOM   4204  H4S POPC   34      31.972  35.320  79.167  1.00  0.00           H
ATOM   4205  C25 POPC   34      30.612  36.501  77.899  1.00  0.00           C
ATOM   4206  H5R POPC   34      31.477  37.172  78.090  1.00  0.00           H
ATOM   4207  H5S POPC   34      29.620  36.955  78.113  1.00  0.00           H
ATOM   4208  C26 POPC   34      30.686  36.171  76.370  1.00  0.00           C
ATOM   4209  H6R POPC   34      29.760  35.656  76.035  1.00  0.00           H
ATOM   4210  H6S POPC   34      31.604  35.572  76.183  1.00  0.00           H
ATOM   4211  C27 POPC   34      30.710  37.516  75.665  1.00  0.00           C
ATOM   4212  H7R POPC   34      31.577  38.072  76.082  1.00  0.00           H
ATOM   4213  H7S POPC   34      29.783  38.116  75.784  1.00  0.00           H
ATOM   4214  C28 POPC   34      30.872  37.465  74.143  1.00  0.00           C
ATOM   4215  H8R POPC   34      30.013  36.945  73.666  1.00  0.00           H
ATOM   4216  H8S POPC   34      31.626  36.662  73.996  1.00  0.00           H
ATOM   4217  C29 POPC   34      31.266  38.716  73.343  1.00  0.00           C
ATOM   4218  H91 POPC   34      32.236  39.135  73.649  1.00  0.00           H
ATOM   4219 C210 POPC   34      30.637  39.398  72.427  1.00  0.00           C
ATOM   4220 H101 POPC   34      31.173  40.275  72.035  1.00  0.00           H
ATOM   4221 C211 POPC   34      29.296  39.157  71.787  1.00  0.00           C
ATOM   4222 H11R POPC   34      28.690  40.084  71.696  1.00  0.00           H
ATOM   4223 H11S POPC   34      28.680  38.435  72.365  1.00  0.00           H
ATOM   4224 C212 POPC   34      29.476  38.581  70.329  1.00  0.00           C
ATOM   4225 H12R POPC   34      30.164  39.285  69.814  1.00  0.00           H
ATOM   4226 H12S POPC   34      28.507  38.622  69.787  1.00  0.00           H
ATOM   4227 C213 POPC   34      29.830  37.145  70.303  1.00  0.00           C
ATOM   4228 H13R POPC   34      29.087  36.434  70.723  1.00  0.00           H
ATOM   4229 H13S POPC   34      30.748  37.107  70.928  1.00  0.00           H
ATOM   4230 C214 POPC   34      30.193  36.658  68.917  1.00  0.00           C
ATOM   4231 H14R POPC   34      29.244  36.632  68.340  1.00  0.00           H
ATOM   4232 H14S POPC   34      30.540  35.614  69.074  1.00  0.00           H
ATOM   4233 C215 POPC   34      31.306  37.504  68.308  1.00  0.00           C
ATOM   4234 H15R POPC   34      32.136  37.460  69.045  1.00  0.00           H
ATOM   4235 H15S POPC   34      31.070  38.587  68.246  1.00  0.00           H
ATOM   4236 C216 POPC   34      31.635  37.010  66.855  1.00  0.00           C
ATOM   4237 H16R POPC   34      30.712  36.819  66.266  1.00  0.00           H
ATOM   4238 H16S POPC   34      32.082  35.996  66.937  1.00  0.00           H
ATOM   4239 C217 POPC   34      32.684  37.859  66.166  1.00  0.00           C
ATOM   4240 H17R POPC   34      33.675  37.762  66.659  1.00  0.00           H
ATOM   4241 H17S POPC   34      32.289  38.884  66.327  1.00  0.00           H
ATOM   4242 C218 POPC   34      32.968  37.467  64.624  1.00  0.00           C
ATOM   4243 H18R POPC   34      32.060  37.220  64.033  1.00  0.00           H
ATOM   4244 H18S POPC   34      33.513  36.502  64.557  1.00  0.00           H
ATOM   4245 H18T POPC   34      33.576  38.265  64.147  1.00  0.00           H
ATOM   4246  C33 POPC   34      24.125  34.294  79.608  1.00  0.00           C
ATOM   4247  H3X POPC   34      23.737  34.587  78.609  1.00  0.00           H
ATOM   4248  H3Y POPC   34      23.451  33.461  79.901  1.00  0.00           H
ATOM   4249  C34 POPC   34      25.539  33.790  79.144  1.00  0.00           C
ATOM   4250  H4X POPC   34      26.238  33.435  79.931  1.00  0.00           H
ATOM   4251  H4Y POPC   34      26.035  34.696  78.736  1.00  0.00           H
ATOM   4252  C35 POPC   34      25.438  32.659  78.110  1.00  0.00           C
ATOM   4253  H5X POPC   34      24.685  32.827  77.310  1.00  0.00           H
ATOM   4254  H5Y POPC   34      25.267  31.703  78.648  1.00  0.00           H
ATOM   4255  C36 POPC   34      26.770  32.525  77.260  1.00  0.00           C
ATOM   4256  H6X POPC   34      27.707  32.418  77.847  1.00  0.00           H
ATOM   4257  H6Y POPC   34      26.881  33.431  76.626  1.00  0.00           H
ATOM   4258  C37 POPC   34      26.767  31.341  76.282  1.00  0.00           C
ATOM   4259  H7X POPC   34      27.677  31.402  75.648  1.00  0.00           H
ATOM   4260  H7Y POPC   34      25.936  31.451  75.552  1.00  0.00           H
ATOM   4261  C38 POPC   34      26.798  30.015  77.026  1.00  0.00           C
ATOM   4262  H8X POPC   34      25.867  29.719  77.555  1.00  0.00           H
ATOM   4263  H8Y POPC   34      27.528  30.084  77.861  1.00  0.00           H
ATOM   4264  C39 POPC   34      27.458  28.924  76.081  1.00  0.00           C
ATOM   4265  H9X POPC   34      28.540  29.053  75.864  1.00  0.00           H
ATOM   4266  H9Y POPC   34      27.061  28.905  75.043  1.00  0.00           H
ATOM   4267 C310 POPC   34      27.184  27.570  76.703  1.00  0.00           C
ATOM   4268 H10X POPC   34      26.147  27.234  76.492  1.00  0.00           H
ATOM   4269 H10Y POPC   34      27.364  27.614  77.798  1.00  0.00           H
ATOM   4270 C311 POPC   34      28.091  26.456  76.094  1.00  0.00           C
ATOM   4271 H11X POPC   34      28.671  25.910  76.869  1.00  0.00           H
ATOM   4272 H11Y POPC   34      28.877  27.026  75.553  1.00  0.00           H
ATOM   4273 C312 POPC   34      27.371  25.435  75.265  1.00  0.00           C
ATOM   4274 H12X POPC   34      26.496  25.884  74.749  1.00  0.00           H
ATOM   4275 H12Y POPC   34      27.108  24.624  75.977  1.00  0.00           H
ATOM   4276 C313 POPC   34      28.389  24.801  74.340  1.00  0.00           C
ATOM   4277 H13X POPC   34      29.119  24.408  75.079  1.00  0.00           H
ATOM   4278 H13Y POPC   34      28.985  25.532  73.753  1.00  0.00           H
ATOM   4279 C314 POPC   34      27.793  23.813  73.278  1.00  0.00           C
ATOM   4280 H14X POPC   34      27.003  24.243  72.626  1.00  0.00           H
ATOM   4281 H14Y POPC   34      27.227  22.986  73.757  1.00  0.00           H
ATOM   4282 C315 POPC   34      28.797  23.230  72.234  1.00  0.00           C
ATOM   4283 H15X POPC   34      28.324  22.310  71.830  1.00  0.00           H
ATOM   4284 H15Y POPC   34      29.667  22.845  72.807  1.00  0.00           H
ATOM   4285 C316 POPC   34      29.077  24.150  71.009  1.00  0.00           C
ATOM   4286 H16X POPC   34      28.377  25.000  70.857  1.00  0.00           H
ATOM   4287 H16Y POPC   34      29.012  23.495  70.114  1.00  0.00           H
ATOM   4288 H16Z POPC   34      30.023  24.720  71.124  1.00  0.00           H
ATOM   4289  N   POPC   35       6.066  57.848  83.853  1.00  0.00           N
ATOM   4290  C12 POPC   35       5.350  58.380  82.626  1.00  0.00           C
ATOM   4291 H12A POPC   35       5.804  58.014  81.717  1.00  0.00           H
ATOM   4292 H12B POPC   35       5.377  59.458  82.578  1.00  0.00           H
ATOM   4293  C13 POPC   35       5.677  58.423  85.098  1.00  0.00           C
ATOM   4294 H13A POPC   35       4.609  58.319  85.222  1.00  0.00           H
ATOM   4295 H13B POPC   35       6.190  58.047  85.970  1.00  0.00           H
ATOM   4296 H13C POPC   35       5.789  59.494  85.019  1.00  0.00           H
ATOM   4297  C14 POPC   35       5.935  56.358  83.896  1.00  0.00           C
ATOM   4298 H14A POPC   35       4.932  56.059  84.161  1.00  0.00           H
ATOM   4299 H14B POPC   35       6.191  55.889  82.957  1.00  0.00           H
ATOM   4300 H14C POPC   35       6.659  55.925  84.570  1.00  0.00           H
ATOM   4301  C15 POPC   35       7.489  58.173  83.713  1.00  0.00           C
ATOM   4302 H15A POPC   35       7.715  59.224  83.810  1.00  0.00           H
ATOM   4303 H15B POPC   35       7.981  57.820  82.818  1.00  0.00           H
ATOM   4304 H15C POPC   35       7.944  57.812  84.623  1.00  0.00           H
ATOM   4305  C11 POPC   35       3.889  57.895  82.458  1.00  0.00           C
ATOM   4306 H11A POPC   35       3.861  56.785  82.470  1.00  0.00           H
ATOM   4307 H11B POPC   35       3.601  58.209  81.432  1.00  0.00           H
ATOM   4308  P   POPC   35       2.579  59.995  83.197  1.00  0.00           P
ATOM   4309  O13 POPC   35       3.498  61.065  83.796  1.00  0.00           O
ATOM   4310  O14 POPC   35       1.144  60.016  83.629  1.00  0.00           O
ATOM   4311  O12 POPC   35       3.065  58.549  83.457  1.00  0.00           O
ATOM   4312  O11 POPC   35       2.674  60.171  81.621  1.00  0.00           O
ATOM   4313  C1  POPC   35       2.005  61.379  81.156  1.00  0.00           C
ATOM   4314  HA  POPC   35       2.725  62.223  81.086  1.00  0.00           H
ATOM   4315  HB  POPC   35       1.067  61.669  81.676  1.00  0.00           H
ATOM   4316  C2  POPC   35       1.552  61.221  79.631  1.00  0.00           C
ATOM   4317  HS  POPC   35       0.749  60.463  79.759  1.00  0.00           H
ATOM   4318  O21 POPC   35       2.722  60.811  78.840  1.00  0.00           O
ATOM   4319  C21 POPC   35       2.657  59.645  78.322  1.00  0.00           C
ATOM   4320  O22 POPC   35       1.645  58.928  78.384  1.00  0.00           O
ATOM   4321  C22 POPC   35       3.801  59.488  77.265  1.00  0.00           C
ATOM   4322  H2R POPC   35       4.706  59.136  77.806  1.00  0.00           H
ATOM   4323  H2S POPC   35       4.050  60.504  76.892  1.00  0.00           H
ATOM   4324  C3  POPC   35       0.892  62.497  78.954  1.00  0.00           C
ATOM   4325  HX  POPC   35       1.670  63.282  78.836  1.00  0.00           H
ATOM   4326  HY  POPC   35       0.255  62.941  79.749  1.00  0.00           H
ATOM   4327  O31 POPC   35       0.156  62.169  77.759  1.00  0.00           O
ATOM   4328  C31 POPC   35      -1.101  61.853  77.774  1.00  0.00           C
ATOM   4329  O32 POPC   35      -1.870  61.879  78.683  1.00  0.00           O
ATOM   4330  C32 POPC   35      -1.452  61.553  76.301  1.00  0.00           C
ATOM   4331  H2X POPC   35      -1.706  60.471  76.289  1.00  0.00           H
ATOM   4332  H2Y POPC   35      -0.521  61.711  75.715  1.00  0.00           H
ATOM   4333  C23 POPC   35       3.485  58.652  76.062  1.00  0.00           C
ATOM   4334  H3R POPC   35       2.637  59.117  75.515  1.00  0.00           H
ATOM   4335  H3S POPC   35       2.987  57.713  76.387  1.00  0.00           H
ATOM   4336  C24 POPC   35       4.743  58.548  75.268  1.00  0.00           C
ATOM   4337  H4R POPC   35       5.494  57.948  75.827  1.00  0.00           H
ATOM   4338  H4S POPC   35       5.083  59.583  75.050  1.00  0.00           H
ATOM   4339  C25 POPC   35       4.560  58.019  73.827  1.00  0.00           C
ATOM   4340  H5R POPC   35       4.079  58.729  73.122  1.00  0.00           H
ATOM   4341  H5S POPC   35       3.856  57.162  73.892  1.00  0.00           H
ATOM   4342  C26 POPC   35       5.863  57.671  73.046  1.00  0.00           C
ATOM   4343  H6R POPC   35       5.546  57.352  72.030  1.00  0.00           H
ATOM   4344  H6S POPC   35       6.457  56.942  73.638  1.00  0.00           H
ATOM   4345  C27 POPC   35       6.570  58.969  72.962  1.00  0.00           C
ATOM   4346  H7R POPC   35       6.805  59.287  74.000  1.00  0.00           H
ATOM   4347  H7S POPC   35       5.962  59.769  72.490  1.00  0.00           H
ATOM   4348  C28 POPC   35       7.924  58.752  72.089  1.00  0.00           C
ATOM   4349  H8R POPC   35       8.422  59.746  72.093  1.00  0.00           H
ATOM   4350  H8S POPC   35       7.678  58.436  71.053  1.00  0.00           H
ATOM   4351  C29 POPC   35       9.018  57.821  72.694  1.00  0.00           C
ATOM   4352  H91 POPC   35       9.247  58.003  73.755  1.00  0.00           H
ATOM   4353 C210 POPC   35       9.725  56.803  72.179  1.00  0.00           C
ATOM   4354 H101 POPC   35      10.479  56.257  72.765  1.00  0.00           H
ATOM   4355 C211 POPC   35       9.642  56.396  70.652  1.00  0.00           C
ATOM   4356 H11R POPC   35       8.550  56.334  70.454  1.00  0.00           H
ATOM   4357 H11S POPC   35       9.965  55.339  70.537  1.00  0.00           H
ATOM   4358 C212 POPC   35      10.336  57.419  69.706  1.00  0.00           C
ATOM   4359 H12R POPC   35      11.434  57.272  69.798  1.00  0.00           H
ATOM   4360 H12S POPC   35      10.123  58.450  70.061  1.00  0.00           H
ATOM   4361 C213 POPC   35       9.945  57.110  68.292  1.00  0.00           C
ATOM   4362 H13R POPC   35      10.206  57.966  67.633  1.00  0.00           H
ATOM   4363 H13S POPC   35       8.866  56.887  68.150  1.00  0.00           H
ATOM   4364 C214 POPC   35      10.817  56.063  67.573  1.00  0.00           C
ATOM   4365 H14R POPC   35      10.836  55.109  68.140  1.00  0.00           H
ATOM   4366 H14S POPC   35      11.825  56.530  67.570  1.00  0.00           H
ATOM   4367 C215 POPC   35      10.595  55.761  66.059  1.00  0.00           C
ATOM   4368 H15R POPC   35       9.549  55.392  66.005  1.00  0.00           H
ATOM   4369 H15S POPC   35      11.278  54.961  65.703  1.00  0.00           H
ATOM   4370 C216 POPC   35      10.813  56.897  65.112  1.00  0.00           C
ATOM   4371 H16R POPC   35      11.890  57.067  65.325  1.00  0.00           H
ATOM   4372 H16S POPC   35      10.239  57.800  65.410  1.00  0.00           H
ATOM   4373 C217 POPC   35      10.756  56.648  63.581  1.00  0.00           C
ATOM   4374 H17R POPC   35       9.691  56.542  63.284  1.00  0.00           H
ATOM   4375 H17S POPC   35      11.292  55.739  63.234  1.00  0.00           H
ATOM   4376 C218 POPC   35      11.384  57.772  62.772  1.00  0.00           C
ATOM   4377 H18R POPC   35      10.663  58.468  62.292  1.00  0.00           H
ATOM   4378 H18S POPC   35      12.074  57.426  61.973  1.00  0.00           H
ATOM   4379 H18T POPC   35      12.052  58.378  63.420  1.00  0.00           H
ATOM   4380  C33 POPC   35      -2.675  62.411  75.914  1.00  0.00           C
ATOM   4381  H3X POPC   35      -3.419  62.231  76.719  1.00  0.00           H
ATOM   4382  H3Y POPC   35      -3.146  62.067  74.969  1.00  0.00           H
ATOM   4383  C34 POPC   35      -2.484  63.938  75.728  1.00  0.00           C
ATOM   4384  H4X POPC   35      -1.824  64.253  76.565  1.00  0.00           H
ATOM   4385  H4Y POPC   35      -3.431  64.489  75.907  1.00  0.00           H
ATOM   4386  C35 POPC   35      -1.855  64.493  74.399  1.00  0.00           C
ATOM   4387  H5X POPC   35      -1.140  63.721  74.042  1.00  0.00           H
ATOM   4388  H5Y POPC   35      -1.383  65.476  74.611  1.00  0.00           H
ATOM   4389  C36 POPC   35      -2.850  64.668  73.228  1.00  0.00           C
ATOM   4390  H6X POPC   35      -3.670  65.339  73.562  1.00  0.00           H
ATOM   4391  H6Y POPC   35      -3.199  63.644  72.972  1.00  0.00           H
ATOM   4392  C37 POPC   35      -2.221  65.289  72.007  1.00  0.00           C
ATOM   4393  H7X POPC   35      -1.506  64.541  71.603  1.00  0.00           H
ATOM   4394  H7Y POPC   35      -1.772  66.294  72.159  1.00  0.00           H
ATOM   4395  C38 POPC   35      -3.254  65.540  70.927  1.00  0.00           C
ATOM   4396  H8X POPC   35      -2.722  65.840  69.999  1.00  0.00           H
ATOM   4397  H8Y POPC   35      -3.905  66.407  71.168  1.00  0.00           H
ATOM   4398  C39 POPC   35      -4.120  64.352  70.512  1.00  0.00           C
ATOM   4399  H9X POPC   35      -4.813  64.179  71.363  1.00  0.00           H
ATOM   4400  H9Y POPC   35      -3.515  63.423  70.436  1.00  0.00           H
ATOM   4401 C310 POPC   35      -5.020  64.562  69.300  1.00  0.00           C
ATOM   4402 H10X POPC   35      -5.758  65.353  69.554  1.00  0.00           H
ATOM   4403 H10Y POPC   35      -5.623  63.632  69.226  1.00  0.00           H
ATOM   4404 C311 POPC   35      -4.389  64.765  67.884  1.00  0.00           C
ATOM   4405 H11X POPC   35      -3.594  64.006  67.721  1.00  0.00           H
ATOM   4406 H11Y POPC   35      -3.948  65.781  67.799  1.00  0.00           H
ATOM   4407 C312 POPC   35      -5.403  64.488  66.669  1.00  0.00           C
ATOM   4408 H12X POPC   35      -6.426  64.887  66.839  1.00  0.00           H
ATOM   4409 H12Y POPC   35      -5.633  63.404  66.601  1.00  0.00           H
ATOM   4410 C313 POPC   35      -4.860  64.949  65.331  1.00  0.00           C
ATOM   4411 H13X POPC   35      -4.136  65.774  65.500  1.00  0.00           H
ATOM   4412 H13Y POPC   35      -5.681  65.265  64.652  1.00  0.00           H
ATOM   4413 C314 POPC   35      -4.228  63.826  64.488  1.00  0.00           C
ATOM   4414 H14X POPC   35      -4.725  62.837  64.577  1.00  0.00           H
ATOM   4415 H14Y POPC   35      -3.214  63.719  64.930  1.00  0.00           H
ATOM   4416 C315 POPC   35      -4.140  64.255  63.046  1.00  0.00           C
ATOM   4417 H15X POPC   35      -3.303  64.983  62.985  1.00  0.00           H
ATOM   4418 H15Y POPC   35      -5.017  64.854  62.720  1.00  0.00           H
ATOM   4419 C316 POPC   35      -3.761  63.159  62.131  1.00  0.00           C
ATOM   4420 H16X POPC   35      -3.932  63.396  61.059  1.00  0.00           H
ATOM   4421 H16Y POPC   35      -4.326  62.225  62.340  1.00  0.00           H
ATOM   4422 H16Z POPC   35      -2.702  62.856  62.281  1.00  0.00           H
ATOM   4423  N   POPC   36      59.410  51.671  79.181  1.00  0.00           N
ATOM   4424  C12 POPC   36      58.775  51.524  77.793  1.00  0.00           C
ATOM   4425 H12A POPC   36      57.735  51.757  77.971  1.00  0.00           H
ATOM   4426 H12B POPC   36      58.898  50.528  77.395  1.00  0.00           H
ATOM   4427  C13 POPC   36      59.313  53.038  79.811  1.00  0.00           C
ATOM   4428 H13A POPC   36      59.916  52.937  80.701  1.00  0.00           H
ATOM   4429 H13B POPC   36      59.682  53.752  79.090  1.00  0.00           H
ATOM   4430 H13C POPC   36      58.285  53.272  80.048  1.00  0.00           H
ATOM   4431  C14 POPC   36      58.634  50.738  80.037  1.00  0.00           C
ATOM   4432 H14A POPC   36      57.588  51.006  80.074  1.00  0.00           H
ATOM   4433 H14B POPC   36      58.746  49.715  79.708  1.00  0.00           H
ATOM   4434 H14C POPC   36      59.039  50.765  81.038  1.00  0.00           H
ATOM   4435  C15 POPC   36      60.869  51.229  79.109  1.00  0.00           C
ATOM   4436 H15A POPC   36      61.452  51.896  78.492  1.00  0.00           H
ATOM   4437 H15B POPC   36      60.959  50.250  78.660  1.00  0.00           H
ATOM   4438 H15C POPC   36      61.316  51.077  80.080  1.00  0.00           H
ATOM   4439  C11 POPC   36      59.320  52.471  76.665  1.00  0.00           C
ATOM   4440 H11A POPC   36      58.877  52.132  75.704  1.00  0.00           H
ATOM   4441 H11B POPC   36      60.424  52.399  76.562  1.00  0.00           H
ATOM   4442  P   POPC   36      57.609  54.482  76.954  1.00  0.00           P
ATOM   4443  O13 POPC   36      57.606  55.857  77.441  1.00  0.00           O
ATOM   4444  O14 POPC   36      56.613  53.634  77.677  1.00  0.00           O
ATOM   4445  O12 POPC   36      59.066  53.833  76.952  1.00  0.00           O
ATOM   4446  O11 POPC   36      57.155  54.451  75.538  1.00  0.00           O
ATOM   4447  C1  POPC   36      57.561  55.027  74.310  1.00  0.00           C
ATOM   4448  HA  POPC   36      58.257  55.841  74.607  1.00  0.00           H
ATOM   4449  HB  POPC   36      56.745  55.623  73.848  1.00  0.00           H
ATOM   4450  C2  POPC   36      58.116  53.989  73.332  1.00  0.00           C
ATOM   4451  HS  POPC   36      59.013  53.465  73.725  1.00  0.00           H
ATOM   4452  O21 POPC   36      58.488  54.691  72.082  1.00  0.00           O
ATOM   4453  C21 POPC   36      59.590  55.522  72.203  1.00  0.00           C
ATOM   4454  O22 POPC   36      60.283  55.656  73.195  1.00  0.00           O
ATOM   4455  C22 POPC   36      59.859  56.154  70.829  1.00  0.00           C
ATOM   4456  H2R POPC   36      60.486  57.031  71.099  1.00  0.00           H
ATOM   4457  H2S POPC   36      58.940  56.596  70.389  1.00  0.00           H
ATOM   4458  C3  POPC   36      57.002  52.908  72.953  1.00  0.00           C
ATOM   4459  HX  POPC   36      56.122  53.537  72.699  1.00  0.00           H
ATOM   4460  HY  POPC   36      56.787  52.303  73.860  1.00  0.00           H
ATOM   4461  O31 POPC   36      57.429  52.102  71.779  1.00  0.00           O
ATOM   4462  C31 POPC   36      58.226  51.120  72.138  1.00  0.00           C
ATOM   4463  O32 POPC   36      58.557  50.938  73.311  1.00  0.00           O
ATOM   4464  C32 POPC   36      58.771  50.416  70.920  1.00  0.00           C
ATOM   4465  H2X POPC   36      59.613  51.078  70.626  1.00  0.00           H
ATOM   4466  H2Y POPC   36      57.958  50.299  70.172  1.00  0.00           H
ATOM   4467  C23 POPC   36      60.771  55.366  69.841  1.00  0.00           C
ATOM   4468  H3R POPC   36      60.172  54.626  69.267  1.00  0.00           H
ATOM   4469  H3S POPC   36      61.538  54.852  70.459  1.00  0.00           H
ATOM   4470  C24 POPC   36      61.393  56.274  68.736  1.00  0.00           C
ATOM   4471  H4R POPC   36      62.008  57.120  69.112  1.00  0.00           H
ATOM   4472  H4S POPC   36      60.469  56.688  68.278  1.00  0.00           H
ATOM   4473  C25 POPC   36      62.273  55.497  67.717  1.00  0.00           C
ATOM   4474  H5R POPC   36      61.642  54.949  66.986  1.00  0.00           H
ATOM   4475  H5S POPC   36      62.851  54.742  68.292  1.00  0.00           H
ATOM   4476  C26 POPC   36      63.183  56.430  66.969  1.00  0.00           C
ATOM   4477  H6R POPC   36      63.851  57.079  67.575  1.00  0.00           H
ATOM   4478  H6S POPC   36      62.624  57.221  66.425  1.00  0.00           H
ATOM   4479  C27 POPC   36      64.223  55.708  66.073  1.00  0.00           C
ATOM   4480  H7R POPC   36      63.633  55.253  65.248  1.00  0.00           H
ATOM   4481  H7S POPC   36      64.645  54.903  66.711  1.00  0.00           H
ATOM   4482  C28 POPC   36      65.379  56.580  65.582  1.00  0.00           C
ATOM   4483  H8R POPC   36      65.985  56.758  66.497  1.00  0.00           H
ATOM   4484  H8S POPC   36      64.968  57.512  65.139  1.00  0.00           H
ATOM   4485  C29 POPC   36      66.362  55.987  64.590  1.00  0.00           C
ATOM   4486  H91 POPC   36      66.771  55.016  64.903  1.00  0.00           H
ATOM   4487 C210 POPC   36      66.807  56.577  63.422  1.00  0.00           C
ATOM   4488 H101 POPC   36      67.399  55.878  62.812  1.00  0.00           H
ATOM   4489 C211 POPC   36      66.478  57.946  62.859  1.00  0.00           C
ATOM   4490 H11R POPC   36      65.665  58.453  63.420  1.00  0.00           H
ATOM   4491 H11S POPC   36      66.247  57.617  61.823  1.00  0.00           H
ATOM   4492 C212 POPC   36      67.694  58.843  62.845  1.00  0.00           C
ATOM   4493 H12R POPC   36      67.578  59.656  62.097  1.00  0.00           H
ATOM   4494 H12S POPC   36      68.550  58.235  62.481  1.00  0.00           H
ATOM   4495 C213 POPC   36      68.030  59.443  64.259  1.00  0.00           C
ATOM   4496 H13R POPC   36      68.549  58.672  64.867  1.00  0.00           H
ATOM   4497 H13S POPC   36      67.147  59.586  64.918  1.00  0.00           H
ATOM   4498 C214 POPC   36      68.709  60.837  64.169  1.00  0.00           C
ATOM   4499 H14R POPC   36      67.920  61.481  63.725  1.00  0.00           H
ATOM   4500 H14S POPC   36      69.635  60.690  63.572  1.00  0.00           H
ATOM   4501 C215 POPC   36      69.043  61.268  65.566  1.00  0.00           C
ATOM   4502 H15R POPC   36      68.092  61.179  66.133  1.00  0.00           H
ATOM   4503 H15S POPC   36      69.262  62.357  65.602  1.00  0.00           H
ATOM   4504 C216 POPC   36      70.290  60.611  66.118  1.00  0.00           C
ATOM   4505 H16R POPC   36      71.202  60.807  65.513  1.00  0.00           H
ATOM   4506 H16S POPC   36      70.072  59.523  66.063  1.00  0.00           H
ATOM   4507 C217 POPC   36      70.587  60.916  67.631  1.00  0.00           C
ATOM   4508 H17R POPC   36      69.743  60.471  68.201  1.00  0.00           H
ATOM   4509 H17S POPC   36      70.371  62.003  67.707  1.00  0.00           H
ATOM   4510 C218 POPC   36      71.874  60.549  68.347  1.00  0.00           C
ATOM   4511 H18R POPC   36      72.788  61.054  67.968  1.00  0.00           H
ATOM   4512 H18S POPC   36      71.921  59.452  68.178  1.00  0.00           H
ATOM   4513 H18T POPC   36      71.605  60.741  69.408  1.00  0.00           H
ATOM   4514  C33 POPC   36      59.260  48.942  71.263  1.00  0.00           C
ATOM   4515  H3X POPC   36      59.721  48.865  72.270  1.00  0.00           H
ATOM   4516  H3Y POPC   36      60.026  48.670  70.505  1.00  0.00           H
ATOM   4517  C34 POPC   36      58.228  47.748  71.173  1.00  0.00           C
ATOM   4518  H4X POPC   36      57.382  48.045  71.829  1.00  0.00           H
ATOM   4519  H4Y POPC   36      58.598  46.872  71.746  1.00  0.00           H
ATOM   4520  C35 POPC   36      57.805  47.448  69.678  1.00  0.00           C
ATOM   4521  H5X POPC   36      58.665  46.913  69.222  1.00  0.00           H
ATOM   4522  H5Y POPC   36      57.616  48.460  69.260  1.00  0.00           H
ATOM   4523  C36 POPC   36      56.551  46.632  69.547  1.00  0.00           C
ATOM   4524  H6X POPC   36      55.650  47.150  69.940  1.00  0.00           H
ATOM   4525  H6Y POPC   36      56.601  45.653  70.070  1.00  0.00           H
ATOM   4526  C37 POPC   36      56.152  46.515  68.060  1.00  0.00           C
ATOM   4527  H7X POPC   36      57.091  46.480  67.468  1.00  0.00           H
ATOM   4528  H7Y POPC   36      55.563  47.428  67.831  1.00  0.00           H
ATOM   4529  C38 POPC   36      55.186  45.427  67.834  1.00  0.00           C
ATOM   4530  H8X POPC   36      54.691  45.565  66.849  1.00  0.00           H
ATOM   4531  H8Y POPC   36      54.365  45.481  68.581  1.00  0.00           H
ATOM   4532  C39 POPC   36      55.799  44.026  68.013  1.00  0.00           C
ATOM   4533  H9X POPC   36      54.860  43.462  68.200  1.00  0.00           H
ATOM   4534  H9Y POPC   36      56.529  43.778  68.812  1.00  0.00           H
ATOM   4535 C310 POPC   36      56.388  43.493  66.661  1.00  0.00           C
ATOM   4536 H10X POPC   36      57.495  43.587  66.654  1.00  0.00           H
ATOM   4537 H10Y POPC   36      55.934  44.020  65.794  1.00  0.00           H
ATOM   4538 C311 POPC   36      56.232  41.963  66.549  1.00  0.00           C
ATOM   4539 H11X POPC   36      55.174  41.638  66.455  1.00  0.00           H
ATOM   4540 H11Y POPC   36      56.635  41.564  67.505  1.00  0.00           H
ATOM   4541 C312 POPC   36      56.980  41.400  65.340  1.00  0.00           C
ATOM   4542 H12X POPC   36      56.868  40.298  65.249  1.00  0.00           H
ATOM   4543 H12Y POPC   36      58.052  41.604  65.551  1.00  0.00           H
ATOM   4544 C313 POPC   36      56.563  41.871  63.968  1.00  0.00           C
ATOM   4545 H13X POPC   36      56.638  42.978  63.923  1.00  0.00           H
ATOM   4546 H13Y POPC   36      55.460  41.747  63.930  1.00  0.00           H
ATOM   4547 C314 POPC   36      57.234  41.185  62.806  1.00  0.00           C
ATOM   4548 H14X POPC   36      56.786  40.169  62.765  1.00  0.00           H
ATOM   4549 H14Y POPC   36      58.326  41.130  63.001  1.00  0.00           H
ATOM   4550 C315 POPC   36      56.888  41.750  61.381  1.00  0.00           C
ATOM   4551 H15X POPC   36      56.962  42.857  61.437  1.00  0.00           H
ATOM   4552 H15Y POPC   36      55.868  41.522  61.002  1.00  0.00           H
ATOM   4553 C316 POPC   36      57.801  41.140  60.301  1.00  0.00           C
ATOM   4554 H16X POPC   36      57.105  40.778  59.514  1.00  0.00           H
ATOM   4555 H16Y POPC   36      58.377  40.291  60.726  1.00  0.00           H
ATOM   4556 H16Z POPC   36      58.424  41.959  59.883  1.00  0.00           H
ATOM   4557  N   POPC   37      53.398  40.488  80.015  1.00  0.00           N
ATOM   4558  C12 POPC   37      54.457  41.072  79.010  1.00  0.00           C
ATOM   4559 H12A POPC   37      54.312  40.714  78.001  1.00  0.00           H
ATOM   4560 H12B POPC   37      55.406  40.590  79.192  1.00  0.00           H
ATOM   4561  C13 POPC   37      53.246  39.014  79.710  1.00  0.00           C
ATOM   4562 H13A POPC   37      54.230  38.572  79.761  1.00  0.00           H
ATOM   4563 H13B POPC   37      52.607  38.445  80.369  1.00  0.00           H
ATOM   4564 H13C POPC   37      52.914  38.859  78.695  1.00  0.00           H
ATOM   4565  C14 POPC   37      53.764  40.773  81.369  1.00  0.00           C
ATOM   4566 H14A POPC   37      53.065  40.423  82.114  1.00  0.00           H
ATOM   4567 H14B POPC   37      54.659  40.184  81.502  1.00  0.00           H
ATOM   4568 H14C POPC   37      54.026  41.813  81.493  1.00  0.00           H
ATOM   4569  C15 POPC   37      52.072  41.245  79.860  1.00  0.00           C
ATOM   4570 H15A POPC   37      51.373  41.038  80.657  1.00  0.00           H
ATOM   4571 H15B POPC   37      51.625  40.937  78.926  1.00  0.00           H
ATOM   4572 H15C POPC   37      52.159  42.318  79.940  1.00  0.00           H
ATOM   4573  C11 POPC   37      54.676  42.587  78.970  1.00  0.00           C
ATOM   4574 H11A POPC   37      53.746  43.162  78.776  1.00  0.00           H
ATOM   4575 H11B POPC   37      55.393  42.833  78.158  1.00  0.00           H
ATOM   4576  P   POPC   37      56.582  42.986  80.815  1.00  0.00           P
ATOM   4577  O13 POPC   37      56.908  41.592  81.051  1.00  0.00           O
ATOM   4578  O14 POPC   37      56.571  43.861  81.964  1.00  0.00           O
ATOM   4579  O12 POPC   37      55.133  42.962  80.295  1.00  0.00           O
ATOM   4580  O11 POPC   37      57.408  43.514  79.470  1.00  0.00           O
ATOM   4581  C1  POPC   37      58.780  43.239  79.390  1.00  0.00           C
ATOM   4582  HA  POPC   37      59.142  42.426  80.054  1.00  0.00           H
ATOM   4583  HB  POPC   37      59.277  44.215  79.576  1.00  0.00           H
ATOM   4584  C2  POPC   37      59.128  42.689  77.892  1.00  0.00           C
ATOM   4585  HS  POPC   37      59.957  41.957  78.001  1.00  0.00           H
ATOM   4586  O21 POPC   37      59.514  43.734  76.865  1.00  0.00           O
ATOM   4587  C21 POPC   37      60.684  44.209  77.114  1.00  0.00           C
ATOM   4588  O22 POPC   37      61.312  44.038  78.150  1.00  0.00           O
ATOM   4589  C22 POPC   37      61.307  44.747  75.826  1.00  0.00           C
ATOM   4590  H2R POPC   37      60.689  45.518  75.320  1.00  0.00           H
ATOM   4591  H2S POPC   37      61.373  43.931  75.074  1.00  0.00           H
ATOM   4592  C3  POPC   37      58.031  41.868  77.186  1.00  0.00           C
ATOM   4593  HX  POPC   37      57.185  42.521  76.884  1.00  0.00           H
ATOM   4594  HY  POPC   37      57.483  41.312  77.976  1.00  0.00           H
ATOM   4595  O31 POPC   37      58.414  41.003  76.130  1.00  0.00           O
ATOM   4596  C31 POPC   37      57.786  39.824  75.931  1.00  0.00           C
ATOM   4597  O32 POPC   37      56.779  39.412  76.487  1.00  0.00           O
ATOM   4598  C32 POPC   37      58.643  39.078  74.881  1.00  0.00           C
ATOM   4599  H2X POPC   37      59.188  38.286  75.439  1.00  0.00           H
ATOM   4600  H2Y POPC   37      59.383  39.790  74.457  1.00  0.00           H
ATOM   4601  C23 POPC   37      62.695  45.391  76.036  1.00  0.00           C
ATOM   4602  H3R POPC   37      63.298  44.744  76.709  1.00  0.00           H
ATOM   4603  H3S POPC   37      62.588  46.343  76.599  1.00  0.00           H
ATOM   4604  C24 POPC   37      63.424  45.698  74.717  1.00  0.00           C
ATOM   4605  H4R POPC   37      63.497  44.740  74.158  1.00  0.00           H
ATOM   4606  H4S POPC   37      64.428  46.132  74.910  1.00  0.00           H
ATOM   4607  C25 POPC   37      62.724  46.649  73.816  1.00  0.00           C
ATOM   4608  H5R POPC   37      63.017  47.603  74.305  1.00  0.00           H
ATOM   4609  H5S POPC   37      61.613  46.652  73.802  1.00  0.00           H
ATOM   4610  C26 POPC   37      63.313  46.597  72.392  1.00  0.00           C
ATOM   4611  H6R POPC   37      62.878  45.657  71.990  1.00  0.00           H
ATOM   4612  H6S POPC   37      64.414  46.577  72.247  1.00  0.00           H
ATOM   4613  C27 POPC   37      62.843  47.870  71.603  1.00  0.00           C
ATOM   4614  H7R POPC   37      63.695  48.570  71.736  1.00  0.00           H
ATOM   4615  H7S POPC   37      61.893  48.258  72.028  1.00  0.00           H
ATOM   4616  C28 POPC   37      62.539  47.491  70.143  1.00  0.00           C
ATOM   4617  H8R POPC   37      62.178  48.394  69.605  1.00  0.00           H
ATOM   4618  H8S POPC   37      61.757  46.709  70.038  1.00  0.00           H
ATOM   4619  C29 POPC   37      63.756  46.900  69.519  1.00  0.00           C
ATOM   4620  H91 POPC   37      63.988  45.862  69.800  1.00  0.00           H
ATOM   4621 C210 POPC   37      64.514  47.570  68.611  1.00  0.00           C
ATOM   4622 H101 POPC   37      64.391  48.642  68.396  1.00  0.00           H
ATOM   4623 C211 POPC   37      65.758  46.994  67.972  1.00  0.00           C
ATOM   4624 H11R POPC   37      65.697  47.179  66.878  1.00  0.00           H
ATOM   4625 H11S POPC   37      65.999  45.933  68.196  1.00  0.00           H
ATOM   4626 C212 POPC   37      66.991  47.869  68.422  1.00  0.00           C
ATOM   4627 H12R POPC   37      67.042  47.978  69.527  1.00  0.00           H
ATOM   4628 H12S POPC   37      66.808  48.900  68.050  1.00  0.00           H
ATOM   4629 C213 POPC   37      68.399  47.509  67.951  1.00  0.00           C
ATOM   4630 H13R POPC   37      68.501  47.794  66.882  1.00  0.00           H
ATOM   4631 H13S POPC   37      68.559  46.415  68.059  1.00  0.00           H
ATOM   4632 C214 POPC   37      69.472  48.227  68.789  1.00  0.00           C
ATOM   4633 H14R POPC   37      69.232  48.125  69.869  1.00  0.00           H
ATOM   4634 H14S POPC   37      69.351  49.287  68.478  1.00  0.00           H
ATOM   4635 C215 POPC   37      70.887  47.653  68.645  1.00  0.00           C
ATOM   4636 H15R POPC   37      71.293  47.590  67.613  1.00  0.00           H
ATOM   4637 H15S POPC   37      70.831  46.571  68.890  1.00  0.00           H
ATOM   4638 C216 POPC   37      71.858  48.348  69.633  1.00  0.00           C
ATOM   4639 H16R POPC   37      71.448  48.499  70.654  1.00  0.00           H
ATOM   4640 H16S POPC   37      72.076  49.374  69.265  1.00  0.00           H
ATOM   4641 C217 POPC   37      73.153  47.646  69.621  1.00  0.00           C
ATOM   4642 H17R POPC   37      74.023  48.251  69.956  1.00  0.00           H
ATOM   4643 H17S POPC   37      73.359  47.382  68.562  1.00  0.00           H
ATOM   4644 C218 POPC   37      73.105  46.314  70.346  1.00  0.00           C
ATOM   4645 H18R POPC   37      72.840  46.466  71.414  1.00  0.00           H
ATOM   4646 H18S POPC   37      72.342  45.637  69.906  1.00  0.00           H
ATOM   4647 H18T POPC   37      74.080  45.782  70.324  1.00  0.00           H
ATOM   4648  C33 POPC   37      57.853  38.307  73.734  1.00  0.00           C
ATOM   4649  H3X POPC   37      57.414  39.144  73.150  1.00  0.00           H
ATOM   4650  H3Y POPC   37      57.155  37.606  74.240  1.00  0.00           H
ATOM   4651  C34 POPC   37      58.766  37.528  72.807  1.00  0.00           C
ATOM   4652  H4X POPC   37      58.196  36.852  72.134  1.00  0.00           H
ATOM   4653  H4Y POPC   37      59.405  36.839  73.400  1.00  0.00           H
ATOM   4654  C35 POPC   37      59.631  38.390  71.966  1.00  0.00           C
ATOM   4655  H5X POPC   37      60.348  38.812  72.703  1.00  0.00           H
ATOM   4656  H5Y POPC   37      59.048  39.258  71.588  1.00  0.00           H
ATOM   4657  C36 POPC   37      60.325  37.712  70.729  1.00  0.00           C
ATOM   4658  H6X POPC   37      59.662  36.898  70.368  1.00  0.00           H
ATOM   4659  H6Y POPC   37      61.180  37.043  70.967  1.00  0.00           H
ATOM   4660  C37 POPC   37      60.756  38.688  69.671  1.00  0.00           C
ATOM   4661  H7X POPC   37      61.204  39.621  70.076  1.00  0.00           H
ATOM   4662  H7Y POPC   37      59.932  39.282  69.220  1.00  0.00           H
ATOM   4663  C38 POPC   37      61.710  37.970  68.717  1.00  0.00           C
ATOM   4664  H8X POPC   37      61.139  37.174  68.193  1.00  0.00           H
ATOM   4665  H8Y POPC   37      62.593  37.553  69.247  1.00  0.00           H
ATOM   4666  C39 POPC   37      62.197  38.905  67.502  1.00  0.00           C
ATOM   4667  H9X POPC   37      62.676  39.831  67.885  1.00  0.00           H
ATOM   4668  H9Y POPC   37      61.265  39.206  66.977  1.00  0.00           H
ATOM   4669 C310 POPC   37      63.242  38.170  66.683  1.00  0.00           C
ATOM   4670 H10X POPC   37      62.803  37.322  66.115  1.00  0.00           H
ATOM   4671 H10Y POPC   37      64.041  37.748  67.329  1.00  0.00           H
ATOM   4672 C311 POPC   37      63.745  39.051  65.500  1.00  0.00           C
ATOM   4673 H11X POPC   37      64.513  38.423  64.999  1.00  0.00           H
ATOM   4674 H11Y POPC   37      64.201  39.977  65.912  1.00  0.00           H
ATOM   4675 C312 POPC   37      62.619  39.372  64.477  1.00  0.00           C
ATOM   4676 H12X POPC   37      61.888  40.039  64.982  1.00  0.00           H
ATOM   4677 H12Y POPC   37      62.113  38.392  64.341  1.00  0.00           H
ATOM   4678 C313 POPC   37      63.064  40.000  63.123  1.00  0.00           C
ATOM   4679 H13X POPC   37      63.612  40.938  63.356  1.00  0.00           H
ATOM   4680 H13Y POPC   37      62.131  40.261  62.578  1.00  0.00           H
ATOM   4681 C314 POPC   37      64.074  39.170  62.251  1.00  0.00           C
ATOM   4682 H14X POPC   37      64.744  38.586  62.917  1.00  0.00           H
ATOM   4683 H14Y POPC   37      64.728  39.819  61.629  1.00  0.00           H
ATOM   4684 C315 POPC   37      63.370  38.163  61.312  1.00  0.00           C
ATOM   4685 H15X POPC   37      62.431  38.612  60.923  1.00  0.00           H
ATOM   4686 H15Y POPC   37      63.057  37.317  61.959  1.00  0.00           H
ATOM   4687 C316 POPC   37      64.238  37.582  60.196  1.00  0.00           C
ATOM   4688 H16X POPC   37      65.258  37.361  60.578  1.00  0.00           H
ATOM   4689 H16Y POPC   37      64.246  38.318  59.363  1.00  0.00           H
ATOM   4690 H16Z POPC   37      63.813  36.697  59.677  1.00  0.00           H
ATOM   4691  N   POPC   38      11.373  18.899  85.842  1.00  0.00           N
ATOM   4692  C12 POPC   38      11.933  19.046  84.521  1.00  0.00           C
ATOM   4693 H12A POPC   38      12.505  18.170  84.254  1.00  0.00           H
ATOM   4694 H12B POPC   38      12.793  19.699  84.518  1.00  0.00           H
ATOM   4695  C13 POPC   38      10.416  17.724  85.813  1.00  0.00           C
ATOM   4696 H13A POPC   38      10.130  17.554  86.840  1.00  0.00           H
ATOM   4697 H13B POPC   38       9.601  18.027  85.172  1.00  0.00           H
ATOM   4698 H13C POPC   38      10.871  16.802  85.480  1.00  0.00           H
ATOM   4699  C14 POPC   38      12.466  18.581  86.849  1.00  0.00           C
ATOM   4700 H14A POPC   38      12.045  18.270  87.794  1.00  0.00           H
ATOM   4701 H14B POPC   38      13.062  17.733  86.543  1.00  0.00           H
ATOM   4702 H14C POPC   38      13.150  19.410  86.950  1.00  0.00           H
ATOM   4703  C15 POPC   38      10.576  20.133  86.374  1.00  0.00           C
ATOM   4704 H15A POPC   38      11.231  20.881  86.795  1.00  0.00           H
ATOM   4705 H15B POPC   38      10.015  19.729  87.204  1.00  0.00           H
ATOM   4706 H15C POPC   38      10.005  20.634  85.606  1.00  0.00           H
ATOM   4707  C11 POPC   38      10.974  19.435  83.272  1.00  0.00           C
ATOM   4708 H11A POPC   38      10.149  18.692  83.223  1.00  0.00           H
ATOM   4709 H11B POPC   38      11.676  19.348  82.415  1.00  0.00           H
ATOM   4710  P   POPC   38      11.036  22.156  82.975  1.00  0.00           P
ATOM   4711  O13 POPC   38      12.480  22.240  83.325  1.00  0.00           O
ATOM   4712  O14 POPC   38      10.147  23.150  83.475  1.00  0.00           O
ATOM   4713  O12 POPC   38      10.490  20.737  83.464  1.00  0.00           O
ATOM   4714  O11 POPC   38      10.898  21.982  81.410  1.00  0.00           O
ATOM   4715  C1  POPC   38       9.663  21.570  80.832  1.00  0.00           C
ATOM   4716  HA  POPC   38       8.706  21.894  81.294  1.00  0.00           H
ATOM   4717  HB  POPC   38       9.613  20.462  80.766  1.00  0.00           H
ATOM   4718  C2  POPC   38       9.583  22.041  79.313  1.00  0.00           C
ATOM   4719  HS  POPC   38       8.644  21.674  78.847  1.00  0.00           H
ATOM   4720  O21 POPC   38      10.773  21.599  78.535  1.00  0.00           O
ATOM   4721  C21 POPC   38      10.622  20.353  78.166  1.00  0.00           C
ATOM   4722  O22 POPC   38       9.561  19.764  78.291  1.00  0.00           O
ATOM   4723  C22 POPC   38      11.774  19.818  77.286  1.00  0.00           C
ATOM   4724  H2R POPC   38      12.725  20.383  77.388  1.00  0.00           H
ATOM   4725  H2S POPC   38      11.382  19.909  76.250  1.00  0.00           H
ATOM   4726  C3  POPC   38       9.544  23.606  79.321  1.00  0.00           C
ATOM   4727  HX  POPC   38      10.353  24.052  79.939  1.00  0.00           H
ATOM   4728  HY  POPC   38       8.674  24.002  79.887  1.00  0.00           H
ATOM   4729  O31 POPC   38       9.561  24.145  78.012  1.00  0.00           O
ATOM   4730  C31 POPC   38      10.691  24.599  77.530  1.00  0.00           C
ATOM   4731  O32 POPC   38      11.672  24.748  78.159  1.00  0.00           O
ATOM   4732  C32 POPC   38      10.403  25.188  76.166  1.00  0.00           C
ATOM   4733  H2X POPC   38      11.418  25.443  75.792  1.00  0.00           H
ATOM   4734  H2Y POPC   38       9.896  26.167  76.301  1.00  0.00           H
ATOM   4735  C23 POPC   38      12.086  18.338  77.545  1.00  0.00           C
ATOM   4736  H3R POPC   38      12.546  17.783  76.699  1.00  0.00           H
ATOM   4737  H3S POPC   38      11.154  17.749  77.682  1.00  0.00           H
ATOM   4738  C24 POPC   38      12.943  18.141  78.802  1.00  0.00           C
ATOM   4739  H4R POPC   38      12.676  18.842  79.621  1.00  0.00           H
ATOM   4740  H4S POPC   38      13.986  18.345  78.478  1.00  0.00           H
ATOM   4741  C25 POPC   38      13.158  16.673  79.127  1.00  0.00           C
ATOM   4742  H5R POPC   38      13.491  16.055  78.266  1.00  0.00           H
ATOM   4743  H5S POPC   38      12.145  16.319  79.415  1.00  0.00           H
ATOM   4744  C26 POPC   38      14.041  16.293  80.382  1.00  0.00           C
ATOM   4745  H6R POPC   38      14.236  15.206  80.269  1.00  0.00           H
ATOM   4746  H6S POPC   38      13.374  16.401  81.264  1.00  0.00           H
ATOM   4747  C27 POPC   38      15.325  17.168  80.612  1.00  0.00           C
ATOM   4748  H7R POPC   38      15.690  17.026  81.652  1.00  0.00           H
ATOM   4749  H7S POPC   38      14.974  18.222  80.586  1.00  0.00           H
ATOM   4750  C28 POPC   38      16.400  16.701  79.665  1.00  0.00           C
ATOM   4751  H8R POPC   38      17.274  17.297  80.004  1.00  0.00           H
ATOM   4752  H8S POPC   38      16.049  17.040  78.667  1.00  0.00           H
ATOM   4753  C29 POPC   38      16.709  15.272  79.689  1.00  0.00           C
ATOM   4754  H91 POPC   38      16.508  14.797  80.661  1.00  0.00           H
ATOM   4755 C210 POPC   38      17.025  14.441  78.625  1.00  0.00           C
ATOM   4756 H101 POPC   38      17.020  13.364  78.851  1.00  0.00           H
ATOM   4757 C211 POPC   38      17.118  14.860  77.177  1.00  0.00           C
ATOM   4758 H11R POPC   38      16.775  15.915  77.119  1.00  0.00           H
ATOM   4759 H11S POPC   38      16.257  14.472  76.591  1.00  0.00           H
ATOM   4760 C212 POPC   38      18.402  14.851  76.429  1.00  0.00           C
ATOM   4761 H12R POPC   38      19.250  15.343  76.951  1.00  0.00           H
ATOM   4762 H12S POPC   38      18.290  15.480  75.520  1.00  0.00           H
ATOM   4763 C213 POPC   38      18.761  13.429  75.973  1.00  0.00           C
ATOM   4764 H13R POPC   38      18.439  12.787  76.820  1.00  0.00           H
ATOM   4765 H13S POPC   38      19.857  13.288  75.854  1.00  0.00           H
ATOM   4766 C214 POPC   38      17.968  12.846  74.717  1.00  0.00           C
ATOM   4767 H14R POPC   38      18.008  13.525  73.839  1.00  0.00           H
ATOM   4768 H14S POPC   38      16.879  12.861  74.935  1.00  0.00           H
ATOM   4769 C215 POPC   38      18.307  11.354  74.498  1.00  0.00           C
ATOM   4770 H15R POPC   38      17.853  10.773  75.329  1.00  0.00           H
ATOM   4771 H15S POPC   38      19.387  11.145  74.652  1.00  0.00           H
ATOM   4772 C216 POPC   38      17.962  10.905  73.080  1.00  0.00           C
ATOM   4773 H16R POPC   38      18.536  10.002  72.784  1.00  0.00           H
ATOM   4774 H16S POPC   38      18.036  11.734  72.344  1.00  0.00           H
ATOM   4775 C217 POPC   38      16.376  10.509  73.014  1.00  0.00           C
ATOM   4776 H17R POPC   38      15.912  11.451  73.377  1.00  0.00           H
ATOM   4777 H17S POPC   38      16.175   9.734  73.784  1.00  0.00           H
ATOM   4778 C218 POPC   38      15.787   9.946  71.674  1.00  0.00           C
ATOM   4779 H18R POPC   38      14.789   9.496  71.861  1.00  0.00           H
ATOM   4780 H18S POPC   38      16.593   9.338  71.211  1.00  0.00           H
ATOM   4781 H18T POPC   38      15.642  10.842  71.033  1.00  0.00           H
ATOM   4782  C33 POPC   38       9.579  24.345  75.237  1.00  0.00           C
ATOM   4783  H3X POPC   38       8.524  24.694  75.243  1.00  0.00           H
ATOM   4784  H3Y POPC   38       9.595  23.291  75.588  1.00  0.00           H
ATOM   4785  C34 POPC   38      10.063  24.417  73.798  1.00  0.00           C
ATOM   4786  H4X POPC   38      11.134  24.126  73.855  1.00  0.00           H
ATOM   4787  H4Y POPC   38      10.131  25.482  73.489  1.00  0.00           H
ATOM   4788  C35 POPC   38       9.280  23.506  72.754  1.00  0.00           C
ATOM   4789  H5X POPC   38       8.208  23.787  72.841  1.00  0.00           H
ATOM   4790  H5Y POPC   38       9.464  22.424  72.926  1.00  0.00           H
ATOM   4791  C36 POPC   38       9.721  23.760  71.282  1.00  0.00           C
ATOM   4792  H6X POPC   38       9.044  23.134  70.662  1.00  0.00           H
ATOM   4793  H6Y POPC   38      10.808  23.567  71.159  1.00  0.00           H
ATOM   4794  C37 POPC   38       9.467  25.168  70.734  1.00  0.00           C
ATOM   4795  H7X POPC   38      10.081  25.868  71.341  1.00  0.00           H
ATOM   4796  H7Y POPC   38       8.411  25.357  71.023  1.00  0.00           H
ATOM   4797  C38 POPC   38       9.938  25.401  69.311  1.00  0.00           C
ATOM   4798  H8X POPC   38       9.693  26.468  69.120  1.00  0.00           H
ATOM   4799  H8Y POPC   38       9.306  24.867  68.570  1.00  0.00           H
ATOM   4800  C39 POPC   38      11.460  25.105  69.175  1.00  0.00           C
ATOM   4801  H9X POPC   38      11.692  24.045  69.414  1.00  0.00           H
ATOM   4802  H9Y POPC   38      12.019  25.818  69.819  1.00  0.00           H
ATOM   4803 C310 POPC   38      11.895  25.251  67.763  1.00  0.00           C
ATOM   4804 H10X POPC   38      11.109  24.865  67.079  1.00  0.00           H
ATOM   4805 H10Y POPC   38      12.839  24.690  67.594  1.00  0.00           H
ATOM   4806 C311 POPC   38      12.106  26.726  67.187  1.00  0.00           C
ATOM   4807 H11X POPC   38      12.823  27.364  67.747  1.00  0.00           H
ATOM   4808 H11Y POPC   38      11.074  27.101  67.355  1.00  0.00           H
ATOM   4809 C312 POPC   38      12.356  26.813  65.694  1.00  0.00           C
ATOM   4810 H12X POPC   38      11.669  26.024  65.319  1.00  0.00           H
ATOM   4811 H12Y POPC   38      13.414  26.536  65.499  1.00  0.00           H
ATOM   4812 C313 POPC   38      11.977  28.179  65.149  1.00  0.00           C
ATOM   4813 H13X POPC   38      12.848  28.766  65.508  1.00  0.00           H
ATOM   4814 H13Y POPC   38      11.037  28.711  65.411  1.00  0.00           H
ATOM   4815 C314 POPC   38      11.983  28.123  63.576  1.00  0.00           C
ATOM   4816 H14X POPC   38      11.099  27.574  63.186  1.00  0.00           H
ATOM   4817 H14Y POPC   38      12.805  27.394  63.417  1.00  0.00           H
ATOM   4818 C315 POPC   38      12.223  29.521  62.877  1.00  0.00           C
ATOM   4819 H15X POPC   38      12.544  29.329  61.831  1.00  0.00           H
ATOM   4820 H15Y POPC   38      13.115  29.943  63.386  1.00  0.00           H
ATOM   4821 C316 POPC   38      11.122  30.534  62.834  1.00  0.00           C
ATOM   4822 H16X POPC   38      11.369  31.436  62.235  1.00  0.00           H
ATOM   4823 H16Y POPC   38      10.814  30.964  63.811  1.00  0.00           H
ATOM   4824 H16Z POPC   38      10.204  30.061  62.426  1.00  0.00           H
ATOM   4825  N   POPC   39      36.139  26.544  86.581  1.00  0.00           N
ATOM   4826  C12 POPC   39      36.429  25.336  85.662  1.00  0.00           C
ATOM   4827 H12A POPC   39      37.460  25.019  85.687  1.00  0.00           H
ATOM   4828 H12B POPC   39      36.306  25.681  84.646  1.00  0.00           H
ATOM   4829  C13 POPC   39      36.884  27.762  86.148  1.00  0.00           C
ATOM   4830 H13A POPC   39      36.412  28.643  86.556  1.00  0.00           H
ATOM   4831 H13B POPC   39      37.942  27.690  86.350  1.00  0.00           H
ATOM   4832 H13C POPC   39      36.841  27.915  85.080  1.00  0.00           H
ATOM   4833  C14 POPC   39      34.691  26.872  86.471  1.00  0.00           C
ATOM   4834 H14A POPC   39      34.413  27.760  87.020  1.00  0.00           H
ATOM   4835 H14B POPC   39      34.391  26.918  85.435  1.00  0.00           H
ATOM   4836 H14C POPC   39      34.099  26.076  86.898  1.00  0.00           H
ATOM   4837  C15 POPC   39      36.447  26.156  87.979  1.00  0.00           C
ATOM   4838 H15A POPC   39      35.679  25.510  88.379  1.00  0.00           H
ATOM   4839 H15B POPC   39      36.555  27.043  88.586  1.00  0.00           H
ATOM   4840 H15C POPC   39      37.318  25.519  87.992  1.00  0.00           H
ATOM   4841  C11 POPC   39      35.607  24.098  85.820  1.00  0.00           C
ATOM   4842 H11A POPC   39      35.910  23.393  85.016  1.00  0.00           H
ATOM   4843 H11B POPC   39      34.522  24.278  85.665  1.00  0.00           H
ATOM   4844  P   POPC   39      36.954  22.627  87.468  1.00  0.00           P
ATOM   4845  O13 POPC   39      36.813  22.000  88.797  1.00  0.00           O
ATOM   4846  O14 POPC   39      38.230  23.365  87.184  1.00  0.00           O
ATOM   4847  O12 POPC   39      35.746  23.529  87.069  1.00  0.00           O
ATOM   4848  O11 POPC   39      36.895  21.495  86.415  1.00  0.00           O
ATOM   4849  C1  POPC   39      35.856  20.560  86.286  1.00  0.00           C
ATOM   4850  HA  POPC   39      34.839  20.984  86.141  1.00  0.00           H
ATOM   4851  HB  POPC   39      35.886  19.955  87.218  1.00  0.00           H
ATOM   4852  C2  POPC   39      36.090  19.508  85.114  1.00  0.00           C
ATOM   4853  HS  POPC   39      37.039  18.989  85.368  1.00  0.00           H
ATOM   4854  O21 POPC   39      36.130  20.268  83.921  1.00  0.00           O
ATOM   4855  C21 POPC   39      37.154  19.906  83.171  1.00  0.00           C
ATOM   4856  O22 POPC   39      38.072  19.067  83.289  1.00  0.00           O
ATOM   4857  C22 POPC   39      37.061  20.744  81.907  1.00  0.00           C
ATOM   4858  H2R POPC   39      38.014  20.457  81.414  1.00  0.00           H
ATOM   4859  H2S POPC   39      37.244  21.796  82.213  1.00  0.00           H
ATOM   4860  C3  POPC   39      34.955  18.498  85.142  1.00  0.00           C
ATOM   4861  HX  POPC   39      34.050  19.060  84.828  1.00  0.00           H
ATOM   4862  HY  POPC   39      34.824  18.146  86.187  1.00  0.00           H
ATOM   4863  O31 POPC   39      35.249  17.383  84.228  1.00  0.00           O
ATOM   4864  C31 POPC   39      34.428  17.301  83.215  1.00  0.00           C
ATOM   4865  O32 POPC   39      33.461  18.061  82.955  1.00  0.00           O
ATOM   4866  C32 POPC   39      34.694  16.047  82.412  1.00  0.00           C
ATOM   4867  H2X POPC   39      33.664  15.740  82.129  1.00  0.00           H
ATOM   4868  H2Y POPC   39      35.146  15.179  82.938  1.00  0.00           H
ATOM   4869  C23 POPC   39      35.892  20.489  80.960  1.00  0.00           C
ATOM   4870  H3R POPC   39      34.920  20.604  81.485  1.00  0.00           H
ATOM   4871  H3S POPC   39      35.902  19.433  80.612  1.00  0.00           H
ATOM   4872  C24 POPC   39      35.863  21.377  79.734  1.00  0.00           C
ATOM   4873  H4R POPC   39      36.878  21.375  79.282  1.00  0.00           H
ATOM   4874  H4S POPC   39      35.398  22.360  79.961  1.00  0.00           H
ATOM   4875  C25 POPC   39      34.881  20.783  78.705  1.00  0.00           C
ATOM   4876  H5R POPC   39      33.928  20.397  79.126  1.00  0.00           H
ATOM   4877  H5S POPC   39      35.228  19.831  78.250  1.00  0.00           H
ATOM   4878  C26 POPC   39      34.567  21.701  77.510  1.00  0.00           C
ATOM   4879  H6R POPC   39      35.436  21.891  76.843  1.00  0.00           H
ATOM   4880  H6S POPC   39      34.181  22.674  77.882  1.00  0.00           H
ATOM   4881  C27 POPC   39      33.434  21.104  76.607  1.00  0.00           C
ATOM   4882  H7R POPC   39      32.583  20.932  77.301  1.00  0.00           H
ATOM   4883  H7S POPC   39      33.859  20.135  76.270  1.00  0.00           H
ATOM   4884  C28 POPC   39      33.021  21.995  75.486  1.00  0.00           C
ATOM   4885  H8R POPC   39      33.942  22.126  74.877  1.00  0.00           H
ATOM   4886  H8S POPC   39      32.833  23.033  75.835  1.00  0.00           H
ATOM   4887  C29 POPC   39      31.960  21.385  74.548  1.00  0.00           C
ATOM   4888  H91 POPC   39      30.982  21.249  75.032  1.00  0.00           H
ATOM   4889 C210 POPC   39      32.065  21.111  73.289  1.00  0.00           C
ATOM   4890 H101 POPC   39      31.116  20.802  72.826  1.00  0.00           H
ATOM   4891 C211 POPC   39      33.192  21.310  72.338  1.00  0.00           C
ATOM   4892 H11R POPC   39      32.853  20.811  71.405  1.00  0.00           H
ATOM   4893 H11S POPC   39      34.146  21.005  72.820  1.00  0.00           H
ATOM   4894 C212 POPC   39      33.318  22.785  71.904  1.00  0.00           C
ATOM   4895 H12R POPC   39      33.336  23.500  72.755  1.00  0.00           H
ATOM   4896 H12S POPC   39      32.396  22.974  71.315  1.00  0.00           H
ATOM   4897 C213 POPC   39      34.544  23.047  70.994  1.00  0.00           C
ATOM   4898 H13R POPC   39      35.392  22.982  71.709  1.00  0.00           H
ATOM   4899 H13S POPC   39      34.602  24.060  70.542  1.00  0.00           H
ATOM   4900 C214 POPC   39      34.700  22.081  69.869  1.00  0.00           C
ATOM   4901 H14R POPC   39      33.780  21.745  69.343  1.00  0.00           H
ATOM   4902 H14S POPC   39      35.038  21.095  70.254  1.00  0.00           H
ATOM   4903 C215 POPC   39      35.695  22.547  68.730  1.00  0.00           C
ATOM   4904 H15R POPC   39      36.637  22.801  69.263  1.00  0.00           H
ATOM   4905 H15S POPC   39      35.291  23.462  68.247  1.00  0.00           H
ATOM   4906 C216 POPC   39      35.918  21.410  67.705  1.00  0.00           C
ATOM   4907 H16R POPC   39      34.929  20.906  67.657  1.00  0.00           H
ATOM   4908 H16S POPC   39      36.702  20.776  68.171  1.00  0.00           H
ATOM   4909 C217 POPC   39      36.396  21.927  66.359  1.00  0.00           C
ATOM   4910 H17R POPC   39      35.958  22.942  66.255  1.00  0.00           H
ATOM   4911 H17S POPC   39      36.027  21.206  65.598  1.00  0.00           H
ATOM   4912 C218 POPC   39      37.962  21.984  66.189  1.00  0.00           C
ATOM   4913 H18R POPC   39      38.517  21.049  66.417  1.00  0.00           H
ATOM   4914 H18S POPC   39      38.282  22.880  66.761  1.00  0.00           H
ATOM   4915 H18T POPC   39      38.165  22.183  65.115  1.00  0.00           H
ATOM   4916  C33 POPC   39      35.513  16.237  81.137  1.00  0.00           C
ATOM   4917  H3X POPC   39      35.799  15.204  80.845  1.00  0.00           H
ATOM   4918  H3Y POPC   39      36.478  16.715  81.408  1.00  0.00           H
ATOM   4919  C34 POPC   39      34.862  16.882  79.955  1.00  0.00           C
ATOM   4920  H4X POPC   39      35.580  17.577  79.467  1.00  0.00           H
ATOM   4921  H4Y POPC   39      33.981  17.514  80.196  1.00  0.00           H
ATOM   4922  C35 POPC   39      34.376  15.921  78.843  1.00  0.00           C
ATOM   4923  H5X POPC   39      33.694  15.193  79.331  1.00  0.00           H
ATOM   4924  H5Y POPC   39      35.259  15.366  78.462  1.00  0.00           H
ATOM   4925  C36 POPC   39      33.760  16.751  77.699  1.00  0.00           C
ATOM   4926  H6X POPC   39      34.323  17.669  77.425  1.00  0.00           H
ATOM   4927  H6Y POPC   39      32.761  17.162  77.959  1.00  0.00           H
ATOM   4928  C37 POPC   39      33.499  15.887  76.452  1.00  0.00           C
ATOM   4929  H7X POPC   39      33.097  14.897  76.756  1.00  0.00           H
ATOM   4930  H7Y POPC   39      34.450  15.828  75.881  1.00  0.00           H
ATOM   4931  C38 POPC   39      32.464  16.503  75.480  1.00  0.00           C
ATOM   4932  H8X POPC   39      32.812  17.465  75.048  1.00  0.00           H
ATOM   4933  H8Y POPC   39      31.489  16.598  76.004  1.00  0.00           H
ATOM   4934  C39 POPC   39      32.100  15.605  74.277  1.00  0.00           C
ATOM   4935  H9X POPC   39      31.541  14.701  74.599  1.00  0.00           H
ATOM   4936  H9Y POPC   39      33.010  15.387  73.677  1.00  0.00           H
ATOM   4937 C310 POPC   39      31.127  16.254  73.207  1.00  0.00           C
ATOM   4938 H10X POPC   39      31.689  17.113  72.782  1.00  0.00           H
ATOM   4939 H10Y POPC   39      30.223  16.545  73.784  1.00  0.00           H
ATOM   4940 C311 POPC   39      30.712  15.317  72.042  1.00  0.00           C
ATOM   4941 H11X POPC   39      30.287  14.418  72.539  1.00  0.00           H
ATOM   4942 H11Y POPC   39      31.589  14.949  71.468  1.00  0.00           H
ATOM   4943 C312 POPC   39      29.689  15.908  71.060  1.00  0.00           C
ATOM   4944 H12X POPC   39      28.919  16.449  71.650  1.00  0.00           H
ATOM   4945 H12Y POPC   39      29.132  15.068  70.592  1.00  0.00           H
ATOM   4946 C313 POPC   39      30.306  16.799  69.982  1.00  0.00           C
ATOM   4947 H13X POPC   39      31.008  16.159  69.405  1.00  0.00           H
ATOM   4948 H13Y POPC   39      30.923  17.490  70.596  1.00  0.00           H
ATOM   4949 C314 POPC   39      29.288  17.503  69.161  1.00  0.00           C
ATOM   4950 H14X POPC   39      28.718  16.655  68.724  1.00  0.00           H
ATOM   4951 H14Y POPC   39      29.846  17.948  68.309  1.00  0.00           H
ATOM   4952 C315 POPC   39      28.431  18.444  69.959  1.00  0.00           C
ATOM   4953 H15X POPC   39      29.061  19.179  70.504  1.00  0.00           H
ATOM   4954 H15Y POPC   39      27.742  17.854  70.601  1.00  0.00           H
ATOM   4955 C316 POPC   39      27.487  19.282  69.056  1.00  0.00           C
ATOM   4956 H16X POPC   39      26.993  20.107  69.613  1.00  0.00           H
ATOM   4957 H16Y POPC   39      26.730  18.612  68.595  1.00  0.00           H
ATOM   4958 H16Z POPC   39      28.134  19.684  68.248  1.00  0.00           H
ATOM   4959  N   POPC   40       9.698  28.615  89.692  1.00  0.00           N
ATOM   4960  C12 POPC   40      10.054  29.374  88.439  1.00  0.00           C
ATOM   4961 H12A POPC   40       9.292  30.139  88.423  1.00  0.00           H
ATOM   4962 H12B POPC   40       9.942  28.812  87.524  1.00  0.00           H
ATOM   4963  C13 POPC   40      10.268  29.329  90.897  1.00  0.00           C
ATOM   4964 H13A POPC   40      10.271  28.707  91.780  1.00  0.00           H
ATOM   4965 H13B POPC   40      11.320  29.489  90.712  1.00  0.00           H
ATOM   4966 H13C POPC   40       9.788  30.276  91.096  1.00  0.00           H
ATOM   4967  C14 POPC   40       8.228  28.404  89.761  1.00  0.00           C
ATOM   4968 H14A POPC   40       7.912  27.815  90.610  1.00  0.00           H
ATOM   4969 H14B POPC   40       7.664  29.318  89.878  1.00  0.00           H
ATOM   4970 H14C POPC   40       7.859  27.937  88.860  1.00  0.00           H
ATOM   4971  C15 POPC   40      10.329  27.331  89.583  1.00  0.00           C
ATOM   4972 H15A POPC   40      11.334  27.359  89.190  1.00  0.00           H
ATOM   4973 H15B POPC   40       9.800  26.725  88.863  1.00  0.00           H
ATOM   4974 H15C POPC   40      10.321  26.758  90.499  1.00  0.00           H
ATOM   4975  C11 POPC   40      11.407  30.125  88.338  1.00  0.00           C
ATOM   4976 H11A POPC   40      11.485  30.826  89.197  1.00  0.00           H
ATOM   4977 H11B POPC   40      11.331  30.582  87.329  1.00  0.00           H
ATOM   4978  P   POPC   40      13.870  29.654  88.526  1.00  0.00           P
ATOM   4979  O13 POPC   40      14.894  28.605  88.728  1.00  0.00           O
ATOM   4980  O14 POPC   40      13.873  30.749  89.542  1.00  0.00           O
ATOM   4981  O12 POPC   40      12.371  29.118  88.336  1.00  0.00           O
ATOM   4982  O11 POPC   40      13.945  30.389  87.133  1.00  0.00           O
ATOM   4983  C1  POPC   40      15.004  30.516  86.248  1.00  0.00           C
ATOM   4984  HA  POPC   40      15.817  29.767  86.362  1.00  0.00           H
ATOM   4985  HB  POPC   40      15.456  31.522  86.388  1.00  0.00           H
ATOM   4986  C2  POPC   40      14.453  30.365  84.814  1.00  0.00           C
ATOM   4987  HS  POPC   40      13.846  29.437  84.735  1.00  0.00           H
ATOM   4988  O21 POPC   40      15.588  30.345  83.965  1.00  0.00           O
ATOM   4989  C21 POPC   40      15.529  29.492  82.947  1.00  0.00           C
ATOM   4990  O22 POPC   40      14.526  28.787  82.722  1.00  0.00           O
ATOM   4991  C22 POPC   40      16.877  29.459  82.232  1.00  0.00           C
ATOM   4992  H2R POPC   40      17.508  28.957  82.995  1.00  0.00           H
ATOM   4993  H2S POPC   40      17.293  30.412  81.838  1.00  0.00           H
ATOM   4994  C3  POPC   40      13.409  31.500  84.398  1.00  0.00           C
ATOM   4995  HX  POPC   40      13.845  32.510  84.552  1.00  0.00           H
ATOM   4996  HY  POPC   40      12.579  31.616  85.127  1.00  0.00           H
ATOM   4997  O31 POPC   40      13.082  31.416  82.980  1.00  0.00           O
ATOM   4998  C31 POPC   40      12.055  30.583  82.699  1.00  0.00           C
ATOM   4999  O32 POPC   40      11.495  29.875  83.557  1.00  0.00           O
ATOM   5000  C32 POPC   40      11.721  30.647  81.225  1.00  0.00           C
ATOM   5001  H2X POPC   40      12.005  31.686  80.953  1.00  0.00           H
ATOM   5002  H2Y POPC   40      10.613  30.575  81.179  1.00  0.00           H
ATOM   5003  C23 POPC   40      16.854  28.584  80.886  1.00  0.00           C
ATOM   5004  H3R POPC   40      16.182  27.701  80.847  1.00  0.00           H
ATOM   5005  H3S POPC   40      17.895  28.198  80.922  1.00  0.00           H
ATOM   5006  C24 POPC   40      16.746  29.352  79.596  1.00  0.00           C
ATOM   5007  H4R POPC   40      17.393  30.246  79.719  1.00  0.00           H
ATOM   5008  H4S POPC   40      15.709  29.745  79.519  1.00  0.00           H
ATOM   5009  C25 POPC   40      17.161  28.547  78.418  1.00  0.00           C
ATOM   5010  H5R POPC   40      16.365  27.808  78.186  1.00  0.00           H
ATOM   5011  H5S POPC   40      18.069  27.947  78.642  1.00  0.00           H
ATOM   5012  C26 POPC   40      17.275  29.315  77.095  1.00  0.00           C
ATOM   5013  H6R POPC   40      18.084  30.076  77.067  1.00  0.00           H
ATOM   5014  H6S POPC   40      16.265  29.740  76.911  1.00  0.00           H
ATOM   5015  C27 POPC   40      17.766  28.488  75.824  1.00  0.00           C
ATOM   5016  H7R POPC   40      17.381  27.466  76.024  1.00  0.00           H
ATOM   5017  H7S POPC   40      18.859  28.291  75.813  1.00  0.00           H
ATOM   5018  C28 POPC   40      17.052  28.980  74.485  1.00  0.00           C
ATOM   5019  H8R POPC   40      16.320  29.793  74.679  1.00  0.00           H
ATOM   5020  H8S POPC   40      16.534  28.155  73.951  1.00  0.00           H
ATOM   5021  C29 POPC   40      18.143  29.550  73.601  1.00  0.00           C
ATOM   5022  H91 POPC   40      18.774  30.366  73.984  1.00  0.00           H
ATOM   5023 C210 POPC   40      18.380  29.303  72.343  1.00  0.00           C
ATOM   5024 H101 POPC   40      19.167  29.850  71.804  1.00  0.00           H
ATOM   5025 C211 POPC   40      17.709  28.304  71.492  1.00  0.00           C
ATOM   5026 H11R POPC   40      16.713  28.000  71.878  1.00  0.00           H
ATOM   5027 H11S POPC   40      18.174  27.295  71.514  1.00  0.00           H
ATOM   5028 C212 POPC   40      17.528  28.781  70.010  1.00  0.00           C
ATOM   5029 H12R POPC   40      18.474  28.767  69.427  1.00  0.00           H
ATOM   5030 H12S POPC   40      17.206  29.841  70.093  1.00  0.00           H
ATOM   5031 C213 POPC   40      16.441  27.923  69.343  1.00  0.00           C
ATOM   5032 H13R POPC   40      16.411  28.108  68.248  1.00  0.00           H
ATOM   5033 H13S POPC   40      15.391  28.119  69.649  1.00  0.00           H
ATOM   5034 C214 POPC   40      16.657  26.422  69.650  1.00  0.00           C
ATOM   5035 H14R POPC   40      16.255  26.259  70.672  1.00  0.00           H
ATOM   5036 H14S POPC   40      17.736  26.156  69.660  1.00  0.00           H
ATOM   5037 C215 POPC   40      15.833  25.448  68.741  1.00  0.00           C
ATOM   5038 H15R POPC   40      16.128  25.533  67.673  1.00  0.00           H
ATOM   5039 H15S POPC   40      14.789  25.824  68.786  1.00  0.00           H
ATOM   5040 C216 POPC   40      15.774  24.009  69.251  1.00  0.00           C
ATOM   5041 H16R POPC   40      14.881  23.566  68.760  1.00  0.00           H
ATOM   5042 H16S POPC   40      15.585  23.843  70.333  1.00  0.00           H
ATOM   5043 C217 POPC   40      17.086  23.156  68.857  1.00  0.00           C
ATOM   5044 H17R POPC   40      17.939  23.683  69.334  1.00  0.00           H
ATOM   5045 H17S POPC   40      17.248  23.261  67.763  1.00  0.00           H
ATOM   5046 C218 POPC   40      17.049  21.659  69.242  1.00  0.00           C
ATOM   5047 H18R POPC   40      16.791  21.616  70.321  1.00  0.00           H
ATOM   5048 H18S POPC   40      18.003  21.183  68.929  1.00  0.00           H
ATOM   5049 H18T POPC   40      16.254  21.131  68.673  1.00  0.00           H
ATOM   5050  C33 POPC   40      12.267  29.582  80.312  1.00  0.00           C
ATOM   5051  H3X POPC   40      11.795  28.623  80.613  1.00  0.00           H
ATOM   5052  H3Y POPC   40      13.360  29.445  80.458  1.00  0.00           H
ATOM   5053  C34 POPC   40      12.010  29.808  78.829  1.00  0.00           C
ATOM   5054  H4X POPC   40      12.358  30.833  78.579  1.00  0.00           H
ATOM   5055  H4Y POPC   40      10.915  29.687  78.681  1.00  0.00           H
ATOM   5056  C35 POPC   40      12.736  28.808  77.927  1.00  0.00           C
ATOM   5057  H5X POPC   40      12.450  27.784  78.250  1.00  0.00           H
ATOM   5058  H5Y POPC   40      13.822  28.925  78.129  1.00  0.00           H
ATOM   5059  C36 POPC   40      12.504  29.065  76.435  1.00  0.00           C
ATOM   5060  H6X POPC   40      12.699  30.129  76.184  1.00  0.00           H
ATOM   5061  H6Y POPC   40      11.443  28.937  76.131  1.00  0.00           H
[truncated: 3,429,086 more chars]
