# Supplementary material for: Permeation enhancer-induced membrane defects assist the oral absorption of peptide drugs
Source: Nat Commun. 2025 Oct 28;16:9512. doi: 10.1038/s41467-025-64891-0 (PMC12568990; doi:10.1038/s41467-025-64891-0)
Supplement: Supplementary file 20 — Supplementary Data 1 [file 41467_2025_64891_MOESM20_ESM.zip › Supplementary_Data_1/Trajectory_shown_in_Supplementary_Video_9_First_Frame.pdb]

TITLE     Getting the Right Output Means no Artefacts in Calculating Stuff
REMARK    THIS IS A SIMULATION BOX
CRYST1   93.424   93.424  186.924  90.00  90.00  90.00 P 1           1
MODEL        1
ATOM      1  OW  SOL     1       7.100   4.515  17.859  1.00  0.00           O
ATOM      2  HW1 SOL     1       7.933   4.342  17.418  1.00  0.00           H
ATOM      3  HW2 SOL     1       6.744   3.647  18.048  1.00  0.00           H
ATOM      4  OW  SOL     2      16.592   7.133 184.467  1.00  0.00           O
ATOM      5  HW1 SOL     2      16.964   7.563 185.237  1.00  0.00           H
ATOM      6  HW2 SOL     2      17.211   6.433 184.261  1.00  0.00           H
ATOM      7  OW  SOL     3       0.063  15.180  10.982  1.00  0.00           O
ATOM      8  HW1 SOL     3      -0.869  15.110  10.779  1.00  0.00           H
ATOM      9  HW2 SOL     3       0.348  15.975  10.531  1.00  0.00           H
ATOM     10  OW  SOL     4      91.971  17.563  21.965  1.00  0.00           O
ATOM     11  HW1 SOL     4      91.344  18.281  22.052  1.00  0.00           H
ATOM     12  HW2 SOL     4      91.679  17.082  21.190  1.00  0.00           H
ATOM     13  OW  SOL     5       9.251  15.939   7.985  1.00  0.00           O
ATOM     14  HW1 SOL     5       8.567  15.834   8.647  1.00  0.00           H
ATOM     15  HW2 SOL     5       8.782  16.222   7.199  1.00  0.00           H
ATOM     16  OW  SOL     6      10.552   2.288   2.615  1.00  0.00           O
ATOM     17  HW1 SOL     6      10.099   2.450   1.788  1.00  0.00           H
ATOM     18  HW2 SOL     6      10.408   3.084   3.128  1.00  0.00           H
ATOM     19  OW  SOL     7      14.212  88.805 185.257  1.00  0.00           O
ATOM     20  HW1 SOL     7      13.513  88.247 184.915  1.00  0.00           H
ATOM     21  HW2 SOL     7      14.956  88.214 185.372  1.00  0.00           H
ATOM     22  OW  SOL     8      92.687  15.673   3.682  1.00  0.00           O
ATOM     23  HW1 SOL     8      92.725  14.751   3.937  1.00  0.00           H
ATOM     24  HW2 SOL     8      93.041  15.690   2.793  1.00  0.00           H
ATOM     25  OW  SOL     9       6.095  87.448  22.258  1.00  0.00           O
ATOM     26  HW1 SOL     9       6.037  86.629  22.750  1.00  0.00           H
ATOM     27  HW2 SOL     9       6.631  88.020  22.806  1.00  0.00           H
ATOM     28  OW  SOL    10      16.070   6.977   5.493  1.00  0.00           O
ATOM     29  HW1 SOL    10      15.508   6.210   5.383  1.00  0.00           H
ATOM     30  HW2 SOL    10      16.363   7.188   4.606  1.00  0.00           H
ATOM     31  OW  SOL    11       1.796  92.272  20.617  1.00  0.00           O
ATOM     32  HW1 SOL    11       1.143  91.630  20.895  1.00  0.00           H
ATOM     33  HW2 SOL    11       1.822  92.911  21.329  1.00  0.00           H
ATOM     34  OW  SOL    12       4.416  20.735   8.485  1.00  0.00           O
ATOM     35  HW1 SOL    12       5.233  20.252   8.362  1.00  0.00           H
ATOM     36  HW2 SOL    12       4.604  21.613   8.154  1.00  0.00           H
ATOM     37  OW  SOL    13      15.934  14.121  25.142  1.00  0.00           O
ATOM     38  HW1 SOL    13      15.760  14.616  24.342  1.00  0.00           H
ATOM     39  HW2 SOL    13      15.351  14.508  25.795  1.00  0.00           H
ATOM     40  OW  SOL    14       8.248   2.881 182.285  1.00  0.00           O
ATOM     41  HW1 SOL    14       7.537   3.522 182.275  1.00  0.00           H
ATOM     42  HW2 SOL    14       7.985   2.222 181.642  1.00  0.00           H
ATOM     43  OW  SOL    15      27.715  15.054  21.998  1.00  0.00           O
ATOM     44  HW1 SOL    15      26.856  14.813  21.650  1.00  0.00           H
ATOM     45  HW2 SOL    15      27.538  15.790  22.584  1.00  0.00           H
ATOM     46  OW  SOL    16      90.567  13.179   4.946  1.00  0.00           O
ATOM     47  HW1 SOL    16      90.428  12.567   4.224  1.00  0.00           H
ATOM     48  HW2 SOL    16      91.519  13.254   5.017  1.00  0.00           H
ATOM     49  OW  SOL    17      14.372  93.148  17.523  1.00  0.00           O
ATOM     50  HW1 SOL    17      14.665  93.896  17.002  1.00  0.00           H
ATOM     51  HW2 SOL    17      13.628  92.793  17.036  1.00  0.00           H
ATOM     52  OW  SOL    18       0.178  13.731  13.361  1.00  0.00           O
ATOM     53  HW1 SOL    18       0.147  14.015  12.448  1.00  0.00           H
ATOM     54  HW2 SOL    18       0.840  13.040  13.375  1.00  0.00           H
ATOM     55  OW  SOL    19       2.969  13.834  18.026  1.00  0.00           O
ATOM     56  HW1 SOL    19       3.204  14.756  17.919  1.00  0.00           H
ATOM     57  HW2 SOL    19       3.537  13.522  18.730  1.00  0.00           H
ATOM     58  OW  SOL    20       3.115  25.298  32.316  1.00  0.00           O
ATOM     59  HW1 SOL    20       2.166  25.248  32.203  1.00  0.00           H
ATOM     60  HW2 SOL    20       3.235  25.536  33.236  1.00  0.00           H
ATOM     61  OW  SOL    21      92.632   9.546 172.685  1.00  0.00           O
ATOM     62  HW1 SOL    21      93.413   9.064 172.413  1.00  0.00           H
ATOM     63  HW2 SOL    21      92.326   9.978 171.887  1.00  0.00           H
ATOM     64  OW  SOL    22       4.381  84.207   1.226  1.00  0.00           O
ATOM     65  HW1 SOL    22       4.806  83.352   1.294  1.00  0.00           H
ATOM     66  HW2 SOL    22       5.095  84.838   1.312  1.00  0.00           H
ATOM     67  OW  SOL    23      90.935  15.276  10.055  1.00  0.00           O
ATOM     68  HW1 SOL    23      90.644  14.702   9.347  1.00  0.00           H
ATOM     69  HW2 SOL    23      90.149  15.760  10.310  1.00  0.00           H
ATOM     70  OW  SOL    24      15.841  27.093   6.400  1.00  0.00           O
ATOM     71  HW1 SOL    24      15.673  26.398   7.036  1.00  0.00           H
ATOM     72  HW2 SOL    24      15.554  26.726   5.563  1.00  0.00           H
ATOM     73  OW  SOL    25      92.932  21.401 181.973  1.00  0.00           O
ATOM     74  HW1 SOL    25      92.331  21.026 182.617  1.00  0.00           H
ATOM     75  HW2 SOL    25      93.617  21.816 182.498  1.00  0.00           H
ATOM     76  OW  SOL    26      21.858  10.104  18.943  1.00  0.00           O
ATOM     77  HW1 SOL    26      21.929   9.230  18.558  1.00  0.00           H
ATOM     78  HW2 SOL    26      22.706  10.251  19.361  1.00  0.00           H
ATOM     79  OW  SOL    27       6.850   4.985 177.140  1.00  0.00           O
ATOM     80  HW1 SOL    27       6.419   5.636 177.694  1.00  0.00           H
ATOM     81  HW2 SOL    27       7.671   4.791 177.592  1.00  0.00           H
ATOM     82  OW  SOL    28      92.486   0.196  11.916  1.00  0.00           O
ATOM     83  HW1 SOL    28      91.602   0.565  11.937  1.00  0.00           H
ATOM     84  HW2 SOL    28      92.529  -0.366  12.690  1.00  0.00           H
ATOM     85  OW  SOL    29       5.926  24.966   0.873  1.00  0.00           O
ATOM     86  HW1 SOL    29       5.826  24.268   1.520  1.00  0.00           H
ATOM     87  HW2 SOL    29       6.302  25.697   1.363  1.00  0.00           H
ATOM     88  OW  SOL    30      10.618  21.303  15.031  1.00  0.00           O
ATOM     89  HW1 SOL    30      11.382  21.550  14.510  1.00  0.00           H
ATOM     90  HW2 SOL    30      10.005  22.030  14.917  1.00  0.00           H
ATOM     91  OW  SOL    31      17.922  79.371 178.874  1.00  0.00           O
ATOM     92  HW1 SOL    31      17.759  80.063 179.515  1.00  0.00           H
ATOM     93  HW2 SOL    31      18.552  79.753 178.263  1.00  0.00           H
ATOM     94  OW  SOL    32      92.053   5.519  17.915  1.00  0.00           O
ATOM     95  HW1 SOL    32      92.475   6.074  18.571  1.00  0.00           H
ATOM     96  HW2 SOL    32      91.392   6.083  17.513  1.00  0.00           H
ATOM     97  OW  SOL    33       8.345   5.720  14.463  1.00  0.00           O
ATOM     98  HW1 SOL    33       8.211   4.804  14.220  1.00  0.00           H
ATOM     99  HW2 SOL    33       7.479   6.120  14.380  1.00  0.00           H
ATOM    100  OW  SOL    34       5.515  21.518  12.663  1.00  0.00           O
ATOM    101  HW1 SOL    34       4.696  21.551  12.169  1.00  0.00           H
ATOM    102  HW2 SOL    34       5.659  20.586  12.827  1.00  0.00           H
ATOM    103  OW  SOL    35       9.130   0.481  18.175  1.00  0.00           O
ATOM    104  HW1 SOL    35       8.339  -0.032  18.010  1.00  0.00           H
ATOM    105  HW2 SOL    35       9.724   0.244  17.463  1.00  0.00           H
ATOM    106  OW  SOL    36      16.041  14.075   3.356  1.00  0.00           O
ATOM    107  HW1 SOL    36      16.171  14.963   3.688  1.00  0.00           H
ATOM    108  HW2 SOL    36      15.323  14.156   2.727  1.00  0.00           H
ATOM    109  OW  SOL    37      12.966  28.160   8.694  1.00  0.00           O
ATOM    110  HW1 SOL    37      13.058  27.790   9.572  1.00  0.00           H
ATOM    111  HW2 SOL    37      12.141  28.643   8.722  1.00  0.00           H
ATOM    112  OW  SOL    38       6.891   9.459 175.826  1.00  0.00           O
ATOM    113  HW1 SOL    38       6.674   8.530 175.750  1.00  0.00           H
ATOM    114  HW2 SOL    38       6.311   9.894 175.200  1.00  0.00           H
ATOM    115  OW  SOL    39       0.264   7.434  10.022  1.00  0.00           O
ATOM    116  HW1 SOL    39       1.051   7.972   9.933  1.00  0.00           H
ATOM    117  HW2 SOL    39       0.586   6.587  10.332  1.00  0.00           H
ATOM    118  OW  SOL    40       3.425  32.168 186.797  1.00  0.00           O
ATOM    119  HW1 SOL    40       4.350  31.986 186.631  1.00  0.00           H
ATOM    120  HW2 SOL    40       3.286  31.898 187.704  1.00  0.00           H
ATOM    121  OW  SOL    41       4.679  84.835  19.459  1.00  0.00           O
ATOM    122  HW1 SOL    41       4.460  84.968  20.381  1.00  0.00           H
ATOM    123  HW2 SOL    41       4.195  84.048  19.209  1.00  0.00           H
ATOM    124  OW  SOL    42      15.886  10.578  16.421  1.00  0.00           O
ATOM    125  HW1 SOL    42      16.137  11.235  15.772  1.00  0.00           H
ATOM    126  HW2 SOL    42      15.165  10.982  16.904  1.00  0.00           H
ATOM    127  OW  SOL    43       0.852  84.372  21.158  1.00  0.00           O
ATOM    128  HW1 SOL    43       1.091  84.823  21.968  1.00  0.00           H
ATOM    129  HW2 SOL    43       0.881  85.053  20.487  1.00  0.00           H
ATOM    130  OW  SOL    44      15.807   2.770  20.640  1.00  0.00           O
ATOM    131  HW1 SOL    44      15.117   2.734  19.977  1.00  0.00           H
ATOM    132  HW2 SOL    44      15.347   2.980  21.453  1.00  0.00           H
ATOM    133  OW  SOL    45      16.854  12.482  14.468  1.00  0.00           O
ATOM    134  HW1 SOL    45      16.822  13.430  14.597  1.00  0.00           H
ATOM    135  HW2 SOL    45      17.777  12.294  14.301  1.00  0.00           H
ATOM    136  OW  SOL    46      89.719  16.266   4.322  1.00  0.00           O
ATOM    137  HW1 SOL    46      90.450  16.084   3.731  1.00  0.00           H
ATOM    138  HW2 SOL    46      89.408  17.132   4.059  1.00  0.00           H
ATOM    139  OW  SOL    47       1.543  21.251  23.231  1.00  0.00           O
ATOM    140  HW1 SOL    47       1.432  20.352  22.921  1.00  0.00           H
ATOM    141  HW2 SOL    47       1.062  21.785  22.599  1.00  0.00           H
ATOM    142  OW  SOL    48      16.178  90.998 181.795  1.00  0.00           O
ATOM    143  HW1 SOL    48      16.831  91.653 181.548  1.00  0.00           H
ATOM    144  HW2 SOL    48      15.787  91.341 182.599  1.00  0.00           H
ATOM    145  OW  SOL    49      16.901   3.785  28.151  1.00  0.00           O
ATOM    146  HW1 SOL    49      16.933   4.400  27.418  1.00  0.00           H
ATOM    147  HW2 SOL    49      17.746   3.336  28.124  1.00  0.00           H
ATOM    148  OW  SOL    50       5.438   6.325  16.577  1.00  0.00           O
ATOM    149  HW1 SOL    50       4.730   5.689  16.683  1.00  0.00           H
ATOM    150  HW2 SOL    50       6.113   6.038  17.192  1.00  0.00           H
ATOM    151  OW  SOL    51      90.699  91.792  21.421  1.00  0.00           O
ATOM    152  HW1 SOL    51      89.984  92.367  21.693  1.00  0.00           H
ATOM    153  HW2 SOL    51      91.387  91.940  22.071  1.00  0.00           H
ATOM    154  OW  SOL    52       9.613  21.194   4.627  1.00  0.00           O
ATOM    155  HW1 SOL    52       8.861  21.554   5.097  1.00  0.00           H
ATOM    156  HW2 SOL    52      10.184  21.947   4.475  1.00  0.00           H
ATOM    157  OW  SOL    53       0.357   3.988  13.791  1.00  0.00           O
ATOM    158  HW1 SOL    53       0.317   3.903  14.744  1.00  0.00           H
ATOM    159  HW2 SOL    53      -0.543   4.186  13.530  1.00  0.00           H
ATOM    160  OW  SOL    54      19.570   5.605  17.836  1.00  0.00           O
ATOM    161  HW1 SOL    54      19.599   5.459  16.890  1.00  0.00           H
ATOM    162  HW2 SOL    54      18.861   5.041  18.144  1.00  0.00           H
ATOM    163  OW  SOL    55       5.767  25.605   8.146  1.00  0.00           O
ATOM    164  HW1 SOL    55       5.811  25.456   9.091  1.00  0.00           H
ATOM    165  HW2 SOL    55       6.265  26.411   8.007  1.00  0.00           H
ATOM    166  OW  SOL    56      87.593  13.589   2.861  1.00  0.00           O
ATOM    167  HW1 SOL    56      87.548  13.368   1.931  1.00  0.00           H
ATOM    168  HW2 SOL    56      88.440  13.247   3.148  1.00  0.00           H
ATOM    169  OW  SOL    57      19.735   5.576  15.202  1.00  0.00           O
ATOM    170  HW1 SOL    57      18.814   5.823  15.282  1.00  0.00           H
ATOM    171  HW2 SOL    57      19.716   4.694  14.829  1.00  0.00           H
ATOM    172  OW  SOL    58      89.966   2.411  24.233  1.00  0.00           O
ATOM    173  HW1 SOL    58      89.217   2.830  23.808  1.00  0.00           H
ATOM    174  HW2 SOL    58      90.048   2.861  25.073  1.00  0.00           H
ATOM    175  OW  SOL    59      15.291  30.484  11.085  1.00  0.00           O
ATOM    176  HW1 SOL    59      14.580  30.268  11.689  1.00  0.00           H
ATOM    177  HW2 SOL    59      14.849  30.778  10.289  1.00  0.00           H
ATOM    178  OW  SOL    60      88.955   5.737  14.280  1.00  0.00           O
ATOM    179  HW1 SOL    60      88.122   5.302  14.097  1.00  0.00           H
ATOM    180  HW2 SOL    60      89.109   6.291  13.514  1.00  0.00           H
ATOM    181  OW  SOL    61      11.232   9.459 181.472  1.00  0.00           O
ATOM    182  HW1 SOL    61      10.282   9.494 181.583  1.00  0.00           H
ATOM    183  HW2 SOL    61      11.406   8.568 181.170  1.00  0.00           H
ATOM    184  OW  SOL    62       3.671  30.333 174.376  1.00  0.00           O
ATOM    185  HW1 SOL    62       3.141  31.106 174.180  1.00  0.00           H
ATOM    186  HW2 SOL    62       3.741  29.872 173.541  1.00  0.00           H
ATOM    187  OW  SOL    63      12.153   4.518   1.696  1.00  0.00           O
ATOM    188  HW1 SOL    63      12.222   5.191   1.020  1.00  0.00           H
ATOM    189  HW2 SOL    63      11.431   4.810   2.252  1.00  0.00           H
ATOM    190  OW  SOL    64      86.214  18.212  16.861  1.00  0.00           O
ATOM    191  HW1 SOL    64      87.059  18.145  16.417  1.00  0.00           H
ATOM    192  HW2 SOL    64      85.651  17.589  16.402  1.00  0.00           H
ATOM    193  OW  SOL    65       0.279  27.225  25.568  1.00  0.00           O
ATOM    194  HW1 SOL    65       1.132  27.207  25.133  1.00  0.00           H
ATOM    195  HW2 SOL    65       0.200  26.363  25.977  1.00  0.00           H
ATOM    196  OW  SOL    66      10.153  11.878  11.704  1.00  0.00           O
ATOM    197  HW1 SOL    66      10.983  12.056  11.262  1.00  0.00           H
ATOM    198  HW2 SOL    66       9.560  12.557  11.383  1.00  0.00           H
ATOM    199  OW  SOL    67       9.520  89.703  23.384  1.00  0.00           O
ATOM    200  HW1 SOL    67       9.659  89.143  22.620  1.00  0.00           H
ATOM    201  HW2 SOL    67       9.498  90.591  23.029  1.00  0.00           H
ATOM    202  OW  SOL    68       9.773  79.261   2.373  1.00  0.00           O
ATOM    203  HW1 SOL    68      10.256  80.006   2.016  1.00  0.00           H
ATOM    204  HW2 SOL    68       8.965  79.641   2.718  1.00  0.00           H
ATOM    205  OW  SOL    69       0.973  77.362   4.033  1.00  0.00           O
ATOM    206  HW1 SOL    69       0.937  78.035   4.713  1.00  0.00           H
ATOM    207  HW2 SOL    69       1.805  76.913   4.185  1.00  0.00           H
ATOM    208  OW  SOL    70      15.332  11.467  19.993  1.00  0.00           O
ATOM    209  HW1 SOL    70      14.867  10.838  19.440  1.00  0.00           H
ATOM    210  HW2 SOL    70      15.968  11.878  19.407  1.00  0.00           H
ATOM    211  OW  SOL    71       5.858   2.111  17.950  1.00  0.00           O
ATOM    212  HW1 SOL    71       5.053   2.225  18.454  1.00  0.00           H
ATOM    213  HW2 SOL    71       5.936   1.165  17.832  1.00  0.00           H
ATOM    214  OW  SOL    72      10.052  25.432   5.541  1.00  0.00           O
ATOM    215  HW1 SOL    72      10.471  24.700   5.090  1.00  0.00           H
ATOM    216  HW2 SOL    72      10.370  25.373   6.442  1.00  0.00           H
ATOM    217  OW  SOL    73       5.300  10.016   1.745  1.00  0.00           O
ATOM    218  HW1 SOL    73       5.447   9.154   1.356  1.00  0.00           H
ATOM    219  HW2 SOL    73       5.137  10.591   0.998  1.00  0.00           H
ATOM    220  OW  SOL    74       7.426  83.958   2.406  1.00  0.00           O
ATOM    221  HW1 SOL    74       6.925  84.573   2.941  1.00  0.00           H
ATOM    222  HW2 SOL    74       8.133  84.485   2.033  1.00  0.00           H
ATOM    223  OW  SOL    75      91.908  18.397 180.781  1.00  0.00           O
ATOM    224  HW1 SOL    75      92.858  18.428 180.889  1.00  0.00           H
ATOM    225  HW2 SOL    75      91.608  19.269 181.039  1.00  0.00           H
ATOM    226  OW  SOL    76      90.994   6.360  26.057  1.00  0.00           O
ATOM    227  HW1 SOL    76      91.804   6.400  26.566  1.00  0.00           H
ATOM    228  HW2 SOL    76      90.599   5.522  26.298  1.00  0.00           H
ATOM    229  OW  SOL    77       8.100  92.214   0.163  1.00  0.00           O
ATOM    230  HW1 SOL    77       8.882  92.382   0.689  1.00  0.00           H
ATOM    231  HW2 SOL    77       8.438  91.888  -0.672  1.00  0.00           H
ATOM    232  OW  SOL    78      91.590   2.863  19.338  1.00  0.00           O
ATOM    233  HW1 SOL    78      90.649   2.978  19.470  1.00  0.00           H
ATOM    234  HW2 SOL    78      91.805   3.453  18.616  1.00  0.00           H
ATOM    235  OW  SOL    79      88.828  12.542  10.501  1.00  0.00           O
ATOM    236  HW1 SOL    79      88.448  13.153  11.133  1.00  0.00           H
ATOM    237  HW2 SOL    79      89.771  12.590  10.659  1.00  0.00           H
ATOM    238  OW  SOL    80      11.692  29.309   3.689  1.00  0.00           O
ATOM    239  HW1 SOL    80      11.212  28.896   4.407  1.00  0.00           H
ATOM    240  HW2 SOL    80      12.244  28.610   3.336  1.00  0.00           H
ATOM    241  OW  SOL    81      17.141  33.300 185.397  1.00  0.00           O
ATOM    242  HW1 SOL    81      17.034  34.160 184.990  1.00  0.00           H
ATOM    243  HW2 SOL    81      16.482  32.750 184.972  1.00  0.00           H
ATOM    244  OW  SOL    82       9.316   6.993 182.819  1.00  0.00           O
ATOM    245  HW1 SOL    82       8.808   7.671 182.373  1.00  0.00           H
ATOM    246  HW2 SOL    82       9.516   6.354 182.135  1.00  0.00           H
ATOM    247  OW  SOL    83       5.689  90.993   3.535  1.00  0.00           O
ATOM    248  HW1 SOL    83       5.901  91.437   4.355  1.00  0.00           H
ATOM    249  HW2 SOL    83       4.737  91.060   3.464  1.00  0.00           H
ATOM    250  OW  SOL    84       9.544   6.086  11.733  1.00  0.00           O
ATOM    251  HW1 SOL    84       9.678   5.466  12.450  1.00  0.00           H
ATOM    252  HW2 SOL    84       9.084   6.823  12.136  1.00  0.00           H
ATOM    253  OW  SOL    85      16.618  87.539   2.560  1.00  0.00           O
ATOM    254  HW1 SOL    85      16.509  86.650   2.897  1.00  0.00           H
ATOM    255  HW2 SOL    85      17.191  87.439   1.800  1.00  0.00           H
ATOM    256  OW  SOL    86      13.805   8.286  14.056  1.00  0.00           O
ATOM    257  HW1 SOL    86      14.464   7.791  14.543  1.00  0.00           H
ATOM    258  HW2 SOL    86      13.535   7.697  13.352  1.00  0.00           H
ATOM    259  OW  SOL    87      14.776  29.662   6.886  1.00  0.00           O
ATOM    260  HW1 SOL    87      14.302  29.798   7.706  1.00  0.00           H
ATOM    261  HW2 SOL    87      15.100  28.763   6.942  1.00  0.00           H
ATOM    262  OW  SOL    88      18.997   1.539  16.357  1.00  0.00           O
ATOM    263  HW1 SOL    88      19.009   0.919  15.627  1.00  0.00           H
ATOM    264  HW2 SOL    88      19.871   1.929  16.354  1.00  0.00           H
ATOM    265  OW  SOL    89      16.441  14.853   0.109  1.00  0.00           O
ATOM    266  HW1 SOL    89      16.497  13.910   0.260  1.00  0.00           H
ATOM    267  HW2 SOL    89      16.920  14.994  -0.708  1.00  0.00           H
ATOM    268  OW  SOL    90       5.530  15.582 182.814  1.00  0.00           O
ATOM    269  HW1 SOL    90       6.296  15.030 182.658  1.00  0.00           H
ATOM    270  HW2 SOL    90       5.492  15.677 183.765  1.00  0.00           H
ATOM    271  OW  SOL    91      12.564   3.451 184.898  1.00  0.00           O
ATOM    272  HW1 SOL    91      13.054   4.267 185.006  1.00  0.00           H
ATOM    273  HW2 SOL    91      12.882   2.886 185.602  1.00  0.00           H
ATOM    274  OW  SOL    92      12.951   7.788 178.045  1.00  0.00           O
ATOM    275  HW1 SOL    92      12.103   7.526 178.403  1.00  0.00           H
ATOM    276  HW2 SOL    92      13.048   8.704 178.304  1.00  0.00           H
ATOM    277  OW  SOL    93      12.942  12.507  11.361  1.00  0.00           O
ATOM    278  HW1 SOL    93      13.325  11.947  10.685  1.00  0.00           H
ATOM    279  HW2 SOL    93      12.973  13.388  10.989  1.00  0.00           H
ATOM    280  OW  SOL    94       7.475  11.043  21.363  1.00  0.00           O
ATOM    281  HW1 SOL    94       7.732  11.842  20.904  1.00  0.00           H
ATOM    282  HW2 SOL    94       7.873  11.125  22.230  1.00  0.00           H
ATOM    283  OW  SOL    95       7.988  23.026   6.064  1.00  0.00           O
ATOM    284  HW1 SOL    95       7.915  23.239   6.994  1.00  0.00           H
ATOM    285  HW2 SOL    95       7.375  23.620   5.632  1.00  0.00           H
ATOM    286  OW  SOL    96      18.128   8.766  20.630  1.00  0.00           O
ATOM    287  HW1 SOL    96      18.413   9.678  20.581  1.00  0.00           H
ATOM    288  HW2 SOL    96      17.460   8.759  21.316  1.00  0.00           H
ATOM    289  OW  SOL    97       7.966   9.962  14.492  1.00  0.00           O
ATOM    290  HW1 SOL    97       8.589   9.348  14.880  1.00  0.00           H
ATOM    291  HW2 SOL    97       8.503  10.706  14.217  1.00  0.00           H
ATOM    292  OW  SOL    98       8.473  22.987   8.974  1.00  0.00           O
ATOM    293  HW1 SOL    98       8.456  23.737   9.569  1.00  0.00           H
ATOM    294  HW2 SOL    98       9.211  22.458   9.277  1.00  0.00           H
ATOM    295  OW  SOL    99       2.269  82.841  19.073  1.00  0.00           O
ATOM    296  HW1 SOL    99       2.046  83.152  18.196  1.00  0.00           H
ATOM    297  HW2 SOL    99       1.845  83.463  19.664  1.00  0.00           H
ATOM    298  OW  SOL   100      88.864  14.230  38.225  1.00  0.00           O
ATOM    299  HW1 SOL   100      88.161  14.874  38.143  1.00  0.00           H
ATOM    300  HW2 SOL   100      88.957  14.094  39.168  1.00  0.00           H
ATOM    301  OW  SOL   101       1.079  87.749 183.409  1.00  0.00           O
ATOM    302  HW1 SOL   101       0.161  87.548 183.592  1.00  0.00           H
ATOM    303  HW2 SOL   101       1.568  87.260 184.070  1.00  0.00           H
ATOM    304  OW  SOL   102       4.923  11.567  22.634  1.00  0.00           O
ATOM    305  HW1 SOL   102       5.280  11.794  23.492  1.00  0.00           H
ATOM    306  HW2 SOL   102       5.677  11.250  22.136  1.00  0.00           H
ATOM    307  OW  SOL   103      14.917   0.701 184.908  1.00  0.00           O
ATOM    308  HW1 SOL   103      14.233   0.626 185.573  1.00  0.00           H
ATOM    309  HW2 SOL   103      15.106  -0.202 184.655  1.00  0.00           H
ATOM    310  OW  SOL   104       3.123   3.111  19.505  1.00  0.00           O
ATOM    311  HW1 SOL   104       3.797   3.119  20.184  1.00  0.00           H
ATOM    312  HW2 SOL   104       2.296   3.124  19.988  1.00  0.00           H
ATOM    313  OW  SOL   105      91.736   9.336  10.806  1.00  0.00           O
ATOM    314  HW1 SOL   105      92.344   8.608  10.678  1.00  0.00           H
ATOM    315  HW2 SOL   105      90.994   9.132  10.236  1.00  0.00           H
ATOM    316  OW  SOL   106       3.240   9.133  14.848  1.00  0.00           O
ATOM    317  HW1 SOL   106       2.623   8.829  14.183  1.00  0.00           H
ATOM    318  HW2 SOL   106       3.985   9.469  14.349  1.00  0.00           H
ATOM    319  OW  SOL   107       8.299   0.845  15.246  1.00  0.00           O
ATOM    320  HW1 SOL   107       7.404   1.161  15.367  1.00  0.00           H
ATOM    321  HW2 SOL   107       8.716   1.510  14.698  1.00  0.00           H
ATOM    322  OW  SOL   108       4.811   9.215  17.276  1.00  0.00           O
ATOM    323  HW1 SOL   108       5.150   8.320  17.285  1.00  0.00           H
ATOM    324  HW2 SOL   108       4.143   9.212  16.590  1.00  0.00           H
ATOM    325  OW  SOL   109      10.389  91.970  13.348  1.00  0.00           O
ATOM    326  HW1 SOL   109      10.982  92.569  12.893  1.00  0.00           H
ATOM    327  HW2 SOL   109       9.926  92.523  13.977  1.00  0.00           H
ATOM    328  OW  SOL   110       0.930  16.448  19.890  1.00  0.00           O
ATOM    329  HW1 SOL   110       0.535  15.642  20.221  1.00  0.00           H
ATOM    330  HW2 SOL   110       0.310  17.136  20.130  1.00  0.00           H
ATOM    331  OW  SOL   111      92.682   9.776  26.545  1.00  0.00           O
ATOM    332  HW1 SOL   111      93.545   9.950  26.170  1.00  0.00           H
ATOM    333  HW2 SOL   111      92.166   9.437  25.813  1.00  0.00           H
ATOM    334  OW  SOL   112      10.713   8.873  11.944  1.00  0.00           O
ATOM    335  HW1 SOL   112      10.435   8.871  11.028  1.00  0.00           H
ATOM    336  HW2 SOL   112      10.400   9.710  12.288  1.00  0.00           H
ATOM    337  OW  SOL   113      92.238  90.536  17.852  1.00  0.00           O
ATOM    338  HW1 SOL   113      91.978  91.341  18.300  1.00  0.00           H
ATOM    339  HW2 SOL   113      93.194  90.526  17.912  1.00  0.00           H
ATOM    340  OW  SOL   114      92.925   2.614   6.863  1.00  0.00           O
ATOM    341  HW1 SOL   114      92.702   1.705   6.665  1.00  0.00           H
ATOM    342  HW2 SOL   114      93.863   2.594   7.054  1.00  0.00           H
ATOM    343  OW  SOL   115       1.242  10.376  16.652  1.00  0.00           O
ATOM    344  HW1 SOL   115       0.574   9.757  16.361  1.00  0.00           H
ATOM    345  HW2 SOL   115       1.971  10.247  16.046  1.00  0.00           H
ATOM    346  OW  SOL   116      18.409   6.031   7.010  1.00  0.00           O
ATOM    347  HW1 SOL   116      18.228   6.962   7.142  1.00  0.00           H
ATOM    348  HW2 SOL   116      17.952   5.810   6.199  1.00  0.00           H
ATOM    349  OW  SOL   117      13.206  91.881   2.340  1.00  0.00           O
ATOM    350  HW1 SOL   117      13.363  91.228   1.658  1.00  0.00           H
ATOM    351  HW2 SOL   117      12.265  92.050   2.298  1.00  0.00           H
ATOM    352  OW  SOL   118       2.709  90.446   9.223  1.00  0.00           O
ATOM    353  HW1 SOL   118       3.218  91.199   9.522  1.00  0.00           H
ATOM    354  HW2 SOL   118       2.326  90.082  10.021  1.00  0.00           H
ATOM    355  OW  SOL   119      92.988  12.312  23.097  1.00  0.00           O
ATOM    356  HW1 SOL   119      93.316  11.483  22.748  1.00  0.00           H
ATOM    357  HW2 SOL   119      92.051  12.164  23.226  1.00  0.00           H
ATOM    358  OW  SOL   120      89.169   4.019  16.740  1.00  0.00           O
ATOM    359  HW1 SOL   120      90.076   4.015  16.436  1.00  0.00           H
ATOM    360  HW2 SOL   120      88.799   4.825  16.378  1.00  0.00           H
ATOM    361  OW  SOL   121      15.451  17.753  11.318  1.00  0.00           O
ATOM    362  HW1 SOL   121      15.432  16.814  11.503  1.00  0.00           H
ATOM    363  HW2 SOL   121      15.429  17.810  10.363  1.00  0.00           H
ATOM    364  OW  SOL   122       3.081   6.414   7.380  1.00  0.00           O
ATOM    365  HW1 SOL   122       3.681   6.420   8.125  1.00  0.00           H
ATOM    366  HW2 SOL   122       3.342   7.170   6.855  1.00  0.00           H
ATOM    367  OW  SOL   123      14.401  88.168   4.949  1.00  0.00           O
ATOM    368  HW1 SOL   123      14.530  87.622   4.174  1.00  0.00           H
ATOM    369  HW2 SOL   123      14.536  89.063   4.637  1.00  0.00           H
ATOM    370  OW  SOL   124      90.612   7.305  16.338  1.00  0.00           O
ATOM    371  HW1 SOL   124      90.435   8.246  16.371  1.00  0.00           H
ATOM    372  HW2 SOL   124      90.123   6.995  15.576  1.00  0.00           H
ATOM    373  OW  SOL   125      10.560  18.472  27.110  1.00  0.00           O
ATOM    374  HW1 SOL   125      10.438  18.519  28.058  1.00  0.00           H
ATOM    375  HW2 SOL   125      10.170  19.280  26.777  1.00  0.00           H
ATOM    376  OW  SOL   126      11.621  20.745  11.260  1.00  0.00           O
ATOM    377  HW1 SOL   126      11.582  19.807  11.446  1.00  0.00           H
ATOM    378  HW2 SOL   126      12.021  21.128  12.041  1.00  0.00           H
ATOM    379  OW  SOL   127      90.118  25.834   7.793  1.00  0.00           O
ATOM    380  HW1 SOL   127      90.464  26.726   7.792  1.00  0.00           H
ATOM    381  HW2 SOL   127      89.320  25.886   7.267  1.00  0.00           H
ATOM    382  OW  SOL   128       8.953   4.008   7.697  1.00  0.00           O
ATOM    383  HW1 SOL   128       9.284   3.366   8.325  1.00  0.00           H
ATOM    384  HW2 SOL   128       8.975   3.552   6.855  1.00  0.00           H
ATOM    385  OW  SOL   129      13.196  12.367   2.820  1.00  0.00           O
ATOM    386  HW1 SOL   129      13.114  13.209   2.371  1.00  0.00           H
ATOM    387  HW2 SOL   129      12.674  11.762   2.293  1.00  0.00           H
ATOM    388  OW  SOL   130       7.164   9.359   4.067  1.00  0.00           O
ATOM    389  HW1 SOL   130       7.251  10.148   3.532  1.00  0.00           H
ATOM    390  HW2 SOL   130       6.290   9.026   3.864  1.00  0.00           H
ATOM    391  OW  SOL   131      88.749   3.458  19.541  1.00  0.00           O
ATOM    392  HW1 SOL   131      88.651   4.262  20.052  1.00  0.00           H
ATOM    393  HW2 SOL   131      88.795   3.755  18.632  1.00  0.00           H
ATOM    394  OW  SOL   132       6.515  92.810  17.532  1.00  0.00           O
ATOM    395  HW1 SOL   132       6.313  92.017  17.036  1.00  0.00           H
ATOM    396  HW2 SOL   132       6.360  92.569  18.445  1.00  0.00           H
ATOM    397  OW  SOL   133       1.935  83.213  11.390  1.00  0.00           O
ATOM    398  HW1 SOL   133       2.476  82.813  10.709  1.00  0.00           H
ATOM    399  HW2 SOL   133       1.211  82.598  11.513  1.00  0.00           H
ATOM    400  OW  SOL   134      21.886   5.802  27.420  1.00  0.00           O
ATOM    401  HW1 SOL   134      21.241   6.287  27.935  1.00  0.00           H
ATOM    402  HW2 SOL   134      22.727   6.025  27.820  1.00  0.00           H
ATOM    403  OW  SOL   135      84.381  15.089   8.591  1.00  0.00           O
ATOM    404  HW1 SOL   135      84.740  14.205   8.676  1.00  0.00           H
ATOM    405  HW2 SOL   135      83.445  14.985   8.759  1.00  0.00           H
ATOM    406  OW  SOL   136      92.950  25.030  14.007  1.00  0.00           O
ATOM    407  HW1 SOL   136      93.203  25.186  14.917  1.00  0.00           H
ATOM    408  HW2 SOL   136      92.786  24.088  13.962  1.00  0.00           H
ATOM    409  OW  SOL   137       2.248  16.070   7.494  1.00  0.00           O
ATOM    410  HW1 SOL   137       1.910  15.206   7.261  1.00  0.00           H
ATOM    411  HW2 SOL   137       1.604  16.422   8.108  1.00  0.00           H
ATOM    412  OW  SOL   138       5.052  13.448  20.117  1.00  0.00           O
ATOM    413  HW1 SOL   138       4.801  12.848  20.820  1.00  0.00           H
ATOM    414  HW2 SOL   138       5.953  13.695  20.324  1.00  0.00           H
ATOM    415  OW  SOL   139       6.788  13.566  15.908  1.00  0.00           O
ATOM    416  HW1 SOL   139       7.570  13.684  15.369  1.00  0.00           H
ATOM    417  HW2 SOL   139       7.020  12.867  16.519  1.00  0.00           H
ATOM    418  OW  SOL   140      83.914  11.490  15.919  1.00  0.00           O
ATOM    419  HW1 SOL   140      83.229  11.021  15.444  1.00  0.00           H
ATOM    420  HW2 SOL   140      84.154  10.902  16.636  1.00  0.00           H
ATOM    421  OW  SOL   141      90.759   3.122  10.794  1.00  0.00           O
ATOM    422  HW1 SOL   141      90.302   2.284  10.860  1.00  0.00           H
ATOM    423  HW2 SOL   141      91.243   3.067   9.970  1.00  0.00           H
ATOM    424  OW  SOL   142       8.233   8.836 181.330  1.00  0.00           O
ATOM    425  HW1 SOL   142       8.259   8.776 180.375  1.00  0.00           H
ATOM    426  HW2 SOL   142       7.491   9.411 181.514  1.00  0.00           H
ATOM    427  OW  SOL   143      16.328  89.614   8.021  1.00  0.00           O
ATOM    428  HW1 SOL   143      16.198  90.547   7.851  1.00  0.00           H
ATOM    429  HW2 SOL   143      16.542  89.242   7.166  1.00  0.00           H
ATOM    430  OW  SOL   144       0.465  16.010  23.117  1.00  0.00           O
ATOM    431  HW1 SOL   144       0.747  15.461  22.385  1.00  0.00           H
ATOM    432  HW2 SOL   144      -0.191  16.596  22.739  1.00  0.00           H
ATOM    433  OW  SOL   145       9.856  88.941  14.047  1.00  0.00           O
ATOM    434  HW1 SOL   145       9.872  89.849  14.348  1.00  0.00           H
ATOM    435  HW2 SOL   145       8.930  88.700  14.063  1.00  0.00           H
ATOM    436  OW  SOL   146      91.431  21.382  11.329  1.00  0.00           O
ATOM    437  HW1 SOL   146      91.688  22.128  10.787  1.00  0.00           H
ATOM    438  HW2 SOL   146      92.258  21.023  11.650  1.00  0.00           H
ATOM    439  OW  SOL   147       6.530   4.886 182.009  1.00  0.00           O
ATOM    440  HW1 SOL   147       5.755   4.358 182.204  1.00  0.00           H
ATOM    441  HW2 SOL   147       6.411   5.685 182.522  1.00  0.00           H
ATOM    442  OW  SOL   148       6.650  11.245  17.460  1.00  0.00           O
ATOM    443  HW1 SOL   148       5.954  10.587  17.458  1.00  0.00           H
ATOM    444  HW2 SOL   148       7.094  11.123  18.299  1.00  0.00           H
ATOM    445  OW  SOL   149       6.841   5.270  20.395  1.00  0.00           O
ATOM    446  HW1 SOL   149       6.937   6.221  20.424  1.00  0.00           H
ATOM    447  HW2 SOL   149       6.883   5.053  19.463  1.00  0.00           H
ATOM    448  OW  SOL   150      21.249  11.777  12.997  1.00  0.00           O
ATOM    449  HW1 SOL   150      21.581  11.459  12.157  1.00  0.00           H
ATOM    450  HW2 SOL   150      20.610  11.118  13.267  1.00  0.00           H
ATOM    451  OW  SOL   151       5.237  12.100  11.663  1.00  0.00           O
ATOM    452  HW1 SOL   151       5.477  13.026  11.661  1.00  0.00           H
ATOM    453  HW2 SOL   151       5.014  11.907  10.752  1.00  0.00           H
ATOM    454  OW  SOL   152      10.880  19.486   6.525  1.00  0.00           O
ATOM    455  HW1 SOL   152      11.724  19.937   6.483  1.00  0.00           H
ATOM    456  HW2 SOL   152      10.297  20.018   5.984  1.00  0.00           H
ATOM    457  OW  SOL   153       3.097  26.477  24.550  1.00  0.00           O
ATOM    458  HW1 SOL   153       3.721  26.029  25.122  1.00  0.00           H
ATOM    459  HW2 SOL   153       3.622  26.768  23.805  1.00  0.00           H
ATOM    460  OW  SOL   154      82.155  18.808  16.800  1.00  0.00           O
ATOM    461  HW1 SOL   154      82.515  17.972  16.506  1.00  0.00           H
ATOM    462  HW2 SOL   154      82.706  19.060  17.541  1.00  0.00           H
ATOM    463  OW  SOL   155       7.514  85.570 185.030  1.00  0.00           O
ATOM    464  HW1 SOL   155       6.774  85.068 184.687  1.00  0.00           H
ATOM    465  HW2 SOL   155       7.140  86.095 185.737  1.00  0.00           H
ATOM    466  OW  SOL   156      17.000  93.051   2.235  1.00  0.00           O
ATOM    467  HW1 SOL   156      16.836  92.260   1.721  1.00  0.00           H
ATOM    468  HW2 SOL   156      16.191  93.557   2.160  1.00  0.00           H
ATOM    469  OW  SOL   157       2.060  33.148   8.515  1.00  0.00           O
ATOM    470  HW1 SOL   157       2.161  33.812   9.198  1.00  0.00           H
ATOM    471  HW2 SOL   157       1.355  33.481   7.960  1.00  0.00           H
ATOM    472  OW  SOL   158       5.510  26.283  38.457  1.00  0.00           O
ATOM    473  HW1 SOL   158       5.137  26.930  37.858  1.00  0.00           H
ATOM    474  HW2 SOL   158       5.259  26.591  39.328  1.00  0.00           H
ATOM    475  OW  SOL   159       5.028   3.662  21.787  1.00  0.00           O
ATOM    476  HW1 SOL   159       5.421   2.807  21.966  1.00  0.00           H
ATOM    477  HW2 SOL   159       5.753   4.196  21.462  1.00  0.00           H
ATOM    478  OW  SOL   160      91.978  12.867  26.511  1.00  0.00           O
ATOM    479  HW1 SOL   160      91.630  12.301  25.822  1.00  0.00           H
ATOM    480  HW2 SOL   160      92.883  13.036  26.250  1.00  0.00           H
ATOM    481  OW  SOL   161       4.647  17.304   5.051  1.00  0.00           O
ATOM    482  HW1 SOL   161       4.440  17.783   4.249  1.00  0.00           H
ATOM    483  HW2 SOL   161       4.077  16.535   5.026  1.00  0.00           H
ATOM    484  OW  SOL   162       8.113  27.590  27.634  1.00  0.00           O
ATOM    485  HW1 SOL   162       7.266  27.559  28.079  1.00  0.00           H
ATOM    486  HW2 SOL   162       8.203  26.728  27.229  1.00  0.00           H
ATOM    487  OW  SOL   163      11.328   6.739   0.135  1.00  0.00           O
ATOM    488  HW1 SOL   163      11.270   6.650  -0.816  1.00  0.00           H
ATOM    489  HW2 SOL   163      12.028   7.377   0.274  1.00  0.00           H
ATOM    490  OW  SOL   164       9.497   6.309  17.238  1.00  0.00           O
ATOM    491  HW1 SOL   164       9.182   5.420  17.403  1.00  0.00           H
ATOM    492  HW2 SOL   164       9.089   6.559  16.410  1.00  0.00           H
ATOM    493  OW  SOL   165      11.189  23.481   3.826  1.00  0.00           O
ATOM    494  HW1 SOL   165      12.095  23.363   4.113  1.00  0.00           H
ATOM    495  HW2 SOL   165      11.262  23.777   2.919  1.00  0.00           H
ATOM    496  OW  SOL   166       9.448  15.793  21.862  1.00  0.00           O
ATOM    497  HW1 SOL   166      10.199  15.263  21.597  1.00  0.00           H
ATOM    498  HW2 SOL   166       9.220  15.468  22.733  1.00  0.00           H
ATOM    499  OW  SOL   167      88.588   3.919 171.678  1.00  0.00           O
ATOM    500  HW1 SOL   167      88.531   3.253 170.993  1.00  0.00           H
ATOM    501  HW2 SOL   167      89.403   4.386 171.490  1.00  0.00           H
ATOM    502  OW  SOL   168      12.834  26.598   3.156  1.00  0.00           O
ATOM    503  HW1 SOL   168      13.783  26.531   3.265  1.00  0.00           H
ATOM    504  HW2 SOL   168      12.497  26.700   4.046  1.00  0.00           H
ATOM    505  OW  SOL   169       5.718   6.460  23.502  1.00  0.00           O
ATOM    506  HW1 SOL   169       6.021   6.142  22.651  1.00  0.00           H
ATOM    507  HW2 SOL   169       6.464   6.329  24.087  1.00  0.00           H
ATOM    508  OW  SOL   170       6.186   7.329  14.221  1.00  0.00           O
ATOM    509  HW1 SOL   170       5.923   7.159  15.125  1.00  0.00           H
ATOM    510  HW2 SOL   170       5.823   8.192  14.023  1.00  0.00           H
ATOM    511  OW  SOL   171       9.524  14.262  15.655  1.00  0.00           O
ATOM    512  HW1 SOL   171      10.233  13.622  15.588  1.00  0.00           H
ATOM    513  HW2 SOL   171       9.799  14.851  16.359  1.00  0.00           H
ATOM    514  OW  SOL   172       7.529   3.851  12.554  1.00  0.00           O
ATOM    515  HW1 SOL   172       6.922   3.993  11.827  1.00  0.00           H
ATOM    516  HW2 SOL   172       8.258   3.366  12.166  1.00  0.00           H
ATOM    517  OW  SOL   173       8.201  10.390   6.365  1.00  0.00           O
ATOM    518  HW1 SOL   173       7.619   9.819   5.864  1.00  0.00           H
ATOM    519  HW2 SOL   173       9.042  10.332   5.912  1.00  0.00           H
ATOM    520  OW  SOL   174      18.251   0.933   8.192  1.00  0.00           O
ATOM    521  HW1 SOL   174      19.187   1.064   8.346  1.00  0.00           H
ATOM    522  HW2 SOL   174      17.824   1.358   8.936  1.00  0.00           H
ATOM    523  OW  SOL   175       7.004  15.843   9.761  1.00  0.00           O
ATOM    524  HW1 SOL   175       6.288  15.449   9.262  1.00  0.00           H
ATOM    525  HW2 SOL   175       6.588  16.173  10.557  1.00  0.00           H
ATOM    526  OW  SOL   176      13.517  92.406  12.257  1.00  0.00           O
ATOM    527  HW1 SOL   176      12.988  92.639  11.494  1.00  0.00           H
ATOM    528  HW2 SOL   176      13.812  91.513  12.080  1.00  0.00           H
ATOM    529  OW  SOL   177       8.653  13.803  10.585  1.00  0.00           O
ATOM    530  HW1 SOL   177       8.603  13.224   9.824  1.00  0.00           H
ATOM    531  HW2 SOL   177       7.951  14.439  10.450  1.00  0.00           H
ATOM    532  OW  SOL   178      20.041   5.048   9.261  1.00  0.00           O
ATOM    533  HW1 SOL   178      19.487   5.531   8.648  1.00  0.00           H
ATOM    534  HW2 SOL   178      20.810   5.605   9.380  1.00  0.00           H
ATOM    535  OW  SOL   179       2.912  10.529  19.064  1.00  0.00           O
ATOM    536  HW1 SOL   179       2.127  10.524  18.516  1.00  0.00           H
ATOM    537  HW2 SOL   179       3.597  10.161  18.505  1.00  0.00           H
ATOM    538  OW  SOL   180      89.704  89.256 184.258  1.00  0.00           O
ATOM    539  HW1 SOL   180      90.164  89.898 183.717  1.00  0.00           H
ATOM    540  HW2 SOL   180      89.945  89.481 185.156  1.00  0.00           H
ATOM    541  OW  SOL   181       3.157  16.560  18.402  1.00  0.00           O
ATOM    542  HW1 SOL   181       3.980  16.670  18.878  1.00  0.00           H
ATOM    543  HW2 SOL   181       2.481  16.600  19.079  1.00  0.00           H
ATOM    544  OW  SOL   182      10.392  25.684   8.484  1.00  0.00           O
ATOM    545  HW1 SOL   182      10.540  25.029   9.166  1.00  0.00           H
ATOM    546  HW2 SOL   182      10.592  26.519   8.905  1.00  0.00           H
ATOM    547  OW  SOL   183       5.872  92.471  23.679  1.00  0.00           O
ATOM    548  HW1 SOL   183       6.030  92.225  24.591  1.00  0.00           H
ATOM    549  HW2 SOL   183       5.805  91.637  23.214  1.00  0.00           H
ATOM    550  OW  SOL   184       7.002  18.203  20.720  1.00  0.00           O
ATOM    551  HW1 SOL   184       7.816  18.343  21.204  1.00  0.00           H
ATOM    552  HW2 SOL   184       6.913  18.981  20.170  1.00  0.00           H
ATOM    553  OW  SOL   185      84.822  22.137   8.870  1.00  0.00           O
ATOM    554  HW1 SOL   185      85.041  22.422   9.757  1.00  0.00           H
ATOM    555  HW2 SOL   185      84.886  21.182   8.902  1.00  0.00           H
ATOM    556  OW  SOL   186      18.214   1.439  12.197  1.00  0.00           O
ATOM    557  HW1 SOL   186      17.504   0.798  12.166  1.00  0.00           H
ATOM    558  HW2 SOL   186      19.012   0.917  12.114  1.00  0.00           H
ATOM    559  OW  SOL   187       9.443  91.797 179.257  1.00  0.00           O
ATOM    560  HW1 SOL   187       9.907  91.119 178.764  1.00  0.00           H
ATOM    561  HW2 SOL   187       9.064  91.333 180.003  1.00  0.00           H
ATOM    562  OW  SOL   188      13.271   2.287   9.261  1.00  0.00           O
ATOM    563  HW1 SOL   188      13.004   2.395   8.348  1.00  0.00           H
ATOM    564  HW2 SOL   188      14.204   2.498   9.265  1.00  0.00           H
ATOM    565  OW  SOL   189      22.942   9.790  15.614  1.00  0.00           O
ATOM    566  HW1 SOL   189      22.401  10.234  16.268  1.00  0.00           H
ATOM    567  HW2 SOL   189      22.313   9.389  15.015  1.00  0.00           H
ATOM    568  OW  SOL   190      20.309  84.050  16.719  1.00  0.00           O
ATOM    569  HW1 SOL   190      20.627  83.147  16.753  1.00  0.00           H
ATOM    570  HW2 SOL   190      20.090  84.193  15.799  1.00  0.00           H
ATOM    571  OW  SOL   191       8.103  15.955 186.831  1.00  0.00           O
ATOM    572  HW1 SOL   191       8.821  15.688 186.256  1.00  0.00           H
ATOM    573  HW2 SOL   191       8.437  16.727 187.289  1.00  0.00           H
ATOM    574  OW  SOL   192      90.240  12.906  17.951  1.00  0.00           O
ATOM    575  HW1 SOL   192      89.659  13.629  18.187  1.00  0.00           H
ATOM    576  HW2 SOL   192      90.614  13.164  17.108  1.00  0.00           H
ATOM    577  OW  SOL   193       6.036  16.655   1.835  1.00  0.00           O
ATOM    578  HW1 SOL   193       6.691  16.446   1.169  1.00  0.00           H
ATOM    579  HW2 SOL   193       5.464  17.298   1.416  1.00  0.00           H
ATOM    580  OW  SOL   194       9.270  12.553 184.790  1.00  0.00           O
ATOM    581  HW1 SOL   194      10.089  12.065 184.709  1.00  0.00           H
ATOM    582  HW2 SOL   194       8.903  12.270 185.628  1.00  0.00           H
ATOM    583  OW  SOL   195      15.519  15.099  14.191  1.00  0.00           O
ATOM    584  HW1 SOL   195      15.364  14.939  13.260  1.00  0.00           H
ATOM    585  HW2 SOL   195      14.859  15.747  14.437  1.00  0.00           H
ATOM    586  OW  SOL   196      90.306  14.597  22.712  1.00  0.00           O
ATOM    587  HW1 SOL   196      89.397  14.888  22.780  1.00  0.00           H
ATOM    588  HW2 SOL   196      90.634  15.017  21.917  1.00  0.00           H
ATOM    589  OW  SOL   197       8.946   9.158   9.199  1.00  0.00           O
ATOM    590  HW1 SOL   197       8.495   9.936   8.870  1.00  0.00           H
ATOM    591  HW2 SOL   197       8.330   8.767   9.818  1.00  0.00           H
ATOM    592  OW  SOL   198       0.039  20.914  25.965  1.00  0.00           O
ATOM    593  HW1 SOL   198       0.643  21.490  25.496  1.00  0.00           H
ATOM    594  HW2 SOL   198      -0.080  20.165  25.382  1.00  0.00           H
ATOM    595  OW  SOL   199      16.117   5.300  21.445  1.00  0.00           O
ATOM    596  HW1 SOL   199      17.041   5.514  21.321  1.00  0.00           H
ATOM    597  HW2 SOL   199      16.046   4.381  21.187  1.00  0.00           H
ATOM    598  OW  SOL   200       2.412   3.682   7.074  1.00  0.00           O
ATOM    599  HW1 SOL   200       2.673   4.602   7.026  1.00  0.00           H
ATOM    600  HW2 SOL   200       2.716   3.391   7.934  1.00  0.00           H
ATOM    601  OW  SOL   201      15.199  18.184   8.781  1.00  0.00           O
ATOM    602  HW1 SOL   201      15.734  18.518   8.061  1.00  0.00           H
ATOM    603  HW2 SOL   201      14.380  18.676   8.718  1.00  0.00           H
ATOM    604  OW  SOL   202       9.846   3.489  17.459  1.00  0.00           O
ATOM    605  HW1 SOL   202      10.755   3.511  17.161  1.00  0.00           H
ATOM    606  HW2 SOL   202       9.657   2.559  17.586  1.00  0.00           H
ATOM    607  OW  SOL   203      92.098  26.764   2.235  1.00  0.00           O
ATOM    608  HW1 SOL   203      92.462  26.352   1.452  1.00  0.00           H
ATOM    609  HW2 SOL   203      91.366  27.289   1.912  1.00  0.00           H
ATOM    610  OW  SOL   204      15.961  86.189  12.399  1.00  0.00           O
ATOM    611  HW1 SOL   204      15.945  86.199  13.356  1.00  0.00           H
ATOM    612  HW2 SOL   204      16.645  86.815  12.163  1.00  0.00           H
ATOM    613  OW  SOL   205       4.934   9.044   9.853  1.00  0.00           O
ATOM    614  HW1 SOL   205       5.452   9.545  10.483  1.00  0.00           H
ATOM    615  HW2 SOL   205       4.025   9.227  10.090  1.00  0.00           H
ATOM    616  OW  SOL   206      11.649  90.069   6.804  1.00  0.00           O
ATOM    617  HW1 SOL   206      12.430  89.577   7.058  1.00  0.00           H
ATOM    618  HW2 SOL   206      11.568  90.752   7.469  1.00  0.00           H
ATOM    619  OW  SOL   207       0.868  17.517   9.602  1.00  0.00           O
ATOM    620  HW1 SOL   207       1.255  18.279  10.031  1.00  0.00           H
ATOM    621  HW2 SOL   207      -0.074  17.687   9.614  1.00  0.00           H
ATOM    622  OW  SOL   208       7.587  82.702 179.106  1.00  0.00           O
ATOM    623  HW1 SOL   208       8.131  82.148 179.665  1.00  0.00           H
ATOM    624  HW2 SOL   208       8.209  83.269 178.651  1.00  0.00           H
ATOM    625  OW  SOL   209      10.391  12.158 178.601  1.00  0.00           O
ATOM    626  HW1 SOL   209      10.171  11.509 177.933  1.00  0.00           H
ATOM    627  HW2 SOL   209       9.646  12.146 179.202  1.00  0.00           H
ATOM    628  OW  SOL   210       3.698   1.626 186.512  1.00  0.00           O
ATOM    629  HW1 SOL   210       4.022   2.399 186.974  1.00  0.00           H
ATOM    630  HW2 SOL   210       4.417   0.996 186.564  1.00  0.00           H
ATOM    631  OW  SOL   211      12.727  14.890   9.711  1.00  0.00           O
ATOM    632  HW1 SOL   211      12.780  15.579   9.049  1.00  0.00           H
ATOM    633  HW2 SOL   211      12.150  14.231   9.325  1.00  0.00           H
ATOM    634  OW  SOL   212      16.343  19.047   6.482  1.00  0.00           O
ATOM    635  HW1 SOL   212      16.592  19.968   6.401  1.00  0.00           H
ATOM    636  HW2 SOL   212      15.617  18.940   5.868  1.00  0.00           H
ATOM    637  OW  SOL   213      81.042  16.704   8.224  1.00  0.00           O
ATOM    638  HW1 SOL   213      80.769  17.071   9.065  1.00  0.00           H
ATOM    639  HW2 SOL   213      81.307  15.808   8.428  1.00  0.00           H
ATOM    640  OW  SOL   214      89.321  17.229  28.604  1.00  0.00           O
ATOM    641  HW1 SOL   214      89.026  16.626  29.287  1.00  0.00           H
ATOM    642  HW2 SOL   214      88.540  17.393  28.076  1.00  0.00           H
ATOM    643  OW  SOL   215      83.389  92.863  30.221  1.00  0.00           O
ATOM    644  HW1 SOL   215      84.341  92.880  30.129  1.00  0.00           H
ATOM    645  HW2 SOL   215      83.161  91.934  30.181  1.00  0.00           H
ATOM    646  OW  SOL   216      91.916  22.864  30.791  1.00  0.00           O
ATOM    647  HW1 SOL   216      92.496  22.665  31.527  1.00  0.00           H
ATOM    648  HW2 SOL   216      92.313  22.415  30.045  1.00  0.00           H
ATOM    649  OW  SOL   217      23.667   8.729  30.649  1.00  0.00           O
ATOM    650  HW1 SOL   217      23.628   8.631  29.698  1.00  0.00           H
ATOM    651  HW2 SOL   217      23.540   9.666  30.799  1.00  0.00           H
ATOM    652  OW  SOL   218       9.090   0.545  32.125  1.00  0.00           O
ATOM    653  HW1 SOL   218       8.343   1.122  32.285  1.00  0.00           H
ATOM    654  HW2 SOL   218       9.857   1.093  32.291  1.00  0.00           H
ATOM    655  OW  SOL   219       9.334  13.191  18.877  1.00  0.00           O
ATOM    656  HW1 SOL   219       9.846  12.768  19.567  1.00  0.00           H
ATOM    657  HW2 SOL   219       9.477  12.647  18.103  1.00  0.00           H
ATOM    658  OW  SOL   220       2.818  22.440  34.766  1.00  0.00           O
ATOM    659  HW1 SOL   220       2.452  22.190  35.614  1.00  0.00           H
ATOM    660  HW2 SOL   220       2.774  23.396  34.758  1.00  0.00           H
ATOM    661  OW  SOL   221      18.543   2.770  43.694  1.00  0.00           O
ATOM    662  HW1 SOL   221      18.971   1.914  43.718  1.00  0.00           H
ATOM    663  HW2 SOL   221      19.256   3.392  43.549  1.00  0.00           H
ATOM    664  OW  SOL   222      10.665   5.791  22.159  1.00  0.00           O
ATOM    665  HW1 SOL   222      10.858   4.855  22.106  1.00  0.00           H
ATOM    666  HW2 SOL   222      11.494   6.219  21.945  1.00  0.00           H
ATOM    667  OW  SOL   223      14.431  10.070  41.744  1.00  0.00           O
ATOM    668  HW1 SOL   223      15.061   9.986  42.460  1.00  0.00           H
ATOM    669  HW2 SOL   223      14.505   9.247  41.261  1.00  0.00           H
ATOM    670  OW  SOL   224       3.444  29.140  33.783  1.00  0.00           O
ATOM    671  HW1 SOL   224       4.036  28.822  33.101  1.00  0.00           H
ATOM    672  HW2 SOL   224       3.661  28.614  34.553  1.00  0.00           H
ATOM    673  OW  SOL   225      20.945  15.306  25.272  1.00  0.00           O
ATOM    674  HW1 SOL   225      20.863  14.734  24.509  1.00  0.00           H
ATOM    675  HW2 SOL   225      20.044  15.541  25.494  1.00  0.00           H
ATOM    676  OW  SOL   226       8.670  10.630  32.635  1.00  0.00           O
ATOM    677  HW1 SOL   226       8.833  11.314  33.285  1.00  0.00           H
ATOM    678  HW2 SOL   226       8.132  11.056  31.969  1.00  0.00           H
ATOM    679  OW  SOL   227      16.722   5.538  26.155  1.00  0.00           O
ATOM    680  HW1 SOL   227      17.045   5.203  25.318  1.00  0.00           H
ATOM    681  HW2 SOL   227      16.138   6.258  25.916  1.00  0.00           H
ATOM    682  OW  SOL   228      92.598   7.556  29.075  1.00  0.00           O
ATOM    683  HW1 SOL   228      92.574   8.219  28.385  1.00  0.00           H
ATOM    684  HW2 SOL   228      93.328   7.819  29.635  1.00  0.00           H
ATOM    685  OW  SOL   229      13.951  10.028  26.474  1.00  0.00           O
ATOM    686  HW1 SOL   229      14.001  10.464  25.623  1.00  0.00           H
ATOM    687  HW2 SOL   229      14.512  10.552  27.045  1.00  0.00           H
ATOM    688  OW  SOL   230      88.113  15.478  19.188  1.00  0.00           O
ATOM    689  HW1 SOL   230      88.469  15.575  20.071  1.00  0.00           H
ATOM    690  HW2 SOL   230      87.163  15.499  19.308  1.00  0.00           H
ATOM    691  OW  SOL   231      87.112  16.936  38.127  1.00  0.00           O
ATOM    692  HW1 SOL   231      87.903  17.301  37.732  1.00  0.00           H
ATOM    693  HW2 SOL   231      86.479  16.900  37.410  1.00  0.00           H
ATOM    694  OW  SOL   232      10.142  20.616  43.899  1.00  0.00           O
ATOM    695  HW1 SOL   232      10.231  20.388  42.973  1.00  0.00           H
ATOM    696  HW2 SOL   232       9.473  20.017  44.230  1.00  0.00           H
ATOM    697  OW  SOL   233      77.707  21.219  20.780  1.00  0.00           O
ATOM    698  HW1 SOL   233      78.052  21.917  21.336  1.00  0.00           H
ATOM    699  HW2 SOL   233      78.031  20.412  21.179  1.00  0.00           H
ATOM    700  OW  SOL   234      15.643  85.454  36.541  1.00  0.00           O
ATOM    701  HW1 SOL   234      15.262  85.251  35.686  1.00  0.00           H
ATOM    702  HW2 SOL   234      15.936  86.362  36.464  1.00  0.00           H
ATOM    703  OW  SOL   235      86.835  20.459  29.868  1.00  0.00           O
ATOM    704  HW1 SOL   235      86.184  19.908  29.434  1.00  0.00           H
ATOM    705  HW2 SOL   235      86.362  21.262  30.088  1.00  0.00           H
ATOM    706  OW  SOL   236      13.824   1.550  34.175  1.00  0.00           O
ATOM    707  HW1 SOL   236      12.935   1.579  34.528  1.00  0.00           H
ATOM    708  HW2 SOL   236      14.103   2.466  34.154  1.00  0.00           H
ATOM    709  OW  SOL   237      82.324  21.924  17.185  1.00  0.00           O
ATOM    710  HW1 SOL   237      82.467  22.852  16.998  1.00  0.00           H
ATOM    711  HW2 SOL   237      81.402  21.869  17.436  1.00  0.00           H
ATOM    712  OW  SOL   238      12.276   7.787  16.912  1.00  0.00           O
ATOM    713  HW1 SOL   238      12.525   8.324  16.160  1.00  0.00           H
ATOM    714  HW2 SOL   238      11.721   7.101  16.543  1.00  0.00           H
ATOM    715  OW  SOL   239       7.558   8.106  20.429  1.00  0.00           O
ATOM    716  HW1 SOL   239       7.685   7.915  21.358  1.00  0.00           H
ATOM    717  HW2 SOL   239       7.210   8.998  20.413  1.00  0.00           H
ATOM    718  OW  SOL   240      85.235  11.135  26.249  1.00  0.00           O
ATOM    719  HW1 SOL   240      85.054  11.051  25.313  1.00  0.00           H
ATOM    720  HW2 SOL   240      85.615  10.292  26.497  1.00  0.00           H
ATOM    721  OW  SOL   241      88.847  18.358  17.508  1.00  0.00           O
ATOM    722  HW1 SOL   241      88.985  19.283  17.708  1.00  0.00           H
ATOM    723  HW2 SOL   241      88.316  18.032  18.235  1.00  0.00           H
ATOM    724  OW  SOL   242       2.056  83.579  24.557  1.00  0.00           O
ATOM    725  HW1 SOL   242       1.173  83.782  24.248  1.00  0.00           H
ATOM    726  HW2 SOL   242       1.923  82.952  25.269  1.00  0.00           H
ATOM    727  OW  SOL   243      91.488   5.675  23.135  1.00  0.00           O
ATOM    728  HW1 SOL   243      91.014   5.464  23.939  1.00  0.00           H
ATOM    729  HW2 SOL   243      92.385   5.382  23.301  1.00  0.00           H
ATOM    730  OW  SOL   244      10.494   9.840  23.431  1.00  0.00           O
ATOM    731  HW1 SOL   244      11.149  10.060  22.767  1.00  0.00           H
ATOM    732  HW2 SOL   244      11.006   9.594  24.201  1.00  0.00           H
ATOM    733  OW  SOL   245      22.432  15.567  41.529  1.00  0.00           O
ATOM    734  HW1 SOL   245      23.321  15.302  41.767  1.00  0.00           H
ATOM    735  HW2 SOL   245      22.524  15.964  40.663  1.00  0.00           H
ATOM    736  OW  SOL   246      12.060   3.734  40.533  1.00  0.00           O
ATOM    737  HW1 SOL   246      11.689   3.641  39.656  1.00  0.00           H
ATOM    738  HW2 SOL   246      12.980   3.951  40.383  1.00  0.00           H
ATOM    739  OW  SOL   247      90.924  25.837  25.773  1.00  0.00           O
ATOM    740  HW1 SOL   247      91.306  26.021  26.631  1.00  0.00           H
ATOM    741  HW2 SOL   247      90.134  26.376  25.741  1.00  0.00           H
ATOM    742  OW  SOL   248      14.593  92.665  32.538  1.00  0.00           O
ATOM    743  HW1 SOL   248      14.606  92.831  33.480  1.00  0.00           H
ATOM    744  HW2 SOL   248      14.476  93.529  32.143  1.00  0.00           H
ATOM    745  OW  SOL   249       7.509  21.043  22.890  1.00  0.00           O
ATOM    746  HW1 SOL   249       6.816  20.410  23.080  1.00  0.00           H
ATOM    747  HW2 SOL   249       7.936  20.704  22.104  1.00  0.00           H
ATOM    748  OW  SOL   250      12.629   2.876  13.516  1.00  0.00           O
ATOM    749  HW1 SOL   250      13.191   2.378  12.922  1.00  0.00           H
ATOM    750  HW2 SOL   250      12.374   3.649  13.012  1.00  0.00           H
ATOM    751  OW  SOL   251      17.028  13.331  39.038  1.00  0.00           O
ATOM    752  HW1 SOL   251      16.330  13.250  39.688  1.00  0.00           H
ATOM    753  HW2 SOL   251      17.428  14.181  39.221  1.00  0.00           H
ATOM    754  OW  SOL   252       8.357   5.310  41.974  1.00  0.00           O
ATOM    755  HW1 SOL   252       7.639   5.761  41.529  1.00  0.00           H
ATOM    756  HW2 SOL   252       7.928   4.775  42.642  1.00  0.00           H
ATOM    757  OW  SOL   253      13.492   0.187  37.592  1.00  0.00           O
ATOM    758  HW1 SOL   253      14.047  -0.060  36.853  1.00  0.00           H
ATOM    759  HW2 SOL   253      13.154  -0.644  37.927  1.00  0.00           H
ATOM    760  OW  SOL   254       7.009  93.029  37.778  1.00  0.00           O
ATOM    761  HW1 SOL   254       6.122  92.776  38.035  1.00  0.00           H
ATOM    762  HW2 SOL   254       6.897  93.479  36.940  1.00  0.00           H
ATOM    763  OW  SOL   255       8.981   7.746  23.148  1.00  0.00           O
ATOM    764  HW1 SOL   255       9.369   6.986  22.713  1.00  0.00           H
ATOM    765  HW2 SOL   255       9.529   8.483  22.878  1.00  0.00           H
ATOM    766  OW  SOL   256       2.475   7.559  17.600  1.00  0.00           O
ATOM    767  HW1 SOL   256       2.727   7.323  16.707  1.00  0.00           H
ATOM    768  HW2 SOL   256       3.216   7.282  18.139  1.00  0.00           H
ATOM    769  OW  SOL   257       4.049  12.729  15.548  1.00  0.00           O
ATOM    770  HW1 SOL   257       4.999  12.633  15.607  1.00  0.00           H
ATOM    771  HW2 SOL   257       3.784  13.037  16.414  1.00  0.00           H
ATOM    772  OW  SOL   258      91.423  27.363  34.248  1.00  0.00           O
ATOM    773  HW1 SOL   258      91.562  27.937  33.495  1.00  0.00           H
ATOM    774  HW2 SOL   258      90.879  26.652  33.910  1.00  0.00           H
ATOM    775  OW  SOL   259      16.932   3.242  23.971  1.00  0.00           O
ATOM    776  HW1 SOL   259      16.101   3.668  23.760  1.00  0.00           H
ATOM    777  HW2 SOL   259      17.576   3.689  23.423  1.00  0.00           H
ATOM    778  OW  SOL   260      14.532   7.093  35.867  1.00  0.00           O
ATOM    779  HW1 SOL   260      15.098   7.851  36.016  1.00  0.00           H
ATOM    780  HW2 SOL   260      13.708   7.467  35.554  1.00  0.00           H
ATOM    781  OW  SOL   261       7.571   7.755  28.783  1.00  0.00           O
ATOM    782  HW1 SOL   261       8.003   8.531  28.428  1.00  0.00           H
ATOM    783  HW2 SOL   261       6.765   8.087  29.177  1.00  0.00           H
ATOM    784  OW  SOL   262      12.440  13.513  14.710  1.00  0.00           O
ATOM    785  HW1 SOL   262      12.576  14.112  13.976  1.00  0.00           H
ATOM    786  HW2 SOL   262      12.773  12.671  14.398  1.00  0.00           H
ATOM    787  OW  SOL   263      14.313  12.973  27.530  1.00  0.00           O
ATOM    788  HW1 SOL   263      14.054  13.615  26.869  1.00  0.00           H
ATOM    789  HW2 SOL   263      13.744  13.156  28.278  1.00  0.00           H
ATOM    790  OW  SOL   264       8.900  20.124  20.862  1.00  0.00           O
ATOM    791  HW1 SOL   264       9.524  20.807  21.104  1.00  0.00           H
ATOM    792  HW2 SOL   264       8.490  20.446  20.059  1.00  0.00           H
ATOM    793  OW  SOL   265      11.214  13.208  21.790  1.00  0.00           O
ATOM    794  HW1 SOL   265      11.066  12.363  21.364  1.00  0.00           H
ATOM    795  HW2 SOL   265      12.158  13.240  21.939  1.00  0.00           H
ATOM    796  OW  SOL   266      13.505   2.736  30.446  1.00  0.00           O
ATOM    797  HW1 SOL   266      14.420   2.828  30.713  1.00  0.00           H
ATOM    798  HW2 SOL   266      13.549   2.466  29.528  1.00  0.00           H
ATOM    799  OW  SOL   267      81.466   5.301  26.731  1.00  0.00           O
ATOM    800  HW1 SOL   267      80.697   4.920  27.155  1.00  0.00           H
ATOM    801  HW2 SOL   267      82.142   4.628  26.812  1.00  0.00           H
ATOM    802  OW  SOL   268      24.787   7.468  17.014  1.00  0.00           O
ATOM    803  HW1 SOL   268      25.113   7.443  16.115  1.00  0.00           H
ATOM    804  HW2 SOL   268      24.393   8.335  17.103  1.00  0.00           H
ATOM    805  OW  SOL   269      15.927  12.612  30.576  1.00  0.00           O
ATOM    806  HW1 SOL   269      15.013  12.747  30.824  1.00  0.00           H
ATOM    807  HW2 SOL   269      16.428  12.903  31.338  1.00  0.00           H
ATOM    808  OW  SOL   270      19.640  13.636  28.239  1.00  0.00           O
ATOM    809  HW1 SOL   270      20.207  14.102  27.624  1.00  0.00           H
ATOM    810  HW2 SOL   270      19.003  14.293  28.522  1.00  0.00           H
ATOM    811  OW  SOL   271       9.274  90.372  34.243  1.00  0.00           O
ATOM    812  HW1 SOL   271       9.847  91.021  34.650  1.00  0.00           H
ATOM    813  HW2 SOL   271       9.831  89.929  33.603  1.00  0.00           H
ATOM    814  OW  SOL   272      12.803  15.621  12.861  1.00  0.00           O
ATOM    815  HW1 SOL   272      13.476  15.348  12.238  1.00  0.00           H
ATOM    816  HW2 SOL   272      12.067  15.895  12.314  1.00  0.00           H
ATOM    817  OW  SOL   273       0.409  18.132  35.145  1.00  0.00           O
ATOM    818  HW1 SOL   273      -0.216  18.855  35.092  1.00  0.00           H
ATOM    819  HW2 SOL   273      -0.121  17.347  35.007  1.00  0.00           H
ATOM    820  OW  SOL   274       9.304  85.815  22.569  1.00  0.00           O
ATOM    821  HW1 SOL   274       8.708  85.726  23.313  1.00  0.00           H
ATOM    822  HW2 SOL   274       9.134  85.042  22.031  1.00  0.00           H
ATOM    823  OW  SOL   275      88.888   7.005  35.629  1.00  0.00           O
ATOM    824  HW1 SOL   275      88.320   7.122  36.391  1.00  0.00           H
ATOM    825  HW2 SOL   275      88.999   7.887  35.275  1.00  0.00           H
ATOM    826  OW  SOL   276      12.521  29.965  24.324  1.00  0.00           O
ATOM    827  HW1 SOL   276      12.525  30.922  24.319  1.00  0.00           H
ATOM    828  HW2 SOL   276      11.728  29.726  23.844  1.00  0.00           H
ATOM    829  OW  SOL   277      87.471   3.142  23.406  1.00  0.00           O
ATOM    830  HW1 SOL   277      87.380   4.014  23.791  1.00  0.00           H
ATOM    831  HW2 SOL   277      86.819   3.120  22.706  1.00  0.00           H
ATOM    832  OW  SOL   278      20.469  91.060  42.238  1.00  0.00           O
ATOM    833  HW1 SOL   278      21.034  91.439  42.912  1.00  0.00           H
ATOM    834  HW2 SOL   278      20.911  91.263  41.414  1.00  0.00           H
ATOM    835  OW  SOL   279      90.917  85.594  25.783  1.00  0.00           O
ATOM    836  HW1 SOL   279      90.840  86.486  25.443  1.00  0.00           H
ATOM    837  HW2 SOL   279      90.109  85.455  26.277  1.00  0.00           H
ATOM    838  OW  SOL   280       6.381   0.602  29.059  1.00  0.00           O
ATOM    839  HW1 SOL   280       5.854  -0.037  29.538  1.00  0.00           H
ATOM    840  HW2 SOL   280       6.329   1.399  29.586  1.00  0.00           H
ATOM    841  OW  SOL   281      11.104  23.690  35.179  1.00  0.00           O
ATOM    842  HW1 SOL   281      11.969  24.003  35.444  1.00  0.00           H
ATOM    843  HW2 SOL   281      10.639  23.544  36.002  1.00  0.00           H
ATOM    844  OW  SOL   282       8.290   0.731  42.706  1.00  0.00           O
ATOM    845  HW1 SOL   282       8.638   0.384  41.884  1.00  0.00           H
ATOM    846  HW2 SOL   282       7.887  -0.025  43.133  1.00  0.00           H
ATOM    847  OW  SOL   283      92.883  18.766  31.504  1.00  0.00           O
ATOM    848  HW1 SOL   283      92.144  18.810  32.111  1.00  0.00           H
ATOM    849  HW2 SOL   283      92.588  18.176  30.810  1.00  0.00           H
ATOM    850  OW  SOL   284      91.154  12.815  33.634  1.00  0.00           O
ATOM    851  HW1 SOL   284      91.556  13.617  33.967  1.00  0.00           H
ATOM    852  HW2 SOL   284      91.863  12.172  33.636  1.00  0.00           H
ATOM    853  OW  SOL   285       1.414  92.992  26.272  1.00  0.00           O
ATOM    854  HW1 SOL   285       2.206  93.393  25.913  1.00  0.00           H
ATOM    855  HW2 SOL   285       1.487  92.067  26.039  1.00  0.00           H
ATOM    856  OW  SOL   286       2.602  12.264  13.001  1.00  0.00           O
ATOM    857  HW1 SOL   286       2.932  12.491  13.871  1.00  0.00           H
ATOM    858  HW2 SOL   286       3.305  12.521  12.404  1.00  0.00           H
ATOM    859  OW  SOL   287       6.753   0.929  26.360  1.00  0.00           O
ATOM    860  HW1 SOL   287       6.247   1.712  26.141  1.00  0.00           H
ATOM    861  HW2 SOL   287       6.793   0.929  27.316  1.00  0.00           H
ATOM    862  OW  SOL   288       6.755  92.366  20.266  1.00  0.00           O
ATOM    863  HW1 SOL   288       7.664  92.192  20.510  1.00  0.00           H
ATOM    864  HW2 SOL   288       6.544  93.192  20.700  1.00  0.00           H
ATOM    865  OW  SOL   289      23.561   1.169  27.256  1.00  0.00           O
ATOM    866  HW1 SOL   289      23.598   1.419  28.179  1.00  0.00           H
ATOM    867  HW2 SOL   289      23.112   1.898  26.827  1.00  0.00           H
ATOM    868  OW  SOL   290      13.583  33.972  28.818  1.00  0.00           O
ATOM    869  HW1 SOL   290      12.877  34.301  29.374  1.00  0.00           H
ATOM    870  HW2 SOL   290      14.182  34.713  28.728  1.00  0.00           H
ATOM    871  OW  SOL   291      82.348  18.806  33.324  1.00  0.00           O
ATOM    872  HW1 SOL   291      82.460  19.751  33.425  1.00  0.00           H
ATOM    873  HW2 SOL   291      81.964  18.702  32.453  1.00  0.00           H
ATOM    874  OW  SOL   292      13.575  12.247  17.134  1.00  0.00           O
ATOM    875  HW1 SOL   292      13.159  12.769  16.447  1.00  0.00           H
ATOM    876  HW2 SOL   292      13.894  12.891  17.765  1.00  0.00           H
ATOM    877  OW  SOL   293      11.343   2.973  22.322  1.00  0.00           O
ATOM    878  HW1 SOL   293      11.167   2.740  23.234  1.00  0.00           H
ATOM    879  HW2 SOL   293      10.979   2.248  21.814  1.00  0.00           H
ATOM    880  OW  SOL   294      89.355   7.463  22.433  1.00  0.00           O
ATOM    881  HW1 SOL   294      90.131   6.934  22.618  1.00  0.00           H
ATOM    882  HW2 SOL   294      89.691   8.223  21.958  1.00  0.00           H
ATOM    883  OW  SOL   295       5.230   5.438  26.854  1.00  0.00           O
ATOM    884  HW1 SOL   295       5.897   5.589  27.524  1.00  0.00           H
ATOM    885  HW2 SOL   295       5.090   6.299  26.458  1.00  0.00           H
ATOM    886  OW  SOL   296       3.686   6.192  13.638  1.00  0.00           O
ATOM    887  HW1 SOL   296       3.574   5.351  14.083  1.00  0.00           H
ATOM    888  HW2 SOL   296       4.613   6.401  13.751  1.00  0.00           H
ATOM    889  OW  SOL   297      15.682  93.231  26.894  1.00  0.00           O
ATOM    890  HW1 SOL   297      15.759  93.062  25.955  1.00  0.00           H
ATOM    891  HW2 SOL   297      15.206  92.474  27.236  1.00  0.00           H
ATOM    892  OW  SOL   298      22.052   9.227  27.035  1.00  0.00           O
ATOM    893  HW1 SOL   298      21.787   9.170  26.117  1.00  0.00           H
ATOM    894  HW2 SOL   298      22.315  10.140  27.153  1.00  0.00           H
ATOM    895  OW  SOL   299       3.790   8.535  21.110  1.00  0.00           O
ATOM    896  HW1 SOL   299       3.486   9.121  20.417  1.00  0.00           H
ATOM    897  HW2 SOL   299       4.070   7.744  20.649  1.00  0.00           H
ATOM    898  OW  SOL   300      22.521   5.577  16.418  1.00  0.00           O
ATOM    899  HW1 SOL   300      21.663   5.611  15.995  1.00  0.00           H
ATOM    900  HW2 SOL   300      22.665   4.647  16.594  1.00  0.00           H
ATOM    901  OW  SOL   301       7.023  19.448  29.042  1.00  0.00           O
ATOM    902  HW1 SOL   301       6.576  19.697  28.233  1.00  0.00           H
ATOM    903  HW2 SOL   301       6.382  19.618  29.732  1.00  0.00           H
ATOM    904  OW  SOL   302      18.892   6.139  20.718  1.00  0.00           O
ATOM    905  HW1 SOL   302      19.257   5.822  19.891  1.00  0.00           H
ATOM    906  HW2 SOL   302      18.902   7.092  20.635  1.00  0.00           H
ATOM    907  OW  SOL   303      12.212   2.025  17.018  1.00  0.00           O
ATOM    908  HW1 SOL   303      12.894   1.861  16.367  1.00  0.00           H
ATOM    909  HW2 SOL   303      12.592   2.680  17.605  1.00  0.00           H
ATOM    910  OW  SOL   304      87.657  93.027  25.358  1.00  0.00           O
ATOM    911  HW1 SOL   304      87.282  92.261  24.923  1.00  0.00           H
ATOM    912  HW2 SOL   304      88.597  92.963  25.188  1.00  0.00           H
ATOM    913  OW  SOL   305      15.693  15.152  35.686  1.00  0.00           O
ATOM    914  HW1 SOL   305      15.992  16.006  35.374  1.00  0.00           H
ATOM    915  HW2 SOL   305      14.787  15.300  35.957  1.00  0.00           H
ATOM    916  OW  SOL   306      13.005  24.918  40.562  1.00  0.00           O
ATOM    917  HW1 SOL   306      12.657  24.133  40.983  1.00  0.00           H
ATOM    918  HW2 SOL   306      12.238  25.346  40.180  1.00  0.00           H
ATOM    919  OW  SOL   307      11.998  18.047  30.221  1.00  0.00           O
ATOM    920  HW1 SOL   307      12.366  17.450  29.569  1.00  0.00           H
ATOM    921  HW2 SOL   307      11.480  17.483  30.796  1.00  0.00           H
ATOM    922  OW  SOL   308      19.256  16.156  31.163  1.00  0.00           O
ATOM    923  HW1 SOL   308      18.467  16.695  31.109  1.00  0.00           H
ATOM    924  HW2 SOL   308      18.941  15.296  31.442  1.00  0.00           H
ATOM    925  OW  SOL   309      91.764  13.080  40.175  1.00  0.00           O
ATOM    926  HW1 SOL   309      90.982  13.045  40.726  1.00  0.00           H
ATOM    927  HW2 SOL   309      91.427  13.200  39.287  1.00  0.00           H
ATOM    928  OW  SOL   310       8.612   2.134  20.641  1.00  0.00           O
ATOM    929  HW1 SOL   310       8.954   1.462  20.052  1.00  0.00           H
ATOM    930  HW2 SOL   310       8.563   2.924  20.102  1.00  0.00           H
ATOM    931  OW  SOL   311       0.082   7.709  19.185  1.00  0.00           O
ATOM    932  HW1 SOL   311       0.349   7.042  19.817  1.00  0.00           H
ATOM    933  HW2 SOL   311       0.758   7.683  18.508  1.00  0.00           H
ATOM    934  OW  SOL   312       0.214  17.802  13.775  1.00  0.00           O
ATOM    935  HW1 SOL   312      -0.557  17.564  13.260  1.00  0.00           H
ATOM    936  HW2 SOL   312       0.079  17.376  14.622  1.00  0.00           H
ATOM    937  OW  SOL   313      90.754  92.892  25.306  1.00  0.00           O
ATOM    938  HW1 SOL   313      91.295  93.368  24.675  1.00  0.00           H
ATOM    939  HW2 SOL   313      91.030  93.227  26.159  1.00  0.00           H
ATOM    940  OW  SOL   314       8.204   9.928  27.210  1.00  0.00           O
ATOM    941  HW1 SOL   314       7.973   9.903  26.282  1.00  0.00           H
ATOM    942  HW2 SOL   314       8.330  10.857  27.401  1.00  0.00           H
ATOM    943  OW  SOL   315      90.466  17.384  40.804  1.00  0.00           O
ATOM    944  HW1 SOL   315      90.447  18.333  40.674  1.00  0.00           H
ATOM    945  HW2 SOL   315      90.569  17.023  39.924  1.00  0.00           H
ATOM    946  OW  SOL   316       6.590  14.760  29.467  1.00  0.00           O
ATOM    947  HW1 SOL   316       6.491  15.341  30.222  1.00  0.00           H
ATOM    948  HW2 SOL   316       7.183  15.230  28.880  1.00  0.00           H
ATOM    949  OW  SOL   317      81.682  13.097  29.826  1.00  0.00           O
ATOM    950  HW1 SOL   317      82.273  12.431  29.476  1.00  0.00           H
ATOM    951  HW2 SOL   317      82.135  13.439  30.596  1.00  0.00           H
ATOM    952  OW  SOL   318      14.481  17.480  15.606  1.00  0.00           O
ATOM    953  HW1 SOL   318      14.110  16.687  15.993  1.00  0.00           H
ATOM    954  HW2 SOL   318      13.762  18.112  15.617  1.00  0.00           H
ATOM    955  OW  SOL   319      18.891   3.000  37.454  1.00  0.00           O
ATOM    956  HW1 SOL   319      18.656   2.592  36.620  1.00  0.00           H
ATOM    957  HW2 SOL   319      18.241   2.669  38.075  1.00  0.00           H
ATOM    958  OW  SOL   320      17.151  18.359  14.707  1.00  0.00           O
ATOM    959  HW1 SOL   320      16.264  18.214  15.036  1.00  0.00           H
ATOM    960  HW2 SOL   320      17.323  17.608  14.139  1.00  0.00           H
ATOM    961  OW  SOL   321      91.073  24.838  28.686  1.00  0.00           O
ATOM    962  HW1 SOL   321      92.003  25.015  28.542  1.00  0.00           H
ATOM    963  HW2 SOL   321      91.056  24.234  29.428  1.00  0.00           H
ATOM    964  OW  SOL   322       8.792   8.015  32.030  1.00  0.00           O
ATOM    965  HW1 SOL   322       8.913   8.886  32.407  1.00  0.00           H
ATOM    966  HW2 SOL   322       8.754   8.165  31.085  1.00  0.00           H
ATOM    967  OW  SOL   323      25.595  90.454  39.801  1.00  0.00           O
ATOM    968  HW1 SOL   323      26.487  90.247  39.522  1.00  0.00           H
ATOM    969  HW2 SOL   323      25.524  91.402  39.695  1.00  0.00           H
ATOM    970  OW  SOL   324      22.154  92.037  37.742  1.00  0.00           O
ATOM    971  HW1 SOL   324      21.601  91.933  36.967  1.00  0.00           H
ATOM    972  HW2 SOL   324      22.953  92.449  37.413  1.00  0.00           H
ATOM    973  OW  SOL   325      92.253   8.498  39.916  1.00  0.00           O
ATOM    974  HW1 SOL   325      93.037   7.983  39.725  1.00  0.00           H
ATOM    975  HW2 SOL   325      91.993   8.222  40.795  1.00  0.00           H
ATOM    976  OW  SOL   326       2.340  12.520  29.573  1.00  0.00           O
ATOM    977  HW1 SOL   326       1.503  12.698  30.002  1.00  0.00           H
ATOM    978  HW2 SOL   326       2.976  13.045  30.060  1.00  0.00           H
ATOM    979  OW  SOL   327       5.718   8.980  30.328  1.00  0.00           O
ATOM    980  HW1 SOL   327       5.849   9.928  30.352  1.00  0.00           H
ATOM    981  HW2 SOL   327       4.772   8.872  30.228  1.00  0.00           H
ATOM    982  OW  SOL   328       2.446  11.058  21.889  1.00  0.00           O
ATOM    983  HW1 SOL   328       3.350  11.224  22.159  1.00  0.00           H
ATOM    984  HW2 SOL   328       2.519  10.740  20.989  1.00  0.00           H
ATOM    985  OW  SOL   329      16.436  86.561  30.825  1.00  0.00           O
ATOM    986  HW1 SOL   329      16.771  87.365  30.430  1.00  0.00           H
ATOM    987  HW2 SOL   329      15.743  86.272  30.231  1.00  0.00           H
ATOM    988  OW  SOL   330       4.898  19.302  23.370  1.00  0.00           O
ATOM    989  HW1 SOL   330       4.125  18.987  22.903  1.00  0.00           H
ATOM    990  HW2 SOL   330       4.555  19.928  24.008  1.00  0.00           H
ATOM    991  OW  SOL   331      11.425   8.850  25.831  1.00  0.00           O
ATOM    992  HW1 SOL   331      12.252   9.304  25.990  1.00  0.00           H
ATOM    993  HW2 SOL   331      11.168   8.512  26.689  1.00  0.00           H
ATOM    994  OW  SOL   332      13.392  16.039  40.029  1.00  0.00           O
ATOM    995  HW1 SOL   332      13.849  16.692  39.499  1.00  0.00           H
ATOM    996  HW2 SOL   332      12.465  16.248  39.921  1.00  0.00           H
ATOM    997  OW  SOL   333      13.594   6.569  21.146  1.00  0.00           O
ATOM    998  HW1 SOL   333      14.478   6.203  21.139  1.00  0.00           H
ATOM    999  HW2 SOL   333      13.287   6.472  20.245  1.00  0.00           H
ATOM   1000  OW  SOL   334      22.022   2.087  16.116  1.00  0.00           O
ATOM   1001  HW1 SOL   334      22.496   2.372  16.898  1.00  0.00           H
ATOM   1002  HW2 SOL   334      22.287   2.706  15.436  1.00  0.00           H
ATOM   1003  OW  SOL   335      19.187   1.996  34.388  1.00  0.00           O
ATOM   1004  HW1 SOL   335      18.994   1.574  33.551  1.00  0.00           H
ATOM   1005  HW2 SOL   335      19.182   2.933  34.192  1.00  0.00           H
ATOM   1006  OW  SOL   336       5.340  23.089  46.210  1.00  0.00           O
ATOM   1007  HW1 SOL   336       5.072  24.007  46.202  1.00  0.00           H
ATOM   1008  HW2 SOL   336       6.042  23.050  46.860  1.00  0.00           H
ATOM   1009  OW  SOL   337      13.649   9.668  29.890  1.00  0.00           O
ATOM   1010  HW1 SOL   337      14.604   9.644  29.821  1.00  0.00           H
ATOM   1011  HW2 SOL   337      13.478   9.712  30.831  1.00  0.00           H
ATOM   1012  OW  SOL   338      93.372  12.041  37.153  1.00  0.00           O
ATOM   1013  HW1 SOL   338      92.751  12.598  37.623  1.00  0.00           H
ATOM   1014  HW2 SOL   338      93.515  12.491  36.320  1.00  0.00           H
ATOM   1015  OW  SOL   339      16.441  92.505   7.270  1.00  0.00           O
ATOM   1016  HW1 SOL   339      17.109  92.913   7.821  1.00  0.00           H
ATOM   1017  HW2 SOL   339      16.909  92.251   6.474  1.00  0.00           H
ATOM   1018  OW  SOL   340       8.540   1.272  24.104  1.00  0.00           O
ATOM   1019  HW1 SOL   340       7.813   1.172  24.718  1.00  0.00           H
ATOM   1020  HW2 SOL   340       8.651   2.219  24.016  1.00  0.00           H
ATOM   1021  OW  SOL   341       6.282  11.944  25.014  1.00  0.00           O
ATOM   1022  HW1 SOL   341       7.208  12.184  24.977  1.00  0.00           H
ATOM   1023  HW2 SOL   341       5.935  12.439  25.756  1.00  0.00           H
ATOM   1024  OW  SOL   342      86.790   9.578  40.777  1.00  0.00           O
ATOM   1025  HW1 SOL   342      86.990   9.666  41.709  1.00  0.00           H
ATOM   1026  HW2 SOL   342      87.646   9.564  40.349  1.00  0.00           H
ATOM   1027  OW  SOL   343       8.341  89.863  26.513  1.00  0.00           O
ATOM   1028  HW1 SOL   343       9.214  89.569  26.251  1.00  0.00           H
ATOM   1029  HW2 SOL   343       8.337  89.784  27.467  1.00  0.00           H
ATOM   1030  OW  SOL   344      19.123   0.849  40.050  1.00  0.00           O
ATOM   1031  HW1 SOL   344      18.282   0.898  39.596  1.00  0.00           H
ATOM   1032  HW2 SOL   344      19.508   0.024  39.753  1.00  0.00           H
ATOM   1033  OW  SOL   345      25.109   1.001  32.793  1.00  0.00           O
ATOM   1034  HW1 SOL   345      25.661   1.014  33.575  1.00  0.00           H
ATOM   1035  HW2 SOL   345      25.290   0.154  32.386  1.00  0.00           H
ATOM   1036  OW  SOL   346      85.747  10.217  17.509  1.00  0.00           O
ATOM   1037  HW1 SOL   346      85.879   9.691  16.720  1.00  0.00           H
ATOM   1038  HW2 SOL   346      86.165   9.712  18.206  1.00  0.00           H
ATOM   1039  OW  SOL   347      84.955  15.676  28.719  1.00  0.00           O
ATOM   1040  HW1 SOL   347      85.114  14.847  28.268  1.00  0.00           H
ATOM   1041  HW2 SOL   347      84.667  15.421  29.595  1.00  0.00           H
ATOM   1042  OW  SOL   348      92.194  29.503  32.430  1.00  0.00           O
ATOM   1043  HW1 SOL   348      92.758  29.309  31.681  1.00  0.00           H
ATOM   1044  HW2 SOL   348      91.691  30.271  32.159  1.00  0.00           H
ATOM   1045  OW  SOL   349      12.688  12.435  29.395  1.00  0.00           O
ATOM   1046  HW1 SOL   349      13.383  11.781  29.468  1.00  0.00           H
ATOM   1047  HW2 SOL   349      12.186  12.344  30.204  1.00  0.00           H
ATOM   1048  OW  SOL   350      91.064  86.173  40.611  1.00  0.00           O
ATOM   1049  HW1 SOL   350      91.291  85.243  40.588  1.00  0.00           H
ATOM   1050  HW2 SOL   350      91.201  86.431  41.522  1.00  0.00           H
ATOM   1051  OW  SOL   351      88.513   4.554  29.945  1.00  0.00           O
ATOM   1052  HW1 SOL   351      87.560   4.581  29.853  1.00  0.00           H
ATOM   1053  HW2 SOL   351      88.714   5.256  30.563  1.00  0.00           H
ATOM   1054  OW  SOL   352      19.138  93.309  43.785  1.00  0.00           O
ATOM   1055  HW1 SOL   352      18.345  92.846  44.054  1.00  0.00           H
ATOM   1056  HW2 SOL   352      19.234  93.099  42.856  1.00  0.00           H
ATOM   1057  OW  SOL   353       1.726  86.956  29.569  1.00  0.00           O
ATOM   1058  HW1 SOL   353       1.759  87.908  29.664  1.00  0.00           H
ATOM   1059  HW2 SOL   353       1.547  86.633  30.452  1.00  0.00           H
ATOM   1060  OW  SOL   354      13.879   5.020  24.943  1.00  0.00           O
ATOM   1061  HW1 SOL   354      14.073   4.546  25.751  1.00  0.00           H
ATOM   1062  HW2 SOL   354      13.078   5.507  25.137  1.00  0.00           H
ATOM   1063  OW  SOL   355      92.684   8.524  32.041  1.00  0.00           O
ATOM   1064  HW1 SOL   355      92.645   7.757  32.612  1.00  0.00           H
ATOM   1065  HW2 SOL   355      93.565   8.502  31.669  1.00  0.00           H
ATOM   1066  OW  SOL   356       2.520  22.530  27.324  1.00  0.00           O
ATOM   1067  HW1 SOL   356       2.543  21.732  27.852  1.00  0.00           H
ATOM   1068  HW2 SOL   356       3.196  23.090  27.707  1.00  0.00           H
ATOM   1069  OW  SOL   357       7.040  24.719  29.789  1.00  0.00           O
ATOM   1070  HW1 SOL   357       6.091  24.628  29.700  1.00  0.00           H
ATOM   1071  HW2 SOL   357       7.326  25.077  28.949  1.00  0.00           H
ATOM   1072  OW  SOL   358      86.013  13.882  26.462  1.00  0.00           O
ATOM   1073  HW1 SOL   358      86.946  13.934  26.669  1.00  0.00           H
ATOM   1074  HW2 SOL   358      85.732  13.045  26.833  1.00  0.00           H
ATOM   1075  OW  SOL   359      81.103  21.630  40.955  1.00  0.00           O
ATOM   1076  HW1 SOL   359      81.256  20.804  41.414  1.00  0.00           H
ATOM   1077  HW2 SOL   359      81.942  21.836  40.544  1.00  0.00           H
ATOM   1078  OW  SOL   360      13.041   6.221  29.126  1.00  0.00           O
ATOM   1079  HW1 SOL   360      12.281   6.665  28.749  1.00  0.00           H
ATOM   1080  HW2 SOL   360      12.962   5.315  28.826  1.00  0.00           H
ATOM   1081  OW  SOL   361       4.960   8.391  25.910  1.00  0.00           O
ATOM   1082  HW1 SOL   361       5.069   9.341  25.853  1.00  0.00           H
ATOM   1083  HW2 SOL   361       5.682   8.036  25.393  1.00  0.00           H
ATOM   1084  OW  SOL   362      11.474  26.510  47.020  1.00  0.00           O
ATOM   1085  HW1 SOL   362      11.086  27.285  46.613  1.00  0.00           H
ATOM   1086  HW2 SOL   362      10.724  25.980  47.291  1.00  0.00           H
ATOM   1087  OW  SOL   363      16.243  10.227  29.310  1.00  0.00           O
ATOM   1088  HW1 SOL   363      16.827  10.373  28.566  1.00  0.00           H
ATOM   1089  HW2 SOL   363      16.207  11.074  29.756  1.00  0.00           H
ATOM   1090  OW  SOL   364      89.585  16.186  32.589  1.00  0.00           O
ATOM   1091  HW1 SOL   364      89.825  15.420  32.068  1.00  0.00           H
ATOM   1092  HW2 SOL   364      90.092  16.097  33.396  1.00  0.00           H
ATOM   1093  OW  SOL   365       6.215  24.263  42.015  1.00  0.00           O
ATOM   1094  HW1 SOL   365       6.271  23.458  42.531  1.00  0.00           H
ATOM   1095  HW2 SOL   365       5.300  24.533  42.090  1.00  0.00           H
ATOM   1096  OW  SOL   366      10.729  93.283  15.803  1.00  0.00           O
ATOM   1097  HW1 SOL   366       9.860  93.522  15.479  1.00  0.00           H
ATOM   1098  HW2 SOL   366      11.216  94.107  15.812  1.00  0.00           H
ATOM   1099  OW  SOL   367      21.769  14.941  10.599  1.00  0.00           O
ATOM   1100  HW1 SOL   367      22.717  14.841  10.516  1.00  0.00           H
ATOM   1101  HW2 SOL   367      21.412  14.104  10.303  1.00  0.00           H
ATOM   1102  OW  SOL   368       1.894  17.233  30.864  1.00  0.00           O
ATOM   1103  HW1 SOL   368       1.195  17.879  30.966  1.00  0.00           H
ATOM   1104  HW2 SOL   368       1.987  17.127  29.918  1.00  0.00           H
ATOM   1105  OW  SOL   369       1.444  21.940  20.353  1.00  0.00           O
ATOM   1106  HW1 SOL   369       1.237  21.409  19.584  1.00  0.00           H
ATOM   1107  HW2 SOL   369       0.635  22.416  20.541  1.00  0.00           H
ATOM   1108  OW  SOL   370       0.103  14.752  32.563  1.00  0.00           O
ATOM   1109  HW1 SOL   370      -0.442  15.013  33.305  1.00  0.00           H
ATOM   1110  HW2 SOL   370       0.246  15.562  32.073  1.00  0.00           H
ATOM   1111  OW  SOL   371      85.949  18.403  20.767  1.00  0.00           O
ATOM   1112  HW1 SOL   371      86.078  19.187  20.234  1.00  0.00           H
ATOM   1113  HW2 SOL   371      86.312  18.632  21.623  1.00  0.00           H
ATOM   1114  OW  SOL   372      13.130  16.720  19.488  1.00  0.00           O
ATOM   1115  HW1 SOL   372      13.570  17.552  19.313  1.00  0.00           H
ATOM   1116  HW2 SOL   372      12.304  16.779  19.007  1.00  0.00           H
ATOM   1117  OW  SOL   373       6.635  87.084  26.998  1.00  0.00           O
ATOM   1118  HW1 SOL   373       5.859  87.564  27.289  1.00  0.00           H
ATOM   1119  HW2 SOL   373       7.329  87.367  27.594  1.00  0.00           H
ATOM   1120  OW  SOL   374      87.148   5.993  24.300  1.00  0.00           O
ATOM   1121  HW1 SOL   374      87.525   6.500  25.020  1.00  0.00           H
ATOM   1122  HW2 SOL   374      86.344   5.622  24.664  1.00  0.00           H
ATOM   1123  OW  SOL   375      14.576  11.602  24.259  1.00  0.00           O
ATOM   1124  HW1 SOL   375      14.631  12.059  23.420  1.00  0.00           H
ATOM   1125  HW2 SOL   375      15.268  11.993  24.792  1.00  0.00           H
ATOM   1126  OW  SOL   376      13.855  17.645  27.735  1.00  0.00           O
ATOM   1127  HW1 SOL   376      13.417  18.488  27.852  1.00  0.00           H
ATOM   1128  HW2 SOL   376      14.777  17.870  27.608  1.00  0.00           H
ATOM   1129  OW  SOL   377       5.659  23.044  27.332  1.00  0.00           O
ATOM   1130  HW1 SOL   377       6.023  22.674  28.136  1.00  0.00           H
ATOM   1131  HW2 SOL   377       6.365  22.965  26.690  1.00  0.00           H
ATOM   1132  OW  SOL   378      14.163   4.271  27.470  1.00  0.00           O
ATOM   1133  HW1 SOL   378      15.033   3.986  27.749  1.00  0.00           H
ATOM   1134  HW2 SOL   378      13.588   3.539  27.694  1.00  0.00           H
ATOM   1135  OW  SOL   379      88.624  20.019  31.873  1.00  0.00           O
ATOM   1136  HW1 SOL   379      87.829  19.711  32.309  1.00  0.00           H
ATOM   1137  HW2 SOL   379      88.312  20.429  31.067  1.00  0.00           H
ATOM   1138  OW  SOL   380      20.925   3.771  42.676  1.00  0.00           O
ATOM   1139  HW1 SOL   380      21.282   3.280  41.935  1.00  0.00           H
ATOM   1140  HW2 SOL   380      20.495   4.527  42.277  1.00  0.00           H
ATOM   1141  OW  SOL   381      10.037  16.742  16.912  1.00  0.00           O
ATOM   1142  HW1 SOL   381       9.383  17.323  16.524  1.00  0.00           H
ATOM   1143  HW2 SOL   381      10.126  17.048  17.814  1.00  0.00           H
ATOM   1144  OW  SOL   382      92.020  17.008  28.615  1.00  0.00           O
ATOM   1145  HW1 SOL   382      91.712  17.766  28.119  1.00  0.00           H
ATOM   1146  HW2 SOL   382      91.238  16.676  29.055  1.00  0.00           H
ATOM   1147  OW  SOL   383      91.028  18.043  26.077  1.00  0.00           O
ATOM   1148  HW1 SOL   383      90.859  17.121  26.274  1.00  0.00           H
ATOM   1149  HW2 SOL   383      90.159  18.442  26.035  1.00  0.00           H
ATOM   1150  OW  SOL   384      91.634   2.124  30.643  1.00  0.00           O
ATOM   1151  HW1 SOL   384      92.193   1.918  31.392  1.00  0.00           H
ATOM   1152  HW2 SOL   384      91.912   2.997  30.369  1.00  0.00           H
ATOM   1153  OW  SOL   385      89.580  10.311  18.411  1.00  0.00           O
ATOM   1154  HW1 SOL   385      89.559  11.267  18.373  1.00  0.00           H
ATOM   1155  HW2 SOL   385      90.417  10.105  18.828  1.00  0.00           H
ATOM   1156  OW  SOL   386      81.812   6.494  29.668  1.00  0.00           O
ATOM   1157  HW1 SOL   386      81.123   7.010  29.249  1.00  0.00           H
ATOM   1158  HW2 SOL   386      82.625   6.822  29.283  1.00  0.00           H
ATOM   1159  OW  SOL   387       3.423   3.171  26.481  1.00  0.00           O
ATOM   1160  HW1 SOL   387       3.997   3.937  26.512  1.00  0.00           H
ATOM   1161  HW2 SOL   387       2.652   3.428  26.987  1.00  0.00           H
ATOM   1162  OW  SOL   388      82.555   9.877  23.614  1.00  0.00           O
ATOM   1163  HW1 SOL   388      82.605   9.698  22.675  1.00  0.00           H
ATOM   1164  HW2 SOL   388      83.116   9.213  24.014  1.00  0.00           H
ATOM   1165  OW  SOL   389      17.575   5.622  31.162  1.00  0.00           O
ATOM   1166  HW1 SOL   389      18.032   6.305  31.652  1.00  0.00           H
ATOM   1167  HW2 SOL   389      17.123   6.092  30.461  1.00  0.00           H
ATOM   1168  OW  SOL   390       0.557   8.385  22.209  1.00  0.00           O
ATOM   1169  HW1 SOL   390       0.377   8.645  21.306  1.00  0.00           H
ATOM   1170  HW2 SOL   390       1.490   8.564  22.329  1.00  0.00           H
ATOM   1171  OW  SOL   391       8.275  16.121  14.197  1.00  0.00           O
ATOM   1172  HW1 SOL   391       8.874  15.591  14.723  1.00  0.00           H
ATOM   1173  HW2 SOL   391       8.113  16.900  14.729  1.00  0.00           H
ATOM   1174  OW  SOL   392       3.267   3.918  30.015  1.00  0.00           O
ATOM   1175  HW1 SOL   392       2.510   3.353  30.172  1.00  0.00           H
ATOM   1176  HW2 SOL   392       2.924   4.636  29.482  1.00  0.00           H
ATOM   1177  OW  SOL   393       3.322  27.570  30.589  1.00  0.00           O
ATOM   1178  HW1 SOL   393       2.832  28.314  30.938  1.00  0.00           H
ATOM   1179  HW2 SOL   393       3.311  26.924  31.296  1.00  0.00           H
ATOM   1180  OW  SOL   394      17.390  10.197  45.524  1.00  0.00           O
ATOM   1181  HW1 SOL   394      17.014   9.739  46.275  1.00  0.00           H
ATOM   1182  HW2 SOL   394      17.903  10.908  45.908  1.00  0.00           H
ATOM   1183  OW  SOL   395      12.867  16.105  35.737  1.00  0.00           O
ATOM   1184  HW1 SOL   395      12.453  16.541  34.992  1.00  0.00           H
ATOM   1185  HW2 SOL   395      12.985  16.800  36.385  1.00  0.00           H
ATOM   1186  OW  SOL   396       7.087  17.758  37.603  1.00  0.00           O
ATOM   1187  HW1 SOL   396       6.703  17.794  38.479  1.00  0.00           H
ATOM   1188  HW2 SOL   396       6.544  18.347  37.079  1.00  0.00           H
ATOM   1189  OW  SOL   397       7.617   6.744  25.604  1.00  0.00           O
ATOM   1190  HW1 SOL   397       8.328   7.165  25.121  1.00  0.00           H
ATOM   1191  HW2 SOL   397       7.660   7.130  26.479  1.00  0.00           H
ATOM   1192  OW  SOL   398      14.286   3.527  18.474  1.00  0.00           O
ATOM   1193  HW1 SOL   398      13.757   4.325  18.505  1.00  0.00           H
ATOM   1194  HW2 SOL   398      15.015   3.746  17.894  1.00  0.00           H
ATOM   1195  OW  SOL   399      84.037   9.441  21.431  1.00  0.00           O
ATOM   1196  HW1 SOL   399      84.870   9.375  21.897  1.00  0.00           H
ATOM   1197  HW2 SOL   399      83.968   8.619  20.945  1.00  0.00           H
ATOM   1198  OW  SOL   400       8.601   8.148  39.035  1.00  0.00           O
ATOM   1199  HW1 SOL   400       8.228   8.906  39.484  1.00  0.00           H
ATOM   1200  HW2 SOL   400       9.309   7.853  39.608  1.00  0.00           H
ATOM   1201  OW  SOL   401      18.769   7.495  35.455  1.00  0.00           O
ATOM   1202  HW1 SOL   401      19.642   7.124  35.576  1.00  0.00           H
ATOM   1203  HW2 SOL   401      18.761   8.278  36.006  1.00  0.00           H
ATOM   1204  OW  SOL   402      90.968  10.637  30.644  1.00  0.00           O
ATOM   1205  HW1 SOL   402      90.424  10.221  29.976  1.00  0.00           H
ATOM   1206  HW2 SOL   402      91.360   9.908  31.124  1.00  0.00           H
ATOM   1207  OW  SOL   403       4.677  16.885  21.312  1.00  0.00           O
ATOM   1208  HW1 SOL   403       5.516  17.337  21.404  1.00  0.00           H
ATOM   1209  HW2 SOL   403       4.910  16.001  21.030  1.00  0.00           H
ATOM   1210  OW  SOL   404      15.918  16.127  30.134  1.00  0.00           O
ATOM   1211  HW1 SOL   404      15.450  15.846  30.920  1.00  0.00           H
ATOM   1212  HW2 SOL   404      16.414  16.896  30.412  1.00  0.00           H
ATOM   1213  OW  SOL   405       9.888  11.194  16.998  1.00  0.00           O
ATOM   1214  HW1 SOL   405      10.005  11.052  16.059  1.00  0.00           H
ATOM   1215  HW2 SOL   405       9.777  10.315  17.361  1.00  0.00           H
ATOM   1216  OW  SOL   406       7.187  23.288  39.322  1.00  0.00           O
ATOM   1217  HW1 SOL   406       6.868  23.711  40.119  1.00  0.00           H
ATOM   1218  HW2 SOL   406       6.695  22.468  39.271  1.00  0.00           H
ATOM   1219  OW  SOL   407      88.265  19.084  35.571  1.00  0.00           O
ATOM   1220  HW1 SOL   407      88.773  18.274  35.617  1.00  0.00           H
ATOM   1221  HW2 SOL   407      88.500  19.560  36.368  1.00  0.00           H
ATOM   1222  OW  SOL   408      93.196  12.363  31.058  1.00  0.00           O
ATOM   1223  HW1 SOL   408      92.807  13.234  31.140  1.00  0.00           H
ATOM   1224  HW2 SOL   408      92.452  11.763  31.100  1.00  0.00           H
ATOM   1225  OW  SOL   409      12.892   8.990  21.953  1.00  0.00           O
ATOM   1226  HW1 SOL   409      13.523   9.685  21.765  1.00  0.00           H
ATOM   1227  HW2 SOL   409      13.310   8.192  21.629  1.00  0.00           H
ATOM   1228  OW  SOL   410      13.552  91.509  27.113  1.00  0.00           O
ATOM   1229  HW1 SOL   410      12.761  91.727  27.606  1.00  0.00           H
ATOM   1230  HW2 SOL   410      13.338  90.692  26.664  1.00  0.00           H
ATOM   1231  OW  SOL   411      26.040   9.085  36.399  1.00  0.00           O
ATOM   1232  HW1 SOL   411      25.132   9.278  36.168  1.00  0.00           H
ATOM   1233  HW2 SOL   411      26.553   9.737  35.920  1.00  0.00           H
ATOM   1234  OW  SOL   412      87.104   3.696  27.110  1.00  0.00           O
ATOM   1235  HW1 SOL   412      86.912   3.004  26.478  1.00  0.00           H
ATOM   1236  HW2 SOL   412      86.654   3.422  27.910  1.00  0.00           H
ATOM   1237  OW  SOL   413      93.354  23.707  36.143  1.00  0.00           O
ATOM   1238  HW1 SOL   413      92.931  23.399  36.944  1.00  0.00           H
ATOM   1239  HW2 SOL   413      92.768  23.426  35.439  1.00  0.00           H
ATOM   1240  OW  SOL   414      20.447  92.728  35.585  1.00  0.00           O
ATOM   1241  HW1 SOL   414      20.068  92.650  34.710  1.00  0.00           H
ATOM   1242  HW2 SOL   414      19.714  92.568  36.180  1.00  0.00           H
ATOM   1243  OW  SOL   415      11.137   2.338  31.620  1.00  0.00           O
ATOM   1244  HW1 SOL   415      10.651   3.162  31.647  1.00  0.00           H
ATOM   1245  HW2 SOL   415      11.975   2.566  31.219  1.00  0.00           H
ATOM   1246  OW  SOL   416      91.629  17.923  18.703  1.00  0.00           O
ATOM   1247  HW1 SOL   416      91.813  18.835  18.928  1.00  0.00           H
ATOM   1248  HW2 SOL   416      90.707  17.920  18.449  1.00  0.00           H
ATOM   1249  OW  SOL   417       4.066  14.063  31.203  1.00  0.00           O
ATOM   1250  HW1 SOL   417       4.629  14.358  31.919  1.00  0.00           H
ATOM   1251  HW2 SOL   417       3.395  14.742  31.131  1.00  0.00           H
ATOM   1252  OW  SOL   418      10.670  10.851  20.530  1.00  0.00           O
ATOM   1253  HW1 SOL   418      11.422  10.475  20.072  1.00  0.00           H
ATOM   1254  HW2 SOL   418       9.917  10.367  20.192  1.00  0.00           H
ATOM   1255  OW  SOL   419      18.163   1.049  31.943  1.00  0.00           O
ATOM   1256  HW1 SOL   419      19.046   1.085  31.575  1.00  0.00           H
ATOM   1257  HW2 SOL   419      17.670   1.706  31.452  1.00  0.00           H
ATOM   1258  OW  SOL   420      16.487   8.083  17.732  1.00  0.00           O
ATOM   1259  HW1 SOL   420      16.647   8.952  17.364  1.00  0.00           H
ATOM   1260  HW2 SOL   420      16.930   8.097  18.581  1.00  0.00           H
ATOM   1261  OW  SOL   421      80.604   7.257  24.152  1.00  0.00           O
ATOM   1262  HW1 SOL   421      80.434   8.199  24.152  1.00  0.00           H
ATOM   1263  HW2 SOL   421      81.298   7.139  24.801  1.00  0.00           H
ATOM   1264  OW  SOL   422       9.538  21.155  26.573  1.00  0.00           O
ATOM   1265  HW1 SOL   422       9.650  21.556  27.435  1.00  0.00           H
ATOM   1266  HW2 SOL   422       8.789  21.614  26.191  1.00  0.00           H
ATOM   1267  OW  SOL   423       6.171  91.030  28.978  1.00  0.00           O
ATOM   1268  HW1 SOL   423       5.482  90.387  29.145  1.00  0.00           H
ATOM   1269  HW2 SOL   423       6.546  91.209  29.840  1.00  0.00           H
ATOM   1270  OW  SOL   424       5.411   6.216  43.917  1.00  0.00           O
ATOM   1271  HW1 SOL   424       5.681   6.773  43.187  1.00  0.00           H
ATOM   1272  HW2 SOL   424       5.260   6.825  44.640  1.00  0.00           H
ATOM   1273  OW  SOL   425      92.515  83.890  41.047  1.00  0.00           O
ATOM   1274  HW1 SOL   425      93.275  84.133  41.577  1.00  0.00           H
ATOM   1275  HW2 SOL   425      92.889  83.546  40.236  1.00  0.00           H
ATOM   1276  OW  SOL   426      13.405   1.749  44.606  1.00  0.00           O
ATOM   1277  HW1 SOL   426      12.666   2.122  44.126  1.00  0.00           H
ATOM   1278  HW2 SOL   426      14.179   2.088  44.157  1.00  0.00           H
ATOM   1279  OW  SOL   427       8.542  17.114  58.906  1.00  0.00           O
ATOM   1280  HW1 SOL   427       8.690  18.041  58.721  1.00  0.00           H
ATOM   1281  HW2 SOL   427       7.908  16.834  58.246  1.00  0.00           H
ATOM   1282  OW  SOL   428       6.983   8.796  55.670  1.00  0.00           O
ATOM   1283  HW1 SOL   428       7.841   9.216  55.731  1.00  0.00           H
ATOM   1284  HW2 SOL   428       6.563   8.986  56.508  1.00  0.00           H
ATOM   1285  OW  SOL   429      18.175   7.380  43.906  1.00  0.00           O
ATOM   1286  HW1 SOL   429      18.451   8.193  44.330  1.00  0.00           H
ATOM   1287  HW2 SOL   429      17.315   7.193  44.282  1.00  0.00           H
ATOM   1288  OW  SOL   430      12.185  91.472  39.452  1.00  0.00           O
ATOM   1289  HW1 SOL   430      12.982  91.543  39.977  1.00  0.00           H
ATOM   1290  HW2 SOL   430      11.489  91.320  40.091  1.00  0.00           H
ATOM   1291  OW  SOL   431       4.017   9.535  51.103  1.00  0.00           O
ATOM   1292  HW1 SOL   431       4.394  10.311  50.688  1.00  0.00           H
ATOM   1293  HW2 SOL   431       4.695   9.231  51.706  1.00  0.00           H
ATOM   1294  OW  SOL   432       8.542   4.858  38.750  1.00  0.00           O
ATOM   1295  HW1 SOL   432       8.323   4.002  39.119  1.00  0.00           H
ATOM   1296  HW2 SOL   432       9.412   5.054  39.099  1.00  0.00           H
ATOM   1297  OW  SOL   433      90.675  10.189  41.727  1.00  0.00           O
ATOM   1298  HW1 SOL   433      90.449  10.272  40.801  1.00  0.00           H
ATOM   1299  HW2 SOL   433      91.623  10.056  41.731  1.00  0.00           H
ATOM   1300  OW  SOL   434       1.489  10.768  52.619  1.00  0.00           O
ATOM   1301  HW1 SOL   434       1.142  10.028  52.120  1.00  0.00           H
ATOM   1302  HW2 SOL   434       2.007  10.365  53.316  1.00  0.00           H
ATOM   1303  OW  SOL   435      22.985  17.746  47.590  1.00  0.00           O
ATOM   1304  HW1 SOL   435      23.424  17.769  46.740  1.00  0.00           H
ATOM   1305  HW2 SOL   435      22.425  16.970  47.550  1.00  0.00           H
ATOM   1306  OW  SOL   436      76.294   6.712  56.334  1.00  0.00           O
ATOM   1307  HW1 SOL   436      77.184   6.406  56.161  1.00  0.00           H
ATOM   1308  HW2 SOL   436      76.352   7.666  56.275  1.00  0.00           H
ATOM   1309  OW  SOL   437      24.944  90.778  44.866  1.00  0.00           O
ATOM   1310  HW1 SOL   437      24.315  90.392  44.257  1.00  0.00           H
ATOM   1311  HW2 SOL   437      25.511  90.049  45.119  1.00  0.00           H
ATOM   1312  OW  SOL   438       5.589  17.365  39.782  1.00  0.00           O
ATOM   1313  HW1 SOL   438       5.766  16.542  39.328  1.00  0.00           H
ATOM   1314  HW2 SOL   438       6.100  17.308  40.590  1.00  0.00           H
ATOM   1315  OW  SOL   439      30.539   6.440  42.059  1.00  0.00           O
ATOM   1316  HW1 SOL   439      29.997   7.211  41.894  1.00  0.00           H
ATOM   1317  HW2 SOL   439      29.945   5.699  41.937  1.00  0.00           H
ATOM   1318  OW  SOL   440      10.142  85.222  36.976  1.00  0.00           O
ATOM   1319  HW1 SOL   440      10.358  84.306  36.800  1.00  0.00           H
ATOM   1320  HW2 SOL   440       9.646  85.200  37.794  1.00  0.00           H
ATOM   1321  OW  SOL   441      86.234   4.894  40.875  1.00  0.00           O
ATOM   1322  HW1 SOL   441      86.186   5.554  41.567  1.00  0.00           H
ATOM   1323  HW2 SOL   441      86.976   5.166  40.335  1.00  0.00           H
ATOM   1324  OW  SOL   442       8.656  17.029  48.265  1.00  0.00           O
ATOM   1325  HW1 SOL   442       9.427  17.377  47.817  1.00  0.00           H
ATOM   1326  HW2 SOL   442       8.970  16.802  49.141  1.00  0.00           H
ATOM   1327  OW  SOL   443      91.859  20.221  34.768  1.00  0.00           O
ATOM   1328  HW1 SOL   443      91.698  19.920  35.662  1.00  0.00           H
ATOM   1329  HW2 SOL   443      91.276  19.688  34.226  1.00  0.00           H
ATOM   1330  OW  SOL   444       5.016   8.464  45.733  1.00  0.00           O
ATOM   1331  HW1 SOL   444       5.289   8.512  46.650  1.00  0.00           H
ATOM   1332  HW2 SOL   444       4.904   9.376  45.468  1.00  0.00           H
ATOM   1333  OW  SOL   445       6.182  11.941  30.843  1.00  0.00           O
ATOM   1334  HW1 SOL   445       5.655  11.922  31.642  1.00  0.00           H
ATOM   1335  HW2 SOL   445       5.862  12.704  30.363  1.00  0.00           H
ATOM   1336  OW  SOL   446      12.258   4.371  33.994  1.00  0.00           O
ATOM   1337  HW1 SOL   446      13.122   4.426  33.586  1.00  0.00           H
ATOM   1338  HW2 SOL   446      11.839   3.623  33.569  1.00  0.00           H
ATOM   1339  OW  SOL   447      84.001  24.045  38.297  1.00  0.00           O
ATOM   1340  HW1 SOL   447      84.622  24.619  38.746  1.00  0.00           H
ATOM   1341  HW2 SOL   447      83.756  24.527  37.507  1.00  0.00           H
ATOM   1342  OW  SOL   448      13.403  12.726  45.835  1.00  0.00           O
ATOM   1343  HW1 SOL   448      12.527  12.491  45.530  1.00  0.00           H
ATOM   1344  HW2 SOL   448      13.440  12.400  46.734  1.00  0.00           H
ATOM   1345  OW  SOL   449      15.634   3.063  36.932  1.00  0.00           O
ATOM   1346  HW1 SOL   449      14.737   3.396  36.894  1.00  0.00           H
ATOM   1347  HW2 SOL   449      16.145   3.694  36.426  1.00  0.00           H
ATOM   1348  OW  SOL   450      89.169   5.240  54.038  1.00  0.00           O
ATOM   1349  HW1 SOL   450      89.377   4.662  53.304  1.00  0.00           H
ATOM   1350  HW2 SOL   450      88.688   4.685  54.652  1.00  0.00           H
ATOM   1351  OW  SOL   451      86.658  10.526  34.858  1.00  0.00           O
ATOM   1352  HW1 SOL   451      87.275  11.014  35.405  1.00  0.00           H
ATOM   1353  HW2 SOL   451      87.178  10.238  34.108  1.00  0.00           H
ATOM   1354  OW  SOL   452      13.191  22.224  39.171  1.00  0.00           O
ATOM   1355  HW1 SOL   452      12.459  21.855  38.677  1.00  0.00           H
ATOM   1356  HW2 SOL   452      12.779  22.793  39.822  1.00  0.00           H
ATOM   1357  OW  SOL   453      90.304  83.213  42.707  1.00  0.00           O
ATOM   1358  HW1 SOL   453      90.809  82.944  43.475  1.00  0.00           H
ATOM   1359  HW2 SOL   453      90.965  83.434  42.051  1.00  0.00           H
ATOM   1360  OW  SOL   454      11.823  11.567  40.925  1.00  0.00           O
ATOM   1361  HW1 SOL   454      12.346  10.781  41.082  1.00  0.00           H
ATOM   1362  HW2 SOL   454      12.464  12.277  40.879  1.00  0.00           H
ATOM   1363  OW  SOL   455      14.990   4.096  40.435  1.00  0.00           O
ATOM   1364  HW1 SOL   455      15.935   4.112  40.286  1.00  0.00           H
ATOM   1365  HW2 SOL   455      14.655   4.835  39.926  1.00  0.00           H
ATOM   1366  OW  SOL   456      11.836   8.884  50.132  1.00  0.00           O
ATOM   1367  HW1 SOL   456      11.951   8.634  51.049  1.00  0.00           H
ATOM   1368  HW2 SOL   456      10.906   9.101  50.058  1.00  0.00           H
ATOM   1369  OW  SOL   457      86.783   5.336  63.284  1.00  0.00           O
ATOM   1370  HW1 SOL   457      86.392   5.659  62.472  1.00  0.00           H
ATOM   1371  HW2 SOL   457      87.247   6.091  63.645  1.00  0.00           H
ATOM   1372  OW  SOL   458      20.343  19.020  48.067  1.00  0.00           O
ATOM   1373  HW1 SOL   458      20.047  18.346  47.456  1.00  0.00           H
ATOM   1374  HW2 SOL   458      21.267  19.150  47.853  1.00  0.00           H
ATOM   1375  OW  SOL   459       2.712  15.058  45.024  1.00  0.00           O
ATOM   1376  HW1 SOL   459       1.954  14.518  45.248  1.00  0.00           H
ATOM   1377  HW2 SOL   459       2.412  15.958  45.152  1.00  0.00           H
ATOM   1378  OW  SOL   460       3.396  92.126  43.271  1.00  0.00           O
ATOM   1379  HW1 SOL   460       3.122  91.730  42.444  1.00  0.00           H
ATOM   1380  HW2 SOL   460       3.293  93.067  43.133  1.00  0.00           H
ATOM   1381  OW  SOL   461      21.576   8.678  43.839  1.00  0.00           O
ATOM   1382  HW1 SOL   461      20.886   8.876  43.206  1.00  0.00           H
ATOM   1383  HW2 SOL   461      21.265   9.059  44.660  1.00  0.00           H
ATOM   1384  OW  SOL   462       2.696   6.005  22.410  1.00  0.00           O
ATOM   1385  HW1 SOL   462       2.604   5.139  22.806  1.00  0.00           H
ATOM   1386  HW2 SOL   462       3.120   6.534  23.086  1.00  0.00           H
ATOM   1387  OW  SOL   463      93.084  17.902  51.687  1.00  0.00           O
ATOM   1388  HW1 SOL   463      93.348  17.925  52.607  1.00  0.00           H
ATOM   1389  HW2 SOL   463      92.130  17.833  51.712  1.00  0.00           H
ATOM   1390  OW  SOL   464       7.417  93.167  45.907  1.00  0.00           O
ATOM   1391  HW1 SOL   464       7.008  92.974  45.063  1.00  0.00           H
ATOM   1392  HW2 SOL   464       7.116  92.467  46.485  1.00  0.00           H
ATOM   1393  OW  SOL   465       5.322  29.490  54.554  1.00  0.00           O
ATOM   1394  HW1 SOL   465       5.844  29.229  55.313  1.00  0.00           H
ATOM   1395  HW2 SOL   465       4.946  28.671  54.229  1.00  0.00           H
ATOM   1396  OW  SOL   466      18.399   5.281  51.193  1.00  0.00           O
ATOM   1397  HW1 SOL   466      18.011   5.474  50.340  1.00  0.00           H
ATOM   1398  HW2 SOL   466      19.343   5.293  51.036  1.00  0.00           H
ATOM   1399  OW  SOL   467       4.938  85.807  42.064  1.00  0.00           O
ATOM   1400  HW1 SOL   467       4.477  85.354  41.358  1.00  0.00           H
ATOM   1401  HW2 SOL   467       5.826  85.450  42.039  1.00  0.00           H
ATOM   1402  OW  SOL   468       6.693   2.433  46.162  1.00  0.00           O
ATOM   1403  HW1 SOL   468       7.070   1.557  46.239  1.00  0.00           H
ATOM   1404  HW2 SOL   468       6.971   2.739  45.299  1.00  0.00           H
ATOM   1405  OW  SOL   469       8.201  20.023  49.272  1.00  0.00           O
ATOM   1406  HW1 SOL   469       9.025  19.661  49.596  1.00  0.00           H
ATOM   1407  HW2 SOL   469       7.951  19.445  48.551  1.00  0.00           H
ATOM   1408  OW  SOL   470       4.187   0.357  30.894  1.00  0.00           O
ATOM   1409  HW1 SOL   470       4.123   1.015  31.586  1.00  0.00           H
ATOM   1410  HW2 SOL   470       4.495  -0.432  31.341  1.00  0.00           H
ATOM   1411  OW  SOL   471      20.235  85.024  47.863  1.00  0.00           O
ATOM   1412  HW1 SOL   471      20.979  85.505  48.225  1.00  0.00           H
ATOM   1413  HW2 SOL   471      20.528  84.747  46.994  1.00  0.00           H
ATOM   1414  OW  SOL   472       6.969  13.071  43.961  1.00  0.00           O
ATOM   1415  HW1 SOL   472       7.454  12.508  44.565  1.00  0.00           H
ATOM   1416  HW2 SOL   472       6.338  13.530  44.515  1.00  0.00           H
ATOM   1417  OW  SOL   473       9.289  88.772  39.111  1.00  0.00           O
ATOM   1418  HW1 SOL   473       9.464  87.967  39.597  1.00  0.00           H
ATOM   1419  HW2 SOL   473       9.133  89.432  39.787  1.00  0.00           H
ATOM   1420  OW  SOL   474       2.018   7.385  43.666  1.00  0.00           O
ATOM   1421  HW1 SOL   474       2.742   7.941  43.377  1.00  0.00           H
ATOM   1422  HW2 SOL   474       1.241   7.935  43.572  1.00  0.00           H
ATOM   1423  OW  SOL   475      78.745   5.977  58.433  1.00  0.00           O
ATOM   1424  HW1 SOL   475      77.934   6.150  58.912  1.00  0.00           H
ATOM   1425  HW2 SOL   475      78.839   6.725  57.843  1.00  0.00           H
ATOM   1426  OW  SOL   476      24.559  10.025  57.575  1.00  0.00           O
ATOM   1427  HW1 SOL   476      25.396  10.223  57.155  1.00  0.00           H
ATOM   1428  HW2 SOL   476      23.909  10.487  57.045  1.00  0.00           H
ATOM   1429  OW  SOL   477      13.176  22.436  45.963  1.00  0.00           O
ATOM   1430  HW1 SOL   477      13.689  22.706  46.724  1.00  0.00           H
ATOM   1431  HW2 SOL   477      13.060  21.492  46.075  1.00  0.00           H
ATOM   1432  OW  SOL   478      90.531   6.618  38.792  1.00  0.00           O
ATOM   1433  HW1 SOL   478      89.734   6.614  39.321  1.00  0.00           H
ATOM   1434  HW2 SOL   478      90.997   7.408  39.066  1.00  0.00           H
ATOM   1435  OW  SOL   479      12.570   9.316  35.633  1.00  0.00           O
ATOM   1436  HW1 SOL   479      13.454   9.682  35.596  1.00  0.00           H
ATOM   1437  HW2 SOL   479      12.019  10.049  35.908  1.00  0.00           H
ATOM   1438  OW  SOL   480       1.457  15.668  61.185  1.00  0.00           O
ATOM   1439  HW1 SOL   480       1.204  14.898  61.693  1.00  0.00           H
ATOM   1440  HW2 SOL   480       1.092  16.407  61.672  1.00  0.00           H
ATOM   1441  OW  SOL   481      11.839  20.407  52.634  1.00  0.00           O
ATOM   1442  HW1 SOL   481      11.035  20.138  53.079  1.00  0.00           H
ATOM   1443  HW2 SOL   481      11.678  20.214  51.710  1.00  0.00           H
ATOM   1444  OW  SOL   482       2.273   2.146  46.545  1.00  0.00           O
ATOM   1445  HW1 SOL   482       2.799   1.704  45.878  1.00  0.00           H
ATOM   1446  HW2 SOL   482       2.504   1.706  47.363  1.00  0.00           H
ATOM   1447  OW  SOL   483       9.066  15.217  24.574  1.00  0.00           O
ATOM   1448  HW1 SOL   483       9.585  15.803  25.124  1.00  0.00           H
ATOM   1449  HW2 SOL   483       8.167  15.533  24.668  1.00  0.00           H
ATOM   1450  OW  SOL   484       1.505  12.929  33.967  1.00  0.00           O
ATOM   1451  HW1 SOL   484       1.075  12.080  33.864  1.00  0.00           H
ATOM   1452  HW2 SOL   484       1.046  13.506  33.357  1.00  0.00           H
ATOM   1453  OW  SOL   485      12.731  92.405  43.204  1.00  0.00           O
ATOM   1454  HW1 SOL   485      12.789  93.350  43.344  1.00  0.00           H
ATOM   1455  HW2 SOL   485      11.807  92.198  43.346  1.00  0.00           H
ATOM   1456  OW  SOL   486      90.820   5.267  57.928  1.00  0.00           O
ATOM   1457  HW1 SOL   486      89.934   4.905  57.968  1.00  0.00           H
ATOM   1458  HW2 SOL   486      90.933   5.523  57.013  1.00  0.00           H
ATOM   1459  OW  SOL   487      11.055  16.464  43.701  1.00  0.00           O
ATOM   1460  HW1 SOL   487      10.372  16.440  43.031  1.00  0.00           H
ATOM   1461  HW2 SOL   487      11.652  17.154  43.411  1.00  0.00           H
ATOM   1462  OW  SOL   488      13.158  85.919  42.486  1.00  0.00           O
ATOM   1463  HW1 SOL   488      12.953  86.081  43.407  1.00  0.00           H
ATOM   1464  HW2 SOL   488      12.523  85.258  42.212  1.00  0.00           H
ATOM   1465  OW  SOL   489      13.421  12.027  51.292  1.00  0.00           O
ATOM   1466  HW1 SOL   489      13.849  11.174  51.357  1.00  0.00           H
ATOM   1467  HW2 SOL   489      12.688  11.975  51.906  1.00  0.00           H
ATOM   1468  OW  SOL   490      14.382  88.707  29.433  1.00  0.00           O
ATOM   1469  HW1 SOL   490      13.566  88.827  28.947  1.00  0.00           H
ATOM   1470  HW2 SOL   490      14.191  88.002  30.052  1.00  0.00           H
ATOM   1471  OW  SOL   491       5.876  10.951  62.972  1.00  0.00           O
ATOM   1472  HW1 SOL   491       5.995  11.896  62.875  1.00  0.00           H
ATOM   1473  HW2 SOL   491       6.626  10.567  62.518  1.00  0.00           H
ATOM   1474  OW  SOL   492       7.312  10.414  40.129  1.00  0.00           O
ATOM   1475  HW1 SOL   492       6.735  10.345  39.369  1.00  0.00           H
ATOM   1476  HW2 SOL   492       6.733  10.665  40.849  1.00  0.00           H
ATOM   1477  OW  SOL   493       7.115  10.579  48.156  1.00  0.00           O
ATOM   1478  HW1 SOL   493       6.409  10.698  48.791  1.00  0.00           H
ATOM   1479  HW2 SOL   493       7.247   9.632  48.118  1.00  0.00           H
ATOM   1480  OW  SOL   494       8.071   9.320  35.785  1.00  0.00           O
ATOM   1481  HW1 SOL   494       8.760   8.718  36.065  1.00  0.00           H
ATOM   1482  HW2 SOL   494       7.953   9.133  34.853  1.00  0.00           H
ATOM   1483  OW  SOL   495       2.738   0.921  48.862  1.00  0.00           O
ATOM   1484  HW1 SOL   495       3.555   1.382  49.051  1.00  0.00           H
ATOM   1485  HW2 SOL   495       2.562   0.410  49.651  1.00  0.00           H
ATOM   1486  OW  SOL   496       5.990  77.414  41.917  1.00  0.00           O
ATOM   1487  HW1 SOL   496       5.743  78.089  42.550  1.00  0.00           H
ATOM   1488  HW2 SOL   496       6.646  77.834  41.361  1.00  0.00           H
ATOM   1489  OW  SOL   497       8.925   4.642  27.638  1.00  0.00           O
ATOM   1490  HW1 SOL   497       9.741   4.260  27.962  1.00  0.00           H
ATOM   1491  HW2 SOL   497       9.095   4.825  26.715  1.00  0.00           H
ATOM   1492  OW  SOL   498       2.970   0.042  37.927  1.00  0.00           O
ATOM   1493  HW1 SOL   498       2.197   0.605  37.896  1.00  0.00           H
ATOM   1494  HW2 SOL   498       2.868  -0.548  37.180  1.00  0.00           H
ATOM   1495  OW  SOL   499       4.624  11.545  33.467  1.00  0.00           O
ATOM   1496  HW1 SOL   499       3.705  11.415  33.234  1.00  0.00           H
ATOM   1497  HW2 SOL   499       4.933  10.675  33.719  1.00  0.00           H
ATOM   1498  OW  SOL   500       3.811  14.705  52.140  1.00  0.00           O
ATOM   1499  HW1 SOL   500       4.176  15.346  52.750  1.00  0.00           H
ATOM   1500  HW2 SOL   500       3.084  14.306  52.619  1.00  0.00           H
ATOM   1501  OW  SOL   501      89.380   8.835  56.222  1.00  0.00           O
ATOM   1502  HW1 SOL   501      89.817   9.687  56.215  1.00  0.00           H
ATOM   1503  HW2 SOL   501      90.012   8.239  55.820  1.00  0.00           H
ATOM   1504  OW  SOL   502       3.523   5.224  42.276  1.00  0.00           O
ATOM   1505  HW1 SOL   502       3.890   5.394  43.143  1.00  0.00           H
ATOM   1506  HW2 SOL   502       3.087   6.042  42.036  1.00  0.00           H
ATOM   1507  OW  SOL   503      19.026  29.940  41.835  1.00  0.00           O
ATOM   1508  HW1 SOL   503      19.409  30.792  41.624  1.00  0.00           H
ATOM   1509  HW2 SOL   503      19.768  29.407  42.120  1.00  0.00           H
ATOM   1510  OW  SOL   504       2.446  14.669  41.785  1.00  0.00           O
ATOM   1511  HW1 SOL   504       2.064  14.513  40.922  1.00  0.00           H
ATOM   1512  HW2 SOL   504       3.194  14.073  41.828  1.00  0.00           H
ATOM   1513  OW  SOL   505      82.221   0.380  44.666  1.00  0.00           O
ATOM   1514  HW1 SOL   505      82.629   1.241  44.575  1.00  0.00           H
ATOM   1515  HW2 SOL   505      82.869  -0.145  45.136  1.00  0.00           H
ATOM   1516  OW  SOL   506      12.463   8.948  52.924  1.00  0.00           O
ATOM   1517  HW1 SOL   506      13.058   8.349  53.376  1.00  0.00           H
ATOM   1518  HW2 SOL   506      12.063   9.463  53.625  1.00  0.00           H
ATOM   1519  OW  SOL   507       8.799   6.783  44.660  1.00  0.00           O
ATOM   1520  HW1 SOL   507       8.413   6.149  45.265  1.00  0.00           H
ATOM   1521  HW2 SOL   507       9.568   6.337  44.306  1.00  0.00           H
ATOM   1522  OW  SOL   508      17.368   1.369  46.083  1.00  0.00           O
ATOM   1523  HW1 SOL   508      17.203   1.987  45.371  1.00  0.00           H
ATOM   1524  HW2 SOL   508      17.151   0.513  45.713  1.00  0.00           H
ATOM   1525  OW  SOL   509       0.983  16.563  37.920  1.00  0.00           O
ATOM   1526  HW1 SOL   509       1.597  17.176  38.324  1.00  0.00           H
ATOM   1527  HW2 SOL   509       0.909  16.858  37.013  1.00  0.00           H
ATOM   1528  OW  SOL   510      18.765  93.405  50.174  1.00  0.00           O
ATOM   1529  HW1 SOL   510      18.263  92.723  49.727  1.00  0.00           H
ATOM   1530  HW2 SOL   510      19.570  92.969  50.452  1.00  0.00           H
ATOM   1531  OW  SOL   511      17.999  12.886  43.876  1.00  0.00           O
ATOM   1532  HW1 SOL   511      18.211  12.550  43.006  1.00  0.00           H
ATOM   1533  HW2 SOL   511      17.088  12.629  44.018  1.00  0.00           H
ATOM   1534  OW  SOL   512       2.570  13.001  26.847  1.00  0.00           O
ATOM   1535  HW1 SOL   512       2.291  12.859  27.752  1.00  0.00           H
ATOM   1536  HW2 SOL   512       1.895  13.568  26.474  1.00  0.00           H
ATOM   1537  OW  SOL   513       9.580  12.560  34.220  1.00  0.00           O
ATOM   1538  HW1 SOL   513       9.457  13.507  34.152  1.00  0.00           H
ATOM   1539  HW2 SOL   513       9.728  12.403  35.152  1.00  0.00           H
ATOM   1540  OW  SOL   514      10.439  90.751  41.486  1.00  0.00           O
ATOM   1541  HW1 SOL   514      10.785  89.885  41.703  1.00  0.00           H
ATOM   1542  HW2 SOL   514       9.499  90.683  41.654  1.00  0.00           H
ATOM   1543  OW  SOL   515       6.601  83.586  36.019  1.00  0.00           O
ATOM   1544  HW1 SOL   515       7.363  83.928  35.552  1.00  0.00           H
ATOM   1545  HW2 SOL   515       5.998  84.328  36.070  1.00  0.00           H
ATOM   1546  OW  SOL   516      18.709  12.222  64.312  1.00  0.00           O
ATOM   1547  HW1 SOL   516      19.383  12.336  64.983  1.00  0.00           H
ATOM   1548  HW2 SOL   516      17.884  12.367  64.774  1.00  0.00           H
ATOM   1549  OW  SOL   517      19.211  22.397  57.222  1.00  0.00           O
ATOM   1550  HW1 SOL   517      19.071  21.451  57.167  1.00  0.00           H
ATOM   1551  HW2 SOL   517      18.435  22.728  57.673  1.00  0.00           H
ATOM   1552  OW  SOL   518      18.287  19.513  34.103  1.00  0.00           O
ATOM   1553  HW1 SOL   518      18.307  20.289  33.542  1.00  0.00           H
ATOM   1554  HW2 SOL   518      19.097  19.561  34.610  1.00  0.00           H
ATOM   1555  OW  SOL   519      14.526   7.286  53.292  1.00  0.00           O
ATOM   1556  HW1 SOL   519      14.256   6.379  53.434  1.00  0.00           H
ATOM   1557  HW2 SOL   519      14.487   7.403  52.343  1.00  0.00           H
ATOM   1558  OW  SOL   520      16.300   9.259  47.841  1.00  0.00           O
ATOM   1559  HW1 SOL   520      15.605   8.609  47.945  1.00  0.00           H
ATOM   1560  HW2 SOL   520      16.717   9.304  48.701  1.00  0.00           H
ATOM   1561  OW  SOL   521       9.739  12.483  61.556  1.00  0.00           O
ATOM   1562  HW1 SOL   521       9.336  12.003  62.280  1.00  0.00           H
ATOM   1563  HW2 SOL   521       9.527  13.400  61.729  1.00  0.00           H
ATOM   1564  OW  SOL   522      16.822   5.574  36.281  1.00  0.00           O
ATOM   1565  HW1 SOL   522      17.564   6.098  35.979  1.00  0.00           H
ATOM   1566  HW2 SOL   522      16.056   5.995  35.893  1.00  0.00           H
ATOM   1567  OW  SOL   523      89.951   3.403  50.962  1.00  0.00           O
ATOM   1568  HW1 SOL   523      89.371   3.775  50.298  1.00  0.00           H
ATOM   1569  HW2 SOL   523      90.767   3.223  50.495  1.00  0.00           H
ATOM   1570  OW  SOL   524      14.004  88.197  38.815  1.00  0.00           O
ATOM   1571  HW1 SOL   524      14.029  88.593  37.944  1.00  0.00           H
ATOM   1572  HW2 SOL   524      14.796  88.516  39.247  1.00  0.00           H
ATOM   1573  OW  SOL   525       6.693   3.859  43.593  1.00  0.00           O
ATOM   1574  HW1 SOL   525       6.112   3.518  42.913  1.00  0.00           H
ATOM   1575  HW2 SOL   525       6.279   4.674  43.876  1.00  0.00           H
ATOM   1576  OW  SOL   526       2.619  13.540  48.249  1.00  0.00           O
ATOM   1577  HW1 SOL   526       2.180  13.536  47.399  1.00  0.00           H
ATOM   1578  HW2 SOL   526       1.911  13.650  48.884  1.00  0.00           H
ATOM   1579  OW  SOL   527       1.329   7.393  30.617  1.00  0.00           O
ATOM   1580  HW1 SOL   527       1.205   6.641  30.037  1.00  0.00           H
ATOM   1581  HW2 SOL   527       2.279   7.501  30.671  1.00  0.00           H
ATOM   1582  OW  SOL   528      15.404  90.327  36.880  1.00  0.00           O
ATOM   1583  HW1 SOL   528      16.150  90.321  36.280  1.00  0.00           H
ATOM   1584  HW2 SOL   528      14.728  89.822  36.428  1.00  0.00           H
ATOM   1585  OW  SOL   529      15.424  12.585  41.289  1.00  0.00           O
ATOM   1586  HW1 SOL   529      15.175  11.662  41.339  1.00  0.00           H
ATOM   1587  HW2 SOL   529      15.271  12.923  42.171  1.00  0.00           H
ATOM   1588  OW  SOL   530       6.565   6.596  37.616  1.00  0.00           O
ATOM   1589  HW1 SOL   530       7.105   7.293  37.243  1.00  0.00           H
ATOM   1590  HW2 SOL   530       7.187   5.906  37.844  1.00  0.00           H
ATOM   1591  OW  SOL   531      88.172  12.112  51.782  1.00  0.00           O
ATOM   1592  HW1 SOL   531      87.974  11.185  51.646  1.00  0.00           H
ATOM   1593  HW2 SOL   531      88.906  12.290  51.194  1.00  0.00           H
ATOM   1594  OW  SOL   532      84.107   7.908  59.117  1.00  0.00           O
ATOM   1595  HW1 SOL   532      84.687   7.198  59.395  1.00  0.00           H
ATOM   1596  HW2 SOL   532      83.517   8.039  59.859  1.00  0.00           H
ATOM   1597  OW  SOL   533       8.665  92.288  49.636  1.00  0.00           O
ATOM   1598  HW1 SOL   533       8.208  93.116  49.487  1.00  0.00           H
ATOM   1599  HW2 SOL   533       8.135  91.636  49.178  1.00  0.00           H
ATOM   1600  OW  SOL   534       5.423  92.656  54.192  1.00  0.00           O
ATOM   1601  HW1 SOL   534       5.113  92.768  55.091  1.00  0.00           H
ATOM   1602  HW2 SOL   534       5.533  91.711  54.092  1.00  0.00           H
ATOM   1603  OW  SOL   535       2.389  85.055  46.658  1.00  0.00           O
ATOM   1604  HW1 SOL   535       2.800  85.221  45.810  1.00  0.00           H
ATOM   1605  HW2 SOL   535       2.905  84.345  47.040  1.00  0.00           H
ATOM   1606  OW  SOL   536       2.007   3.718  40.612  1.00  0.00           O
ATOM   1607  HW1 SOL   536       2.267   3.979  39.728  1.00  0.00           H
ATOM   1608  HW2 SOL   536       2.484   4.315  41.188  1.00  0.00           H
ATOM   1609  OW  SOL   537      18.264   3.906  40.377  1.00  0.00           O
ATOM   1610  HW1 SOL   537      18.563   3.017  40.567  1.00  0.00           H
ATOM   1611  HW2 SOL   537      18.943   4.471  40.745  1.00  0.00           H
ATOM   1612  OW  SOL   538      16.533   9.917  38.597  1.00  0.00           O
ATOM   1613  HW1 SOL   538      15.981  10.651  38.868  1.00  0.00           H
ATOM   1614  HW2 SOL   538      16.345   9.228  39.234  1.00  0.00           H
ATOM   1615  OW  SOL   539       6.764  84.687  46.380  1.00  0.00           O
ATOM   1616  HW1 SOL   539       5.974  84.686  45.839  1.00  0.00           H
ATOM   1617  HW2 SOL   539       6.473  84.354  47.229  1.00  0.00           H
ATOM   1618  OW  SOL   540      91.659  16.509  38.395  1.00  0.00           O
ATOM   1619  HW1 SOL   540      92.587  16.698  38.254  1.00  0.00           H
ATOM   1620  HW2 SOL   540      91.565  15.584  38.169  1.00  0.00           H
ATOM   1621  OW  SOL   541       3.326   6.332  47.964  1.00  0.00           O
ATOM   1622  HW1 SOL   541       3.065   5.725  47.271  1.00  0.00           H
ATOM   1623  HW2 SOL   541       3.878   5.808  48.545  1.00  0.00           H
ATOM   1624  OW  SOL   542      17.508  32.783  48.218  1.00  0.00           O
ATOM   1625  HW1 SOL   542      16.696  32.514  47.788  1.00  0.00           H
ATOM   1626  HW2 SOL   542      17.577  33.720  48.036  1.00  0.00           H
ATOM   1627  OW  SOL   543      12.292  81.034  31.258  1.00  0.00           O
ATOM   1628  HW1 SOL   543      12.818  81.094  32.055  1.00  0.00           H
ATOM   1629  HW2 SOL   543      12.927  81.100  30.545  1.00  0.00           H
ATOM   1630  OW  SOL   544      31.313  12.321  47.311  1.00  0.00           O
ATOM   1631  HW1 SOL   544      31.888  12.599  48.024  1.00  0.00           H
ATOM   1632  HW2 SOL   544      30.451  12.660  47.552  1.00  0.00           H
ATOM   1633  OW  SOL   545       7.141   6.865  50.338  1.00  0.00           O
ATOM   1634  HW1 SOL   545       6.766   6.730  51.209  1.00  0.00           H
ATOM   1635  HW2 SOL   545       6.985   6.040  49.879  1.00  0.00           H
ATOM   1636  OW  SOL   546      18.018  19.964  57.983  1.00  0.00           O
ATOM   1637  HW1 SOL   546      17.254  20.312  58.443  1.00  0.00           H
ATOM   1638  HW2 SOL   546      18.509  19.491  58.656  1.00  0.00           H
ATOM   1639  OW  SOL   547      21.807   6.941  59.928  1.00  0.00           O
ATOM   1640  HW1 SOL   547      22.707   7.245  59.811  1.00  0.00           H
ATOM   1641  HW2 SOL   547      21.861   6.294  60.631  1.00  0.00           H
ATOM   1642  OW  SOL   548      86.575  12.407  49.126  1.00  0.00           O
ATOM   1643  HW1 SOL   548      85.833  12.136  48.585  1.00  0.00           H
ATOM   1644  HW2 SOL   548      86.759  11.647  49.678  1.00  0.00           H
ATOM   1645  OW  SOL   549      16.571   1.259  38.845  1.00  0.00           O
ATOM   1646  HW1 SOL   549      16.054   1.268  39.650  1.00  0.00           H
ATOM   1647  HW2 SOL   549      15.985   1.620  38.179  1.00  0.00           H
ATOM   1648  OW  SOL   550      22.709   4.496  39.233  1.00  0.00           O
ATOM   1649  HW1 SOL   550      22.528   5.285  39.745  1.00  0.00           H
ATOM   1650  HW2 SOL   550      23.354   4.016  39.753  1.00  0.00           H
ATOM   1651  OW  SOL   551      11.929  14.544  31.863  1.00  0.00           O
ATOM   1652  HW1 SOL   551      12.002  13.611  32.062  1.00  0.00           H
ATOM   1653  HW2 SOL   551      10.994  14.686  31.717  1.00  0.00           H
ATOM   1654  OW  SOL   552      15.533   7.500  45.081  1.00  0.00           O
ATOM   1655  HW1 SOL   552      15.084   8.336  45.200  1.00  0.00           H
ATOM   1656  HW2 SOL   552      15.741   7.210  45.969  1.00  0.00           H
ATOM   1657  OW  SOL   553      16.656  12.097  48.631  1.00  0.00           O
ATOM   1658  HW1 SOL   553      16.122  11.490  48.118  1.00  0.00           H
ATOM   1659  HW2 SOL   553      17.479  11.629  48.774  1.00  0.00           H
ATOM   1660  OW  SOL   554       4.212  12.827  40.810  1.00  0.00           O
ATOM   1661  HW1 SOL   554       4.075  12.737  39.867  1.00  0.00           H
ATOM   1662  HW2 SOL   554       5.052  13.280  40.889  1.00  0.00           H
ATOM   1663  OW  SOL   555       9.574   7.249  53.006  1.00  0.00           O
ATOM   1664  HW1 SOL   555       9.335   7.657  52.174  1.00  0.00           H
ATOM   1665  HW2 SOL   555      10.408   6.814  52.830  1.00  0.00           H
ATOM   1666  OW  SOL   556      83.939  13.364  42.997  1.00  0.00           O
ATOM   1667  HW1 SOL   556      84.351  14.048  42.469  1.00  0.00           H
ATOM   1668  HW2 SOL   556      84.370  13.427  43.849  1.00  0.00           H
ATOM   1669  OW  SOL   557      89.509   6.700  48.792  1.00  0.00           O
ATOM   1670  HW1 SOL   557      90.340   6.336  48.487  1.00  0.00           H
ATOM   1671  HW2 SOL   557      88.940   5.938  48.904  1.00  0.00           H
ATOM   1672  OW  SOL   558      88.734   3.360  43.058  1.00  0.00           O
ATOM   1673  HW1 SOL   558      88.859   3.779  42.207  1.00  0.00           H
ATOM   1674  HW2 SOL   558      89.452   2.730  43.124  1.00  0.00           H
ATOM   1675  OW  SOL   559       3.342  11.593  43.307  1.00  0.00           O
ATOM   1676  HW1 SOL   559       2.723  11.760  42.596  1.00  0.00           H
ATOM   1677  HW2 SOL   559       3.248  12.348  43.888  1.00  0.00           H
ATOM   1678  OW  SOL   560      88.139  88.486  45.405  1.00  0.00           O
ATOM   1679  HW1 SOL   560      87.513  87.795  45.188  1.00  0.00           H
ATOM   1680  HW2 SOL   560      87.919  89.203  44.811  1.00  0.00           H
ATOM   1681  OW  SOL   561       2.502   3.792  56.122  1.00  0.00           O
ATOM   1682  HW1 SOL   561       2.499   4.305  55.314  1.00  0.00           H
ATOM   1683  HW2 SOL   561       2.242   4.412  56.802  1.00  0.00           H
ATOM   1684  OW  SOL   562       6.411  15.328  60.077  1.00  0.00           O
ATOM   1685  HW1 SOL   562       5.766  15.096  59.409  1.00  0.00           H
ATOM   1686  HW2 SOL   562       6.515  16.275  59.992  1.00  0.00           H
ATOM   1687  OW  SOL   563       7.797  91.265  39.775  1.00  0.00           O
ATOM   1688  HW1 SOL   563       7.449  92.082  39.416  1.00  0.00           H
ATOM   1689  HW2 SOL   563       7.051  90.859  40.215  1.00  0.00           H
ATOM   1690  OW  SOL   564       0.663  10.054  56.446  1.00  0.00           O
ATOM   1691  HW1 SOL   564       1.271   9.588  55.873  1.00  0.00           H
ATOM   1692  HW2 SOL   564       1.132  10.850  56.698  1.00  0.00           H
ATOM   1693  OW  SOL   565      10.536  14.078  40.070  1.00  0.00           O
ATOM   1694  HW1 SOL   565       9.775  14.115  39.492  1.00  0.00           H
ATOM   1695  HW2 SOL   565      10.672  13.144  40.229  1.00  0.00           H
ATOM   1696  OW  SOL   566       5.164  84.238  58.787  1.00  0.00           O
ATOM   1697  HW1 SOL   566       4.727  84.001  59.605  1.00  0.00           H
ATOM   1698  HW2 SOL   566       5.876  84.819  59.055  1.00  0.00           H
ATOM   1699  OW  SOL   567       4.802  16.258  43.310  1.00  0.00           O
ATOM   1700  HW1 SOL   567       3.966  16.020  43.712  1.00  0.00           H
ATOM   1701  HW2 SOL   567       4.654  16.154  42.370  1.00  0.00           H
ATOM   1702  OW  SOL   568       3.141   6.651  33.729  1.00  0.00           O
ATOM   1703  HW1 SOL   568       3.502   6.034  33.092  1.00  0.00           H
ATOM   1704  HW2 SOL   568       3.416   6.307  34.579  1.00  0.00           H
ATOM   1705  OW  SOL   569       1.382  90.360  37.440  1.00  0.00           O
ATOM   1706  HW1 SOL   569       1.272  89.420  37.578  1.00  0.00           H
ATOM   1707  HW2 SOL   569       0.501  90.679  37.247  1.00  0.00           H
ATOM   1708  OW  SOL   570      20.155  23.393  42.280  1.00  0.00           O
ATOM   1709  HW1 SOL   570      20.363  22.560  42.702  1.00  0.00           H
ATOM   1710  HW2 SOL   570      19.281  23.264  41.912  1.00  0.00           H
ATOM   1711  OW  SOL   571       7.164  17.731  24.476  1.00  0.00           O
ATOM   1712  HW1 SOL   571       6.538  18.435  24.306  1.00  0.00           H
ATOM   1713  HW2 SOL   571       6.626  16.996  24.768  1.00  0.00           H
ATOM   1714  OW  SOL   572      36.333  19.280  48.851  1.00  0.00           O
ATOM   1715  HW1 SOL   572      36.754  18.633  49.417  1.00  0.00           H
ATOM   1716  HW2 SOL   572      35.540  19.534  49.324  1.00  0.00           H
ATOM   1717  OW  SOL   573       5.005  11.417  45.682  1.00  0.00           O
ATOM   1718  HW1 SOL   573       5.297  12.328  45.678  1.00  0.00           H
ATOM   1719  HW2 SOL   573       4.049  11.471  45.665  1.00  0.00           H
ATOM   1720  OW  SOL   574       0.394   5.233  43.718  1.00  0.00           O
ATOM   1721  HW1 SOL   574       0.350   5.385  42.774  1.00  0.00           H
ATOM   1722  HW2 SOL   574       0.907   5.967  44.056  1.00  0.00           H
ATOM   1723  OW  SOL   575       1.731   7.945  46.490  1.00  0.00           O
ATOM   1724  HW1 SOL   575       2.220   7.462  47.156  1.00  0.00           H
ATOM   1725  HW2 SOL   575       2.105   7.653  45.658  1.00  0.00           H
ATOM   1726  OW  SOL   576      14.373  86.849  47.008  1.00  0.00           O
ATOM   1727  HW1 SOL   576      15.140  86.853  46.436  1.00  0.00           H
ATOM   1728  HW2 SOL   576      14.517  87.581  47.608  1.00  0.00           H
ATOM   1729  OW  SOL   577       8.800  17.522  30.290  1.00  0.00           O
ATOM   1730  HW1 SOL   577       8.527  16.720  29.845  1.00  0.00           H
ATOM   1731  HW2 SOL   577       8.239  18.204  29.922  1.00  0.00           H
ATOM   1732  OW  SOL   578       3.711  12.422  55.652  1.00  0.00           O
ATOM   1733  HW1 SOL   578       3.507  13.312  55.365  1.00  0.00           H
ATOM   1734  HW2 SOL   578       4.663  12.357  55.575  1.00  0.00           H
ATOM   1735  OW  SOL   579      13.364  18.217  37.770  1.00  0.00           O
ATOM   1736  HW1 SOL   579      13.738  18.628  38.550  1.00  0.00           H
ATOM   1737  HW2 SOL   579      13.708  18.731  37.039  1.00  0.00           H
ATOM   1738  OW  SOL   580       7.374   5.241  47.075  1.00  0.00           O
ATOM   1739  HW1 SOL   580       7.404   4.377  46.666  1.00  0.00           H
ATOM   1740  HW2 SOL   580       6.463   5.519  46.982  1.00  0.00           H
ATOM   1741  OW  SOL   581       0.310  21.417  32.627  1.00  0.00           O
ATOM   1742  HW1 SOL   581      -0.186  20.652  32.336  1.00  0.00           H
ATOM   1743  HW2 SOL   581       0.727  21.137  33.442  1.00  0.00           H
ATOM   1744  OW  SOL   582      21.061  18.187  50.895  1.00  0.00           O
ATOM   1745  HW1 SOL   582      20.273  18.484  51.350  1.00  0.00           H
ATOM   1746  HW2 SOL   582      20.976  18.543  50.011  1.00  0.00           H
ATOM   1747  OW  SOL   583      19.169  12.303  46.383  1.00  0.00           O
ATOM   1748  HW1 SOL   583      18.924  12.762  45.580  1.00  0.00           H
ATOM   1749  HW2 SOL   583      19.731  12.921  46.851  1.00  0.00           H
ATOM   1750  OW  SOL   584       8.624   7.920  47.461  1.00  0.00           O
ATOM   1751  HW1 SOL   584       8.188   8.067  46.622  1.00  0.00           H
ATOM   1752  HW2 SOL   584       8.235   7.112  47.796  1.00  0.00           H
ATOM   1753  OW  SOL   585      21.795   7.788  47.264  1.00  0.00           O
ATOM   1754  HW1 SOL   585      22.699   7.986  47.019  1.00  0.00           H
ATOM   1755  HW2 SOL   585      21.299   8.562  47.000  1.00  0.00           H
ATOM   1756  OW  SOL   586       6.107   3.427  57.896  1.00  0.00           O
ATOM   1757  HW1 SOL   586       5.290   3.423  58.395  1.00  0.00           H
ATOM   1758  HW2 SOL   586       6.696   3.984  58.405  1.00  0.00           H
ATOM   1759  OW  SOL   587      10.715  19.625  35.684  1.00  0.00           O
ATOM   1760  HW1 SOL   587      11.103  18.751  35.634  1.00  0.00           H
ATOM   1761  HW2 SOL   587      11.078  20.093  34.932  1.00  0.00           H
ATOM   1762  OW  SOL   588      12.608  20.035  28.471  1.00  0.00           O
ATOM   1763  HW1 SOL   588      12.236  19.277  28.922  1.00  0.00           H
ATOM   1764  HW2 SOL   588      12.189  20.790  28.885  1.00  0.00           H
ATOM   1765  OW  SOL   589       0.311  18.594  49.193  1.00  0.00           O
ATOM   1766  HW1 SOL   589       0.075  18.213  50.038  1.00  0.00           H
ATOM   1767  HW2 SOL   589       0.102  17.912  48.555  1.00  0.00           H
ATOM   1768  OW  SOL   590      28.882  10.645  39.133  1.00  0.00           O
ATOM   1769  HW1 SOL   590      29.668  11.064  39.483  1.00  0.00           H
ATOM   1770  HW2 SOL   590      29.006  10.655  38.184  1.00  0.00           H
ATOM   1771  OW  SOL   591       6.134  20.391  45.792  1.00  0.00           O
ATOM   1772  HW1 SOL   591       5.883  21.315  45.777  1.00  0.00           H
ATOM   1773  HW2 SOL   591       5.657  20.025  46.537  1.00  0.00           H
ATOM   1774  OW  SOL   592      15.255   1.969  50.040  1.00  0.00           O
ATOM   1775  HW1 SOL   592      14.522   2.508  49.741  1.00  0.00           H
ATOM   1776  HW2 SOL   592      15.464   2.310  50.909  1.00  0.00           H
ATOM   1777  OW  SOL   593       7.436  88.357  34.610  1.00  0.00           O
ATOM   1778  HW1 SOL   593       8.076  89.057  34.738  1.00  0.00           H
ATOM   1779  HW2 SOL   593       7.965  87.572  34.467  1.00  0.00           H
ATOM   1780  OW  SOL   594      20.528   5.740  49.079  1.00  0.00           O
ATOM   1781  HW1 SOL   594      19.732   5.677  48.551  1.00  0.00           H
ATOM   1782  HW2 SOL   594      21.138   6.239  48.536  1.00  0.00           H
ATOM   1783  OW  SOL   595       7.534   4.787  34.053  1.00  0.00           O
ATOM   1784  HW1 SOL   595       7.233   5.696  34.058  1.00  0.00           H
ATOM   1785  HW2 SOL   595       8.144   4.733  34.789  1.00  0.00           H
ATOM   1786  OW  SOL   596       0.352   9.601  43.910  1.00  0.00           O
ATOM   1787  HW1 SOL   596       0.466  10.268  43.232  1.00  0.00           H
ATOM   1788  HW2 SOL   596      -0.553   9.707  44.201  1.00  0.00           H
ATOM   1789  OW  SOL   597       5.099   4.992  49.482  1.00  0.00           O
ATOM   1790  HW1 SOL   597       4.864   4.747  50.377  1.00  0.00           H
ATOM   1791  HW2 SOL   597       5.480   4.197  49.109  1.00  0.00           H
ATOM   1792  OW  SOL   598       7.206   2.400  32.676  1.00  0.00           O
ATOM   1793  HW1 SOL   598       7.225   3.175  33.237  1.00  0.00           H
ATOM   1794  HW2 SOL   598       6.943   2.732  31.818  1.00  0.00           H
ATOM   1795  OW  SOL   599       4.375   7.606  55.288  1.00  0.00           O
ATOM   1796  HW1 SOL   599       4.604   6.698  55.488  1.00  0.00           H
ATOM   1797  HW2 SOL   599       5.214   8.065  55.265  1.00  0.00           H
ATOM   1798  OW  SOL   600      90.000  92.860  36.108  1.00  0.00           O
ATOM   1799  HW1 SOL   600      89.575  92.525  35.318  1.00  0.00           H
ATOM   1800  HW2 SOL   600      90.226  93.765  35.894  1.00  0.00           H
ATOM   1801  OW  SOL   601       3.790  13.443  35.502  1.00  0.00           O
ATOM   1802  HW1 SOL   601       2.914  13.177  35.224  1.00  0.00           H
ATOM   1803  HW2 SOL   601       4.376  13.057  34.850  1.00  0.00           H
ATOM   1804  OW  SOL   602       5.939  11.093  42.267  1.00  0.00           O
ATOM   1805  HW1 SOL   602       6.400  11.803  42.714  1.00  0.00           H
ATOM   1806  HW2 SOL   602       5.037  11.157  42.581  1.00  0.00           H
ATOM   1807  OW  SOL   603       7.441  17.253  41.784  1.00  0.00           O
ATOM   1808  HW1 SOL   603       8.306  16.939  41.522  1.00  0.00           H
ATOM   1809  HW2 SOL   603       7.369  17.016  42.708  1.00  0.00           H
ATOM   1810  OW  SOL   604      11.473  92.795  49.700  1.00  0.00           O
ATOM   1811  HW1 SOL   604      10.526  92.662  49.734  1.00  0.00           H
ATOM   1812  HW2 SOL   604      11.766  92.669  50.603  1.00  0.00           H
ATOM   1813  OW  SOL   605       8.294  14.243  38.432  1.00  0.00           O
ATOM   1814  HW1 SOL   605       7.393  14.333  38.742  1.00  0.00           H
ATOM   1815  HW2 SOL   605       8.315  13.389  37.999  1.00  0.00           H
ATOM   1816  OW  SOL   606      91.999  15.907  42.704  1.00  0.00           O
ATOM   1817  HW1 SOL   606      91.298  16.216  42.130  1.00  0.00           H
ATOM   1818  HW2 SOL   606      92.749  16.460  42.484  1.00  0.00           H
ATOM   1819  OW  SOL   607      21.072  13.855  47.576  1.00  0.00           O
ATOM   1820  HW1 SOL   607      20.959  14.366  48.377  1.00  0.00           H
ATOM   1821  HW2 SOL   607      21.819  14.261  47.136  1.00  0.00           H
ATOM   1822  OW  SOL   608      10.332   3.095  44.772  1.00  0.00           O
ATOM   1823  HW1 SOL   608       9.869   2.888  43.960  1.00  0.00           H
ATOM   1824  HW2 SOL   608      10.309   2.281  45.275  1.00  0.00           H
ATOM   1825  OW  SOL   609      88.085  11.729  28.281  1.00  0.00           O
ATOM   1826  HW1 SOL   609      88.335  12.609  28.000  1.00  0.00           H
ATOM   1827  HW2 SOL   609      88.857  11.192  28.103  1.00  0.00           H
ATOM   1828  OW  SOL   610      11.239   2.646  55.544  1.00  0.00           O
ATOM   1829  HW1 SOL   610      10.657   2.628  56.304  1.00  0.00           H
ATOM   1830  HW2 SOL   610      11.252   3.564  55.274  1.00  0.00           H
ATOM   1831  OW  SOL   611       6.773  14.460  41.043  1.00  0.00           O
ATOM   1832  HW1 SOL   611       7.123  15.318  41.283  1.00  0.00           H
ATOM   1833  HW2 SOL   611       7.425  13.837  41.362  1.00  0.00           H
ATOM   1834  OW  SOL   612      83.943   8.091  28.670  1.00  0.00           O
ATOM   1835  HW1 SOL   612      83.368   8.617  29.227  1.00  0.00           H
ATOM   1836  HW2 SOL   612      84.707   8.648  28.522  1.00  0.00           H
ATOM   1837  OW  SOL   613       2.757  18.357  39.264  1.00  0.00           O
ATOM   1838  HW1 SOL   613       3.411  17.975  39.850  1.00  0.00           H
ATOM   1839  HW2 SOL   613       3.265  18.895  38.657  1.00  0.00           H
ATOM   1840  OW  SOL   614      18.123  15.392  45.156  1.00  0.00           O
ATOM   1841  HW1 SOL   614      17.927  14.620  44.625  1.00  0.00           H
ATOM   1842  HW2 SOL   614      17.562  15.303  45.926  1.00  0.00           H
ATOM   1843  OW  SOL   615      11.489   1.772  42.292  1.00  0.00           O
ATOM   1844  HW1 SOL   615      11.658   2.648  41.945  1.00  0.00           H
ATOM   1845  HW2 SOL   615      10.902   1.369  41.653  1.00  0.00           H
ATOM   1846  OW  SOL   616      19.783  22.979  35.592  1.00  0.00           O
ATOM   1847  HW1 SOL   616      20.101  22.202  35.133  1.00  0.00           H
ATOM   1848  HW2 SOL   616      20.513  23.596  35.555  1.00  0.00           H
ATOM   1849  OW  SOL   617       3.124  23.494  61.719  1.00  0.00           O
ATOM   1850  HW1 SOL   617       3.524  22.897  61.086  1.00  0.00           H
ATOM   1851  HW2 SOL   617       3.464  23.208  62.567  1.00  0.00           H
ATOM   1852  OW  SOL   618       1.685   9.665  38.384  1.00  0.00           O
ATOM   1853  HW1 SOL   618       2.279  10.415  38.363  1.00  0.00           H
ATOM   1854  HW2 SOL   618       1.012   9.909  39.019  1.00  0.00           H
ATOM   1855  OW  SOL   619      90.236   4.892  41.192  1.00  0.00           O
ATOM   1856  HW1 SOL   619      89.789   4.689  40.371  1.00  0.00           H
ATOM   1857  HW2 SOL   619      91.120   5.148  40.927  1.00  0.00           H
ATOM   1858  OW  SOL   620      26.576   0.384  51.991  1.00  0.00           O
ATOM   1859  HW1 SOL   620      27.276  -0.044  51.497  1.00  0.00           H
ATOM   1860  HW2 SOL   620      26.894   0.397  52.894  1.00  0.00           H
ATOM   1861  OW  SOL   621      92.125   9.451  37.282  1.00  0.00           O
ATOM   1862  HW1 SOL   621      92.316   9.099  38.151  1.00  0.00           H
ATOM   1863  HW2 SOL   621      92.486  10.338  37.297  1.00  0.00           H
ATOM   1864  OW  SOL   622      20.584  19.044  40.021  1.00  0.00           O
ATOM   1865  HW1 SOL   622      19.926  19.221  40.693  1.00  0.00           H
ATOM   1866  HW2 SOL   622      21.420  19.089  40.486  1.00  0.00           H
ATOM   1867  OW  SOL   623       9.612  14.467  45.792  1.00  0.00           O
ATOM   1868  HW1 SOL   623       9.146  13.639  45.913  1.00  0.00           H
ATOM   1869  HW2 SOL   623       9.846  14.477  44.864  1.00  0.00           H
ATOM   1870  OW  SOL   624       8.290  19.943  34.497  1.00  0.00           O
ATOM   1871  HW1 SOL   624       8.627  20.380  33.715  1.00  0.00           H
ATOM   1872  HW2 SOL   624       9.020  19.405  34.804  1.00  0.00           H
ATOM   1873  OW  SOL   625      16.837   9.750  43.056  1.00  0.00           O
ATOM   1874  HW1 SOL   625      17.129   9.723  43.967  1.00  0.00           H
ATOM   1875  HW2 SOL   625      17.611   9.505  42.549  1.00  0.00           H
ATOM   1876  OW  SOL   626       3.508  88.519  45.739  1.00  0.00           O
ATOM   1877  HW1 SOL   626       3.513  88.040  46.568  1.00  0.00           H
ATOM   1878  HW2 SOL   626       3.089  87.922  45.119  1.00  0.00           H
ATOM   1879  OW  SOL   627       8.621  85.112  39.152  1.00  0.00           O
ATOM   1880  HW1 SOL   627       8.590  85.810  39.806  1.00  0.00           H
ATOM   1881  HW2 SOL   627       7.763  84.691  39.209  1.00  0.00           H
ATOM   1882  OW  SOL   628      84.681  14.261  49.312  1.00  0.00           O
ATOM   1883  HW1 SOL   628      84.472  13.775  48.515  1.00  0.00           H
ATOM   1884  HW2 SOL   628      85.404  13.774  49.708  1.00  0.00           H
ATOM   1885  OW  SOL   629       4.993  90.951  37.076  1.00  0.00           O
ATOM   1886  HW1 SOL   629       5.724  90.339  37.163  1.00  0.00           H
ATOM   1887  HW2 SOL   629       4.220  90.435  37.305  1.00  0.00           H
ATOM   1888  OW  SOL   630      19.597   6.102  41.708  1.00  0.00           O
ATOM   1889  HW1 SOL   630      19.387   6.751  41.037  1.00  0.00           H
ATOM   1890  HW2 SOL   630      19.065   6.355  42.463  1.00  0.00           H
ATOM   1891  OW  SOL   631      16.496  89.767  47.121  1.00  0.00           O
ATOM   1892  HW1 SOL   631      16.990  90.555  47.349  1.00  0.00           H
ATOM   1893  HW2 SOL   631      15.666  90.096  46.776  1.00  0.00           H
ATOM   1894  OW  SOL   632      83.997  17.830  38.614  1.00  0.00           O
ATOM   1895  HW1 SOL   632      84.794  18.160  39.031  1.00  0.00           H
ATOM   1896  HW2 SOL   632      83.343  18.510  38.775  1.00  0.00           H
ATOM   1897  OW  SOL   633       3.516   7.670  40.036  1.00  0.00           O
ATOM   1898  HW1 SOL   633       3.634   8.473  39.529  1.00  0.00           H
ATOM   1899  HW2 SOL   633       4.175   7.725  40.729  1.00  0.00           H
ATOM   1900  OW  SOL   634      93.340   9.210  61.862  1.00  0.00           O
ATOM   1901  HW1 SOL   634      93.909   8.442  61.909  1.00  0.00           H
ATOM   1902  HW2 SOL   634      93.096   9.272  60.939  1.00  0.00           H
ATOM   1903  OW  SOL   635      89.789   4.182  60.967  1.00  0.00           O
ATOM   1904  HW1 SOL   635      89.586   5.057  60.638  1.00  0.00           H
ATOM   1905  HW2 SOL   635      90.700   4.035  60.711  1.00  0.00           H
ATOM   1906  OW  SOL   636       2.456  84.282  67.046  1.00  0.00           O
ATOM   1907  HW1 SOL   636       2.061  84.455  67.900  1.00  0.00           H
ATOM   1908  HW2 SOL   636       3.230  84.845  67.021  1.00  0.00           H
ATOM   1909  OW  SOL   637      92.356   9.629  67.024  1.00  0.00           O
ATOM   1910  HW1 SOL   637      91.766   9.547  67.774  1.00  0.00           H
ATOM   1911  HW2 SOL   637      92.865   8.819  67.030  1.00  0.00           H
ATOM   1912  OW  SOL   638      14.676  16.485  59.832  1.00  0.00           O
ATOM   1913  HW1 SOL   638      14.630  17.433  59.707  1.00  0.00           H
ATOM   1914  HW2 SOL   638      14.247  16.121  59.058  1.00  0.00           H
ATOM   1915  OW  SOL   639      14.845  21.561  62.482  1.00  0.00           O
ATOM   1916  HW1 SOL   639      14.572  21.261  63.349  1.00  0.00           H
ATOM   1917  HW2 SOL   639      14.091  22.049  62.149  1.00  0.00           H
ATOM   1918  OW  SOL   640      21.152  91.910  54.260  1.00  0.00           O
ATOM   1919  HW1 SOL   640      21.649  92.535  54.787  1.00  0.00           H
ATOM   1920  HW2 SOL   640      21.260  92.216  53.360  1.00  0.00           H
ATOM   1921  OW  SOL   641      84.341   9.687  54.424  1.00  0.00           O
ATOM   1922  HW1 SOL   641      84.709   9.656  55.307  1.00  0.00           H
ATOM   1923  HW2 SOL   641      84.730  10.467  54.029  1.00  0.00           H
ATOM   1924  OW  SOL   642       9.414  13.866  72.923  1.00  0.00           O
ATOM   1925  HW1 SOL   642       9.172  14.762  72.688  1.00  0.00           H
ATOM   1926  HW2 SOL   642       9.821  13.512  72.133  1.00  0.00           H
ATOM   1927  OW  SOL   643      88.677   9.735  48.608  1.00  0.00           O
ATOM   1928  HW1 SOL   643      88.345   9.466  49.464  1.00  0.00           H
ATOM   1929  HW2 SOL   643      88.502   8.987  48.037  1.00  0.00           H
ATOM   1930  OW  SOL   644      90.076  14.809  61.363  1.00  0.00           O
ATOM   1931  HW1 SOL   644      90.567  14.062  61.707  1.00  0.00           H
ATOM   1932  HW2 SOL   644      90.582  15.574  61.636  1.00  0.00           H
ATOM   1933  OW  SOL   645      89.110  93.118  77.932  1.00  0.00           O
ATOM   1934  HW1 SOL   645      90.048  92.927  77.949  1.00  0.00           H
ATOM   1935  HW2 SOL   645      88.739  92.560  78.615  1.00  0.00           H
ATOM   1936  OW  SOL   646      18.236  24.716  65.510  1.00  0.00           O
ATOM   1937  HW1 SOL   646      18.084  25.150  64.671  1.00  0.00           H
ATOM   1938  HW2 SOL   646      19.159  24.881  65.703  1.00  0.00           H
ATOM   1939  OW  SOL   647      11.208   7.626  77.956  1.00  0.00           O
ATOM   1940  HW1 SOL   647      12.118   7.747  77.684  1.00  0.00           H
ATOM   1941  HW2 SOL   647      10.860   6.974  77.347  1.00  0.00           H
ATOM   1942  OW  SOL   648      92.823   0.814  61.254  1.00  0.00           O
ATOM   1943  HW1 SOL   648      92.318   1.466  60.769  1.00  0.00           H
ATOM   1944  HW2 SOL   648      92.443  -0.026  60.996  1.00  0.00           H
ATOM   1945  OW  SOL   649      89.518  16.939  55.058  1.00  0.00           O
ATOM   1946  HW1 SOL   649      89.264  17.544  54.361  1.00  0.00           H
ATOM   1947  HW2 SOL   649      89.518  16.078  54.640  1.00  0.00           H
ATOM   1948  OW  SOL   650      10.981  15.313  76.259  1.00  0.00           O
ATOM   1949  HW1 SOL   650      10.173  15.819  76.170  1.00  0.00           H
ATOM   1950  HW2 SOL   650      11.408  15.392  75.406  1.00  0.00           H
ATOM   1951  OW  SOL   651      88.728  10.875  62.270  1.00  0.00           O
ATOM   1952  HW1 SOL   651      89.116  10.847  63.144  1.00  0.00           H
ATOM   1953  HW2 SOL   651      87.830  11.175  62.415  1.00  0.00           H
ATOM   1954  OW  SOL   652      89.832   8.438  61.476  1.00  0.00           O
ATOM   1955  HW1 SOL   652      90.788   8.428  61.423  1.00  0.00           H
ATOM   1956  HW2 SOL   652      89.613   9.344  61.695  1.00  0.00           H
ATOM   1957  OW  SOL   653      88.431  21.680  69.913  1.00  0.00           O
ATOM   1958  HW1 SOL   653      88.191  20.763  70.046  1.00  0.00           H
ATOM   1959  HW2 SOL   653      89.121  21.843  70.556  1.00  0.00           H
ATOM   1960  OW  SOL   654       7.861   1.518  50.110  1.00  0.00           O
ATOM   1961  HW1 SOL   654       7.486   1.544  50.991  1.00  0.00           H
ATOM   1962  HW2 SOL   654       8.489   2.240  50.095  1.00  0.00           H
ATOM   1963  OW  SOL   655      17.164  89.295  77.333  1.00  0.00           O
ATOM   1964  HW1 SOL   655      17.508  89.482  78.207  1.00  0.00           H
ATOM   1965  HW2 SOL   655      17.050  90.156  76.931  1.00  0.00           H
ATOM   1966  OW  SOL   656      82.957   9.851  72.906  1.00  0.00           O
ATOM   1967  HW1 SOL   656      82.863  10.797  72.790  1.00  0.00           H
ATOM   1968  HW2 SOL   656      83.725   9.754  73.468  1.00  0.00           H
ATOM   1969  OW  SOL   657      26.290  19.120  57.277  1.00  0.00           O
ATOM   1970  HW1 SOL   657      26.405  18.308  57.771  1.00  0.00           H
ATOM   1971  HW2 SOL   657      25.348  19.174  57.119  1.00  0.00           H
ATOM   1972  OW  SOL   658      89.092  17.007  69.330  1.00  0.00           O
ATOM   1973  HW1 SOL   658      88.429  16.575  68.793  1.00  0.00           H
ATOM   1974  HW2 SOL   658      89.880  17.006  68.787  1.00  0.00           H
ATOM   1975  OW  SOL   659      17.265   9.402  59.466  1.00  0.00           O
ATOM   1976  HW1 SOL   659      17.950   9.127  60.075  1.00  0.00           H
ATOM   1977  HW2 SOL   659      17.632   9.231  58.598  1.00  0.00           H
ATOM   1978  OW  SOL   660      14.445  16.324  51.367  1.00  0.00           O
ATOM   1979  HW1 SOL   660      14.680  16.645  52.237  1.00  0.00           H
ATOM   1980  HW2 SOL   660      15.199  15.801  51.093  1.00  0.00           H
ATOM   1981  OW  SOL   661      89.909  13.096  77.278  1.00  0.00           O
ATOM   1982  HW1 SOL   661      89.394  13.529  76.597  1.00  0.00           H
ATOM   1983  HW2 SOL   661      89.942  13.731  77.994  1.00  0.00           H
ATOM   1984  OW  SOL   662       7.344  17.651  66.604  1.00  0.00           O
ATOM   1985  HW1 SOL   662       7.671  18.214  67.306  1.00  0.00           H
ATOM   1986  HW2 SOL   662       7.179  16.809  67.028  1.00  0.00           H
ATOM   1987  OW  SOL   663       9.455   7.841  68.578  1.00  0.00           O
ATOM   1988  HW1 SOL   663       9.468   7.100  69.184  1.00  0.00           H
ATOM   1989  HW2 SOL   663       8.687   7.689  68.029  1.00  0.00           H
ATOM   1990  OW  SOL   664       6.989  87.258  65.220  1.00  0.00           O
ATOM   1991  HW1 SOL   664       6.871  88.168  64.948  1.00  0.00           H
ATOM   1992  HW2 SOL   664       7.926  87.181  65.399  1.00  0.00           H
ATOM   1993  OW  SOL   665       0.188   5.737  73.612  1.00  0.00           O
ATOM   1994  HW1 SOL   665       0.244   4.816  73.866  1.00  0.00           H
ATOM   1995  HW2 SOL   665       1.098   6.005  73.480  1.00  0.00           H
ATOM   1996  OW  SOL   666      13.671  16.302  66.961  1.00  0.00           O
ATOM   1997  HW1 SOL   666      13.193  16.131  66.149  1.00  0.00           H
ATOM   1998  HW2 SOL   666      13.393  15.604  67.554  1.00  0.00           H
ATOM   1999  OW  SOL   667      92.931   6.900  67.621  1.00  0.00           O
ATOM   2000  HW1 SOL   667      93.265   6.020  67.451  1.00  0.00           H
ATOM   2001  HW2 SOL   667      92.965   6.990  68.573  1.00  0.00           H
ATOM   2002  OW  SOL   668      92.159  93.124  74.599  1.00  0.00           O
ATOM   2003  HW1 SOL   668      91.803  93.831  75.136  1.00  0.00           H
ATOM   2004  HW2 SOL   668      92.853  92.741  75.136  1.00  0.00           H
ATOM   2005  OW  SOL   669      11.207  10.064  61.309  1.00  0.00           O
ATOM   2006  HW1 SOL   669      10.914  10.967  61.429  1.00  0.00           H
ATOM   2007  HW2 SOL   669      12.161  10.110  61.374  1.00  0.00           H
ATOM   2008  OW  SOL   670      19.626  12.217  60.659  1.00  0.00           O
ATOM   2009  HW1 SOL   670      19.068  12.415  59.907  1.00  0.00           H
ATOM   2010  HW2 SOL   670      20.434  11.878  60.275  1.00  0.00           H
ATOM   2011  OW  SOL   671       1.030  14.734  58.558  1.00  0.00           O
ATOM   2012  HW1 SOL   671       1.175  15.427  59.203  1.00  0.00           H
ATOM   2013  HW2 SOL   671       0.456  14.110  59.003  1.00  0.00           H
ATOM   2014  OW  SOL   672      19.548  93.074  71.937  1.00  0.00           O
ATOM   2015  HW1 SOL   672      18.920  93.588  72.445  1.00  0.00           H
ATOM   2016  HW2 SOL   672      20.373  93.163  72.415  1.00  0.00           H
ATOM   2017  OW  SOL   673      26.694  26.278  56.981  1.00  0.00           O
ATOM   2018  HW1 SOL   673      27.568  25.937  56.793  1.00  0.00           H
ATOM   2019  HW2 SOL   673      26.102  25.696  56.505  1.00  0.00           H
ATOM   2020  OW  SOL   674      93.135  84.537  60.089  1.00  0.00           O
ATOM   2021  HW1 SOL   674      93.351  85.467  60.029  1.00  0.00           H
ATOM   2022  HW2 SOL   674      93.639  84.221  60.839  1.00  0.00           H
ATOM   2023  OW  SOL   675      16.240   3.600  79.371  1.00  0.00           O
ATOM   2024  HW1 SOL   675      16.451   3.554  80.304  1.00  0.00           H
ATOM   2025  HW2 SOL   675      15.625   2.881  79.228  1.00  0.00           H
ATOM   2026  OW  SOL   676      16.287   7.764  67.773  1.00  0.00           O
ATOM   2027  HW1 SOL   676      15.725   7.931  67.016  1.00  0.00           H
ATOM   2028  HW2 SOL   676      15.884   7.015  68.211  1.00  0.00           H
ATOM   2029  OW  SOL   677      24.505   1.098  68.542  1.00  0.00           O
ATOM   2030  HW1 SOL   677      25.261   0.520  68.435  1.00  0.00           H
ATOM   2031  HW2 SOL   677      24.879   1.978  68.580  1.00  0.00           H
ATOM   2032  OW  SOL   678       7.033  15.571  64.356  1.00  0.00           O
ATOM   2033  HW1 SOL   678       7.227  15.978  65.201  1.00  0.00           H
ATOM   2034  HW2 SOL   678       6.533  14.785  64.577  1.00  0.00           H
ATOM   2035  OW  SOL   679      87.192   4.476  67.517  1.00  0.00           O
ATOM   2036  HW1 SOL   679      87.690   5.067  66.953  1.00  0.00           H
ATOM   2037  HW2 SOL   679      87.015   4.989  68.306  1.00  0.00           H
ATOM   2038  OW  SOL   680      91.029  17.806  67.251  1.00  0.00           O
ATOM   2039  HW1 SOL   680      90.652  17.434  66.454  1.00  0.00           H
ATOM   2040  HW2 SOL   680      90.736  18.717  67.253  1.00  0.00           H
ATOM   2041  OW  SOL   681       6.301  11.921  58.287  1.00  0.00           O
ATOM   2042  HW1 SOL   681       6.197  12.342  57.433  1.00  0.00           H
ATOM   2043  HW2 SOL   681       7.172  12.185  58.580  1.00  0.00           H
ATOM   2044  OW  SOL   682      12.404  30.786  84.954  1.00  0.00           O
ATOM   2045  HW1 SOL   682      13.106  31.381  85.219  1.00  0.00           H
ATOM   2046  HW2 SOL   682      11.685  30.980  85.555  1.00  0.00           H
ATOM   2047  OW  SOL   683      14.241  13.729  64.804  1.00  0.00           O
ATOM   2048  HW1 SOL   683      13.394  13.343  64.579  1.00  0.00           H
ATOM   2049  HW2 SOL   683      14.187  14.629  64.483  1.00  0.00           H
ATOM   2050  OW  SOL   684       5.443   5.074  64.073  1.00  0.00           O
ATOM   2051  HW1 SOL   684       4.765   4.499  63.717  1.00  0.00           H
ATOM   2052  HW2 SOL   684       6.020   4.489  64.564  1.00  0.00           H
ATOM   2053  OW  SOL   685       0.409  22.155  61.722  1.00  0.00           O
ATOM   2054  HW1 SOL   685       0.323  21.502  62.416  1.00  0.00           H
ATOM   2055  HW2 SOL   685       1.350  22.316  61.658  1.00  0.00           H
ATOM   2056  OW  SOL   686      85.571   7.782  66.870  1.00  0.00           O
ATOM   2057  HW1 SOL   686      85.296   6.904  66.605  1.00  0.00           H
ATOM   2058  HW2 SOL   686      85.324   8.343  66.134  1.00  0.00           H
ATOM   2059  OW  SOL   687       8.926  14.848  62.416  1.00  0.00           O
ATOM   2060  HW1 SOL   687       8.188  14.621  62.980  1.00  0.00           H
ATOM   2061  HW2 SOL   687       9.191  15.721  62.705  1.00  0.00           H
ATOM   2062  OW  SOL   688       6.025  13.522  62.245  1.00  0.00           O
ATOM   2063  HW1 SOL   688       5.511  14.262  62.569  1.00  0.00           H
ATOM   2064  HW2 SOL   688       6.431  13.846  61.441  1.00  0.00           H
ATOM   2065  OW  SOL   689      82.025   9.594  57.892  1.00  0.00           O
ATOM   2066  HW1 SOL   689      82.167   9.521  58.835  1.00  0.00           H
ATOM   2067  HW2 SOL   689      81.080   9.485  57.783  1.00  0.00           H
ATOM   2068  OW  SOL   690      15.183   7.365  60.482  1.00  0.00           O
ATOM   2069  HW1 SOL   690      15.184   8.212  60.037  1.00  0.00           H
ATOM   2070  HW2 SOL   690      15.649   7.526  61.303  1.00  0.00           H
ATOM   2071  OW  SOL   691      92.191  11.522  71.570  1.00  0.00           O
ATOM   2072  HW1 SOL   691      92.474  10.618  71.710  1.00  0.00           H
ATOM   2073  HW2 SOL   691      92.955  11.958  71.194  1.00  0.00           H
ATOM   2074  OW  SOL   692      13.683  18.845  63.978  1.00  0.00           O
ATOM   2075  HW1 SOL   692      13.477  18.001  64.381  1.00  0.00           H
ATOM   2076  HW2 SOL   692      12.858  19.130  63.584  1.00  0.00           H
ATOM   2077  OW  SOL   693       3.821  89.011  65.464  1.00  0.00           O
ATOM   2078  HW1 SOL   693       4.626  88.635  65.820  1.00  0.00           H
ATOM   2079  HW2 SOL   693       3.558  89.669  66.108  1.00  0.00           H
ATOM   2080  OW  SOL   694       5.875   8.951  52.963  1.00  0.00           O
ATOM   2081  HW1 SOL   694       5.834   7.995  52.942  1.00  0.00           H
ATOM   2082  HW2 SOL   694       6.438   9.150  53.711  1.00  0.00           H
ATOM   2083  OW  SOL   695      92.576   6.254  70.472  1.00  0.00           O
ATOM   2084  HW1 SOL   695      91.671   6.065  70.226  1.00  0.00           H
ATOM   2085  HW2 SOL   695      92.893   5.441  70.865  1.00  0.00           H
ATOM   2086  OW  SOL   696      14.474   7.290  50.433  1.00  0.00           O
ATOM   2087  HW1 SOL   696      14.497   6.340  50.311  1.00  0.00           H
ATOM   2088  HW2 SOL   696      13.989   7.617  49.676  1.00  0.00           H
ATOM   2089  OW  SOL   697       5.751  23.459  72.204  1.00  0.00           O
ATOM   2090  HW1 SOL   697       5.054  24.066  72.455  1.00  0.00           H
ATOM   2091  HW2 SOL   697       5.330  22.845  71.603  1.00  0.00           H
ATOM   2092  OW  SOL   698       8.740  10.950  67.072  1.00  0.00           O
ATOM   2093  HW1 SOL   698       8.745  11.409  66.232  1.00  0.00           H
ATOM   2094  HW2 SOL   698       9.249  10.155  66.915  1.00  0.00           H
ATOM   2095  OW  SOL   699      93.284  13.731  55.879  1.00  0.00           O
ATOM   2096  HW1 SOL   699      92.520  14.306  55.909  1.00  0.00           H
ATOM   2097  HW2 SOL   699      93.799  13.974  56.648  1.00  0.00           H
ATOM   2098  OW  SOL   700      17.621   3.346  70.102  1.00  0.00           O
ATOM   2099  HW1 SOL   700      18.362   3.875  69.804  1.00  0.00           H
ATOM   2100  HW2 SOL   700      17.527   2.668  69.433  1.00  0.00           H
ATOM   2101  OW  SOL   701       8.149   9.369  58.905  1.00  0.00           O
ATOM   2102  HW1 SOL   701       8.299  10.307  59.021  1.00  0.00           H
ATOM   2103  HW2 SOL   701       7.240   9.305  58.614  1.00  0.00           H
ATOM   2104  OW  SOL   702       9.415  83.266  65.705  1.00  0.00           O
ATOM   2105  HW1 SOL   702       9.900  82.528  65.337  1.00  0.00           H
ATOM   2106  HW2 SOL   702       9.613  83.999  65.122  1.00  0.00           H
ATOM   2107  OW  SOL   703      91.767   4.485  66.194  1.00  0.00           O
ATOM   2108  HW1 SOL   703      90.920   4.360  66.621  1.00  0.00           H
ATOM   2109  HW2 SOL   703      91.579   4.404  65.259  1.00  0.00           H
ATOM   2110  OW  SOL   704      20.666  12.027  71.966  1.00  0.00           O
ATOM   2111  HW1 SOL   704      21.134  11.516  72.626  1.00  0.00           H
ATOM   2112  HW2 SOL   704      20.162  12.666  72.470  1.00  0.00           H
ATOM   2113  OW  SOL   705      12.363   4.504  69.138  1.00  0.00           O
ATOM   2114  HW1 SOL   705      11.686   5.098  69.461  1.00  0.00           H
ATOM   2115  HW2 SOL   705      12.161   3.664  69.550  1.00  0.00           H
ATOM   2116  OW  SOL   706      12.554   9.692  66.944  1.00  0.00           O
ATOM   2117  HW1 SOL   706      13.224  10.334  67.176  1.00  0.00           H
ATOM   2118  HW2 SOL   706      12.267   9.330  67.783  1.00  0.00           H
ATOM   2119  OW  SOL   707      85.078   9.203  57.008  1.00  0.00           O
ATOM   2120  HW1 SOL   707      84.566   8.742  57.673  1.00  0.00           H
ATOM   2121  HW2 SOL   707      85.543   9.885  57.493  1.00  0.00           H
ATOM   2122  OW  SOL   708      15.238  12.873  58.516  1.00  0.00           O
ATOM   2123  HW1 SOL   708      14.416  12.693  58.973  1.00  0.00           H
ATOM   2124  HW2 SOL   708      15.919  12.605  59.133  1.00  0.00           H
ATOM   2125  OW  SOL   709       4.493  78.939  47.180  1.00  0.00           O
ATOM   2126  HW1 SOL   709       4.650  79.789  46.770  1.00  0.00           H
ATOM   2127  HW2 SOL   709       4.243  78.365  46.455  1.00  0.00           H
ATOM   2128  OW  SOL   710      11.946   2.147  49.198  1.00  0.00           O
ATOM   2129  HW1 SOL   710      11.563   2.402  50.037  1.00  0.00           H
ATOM   2130  HW2 SOL   710      12.082   1.202  49.273  1.00  0.00           H
ATOM   2131  OW  SOL   711      22.161   5.040  80.388  1.00  0.00           O
ATOM   2132  HW1 SOL   711      22.019   5.778  80.980  1.00  0.00           H
ATOM   2133  HW2 SOL   711      22.958   4.621  80.713  1.00  0.00           H
ATOM   2134  OW  SOL   712       1.470  25.690  60.411  1.00  0.00           O
ATOM   2135  HW1 SOL   712       2.207  25.118  60.192  1.00  0.00           H
ATOM   2136  HW2 SOL   712       0.721  25.297  59.964  1.00  0.00           H
ATOM   2137  OW  SOL   713      89.981   0.265  66.541  1.00  0.00           O
ATOM   2138  HW1 SOL   713      90.365  -0.505  66.961  1.00  0.00           H
ATOM   2139  HW2 SOL   713      89.184  -0.062  66.125  1.00  0.00           H
ATOM   2140  OW  SOL   714       6.204  28.023  67.088  1.00  0.00           O
ATOM   2141  HW1 SOL   714       6.737  27.254  67.291  1.00  0.00           H
ATOM   2142  HW2 SOL   714       5.312  27.685  67.019  1.00  0.00           H
ATOM   2143  OW  SOL   715       6.615  16.641  57.072  1.00  0.00           O
ATOM   2144  HW1 SOL   715       6.911  16.385  56.198  1.00  0.00           H
ATOM   2145  HW2 SOL   715       5.699  16.367  57.106  1.00  0.00           H
ATOM   2146  OW  SOL   716      87.882   2.782  76.482  1.00  0.00           O
ATOM   2147  HW1 SOL   716      87.684   3.017  77.389  1.00  0.00           H
ATOM   2148  HW2 SOL   716      87.808   1.828  76.460  1.00  0.00           H
ATOM   2149  OW  SOL   717       0.477  11.801  67.647  1.00  0.00           O
ATOM   2150  HW1 SOL   717      -0.062  11.054  67.386  1.00  0.00           H
ATOM   2151  HW2 SOL   717       0.277  12.479  67.001  1.00  0.00           H
ATOM   2152  OW  SOL   718      21.619   5.998  69.837  1.00  0.00           O
ATOM   2153  HW1 SOL   718      22.316   5.555  70.321  1.00  0.00           H
ATOM   2154  HW2 SOL   718      21.090   6.423  70.512  1.00  0.00           H
ATOM   2155  OW  SOL   719      11.451  92.609  61.702  1.00  0.00           O
ATOM   2156  HW1 SOL   719      10.571  92.276  61.526  1.00  0.00           H
ATOM   2157  HW2 SOL   719      11.915  91.866  62.089  1.00  0.00           H
ATOM   2158  OW  SOL   720      92.331   8.551  47.142  1.00  0.00           O
ATOM   2159  HW1 SOL   720      93.252   8.482  46.891  1.00  0.00           H
ATOM   2160  HW2 SOL   720      92.057   7.647  47.299  1.00  0.00           H
ATOM   2161  OW  SOL   721      13.143  12.401  60.246  1.00  0.00           O
ATOM   2162  HW1 SOL   721      13.710  11.790  60.715  1.00  0.00           H
ATOM   2163  HW2 SOL   721      12.306  12.356  60.708  1.00  0.00           H
ATOM   2164  OW  SOL   722      10.452  14.262  57.014  1.00  0.00           O
ATOM   2165  HW1 SOL   722       9.972  14.732  56.332  1.00  0.00           H
ATOM   2166  HW2 SOL   722      11.198  13.873  56.557  1.00  0.00           H
ATOM   2167  OW  SOL   723       6.434  12.422  55.379  1.00  0.00           O
ATOM   2168  HW1 SOL   723       6.522  12.654  54.455  1.00  0.00           H
ATOM   2169  HW2 SOL   723       7.149  11.807  55.541  1.00  0.00           H
ATOM   2170  OW  SOL   724      17.334  17.687  60.306  1.00  0.00           O
ATOM   2171  HW1 SOL   724      16.529  17.823  60.805  1.00  0.00           H
ATOM   2172  HW2 SOL   724      17.849  18.479  60.461  1.00  0.00           H
ATOM   2173  OW  SOL   725      15.910   9.569  63.561  1.00  0.00           O
ATOM   2174  HW1 SOL   725      16.569   8.877  63.608  1.00  0.00           H
ATOM   2175  HW2 SOL   725      16.177  10.200  64.229  1.00  0.00           H
ATOM   2176  OW  SOL   726       7.060   5.181  60.119  1.00  0.00           O
ATOM   2177  HW1 SOL   726       6.326   5.633  60.535  1.00  0.00           H
ATOM   2178  HW2 SOL   726       7.717   5.864  59.984  1.00  0.00           H
ATOM   2179  OW  SOL   727      12.231  15.413  73.363  1.00  0.00           O
ATOM   2180  HW1 SOL   727      12.075  14.586  72.908  1.00  0.00           H
ATOM   2181  HW2 SOL   727      11.497  15.971  73.105  1.00  0.00           H
ATOM   2182  OW  SOL   728      19.640   9.578  70.435  1.00  0.00           O
ATOM   2183  HW1 SOL   728      19.832  10.016  71.264  1.00  0.00           H
ATOM   2184  HW2 SOL   728      18.689   9.470  70.436  1.00  0.00           H
ATOM   2185  OW  SOL   729      15.935  12.337  75.411  1.00  0.00           O
ATOM   2186  HW1 SOL   729      15.258  13.003  75.286  1.00  0.00           H
ATOM   2187  HW2 SOL   729      16.502  12.425  74.645  1.00  0.00           H
ATOM   2188  OW  SOL   730      91.141  12.411  68.272  1.00  0.00           O
ATOM   2189  HW1 SOL   730      90.941  11.505  68.508  1.00  0.00           H
ATOM   2190  HW2 SOL   730      91.514  12.353  67.393  1.00  0.00           H
ATOM   2191  OW  SOL   731      14.446   9.880  59.043  1.00  0.00           O
ATOM   2192  HW1 SOL   731      14.424  10.207  59.942  1.00  0.00           H
ATOM   2193  HW2 SOL   731      15.376   9.766  58.852  1.00  0.00           H
ATOM   2194  OW  SOL   732       9.282  92.887  64.158  1.00  0.00           O
ATOM   2195  HW1 SOL   732       9.063  92.976  65.085  1.00  0.00           H
ATOM   2196  HW2 SOL   732       9.605  91.990  64.073  1.00  0.00           H
ATOM   2197  OW  SOL   733      17.944   8.167  79.669  1.00  0.00           O
ATOM   2198  HW1 SOL   733      17.086   8.361  79.290  1.00  0.00           H
ATOM   2199  HW2 SOL   733      18.528   8.823  79.289  1.00  0.00           H
ATOM   2200  OW  SOL   734      14.652  22.640  55.229  1.00  0.00           O
ATOM   2201  HW1 SOL   734      14.527  21.904  54.630  1.00  0.00           H
ATOM   2202  HW2 SOL   734      14.984  23.347  54.676  1.00  0.00           H
ATOM   2203  OW  SOL   735      91.845  92.365  71.140  1.00  0.00           O
ATOM   2204  HW1 SOL   735      91.002  92.509  70.710  1.00  0.00           H
ATOM   2205  HW2 SOL   735      92.004  91.426  71.047  1.00  0.00           H
ATOM   2206  OW  SOL   736       9.427   7.185  57.223  1.00  0.00           O
ATOM   2207  HW1 SOL   736      10.362   7.371  57.315  1.00  0.00           H
ATOM   2208  HW2 SOL   736       9.001   7.791  57.829  1.00  0.00           H
ATOM   2209  OW  SOL   737       2.593  24.232  80.245  1.00  0.00           O
ATOM   2210  HW1 SOL   737       2.847  23.316  80.357  1.00  0.00           H
ATOM   2211  HW2 SOL   737       1.710  24.282  80.611  1.00  0.00           H
ATOM   2212  OW  SOL   738      89.461  12.517  54.602  1.00  0.00           O
ATOM   2213  HW1 SOL   738      88.980  12.082  53.897  1.00  0.00           H
ATOM   2214  HW2 SOL   738      90.129  11.883  54.862  1.00  0.00           H
ATOM   2215  OW  SOL   739       7.514   2.663  60.988  1.00  0.00           O
ATOM   2216  HW1 SOL   739       7.964   2.655  61.833  1.00  0.00           H
ATOM   2217  HW2 SOL   739       7.460   3.590  60.754  1.00  0.00           H
ATOM   2218  OW  SOL   740      11.524  26.757  63.412  1.00  0.00           O
ATOM   2219  HW1 SOL   740      12.249  27.080  63.948  1.00  0.00           H
ATOM   2220  HW2 SOL   740      10.781  26.714  64.014  1.00  0.00           H
ATOM   2221  OW  SOL   741      17.576   7.753  61.876  1.00  0.00           O
ATOM   2222  HW1 SOL   741      17.907   8.535  62.317  1.00  0.00           H
ATOM   2223  HW2 SOL   741      18.262   7.098  62.002  1.00  0.00           H
ATOM   2224  OW  SOL   742      16.440  93.006  44.110  1.00  0.00           O
ATOM   2225  HW1 SOL   742      15.624  92.673  44.483  1.00  0.00           H
ATOM   2226  HW2 SOL   742      16.480  92.617  43.236  1.00  0.00           H
ATOM   2227  OW  SOL   743      89.336   4.581  74.491  1.00  0.00           O
ATOM   2228  HW1 SOL   743      89.329   4.391  73.553  1.00  0.00           H
ATOM   2229  HW2 SOL   743      88.927   3.815  74.894  1.00  0.00           H
ATOM   2230  OW  SOL   744       1.668   5.031  76.501  1.00  0.00           O
ATOM   2231  HW1 SOL   744       2.119   4.750  77.297  1.00  0.00           H
ATOM   2232  HW2 SOL   744       1.295   4.227  76.140  1.00  0.00           H
ATOM   2233  OW  SOL   745      17.413   3.205  75.536  1.00  0.00           O
ATOM   2234  HW1 SOL   745      16.616   2.756  75.255  1.00  0.00           H
ATOM   2235  HW2 SOL   745      17.823   2.601  76.156  1.00  0.00           H
ATOM   2236  OW  SOL   746      23.742   2.098  76.720  1.00  0.00           O
ATOM   2237  HW1 SOL   746      23.556   1.289  76.243  1.00  0.00           H
ATOM   2238  HW2 SOL   746      24.202   1.811  77.509  1.00  0.00           H
ATOM   2239  OW  SOL   747      12.364   4.213  62.853  1.00  0.00           O
ATOM   2240  HW1 SOL   747      11.535   4.688  62.790  1.00  0.00           H
ATOM   2241  HW2 SOL   747      12.181   3.487  63.449  1.00  0.00           H
ATOM   2242  OW  SOL   748       1.869   9.118  68.902  1.00  0.00           O
ATOM   2243  HW1 SOL   748       1.664   9.380  68.005  1.00  0.00           H
ATOM   2244  HW2 SOL   748       2.321   9.874  69.276  1.00  0.00           H
ATOM   2245  OW  SOL   749       8.977   2.250  63.686  1.00  0.00           O
ATOM   2246  HW1 SOL   749       8.546   2.715  64.403  1.00  0.00           H
ATOM   2247  HW2 SOL   749       9.027   1.342  63.984  1.00  0.00           H
ATOM   2248  OW  SOL   750       5.997  17.561  62.531  1.00  0.00           O
ATOM   2249  HW1 SOL   750       6.254  17.367  63.432  1.00  0.00           H
ATOM   2250  HW2 SOL   750       5.253  16.982  62.363  1.00  0.00           H
ATOM   2251  OW  SOL   751      19.612  87.170  65.960  1.00  0.00           O
ATOM   2252  HW1 SOL   751      18.973  86.903  65.299  1.00  0.00           H
ATOM   2253  HW2 SOL   751      19.217  86.913  66.793  1.00  0.00           H
ATOM   2254  OW  SOL   752      90.641   9.745  69.118  1.00  0.00           O
ATOM   2255  HW1 SOL   752      89.699   9.872  69.228  1.00  0.00           H
ATOM   2256  HW2 SOL   752      90.971   9.611  70.007  1.00  0.00           H
ATOM   2257  OW  SOL   753       5.949  12.580  52.752  1.00  0.00           O
ATOM   2258  HW1 SOL   753       5.179  13.032  52.406  1.00  0.00           H
ATOM   2259  HW2 SOL   753       6.324  12.131  51.994  1.00  0.00           H
ATOM   2260  OW  SOL   754      20.437   3.984  78.425  1.00  0.00           O
ATOM   2261  HW1 SOL   754      19.650   4.512  78.288  1.00  0.00           H
ATOM   2262  HW2 SOL   754      20.914   4.440  79.118  1.00  0.00           H
ATOM   2263  OW  SOL   755       1.743  92.507  62.282  1.00  0.00           O
ATOM   2264  HW1 SOL   755       1.638  91.923  63.033  1.00  0.00           H
ATOM   2265  HW2 SOL   755       0.854  92.799  62.080  1.00  0.00           H
ATOM   2266  OW  SOL   756      15.125   3.993  47.133  1.00  0.00           O
ATOM   2267  HW1 SOL   756      15.564   3.648  46.356  1.00  0.00           H
ATOM   2268  HW2 SOL   756      14.200   3.789  46.996  1.00  0.00           H
ATOM   2269  OW  SOL   757       7.681   8.996  61.972  1.00  0.00           O
ATOM   2270  HW1 SOL   757       7.742   8.398  61.227  1.00  0.00           H
ATOM   2271  HW2 SOL   757       8.550   9.392  62.034  1.00  0.00           H
ATOM   2272  OW  SOL   758       3.852  92.926  71.736  1.00  0.00           O
ATOM   2273  HW1 SOL   758       2.975  92.626  71.975  1.00  0.00           H
ATOM   2274  HW2 SOL   758       4.426  92.541  72.397  1.00  0.00           H
ATOM   2275  OW  SOL   759      14.620   9.604  71.895  1.00  0.00           O
ATOM   2276  HW1 SOL   759      14.166  10.334  71.475  1.00  0.00           H
ATOM   2277  HW2 SOL   759      15.302  10.018  72.424  1.00  0.00           H
ATOM   2278  OW  SOL   760      71.397   1.829  73.653  1.00  0.00           O
ATOM   2279  HW1 SOL   760      71.914   2.032  72.873  1.00  0.00           H
ATOM   2280  HW2 SOL   760      70.632   1.361  73.318  1.00  0.00           H
ATOM   2281  OW  SOL   761      24.200  86.266  52.734  1.00  0.00           O
ATOM   2282  HW1 SOL   761      23.447  86.030  52.192  1.00  0.00           H
ATOM   2283  HW2 SOL   761      24.778  86.750  52.145  1.00  0.00           H
ATOM   2284  OW  SOL   762      11.917  11.091  43.708  1.00  0.00           O
ATOM   2285  HW1 SOL   762      11.192  10.743  43.188  1.00  0.00           H
ATOM   2286  HW2 SOL   762      12.032  11.986  43.389  1.00  0.00           H
ATOM   2287  OW  SOL   763      12.402  16.383  64.264  1.00  0.00           O
ATOM   2288  HW1 SOL   763      11.459  16.548  64.272  1.00  0.00           H
ATOM   2289  HW2 SOL   763      12.588  16.096  63.370  1.00  0.00           H
ATOM   2290  OW  SOL   764      92.704   1.501  66.826  1.00  0.00           O
ATOM   2291  HW1 SOL   764      91.772   1.288  66.799  1.00  0.00           H
ATOM   2292  HW2 SOL   764      93.094   0.808  67.359  1.00  0.00           H
ATOM   2293  OW  SOL   765      91.963  92.920  79.115  1.00  0.00           O
ATOM   2294  HW1 SOL   765      91.846  93.520  79.852  1.00  0.00           H
ATOM   2295  HW2 SOL   765      92.486  92.202  79.470  1.00  0.00           H
ATOM   2296  OW  SOL   766      19.120   5.271  65.744  1.00  0.00           O
ATOM   2297  HW1 SOL   766      18.383   4.968  65.213  1.00  0.00           H
ATOM   2298  HW2 SOL   766      19.001   4.839  66.589  1.00  0.00           H
ATOM   2299  OW  SOL   767       9.849  12.910  78.625  1.00  0.00           O
ATOM   2300  HW1 SOL   767       9.391  12.369  77.981  1.00  0.00           H
ATOM   2301  HW2 SOL   767       9.168  13.472  78.995  1.00  0.00           H
ATOM   2302  OW  SOL   768      88.706  16.263  47.956  1.00  0.00           O
ATOM   2303  HW1 SOL   768      89.175  15.853  48.683  1.00  0.00           H
ATOM   2304  HW2 SOL   768      88.117  16.890  48.374  1.00  0.00           H
ATOM   2305  OW  SOL   769      89.017  19.240  62.090  1.00  0.00           O
ATOM   2306  HW1 SOL   769      88.481  18.762  62.723  1.00  0.00           H
ATOM   2307  HW2 SOL   769      88.937  20.157  62.353  1.00  0.00           H
ATOM   2308  OW  SOL   770       2.713  15.435  67.884  1.00  0.00           O
ATOM   2309  HW1 SOL   770       2.942  14.871  68.623  1.00  0.00           H
ATOM   2310  HW2 SOL   770       3.347  16.151  67.923  1.00  0.00           H
ATOM   2311  OW  SOL   771      16.811   8.414  76.887  1.00  0.00           O
ATOM   2312  HW1 SOL   771      16.174   8.965  76.434  1.00  0.00           H
ATOM   2313  HW2 SOL   771      16.435   7.535  76.854  1.00  0.00           H
ATOM   2314  OW  SOL   772       6.749  89.901  65.031  1.00  0.00           O
ATOM   2315  HW1 SOL   772       7.631  90.267  64.954  1.00  0.00           H
ATOM   2316  HW2 SOL   772       6.340  90.083  64.185  1.00  0.00           H
ATOM   2317  OW  SOL   773      22.227   7.557  81.921  1.00  0.00           O
ATOM   2318  HW1 SOL   773      21.631   8.306  81.955  1.00  0.00           H
ATOM   2319  HW2 SOL   773      22.395   7.342  82.838  1.00  0.00           H
ATOM   2320  OW  SOL   774       8.976  12.185  58.807  1.00  0.00           O
ATOM   2321  HW1 SOL   774       9.270  13.028  58.460  1.00  0.00           H
ATOM   2322  HW2 SOL   774       9.374  12.132  59.676  1.00  0.00           H
ATOM   2323  OW  SOL   775      16.382   2.169  60.394  1.00  0.00           O
ATOM   2324  HW1 SOL   775      15.439   2.145  60.230  1.00  0.00           H
ATOM   2325  HW2 SOL   775      16.757   2.516  59.585  1.00  0.00           H
ATOM   2326  OW  SOL   776       7.329  22.468  62.962  1.00  0.00           O
ATOM   2327  HW1 SOL   776       6.424  22.224  63.155  1.00  0.00           H
ATOM   2328  HW2 SOL   776       7.799  21.634  62.926  1.00  0.00           H
ATOM   2329  OW  SOL   777       9.893  89.785  75.398  1.00  0.00           O
ATOM   2330  HW1 SOL   777       9.927  89.141  74.691  1.00  0.00           H
ATOM   2331  HW2 SOL   777      10.742  89.707  75.834  1.00  0.00           H
ATOM   2332  OW  SOL   778       0.606   8.704  74.447  1.00  0.00           O
ATOM   2333  HW1 SOL   778       0.341   8.418  73.572  1.00  0.00           H
ATOM   2334  HW2 SOL   778       0.917   7.906  74.876  1.00  0.00           H
ATOM   2335  OW  SOL   779      89.539   2.959  47.979  1.00  0.00           O
ATOM   2336  HW1 SOL   779      90.177   3.512  47.529  1.00  0.00           H
ATOM   2337  HW2 SOL   779      89.968   2.107  48.051  1.00  0.00           H
ATOM   2338  OW  SOL   780      83.504  18.412  71.720  1.00  0.00           O
ATOM   2339  HW1 SOL   780      82.804  18.921  71.310  1.00  0.00           H
ATOM   2340  HW2 SOL   780      84.299  18.919  71.553  1.00  0.00           H
ATOM   2341  OW  SOL   781       7.308   3.372  65.793  1.00  0.00           O
ATOM   2342  HW1 SOL   781       6.810   3.034  66.538  1.00  0.00           H
ATOM   2343  HW2 SOL   781       8.133   3.675  66.174  1.00  0.00           H
ATOM   2344  OW  SOL   782      18.325  16.194  49.760  1.00  0.00           O
ATOM   2345  HW1 SOL   782      19.259  16.340  49.607  1.00  0.00           H
ATOM   2346  HW2 SOL   782      18.279  15.861  50.656  1.00  0.00           H
ATOM   2347  OW  SOL   783       9.363  29.334  62.902  1.00  0.00           O
ATOM   2348  HW1 SOL   783       9.368  30.035  63.554  1.00  0.00           H
ATOM   2349  HW2 SOL   783       8.439  29.100  62.808  1.00  0.00           H
ATOM   2350  OW  SOL   784       9.755  17.011  64.938  1.00  0.00           O
ATOM   2351  HW1 SOL   784       9.847  17.555  65.720  1.00  0.00           H
ATOM   2352  HW2 SOL   784       8.976  17.352  64.498  1.00  0.00           H
ATOM   2353  OW  SOL   785      86.754  22.886  64.962  1.00  0.00           O
ATOM   2354  HW1 SOL   785      85.849  22.757  65.246  1.00  0.00           H
ATOM   2355  HW2 SOL   785      86.689  23.491  64.223  1.00  0.00           H
ATOM   2356  OW  SOL   786       4.030  17.899  67.986  1.00  0.00           O
ATOM   2357  HW1 SOL   786       3.473  17.924  68.764  1.00  0.00           H
ATOM   2358  HW2 SOL   786       4.872  17.572  68.304  1.00  0.00           H
ATOM   2359  OW  SOL   787      19.177  91.833  69.411  1.00  0.00           O
ATOM   2360  HW1 SOL   787      20.115  91.773  69.230  1.00  0.00           H
ATOM   2361  HW2 SOL   787      19.126  92.209  70.290  1.00  0.00           H
ATOM   2362  OW  SOL   788      16.846  20.329  67.594  1.00  0.00           O
ATOM   2363  HW1 SOL   788      16.991  20.865  66.814  1.00  0.00           H
ATOM   2364  HW2 SOL   788      16.532  19.491  67.254  1.00  0.00           H
ATOM   2365  OW  SOL   789      14.414  11.158  68.244  1.00  0.00           O
ATOM   2366  HW1 SOL   789      15.334  11.416  68.296  1.00  0.00           H
ATOM   2367  HW2 SOL   789      14.172  10.950  69.146  1.00  0.00           H
ATOM   2368  OW  SOL   790       2.612   9.459  59.407  1.00  0.00           O
ATOM   2369  HW1 SOL   790       2.034   9.180  58.697  1.00  0.00           H
ATOM   2370  HW2 SOL   790       2.709  10.402  59.281  1.00  0.00           H
ATOM   2371  OW  SOL   791      15.012   7.490  79.713  1.00  0.00           O
ATOM   2372  HW1 SOL   791      15.347   8.320  80.052  1.00  0.00           H
ATOM   2373  HW2 SOL   791      14.328   7.236  80.331  1.00  0.00           H
ATOM   2374  OW  SOL   792       8.224  18.838  44.811  1.00  0.00           O
ATOM   2375  HW1 SOL   792       7.485  19.249  45.259  1.00  0.00           H
ATOM   2376  HW2 SOL   792       8.031  17.900  44.841  1.00  0.00           H
ATOM   2377  OW  SOL   793      10.643  12.658  68.604  1.00  0.00           O
ATOM   2378  HW1 SOL   793       9.975  12.050  68.288  1.00  0.00           H
ATOM   2379  HW2 SOL   793      10.176  13.485  68.726  1.00  0.00           H
ATOM   2380  OW  SOL   794      17.729  90.991  73.115  1.00  0.00           O
ATOM   2381  HW1 SOL   794      18.012  90.211  72.637  1.00  0.00           H
ATOM   2382  HW2 SOL   794      18.541  91.454  73.322  1.00  0.00           H
ATOM   2383  OW  SOL   795       0.842  93.115  68.046  1.00  0.00           O
ATOM   2384  HW1 SOL   795       0.870  92.236  68.422  1.00  0.00           H
ATOM   2385  HW2 SOL   795       1.675  93.512  68.299  1.00  0.00           H
ATOM   2386  OW  SOL   796      14.149  15.347  57.437  1.00  0.00           O
ATOM   2387  HW1 SOL   796      14.797  14.835  57.921  1.00  0.00           H
ATOM   2388  HW2 SOL   796      13.534  14.696  57.098  1.00  0.00           H
ATOM   2389  OW  SOL   797      12.170  11.980  64.397  1.00  0.00           O
ATOM   2390  HW1 SOL   797      11.338  12.452  64.345  1.00  0.00           H
ATOM   2391  HW2 SOL   797      12.044  11.348  65.104  1.00  0.00           H
ATOM   2392  OW  SOL   798       7.728  13.172  50.299  1.00  0.00           O
ATOM   2393  HW1 SOL   798       7.545  12.236  50.376  1.00  0.00           H
ATOM   2394  HW2 SOL   798       8.403  13.230  49.623  1.00  0.00           H
ATOM   2395  OW  SOL   799       5.608   9.148  38.511  1.00  0.00           O
ATOM   2396  HW1 SOL   799       5.037   9.346  37.769  1.00  0.00           H
ATOM   2397  HW2 SOL   799       5.831   8.223  38.402  1.00  0.00           H
ATOM   2398  OW  SOL   800       0.597   3.274  74.446  1.00  0.00           O
ATOM   2399  HW1 SOL   800      -0.031   2.865  75.042  1.00  0.00           H
ATOM   2400  HW2 SOL   800       0.633   2.683  73.694  1.00  0.00           H
ATOM   2401  OW  SOL   801       5.885   8.371  64.671  1.00  0.00           O
ATOM   2402  HW1 SOL   801       6.349   8.785  63.943  1.00  0.00           H
ATOM   2403  HW2 SOL   801       5.850   7.444  64.437  1.00  0.00           H
ATOM   2404  OW  SOL   802       0.747  19.844  59.894  1.00  0.00           O
ATOM   2405  HW1 SOL   802      -0.110  19.525  59.609  1.00  0.00           H
ATOM   2406  HW2 SOL   802       0.547  20.539  60.521  1.00  0.00           H
ATOM   2407  OW  SOL   803      13.057   1.154  70.527  1.00  0.00           O
ATOM   2408  HW1 SOL   803      13.426   0.323  70.827  1.00  0.00           H
ATOM   2409  HW2 SOL   803      13.624   1.421  69.804  1.00  0.00           H
ATOM   2410  OW  SOL   804      86.119  11.462  60.765  1.00  0.00           O
ATOM   2411  HW1 SOL   804      86.740  10.931  60.266  1.00  0.00           H
ATOM   2412  HW2 SOL   804      85.769  12.084  60.127  1.00  0.00           H
ATOM   2413  OW  SOL   805      14.175   8.192  65.211  1.00  0.00           O
ATOM   2414  HW1 SOL   805      14.622   8.740  64.567  1.00  0.00           H
ATOM   2415  HW2 SOL   805      13.521   8.770  65.605  1.00  0.00           H
ATOM   2416  OW  SOL   806      84.559   8.940  64.624  1.00  0.00           O
ATOM   2417  HW1 SOL   806      84.213   8.058  64.485  1.00  0.00           H
ATOM   2418  HW2 SOL   806      85.076   9.121  63.840  1.00  0.00           H
ATOM   2419  OW  SOL   807      87.248  13.274  71.748  1.00  0.00           O
ATOM   2420  HW1 SOL   807      86.813  12.427  71.652  1.00  0.00           H
ATOM   2421  HW2 SOL   807      88.164  13.100  71.529  1.00  0.00           H
ATOM   2422  OW  SOL   808       9.658   5.207  62.981  1.00  0.00           O
ATOM   2423  HW1 SOL   808       8.884   5.697  63.258  1.00  0.00           H
ATOM   2424  HW2 SOL   808       9.558   4.348  63.392  1.00  0.00           H
ATOM   2425  OW  SOL   809      91.231   9.284  44.852  1.00  0.00           O
ATOM   2426  HW1 SOL   809      91.353   9.121  45.787  1.00  0.00           H
ATOM   2427  HW2 SOL   809      90.625  10.024  44.814  1.00  0.00           H
ATOM   2428  OW  SOL   810      21.046   1.639  76.944  1.00  0.00           O
ATOM   2429  HW1 SOL   810      20.617   2.419  77.295  1.00  0.00           H
ATOM   2430  HW2 SOL   810      21.939   1.923  76.751  1.00  0.00           H
ATOM   2431  OW  SOL   811      90.945   7.119  55.065  1.00  0.00           O
ATOM   2432  HW1 SOL   811      91.653   7.400  54.485  1.00  0.00           H
ATOM   2433  HW2 SOL   811      90.628   6.303  54.679  1.00  0.00           H
ATOM   2434  OW  SOL   812       8.816  15.285  55.027  1.00  0.00           O
ATOM   2435  HW1 SOL   812       7.894  15.367  54.783  1.00  0.00           H
ATOM   2436  HW2 SOL   812       9.244  14.949  54.239  1.00  0.00           H
ATOM   2437  OW  SOL   813      14.299   5.659  64.941  1.00  0.00           O
ATOM   2438  HW1 SOL   813      13.350   5.532  64.958  1.00  0.00           H
ATOM   2439  HW2 SOL   813      14.415   6.608  64.979  1.00  0.00           H
ATOM   2440  OW  SOL   814      12.341  78.652  62.689  1.00  0.00           O
ATOM   2441  HW1 SOL   814      12.851  78.249  63.392  1.00  0.00           H
ATOM   2442  HW2 SOL   814      11.516  78.166  62.682  1.00  0.00           H
ATOM   2443  OW  SOL   815      13.536   6.851  74.767  1.00  0.00           O
ATOM   2444  HW1 SOL   815      14.136   7.549  74.506  1.00  0.00           H
ATOM   2445  HW2 SOL   815      13.603   6.821  75.721  1.00  0.00           H
ATOM   2446  OW  SOL   816       1.437  12.543  70.219  1.00  0.00           O
ATOM   2447  HW1 SOL   816       2.312  12.918  70.112  1.00  0.00           H
ATOM   2448  HW2 SOL   816       1.193  12.249  69.342  1.00  0.00           H
ATOM   2449  OW  SOL   817      21.805   9.589  65.804  1.00  0.00           O
ATOM   2450  HW1 SOL   817      21.478   8.797  65.377  1.00  0.00           H
ATOM   2451  HW2 SOL   817      21.821   9.370  66.736  1.00  0.00           H
ATOM   2452  OW  SOL   818      15.187   2.950  52.652  1.00  0.00           O
ATOM   2453  HW1 SOL   818      14.737   3.785  52.784  1.00  0.00           H
ATOM   2454  HW2 SOL   818      15.994   3.030  53.160  1.00  0.00           H
ATOM   2455  OW  SOL   819       4.332  11.982  60.462  1.00  0.00           O
ATOM   2456  HW1 SOL   819       4.791  12.207  59.652  1.00  0.00           H
ATOM   2457  HW2 SOL   819       4.890  12.327  61.158  1.00  0.00           H
ATOM   2458  OW  SOL   820      30.178   5.941  78.060  1.00  0.00           O
ATOM   2459  HW1 SOL   820      29.770   6.573  78.652  1.00  0.00           H
ATOM   2460  HW2 SOL   820      30.166   5.116  78.544  1.00  0.00           H
ATOM   2461  OW  SOL   821      24.591   5.279  82.493  1.00  0.00           O
ATOM   2462  HW1 SOL   821      23.948   5.631  83.108  1.00  0.00           H
ATOM   2463  HW2 SOL   821      24.911   4.480  82.912  1.00  0.00           H
ATOM   2464  OW  SOL   822      11.579   9.617  55.940  1.00  0.00           O
ATOM   2465  HW1 SOL   822      12.416   9.177  55.791  1.00  0.00           H
ATOM   2466  HW2 SOL   822      11.522   9.711  56.891  1.00  0.00           H
ATOM   2467  OW  SOL   823       3.706  15.157  62.746  1.00  0.00           O
ATOM   2468  HW1 SOL   823       2.871  15.071  62.286  1.00  0.00           H
ATOM   2469  HW2 SOL   823       3.475  15.105  63.674  1.00  0.00           H
ATOM   2470  OW  SOL   824       2.451  11.773  57.901  1.00  0.00           O
ATOM   2471  HW1 SOL   824       2.925  11.960  57.091  1.00  0.00           H
ATOM   2472  HW2 SOL   824       2.551  12.567  58.426  1.00  0.00           H
ATOM   2473  OW  SOL   825       0.820   6.575  49.714  1.00  0.00           O
ATOM   2474  HW1 SOL   825       0.740   7.509  49.524  1.00  0.00           H
ATOM   2475  HW2 SOL   825       1.487   6.262  49.102  1.00  0.00           H
ATOM   2476  OW  SOL   826      34.984  24.132  62.092  1.00  0.00           O
ATOM   2477  HW1 SOL   826      35.308  23.826  61.245  1.00  0.00           H
ATOM   2478  HW2 SOL   826      35.221  23.436  62.705  1.00  0.00           H
ATOM   2479  OW  SOL   827       6.177  22.210  80.099  1.00  0.00           O
ATOM   2480  HW1 SOL   827       6.111  21.816  80.969  1.00  0.00           H
ATOM   2481  HW2 SOL   827       5.543  21.727  79.569  1.00  0.00           H
ATOM   2482  OW  SOL   828      79.703  18.777  49.387  1.00  0.00           O
ATOM   2483  HW1 SOL   828      79.747  17.893  49.020  1.00  0.00           H
ATOM   2484  HW2 SOL   828      80.084  19.337  48.710  1.00  0.00           H
ATOM   2485  OW  SOL   829       4.790   6.090  67.060  1.00  0.00           O
ATOM   2486  HW1 SOL   829       4.935   5.186  66.781  1.00  0.00           H
ATOM   2487  HW2 SOL   829       4.100   6.030  67.721  1.00  0.00           H
ATOM   2488  OW  SOL   830      21.341  90.243  79.677  1.00  0.00           O
ATOM   2489  HW1 SOL   830      20.409  90.254  79.461  1.00  0.00           H
ATOM   2490  HW2 SOL   830      21.438  90.911  80.356  1.00  0.00           H
ATOM   2491  OW  SOL   831       3.333  19.630  60.151  1.00  0.00           O
ATOM   2492  HW1 SOL   831       3.475  18.683  60.161  1.00  0.00           H
ATOM   2493  HW2 SOL   831       2.383  19.730  60.214  1.00  0.00           H
ATOM   2494  OW  SOL   832      10.014  90.228  65.187  1.00  0.00           O
ATOM   2495  HW1 SOL   832      10.521  89.444  64.976  1.00  0.00           H
ATOM   2496  HW2 SOL   832      10.483  90.627  65.920  1.00  0.00           H
ATOM   2497  OW  SOL   833      18.780  16.833  65.772  1.00  0.00           O
ATOM   2498  HW1 SOL   833      17.864  16.737  65.513  1.00  0.00           H
ATOM   2499  HW2 SOL   833      18.783  16.663  66.714  1.00  0.00           H
ATOM   2500  OW  SOL   834      11.382  92.985  69.409  1.00  0.00           O
ATOM   2501  HW1 SOL   834      11.925  93.707  69.725  1.00  0.00           H
ATOM   2502  HW2 SOL   834      10.756  92.827  70.116  1.00  0.00           H
ATOM   2503  OW  SOL   835      17.278  89.651  61.393  1.00  0.00           O
ATOM   2504  HW1 SOL   835      16.799  90.193  60.767  1.00  0.00           H
ATOM   2505  HW2 SOL   835      16.597  89.174  61.867  1.00  0.00           H
ATOM   2506  OW  SOL   836      14.792  16.498  47.517  1.00  0.00           O
ATOM   2507  HW1 SOL   836      14.158  16.218  46.856  1.00  0.00           H
ATOM   2508  HW2 SOL   836      15.444  15.798  47.536  1.00  0.00           H
ATOM   2509  OW  SOL   837       4.971   6.128  61.320  1.00  0.00           O
ATOM   2510  HW1 SOL   837       5.229   5.898  62.213  1.00  0.00           H
ATOM   2511  HW2 SOL   837       4.417   6.902  61.423  1.00  0.00           H
ATOM   2512  OW  SOL   838      10.132  88.668  44.572  1.00  0.00           O
ATOM   2513  HW1 SOL   838      10.276  89.017  45.451  1.00  0.00           H
ATOM   2514  HW2 SOL   838      10.539  87.802  44.588  1.00  0.00           H
ATOM   2515  OW  SOL   839      18.127   5.872  54.781  1.00  0.00           O
ATOM   2516  HW1 SOL   839      18.397   5.127  54.245  1.00  0.00           H
ATOM   2517  HW2 SOL   839      18.318   5.604  55.679  1.00  0.00           H
ATOM   2518  OW  SOL   840      19.755   4.266  68.731  1.00  0.00           O
ATOM   2519  HW1 SOL   840      20.519   4.807  68.928  1.00  0.00           H
ATOM   2520  HW2 SOL   840      20.079   3.609  68.114  1.00  0.00           H
ATOM   2521  OW  SOL   841      84.055   4.555  54.969  1.00  0.00           O
ATOM   2522  HW1 SOL   841      84.365   4.348  55.851  1.00  0.00           H
ATOM   2523  HW2 SOL   841      83.217   4.996  55.106  1.00  0.00           H
ATOM   2524  OW  SOL   842       7.251  16.286  44.549  1.00  0.00           O
ATOM   2525  HW1 SOL   842       7.770  15.571  44.916  1.00  0.00           H
ATOM   2526  HW2 SOL   842       6.342  16.026  44.701  1.00  0.00           H
ATOM   2527  OW  SOL   843      89.726   6.735  70.659  1.00  0.00           O
ATOM   2528  HW1 SOL   843      89.487   6.969  69.763  1.00  0.00           H
ATOM   2529  HW2 SOL   843      89.868   7.574  71.097  1.00  0.00           H
ATOM   2530  OW  SOL   844       9.092   5.543  78.445  1.00  0.00           O
ATOM   2531  HW1 SOL   844       8.687   5.766  77.607  1.00  0.00           H
ATOM   2532  HW2 SOL   844       9.786   6.192  78.557  1.00  0.00           H
ATOM   2533  OW  SOL   845      13.732   8.348  77.401  1.00  0.00           O
ATOM   2534  HW1 SOL   845      14.149   8.898  76.737  1.00  0.00           H
ATOM   2535  HW2 SOL   845      14.395   8.253  78.085  1.00  0.00           H
ATOM   2536  OW  SOL   846      12.789  30.856  77.811  1.00  0.00           O
ATOM   2537  HW1 SOL   846      13.660  31.183  78.038  1.00  0.00           H
ATOM   2538  HW2 SOL   846      12.525  30.334  78.568  1.00  0.00           H
ATOM   2539  OW  SOL   847      17.370   7.003  72.719  1.00  0.00           O
ATOM   2540  HW1 SOL   847      17.475   6.654  73.605  1.00  0.00           H
ATOM   2541  HW2 SOL   847      17.461   7.950  72.823  1.00  0.00           H
ATOM   2542  OW  SOL   848      15.005  84.461  66.024  1.00  0.00           O
ATOM   2543  HW1 SOL   848      15.070  83.573  65.670  1.00  0.00           H
ATOM   2544  HW2 SOL   848      14.227  84.440  66.581  1.00  0.00           H
ATOM   2545  OW  SOL   849      25.969   3.119  75.406  1.00  0.00           O
ATOM   2546  HW1 SOL   849      25.455   3.113  74.598  1.00  0.00           H
ATOM   2547  HW2 SOL   849      25.353   2.844  76.084  1.00  0.00           H
ATOM   2548  OW  SOL   850       0.002  25.379  76.943  1.00  0.00           O
ATOM   2549  HW1 SOL   850      -0.884  25.558  77.260  1.00  0.00           H
ATOM   2550  HW2 SOL   850      -0.066  24.527  76.512  1.00  0.00           H
ATOM   2551  OW  SOL   851       9.892   9.081  90.799  1.00  0.00           O
ATOM   2552  HW1 SOL   851      10.070   9.226  91.729  1.00  0.00           H
ATOM   2553  HW2 SOL   851      10.353   8.269  90.591  1.00  0.00           H
ATOM   2554  OW  SOL   852       5.914   3.948  72.539  1.00  0.00           O
ATOM   2555  HW1 SOL   852       5.788   4.434  73.354  1.00  0.00           H
ATOM   2556  HW2 SOL   852       6.738   3.477  72.666  1.00  0.00           H
ATOM   2557  OW  SOL   853       0.935  13.505  84.936  1.00  0.00           O
ATOM   2558  HW1 SOL   853       0.901  14.242  84.326  1.00  0.00           H
ATOM   2559  HW2 SOL   853       0.860  12.730  84.380  1.00  0.00           H
ATOM   2560  OW  SOL   854      16.405  18.021  78.321  1.00  0.00           O
ATOM   2561  HW1 SOL   854      16.970  18.307  77.603  1.00  0.00           H
ATOM   2562  HW2 SOL   854      15.758  17.451  77.905  1.00  0.00           H
ATOM   2563  OW  SOL   855      19.876  15.732  95.099  1.00  0.00           O
ATOM   2564  HW1 SOL   855      20.323  16.134  94.355  1.00  0.00           H
ATOM   2565  HW2 SOL   855      20.500  15.802  95.821  1.00  0.00           H
ATOM   2566  OW  SOL   856       5.000   6.378  92.172  1.00  0.00           O
ATOM   2567  HW1 SOL   856       5.212   7.246  92.514  1.00  0.00           H
ATOM   2568  HW2 SOL   856       5.787   6.107  91.700  1.00  0.00           H
ATOM   2569  OW  SOL   857       2.943  85.904  75.087  1.00  0.00           O
ATOM   2570  HW1 SOL   857       2.981  86.521  75.817  1.00  0.00           H
ATOM   2571  HW2 SOL   857       2.401  85.184  75.410  1.00  0.00           H
ATOM   2572  OW  SOL   858       9.880  24.906  75.058  1.00  0.00           O
ATOM   2573  HW1 SOL   858       9.330  24.658  74.314  1.00  0.00           H
ATOM   2574  HW2 SOL   858      10.769  24.684  74.783  1.00  0.00           H
ATOM   2575  OW  SOL   859       2.172   8.364  83.111  1.00  0.00           O
ATOM   2576  HW1 SOL   859       2.366   8.504  84.038  1.00  0.00           H
ATOM   2577  HW2 SOL   859       2.794   7.690  82.836  1.00  0.00           H
ATOM   2578  OW  SOL   860      89.577  12.029  73.471  1.00  0.00           O
ATOM   2579  HW1 SOL   860      90.351  11.485  73.611  1.00  0.00           H
ATOM   2580  HW2 SOL   860      89.540  12.153  72.522  1.00  0.00           H
ATOM   2581  OW  SOL   861       5.716  10.016  87.208  1.00  0.00           O
ATOM   2582  HW1 SOL   861       5.716  10.868  87.644  1.00  0.00           H
ATOM   2583  HW2 SOL   861       5.281   9.430  87.828  1.00  0.00           H
ATOM   2584  OW  SOL   862       2.210   6.031  80.826  1.00  0.00           O
ATOM   2585  HW1 SOL   862       2.286   6.960  81.043  1.00  0.00           H
ATOM   2586  HW2 SOL   862       1.367   5.767  81.195  1.00  0.00           H
ATOM   2587  OW  SOL   863      14.555   3.948 102.221  1.00  0.00           O
ATOM   2588  HW1 SOL   863      14.181   3.569 101.426  1.00  0.00           H
ATOM   2589  HW2 SOL   863      14.077   4.768 102.345  1.00  0.00           H
ATOM   2590  OW  SOL   864      86.570  10.939  67.854  1.00  0.00           O
ATOM   2591  HW1 SOL   864      85.822  10.355  67.982  1.00  0.00           H
ATOM   2592  HW2 SOL   864      87.161  10.450  67.281  1.00  0.00           H
ATOM   2593  OW  SOL   865      16.728  15.228  72.893  1.00  0.00           O
ATOM   2594  HW1 SOL   865      16.419  15.957  73.431  1.00  0.00           H
ATOM   2595  HW2 SOL   865      17.639  15.444  72.697  1.00  0.00           H
ATOM   2596  OW  SOL   866      74.057  28.497  74.311  1.00  0.00           O
ATOM   2597  HW1 SOL   866      74.517  29.227  74.726  1.00  0.00           H
ATOM   2598  HW2 SOL   866      74.711  28.094  73.740  1.00  0.00           H
ATOM   2599  OW  SOL   867      15.677  10.016  79.652  1.00  0.00           O
ATOM   2600  HW1 SOL   867      15.178  10.586  79.067  1.00  0.00           H
ATOM   2601  HW2 SOL   867      15.542  10.389  80.523  1.00  0.00           H
ATOM   2602  OW  SOL   868      19.360   6.609  77.753  1.00  0.00           O
ATOM   2603  HW1 SOL   868      19.925   7.346  77.986  1.00  0.00           H
ATOM   2604  HW2 SOL   868      18.526   6.801  78.181  1.00  0.00           H
ATOM   2605  OW  SOL   869       0.443  85.687  88.501  1.00  0.00           O
ATOM   2606  HW1 SOL   869       0.855  86.132  89.242  1.00  0.00           H
ATOM   2607  HW2 SOL   869       1.017  85.877  87.759  1.00  0.00           H
ATOM   2608  OW  SOL   870       4.256  10.707  68.247  1.00  0.00           O
ATOM   2609  HW1 SOL   870       4.745  10.321  68.973  1.00  0.00           H
ATOM   2610  HW2 SOL   870       4.330  10.067  67.540  1.00  0.00           H
ATOM   2611  OW  SOL   871       7.658   9.190  71.922  1.00  0.00           O
ATOM   2612  HW1 SOL   871       7.890   8.270  71.791  1.00  0.00           H
ATOM   2613  HW2 SOL   871       8.063   9.647  71.184  1.00  0.00           H
ATOM   2614  OW  SOL   872       5.345  85.445  69.335  1.00  0.00           O
ATOM   2615  HW1 SOL   872       5.886  85.214  70.090  1.00  0.00           H
ATOM   2616  HW2 SOL   872       5.633  84.850  68.643  1.00  0.00           H
ATOM   2617  OW  SOL   873      15.001  12.128  78.014  1.00  0.00           O
ATOM   2618  HW1 SOL   873      15.488  12.049  77.194  1.00  0.00           H
ATOM   2619  HW2 SOL   873      14.081  12.111  77.751  1.00  0.00           H
ATOM   2620  OW  SOL   874      27.252   4.554  88.299  1.00  0.00           O
ATOM   2621  HW1 SOL   874      26.628   4.744  87.598  1.00  0.00           H
ATOM   2622  HW2 SOL   874      27.141   3.619  88.472  1.00  0.00           H
ATOM   2623  OW  SOL   875      13.966  21.486  92.944  1.00  0.00           O
ATOM   2624  HW1 SOL   875      13.316  22.166  92.766  1.00  0.00           H
ATOM   2625  HW2 SOL   875      14.808  21.914  92.794  1.00  0.00           H
ATOM   2626  OW  SOL   876       4.606  91.642  88.619  1.00  0.00           O
ATOM   2627  HW1 SOL   876       5.505  91.761  88.927  1.00  0.00           H
ATOM   2628  HW2 SOL   876       4.247  90.961  89.188  1.00  0.00           H
ATOM   2629  OW  SOL   877      10.089  16.412  79.362  1.00  0.00           O
ATOM   2630  HW1 SOL   877       9.582  16.123  80.121  1.00  0.00           H
ATOM   2631  HW2 SOL   877      10.900  15.905  79.408  1.00  0.00           H
ATOM   2632  OW  SOL   878       5.450  32.003  81.475  1.00  0.00           O
ATOM   2633  HW1 SOL   878       6.107  31.307  81.474  1.00  0.00           H
ATOM   2634  HW2 SOL   878       4.871  31.788  80.744  1.00  0.00           H
ATOM   2635  OW  SOL   879       9.273   3.502  70.065  1.00  0.00           O
ATOM   2636  HW1 SOL   879       8.728   2.718  70.124  1.00  0.00           H
ATOM   2637  HW2 SOL   879      10.070   3.277  70.545  1.00  0.00           H
ATOM   2638  OW  SOL   880      20.644   3.311  81.812  1.00  0.00           O
ATOM   2639  HW1 SOL   880      20.337   3.779  82.588  1.00  0.00           H
ATOM   2640  HW2 SOL   880      21.101   3.976  81.296  1.00  0.00           H
ATOM   2641  OW  SOL   881      17.471  16.571  82.520  1.00  0.00           O
ATOM   2642  HW1 SOL   881      17.593  16.403  83.455  1.00  0.00           H
ATOM   2643  HW2 SOL   881      16.827  15.920  82.241  1.00  0.00           H
ATOM   2644  OW  SOL   882      22.941   5.357  90.130  1.00  0.00           O
ATOM   2645  HW1 SOL   882      23.674   5.908  90.404  1.00  0.00           H
ATOM   2646  HW2 SOL   882      22.269   5.504  90.795  1.00  0.00           H
ATOM   2647  OW  SOL   883      13.011   8.510  87.482  1.00  0.00           O
ATOM   2648  HW1 SOL   883      12.249   9.041  87.711  1.00  0.00           H
ATOM   2649  HW2 SOL   883      13.529   9.070  86.904  1.00  0.00           H
ATOM   2650  OW  SOL   884       8.761   9.708  94.233  1.00  0.00           O
ATOM   2651  HW1 SOL   884       8.927   8.843  94.608  1.00  0.00           H
ATOM   2652  HW2 SOL   884       8.429  10.228  94.965  1.00  0.00           H
ATOM   2653  OW  SOL   885      16.858  92.238  89.787  1.00  0.00           O
ATOM   2654  HW1 SOL   885      17.705  91.796  89.847  1.00  0.00           H
ATOM   2655  HW2 SOL   885      16.269  91.580  89.418  1.00  0.00           H
ATOM   2656  OW  SOL   886       4.914   8.700  70.671  1.00  0.00           O
ATOM   2657  HW1 SOL   886       5.305   8.028  71.229  1.00  0.00           H
ATOM   2658  HW2 SOL   886       5.363   9.508  70.919  1.00  0.00           H
ATOM   2659  OW  SOL   887       4.585  13.707  81.887  1.00  0.00           O
ATOM   2660  HW1 SOL   887       5.462  13.880  82.231  1.00  0.00           H
ATOM   2661  HW2 SOL   887       4.167  14.567  81.853  1.00  0.00           H
ATOM   2662  OW  SOL   888       4.261  21.828  96.421  1.00  0.00           O
ATOM   2663  HW1 SOL   888       4.519  21.141  95.806  1.00  0.00           H
ATOM   2664  HW2 SOL   888       5.041  22.376  96.510  1.00  0.00           H
ATOM   2665  OW  SOL   889      15.319  92.686  75.225  1.00  0.00           O
ATOM   2666  HW1 SOL   889      16.238  92.954  75.253  1.00  0.00           H
ATOM   2667  HW2 SOL   889      15.257  92.120  74.456  1.00  0.00           H
ATOM   2668  OW  SOL   890       6.178  16.745  95.444  1.00  0.00           O
ATOM   2669  HW1 SOL   890       6.078  16.047  94.797  1.00  0.00           H
ATOM   2670  HW2 SOL   890       6.589  16.319  96.196  1.00  0.00           H
ATOM   2671  OW  SOL   891      23.237  14.116  72.971  1.00  0.00           O
ATOM   2672  HW1 SOL   891      23.010  14.071  72.043  1.00  0.00           H
ATOM   2673  HW2 SOL   891      23.309  13.202  73.246  1.00  0.00           H
ATOM   2674  OW  SOL   892       9.396  89.665  70.698  1.00  0.00           O
ATOM   2675  HW1 SOL   892       8.697  89.280  70.169  1.00  0.00           H
ATOM   2676  HW2 SOL   892      10.097  89.013  70.682  1.00  0.00           H
ATOM   2677  OW  SOL   893      13.503   7.099  71.114  1.00  0.00           O
ATOM   2678  HW1 SOL   893      14.080   6.374  71.355  1.00  0.00           H
ATOM   2679  HW2 SOL   893      14.009   7.886  71.314  1.00  0.00           H
ATOM   2680  OW  SOL   894       7.677   6.396  71.785  1.00  0.00           O
ATOM   2681  HW1 SOL   894       6.792   6.124  71.541  1.00  0.00           H
ATOM   2682  HW2 SOL   894       7.974   5.723  72.398  1.00  0.00           H
ATOM   2683  OW  SOL   895      22.220   3.236  88.284  1.00  0.00           O
ATOM   2684  HW1 SOL   895      23.057   3.183  87.823  1.00  0.00           H
ATOM   2685  HW2 SOL   895      22.372   3.872  88.983  1.00  0.00           H
ATOM   2686  OW  SOL   896       8.787  15.883  96.808  1.00  0.00           O
ATOM   2687  HW1 SOL   896       9.007  15.245  96.130  1.00  0.00           H
ATOM   2688  HW2 SOL   896       8.587  15.354  97.580  1.00  0.00           H
ATOM   2689  OW  SOL   897       3.099   3.461  67.151  1.00  0.00           O
ATOM   2690  HW1 SOL   897       3.618   2.781  67.581  1.00  0.00           H
ATOM   2691  HW2 SOL   897       2.269   3.466  67.627  1.00  0.00           H
ATOM   2692  OW  SOL   898       6.011   3.044  68.478  1.00  0.00           O
ATOM   2693  HW1 SOL   898       6.519   2.525  69.102  1.00  0.00           H
ATOM   2694  HW2 SOL   898       5.200   3.250  68.942  1.00  0.00           H
ATOM   2695  OW  SOL   899      13.074  11.187  81.720  1.00  0.00           O
ATOM   2696  HW1 SOL   899      13.743  10.697  82.198  1.00  0.00           H
ATOM   2697  HW2 SOL   899      13.132  10.859  80.822  1.00  0.00           H
ATOM   2698  OW  SOL   900      86.604  12.608  84.732  1.00  0.00           O
ATOM   2699  HW1 SOL   900      86.393  11.934  84.086  1.00  0.00           H
ATOM   2700  HW2 SOL   900      86.257  12.266  85.556  1.00  0.00           H
ATOM   2701  OW  SOL   901      10.784   3.571  75.510  1.00  0.00           O
ATOM   2702  HW1 SOL   901      11.193   3.141  76.260  1.00  0.00           H
ATOM   2703  HW2 SOL   901      11.469   3.591  74.841  1.00  0.00           H
ATOM   2704  OW  SOL   902      16.692   3.171  84.889  1.00  0.00           O
ATOM   2705  HW1 SOL   902      16.229   2.599  85.501  1.00  0.00           H
ATOM   2706  HW2 SOL   902      17.330   3.636  85.431  1.00  0.00           H
ATOM   2707  OW  SOL   903       0.677   3.802  68.093  1.00  0.00           O
ATOM   2708  HW1 SOL   903       0.107   3.231  67.578  1.00  0.00           H
ATOM   2709  HW2 SOL   903       0.383   3.683  68.996  1.00  0.00           H
ATOM   2710  OW  SOL   904       6.991  86.996  82.309  1.00  0.00           O
ATOM   2711  HW1 SOL   904       6.097  87.324  82.408  1.00  0.00           H
ATOM   2712  HW2 SOL   904       7.480  87.412  83.019  1.00  0.00           H
ATOM   2713  OW  SOL   905       5.811  30.796  86.119  1.00  0.00           O
ATOM   2714  HW1 SOL   905       5.696  31.741  86.022  1.00  0.00           H
ATOM   2715  HW2 SOL   905       5.639  30.627  87.046  1.00  0.00           H
ATOM   2716  OW  SOL   906       9.835   9.021  74.130  1.00  0.00           O
ATOM   2717  HW1 SOL   906      10.284   8.258  73.764  1.00  0.00           H
ATOM   2718  HW2 SOL   906       9.759   9.629  73.395  1.00  0.00           H
ATOM   2719  OW  SOL   907       5.691  11.957  79.822  1.00  0.00           O
ATOM   2720  HW1 SOL   907       5.462  12.034  80.748  1.00  0.00           H
ATOM   2721  HW2 SOL   907       6.521  11.480  79.819  1.00  0.00           H
ATOM   2722  OW  SOL   908      17.669   0.405  84.063  1.00  0.00           O
ATOM   2723  HW1 SOL   908      17.862   1.029  84.763  1.00  0.00           H
ATOM   2724  HW2 SOL   908      16.744   0.189  84.182  1.00  0.00           H
ATOM   2725  OW  SOL   909       1.007  91.903  72.316  1.00  0.00           O
ATOM   2726  HW1 SOL   909       0.129  92.165  72.038  1.00  0.00           H
ATOM   2727  HW2 SOL   909       0.988  90.946  72.299  1.00  0.00           H
ATOM   2728  OW  SOL   910      12.959   2.848 100.419  1.00  0.00           O
ATOM   2729  HW1 SOL   910      12.280   3.403 100.037  1.00  0.00           H
ATOM   2730  HW2 SOL   910      12.477   2.185 100.913  1.00  0.00           H
ATOM   2731  OW  SOL   911       9.754  27.016  81.254  1.00  0.00           O
ATOM   2732  HW1 SOL   911       9.933  27.071  80.315  1.00  0.00           H
ATOM   2733  HW2 SOL   911      10.492  26.522  81.611  1.00  0.00           H
ATOM   2734  OW  SOL   912       9.695  10.731  84.434  1.00  0.00           O
ATOM   2735  HW1 SOL   912       8.934  11.191  84.082  1.00  0.00           H
ATOM   2736  HW2 SOL   912      10.233  11.419  84.824  1.00  0.00           H
ATOM   2737  OW  SOL   913       2.003  16.945  85.448  1.00  0.00           O
ATOM   2738  HW1 SOL   913       1.626  16.626  84.628  1.00  0.00           H
ATOM   2739  HW2 SOL   913       2.555  17.682  85.187  1.00  0.00           H
ATOM   2740  OW  SOL   914      14.674  10.065  85.899  1.00  0.00           O
ATOM   2741  HW1 SOL   914      13.931  10.307  85.345  1.00  0.00           H
ATOM   2742  HW2 SOL   914      15.064  10.901  86.154  1.00  0.00           H
ATOM   2743  OW  SOL   915       8.211  87.368  76.555  1.00  0.00           O
ATOM   2744  HW1 SOL   915       8.346  88.271  76.266  1.00  0.00           H
ATOM   2745  HW2 SOL   915       7.668  86.976  75.870  1.00  0.00           H
ATOM   2746  OW  SOL   916      10.362  10.875  71.862  1.00  0.00           O
ATOM   2747  HW1 SOL   916       9.770  10.721  71.126  1.00  0.00           H
ATOM   2748  HW2 SOL   916      10.900  11.617  71.586  1.00  0.00           H
ATOM   2749  OW  SOL   917      87.233  88.215  83.066  1.00  0.00           O
ATOM   2750  HW1 SOL   917      87.340  89.126  83.340  1.00  0.00           H
ATOM   2751  HW2 SOL   917      87.129  87.729  83.884  1.00  0.00           H
ATOM   2752  OW  SOL   918      20.707  89.741  83.616  1.00  0.00           O
ATOM   2753  HW1 SOL   918      21.360  89.680  84.313  1.00  0.00           H
ATOM   2754  HW2 SOL   918      20.767  88.902  83.158  1.00  0.00           H
ATOM   2755  OW  SOL   919      14.810  93.380  88.565  1.00  0.00           O
ATOM   2756  HW1 SOL   919      14.681  92.619  87.998  1.00  0.00           H
ATOM   2757  HW2 SOL   919      15.611  93.184  89.051  1.00  0.00           H
ATOM   2758  OW  SOL   920      21.498  11.207  79.491  1.00  0.00           O
ATOM   2759  HW1 SOL   920      21.863  11.571  80.298  1.00  0.00           H
ATOM   2760  HW2 SOL   920      22.263  11.001  78.954  1.00  0.00           H
ATOM   2761  OW  SOL   921       9.723  18.727  77.773  1.00  0.00           O
ATOM   2762  HW1 SOL   921       9.957  17.924  78.239  1.00  0.00           H
ATOM   2763  HW2 SOL   921       9.447  19.332  78.461  1.00  0.00           H
ATOM   2764  OW  SOL   922      17.407  13.814  77.194  1.00  0.00           O
ATOM   2765  HW1 SOL   922      17.176  13.442  76.343  1.00  0.00           H
ATOM   2766  HW2 SOL   922      16.685  14.407  77.402  1.00  0.00           H
ATOM   2767  OW  SOL   923       6.051  89.014  72.164  1.00  0.00           O
ATOM   2768  HW1 SOL   923       6.966  88.878  71.916  1.00  0.00           H
ATOM   2769  HW2 SOL   923       5.811  88.217  72.637  1.00  0.00           H
ATOM   2770  OW  SOL   924       1.386   0.756  85.550  1.00  0.00           O
ATOM   2771  HW1 SOL   924       1.732   0.566  86.422  1.00  0.00           H
ATOM   2772  HW2 SOL   924       2.045   0.409  84.949  1.00  0.00           H
ATOM   2773  OW  SOL   925       7.634   5.740  76.065  1.00  0.00           O
ATOM   2774  HW1 SOL   925       7.366   6.530  75.595  1.00  0.00           H
ATOM   2775  HW2 SOL   925       6.996   5.076  75.803  1.00  0.00           H
ATOM   2776  OW  SOL   926      12.584   0.439  78.700  1.00  0.00           O
ATOM   2777  HW1 SOL   926      13.407   0.253  79.153  1.00  0.00           H
ATOM   2778  HW2 SOL   926      12.272  -0.417  78.407  1.00  0.00           H
ATOM   2779  OW  SOL   927       1.809  84.016  83.181  1.00  0.00           O
ATOM   2780  HW1 SOL   927       1.756  83.565  84.024  1.00  0.00           H
ATOM   2781  HW2 SOL   927       1.994  83.323  82.548  1.00  0.00           H
ATOM   2782  OW  SOL   928      15.518   7.303  86.510  1.00  0.00           O
ATOM   2783  HW1 SOL   928      15.741   8.229  86.416  1.00  0.00           H
ATOM   2784  HW2 SOL   928      14.569   7.271  86.391  1.00  0.00           H
ATOM   2785  OW  SOL   929      17.571   1.048  68.412  1.00  0.00           O
ATOM   2786  HW1 SOL   929      17.121   0.209  68.514  1.00  0.00           H
ATOM   2787  HW2 SOL   929      18.239   0.883  67.747  1.00  0.00           H
ATOM   2788  OW  SOL   930      14.338  91.084  77.385  1.00  0.00           O
ATOM   2789  HW1 SOL   930      14.712  91.604  76.672  1.00  0.00           H
ATOM   2790  HW2 SOL   930      14.746  91.435  78.176  1.00  0.00           H
ATOM   2791  OW  SOL   931       2.316  12.245  65.146  1.00  0.00           O
ATOM   2792  HW1 SOL   931       2.580  11.425  65.564  1.00  0.00           H
ATOM   2793  HW2 SOL   931       2.332  12.052  64.209  1.00  0.00           H
ATOM   2794  OW  SOL   932      13.344   3.633  84.291  1.00  0.00           O
ATOM   2795  HW1 SOL   932      13.114   3.963  85.160  1.00  0.00           H
ATOM   2796  HW2 SOL   932      14.260   3.368  84.370  1.00  0.00           H
ATOM   2797  OW  SOL   933      19.996  90.582  76.687  1.00  0.00           O
ATOM   2798  HW1 SOL   933      19.209  90.851  77.160  1.00  0.00           H
ATOM   2799  HW2 SOL   933      20.705  91.076  77.099  1.00  0.00           H
ATOM   2800  OW  SOL   934       7.968  88.731  68.243  1.00  0.00           O
ATOM   2801  HW1 SOL   934       8.565  88.885  67.510  1.00  0.00           H
ATOM   2802  HW2 SOL   934       7.793  87.790  68.216  1.00  0.00           H
ATOM   2803  OW  SOL   935      20.099   9.806  82.317  1.00  0.00           O
ATOM   2804  HW1 SOL   935      19.268   9.331  82.315  1.00  0.00           H
ATOM   2805  HW2 SOL   935      19.946  10.560  81.748  1.00  0.00           H
ATOM   2806  OW  SOL   936      27.065   9.409  80.734  1.00  0.00           O
ATOM   2807  HW1 SOL   936      26.221   8.980  80.586  1.00  0.00           H
ATOM   2808  HW2 SOL   936      26.997  10.240  80.265  1.00  0.00           H
ATOM   2809  OW  SOL   937      16.932  13.821  93.179  1.00  0.00           O
ATOM   2810  HW1 SOL   937      16.104  13.924  92.710  1.00  0.00           H
ATOM   2811  HW2 SOL   937      17.381  14.658  93.059  1.00  0.00           H
ATOM   2812  OW  SOL   938       7.742   2.101  82.909  1.00  0.00           O
ATOM   2813  HW1 SOL   938       8.151   2.934  82.673  1.00  0.00           H
ATOM   2814  HW2 SOL   938       7.469   1.722  82.074  1.00  0.00           H
ATOM   2815  OW  SOL   939      14.317  14.387  84.971  1.00  0.00           O
ATOM   2816  HW1 SOL   939      14.307  15.336  84.846  1.00  0.00           H
ATOM   2817  HW2 SOL   939      13.821  14.042  84.229  1.00  0.00           H
ATOM   2818  OW  SOL   940      12.397   0.909  82.994  1.00  0.00           O
ATOM   2819  HW1 SOL   940      12.543   1.846  83.130  1.00  0.00           H
ATOM   2820  HW2 SOL   940      11.567   0.729  83.436  1.00  0.00           H
ATOM   2821  OW  SOL   941       7.306  13.025  92.321  1.00  0.00           O
ATOM   2822  HW1 SOL   941       7.070  12.493  93.081  1.00  0.00           H
ATOM   2823  HW2 SOL   941       7.585  12.390  91.661  1.00  0.00           H
ATOM   2824  OW  SOL   942       6.958  14.603  82.839  1.00  0.00           O
ATOM   2825  HW1 SOL   942       7.480  15.286  82.418  1.00  0.00           H
ATOM   2826  HW2 SOL   942       6.885  14.885  83.751  1.00  0.00           H
ATOM   2827  OW  SOL   943       5.065  26.941  79.740  1.00  0.00           O
ATOM   2828  HW1 SOL   943       4.473  26.329  80.178  1.00  0.00           H
ATOM   2829  HW2 SOL   943       5.869  26.909  80.257  1.00  0.00           H
ATOM   2830  OW  SOL   944       9.419   4.087  67.274  1.00  0.00           O
ATOM   2831  HW1 SOL   944      10.321   4.013  66.963  1.00  0.00           H
ATOM   2832  HW2 SOL   944       9.502   4.372  68.184  1.00  0.00           H
ATOM   2833  OW  SOL   945      10.711  10.159  99.120  1.00  0.00           O
ATOM   2834  HW1 SOL   945      10.041  10.341  99.779  1.00  0.00           H
ATOM   2835  HW2 SOL   945      10.362   9.421  98.620  1.00  0.00           H
ATOM   2836  OW  SOL   946       3.987   9.655  74.218  1.00  0.00           O
ATOM   2837  HW1 SOL   946       3.270  10.055  73.727  1.00  0.00           H
ATOM   2838  HW2 SOL   946       3.637   9.538  75.102  1.00  0.00           H
ATOM   2839  OW  SOL   947       6.698  89.844  85.654  1.00  0.00           O
ATOM   2840  HW1 SOL   947       5.905  90.379  85.687  1.00  0.00           H
ATOM   2841  HW2 SOL   947       6.437  89.005  86.034  1.00  0.00           H
ATOM   2842  OW  SOL   948      12.059   4.298  66.417  1.00  0.00           O
ATOM   2843  HW1 SOL   948      12.399   4.257  67.311  1.00  0.00           H
ATOM   2844  HW2 SOL   948      12.390   3.504  65.998  1.00  0.00           H
ATOM   2845  OW  SOL   949      20.849  17.880  90.249  1.00  0.00           O
ATOM   2846  HW1 SOL   949      20.294  18.482  89.753  1.00  0.00           H
ATOM   2847  HW2 SOL   949      21.143  17.237  89.604  1.00  0.00           H
ATOM   2848  OW  SOL   950      17.111   7.052  88.805  1.00  0.00           O
ATOM   2849  HW1 SOL   950      16.310   7.107  88.284  1.00  0.00           H
ATOM   2850  HW2 SOL   950      17.598   7.844  88.580  1.00  0.00           H
ATOM   2851  OW  SOL   951      89.008  13.712  84.125  1.00  0.00           O
ATOM   2852  HW1 SOL   951      89.586  13.387  84.815  1.00  0.00           H
ATOM   2853  HW2 SOL   951      88.124  13.562  84.462  1.00  0.00           H
ATOM   2854  OW  SOL   952       6.134  18.909  82.262  1.00  0.00           O
ATOM   2855  HW1 SOL   952       6.132  18.497  83.127  1.00  0.00           H
ATOM   2856  HW2 SOL   952       6.141  19.848  82.444  1.00  0.00           H
ATOM   2857  OW  SOL   953       9.458  10.059  76.941  1.00  0.00           O
ATOM   2858  HW1 SOL   953       9.770  10.116  76.038  1.00  0.00           H
ATOM   2859  HW2 SOL   953       9.911   9.298  77.304  1.00  0.00           H
ATOM   2860  OW  SOL   954      15.144   9.063  90.835  1.00  0.00           O
ATOM   2861  HW1 SOL   954      14.586   9.735  91.227  1.00  0.00           H
ATOM   2862  HW2 SOL   954      15.600   8.667  91.578  1.00  0.00           H
ATOM   2863  OW  SOL   955      15.445   1.098  77.274  1.00  0.00           O
ATOM   2864  HW1 SOL   955      15.474   1.992  76.934  1.00  0.00           H
ATOM   2865  HW2 SOL   955      14.845   0.637  76.687  1.00  0.00           H
ATOM   2866  OW  SOL   956      15.839  12.433  86.233  1.00  0.00           O
ATOM   2867  HW1 SOL   956      16.641  12.311  85.725  1.00  0.00           H
ATOM   2868  HW2 SOL   956      15.279  12.971  85.672  1.00  0.00           H
ATOM   2869  OW  SOL   957      14.449   8.592  82.779  1.00  0.00           O
ATOM   2870  HW1 SOL   957      13.862   8.872  83.481  1.00  0.00           H
ATOM   2871  HW2 SOL   957      14.542   7.648  82.907  1.00  0.00           H
ATOM   2872  OW  SOL   958      14.792   9.690  75.149  1.00  0.00           O
ATOM   2873  HW1 SOL   958      15.351  10.466  75.109  1.00  0.00           H
ATOM   2874  HW2 SOL   958      14.088   9.869  74.525  1.00  0.00           H
ATOM   2875  OW  SOL   959       5.923   0.811  84.884  1.00  0.00           O
ATOM   2876  HW1 SOL   959       6.565   0.206  85.256  1.00  0.00           H
ATOM   2877  HW2 SOL   959       6.407   1.293  84.214  1.00  0.00           H
ATOM   2878  OW  SOL   960      92.526  20.634  77.754  1.00  0.00           O
ATOM   2879  HW1 SOL   960      93.291  20.616  78.330  1.00  0.00           H
ATOM   2880  HW2 SOL   960      92.546  21.504  77.355  1.00  0.00           H
ATOM   2881  OW  SOL   961       9.327   4.229  81.356  1.00  0.00           O
ATOM   2882  HW1 SOL   961       9.281   3.894  80.460  1.00  0.00           H
ATOM   2883  HW2 SOL   961      10.021   4.887  81.330  1.00  0.00           H
ATOM   2884  OW  SOL   962      22.716   0.792 108.865  1.00  0.00           O
ATOM   2885  HW1 SOL   962      23.273   0.925 108.098  1.00  0.00           H
ATOM   2886  HW2 SOL   962      23.114   1.332 109.548  1.00  0.00           H
ATOM   2887  OW  SOL   963      92.349  88.464  86.889  1.00  0.00           O
ATOM   2888  HW1 SOL   963      93.242  88.523  86.549  1.00  0.00           H
ATOM   2889  HW2 SOL   963      91.836  88.119  86.158  1.00  0.00           H
ATOM   2890  OW  SOL   964      18.049   0.224  75.202  1.00  0.00           O
ATOM   2891  HW1 SOL   964      17.948   0.609  74.332  1.00  0.00           H
ATOM   2892  HW2 SOL   964      18.902   0.537  75.505  1.00  0.00           H
ATOM   2893  OW  SOL   965       8.481  87.590  79.745  1.00  0.00           O
ATOM   2894  HW1 SOL   965       8.234  88.005  80.571  1.00  0.00           H
ATOM   2895  HW2 SOL   965       7.735  87.744  79.166  1.00  0.00           H
ATOM   2896  OW  SOL   966       4.773  22.525  85.828  1.00  0.00           O
ATOM   2897  HW1 SOL   966       3.846  22.393  85.630  1.00  0.00           H
ATOM   2898  HW2 SOL   966       4.799  22.671  86.773  1.00  0.00           H
ATOM   2899  OW  SOL   967      12.304  12.381  76.924  1.00  0.00           O
ATOM   2900  HW1 SOL   967      11.612  12.518  76.276  1.00  0.00           H
ATOM   2901  HW2 SOL   967      11.932  12.706  77.744  1.00  0.00           H
ATOM   2902  OW  SOL   968      92.669  87.654  94.174  1.00  0.00           O
ATOM   2903  HW1 SOL   968      92.353  86.753  94.238  1.00  0.00           H
ATOM   2904  HW2 SOL   968      93.337  87.723  94.856  1.00  0.00           H
ATOM   2905  OW  SOL   969      13.833  92.170  71.551  1.00  0.00           O
ATOM   2906  HW1 SOL   969      14.351  91.665  72.178  1.00  0.00           H
ATOM   2907  HW2 SOL   969      13.687  91.568  70.821  1.00  0.00           H
ATOM   2908  OW  SOL   970      19.659   9.316  73.353  1.00  0.00           O
ATOM   2909  HW1 SOL   970      19.585   9.200  74.301  1.00  0.00           H
ATOM   2910  HW2 SOL   970      20.600   9.284  73.181  1.00  0.00           H
ATOM   2911  OW  SOL   971       6.316   0.016  68.719  1.00  0.00           O
ATOM   2912  HW1 SOL   971       5.367   0.130  68.662  1.00  0.00           H
ATOM   2913  HW2 SOL   971       6.473  -0.863  68.375  1.00  0.00           H
ATOM   2914  OW  SOL   972       8.022   1.337  76.353  1.00  0.00           O
ATOM   2915  HW1 SOL   972       8.486   0.516  76.184  1.00  0.00           H
ATOM   2916  HW2 SOL   972       7.117   1.071  76.519  1.00  0.00           H
ATOM   2917  OW  SOL   973      88.490   3.873  79.800  1.00  0.00           O
ATOM   2918  HW1 SOL   973      87.561   3.836  80.030  1.00  0.00           H
ATOM   2919  HW2 SOL   973      88.835   4.604  80.313  1.00  0.00           H
ATOM   2920  OW  SOL   974      11.341  14.993  87.365  1.00  0.00           O
ATOM   2921  HW1 SOL   974      12.149  15.484  87.518  1.00  0.00           H
ATOM   2922  HW2 SOL   974      11.035  14.756  88.240  1.00  0.00           H
ATOM   2923  OW  SOL   975       9.425  12.132  97.212  1.00  0.00           O
ATOM   2924  HW1 SOL   975      10.174  11.736  97.657  1.00  0.00           H
ATOM   2925  HW2 SOL   975       9.753  12.355  96.341  1.00  0.00           H
ATOM   2926  OW  SOL   976      90.179   7.180  67.536  1.00  0.00           O
ATOM   2927  HW1 SOL   976      89.682   6.596  66.963  1.00  0.00           H
ATOM   2928  HW2 SOL   976      91.090   7.059  67.269  1.00  0.00           H
ATOM   2929  OW  SOL   977       8.887  20.853  84.659  1.00  0.00           O
ATOM   2930  HW1 SOL   977       8.844  21.774  84.913  1.00  0.00           H
ATOM   2931  HW2 SOL   977       9.083  20.871  83.723  1.00  0.00           H
ATOM   2932  OW  SOL   978       7.417  15.863  77.075  1.00  0.00           O
ATOM   2933  HW1 SOL   978       7.401  15.002  76.658  1.00  0.00           H
ATOM   2934  HW2 SOL   978       7.567  15.678  78.002  1.00  0.00           H
ATOM   2935  OW  SOL   979      17.550   8.090  82.456  1.00  0.00           O
ATOM   2936  HW1 SOL   979      16.653   8.371  82.638  1.00  0.00           H
ATOM   2937  HW2 SOL   979      17.664   8.242  81.518  1.00  0.00           H
ATOM   2938  OW  SOL   980       5.284  11.649  77.107  1.00  0.00           O
ATOM   2939  HW1 SOL   980       4.598  10.983  77.072  1.00  0.00           H
ATOM   2940  HW2 SOL   980       5.482  11.742  78.039  1.00  0.00           H
ATOM   2941  OW  SOL   981      12.704  17.081  91.474  1.00  0.00           O
ATOM   2942  HW1 SOL   981      13.392  17.728  91.630  1.00  0.00           H
ATOM   2943  HW2 SOL   981      12.781  16.468  92.206  1.00  0.00           H
ATOM   2944  OW  SOL   982      19.694  12.900  82.056  1.00  0.00           O
ATOM   2945  HW1 SOL   982      20.233  13.453  82.622  1.00  0.00           H
ATOM   2946  HW2 SOL   982      19.375  13.493  81.375  1.00  0.00           H
ATOM   2947  OW  SOL   983       7.528  84.175  71.209  1.00  0.00           O
ATOM   2948  HW1 SOL   983       6.747  83.748  71.562  1.00  0.00           H
ATOM   2949  HW2 SOL   983       7.491  84.005  70.268  1.00  0.00           H
ATOM   2950  OW  SOL   984      91.885  17.121  84.306  1.00  0.00           O
ATOM   2951  HW1 SOL   984      91.950  16.540  83.548  1.00  0.00           H
ATOM   2952  HW2 SOL   984      91.097  16.830  84.764  1.00  0.00           H
ATOM   2953  OW  SOL   985      93.182   2.391  80.817  1.00  0.00           O
ATOM   2954  HW1 SOL   985      92.706   3.009  80.262  1.00  0.00           H
ATOM   2955  HW2 SOL   985      92.612   2.261  81.575  1.00  0.00           H
ATOM   2956  OW  SOL   986       5.516  24.162  78.352  1.00  0.00           O
ATOM   2957  HW1 SOL   986       4.746  24.669  78.612  1.00  0.00           H
ATOM   2958  HW2 SOL   986       5.829  23.767  79.165  1.00  0.00           H
ATOM   2959  OW  SOL   987       2.635  84.672  72.887  1.00  0.00           O
ATOM   2960  HW1 SOL   987       2.240  83.902  73.296  1.00  0.00           H
ATOM   2961  HW2 SOL   987       2.968  85.189  73.621  1.00  0.00           H
ATOM   2962  OW  SOL   988      88.257  25.173  74.241  1.00  0.00           O
ATOM   2963  HW1 SOL   988      88.509  25.217  73.318  1.00  0.00           H
ATOM   2964  HW2 SOL   988      88.715  24.404  74.578  1.00  0.00           H
ATOM   2965  OW  SOL   989       3.709   8.736  61.738  1.00  0.00           O
ATOM   2966  HW1 SOL   989       4.484   9.296  61.764  1.00  0.00           H
ATOM   2967  HW2 SOL   989       3.362   8.846  60.852  1.00  0.00           H
ATOM   2968  OW  SOL   990       9.073  92.532  71.496  1.00  0.00           O
ATOM   2969  HW1 SOL   990       8.370  92.367  72.125  1.00  0.00           H
ATOM   2970  HW2 SOL   990       9.254  91.676  71.108  1.00  0.00           H
ATOM   2971  OW  SOL   991      16.745  10.940  89.804  1.00  0.00           O
ATOM   2972  HW1 SOL   991      16.258  10.124  89.917  1.00  0.00           H
ATOM   2973  HW2 SOL   991      16.734  11.348  90.670  1.00  0.00           H
ATOM   2974  OW  SOL   992      15.473  15.374  91.311  1.00  0.00           O
ATOM   2975  HW1 SOL   992      14.706  15.902  91.534  1.00  0.00           H
ATOM   2976  HW2 SOL   992      15.116  14.617  90.847  1.00  0.00           H
ATOM   2977  OW  SOL   993       9.867  31.546  75.753  1.00  0.00           O
ATOM   2978  HW1 SOL   993      10.177  31.942  76.568  1.00  0.00           H
ATOM   2979  HW2 SOL   993       9.411  30.752  76.031  1.00  0.00           H
ATOM   2980  OW  SOL   994       4.564  19.207  91.906  1.00  0.00           O
ATOM   2981  HW1 SOL   994       3.665  19.396  91.638  1.00  0.00           H
ATOM   2982  HW2 SOL   994       4.713  19.772  92.664  1.00  0.00           H
ATOM   2983  OW  SOL   995      10.406  91.186  79.232  1.00  0.00           O
ATOM   2984  HW1 SOL   995      11.137  90.569  79.187  1.00  0.00           H
ATOM   2985  HW2 SOL   995       9.701  90.692  79.651  1.00  0.00           H
ATOM   2986  OW  SOL   996      28.655   8.296  79.002  1.00  0.00           O
ATOM   2987  HW1 SOL   996      27.909   8.020  78.470  1.00  0.00           H
ATOM   2988  HW2 SOL   996      28.262   8.699  79.776  1.00  0.00           H
ATOM   2989  OW  SOL   997      84.452  16.190  94.564  1.00  0.00           O
ATOM   2990  HW1 SOL   997      84.363  16.866  93.892  1.00  0.00           H
ATOM   2991  HW2 SOL   997      83.571  15.828  94.658  1.00  0.00           H
ATOM   2992  OW  SOL   998      16.736  21.674  78.394  1.00  0.00           O
ATOM   2993  HW1 SOL   998      16.880  20.971  77.760  1.00  0.00           H
ATOM   2994  HW2 SOL   998      16.013  21.361  78.938  1.00  0.00           H
ATOM   2995  OW  SOL   999       3.092   0.710  69.340  1.00  0.00           O
ATOM   2996  HW1 SOL   999       3.306   1.609  69.591  1.00  0.00           H
ATOM   2997  HW2 SOL   999       3.464   0.172  70.039  1.00  0.00           H
ATOM   2998  OW  SOL  1000      24.060  11.681  86.448  1.00  0.00           O
ATOM   2999  HW1 SOL  1000      23.557  12.033  85.714  1.00  0.00           H
ATOM   3000  HW2 SOL  1000      24.785  12.296  86.559  1.00  0.00           H
ATOM   3001  OW  SOL  1001      21.110  83.291  75.755  1.00  0.00           O
ATOM   3002  HW1 SOL  1001      20.153  83.322  75.734  1.00  0.00           H
ATOM   3003  HW2 SOL  1001      21.358  82.959  74.892  1.00  0.00           H
ATOM   3004  OW  SOL  1002       3.182  90.778  67.736  1.00  0.00           O
ATOM   3005  HW1 SOL  1002       3.604  90.500  68.549  1.00  0.00           H
ATOM   3006  HW2 SOL  1002       2.260  90.547  67.853  1.00  0.00           H
ATOM   3007  OW  SOL  1003       3.589   9.585  65.305  1.00  0.00           O
ATOM   3008  HW1 SOL  1003       4.482   9.324  65.078  1.00  0.00           H
ATOM   3009  HW2 SOL  1003       3.044   9.194  64.623  1.00  0.00           H
ATOM   3010  OW  SOL  1004      12.614  15.368  78.376  1.00  0.00           O
ATOM   3011  HW1 SOL  1004      13.522  15.281  78.086  1.00  0.00           H
ATOM   3012  HW2 SOL  1004      12.103  15.366  77.566  1.00  0.00           H
ATOM   3013  OW  SOL  1005      87.088  18.599  73.191  1.00  0.00           O
ATOM   3014  HW1 SOL  1005      87.022  17.652  73.071  1.00  0.00           H
ATOM   3015  HW2 SOL  1005      86.810  18.746  74.095  1.00  0.00           H
ATOM   3016  OW  SOL  1006      12.012  14.197  70.857  1.00  0.00           O
ATOM   3017  HW1 SOL  1006      11.434  14.744  70.326  1.00  0.00           H
ATOM   3018  HW2 SOL  1006      12.892  14.519  70.664  1.00  0.00           H
ATOM   3019  OW  SOL  1007       8.776  15.290  86.163  1.00  0.00           O
ATOM   3020  HW1 SOL  1007       8.554  16.204  86.344  1.00  0.00           H
ATOM   3021  HW2 SOL  1007       9.732  15.264  86.199  1.00  0.00           H
ATOM   3022  OW  SOL  1008      20.358  10.600  88.123  1.00  0.00           O
ATOM   3023  HW1 SOL  1008      20.851   9.800  88.305  1.00  0.00           H
ATOM   3024  HW2 SOL  1008      20.516  10.774  87.195  1.00  0.00           H
ATOM   3025  OW  SOL  1009      22.698   2.666  65.522  1.00  0.00           O
ATOM   3026  HW1 SOL  1009      21.932   2.344  65.996  1.00  0.00           H
ATOM   3027  HW2 SOL  1009      22.658   2.226  64.673  1.00  0.00           H
ATOM   3028  OW  SOL  1010      16.352  88.789  66.622  1.00  0.00           O
ATOM   3029  HW1 SOL  1010      16.747  89.185  67.398  1.00  0.00           H
ATOM   3030  HW2 SOL  1010      16.900  89.086  65.896  1.00  0.00           H
ATOM   3031  OW  SOL  1011       7.553   8.413  75.081  1.00  0.00           O
ATOM   3032  HW1 SOL  1011       8.292   8.594  74.500  1.00  0.00           H
ATOM   3033  HW2 SOL  1011       7.595   9.102  75.744  1.00  0.00           H
ATOM   3034  OW  SOL  1012      13.890   6.587  89.388  1.00  0.00           O
ATOM   3035  HW1 SOL  1012      13.542   6.957  88.577  1.00  0.00           H
ATOM   3036  HW2 SOL  1012      13.935   7.329  89.991  1.00  0.00           H
ATOM   3037  OW  SOL  1013       6.661  22.811  68.287  1.00  0.00           O
ATOM   3038  HW1 SOL  1013       6.256  23.204  67.514  1.00  0.00           H
ATOM   3039  HW2 SOL  1013       5.935  22.398  68.755  1.00  0.00           H
ATOM   3040  OW  SOL  1014      15.941  13.744  88.635  1.00  0.00           O
ATOM   3041  HW1 SOL  1014      15.412  13.328  89.315  1.00  0.00           H
ATOM   3042  HW2 SOL  1014      15.944  13.114  87.914  1.00  0.00           H
ATOM   3043  OW  SOL  1015       8.012  92.271  82.711  1.00  0.00           O
ATOM   3044  HW1 SOL  1015       8.641  92.807  83.193  1.00  0.00           H
ATOM   3045  HW2 SOL  1015       7.156  92.580  83.009  1.00  0.00           H
ATOM   3046  OW  SOL  1016      89.714  89.433  71.768  1.00  0.00           O
ATOM   3047  HW1 SOL  1016      89.537  89.453  72.708  1.00  0.00           H
ATOM   3048  HW2 SOL  1016      89.148  90.114  71.403  1.00  0.00           H
ATOM   3049  OW  SOL  1017      22.032   2.474  84.112  1.00  0.00           O
ATOM   3050  HW1 SOL  1017      22.953   2.672  83.945  1.00  0.00           H
ATOM   3051  HW2 SOL  1017      21.588   3.319  84.042  1.00  0.00           H
ATOM   3052  OW  SOL  1018       8.096  86.824  72.191  1.00  0.00           O
ATOM   3053  HW1 SOL  1018       8.040  86.460  73.075  1.00  0.00           H
ATOM   3054  HW2 SOL  1018       8.378  86.089  71.647  1.00  0.00           H
ATOM   3055  OW  SOL  1019      18.439  10.273  66.660  1.00  0.00           O
ATOM   3056  HW1 SOL  1019      18.436   9.339  66.873  1.00  0.00           H
ATOM   3057  HW2 SOL  1019      18.992  10.341  65.882  1.00  0.00           H
ATOM   3058  OW  SOL  1020       5.275   7.442  73.578  1.00  0.00           O
ATOM   3059  HW1 SOL  1020       4.755   8.068  74.081  1.00  0.00           H
ATOM   3060  HW2 SOL  1020       6.182   7.647  73.804  1.00  0.00           H
ATOM   3061  OW  SOL  1021      16.869  21.095  94.642  1.00  0.00           O
ATOM   3062  HW1 SOL  1021      16.427  20.548  95.291  1.00  0.00           H
ATOM   3063  HW2 SOL  1021      16.687  21.992  94.920  1.00  0.00           H
ATOM   3064  OW  SOL  1022      91.457  11.379  79.829  1.00  0.00           O
ATOM   3065  HW1 SOL  1022      91.493  10.458  80.089  1.00  0.00           H
ATOM   3066  HW2 SOL  1022      90.532  11.613  79.898  1.00  0.00           H
ATOM   3067  OW  SOL  1023      20.450  14.740  84.069  1.00  0.00           O
ATOM   3068  HW1 SOL  1023      20.835  15.547  83.727  1.00  0.00           H
ATOM   3069  HW2 SOL  1023      19.562  14.988  84.327  1.00  0.00           H
ATOM   3070  OW  SOL  1024      86.420  21.503  91.215  1.00  0.00           O
ATOM   3071  HW1 SOL  1024      85.614  21.139  90.849  1.00  0.00           H
ATOM   3072  HW2 SOL  1024      86.951  21.727  90.451  1.00  0.00           H
ATOM   3073  OW  SOL  1025      22.835   6.415  84.525  1.00  0.00           O
ATOM   3074  HW1 SOL  1025      22.015   6.727  84.908  1.00  0.00           H
ATOM   3075  HW2 SOL  1025      23.494   7.038  84.831  1.00  0.00           H
ATOM   3076  OW  SOL  1026      12.829   4.269  73.770  1.00  0.00           O
ATOM   3077  HW1 SOL  1026      13.739   4.002  73.900  1.00  0.00           H
ATOM   3078  HW2 SOL  1026      12.784   5.153  74.134  1.00  0.00           H
ATOM   3079  OW  SOL  1027       4.285  18.280  84.477  1.00  0.00           O
ATOM   3080  HW1 SOL  1027       4.225  18.878  83.732  1.00  0.00           H
ATOM   3081  HW2 SOL  1027       4.872  18.720  85.091  1.00  0.00           H
ATOM   3082  OW  SOL  1028      19.819   2.609  95.898  1.00  0.00           O
ATOM   3083  HW1 SOL  1028      19.999   1.957  96.575  1.00  0.00           H
ATOM   3084  HW2 SOL  1028      18.908   2.450  95.649  1.00  0.00           H
ATOM   3085  OW  SOL  1029      10.031  18.685  91.021  1.00  0.00           O
ATOM   3086  HW1 SOL  1029      10.855  18.551  90.553  1.00  0.00           H
ATOM   3087  HW2 SOL  1029       9.459  17.986  90.704  1.00  0.00           H
ATOM   3088  OW  SOL  1030      11.776   9.198  69.384  1.00  0.00           O
ATOM   3089  HW1 SOL  1030      12.106   8.483  69.928  1.00  0.00           H
ATOM   3090  HW2 SOL  1030      10.885   8.935  69.156  1.00  0.00           H
ATOM   3091  OW  SOL  1031      11.973  25.376  82.931  1.00  0.00           O
ATOM   3092  HW1 SOL  1031      12.741  25.066  82.453  1.00  0.00           H
ATOM   3093  HW2 SOL  1031      12.329  25.938  83.619  1.00  0.00           H
ATOM   3094  OW  SOL  1032      13.621  16.321  82.012  1.00  0.00           O
ATOM   3095  HW1 SOL  1032      14.129  17.004  81.575  1.00  0.00           H
ATOM   3096  HW2 SOL  1032      12.994  16.798  82.555  1.00  0.00           H
ATOM   3097  OW  SOL  1033      16.878  10.699  72.839  1.00  0.00           O
ATOM   3098  HW1 SOL  1033      17.808  10.587  73.035  1.00  0.00           H
ATOM   3099  HW2 SOL  1033      16.845  11.459  72.259  1.00  0.00           H
ATOM   3100  OW  SOL  1034      19.640  22.826  61.263  1.00  0.00           O
ATOM   3101  HW1 SOL  1034      19.920  23.740  61.224  1.00  0.00           H
ATOM   3102  HW2 SOL  1034      18.723  22.867  61.535  1.00  0.00           H
ATOM   3103  OW  SOL  1035      11.449  14.267  80.853  1.00  0.00           O
ATOM   3104  HW1 SOL  1035      10.855  13.688  80.375  1.00  0.00           H
ATOM   3105  HW2 SOL  1035      12.058  14.587  80.188  1.00  0.00           H
ATOM   3106  OW  SOL  1036      91.502  14.796  87.769  1.00  0.00           O
ATOM   3107  HW1 SOL  1036      91.250  14.360  86.955  1.00  0.00           H
ATOM   3108  HW2 SOL  1036      91.931  15.603  87.486  1.00  0.00           H
ATOM   3109  OW  SOL  1037      11.736  27.027  94.253  1.00  0.00           O
ATOM   3110  HW1 SOL  1037      10.978  26.754  94.771  1.00  0.00           H
ATOM   3111  HW2 SOL  1037      12.053  27.817  94.690  1.00  0.00           H
ATOM   3112  OW  SOL  1038      28.489   1.972  91.690  1.00  0.00           O
ATOM   3113  HW1 SOL  1038      29.149   2.633  91.897  1.00  0.00           H
ATOM   3114  HW2 SOL  1038      28.954   1.138  91.758  1.00  0.00           H
ATOM   3115  OW  SOL  1039       5.624  87.001  74.211  1.00  0.00           O
ATOM   3116  HW1 SOL  1039       4.751  86.619  74.116  1.00  0.00           H
ATOM   3117  HW2 SOL  1039       6.207  86.247  74.299  1.00  0.00           H
ATOM   3118  OW  SOL  1040      23.214  11.848  89.223  1.00  0.00           O
ATOM   3119  HW1 SOL  1040      23.254  12.288  88.374  1.00  0.00           H
ATOM   3120  HW2 SOL  1040      22.509  11.208  89.129  1.00  0.00           H
ATOM   3121  OW  SOL  1041      12.370  10.545  84.553  1.00  0.00           O
ATOM   3122  HW1 SOL  1041      12.015  11.421  84.405  1.00  0.00           H
ATOM   3123  HW2 SOL  1041      11.600   9.980  84.606  1.00  0.00           H
ATOM   3124  OW  SOL  1042      12.790  13.453  82.987  1.00  0.00           O
ATOM   3125  HW1 SOL  1042      12.829  12.646  82.473  1.00  0.00           H
ATOM   3126  HW2 SOL  1042      12.376  14.089  82.404  1.00  0.00           H
ATOM   3127  OW  SOL  1043      12.560   5.449  80.300  1.00  0.00           O
ATOM   3128  HW1 SOL  1043      12.217   4.748  79.745  1.00  0.00           H
ATOM   3129  HW2 SOL  1043      11.783   5.917  80.604  1.00  0.00           H
ATOM   3130  OW  SOL  1044       2.414  86.412  86.845  1.00  0.00           O
ATOM   3131  HW1 SOL  1044       2.970  85.877  86.278  1.00  0.00           H
ATOM   3132  HW2 SOL  1044       2.858  87.259  86.887  1.00  0.00           H
ATOM   3133  OW  SOL  1045       1.711   8.212  78.423  1.00  0.00           O
ATOM   3134  HW1 SOL  1045       1.802   7.649  79.192  1.00  0.00           H
ATOM   3135  HW2 SOL  1045       0.940   7.872  77.968  1.00  0.00           H
ATOM   3136  OW  SOL  1046      10.315  24.417  79.073  1.00  0.00           O
ATOM   3137  HW1 SOL  1046       9.895  25.202  78.724  1.00  0.00           H
ATOM   3138  HW2 SOL  1046       9.690  24.073  79.711  1.00  0.00           H
ATOM   3139  OW  SOL  1047      14.449   4.121  58.956  1.00  0.00           O
ATOM   3140  HW1 SOL  1047      14.692   4.040  59.878  1.00  0.00           H
ATOM   3141  HW2 SOL  1047      13.981   3.310  58.759  1.00  0.00           H
ATOM   3142  OW  SOL  1048       8.869  91.978  76.757  1.00  0.00           O
ATOM   3143  HW1 SOL  1048       9.172  91.519  75.974  1.00  0.00           H
ATOM   3144  HW2 SOL  1048       9.405  91.623  77.467  1.00  0.00           H
ATOM   3145  OW  SOL  1049       7.270  93.215  73.405  1.00  0.00           O
ATOM   3146  HW1 SOL  1049       6.738  93.531  74.136  1.00  0.00           H
ATOM   3147  HW2 SOL  1049       7.563  94.010  72.960  1.00  0.00           H
ATOM   3148  OW  SOL  1050       4.112   2.931  70.672  1.00  0.00           O
ATOM   3149  HW1 SOL  1050       4.829   3.126  71.276  1.00  0.00           H
ATOM   3150  HW2 SOL  1050       3.361   3.402  71.032  1.00  0.00           H
ATOM   3151  OW  SOL  1051      92.915  19.906  67.351  1.00  0.00           O
ATOM   3152  HW1 SOL  1051      92.915  20.354  68.197  1.00  0.00           H
ATOM   3153  HW2 SOL  1051      92.914  18.974  67.573  1.00  0.00           H
ATOM   3154  OW  SOL  1052      91.516  17.033  90.417  1.00  0.00           O
ATOM   3155  HW1 SOL  1052      90.816  16.597  89.931  1.00  0.00           H
ATOM   3156  HW2 SOL  1052      91.110  17.827  90.763  1.00  0.00           H
ATOM   3157  OW  SOL  1053       6.196   8.756  92.898  1.00  0.00           O
ATOM   3158  HW1 SOL  1053       7.095   8.977  93.142  1.00  0.00           H
ATOM   3159  HW2 SOL  1053       5.790   9.598  92.690  1.00  0.00           H
ATOM   3160  OW  SOL  1054      89.654   1.559  81.548  1.00  0.00           O
ATOM   3161  HW1 SOL  1054      89.562   2.201  80.844  1.00  0.00           H
ATOM   3162  HW2 SOL  1054      88.765   1.443  81.884  1.00  0.00           H
ATOM   3163  OW  SOL  1055       9.299   7.421  96.232  1.00  0.00           O
ATOM   3164  HW1 SOL  1055       9.512   7.750  97.105  1.00  0.00           H
ATOM   3165  HW2 SOL  1055       9.569   6.503  96.249  1.00  0.00           H
ATOM   3166  OW  SOL  1056       0.129  16.108 109.426  1.00  0.00           O
ATOM   3167  HW1 SOL  1056       0.802  15.449 109.600  1.00  0.00           H
ATOM   3168  HW2 SOL  1056      -0.678  15.604 109.323  1.00  0.00           H
ATOM   3169  OW  SOL  1057      13.051  11.581  98.824  1.00  0.00           O
ATOM   3170  HW1 SOL  1057      13.499  11.681  99.664  1.00  0.00           H
ATOM   3171  HW2 SOL  1057      12.282  11.047  99.024  1.00  0.00           H
ATOM   3172  OW  SOL  1058      10.497  91.257  90.006  1.00  0.00           O
ATOM   3173  HW1 SOL  1058      10.454  91.434  90.946  1.00  0.00           H
ATOM   3174  HW2 SOL  1058       9.602  91.390  89.695  1.00  0.00           H
ATOM   3175  OW  SOL  1059       3.073  15.612  97.899  1.00  0.00           O
ATOM   3176  HW1 SOL  1059       3.265  15.593  96.961  1.00  0.00           H
ATOM   3177  HW2 SOL  1059       2.432  16.315  97.999  1.00  0.00           H
ATOM   3178  OW  SOL  1060      16.461   7.832 120.366  1.00  0.00           O
ATOM   3179  HW1 SOL  1060      15.573   7.719 120.707  1.00  0.00           H
ATOM   3180  HW2 SOL  1060      16.506   7.242 119.613  1.00  0.00           H
ATOM   3181  OW  SOL  1061      11.189   2.031  91.145  1.00  0.00           O
ATOM   3182  HW1 SOL  1061      11.622   2.874  91.281  1.00  0.00           H
ATOM   3183  HW2 SOL  1061      11.034   1.696  92.028  1.00  0.00           H
ATOM   3184  OW  SOL  1062      11.064  20.359 108.442  1.00  0.00           O
ATOM   3185  HW1 SOL  1062      10.320  19.821 108.171  1.00  0.00           H
ATOM   3186  HW2 SOL  1062      10.782  21.259 108.277  1.00  0.00           H
ATOM   3187  OW  SOL  1063       4.954  16.266  91.038  1.00  0.00           O
ATOM   3188  HW1 SOL  1063       4.925  17.214  91.167  1.00  0.00           H
ATOM   3189  HW2 SOL  1063       5.273  16.156  90.142  1.00  0.00           H
ATOM   3190  OW  SOL  1064       4.431  15.509 100.241  1.00  0.00           O
ATOM   3191  HW1 SOL  1064       4.683  14.589 100.312  1.00  0.00           H
ATOM   3192  HW2 SOL  1064       3.962  15.567  99.409  1.00  0.00           H
ATOM   3193  OW  SOL  1065       4.779   3.371 106.972  1.00  0.00           O
ATOM   3194  HW1 SOL  1065       5.468   3.275 106.315  1.00  0.00           H
ATOM   3195  HW2 SOL  1065       4.341   4.191 106.742  1.00  0.00           H
ATOM   3196  OW  SOL  1066      10.298   7.363  98.734  1.00  0.00           O
ATOM   3197  HW1 SOL  1066      11.080   7.634  99.213  1.00  0.00           H
ATOM   3198  HW2 SOL  1066      10.010   6.565  99.177  1.00  0.00           H
ATOM   3199  OW  SOL  1067      92.875   8.151  99.748  1.00  0.00           O
ATOM   3200  HW1 SOL  1067      92.006   8.105  99.349  1.00  0.00           H
ATOM   3201  HW2 SOL  1067      93.009   7.284 100.131  1.00  0.00           H
ATOM   3202  OW  SOL  1068      10.500  19.638 104.903  1.00  0.00           O
ATOM   3203  HW1 SOL  1068       9.952  20.304 105.318  1.00  0.00           H
ATOM   3204  HW2 SOL  1068      11.394  19.875 105.148  1.00  0.00           H
ATOM   3205  OW  SOL  1069      89.870   9.436  86.028  1.00  0.00           O
ATOM   3206  HW1 SOL  1069      90.248   9.548  85.155  1.00  0.00           H
ATOM   3207  HW2 SOL  1069      90.242   8.613  86.346  1.00  0.00           H
ATOM   3208  OW  SOL  1070      92.033  93.350  85.226  1.00  0.00           O
ATOM   3209  HW1 SOL  1070      91.929  92.448  85.530  1.00  0.00           H
ATOM   3210  HW2 SOL  1070      92.977  93.506  85.257  1.00  0.00           H
ATOM   3211  OW  SOL  1071      92.261  11.513 104.534  1.00  0.00           O
ATOM   3212  HW1 SOL  1071      92.571  11.638 105.431  1.00  0.00           H
ATOM   3213  HW2 SOL  1071      92.927  10.960 104.125  1.00  0.00           H
ATOM   3214  OW  SOL  1072       2.824   3.151  98.598  1.00  0.00           O
ATOM   3215  HW1 SOL  1072       2.854   2.712  97.748  1.00  0.00           H
ATOM   3216  HW2 SOL  1072       2.219   3.882  98.469  1.00  0.00           H
ATOM   3217  OW  SOL  1073      20.308  83.512 102.431  1.00  0.00           O
ATOM   3218  HW1 SOL  1073      19.938  82.785 102.932  1.00  0.00           H
ATOM   3219  HW2 SOL  1073      21.080  83.779 102.929  1.00  0.00           H
ATOM   3220  OW  SOL  1074      85.298   3.290  94.181  1.00  0.00           O
ATOM   3221  HW1 SOL  1074      84.402   2.958  94.116  1.00  0.00           H
ATOM   3222  HW2 SOL  1074      85.737   2.679  94.773  1.00  0.00           H
ATOM   3223  OW  SOL  1075      21.623  23.479  98.160  1.00  0.00           O
ATOM   3224  HW1 SOL  1075      21.320  22.573  98.232  1.00  0.00           H
ATOM   3225  HW2 SOL  1075      21.286  23.907  98.947  1.00  0.00           H
ATOM   3226  OW  SOL  1076      88.409  19.310  99.140  1.00  0.00           O
ATOM   3227  HW1 SOL  1076      87.994  19.258 100.001  1.00  0.00           H
ATOM   3228  HW2 SOL  1076      89.316  19.554  99.325  1.00  0.00           H
ATOM   3229  OW  SOL  1077       8.401  11.558 100.387  1.00  0.00           O
ATOM   3230  HW1 SOL  1077       7.471  11.333 100.369  1.00  0.00           H
ATOM   3231  HW2 SOL  1077       8.430  12.479 100.127  1.00  0.00           H
ATOM   3232  OW  SOL  1078      17.899  22.369  97.544  1.00  0.00           O
ATOM   3233  HW1 SOL  1078      18.301  23.224  97.703  1.00  0.00           H
ATOM   3234  HW2 SOL  1078      18.620  21.746  97.627  1.00  0.00           H
ATOM   3235  OW  SOL  1079      90.557   7.533  98.669  1.00  0.00           O
ATOM   3236  HW1 SOL  1079      90.370   7.095  97.839  1.00  0.00           H
ATOM   3237  HW2 SOL  1079      89.825   8.137  98.792  1.00  0.00           H
ATOM   3238  OW  SOL  1080      91.509   6.900  94.289  1.00  0.00           O
ATOM   3239  HW1 SOL  1080      92.404   7.237  94.276  1.00  0.00           H
ATOM   3240  HW2 SOL  1080      91.341   6.698  95.209  1.00  0.00           H
ATOM   3241  OW  SOL  1081      15.097  21.268 117.292  1.00  0.00           O
ATOM   3242  HW1 SOL  1081      14.876  22.034 116.763  1.00  0.00           H
ATOM   3243  HW2 SOL  1081      16.053  21.227 117.266  1.00  0.00           H
ATOM   3244  OW  SOL  1082       9.660  88.628  98.282  1.00  0.00           O
ATOM   3245  HW1 SOL  1082      10.061  88.534  99.145  1.00  0.00           H
ATOM   3246  HW2 SOL  1082       9.875  87.813  97.827  1.00  0.00           H
ATOM   3247  OW  SOL  1083      90.533   0.004 104.511  1.00  0.00           O
ATOM   3248  HW1 SOL  1083      90.050  -0.038 105.337  1.00  0.00           H
ATOM   3249  HW2 SOL  1083      91.304   0.534 104.711  1.00  0.00           H
ATOM   3250  OW  SOL  1084       8.456  19.785  99.720  1.00  0.00           O
ATOM   3251  HW1 SOL  1084       9.015  19.962  98.964  1.00  0.00           H
ATOM   3252  HW2 SOL  1084       9.025  19.926 100.477  1.00  0.00           H
ATOM   3253  OW  SOL  1085      10.222  30.361 107.562  1.00  0.00           O
ATOM   3254  HW1 SOL  1085       9.578  29.665 107.692  1.00  0.00           H
ATOM   3255  HW2 SOL  1085      11.055  29.970 107.826  1.00  0.00           H
ATOM   3256  OW  SOL  1086       4.188   9.200 112.652  1.00  0.00           O
ATOM   3257  HW1 SOL  1086       3.810   8.439 113.095  1.00  0.00           H
ATOM   3258  HW2 SOL  1086       3.443   9.626 112.229  1.00  0.00           H
ATOM   3259  OW  SOL  1087      11.095  19.550  93.590  1.00  0.00           O
ATOM   3260  HW1 SOL  1087      10.491  19.461  92.853  1.00  0.00           H
ATOM   3261  HW2 SOL  1087      11.559  18.713  93.623  1.00  0.00           H
ATOM   3262  OW  SOL  1088      10.327  30.066  93.719  1.00  0.00           O
ATOM   3263  HW1 SOL  1088       9.494  29.913  94.164  1.00  0.00           H
ATOM   3264  HW2 SOL  1088      10.116  30.008  92.787  1.00  0.00           H
ATOM   3265  OW  SOL  1089       9.215   0.372  80.002  1.00  0.00           O
ATOM   3266  HW1 SOL  1089       9.748   0.995  79.508  1.00  0.00           H
ATOM   3267  HW2 SOL  1089       9.722  -0.440  79.991  1.00  0.00           H
ATOM   3268  OW  SOL  1090       7.920   7.096 106.861  1.00  0.00           O
ATOM   3269  HW1 SOL  1090       7.236   6.889 107.498  1.00  0.00           H
ATOM   3270  HW2 SOL  1090       7.445   7.422 106.097  1.00  0.00           H
ATOM   3271  OW  SOL  1091      15.933  27.057 101.056  1.00  0.00           O
ATOM   3272  HW1 SOL  1091      16.580  27.379 100.428  1.00  0.00           H
ATOM   3273  HW2 SOL  1091      15.718  27.822 101.591  1.00  0.00           H
ATOM   3274  OW  SOL  1092       9.477   4.723  96.676  1.00  0.00           O
ATOM   3275  HW1 SOL  1092       9.696   4.851  95.753  1.00  0.00           H
ATOM   3276  HW2 SOL  1092       9.399   3.774  96.774  1.00  0.00           H
ATOM   3277  OW  SOL  1093      93.003   1.298 112.532  1.00  0.00           O
ATOM   3278  HW1 SOL  1093      92.093   1.546 112.694  1.00  0.00           H
ATOM   3279  HW2 SOL  1093      93.481   1.626 113.293  1.00  0.00           H
ATOM   3280  OW  SOL  1094      12.909  18.506 107.477  1.00  0.00           O
ATOM   3281  HW1 SOL  1094      13.279  18.559 108.358  1.00  0.00           H
ATOM   3282  HW2 SOL  1094      12.526  19.369 107.324  1.00  0.00           H
ATOM   3283  OW  SOL  1095       6.661  12.880  95.220  1.00  0.00           O
ATOM   3284  HW1 SOL  1095       7.177  12.173  95.608  1.00  0.00           H
ATOM   3285  HW2 SOL  1095       5.962  13.041  95.854  1.00  0.00           H
ATOM   3286  OW  SOL  1096       6.527   7.538  97.502  1.00  0.00           O
ATOM   3287  HW1 SOL  1096       7.120   6.955  97.028  1.00  0.00           H
ATOM   3288  HW2 SOL  1096       6.476   7.164  98.382  1.00  0.00           H
ATOM   3289  OW  SOL  1097      92.811   4.581  93.913  1.00  0.00           O
ATOM   3290  HW1 SOL  1097      93.576   5.155  93.944  1.00  0.00           H
ATOM   3291  HW2 SOL  1097      92.066   5.177  93.834  1.00  0.00           H
ATOM   3292  OW  SOL  1098      92.994  15.502 106.383  1.00  0.00           O
ATOM   3293  HW1 SOL  1098      93.696  14.956 106.735  1.00  0.00           H
ATOM   3294  HW2 SOL  1098      92.908  15.224 105.471  1.00  0.00           H
ATOM   3295  OW  SOL  1099      14.561  89.407 100.581  1.00  0.00           O
ATOM   3296  HW1 SOL  1099      14.334  88.717  99.957  1.00  0.00           H
ATOM   3297  HW2 SOL  1099      14.850  88.937 101.363  1.00  0.00           H
ATOM   3298  OW  SOL  1100      16.775   6.818 108.463  1.00  0.00           O
ATOM   3299  HW1 SOL  1100      16.058   6.775 109.095  1.00  0.00           H
ATOM   3300  HW2 SOL  1100      16.627   6.073 107.880  1.00  0.00           H
ATOM   3301  OW  SOL  1101      12.980  91.478  99.656  1.00  0.00           O
ATOM   3302  HW1 SOL  1101      13.686  90.863  99.852  1.00  0.00           H
ATOM   3303  HW2 SOL  1101      12.186  91.036  99.958  1.00  0.00           H
ATOM   3304  OW  SOL  1102       9.227   3.443  89.801  1.00  0.00           O
ATOM   3305  HW1 SOL  1102       9.751   2.694  90.086  1.00  0.00           H
ATOM   3306  HW2 SOL  1102       8.903   3.832  90.613  1.00  0.00           H
ATOM   3307  OW  SOL  1103       7.747  13.704  98.589  1.00  0.00           O
ATOM   3308  HW1 SOL  1103       6.872  13.545  98.233  1.00  0.00           H
ATOM   3309  HW2 SOL  1103       8.339  13.287  97.963  1.00  0.00           H
ATOM   3310  OW  SOL  1104       1.654  13.289  95.650  1.00  0.00           O
ATOM   3311  HW1 SOL  1104       1.900  14.115  95.235  1.00  0.00           H
ATOM   3312  HW2 SOL  1104       1.005  13.535  96.310  1.00  0.00           H
ATOM   3313  OW  SOL  1105      25.179   2.705 106.784  1.00  0.00           O
ATOM   3314  HW1 SOL  1105      24.325   2.289 106.667  1.00  0.00           H
ATOM   3315  HW2 SOL  1105      25.623   2.583 105.945  1.00  0.00           H
ATOM   3316  OW  SOL  1106       3.080  30.484 109.052  1.00  0.00           O
ATOM   3317  HW1 SOL  1106       3.606  29.854 108.558  1.00  0.00           H
ATOM   3318  HW2 SOL  1106       2.215  30.447 108.643  1.00  0.00           H
ATOM   3319  OW  SOL  1107       3.449  19.639  98.762  1.00  0.00           O
ATOM   3320  HW1 SOL  1107       3.693  19.148  97.977  1.00  0.00           H
ATOM   3321  HW2 SOL  1107       2.953  20.388  98.431  1.00  0.00           H
ATOM   3322  OW  SOL  1108      14.831   9.910 107.189  1.00  0.00           O
ATOM   3323  HW1 SOL  1108      15.556   9.941 107.813  1.00  0.00           H
ATOM   3324  HW2 SOL  1108      14.346  10.720 107.344  1.00  0.00           H
ATOM   3325  OW  SOL  1109      92.203   0.447 122.645  1.00  0.00           O
ATOM   3326  HW1 SOL  1109      92.863   0.495 123.337  1.00  0.00           H
ATOM   3327  HW2 SOL  1109      91.738  -0.372 122.815  1.00  0.00           H
ATOM   3328  OW  SOL  1110      12.982  25.799  97.126  1.00  0.00           O
ATOM   3329  HW1 SOL  1110      13.729  26.268  96.755  1.00  0.00           H
ATOM   3330  HW2 SOL  1110      13.314  24.919  97.303  1.00  0.00           H
ATOM   3331  OW  SOL  1111       9.616   4.478 116.299  1.00  0.00           O
ATOM   3332  HW1 SOL  1111       9.028   5.177 116.585  1.00  0.00           H
ATOM   3333  HW2 SOL  1111       9.282   4.221 115.439  1.00  0.00           H
ATOM   3334  OW  SOL  1112      17.894  15.625  85.220  1.00  0.00           O
ATOM   3335  HW1 SOL  1112      17.436  14.843  85.530  1.00  0.00           H
ATOM   3336  HW2 SOL  1112      18.269  16.012  86.011  1.00  0.00           H
ATOM   3337  OW  SOL  1113       4.861  12.951 100.510  1.00  0.00           O
ATOM   3338  HW1 SOL  1113       4.434  12.452  99.814  1.00  0.00           H
ATOM   3339  HW2 SOL  1113       5.554  12.373 100.829  1.00  0.00           H
ATOM   3340  OW  SOL  1114      24.721   0.478  90.778  1.00  0.00           O
ATOM   3341  HW1 SOL  1114      24.630  -0.444  90.538  1.00  0.00           H
ATOM   3342  HW2 SOL  1114      25.184   0.463  91.616  1.00  0.00           H
ATOM   3343  OW  SOL  1115      90.225  28.304 116.514  1.00  0.00           O
ATOM   3344  HW1 SOL  1115      91.169  28.460 116.496  1.00  0.00           H
ATOM   3345  HW2 SOL  1115      89.944  28.626 117.370  1.00  0.00           H
ATOM   3346  OW  SOL  1116       0.147  16.983  93.365  1.00  0.00           O
ATOM   3347  HW1 SOL  1116      -0.448  17.629  92.985  1.00  0.00           H
ATOM   3348  HW2 SOL  1116       0.933  17.033  92.821  1.00  0.00           H
ATOM   3349  OW  SOL  1117       7.769  14.680  79.520  1.00  0.00           O
ATOM   3350  HW1 SOL  1117       7.742  15.378  80.174  1.00  0.00           H
ATOM   3351  HW2 SOL  1117       7.062  14.086  79.773  1.00  0.00           H
ATOM   3352  OW  SOL  1118      13.102   0.627 116.320  1.00  0.00           O
ATOM   3353  HW1 SOL  1118      12.550  -0.155 116.321  1.00  0.00           H
ATOM   3354  HW2 SOL  1118      12.496   1.349 116.153  1.00  0.00           H
ATOM   3355  OW  SOL  1119      13.327   6.061  93.875  1.00  0.00           O
ATOM   3356  HW1 SOL  1119      12.483   5.613  93.925  1.00  0.00           H
ATOM   3357  HW2 SOL  1119      13.597   6.167  94.788  1.00  0.00           H
ATOM   3358  OW  SOL  1120      11.620   2.849 115.511  1.00  0.00           O
ATOM   3359  HW1 SOL  1120      11.292   2.542 114.666  1.00  0.00           H
ATOM   3360  HW2 SOL  1120      10.937   3.436 115.835  1.00  0.00           H
ATOM   3361  OW  SOL  1121       1.942  17.054  91.464  1.00  0.00           O
ATOM   3362  HW1 SOL  1121       1.810  17.658  90.733  1.00  0.00           H
ATOM   3363  HW2 SOL  1121       2.685  16.513  91.197  1.00  0.00           H
ATOM   3364  OW  SOL  1122      13.124   7.429  99.100  1.00  0.00           O
ATOM   3365  HW1 SOL  1122      14.014   7.684  98.857  1.00  0.00           H
ATOM   3366  HW2 SOL  1122      13.241   6.790  99.803  1.00  0.00           H
ATOM   3367  OW  SOL  1123      11.154  10.721  93.008  1.00  0.00           O
ATOM   3368  HW1 SOL  1123      10.345  10.485  93.462  1.00  0.00           H
ATOM   3369  HW2 SOL  1123      11.699  11.125  93.684  1.00  0.00           H
ATOM   3370  OW  SOL  1124      15.711  15.011 105.087  1.00  0.00           O
ATOM   3371  HW1 SOL  1124      15.183  14.955 104.291  1.00  0.00           H
ATOM   3372  HW2 SOL  1124      15.513  15.875 105.447  1.00  0.00           H
ATOM   3373  OW  SOL  1125       5.346  90.017 104.473  1.00  0.00           O
ATOM   3374  HW1 SOL  1125       6.240  90.241 104.731  1.00  0.00           H
ATOM   3375  HW2 SOL  1125       5.195  90.520 103.672  1.00  0.00           H
ATOM   3376  OW  SOL  1126      15.501  14.511  81.516  1.00  0.00           O
ATOM   3377  HW1 SOL  1126      14.672  14.854  81.851  1.00  0.00           H
ATOM   3378  HW2 SOL  1126      15.615  13.676  81.969  1.00  0.00           H
ATOM   3379  OW  SOL  1127       3.791   9.361  77.089  1.00  0.00           O
ATOM   3380  HW1 SOL  1127       2.971   9.084  77.497  1.00  0.00           H
ATOM   3381  HW2 SOL  1127       4.474   8.955  77.623  1.00  0.00           H
ATOM   3382  OW  SOL  1128      11.890   2.222  93.948  1.00  0.00           O
ATOM   3383  HW1 SOL  1128      12.760   1.857  93.786  1.00  0.00           H
ATOM   3384  HW2 SOL  1128      11.943   2.586  94.832  1.00  0.00           H
ATOM   3385  OW  SOL  1129      10.971   1.000 105.326  1.00  0.00           O
ATOM   3386  HW1 SOL  1129      11.662   1.627 105.110  1.00  0.00           H
ATOM   3387  HW2 SOL  1129      11.403   0.350 105.880  1.00  0.00           H
ATOM   3388  OW  SOL  1130       2.745  18.514  94.181  1.00  0.00           O
ATOM   3389  HW1 SOL  1130       3.021  18.220  93.312  1.00  0.00           H
ATOM   3390  HW2 SOL  1130       1.819  18.732  94.078  1.00  0.00           H
ATOM   3391  OW  SOL  1131      13.270   5.051  96.365  1.00  0.00           O
ATOM   3392  HW1 SOL  1131      12.937   4.157  96.277  1.00  0.00           H
ATOM   3393  HW2 SOL  1131      13.845   5.019  97.129  1.00  0.00           H
ATOM   3394  OW  SOL  1132       9.004  26.931 104.026  1.00  0.00           O
ATOM   3395  HW1 SOL  1132       9.600  26.719 104.744  1.00  0.00           H
ATOM   3396  HW2 SOL  1132       8.256  27.352 104.450  1.00  0.00           H
ATOM   3397  OW  SOL  1133      92.967   5.189 101.185  1.00  0.00           O
ATOM   3398  HW1 SOL  1133      92.284   5.344 101.838  1.00  0.00           H
ATOM   3399  HW2 SOL  1133      93.743   4.963 101.698  1.00  0.00           H
ATOM   3400  OW  SOL  1134       8.051   3.751 100.332  1.00  0.00           O
ATOM   3401  HW1 SOL  1134       7.257   3.878  99.813  1.00  0.00           H
ATOM   3402  HW2 SOL  1134       8.166   4.578 100.801  1.00  0.00           H
ATOM   3403  OW  SOL  1135       5.430   3.435  99.412  1.00  0.00           O
ATOM   3404  HW1 SOL  1135       4.475   3.388  99.370  1.00  0.00           H
ATOM   3405  HW2 SOL  1135       5.726   3.012  98.606  1.00  0.00           H
ATOM   3406  OW  SOL  1136      11.703  92.923 109.661  1.00  0.00           O
ATOM   3407  HW1 SOL  1136      10.995  92.456 109.217  1.00  0.00           H
ATOM   3408  HW2 SOL  1136      11.738  93.775 109.226  1.00  0.00           H
ATOM   3409  OW  SOL  1137       0.853   1.694 107.142  1.00  0.00           O
ATOM   3410  HW1 SOL  1137       0.558   0.784 107.162  1.00  0.00           H
ATOM   3411  HW2 SOL  1137       0.735   2.004 108.040  1.00  0.00           H
ATOM   3412  OW  SOL  1138      30.634   6.132 109.623  1.00  0.00           O
ATOM   3413  HW1 SOL  1138      30.736   6.434 110.525  1.00  0.00           H
ATOM   3414  HW2 SOL  1138      29.773   5.713 109.606  1.00  0.00           H
ATOM   3415  OW  SOL  1139      24.572  84.154  97.346  1.00  0.00           O
ATOM   3416  HW1 SOL  1139      23.831  84.408  97.896  1.00  0.00           H
ATOM   3417  HW2 SOL  1139      24.213  84.124  96.459  1.00  0.00           H
ATOM   3418  OW  SOL  1140       6.426  18.920  78.402  1.00  0.00           O
ATOM   3419  HW1 SOL  1140       6.129  18.068  78.722  1.00  0.00           H
ATOM   3420  HW2 SOL  1140       6.991  18.713  77.658  1.00  0.00           H
ATOM   3421  OW  SOL  1141       1.816  14.062 110.008  1.00  0.00           O
ATOM   3422  HW1 SOL  1141       2.503  14.133 110.670  1.00  0.00           H
ATOM   3423  HW2 SOL  1141       1.382  13.230 110.199  1.00  0.00           H
ATOM   3424  OW  SOL  1142      14.017  28.444  96.421  1.00  0.00           O
ATOM   3425  HW1 SOL  1142      13.949  29.085  95.713  1.00  0.00           H
ATOM   3426  HW2 SOL  1142      13.117  28.160  96.575  1.00  0.00           H
ATOM   3427  OW  SOL  1143      90.371   5.060  99.524  1.00  0.00           O
ATOM   3428  HW1 SOL  1143      91.235   4.681  99.688  1.00  0.00           H
ATOM   3429  HW2 SOL  1143      90.549   5.976  99.311  1.00  0.00           H
ATOM   3430  OW  SOL  1144      15.279  91.280 118.198  1.00  0.00           O
ATOM   3431  HW1 SOL  1144      14.931  92.171 118.171  1.00  0.00           H
ATOM   3432  HW2 SOL  1144      14.975  90.879 117.384  1.00  0.00           H
ATOM   3433  OW  SOL  1145       9.368  15.771 106.857  1.00  0.00           O
ATOM   3434  HW1 SOL  1145      10.310  15.933 106.806  1.00  0.00           H
ATOM   3435  HW2 SOL  1145       9.164  15.291 106.054  1.00  0.00           H
ATOM   3436  OW  SOL  1146      10.732  16.998 118.019  1.00  0.00           O
ATOM   3437  HW1 SOL  1146      10.631  17.949 118.066  1.00  0.00           H
ATOM   3438  HW2 SOL  1146      10.116  16.659 118.668  1.00  0.00           H
ATOM   3439  OW  SOL  1147       8.876  11.217 105.110  1.00  0.00           O
ATOM   3440  HW1 SOL  1147       7.951  11.336 104.891  1.00  0.00           H
ATOM   3441  HW2 SOL  1147       9.000  11.726 105.910  1.00  0.00           H
ATOM   3442  OW  SOL  1148      15.661   7.643 105.785  1.00  0.00           O
ATOM   3443  HW1 SOL  1148      15.242   7.016 106.374  1.00  0.00           H
ATOM   3444  HW2 SOL  1148      15.462   8.499 106.164  1.00  0.00           H
ATOM   3445  OW  SOL  1149      12.937   3.221 104.754  1.00  0.00           O
ATOM   3446  HW1 SOL  1149      12.935   4.063 105.209  1.00  0.00           H
ATOM   3447  HW2 SOL  1149      13.210   3.432 103.861  1.00  0.00           H
ATOM   3448  OW  SOL  1150       3.838  14.482 104.672  1.00  0.00           O
ATOM   3449  HW1 SOL  1150       3.956  14.600 105.615  1.00  0.00           H
ATOM   3450  HW2 SOL  1150       4.596  14.915 104.279  1.00  0.00           H
ATOM   3451  OW  SOL  1151      10.804  17.638  97.075  1.00  0.00           O
ATOM   3452  HW1 SOL  1151       9.890  17.360  97.145  1.00  0.00           H
ATOM   3453  HW2 SOL  1151      11.143  17.158  96.319  1.00  0.00           H
ATOM   3454  OW  SOL  1152      12.425  10.195  79.122  1.00  0.00           O
ATOM   3455  HW1 SOL  1152      12.256   9.261  78.994  1.00  0.00           H
ATOM   3456  HW2 SOL  1152      12.192  10.598  78.286  1.00  0.00           H
ATOM   3457  OW  SOL  1153       6.926  74.107 108.282  1.00  0.00           O
ATOM   3458  HW1 SOL  1153       6.622  73.215 108.112  1.00  0.00           H
ATOM   3459  HW2 SOL  1153       6.282  74.666 107.848  1.00  0.00           H
ATOM   3460  OW  SOL  1154      89.540  14.966 111.205  1.00  0.00           O
ATOM   3461  HW1 SOL  1154      90.085  15.071 111.985  1.00  0.00           H
ATOM   3462  HW2 SOL  1154      88.919  14.275 111.438  1.00  0.00           H
ATOM   3463  OW  SOL  1155      13.252   4.127  86.944  1.00  0.00           O
ATOM   3464  HW1 SOL  1155      13.939   4.767  87.126  1.00  0.00           H
ATOM   3465  HW2 SOL  1155      12.485   4.457  87.412  1.00  0.00           H
ATOM   3466  OW  SOL  1156      15.465   4.692  88.529  1.00  0.00           O
ATOM   3467  HW1 SOL  1156      14.909   5.447  88.721  1.00  0.00           H
ATOM   3468  HW2 SOL  1156      15.217   4.039  89.183  1.00  0.00           H
ATOM   3469  OW  SOL  1157       9.728  19.608 112.437  1.00  0.00           O
ATOM   3470  HW1 SOL  1157       8.808  19.870 112.475  1.00  0.00           H
ATOM   3471  HW2 SOL  1157       9.820  18.953 113.129  1.00  0.00           H
ATOM   3472  OW  SOL  1158      19.922  27.995  91.598  1.00  0.00           O
ATOM   3473  HW1 SOL  1158      20.485  27.476  91.025  1.00  0.00           H
ATOM   3474  HW2 SOL  1158      20.392  28.821  91.712  1.00  0.00           H
ATOM   3475  OW  SOL  1159      20.535  10.877 110.869  1.00  0.00           O
ATOM   3476  HW1 SOL  1159      19.590  10.724 110.861  1.00  0.00           H
ATOM   3477  HW2 SOL  1159      20.817  10.677 109.976  1.00  0.00           H
ATOM   3478  OW  SOL  1160      92.168  15.587 112.510  1.00  0.00           O
ATOM   3479  HW1 SOL  1160      92.474  14.713 112.268  1.00  0.00           H
ATOM   3480  HW2 SOL  1160      92.480  15.710 113.407  1.00  0.00           H
ATOM   3481  OW  SOL  1161       8.720   2.238 106.339  1.00  0.00           O
ATOM   3482  HW1 SOL  1161       9.416   1.767 105.879  1.00  0.00           H
ATOM   3483  HW2 SOL  1161       8.881   2.058 107.265  1.00  0.00           H
ATOM   3484  OW  SOL  1162       8.422  91.371 122.256  1.00  0.00           O
ATOM   3485  HW1 SOL  1162       7.993  91.221 123.098  1.00  0.00           H
ATOM   3486  HW2 SOL  1162       8.874  90.549 122.067  1.00  0.00           H
ATOM   3487  OW  SOL  1163       4.110   6.431 103.360  1.00  0.00           O
ATOM   3488  HW1 SOL  1163       4.189   5.479 103.298  1.00  0.00           H
ATOM   3489  HW2 SOL  1163       5.012   6.750 103.321  1.00  0.00           H
ATOM   3490  OW  SOL  1164       0.331  84.976 111.882  1.00  0.00           O
ATOM   3491  HW1 SOL  1164       0.670  84.562 111.088  1.00  0.00           H
ATOM   3492  HW2 SOL  1164      -0.568  85.218 111.661  1.00  0.00           H
ATOM   3493  OW  SOL  1165       5.259  14.982  93.466  1.00  0.00           O
ATOM   3494  HW1 SOL  1165       5.173  15.536  92.690  1.00  0.00           H
ATOM   3495  HW2 SOL  1165       5.935  14.346  93.233  1.00  0.00           H
ATOM   3496  OW  SOL  1166       2.866   8.456  94.286  1.00  0.00           O
ATOM   3497  HW1 SOL  1166       2.458   8.757  93.474  1.00  0.00           H
ATOM   3498  HW2 SOL  1166       3.299   9.233  94.640  1.00  0.00           H
ATOM   3499  OW  SOL  1167      15.656  16.483  87.724  1.00  0.00           O
ATOM   3500  HW1 SOL  1167      15.844  15.694  88.232  1.00  0.00           H
ATOM   3501  HW2 SOL  1167      14.827  16.805  88.079  1.00  0.00           H
ATOM   3502  OW  SOL  1168      90.861   3.246 107.499  1.00  0.00           O
ATOM   3503  HW1 SOL  1168      90.757   2.425 107.980  1.00  0.00           H
ATOM   3504  HW2 SOL  1168      90.995   3.907 108.178  1.00  0.00           H
ATOM   3505  OW  SOL  1169       1.342  11.160  83.142  1.00  0.00           O
ATOM   3506  HW1 SOL  1169       2.248  11.171  82.834  1.00  0.00           H
ATOM   3507  HW2 SOL  1169       1.194  10.257  83.423  1.00  0.00           H
ATOM   3508  OW  SOL  1170      16.175  18.344 102.733  1.00  0.00           O
ATOM   3509  HW1 SOL  1170      16.178  18.903 101.956  1.00  0.00           H
ATOM   3510  HW2 SOL  1170      16.633  18.858 103.399  1.00  0.00           H
ATOM   3511  OW  SOL  1171      20.719  90.899 120.274  1.00  0.00           O
ATOM   3512  HW1 SOL  1171      21.231  90.091 120.273  1.00  0.00           H
ATOM   3513  HW2 SOL  1171      21.266  91.531 119.808  1.00  0.00           H
ATOM   3514  OW  SOL  1172       1.516  14.000  90.677  1.00  0.00           O
ATOM   3515  HW1 SOL  1172       1.322  14.154  89.753  1.00  0.00           H
ATOM   3516  HW2 SOL  1172       0.663  13.834  91.078  1.00  0.00           H
ATOM   3517  OW  SOL  1173      25.010   6.803  98.172  1.00  0.00           O
ATOM   3518  HW1 SOL  1173      25.247   5.929  98.483  1.00  0.00           H
ATOM   3519  HW2 SOL  1173      25.592   7.394  98.651  1.00  0.00           H
ATOM   3520  OW  SOL  1174      19.630   7.067 119.241  1.00  0.00           O
ATOM   3521  HW1 SOL  1174      19.810   6.247 119.702  1.00  0.00           H
ATOM   3522  HW2 SOL  1174      18.680   7.074 119.127  1.00  0.00           H
ATOM   3523  OW  SOL  1175      10.070  16.823  94.280  1.00  0.00           O
ATOM   3524  HW1 SOL  1175       9.611  17.663  94.274  1.00  0.00           H
ATOM   3525  HW2 SOL  1175       9.740  16.364  93.507  1.00  0.00           H
ATOM   3526  OW  SOL  1176      29.796   4.119 118.095  1.00  0.00           O
ATOM   3527  HW1 SOL  1176      29.301   3.711 117.385  1.00  0.00           H
ATOM   3528  HW2 SOL  1176      29.146   4.628 118.579  1.00  0.00           H
ATOM   3529  OW  SOL  1177       1.105  19.425 118.720  1.00  0.00           O
ATOM   3530  HW1 SOL  1177       0.343  19.956 118.487  1.00  0.00           H
ATOM   3531  HW2 SOL  1177       1.571  19.299 117.893  1.00  0.00           H
ATOM   3532  OW  SOL  1178       6.357   2.077  96.980  1.00  0.00           O
ATOM   3533  HW1 SOL  1178       6.091   1.191  97.226  1.00  0.00           H
ATOM   3534  HW2 SOL  1178       5.589   2.445  96.543  1.00  0.00           H
ATOM   3535  OW  SOL  1179      24.696   2.628  83.214  1.00  0.00           O
ATOM   3536  HW1 SOL  1179      24.426   2.485  82.307  1.00  0.00           H
ATOM   3537  HW2 SOL  1179      25.653   2.596  83.187  1.00  0.00           H
ATOM   3538  OW  SOL  1180       1.858  13.991 107.141  1.00  0.00           O
ATOM   3539  HW1 SOL  1180       2.248  14.471 107.872  1.00  0.00           H
ATOM   3540  HW2 SOL  1180       2.594  13.802 106.559  1.00  0.00           H
ATOM   3541  OW  SOL  1181       8.263   3.650  92.548  1.00  0.00           O
ATOM   3542  HW1 SOL  1181       7.788   3.998  93.303  1.00  0.00           H
ATOM   3543  HW2 SOL  1181       7.881   2.785  92.402  1.00  0.00           H
ATOM   3544  OW  SOL  1182       2.240  89.807 108.721  1.00  0.00           O
ATOM   3545  HW1 SOL  1182       1.617  90.336 109.218  1.00  0.00           H
ATOM   3546  HW2 SOL  1182       2.719  90.440 108.187  1.00  0.00           H
ATOM   3547  OW  SOL  1183      91.793   8.354 110.614  1.00  0.00           O
ATOM   3548  HW1 SOL  1183      92.107   7.477 110.835  1.00  0.00           H
ATOM   3549  HW2 SOL  1183      91.241   8.604 111.355  1.00  0.00           H
ATOM   3550  OW  SOL  1184      12.471   7.865 107.891  1.00  0.00           O
ATOM   3551  HW1 SOL  1184      12.672   8.491 108.586  1.00  0.00           H
ATOM   3552  HW2 SOL  1184      11.903   8.347 107.291  1.00  0.00           H
ATOM   3553  OW  SOL  1185       4.390  20.757  78.445  1.00  0.00           O
ATOM   3554  HW1 SOL  1185       4.963  19.997  78.550  1.00  0.00           H
ATOM   3555  HW2 SOL  1185       4.717  21.198  77.661  1.00  0.00           H
ATOM   3556  OW  SOL  1186      91.578  17.821 105.702  1.00  0.00           O
ATOM   3557  HW1 SOL  1186      91.261  18.344 106.438  1.00  0.00           H
ATOM   3558  HW2 SOL  1186      92.186  17.195 106.097  1.00  0.00           H
ATOM   3559  OW  SOL  1187      82.779  23.302 105.886  1.00  0.00           O
ATOM   3560  HW1 SOL  1187      83.398  23.042 106.568  1.00  0.00           H
ATOM   3561  HW2 SOL  1187      82.869  22.629 105.211  1.00  0.00           H
ATOM   3562  OW  SOL  1188      12.350  13.824 104.599  1.00  0.00           O
ATOM   3563  HW1 SOL  1188      11.910  13.651 105.431  1.00  0.00           H
ATOM   3564  HW2 SOL  1188      11.806  13.386 103.944  1.00  0.00           H
ATOM   3565  OW  SOL  1189       5.550  91.808 102.237  1.00  0.00           O
ATOM   3566  HW1 SOL  1189       6.300  91.282 101.959  1.00  0.00           H
ATOM   3567  HW2 SOL  1189       5.502  92.516 101.596  1.00  0.00           H
ATOM   3568  OW  SOL  1190      92.831  14.313 125.094  1.00  0.00           O
ATOM   3569  HW1 SOL  1190      92.881  13.497 125.593  1.00  0.00           H
ATOM   3570  HW2 SOL  1190      93.302  14.126 124.282  1.00  0.00           H
ATOM   3571  OW  SOL  1191       8.808  18.261 108.094  1.00  0.00           O
ATOM   3572  HW1 SOL  1191       8.939  17.679 107.346  1.00  0.00           H
ATOM   3573  HW2 SOL  1191       9.259  17.827 108.818  1.00  0.00           H
ATOM   3574  OW  SOL  1192       5.767   8.079 118.608  1.00  0.00           O
ATOM   3575  HW1 SOL  1192       5.253   8.429 119.335  1.00  0.00           H
ATOM   3576  HW2 SOL  1192       5.115   7.792 117.969  1.00  0.00           H
ATOM   3577  OW  SOL  1193       5.895  13.240  86.212  1.00  0.00           O
ATOM   3578  HW1 SOL  1193       6.008  14.186  86.308  1.00  0.00           H
ATOM   3579  HW2 SOL  1193       5.830  12.914  87.110  1.00  0.00           H
ATOM   3580  OW  SOL  1194      84.852   8.984 121.527  1.00  0.00           O
ATOM   3581  HW1 SOL  1194      85.476   8.321 121.232  1.00  0.00           H
ATOM   3582  HW2 SOL  1194      84.583   8.690 122.397  1.00  0.00           H
ATOM   3583  OW  SOL  1195      93.125   0.484 115.709  1.00  0.00           O
ATOM   3584  HW1 SOL  1195      93.492  -0.311 116.097  1.00  0.00           H
ATOM   3585  HW2 SOL  1195      92.192   0.294 115.611  1.00  0.00           H
ATOM   3586  OW  SOL  1196       3.409  23.218 109.085  1.00  0.00           O
ATOM   3587  HW1 SOL  1196       2.921  23.983 108.782  1.00  0.00           H
ATOM   3588  HW2 SOL  1196       3.335  23.249 110.039  1.00  0.00           H
ATOM   3589  OW  SOL  1197      10.069   9.576  80.860  1.00  0.00           O
ATOM   3590  HW1 SOL  1197      10.820  10.074  80.536  1.00  0.00           H
ATOM   3591  HW2 SOL  1197       9.872   9.965  81.712  1.00  0.00           H
ATOM   3592  OW  SOL  1198       2.702   6.221  99.250  1.00  0.00           O
ATOM   3593  HW1 SOL  1198       2.499   6.908  98.615  1.00  0.00           H
ATOM   3594  HW2 SOL  1198       2.201   6.460 100.030  1.00  0.00           H
ATOM   3595  OW  SOL  1199       7.206   5.099  94.603  1.00  0.00           O
ATOM   3596  HW1 SOL  1199       6.330   5.093  94.988  1.00  0.00           H
ATOM   3597  HW2 SOL  1199       7.654   5.825  95.036  1.00  0.00           H
ATOM   3598  OW  SOL  1200      18.875   5.745 102.478  1.00  0.00           O
ATOM   3599  HW1 SOL  1200      18.424   4.907 102.583  1.00  0.00           H
ATOM   3600  HW2 SOL  1200      18.890   5.892 101.532  1.00  0.00           H
ATOM   3601  OW  SOL  1201      16.017  24.412  99.864  1.00  0.00           O
ATOM   3602  HW1 SOL  1201      15.145  24.020  99.841  1.00  0.00           H
ATOM   3603  HW2 SOL  1201      15.857  25.346  99.995  1.00  0.00           H
ATOM   3604  OW  SOL  1202       3.793  16.269 108.088  1.00  0.00           O
ATOM   3605  HW1 SOL  1202       3.813  17.222 108.000  1.00  0.00           H
ATOM   3606  HW2 SOL  1202       3.775  16.116 109.033  1.00  0.00           H
ATOM   3607  OW  SOL  1203      17.304  10.761  95.460  1.00  0.00           O
ATOM   3608  HW1 SOL  1203      17.193  10.578  94.527  1.00  0.00           H
ATOM   3609  HW2 SOL  1203      17.932  11.483  95.490  1.00  0.00           H
ATOM   3610  OW  SOL  1204       1.225  18.216 114.259  1.00  0.00           O
ATOM   3611  HW1 SOL  1204       0.722  17.454 114.547  1.00  0.00           H
ATOM   3612  HW2 SOL  1204       0.584  18.926 114.222  1.00  0.00           H
ATOM   3613  OW  SOL  1205      13.234  91.258  90.356  1.00  0.00           O
ATOM   3614  HW1 SOL  1205      13.449  90.728  89.588  1.00  0.00           H
ATOM   3615  HW2 SOL  1205      12.309  91.476  90.245  1.00  0.00           H
ATOM   3616  OW  SOL  1206       8.818  31.392  88.427  1.00  0.00           O
ATOM   3617  HW1 SOL  1206       8.205  32.008  88.829  1.00  0.00           H
ATOM   3618  HW2 SOL  1206       9.289  31.913  87.777  1.00  0.00           H
ATOM   3619  OW  SOL  1207       2.715  19.674 116.503  1.00  0.00           O
ATOM   3620  HW1 SOL  1207       2.258  19.116 115.874  1.00  0.00           H
ATOM   3621  HW2 SOL  1207       2.468  20.566 116.257  1.00  0.00           H
ATOM   3622  OW  SOL  1208      14.006  12.526 107.349  1.00  0.00           O
ATOM   3623  HW1 SOL  1208      13.227  12.509 106.794  1.00  0.00           H
ATOM   3624  HW2 SOL  1208      14.311  13.433 107.307  1.00  0.00           H
ATOM   3625  OW  SOL  1209      13.481  24.336 108.264  1.00  0.00           O
ATOM   3626  HW1 SOL  1209      12.555  24.438 108.042  1.00  0.00           H
ATOM   3627  HW2 SOL  1209      13.778  23.605 107.723  1.00  0.00           H
ATOM   3628  OW  SOL  1210      11.642  19.836  81.238  1.00  0.00           O
ATOM   3629  HW1 SOL  1210      11.714  19.435  80.372  1.00  0.00           H
ATOM   3630  HW2 SOL  1210      12.485  19.659  81.656  1.00  0.00           H
ATOM   3631  OW  SOL  1211      25.615  11.901 108.331  1.00  0.00           O
ATOM   3632  HW1 SOL  1211      25.181  12.626 108.782  1.00  0.00           H
ATOM   3633  HW2 SOL  1211      25.923  12.281 107.508  1.00  0.00           H
ATOM   3634  OW  SOL  1212      25.198  91.694  97.107  1.00  0.00           O
ATOM   3635  HW1 SOL  1212      25.450  92.590  96.886  1.00  0.00           H
ATOM   3636  HW2 SOL  1212      24.724  91.775  97.935  1.00  0.00           H
ATOM   3637  OW  SOL  1213      11.434  91.279 116.178  1.00  0.00           O
ATOM   3638  HW1 SOL  1213      11.296  90.773 115.377  1.00  0.00           H
ATOM   3639  HW2 SOL  1213      11.757  90.639 116.813  1.00  0.00           H
ATOM   3640  OW  SOL  1214      10.688  13.718  89.974  1.00  0.00           O
ATOM   3641  HW1 SOL  1214      10.053  13.512  89.288  1.00  0.00           H
ATOM   3642  HW2 SOL  1214      11.109  12.881  90.171  1.00  0.00           H
ATOM   3643  OW  SOL  1215      11.722  17.169 103.061  1.00  0.00           O
ATOM   3644  HW1 SOL  1215      12.017  17.861 102.469  1.00  0.00           H
ATOM   3645  HW2 SOL  1215      11.603  17.608 103.903  1.00  0.00           H
ATOM   3646  OW  SOL  1216       3.690  25.396  91.631  1.00  0.00           O
ATOM   3647  HW1 SOL  1216       4.140  26.192  91.348  1.00  0.00           H
ATOM   3648  HW2 SOL  1216       2.766  25.565  91.448  1.00  0.00           H
ATOM   3649  OW  SOL  1217      13.071  20.428  95.798  1.00  0.00           O
ATOM   3650  HW1 SOL  1217      12.337  19.857  96.028  1.00  0.00           H
ATOM   3651  HW2 SOL  1217      13.025  20.505  94.845  1.00  0.00           H
ATOM   3652  OW  SOL  1218       4.246   5.452  94.730  1.00  0.00           O
ATOM   3653  HW1 SOL  1218       4.141   6.310  95.142  1.00  0.00           H
ATOM   3654  HW2 SOL  1218       4.184   5.628  93.791  1.00  0.00           H
ATOM   3655  OW  SOL  1219      17.669  16.767 109.433  1.00  0.00           O
ATOM   3656  HW1 SOL  1219      18.445  17.290 109.235  1.00  0.00           H
ATOM   3657  HW2 SOL  1219      17.946  15.862 109.291  1.00  0.00           H
ATOM   3658  OW  SOL  1220      16.478  11.151 104.704  1.00  0.00           O
ATOM   3659  HW1 SOL  1220      15.844  11.651 104.190  1.00  0.00           H
ATOM   3660  HW2 SOL  1220      16.059  11.038 105.558  1.00  0.00           H
ATOM   3661  OW  SOL  1221      14.208   9.696 116.428  1.00  0.00           O
ATOM   3662  HW1 SOL  1221      15.119   9.545 116.175  1.00  0.00           H
ATOM   3663  HW2 SOL  1221      14.063   9.108 117.169  1.00  0.00           H
ATOM   3664  OW  SOL  1222      13.091  15.613  93.730  1.00  0.00           O
ATOM   3665  HW1 SOL  1222      13.215  15.821  94.656  1.00  0.00           H
ATOM   3666  HW2 SOL  1222      12.768  14.712  93.727  1.00  0.00           H
ATOM   3667  OW  SOL  1223      11.756  89.362 113.439  1.00  0.00           O
ATOM   3668  HW1 SOL  1223      12.156  89.665 112.624  1.00  0.00           H
ATOM   3669  HW2 SOL  1223      12.486  89.297 114.054  1.00  0.00           H
ATOM   3670  OW  SOL  1224       7.522  12.334  84.074  1.00  0.00           O
ATOM   3671  HW1 SOL  1224       7.160  12.691  84.885  1.00  0.00           H
ATOM   3672  HW2 SOL  1224       7.361  13.013  83.419  1.00  0.00           H
ATOM   3673  OW  SOL  1225      89.964   5.126  92.684  1.00  0.00           O
ATOM   3674  HW1 SOL  1225      89.058   5.299  92.425  1.00  0.00           H
ATOM   3675  HW2 SOL  1225      90.138   5.757  93.382  1.00  0.00           H
ATOM   3676  OW  SOL  1226       2.659  12.839 112.472  1.00  0.00           O
ATOM   3677  HW1 SOL  1226       2.434  11.918 112.340  1.00  0.00           H
ATOM   3678  HW2 SOL  1226       3.520  12.818 112.889  1.00  0.00           H
ATOM   3679  OW  SOL  1227      14.015  90.666  83.346  1.00  0.00           O
ATOM   3680  HW1 SOL  1227      14.395  91.202  84.041  1.00  0.00           H
ATOM   3681  HW2 SOL  1227      13.141  91.032  83.211  1.00  0.00           H
ATOM   3682  OW  SOL  1228      16.717  10.420 122.366  1.00  0.00           O
ATOM   3683  HW1 SOL  1228      16.167  10.546 123.139  1.00  0.00           H
ATOM   3684  HW2 SOL  1228      16.107  10.160 121.676  1.00  0.00           H
ATOM   3685  OW  SOL  1229      88.637  91.681  82.649  1.00  0.00           O
ATOM   3686  HW1 SOL  1229      89.437  91.173  82.515  1.00  0.00           H
ATOM   3687  HW2 SOL  1229      88.872  92.326  83.316  1.00  0.00           H
ATOM   3688  OW  SOL  1230      20.687  10.368 108.029  1.00  0.00           O
ATOM   3689  HW1 SOL  1230      21.449  10.896 107.792  1.00  0.00           H
ATOM   3690  HW2 SOL  1230      20.002  10.650 107.423  1.00  0.00           H
ATOM   3691  OW  SOL  1231       5.632   0.528 100.396  1.00  0.00           O
ATOM   3692  HW1 SOL  1231       5.214   1.374 100.553  1.00  0.00           H
ATOM   3693  HW2 SOL  1231       5.418   0.318  99.487  1.00  0.00           H
ATOM   3694  OW  SOL  1232      18.252  17.600 105.786  1.00  0.00           O
ATOM   3695  HW1 SOL  1232      19.204  17.668 105.717  1.00  0.00           H
ATOM   3696  HW2 SOL  1232      18.106  17.031 106.543  1.00  0.00           H
ATOM   3697  OW  SOL  1233      12.264  17.505 110.797  1.00  0.00           O
ATOM   3698  HW1 SOL  1233      12.948  18.056 110.417  1.00  0.00           H
ATOM   3699  HW2 SOL  1233      12.658  17.146 111.592  1.00  0.00           H
ATOM   3700  OW  SOL  1234       7.204   4.077 111.361  1.00  0.00           O
ATOM   3701  HW1 SOL  1234       8.131   4.073 111.602  1.00  0.00           H
ATOM   3702  HW2 SOL  1234       7.169   4.587 110.552  1.00  0.00           H
ATOM   3703  OW  SOL  1235      87.852  12.491 109.273  1.00  0.00           O
ATOM   3704  HW1 SOL  1235      88.607  11.917 109.405  1.00  0.00           H
ATOM   3705  HW2 SOL  1235      87.725  12.919 110.120  1.00  0.00           H
ATOM   3706  OW  SOL  1236      10.214  14.823 101.935  1.00  0.00           O
ATOM   3707  HW1 SOL  1236      10.566  14.069 102.407  1.00  0.00           H
ATOM   3708  HW2 SOL  1236      10.892  15.494 102.014  1.00  0.00           H
ATOM   3709  OW  SOL  1237       2.304   1.473  81.580  1.00  0.00           O
ATOM   3710  HW1 SOL  1237       2.278   0.546  81.344  1.00  0.00           H
ATOM   3711  HW2 SOL  1237       1.421   1.793  81.394  1.00  0.00           H
ATOM   3712  OW  SOL  1238       9.290   6.661  86.714  1.00  0.00           O
ATOM   3713  HW1 SOL  1238       8.513   6.117  86.583  1.00  0.00           H
ATOM   3714  HW2 SOL  1238       8.963   7.559  86.676  1.00  0.00           H
ATOM   3715  OW  SOL  1239      92.343   6.842 107.504  1.00  0.00           O
ATOM   3716  HW1 SOL  1239      91.807   6.470 108.205  1.00  0.00           H
ATOM   3717  HW2 SOL  1239      93.128   7.164 107.947  1.00  0.00           H
ATOM   3718  OW  SOL  1240      17.855  11.388 115.360  1.00  0.00           O
ATOM   3719  HW1 SOL  1240      18.263  11.852 116.090  1.00  0.00           H
ATOM   3720  HW2 SOL  1240      18.569  11.241 114.740  1.00  0.00           H
ATOM   3721  OW  SOL  1241      10.569  12.374 103.070  1.00  0.00           O
ATOM   3722  HW1 SOL  1241      11.161  11.753 102.646  1.00  0.00           H
ATOM   3723  HW2 SOL  1241       9.948  11.825 103.549  1.00  0.00           H
ATOM   3724  OW  SOL  1242      15.623  17.783  94.585  1.00  0.00           O
ATOM   3725  HW1 SOL  1242      15.018  17.203  95.049  1.00  0.00           H
ATOM   3726  HW2 SOL  1242      15.977  18.355  95.266  1.00  0.00           H
ATOM   3727  OW  SOL  1243       9.068   9.676 102.420  1.00  0.00           O
ATOM   3728  HW1 SOL  1243       8.760  10.389 101.860  1.00  0.00           H
ATOM   3729  HW2 SOL  1243      10.023   9.736 102.381  1.00  0.00           H
ATOM   3730  OW  SOL  1244      14.018  13.145  91.073  1.00  0.00           O
ATOM   3731  HW1 SOL  1244      13.165  12.851  90.753  1.00  0.00           H
ATOM   3732  HW2 SOL  1244      13.941  13.113  92.027  1.00  0.00           H
ATOM   3733  OW  SOL  1245      21.774  18.461  95.441  1.00  0.00           O
ATOM   3734  HW1 SOL  1245      22.004  18.522  94.514  1.00  0.00           H
ATOM   3735  HW2 SOL  1245      22.129  17.617  95.720  1.00  0.00           H
ATOM   3736  OW  SOL  1246      86.365  12.101  97.186  1.00  0.00           O
ATOM   3737  HW1 SOL  1246      85.802  11.336  97.073  1.00  0.00           H
ATOM   3738  HW2 SOL  1246      87.075  11.972  96.556  1.00  0.00           H
ATOM   3739  OW  SOL  1247       2.978  15.788  95.036  1.00  0.00           O
ATOM   3740  HW1 SOL  1247       2.896  16.677  94.692  1.00  0.00           H
ATOM   3741  HW2 SOL  1247       3.855  15.509  94.774  1.00  0.00           H
ATOM   3742  OW  SOL  1248      18.971  14.441 108.974  1.00  0.00           O
ATOM   3743  HW1 SOL  1248      19.783  14.753 108.574  1.00  0.00           H
ATOM   3744  HW2 SOL  1248      19.231  14.150 109.848  1.00  0.00           H
ATOM   3745  OW  SOL  1249       8.776  11.686 111.207  1.00  0.00           O
ATOM   3746  HW1 SOL  1249       8.402  12.497 110.861  1.00  0.00           H
ATOM   3747  HW2 SOL  1249       8.154  11.006 110.950  1.00  0.00           H
ATOM   3748  OW  SOL  1250       3.589   3.082  95.690  1.00  0.00           O
ATOM   3749  HW1 SOL  1250       3.723   3.964  95.344  1.00  0.00           H
ATOM   3750  HW2 SOL  1250       3.631   2.514  94.921  1.00  0.00           H
ATOM   3751  OW  SOL  1251       9.981  21.557  98.018  1.00  0.00           O
ATOM   3752  HW1 SOL  1251      10.452  22.317  98.362  1.00  0.00           H
ATOM   3753  HW2 SOL  1251      10.000  21.672  97.068  1.00  0.00           H
ATOM   3754  OW  SOL  1252       6.039  10.507 101.303  1.00  0.00           O
ATOM   3755  HW1 SOL  1252       5.459   9.770 101.112  1.00  0.00           H
ATOM   3756  HW2 SOL  1252       6.089  10.532 102.258  1.00  0.00           H
ATOM   3757  OW  SOL  1253       9.603  20.227 102.276  1.00  0.00           O
ATOM   3758  HW1 SOL  1253      10.229  20.853 101.914  1.00  0.00           H
ATOM   3759  HW2 SOL  1253      10.002  19.934 103.095  1.00  0.00           H
ATOM   3760  OW  SOL  1254       2.188   7.570 101.882  1.00  0.00           O
ATOM   3761  HW1 SOL  1254       2.936   7.436 102.464  1.00  0.00           H
ATOM   3762  HW2 SOL  1254       1.483   7.056 102.274  1.00  0.00           H
ATOM   3763  OW  SOL  1255      11.356  27.187  91.402  1.00  0.00           O
ATOM   3764  HW1 SOL  1255      11.347  27.317  92.350  1.00  0.00           H
ATOM   3765  HW2 SOL  1255      10.545  26.714  91.216  1.00  0.00           H
ATOM   3766  OW  SOL  1256       0.512  18.271 111.230  1.00  0.00           O
ATOM   3767  HW1 SOL  1256       0.248  17.839 112.043  1.00  0.00           H
ATOM   3768  HW2 SOL  1256       0.324  17.629 110.545  1.00  0.00           H
ATOM   3769  OW  SOL  1257       8.130  19.917  88.173  1.00  0.00           O
ATOM   3770  HW1 SOL  1257       7.673  20.201  88.965  1.00  0.00           H
ATOM   3771  HW2 SOL  1257       8.669  20.667  87.924  1.00  0.00           H
ATOM   3772  OW  SOL  1258      10.206   5.125  94.044  1.00  0.00           O
ATOM   3773  HW1 SOL  1258      10.073   5.841  93.423  1.00  0.00           H
ATOM   3774  HW2 SOL  1258      10.022   4.333  93.540  1.00  0.00           H
ATOM   3775  OW  SOL  1259       5.374   6.622 100.024  1.00  0.00           O
ATOM   3776  HW1 SOL  1259       4.716   7.312 100.098  1.00  0.00           H
ATOM   3777  HW2 SOL  1259       4.867   5.815  99.935  1.00  0.00           H
ATOM   3778  OW  SOL  1260       1.629   8.495  97.948  1.00  0.00           O
ATOM   3779  HW1 SOL  1260       1.309   8.760  97.085  1.00  0.00           H
ATOM   3780  HW2 SOL  1260       0.858   8.542  98.513  1.00  0.00           H
ATOM   3781  OW  SOL  1261      14.258  15.624 102.882  1.00  0.00           O
ATOM   3782  HW1 SOL  1261      14.420  16.563 102.969  1.00  0.00           H
ATOM   3783  HW2 SOL  1261      13.355  15.508 103.177  1.00  0.00           H
ATOM   3784  OW  SOL  1262      88.377   9.751 117.539  1.00  0.00           O
ATOM   3785  HW1 SOL  1262      88.057   8.849 117.559  1.00  0.00           H
ATOM   3786  HW2 SOL  1262      87.589  10.288 117.626  1.00  0.00           H
ATOM   3787  OW  SOL  1263       2.637  89.381 105.187  1.00  0.00           O
ATOM   3788  HW1 SOL  1263       3.535  89.596 104.933  1.00  0.00           H
ATOM   3789  HW2 SOL  1263       2.243  90.224 105.412  1.00  0.00           H
ATOM   3790  OW  SOL  1264       7.308  10.451  96.466  1.00  0.00           O
ATOM   3791  HW1 SOL  1264       6.813   9.741  96.876  1.00  0.00           H
ATOM   3792  HW2 SOL  1264       7.959  10.699  97.122  1.00  0.00           H
ATOM   3793  OW  SOL  1265       4.601   9.752 126.786  1.00  0.00           O
ATOM   3794  HW1 SOL  1265       5.524   9.941 126.955  1.00  0.00           H
ATOM   3795  HW2 SOL  1265       4.474   9.983 125.866  1.00  0.00           H
ATOM   3796  OW  SOL  1266       8.379   9.078 113.217  1.00  0.00           O
ATOM   3797  HW1 SOL  1266       8.835   9.895 113.418  1.00  0.00           H
ATOM   3798  HW2 SOL  1266       8.655   8.474 113.906  1.00  0.00           H
ATOM   3799  OW  SOL  1267       8.904   9.178 118.371  1.00  0.00           O
ATOM   3800  HW1 SOL  1267       8.125   8.647 118.538  1.00  0.00           H
ATOM   3801  HW2 SOL  1267       9.452   9.051 119.146  1.00  0.00           H
ATOM   3802  OW  SOL  1268      21.331  92.318 110.163  1.00  0.00           O
ATOM   3803  HW1 SOL  1268      21.647  93.204 109.984  1.00  0.00           H
ATOM   3804  HW2 SOL  1268      21.941  91.747 109.697  1.00  0.00           H
ATOM   3805  OW  SOL  1269       5.866  11.789 114.122  1.00  0.00           O
ATOM   3806  HW1 SOL  1269       6.746  11.680 114.484  1.00  0.00           H
ATOM   3807  HW2 SOL  1269       5.591  12.657 114.416  1.00  0.00           H
ATOM   3808  OW  SOL  1270       6.724  21.580 122.947  1.00  0.00           O
ATOM   3809  HW1 SOL  1270       6.718  21.538 121.991  1.00  0.00           H
ATOM   3810  HW2 SOL  1270       5.849  21.289 123.206  1.00  0.00           H
ATOM   3811  OW  SOL  1271      91.327  12.724 120.163  1.00  0.00           O
ATOM   3812  HW1 SOL  1271      90.750  11.960 120.142  1.00  0.00           H
ATOM   3813  HW2 SOL  1271      91.052  13.252 119.413  1.00  0.00           H
ATOM   3814  OW  SOL  1272       2.400   1.458 129.416  1.00  0.00           O
ATOM   3815  HW1 SOL  1272       2.257   1.713 130.327  1.00  0.00           H
ATOM   3816  HW2 SOL  1272       2.815   2.222 129.015  1.00  0.00           H
ATOM   3817  OW  SOL  1273      89.856  14.689 129.436  1.00  0.00           O
ATOM   3818  HW1 SOL  1273      90.615  14.622 128.855  1.00  0.00           H
ATOM   3819  HW2 SOL  1273      90.225  14.937 130.284  1.00  0.00           H
ATOM   3820  OW  SOL  1274      16.192  10.432 118.492  1.00  0.00           O
ATOM   3821  HW1 SOL  1274      15.947   9.757 119.125  1.00  0.00           H
ATOM   3822  HW2 SOL  1274      17.022  10.779 118.821  1.00  0.00           H
ATOM   3823  OW  SOL  1275      88.036  91.591 124.389  1.00  0.00           O
ATOM   3824  HW1 SOL  1275      88.108  92.049 125.226  1.00  0.00           H
ATOM   3825  HW2 SOL  1275      87.094  91.528 124.230  1.00  0.00           H
ATOM   3826  OW  SOL  1276      26.446   6.487 126.840  1.00  0.00           O
ATOM   3827  HW1 SOL  1276      27.261   6.878 126.525  1.00  0.00           H
ATOM   3828  HW2 SOL  1276      26.484   5.579 126.539  1.00  0.00           H
ATOM   3829  OW  SOL  1277       4.085  23.462 112.398  1.00  0.00           O
ATOM   3830  HW1 SOL  1277       5.024  23.427 112.215  1.00  0.00           H
ATOM   3831  HW2 SOL  1277       4.021  23.912 113.240  1.00  0.00           H
ATOM   3832  OW  SOL  1278       9.720   6.237 122.707  1.00  0.00           O
ATOM   3833  HW1 SOL  1278       8.967   6.792 122.908  1.00  0.00           H
ATOM   3834  HW2 SOL  1278       9.383   5.343 122.770  1.00  0.00           H
ATOM   3835  OW  SOL  1279       2.951  21.934 118.538  1.00  0.00           O
ATOM   3836  HW1 SOL  1279       2.683  21.023 118.660  1.00  0.00           H
ATOM   3837  HW2 SOL  1279       3.390  22.167 119.357  1.00  0.00           H
ATOM   3838  OW  SOL  1280      85.824  10.542 118.608  1.00  0.00           O
ATOM   3839  HW1 SOL  1280      84.961  10.780 118.271  1.00  0.00           H
ATOM   3840  HW2 SOL  1280      85.688  10.412 119.547  1.00  0.00           H
ATOM   3841  OW  SOL  1281      78.382  13.678 117.899  1.00  0.00           O
ATOM   3842  HW1 SOL  1281      78.011  14.527 117.661  1.00  0.00           H
ATOM   3843  HW2 SOL  1281      78.175  13.109 117.157  1.00  0.00           H
ATOM   3844  OW  SOL  1282       2.795  93.042 119.780  1.00  0.00           O
ATOM   3845  HW1 SOL  1282       3.030  92.680 120.635  1.00  0.00           H
ATOM   3846  HW2 SOL  1282       3.628  93.116 119.314  1.00  0.00           H
ATOM   3847  OW  SOL  1283      16.148   1.824 128.460  1.00  0.00           O
ATOM   3848  HW1 SOL  1283      16.342   2.676 128.849  1.00  0.00           H
ATOM   3849  HW2 SOL  1283      16.989   1.365 128.456  1.00  0.00           H
ATOM   3850  OW  SOL  1284       3.934  91.677 107.374  1.00  0.00           O
ATOM   3851  HW1 SOL  1284       3.709  92.476 106.897  1.00  0.00           H
ATOM   3852  HW2 SOL  1284       4.890  91.642 107.346  1.00  0.00           H
ATOM   3853  OW  SOL  1285      16.680  13.801 107.558  1.00  0.00           O
ATOM   3854  HW1 SOL  1285      17.451  14.257 107.896  1.00  0.00           H
ATOM   3855  HW2 SOL  1285      16.490  14.235 106.726  1.00  0.00           H
ATOM   3856  OW  SOL  1286      85.567  24.514 124.881  1.00  0.00           O
ATOM   3857  HW1 SOL  1286      86.349  24.989 124.599  1.00  0.00           H
ATOM   3858  HW2 SOL  1286      84.844  24.955 124.436  1.00  0.00           H
ATOM   3859  OW  SOL  1287      14.410   7.577 114.381  1.00  0.00           O
ATOM   3860  HW1 SOL  1287      14.947   8.247 114.803  1.00  0.00           H
ATOM   3861  HW2 SOL  1287      14.918   6.771 114.469  1.00  0.00           H
ATOM   3862  OW  SOL  1288      15.272  18.163 114.498  1.00  0.00           O
ATOM   3863  HW1 SOL  1288      14.324  18.042 114.552  1.00  0.00           H
ATOM   3864  HW2 SOL  1288      15.492  17.937 113.594  1.00  0.00           H
ATOM   3865  OW  SOL  1289      93.292   5.831 118.708  1.00  0.00           O
ATOM   3866  HW1 SOL  1289      92.648   5.596 118.041  1.00  0.00           H
ATOM   3867  HW2 SOL  1289      93.228   6.784 118.778  1.00  0.00           H
ATOM   3868  OW  SOL  1290      20.024  20.346 115.129  1.00  0.00           O
ATOM   3869  HW1 SOL  1290      20.135  20.608 116.043  1.00  0.00           H
ATOM   3870  HW2 SOL  1290      19.369  19.649 115.157  1.00  0.00           H
ATOM   3871  OW  SOL  1291       8.511   1.786 118.827  1.00  0.00           O
ATOM   3872  HW1 SOL  1291       9.058   1.203 118.299  1.00  0.00           H
ATOM   3873  HW2 SOL  1291       8.078   2.351 118.188  1.00  0.00           H
ATOM   3874  OW  SOL  1292       8.380  91.477 119.495  1.00  0.00           O
ATOM   3875  HW1 SOL  1292       8.158  91.490 120.426  1.00  0.00           H
ATOM   3876  HW2 SOL  1292       8.328  90.554 119.248  1.00  0.00           H
ATOM   3877  OW  SOL  1293      88.335  14.903 115.253  1.00  0.00           O
ATOM   3878  HW1 SOL  1293      88.594  15.796 115.025  1.00  0.00           H
ATOM   3879  HW2 SOL  1293      87.449  14.814 114.903  1.00  0.00           H
ATOM   3880  OW  SOL  1294      20.297  14.193 102.130  1.00  0.00           O
ATOM   3881  HW1 SOL  1294      20.737  13.353 102.000  1.00  0.00           H
ATOM   3882  HW2 SOL  1294      19.565  13.993 102.713  1.00  0.00           H
ATOM   3883  OW  SOL  1295      15.669  16.538 116.748  1.00  0.00           O
ATOM   3884  HW1 SOL  1295      15.981  15.954 116.057  1.00  0.00           H
ATOM   3885  HW2 SOL  1295      15.419  17.340 116.290  1.00  0.00           H
ATOM   3886  OW  SOL  1296      90.947   5.253 134.284  1.00  0.00           O
ATOM   3887  HW1 SOL  1296      91.041   4.555 134.931  1.00  0.00           H
ATOM   3888  HW2 SOL  1296      91.774   5.733 134.327  1.00  0.00           H
ATOM   3889  OW  SOL  1297       9.483  14.175 116.293  1.00  0.00           O
ATOM   3890  HW1 SOL  1297       9.220  13.999 115.390  1.00  0.00           H
ATOM   3891  HW2 SOL  1297      10.215  14.787 116.215  1.00  0.00           H
ATOM   3892  OW  SOL  1298      29.907  13.233 111.908  1.00  0.00           O
ATOM   3893  HW1 SOL  1298      30.707  12.807 112.215  1.00  0.00           H
ATOM   3894  HW2 SOL  1298      29.427  13.448 112.709  1.00  0.00           H
ATOM   3895  OW  SOL  1299       0.133   3.176 118.368  1.00  0.00           O
ATOM   3896  HW1 SOL  1299       0.114   4.095 118.634  1.00  0.00           H
ATOM   3897  HW2 SOL  1299       0.783   2.772 118.944  1.00  0.00           H
ATOM   3898  OW  SOL  1300      14.685   1.103 126.060  1.00  0.00           O
ATOM   3899  HW1 SOL  1300      15.159   0.300 125.845  1.00  0.00           H
ATOM   3900  HW2 SOL  1300      15.110   1.427 126.854  1.00  0.00           H
ATOM   3901  OW  SOL  1301      14.378  29.065 122.092  1.00  0.00           O
ATOM   3902  HW1 SOL  1301      14.062  28.843 122.968  1.00  0.00           H
ATOM   3903  HW2 SOL  1301      14.044  28.364 121.532  1.00  0.00           H
ATOM   3904  OW  SOL  1302      86.140  83.964 115.388  1.00  0.00           O
ATOM   3905  HW1 SOL  1302      85.454  83.298 115.332  1.00  0.00           H
ATOM   3906  HW2 SOL  1302      86.141  84.379 114.525  1.00  0.00           H
ATOM   3907  OW  SOL  1303      12.685  90.964 125.619  1.00  0.00           O
ATOM   3908  HW1 SOL  1303      12.763  91.570 126.356  1.00  0.00           H
ATOM   3909  HW2 SOL  1303      11.937  91.289 125.119  1.00  0.00           H
ATOM   3910  OW  SOL  1304       5.541   2.072 112.686  1.00  0.00           O
ATOM   3911  HW1 SOL  1304       5.792   2.527 111.882  1.00  0.00           H
ATOM   3912  HW2 SOL  1304       5.829   2.653 113.391  1.00  0.00           H
ATOM   3913  OW  SOL  1305      11.375   8.506 131.037  1.00  0.00           O
ATOM   3914  HW1 SOL  1305      11.071   7.636 131.296  1.00  0.00           H
ATOM   3915  HW2 SOL  1305      10.591   8.946 130.709  1.00  0.00           H
ATOM   3916  OW  SOL  1306       3.552   6.065 107.404  1.00  0.00           O
ATOM   3917  HW1 SOL  1306       3.136   5.948 106.550  1.00  0.00           H
ATOM   3918  HW2 SOL  1306       3.064   6.779 107.813  1.00  0.00           H
ATOM   3919  OW  SOL  1307       4.810   4.735 118.892  1.00  0.00           O
ATOM   3920  HW1 SOL  1307       4.721   3.881 119.314  1.00  0.00           H
ATOM   3921  HW2 SOL  1307       5.345   5.248 119.498  1.00  0.00           H
ATOM   3922  OW  SOL  1308       5.160  20.546 114.618  1.00  0.00           O
ATOM   3923  HW1 SOL  1308       4.877  20.924 115.450  1.00  0.00           H
ATOM   3924  HW2 SOL  1308       5.112  19.600 114.756  1.00  0.00           H
ATOM   3925  OW  SOL  1309      82.828  87.357 115.908  1.00  0.00           O
ATOM   3926  HW1 SOL  1309      83.366  87.222 116.688  1.00  0.00           H
ATOM   3927  HW2 SOL  1309      83.089  88.219 115.583  1.00  0.00           H
ATOM   3928  OW  SOL  1310      21.742  10.423 132.380  1.00  0.00           O
ATOM   3929  HW1 SOL  1310      21.238   9.625 132.543  1.00  0.00           H
ATOM   3930  HW2 SOL  1310      21.313  11.091 132.915  1.00  0.00           H
ATOM   3931  OW  SOL  1311       4.556  12.689 109.633  1.00  0.00           O
ATOM   3932  HW1 SOL  1311       4.366  13.556 109.991  1.00  0.00           H
ATOM   3933  HW2 SOL  1311       4.927  12.201 110.368  1.00  0.00           H
ATOM   3934  OW  SOL  1312      13.081  12.850 123.000  1.00  0.00           O
ATOM   3935  HW1 SOL  1312      12.966  13.679 122.535  1.00  0.00           H
ATOM   3936  HW2 SOL  1312      12.286  12.757 123.525  1.00  0.00           H
ATOM   3937  OW  SOL  1313       1.414   9.402 114.579  1.00  0.00           O
ATOM   3938  HW1 SOL  1313       2.241   9.701 114.957  1.00  0.00           H
ATOM   3939  HW2 SOL  1313       0.741   9.881 115.062  1.00  0.00           H
ATOM   3940  OW  SOL  1314      88.027   7.771 120.379  1.00  0.00           O
ATOM   3941  HW1 SOL  1314      88.780   8.349 120.255  1.00  0.00           H
ATOM   3942  HW2 SOL  1314      87.772   7.516 119.493  1.00  0.00           H
ATOM   3943  OW  SOL  1315      25.839   9.393 125.156  1.00  0.00           O
ATOM   3944  HW1 SOL  1315      26.650   9.731 125.537  1.00  0.00           H
ATOM   3945  HW2 SOL  1315      25.613   8.640 125.702  1.00  0.00           H
ATOM   3946  OW  SOL  1316       2.314   1.302 132.453  1.00  0.00           O
ATOM   3947  HW1 SOL  1316       3.243   1.531 132.486  1.00  0.00           H
ATOM   3948  HW2 SOL  1316       1.878   1.999 132.944  1.00  0.00           H
ATOM   3949  OW  SOL  1317      80.968  11.318 120.275  1.00  0.00           O
ATOM   3950  HW1 SOL  1317      80.693  10.409 120.392  1.00  0.00           H
ATOM   3951  HW2 SOL  1317      81.773  11.393 120.788  1.00  0.00           H
ATOM   3952  OW  SOL  1318      15.293   5.749 110.524  1.00  0.00           O
ATOM   3953  HW1 SOL  1318      15.481   4.908 110.108  1.00  0.00           H
ATOM   3954  HW2 SOL  1318      14.768   5.524 111.292  1.00  0.00           H
ATOM   3955  OW  SOL  1319       8.624  15.441 122.680  1.00  0.00           O
ATOM   3956  HW1 SOL  1319       8.492  14.555 123.019  1.00  0.00           H
ATOM   3957  HW2 SOL  1319       9.470  15.710 123.036  1.00  0.00           H
ATOM   3958  OW  SOL  1320      21.985  21.100 113.273  1.00  0.00           O
ATOM   3959  HW1 SOL  1320      21.864  20.231 112.891  1.00  0.00           H
ATOM   3960  HW2 SOL  1320      21.361  21.132 113.998  1.00  0.00           H
ATOM   3961  OW  SOL  1321      90.259   2.588 122.483  1.00  0.00           O
ATOM   3962  HW1 SOL  1321      89.858   1.730 122.620  1.00  0.00           H
ATOM   3963  HW2 SOL  1321      91.191   2.402 122.369  1.00  0.00           H
ATOM   3964  OW  SOL  1322      23.833  10.315 110.129  1.00  0.00           O
ATOM   3965  HW1 SOL  1322      24.709  10.543 109.819  1.00  0.00           H
ATOM   3966  HW2 SOL  1322      23.499   9.700 109.476  1.00  0.00           H
ATOM   3967  OW  SOL  1323       4.566  18.787 107.654  1.00  0.00           O
ATOM   3968  HW1 SOL  1323       3.932  19.503 107.655  1.00  0.00           H
ATOM   3969  HW2 SOL  1323       5.098  18.938 106.872  1.00  0.00           H
ATOM   3970  OW  SOL  1324       8.770   1.311 115.221  1.00  0.00           O
ATOM   3971  HW1 SOL  1324       9.085   1.203 116.119  1.00  0.00           H
ATOM   3972  HW2 SOL  1324       8.704   0.419 114.881  1.00  0.00           H
ATOM   3973  OW  SOL  1325      90.196  34.338 117.479  1.00  0.00           O
ATOM   3974  HW1 SOL  1325      90.579  33.560 117.076  1.00  0.00           H
ATOM   3975  HW2 SOL  1325      89.676  34.739 116.782  1.00  0.00           H
ATOM   3976  OW  SOL  1326       7.638   6.505 117.255  1.00  0.00           O
ATOM   3977  HW1 SOL  1326       7.224   6.675 118.101  1.00  0.00           H
ATOM   3978  HW2 SOL  1326       7.028   6.867 116.612  1.00  0.00           H
ATOM   3979  OW  SOL  1327       4.792  13.911 107.067  1.00  0.00           O
ATOM   3980  HW1 SOL  1327       5.017  13.313 107.780  1.00  0.00           H
ATOM   3981  HW2 SOL  1327       4.544  14.725 107.505  1.00  0.00           H
ATOM   3982  OW  SOL  1328       6.157  93.385 133.696  1.00  0.00           O
ATOM   3983  HW1 SOL  1328       5.979  92.820 132.945  1.00  0.00           H
ATOM   3984  HW2 SOL  1328       7.077  93.632 133.599  1.00  0.00           H
ATOM   3985  OW  SOL  1329      21.593   4.276 125.792  1.00  0.00           O
ATOM   3986  HW1 SOL  1329      21.773   3.339 125.862  1.00  0.00           H
ATOM   3987  HW2 SOL  1329      21.689   4.471 124.860  1.00  0.00           H
ATOM   3988  OW  SOL  1330      19.301   6.635 134.991  1.00  0.00           O
ATOM   3989  HW1 SOL  1330      19.598   7.286 135.625  1.00  0.00           H
ATOM   3990  HW2 SOL  1330      18.382   6.853 134.836  1.00  0.00           H
ATOM   3991  OW  SOL  1331      13.278  23.191 110.861  1.00  0.00           O
ATOM   3992  HW1 SOL  1331      12.818  22.375 111.056  1.00  0.00           H
ATOM   3993  HW2 SOL  1331      13.301  23.230 109.905  1.00  0.00           H
ATOM   3994  OW  SOL  1332      15.433  90.081 124.409  1.00  0.00           O
ATOM   3995  HW1 SOL  1332      15.226  89.177 124.171  1.00  0.00           H
ATOM   3996  HW2 SOL  1332      14.626  90.417 124.798  1.00  0.00           H
ATOM   3997  OW  SOL  1333       8.972  19.415 118.192  1.00  0.00           O
ATOM   3998  HW1 SOL  1333       9.280  19.591 117.303  1.00  0.00           H
ATOM   3999  HW2 SOL  1333       9.272  20.167 118.703  1.00  0.00           H
ATOM   4000  OW  SOL  1334       3.159  91.060 128.554  1.00  0.00           O
ATOM   4001  HW1 SOL  1334       3.194  90.234 129.037  1.00  0.00           H
ATOM   4002  HW2 SOL  1334       3.062  90.798 127.638  1.00  0.00           H
ATOM   4003  OW  SOL  1335       5.629   0.001 119.686  1.00  0.00           O
ATOM   4004  HW1 SOL  1335       6.315  -0.570 120.032  1.00  0.00           H
ATOM   4005  HW2 SOL  1335       5.992   0.345 118.870  1.00  0.00           H
ATOM   4006  OW  SOL  1336      18.298   8.858 113.383  1.00  0.00           O
ATOM   4007  HW1 SOL  1336      17.887   8.562 114.195  1.00  0.00           H
ATOM   4008  HW2 SOL  1336      17.593   8.837 112.735  1.00  0.00           H
ATOM   4009  OW  SOL  1337       3.423   7.469 110.436  1.00  0.00           O
ATOM   4010  HW1 SOL  1337       2.933   7.102 111.172  1.00  0.00           H
ATOM   4011  HW2 SOL  1337       2.885   7.274 109.669  1.00  0.00           H
ATOM   4012  OW  SOL  1338       1.212  81.900 128.228  1.00  0.00           O
ATOM   4013  HW1 SOL  1338       1.908  82.016 127.581  1.00  0.00           H
ATOM   4014  HW2 SOL  1338       0.770  81.094 127.963  1.00  0.00           H
ATOM   4015  OW  SOL  1339       0.257   0.160 135.307  1.00  0.00           O
ATOM   4016  HW1 SOL  1339       0.555   1.065 135.212  1.00  0.00           H
ATOM   4017  HW2 SOL  1339       0.601  -0.288 134.535  1.00  0.00           H
ATOM   4018  OW  SOL  1340      15.047  15.088 119.882  1.00  0.00           O
ATOM   4019  HW1 SOL  1340      15.381  14.814 119.028  1.00  0.00           H
ATOM   4020  HW2 SOL  1340      15.437  14.471 120.501  1.00  0.00           H
ATOM   4021  OW  SOL  1341       4.283   2.447 120.511  1.00  0.00           O
ATOM   4022  HW1 SOL  1341       3.660   2.289 121.221  1.00  0.00           H
ATOM   4023  HW2 SOL  1341       4.690   1.595 120.356  1.00  0.00           H
ATOM   4024  OW  SOL  1342      10.597  14.080 112.290  1.00  0.00           O
ATOM   4025  HW1 SOL  1342      10.622  14.400 111.389  1.00  0.00           H
ATOM   4026  HW2 SOL  1342      11.336  14.512 112.719  1.00  0.00           H
ATOM   4027  OW  SOL  1343       6.811   3.069 117.114  1.00  0.00           O
ATOM   4028  HW1 SOL  1343       6.250   3.619 117.660  1.00  0.00           H
ATOM   4029  HW2 SOL  1343       6.597   3.325 116.217  1.00  0.00           H
ATOM   4030  OW  SOL  1344       0.678  88.773 124.503  1.00  0.00           O
ATOM   4031  HW1 SOL  1344       1.539  88.787 124.922  1.00  0.00           H
ATOM   4032  HW2 SOL  1344       0.386  89.684 124.525  1.00  0.00           H
ATOM   4033  OW  SOL  1345      87.144  10.834 122.326  1.00  0.00           O
ATOM   4034  HW1 SOL  1345      87.673  11.091 123.081  1.00  0.00           H
ATOM   4035  HW2 SOL  1345      86.241  10.996 122.599  1.00  0.00           H
ATOM   4036  OW  SOL  1346      11.052  85.400 115.629  1.00  0.00           O
ATOM   4037  HW1 SOL  1346      11.682  84.696 115.472  1.00  0.00           H
ATOM   4038  HW2 SOL  1346      11.173  85.630 116.550  1.00  0.00           H
ATOM   4039  OW  SOL  1347      11.330   2.721 122.518  1.00  0.00           O
ATOM   4040  HW1 SOL  1347      10.398   2.934 122.575  1.00  0.00           H
ATOM   4041  HW2 SOL  1347      11.351   1.779 122.348  1.00  0.00           H
ATOM   4042  OW  SOL  1348      12.412   8.762 123.204  1.00  0.00           O
ATOM   4043  HW1 SOL  1348      12.347   8.202 122.430  1.00  0.00           H
ATOM   4044  HW2 SOL  1348      12.771   8.192 123.883  1.00  0.00           H
ATOM   4045  OW  SOL  1349      28.717   7.288 125.748  1.00  0.00           O
ATOM   4046  HW1 SOL  1349      28.878   7.933 125.059  1.00  0.00           H
ATOM   4047  HW2 SOL  1349      29.532   6.789 125.804  1.00  0.00           H
ATOM   4048  OW  SOL  1350      27.282   7.545 116.860  1.00  0.00           O
ATOM   4049  HW1 SOL  1350      27.618   8.402 116.599  1.00  0.00           H
ATOM   4050  HW2 SOL  1350      26.348   7.580 116.651  1.00  0.00           H
ATOM   4051  OW  SOL  1351       9.486   4.852 119.230  1.00  0.00           O
ATOM   4052  HW1 SOL  1351       9.282   4.329 118.455  1.00  0.00           H
ATOM   4053  HW2 SOL  1351       8.632   5.060 119.611  1.00  0.00           H
ATOM   4054  OW  SOL  1352      26.025   5.580 121.780  1.00  0.00           O
ATOM   4055  HW1 SOL  1352      25.875   5.204 120.913  1.00  0.00           H
ATOM   4056  HW2 SOL  1352      26.534   6.374 121.613  1.00  0.00           H
ATOM   4057  OW  SOL  1353      12.149   8.119 110.786  1.00  0.00           O
ATOM   4058  HW1 SOL  1353      12.479   7.397 111.321  1.00  0.00           H
ATOM   4059  HW2 SOL  1353      11.201   8.103 110.919  1.00  0.00           H
ATOM   4060  OW  SOL  1354       6.599   7.675 111.512  1.00  0.00           O
ATOM   4061  HW1 SOL  1354       5.752   7.912 111.889  1.00  0.00           H
ATOM   4062  HW2 SOL  1354       7.127   8.470 111.590  1.00  0.00           H
ATOM   4063  OW  SOL  1355      22.858  12.522 130.957  1.00  0.00           O
ATOM   4064  HW1 SOL  1355      22.644  11.760 131.495  1.00  0.00           H
ATOM   4065  HW2 SOL  1355      22.819  12.199 130.057  1.00  0.00           H
ATOM   4066  OW  SOL  1356       4.011  89.909 117.635  1.00  0.00           O
ATOM   4067  HW1 SOL  1356       4.491  90.607 117.189  1.00  0.00           H
ATOM   4068  HW2 SOL  1356       4.119  89.145 117.069  1.00  0.00           H
ATOM   4069  OW  SOL  1357       3.682   3.765 128.257  1.00  0.00           O
ATOM   4070  HW1 SOL  1357       4.219   4.068 128.990  1.00  0.00           H
ATOM   4071  HW2 SOL  1357       4.144   4.076 127.478  1.00  0.00           H
ATOM   4072  OW  SOL  1358       6.881   6.337 120.285  1.00  0.00           O
ATOM   4073  HW1 SOL  1358       6.404   7.129 120.040  1.00  0.00           H
ATOM   4074  HW2 SOL  1358       7.321   6.565 121.104  1.00  0.00           H
ATOM   4075  OW  SOL  1359      20.241   2.652 117.386  1.00  0.00           O
ATOM   4076  HW1 SOL  1359      19.875   2.308 116.571  1.00  0.00           H
ATOM   4077  HW2 SOL  1359      19.823   2.135 118.075  1.00  0.00           H
ATOM   4078  OW  SOL  1360       7.262  84.196 109.296  1.00  0.00           O
ATOM   4079  HW1 SOL  1360       7.436  83.287 109.050  1.00  0.00           H
ATOM   4080  HW2 SOL  1360       8.126  84.566 109.476  1.00  0.00           H
ATOM   4081  OW  SOL  1361       3.251  12.882 119.093  1.00  0.00           O
ATOM   4082  HW1 SOL  1361       2.397  13.314 119.085  1.00  0.00           H
ATOM   4083  HW2 SOL  1361       3.249  12.361 119.896  1.00  0.00           H
ATOM   4084  OW  SOL  1362       1.952  20.769 122.014  1.00  0.00           O
ATOM   4085  HW1 SOL  1362       2.737  21.188 121.663  1.00  0.00           H
ATOM   4086  HW2 SOL  1362       1.624  21.385 122.669  1.00  0.00           H
ATOM   4087  OW  SOL  1363      92.728   6.055 129.535  1.00  0.00           O
ATOM   4088  HW1 SOL  1363      92.210   5.312 129.227  1.00  0.00           H
ATOM   4089  HW2 SOL  1363      93.363   5.670 130.139  1.00  0.00           H
ATOM   4090  OW  SOL  1364      14.565  86.724 120.308  1.00  0.00           O
ATOM   4091  HW1 SOL  1364      15.341  86.192 120.483  1.00  0.00           H
ATOM   4092  HW2 SOL  1364      14.671  87.012 119.401  1.00  0.00           H
ATOM   4093  OW  SOL  1365       7.072  14.661 117.187  1.00  0.00           O
ATOM   4094  HW1 SOL  1365       7.116  14.000 117.878  1.00  0.00           H
ATOM   4095  HW2 SOL  1365       7.897  14.565 116.710  1.00  0.00           H
ATOM   4096  OW  SOL  1366      92.239  20.249 117.781  1.00  0.00           O
ATOM   4097  HW1 SOL  1366      91.859  21.096 118.016  1.00  0.00           H
ATOM   4098  HW2 SOL  1366      92.158  20.205 116.829  1.00  0.00           H
ATOM   4099  OW  SOL  1367       7.056   9.934 108.825  1.00  0.00           O
ATOM   4100  HW1 SOL  1367       6.583  10.251 109.595  1.00  0.00           H
ATOM   4101  HW2 SOL  1367       6.909   8.988 108.827  1.00  0.00           H
ATOM   4102  OW  SOL  1368      92.573   8.333 105.101  1.00  0.00           O
ATOM   4103  HW1 SOL  1368      93.527   8.407 105.129  1.00  0.00           H
ATOM   4104  HW2 SOL  1368      92.333   7.992 105.963  1.00  0.00           H
ATOM   4105  OW  SOL  1369       8.298  12.944 123.873  1.00  0.00           O
ATOM   4106  HW1 SOL  1369       7.814  12.998 123.049  1.00  0.00           H
ATOM   4107  HW2 SOL  1369       7.900  12.208 124.337  1.00  0.00           H
ATOM   4108  OW  SOL  1370      22.631  92.438 118.755  1.00  0.00           O
ATOM   4109  HW1 SOL  1370      22.757  93.386 118.796  1.00  0.00           H
ATOM   4110  HW2 SOL  1370      23.515  92.081 118.677  1.00  0.00           H
ATOM   4111  OW  SOL  1371       7.257  17.606 118.977  1.00  0.00           O
ATOM   4112  HW1 SOL  1371       7.542  16.868 118.439  1.00  0.00           H
ATOM   4113  HW2 SOL  1371       7.917  18.283 118.825  1.00  0.00           H
ATOM   4114  OW  SOL  1372      91.593   3.273 132.372  1.00  0.00           O
ATOM   4115  HW1 SOL  1372      91.444   2.539 132.968  1.00  0.00           H
ATOM   4116  HW2 SOL  1372      91.502   4.051 132.923  1.00  0.00           H
ATOM   4117  OW  SOL  1373      22.795  92.868 132.139  1.00  0.00           O
ATOM   4118  HW1 SOL  1373      21.924  93.226 131.967  1.00  0.00           H
ATOM   4119  HW2 SOL  1373      22.834  92.069 131.612  1.00  0.00           H
ATOM   4120  OW  SOL  1374       7.360  92.737 137.453  1.00  0.00           O
ATOM   4121  HW1 SOL  1374       8.070  92.605 136.825  1.00  0.00           H
ATOM   4122  HW2 SOL  1374       7.509  92.073 138.127  1.00  0.00           H
ATOM   4123  OW  SOL  1375       2.630  91.485 135.001  1.00  0.00           O
ATOM   4124  HW1 SOL  1375       2.939  92.172 135.592  1.00  0.00           H
ATOM   4125  HW2 SOL  1375       2.287  91.957 134.243  1.00  0.00           H
ATOM   4126  OW  SOL  1376       1.374   9.672 117.791  1.00  0.00           O
ATOM   4127  HW1 SOL  1376       0.987  10.387 117.287  1.00  0.00           H
ATOM   4128  HW2 SOL  1376       0.675   9.386 118.378  1.00  0.00           H
ATOM   4129  OW  SOL  1377      23.735   6.598 118.727  1.00  0.00           O
ATOM   4130  HW1 SOL  1377      23.003   6.413 119.315  1.00  0.00           H
ATOM   4131  HW2 SOL  1377      24.151   5.748 118.586  1.00  0.00           H
ATOM   4132  OW  SOL  1378       4.903   5.128 126.287  1.00  0.00           O
ATOM   4133  HW1 SOL  1378       4.426   5.286 125.473  1.00  0.00           H
ATOM   4134  HW2 SOL  1378       5.394   5.936 126.439  1.00  0.00           H
ATOM   4135  OW  SOL  1379       4.148  92.295 111.863  1.00  0.00           O
ATOM   4136  HW1 SOL  1379       4.455  91.936 112.695  1.00  0.00           H
ATOM   4137  HW2 SOL  1379       3.784  93.151 112.091  1.00  0.00           H
ATOM   4138  OW  SOL  1380       3.698  16.115 118.480  1.00  0.00           O
ATOM   4139  HW1 SOL  1380       3.881  16.925 118.955  1.00  0.00           H
ATOM   4140  HW2 SOL  1380       3.954  15.418 119.084  1.00  0.00           H
ATOM   4141  OW  SOL  1381      15.776   4.093 119.735  1.00  0.00           O
ATOM   4142  HW1 SOL  1381      15.691   3.801 118.827  1.00  0.00           H
ATOM   4143  HW2 SOL  1381      15.144   4.806 119.817  1.00  0.00           H
ATOM   4144  OW  SOL  1382       8.215  11.064 115.832  1.00  0.00           O
ATOM   4145  HW1 SOL  1382       8.884  11.592 115.397  1.00  0.00           H
ATOM   4146  HW2 SOL  1382       8.627  10.210 115.958  1.00  0.00           H
ATOM   4147  OW  SOL  1383      14.997  11.548 124.541  1.00  0.00           O
ATOM   4148  HW1 SOL  1383      14.302  11.967 124.035  1.00  0.00           H
ATOM   4149  HW2 SOL  1383      14.601  10.742 124.874  1.00  0.00           H
ATOM   4150  OW  SOL  1384      23.624  89.826 112.492  1.00  0.00           O
ATOM   4151  HW1 SOL  1384      23.233  90.700 112.503  1.00  0.00           H
ATOM   4152  HW2 SOL  1384      24.470  89.936 112.924  1.00  0.00           H
ATOM   4153  OW  SOL  1385       1.543  13.513 123.143  1.00  0.00           O
ATOM   4154  HW1 SOL  1385       1.478  13.325 122.206  1.00  0.00           H
ATOM   4155  HW2 SOL  1385       2.430  13.854 123.258  1.00  0.00           H
ATOM   4156  OW  SOL  1386      14.432   3.429 135.501  1.00  0.00           O
ATOM   4157  HW1 SOL  1386      15.157   3.324 136.117  1.00  0.00           H
ATOM   4158  HW2 SOL  1386      13.707   3.751 136.036  1.00  0.00           H
ATOM   4159  OW  SOL  1387       2.595  18.547 124.188  1.00  0.00           O
ATOM   4160  HW1 SOL  1387       2.158  18.704 123.351  1.00  0.00           H
ATOM   4161  HW2 SOL  1387       2.116  17.814 124.575  1.00  0.00           H
ATOM   4162  OW  SOL  1388       3.989   8.942 100.492  1.00  0.00           O
ATOM   4163  HW1 SOL  1388       3.152   8.565 100.765  1.00  0.00           H
ATOM   4164  HW2 SOL  1388       3.752   9.752 100.041  1.00  0.00           H
ATOM   4165  OW  SOL  1389      90.637  16.814 116.018  1.00  0.00           O
ATOM   4166  HW1 SOL  1389      90.238  17.489 115.469  1.00  0.00           H
ATOM   4167  HW2 SOL  1389      90.024  16.703 116.745  1.00  0.00           H
ATOM   4168  OW  SOL  1390      18.816   6.859 122.285  1.00  0.00           O
ATOM   4169  HW1 SOL  1390      18.260   7.242 121.606  1.00  0.00           H
ATOM   4170  HW2 SOL  1390      19.481   7.525 122.455  1.00  0.00           H
ATOM   4171  OW  SOL  1391       1.479  16.171 125.366  1.00  0.00           O
ATOM   4172  HW1 SOL  1391       1.795  15.817 126.197  1.00  0.00           H
ATOM   4173  HW2 SOL  1391       1.227  15.400 124.857  1.00  0.00           H
ATOM   4174  OW  SOL  1392       4.557  17.363 116.214  1.00  0.00           O
ATOM   4175  HW1 SOL  1392       4.519  16.597 116.786  1.00  0.00           H
ATOM   4176  HW2 SOL  1392       3.982  18.004 116.633  1.00  0.00           H
ATOM   4177  OW  SOL  1393      12.163  93.281 122.264  1.00  0.00           O
ATOM   4178  HW1 SOL  1393      11.853  92.875 123.074  1.00  0.00           H
ATOM   4179  HW2 SOL  1393      12.057  92.600 121.600  1.00  0.00           H
ATOM   4180  OW  SOL  1394      12.571  84.282 121.600  1.00  0.00           O
ATOM   4181  HW1 SOL  1394      12.640  85.033 122.189  1.00  0.00           H
ATOM   4182  HW2 SOL  1394      11.668  83.981 121.700  1.00  0.00           H
ATOM   4183  OW  SOL  1395       5.240  18.465 122.676  1.00  0.00           O
ATOM   4184  HW1 SOL  1395       5.358  18.833 121.800  1.00  0.00           H
ATOM   4185  HW2 SOL  1395       4.295  18.499 122.825  1.00  0.00           H
ATOM   4186  OW  SOL  1396       4.901  11.692 117.119  1.00  0.00           O
ATOM   4187  HW1 SOL  1396       5.758  11.524 117.511  1.00  0.00           H
ATOM   4188  HW2 SOL  1396       4.395  12.108 117.817  1.00  0.00           H
ATOM   4189  OW  SOL  1397       6.908  23.510 124.686  1.00  0.00           O
ATOM   4190  HW1 SOL  1397       7.031  22.715 124.167  1.00  0.00           H
ATOM   4191  HW2 SOL  1397       7.176  23.264 125.571  1.00  0.00           H
ATOM   4192  OW  SOL  1398      19.682   4.548 129.739  1.00  0.00           O
ATOM   4193  HW1 SOL  1398      20.404   3.919 129.712  1.00  0.00           H
ATOM   4194  HW2 SOL  1398      20.110   5.402 129.796  1.00  0.00           H
ATOM   4195  OW  SOL  1399       2.262   6.867 113.142  1.00  0.00           O
ATOM   4196  HW1 SOL  1399       2.808   6.467 113.819  1.00  0.00           H
ATOM   4197  HW2 SOL  1399       1.872   7.630 113.569  1.00  0.00           H
ATOM   4198  OW  SOL  1400       9.116  12.096 127.688  1.00  0.00           O
ATOM   4199  HW1 SOL  1400       8.854  12.635 128.434  1.00  0.00           H
ATOM   4200  HW2 SOL  1400       9.868  12.555 127.312  1.00  0.00           H
ATOM   4201  OW  SOL  1401      15.038  11.313 132.017  1.00  0.00           O
ATOM   4202  HW1 SOL  1401      15.045  12.092 131.461  1.00  0.00           H
ATOM   4203  HW2 SOL  1401      14.602  11.595 132.820  1.00  0.00           H
ATOM   4204  OW  SOL  1402      90.936  11.424 127.324  1.00  0.00           O
ATOM   4205  HW1 SOL  1402      90.346  12.161 127.489  1.00  0.00           H
ATOM   4206  HW2 SOL  1402      91.329  11.237 128.177  1.00  0.00           H
ATOM   4207  OW  SOL  1403      18.783   4.237 115.171  1.00  0.00           O
ATOM   4208  HW1 SOL  1403      18.526   3.969 116.053  1.00  0.00           H
ATOM   4209  HW2 SOL  1403      18.096   3.887 114.604  1.00  0.00           H
ATOM   4210  OW  SOL  1404      83.108  25.999 124.710  1.00  0.00           O
ATOM   4211  HW1 SOL  1404      82.387  26.223 125.299  1.00  0.00           H
ATOM   4212  HW2 SOL  1404      82.691  25.530 123.987  1.00  0.00           H
ATOM   4213  OW  SOL  1405       8.535  91.825 114.861  1.00  0.00           O
ATOM   4214  HW1 SOL  1405       8.806  91.192 115.525  1.00  0.00           H
ATOM   4215  HW2 SOL  1405       7.594  91.930 114.999  1.00  0.00           H
ATOM   4216  OW  SOL  1406      11.226  27.158 118.609  1.00  0.00           O
ATOM   4217  HW1 SOL  1406      10.971  26.254 118.424  1.00  0.00           H
ATOM   4218  HW2 SOL  1406      10.949  27.649 117.836  1.00  0.00           H
ATOM   4219  OW  SOL  1407       7.194  16.408 109.823  1.00  0.00           O
ATOM   4220  HW1 SOL  1407       7.491  16.654 108.947  1.00  0.00           H
ATOM   4221  HW2 SOL  1407       7.967  16.518 110.378  1.00  0.00           H
ATOM   4222  OW  SOL  1408       1.832  11.193 121.027  1.00  0.00           O
ATOM   4223  HW1 SOL  1408       1.229  10.470 121.200  1.00  0.00           H
ATOM   4224  HW2 SOL  1408       1.339  11.786 120.460  1.00  0.00           H
ATOM   4225  OW  SOL  1409      16.678  91.901 126.157  1.00  0.00           O
ATOM   4226  HW1 SOL  1409      17.304  92.431 125.662  1.00  0.00           H
ATOM   4227  HW2 SOL  1409      16.485  91.160 125.582  1.00  0.00           H
ATOM   4228  OW  SOL  1410      16.429   6.761 127.473  1.00  0.00           O
ATOM   4229  HW1 SOL  1410      16.545   7.557 127.991  1.00  0.00           H
ATOM   4230  HW2 SOL  1410      16.033   6.135 128.079  1.00  0.00           H
ATOM   4231  OW  SOL  1411      12.276   9.717 119.464  1.00  0.00           O
ATOM   4232  HW1 SOL  1411      11.936  10.123 118.667  1.00  0.00           H
ATOM   4233  HW2 SOL  1411      11.829   8.872 119.513  1.00  0.00           H
ATOM   4234  OW  SOL  1412      14.174  23.105 120.288  1.00  0.00           O
ATOM   4235  HW1 SOL  1412      15.070  22.842 120.080  1.00  0.00           H
ATOM   4236  HW2 SOL  1412      13.997  22.703 121.139  1.00  0.00           H
ATOM   4237  OW  SOL  1413      92.098   8.036 113.824  1.00  0.00           O
ATOM   4238  HW1 SOL  1413      92.598   8.391 114.559  1.00  0.00           H
ATOM   4239  HW2 SOL  1413      91.612   7.301 114.197  1.00  0.00           H
ATOM   4240  OW  SOL  1414       0.306  18.213 127.222  1.00  0.00           O
ATOM   4241  HW1 SOL  1414       0.841  18.869 127.669  1.00  0.00           H
ATOM   4242  HW2 SOL  1414       0.894  17.468 127.098  1.00  0.00           H
ATOM   4243  OW  SOL  1415      26.757   0.897 114.621  1.00  0.00           O
ATOM   4244  HW1 SOL  1415      26.299   0.442 113.914  1.00  0.00           H
ATOM   4245  HW2 SOL  1415      26.300   0.626 115.417  1.00  0.00           H
ATOM   4246  OW  SOL  1416      19.173   0.871 126.513  1.00  0.00           O
ATOM   4247  HW1 SOL  1416      20.007   1.335 126.437  1.00  0.00           H
ATOM   4248  HW2 SOL  1416      18.872   0.770 125.610  1.00  0.00           H
ATOM   4249  OW  SOL  1417      20.213  10.167 124.441  1.00  0.00           O
ATOM   4250  HW1 SOL  1417      19.536   9.550 124.165  1.00  0.00           H
ATOM   4251  HW2 SOL  1417      20.311  10.011 125.380  1.00  0.00           H
ATOM   4252  OW  SOL  1418      93.362  12.418 130.502  1.00  0.00           O
ATOM   4253  HW1 SOL  1418      94.275  12.619 130.298  1.00  0.00           H
ATOM   4254  HW2 SOL  1418      93.216  12.814 131.362  1.00  0.00           H
ATOM   4255  OW  SOL  1419       7.986  15.594 100.442  1.00  0.00           O
ATOM   4256  HW1 SOL  1419       7.853  14.865  99.835  1.00  0.00           H
ATOM   4257  HW2 SOL  1419       8.835  15.418 100.846  1.00  0.00           H
ATOM   4258  OW  SOL  1420      26.539   8.366 122.416  1.00  0.00           O
ATOM   4259  HW1 SOL  1420      25.922   8.671 123.081  1.00  0.00           H
ATOM   4260  HW2 SOL  1420      26.203   8.723 121.594  1.00  0.00           H
ATOM   4261  OW  SOL  1421      16.429  89.378 131.794  1.00  0.00           O
ATOM   4262  HW1 SOL  1421      16.010  88.571 131.494  1.00  0.00           H
ATOM   4263  HW2 SOL  1421      16.858  89.730 131.015  1.00  0.00           H
ATOM   4264  OW  SOL  1422       0.861   1.474 120.639  1.00  0.00           O
ATOM   4265  HW1 SOL  1422       0.296   0.734 120.861  1.00  0.00           H
ATOM   4266  HW2 SOL  1422       1.642   1.073 120.256  1.00  0.00           H
ATOM   4267  OW  SOL  1423      11.746  31.482  97.326  1.00  0.00           O
ATOM   4268  HW1 SOL  1423      12.589  31.433  96.875  1.00  0.00           H
ATOM   4269  HW2 SOL  1423      11.528  30.572  97.526  1.00  0.00           H
ATOM   4270  OW  SOL  1424       3.284  25.922 111.657  1.00  0.00           O
ATOM   4271  HW1 SOL  1424       3.053  26.059 110.739  1.00  0.00           H
ATOM   4272  HW2 SOL  1424       4.241  25.915 111.665  1.00  0.00           H
ATOM   4273  OW  SOL  1425      11.350  14.737 109.637  1.00  0.00           O
ATOM   4274  HW1 SOL  1425      11.427  14.798 108.685  1.00  0.00           H
ATOM   4275  HW2 SOL  1425      11.868  15.471 109.967  1.00  0.00           H
ATOM   4276  OW  SOL  1426      19.647  17.443 102.143  1.00  0.00           O
ATOM   4277  HW1 SOL  1426      19.898  16.552 102.387  1.00  0.00           H
ATOM   4278  HW2 SOL  1426      19.086  17.739 102.860  1.00  0.00           H
ATOM   4279  OW  SOL  1427      85.849  17.756 119.248  1.00  0.00           O
ATOM   4280  HW1 SOL  1427      85.898  16.905 119.684  1.00  0.00           H
ATOM   4281  HW2 SOL  1427      85.218  17.626 118.540  1.00  0.00           H
ATOM   4282  OW  SOL  1428      24.055   5.975 131.196  1.00  0.00           O
ATOM   4283  HW1 SOL  1428      24.245   5.114 130.823  1.00  0.00           H
ATOM   4284  HW2 SOL  1428      24.665   6.567 130.757  1.00  0.00           H
ATOM   4285  OW  SOL  1429       2.939  26.809 117.332  1.00  0.00           O
ATOM   4286  HW1 SOL  1429       3.018  27.600 116.799  1.00  0.00           H
ATOM   4287  HW2 SOL  1429       2.186  26.976 117.899  1.00  0.00           H
ATOM   4288  OW  SOL  1430      21.989   1.401 126.384  1.00  0.00           O
ATOM   4289  HW1 SOL  1430      22.738   1.502 126.971  1.00  0.00           H
ATOM   4290  HW2 SOL  1430      22.276   0.757 125.737  1.00  0.00           H
ATOM   4291  OW  SOL  1431      88.884  19.521 119.114  1.00  0.00           O
ATOM   4292  HW1 SOL  1431      88.209  19.795 119.734  1.00  0.00           H
ATOM   4293  HW2 SOL  1431      89.182  20.336 118.709  1.00  0.00           H
ATOM   4294  OW  SOL  1432      92.698  14.383 103.706  1.00  0.00           O
ATOM   4295  HW1 SOL  1432      93.061  14.356 102.821  1.00  0.00           H
ATOM   4296  HW2 SOL  1432      92.318  13.514 103.837  1.00  0.00           H
ATOM   4297  OW  SOL  1433      87.108   7.022 123.010  1.00  0.00           O
ATOM   4298  HW1 SOL  1433      87.656   7.431 122.339  1.00  0.00           H
ATOM   4299  HW2 SOL  1433      87.719   6.509 123.539  1.00  0.00           H
ATOM   4300  OW  SOL  1434      10.527   3.199 127.722  1.00  0.00           O
ATOM   4301  HW1 SOL  1434      11.062   2.616 127.183  1.00  0.00           H
ATOM   4302  HW2 SOL  1434      10.651   4.065 127.336  1.00  0.00           H
ATOM   4303  OW  SOL  1435       0.101  91.453 109.763  1.00  0.00           O
ATOM   4304  HW1 SOL  1435      -0.387  91.898 110.455  1.00  0.00           H
ATOM   4305  HW2 SOL  1435      -0.155  90.534 109.841  1.00  0.00           H
ATOM   4306  OW  SOL  1436       7.353   6.435 113.859  1.00  0.00           O
ATOM   4307  HW1 SOL  1436       7.137   7.148 114.460  1.00  0.00           H
ATOM   4308  HW2 SOL  1436       7.168   6.791 112.989  1.00  0.00           H
ATOM   4309  OW  SOL  1437       0.802  91.118 119.067  1.00  0.00           O
ATOM   4310  HW1 SOL  1437       1.294  90.346 119.344  1.00  0.00           H
ATOM   4311  HW2 SOL  1437       1.418  91.844 119.168  1.00  0.00           H
ATOM   4312  OW  SOL  1438      10.297  19.531 115.552  1.00  0.00           O
ATOM   4313  HW1 SOL  1438      10.067  18.776 115.011  1.00  0.00           H
ATOM   4314  HW2 SOL  1438      11.253  19.522 115.582  1.00  0.00           H
ATOM   4315  OW  SOL  1439       7.668   8.481 122.248  1.00  0.00           O
ATOM   4316  HW1 SOL  1439       6.836   8.938 122.368  1.00  0.00           H
ATOM   4317  HW2 SOL  1439       8.310   9.179 122.120  1.00  0.00           H
ATOM   4318  OW  SOL  1440      19.290  14.770 114.389  1.00  0.00           O
ATOM   4319  HW1 SOL  1440      18.967  14.165 115.057  1.00  0.00           H
ATOM   4320  HW2 SOL  1440      19.635  15.513 114.885  1.00  0.00           H
ATOM   4321  OW  SOL  1441       3.486   8.265 122.256  1.00  0.00           O
ATOM   4322  HW1 SOL  1441       3.463   8.329 121.302  1.00  0.00           H
ATOM   4323  HW2 SOL  1441       2.688   8.707 122.546  1.00  0.00           H
ATOM   4324  OW  SOL  1442      12.659   1.550 129.990  1.00  0.00           O
ATOM   4325  HW1 SOL  1442      11.903   2.073 130.259  1.00  0.00           H
ATOM   4326  HW2 SOL  1442      13.200   2.154 129.482  1.00  0.00           H
ATOM   4327  OW  SOL  1443       5.834  29.474 117.721  1.00  0.00           O
ATOM   4328  HW1 SOL  1443       5.213  29.658 117.017  1.00  0.00           H
ATOM   4329  HW2 SOL  1443       5.505  28.673 118.129  1.00  0.00           H
ATOM   4330  OW  SOL  1444      16.867  81.496 121.613  1.00  0.00           O
ATOM   4331  HW1 SOL  1444      16.799  80.686 122.119  1.00  0.00           H
ATOM   4332  HW2 SOL  1444      16.188  82.064 121.977  1.00  0.00           H
ATOM   4333  OW  SOL  1445       2.953   7.140 119.909  1.00  0.00           O
ATOM   4334  HW1 SOL  1445       2.881   6.503 119.198  1.00  0.00           H
ATOM   4335  HW2 SOL  1445       2.739   6.644 120.699  1.00  0.00           H
ATOM   4336  OW  SOL  1446      89.495  12.411 114.751  1.00  0.00           O
ATOM   4337  HW1 SOL  1446      88.825  13.095 114.723  1.00  0.00           H
ATOM   4338  HW2 SOL  1446      90.306  12.859 114.512  1.00  0.00           H
ATOM   4339  OW  SOL  1447      22.861  85.195 128.012  1.00  0.00           O
ATOM   4340  HW1 SOL  1447      23.516  85.796 128.366  1.00  0.00           H
ATOM   4341  HW2 SOL  1447      22.395  84.867 128.781  1.00  0.00           H
ATOM   4342  OW  SOL  1448      18.712  92.444 120.806  1.00  0.00           O
ATOM   4343  HW1 SOL  1448      18.053  91.781 121.013  1.00  0.00           H
ATOM   4344  HW2 SOL  1448      19.480  91.942 120.536  1.00  0.00           H
ATOM   4345  OW  SOL  1449      10.266  11.032 113.883  1.00  0.00           O
ATOM   4346  HW1 SOL  1449      11.217  11.040 113.992  1.00  0.00           H
ATOM   4347  HW2 SOL  1449      10.119  11.442 113.031  1.00  0.00           H
ATOM   4348  OW  SOL  1450       9.762   9.564 125.893  1.00  0.00           O
ATOM   4349  HW1 SOL  1450      10.238   8.828 126.279  1.00  0.00           H
ATOM   4350  HW2 SOL  1450       9.461  10.075 126.645  1.00  0.00           H
ATOM   4351  OW  SOL  1451      11.787  20.913 111.122  1.00  0.00           O
ATOM   4352  HW1 SOL  1451      11.568  20.782 110.199  1.00  0.00           H
ATOM   4353  HW2 SOL  1451      11.135  20.401 111.599  1.00  0.00           H
ATOM   4354  OW  SOL  1452       3.673   7.952 117.136  1.00  0.00           O
ATOM   4355  HW1 SOL  1452       3.129   8.300 117.843  1.00  0.00           H
ATOM   4356  HW2 SOL  1452       3.726   8.666 116.501  1.00  0.00           H
ATOM   4357  OW  SOL  1453       2.162  18.123 131.379  1.00  0.00           O
ATOM   4358  HW1 SOL  1453       2.164  19.024 131.056  1.00  0.00           H
ATOM   4359  HW2 SOL  1453       2.952  18.058 131.915  1.00  0.00           H
ATOM   4360  OW  SOL  1454       5.676   4.204 114.539  1.00  0.00           O
ATOM   4361  HW1 SOL  1454       4.785   4.482 114.750  1.00  0.00           H
ATOM   4362  HW2 SOL  1454       6.082   4.978 114.148  1.00  0.00           H
ATOM   4363  OW  SOL  1455      89.902  92.428 122.575  1.00  0.00           O
ATOM   4364  HW1 SOL  1455      89.883  92.741 121.671  1.00  0.00           H
ATOM   4365  HW2 SOL  1455      88.991  92.214 122.775  1.00  0.00           H
ATOM   4366  OW  SOL  1456      28.250  92.865 128.154  1.00  0.00           O
ATOM   4367  HW1 SOL  1456      28.118  91.945 128.385  1.00  0.00           H
ATOM   4368  HW2 SOL  1456      27.436  93.297 128.413  1.00  0.00           H
ATOM   4369  OW  SOL  1457       7.349  25.048 119.171  1.00  0.00           O
ATOM   4370  HW1 SOL  1457       7.653  25.766 119.725  1.00  0.00           H
ATOM   4371  HW2 SOL  1457       6.425  25.241 119.014  1.00  0.00           H
ATOM   4372  OW  SOL  1458      23.467  11.540 119.832  1.00  0.00           O
ATOM   4373  HW1 SOL  1458      22.648  11.999 120.021  1.00  0.00           H
ATOM   4374  HW2 SOL  1458      23.237  10.915 119.145  1.00  0.00           H
ATOM   4375  OW  SOL  1459      10.623   7.274 119.875  1.00  0.00           O
ATOM   4376  HW1 SOL  1459      10.294   6.453 119.510  1.00  0.00           H
ATOM   4377  HW2 SOL  1459      10.753   7.089 120.805  1.00  0.00           H
ATOM   4378  OW  SOL  1460      15.591  19.526 120.213  1.00  0.00           O
ATOM   4379  HW1 SOL  1460      14.730  19.841 120.488  1.00  0.00           H
ATOM   4380  HW2 SOL  1460      15.563  19.557 119.256  1.00  0.00           H
ATOM   4381  OW  SOL  1461      13.615  86.023 129.076  1.00  0.00           O
ATOM   4382  HW1 SOL  1461      13.003  85.403 128.679  1.00  0.00           H
ATOM   4383  HW2 SOL  1461      14.182  86.296 128.355  1.00  0.00           H
ATOM   4384  OW  SOL  1462       6.539  88.232 116.482  1.00  0.00           O
ATOM   4385  HW1 SOL  1462       6.185  87.356 116.636  1.00  0.00           H
ATOM   4386  HW2 SOL  1462       6.139  88.510 115.657  1.00  0.00           H
ATOM   4387  OW  SOL  1463       7.020  19.052 102.816  1.00  0.00           O
ATOM   4388  HW1 SOL  1463       7.762  19.495 102.404  1.00  0.00           H
ATOM   4389  HW2 SOL  1463       6.450  18.809 102.087  1.00  0.00           H
ATOM   4390  OW  SOL  1464      12.055  24.662 121.471  1.00  0.00           O
ATOM   4391  HW1 SOL  1464      12.601  25.426 121.286  1.00  0.00           H
ATOM   4392  HW2 SOL  1464      12.083  24.146 120.666  1.00  0.00           H
ATOM   4393  OW  SOL  1465      15.430  78.855 109.977  1.00  0.00           O
ATOM   4394  HW1 SOL  1465      14.958  79.314 109.283  1.00  0.00           H
ATOM   4395  HW2 SOL  1465      15.437  77.940 109.698  1.00  0.00           H
ATOM   4396  OW  SOL  1466       4.002  10.105 119.829  1.00  0.00           O
ATOM   4397  HW1 SOL  1466       3.284  10.528 120.300  1.00  0.00           H
ATOM   4398  HW2 SOL  1466       3.572   9.471 119.255  1.00  0.00           H
ATOM   4399  OW  SOL  1467       8.454   1.023 124.490  1.00  0.00           O
ATOM   4400  HW1 SOL  1467       8.362   1.897 124.868  1.00  0.00           H
ATOM   4401  HW2 SOL  1467       7.895   1.037 123.714  1.00  0.00           H
ATOM   4402  OW  SOL  1468      82.039  24.571 110.356  1.00  0.00           O
ATOM   4403  HW1 SOL  1468      81.935  25.299 109.743  1.00  0.00           H
ATOM   4404  HW2 SOL  1468      81.157  24.211 110.453  1.00  0.00           H
ATOM   4405  OW  SOL  1469      13.024  20.031 115.941  1.00  0.00           O
ATOM   4406  HW1 SOL  1469      13.226  20.626 115.219  1.00  0.00           H
ATOM   4407  HW2 SOL  1469      13.579  20.332 116.661  1.00  0.00           H
ATOM   4408  OW  SOL  1470      83.330  83.724 120.592  1.00  0.00           O
ATOM   4409  HW1 SOL  1470      83.119  84.287 121.336  1.00  0.00           H
ATOM   4410  HW2 SOL  1470      84.285  83.666 120.598  1.00  0.00           H
ATOM   4411  OW  SOL  1471      87.265  84.843 135.665  1.00  0.00           O
ATOM   4412  HW1 SOL  1471      88.047  85.377 135.522  1.00  0.00           H
ATOM   4413  HW2 SOL  1471      87.600  83.954 135.783  1.00  0.00           H
ATOM   4414  OW  SOL  1472      77.628  18.845 140.004  1.00  0.00           O
ATOM   4415  HW1 SOL  1472      77.626  18.053 140.542  1.00  0.00           H
ATOM   4416  HW2 SOL  1472      78.537  19.144 140.020  1.00  0.00           H
ATOM   4417  OW  SOL  1473      14.624  11.557 140.665  1.00  0.00           O
ATOM   4418  HW1 SOL  1473      14.048  12.289 140.885  1.00  0.00           H
ATOM   4419  HW2 SOL  1473      15.174  11.889 139.956  1.00  0.00           H
ATOM   4420  OW  SOL  1474      18.729  10.490 140.565  1.00  0.00           O
ATOM   4421  HW1 SOL  1474      19.561  10.679 140.132  1.00  0.00           H
ATOM   4422  HW2 SOL  1474      18.571   9.562 140.388  1.00  0.00           H
ATOM   4423  OW  SOL  1475      11.562   6.100 129.005  1.00  0.00           O
ATOM   4424  HW1 SOL  1475      11.036   5.999 129.798  1.00  0.00           H
ATOM   4425  HW2 SOL  1475      12.406   5.705 129.225  1.00  0.00           H
ATOM   4426  OW  SOL  1476      19.058   3.982 135.700  1.00  0.00           O
ATOM   4427  HW1 SOL  1476      19.999   3.862 135.573  1.00  0.00           H
ATOM   4428  HW2 SOL  1476      18.873   4.844 135.329  1.00  0.00           H
ATOM   4429  OW  SOL  1477       5.491  13.950 144.407  1.00  0.00           O
ATOM   4430  HW1 SOL  1477       5.055  13.765 145.238  1.00  0.00           H
ATOM   4431  HW2 SOL  1477       6.419  14.022 144.633  1.00  0.00           H
ATOM   4432  OW  SOL  1478       9.861  21.718 146.406  1.00  0.00           O
ATOM   4433  HW1 SOL  1478      10.040  20.855 146.033  1.00  0.00           H
ATOM   4434  HW2 SOL  1478      10.505  21.815 147.107  1.00  0.00           H
ATOM   4435  OW  SOL  1479       2.916  19.273 133.991  1.00  0.00           O
ATOM   4436  HW1 SOL  1479       2.470  19.983 134.453  1.00  0.00           H
ATOM   4437  HW2 SOL  1479       2.529  18.474 134.348  1.00  0.00           H
ATOM   4438  OW  SOL  1480       9.259  28.341 152.897  1.00  0.00           O
ATOM   4439  HW1 SOL  1480       9.198  28.036 153.802  1.00  0.00           H
ATOM   4440  HW2 SOL  1480       8.646  29.075 152.849  1.00  0.00           H
ATOM   4441  OW  SOL  1481       2.078  12.174 148.263  1.00  0.00           O
ATOM   4442  HW1 SOL  1481       1.448  11.557 147.890  1.00  0.00           H
ATOM   4443  HW2 SOL  1481       2.765  11.620 148.635  1.00  0.00           H
ATOM   4444  OW  SOL  1482       4.091  32.915 146.068  1.00  0.00           O
ATOM   4445  HW1 SOL  1482       3.749  32.217 145.510  1.00  0.00           H
ATOM   4446  HW2 SOL  1482       4.515  33.521 145.460  1.00  0.00           H
ATOM   4447  OW  SOL  1483       0.510  12.515 126.930  1.00  0.00           O
ATOM   4448  HW1 SOL  1483       1.195  12.216 127.528  1.00  0.00           H
ATOM   4449  HW2 SOL  1483       0.530  11.887 126.208  1.00  0.00           H
ATOM   4450  OW  SOL  1484       8.735  89.969 134.077  1.00  0.00           O
ATOM   4451  HW1 SOL  1484       8.738  90.800 133.601  1.00  0.00           H
ATOM   4452  HW2 SOL  1484       8.534  89.312 133.411  1.00  0.00           H
ATOM   4453  OW  SOL  1485      90.444  21.189 123.138  1.00  0.00           O
ATOM   4454  HW1 SOL  1485      90.697  20.891 124.011  1.00  0.00           H
ATOM   4455  HW2 SOL  1485      91.157  20.899 122.569  1.00  0.00           H
ATOM   4456  OW  SOL  1486      15.941   3.821 154.361  1.00  0.00           O
ATOM   4457  HW1 SOL  1486      15.829   4.633 153.866  1.00  0.00           H
ATOM   4458  HW2 SOL  1486      15.311   3.888 155.078  1.00  0.00           H
ATOM   4459  OW  SOL  1487       4.140  22.236 135.899  1.00  0.00           O
ATOM   4460  HW1 SOL  1487       3.878  22.291 136.818  1.00  0.00           H
ATOM   4461  HW2 SOL  1487       3.324  22.072 135.426  1.00  0.00           H
ATOM   4462  OW  SOL  1488       3.657  14.586 138.122  1.00  0.00           O
ATOM   4463  HW1 SOL  1488       3.239  14.537 137.263  1.00  0.00           H
ATOM   4464  HW2 SOL  1488       4.329  13.904 138.101  1.00  0.00           H
ATOM   4465  OW  SOL  1489       1.031  33.236 136.688  1.00  0.00           O
ATOM   4466  HW1 SOL  1489       0.764  32.324 136.804  1.00  0.00           H
ATOM   4467  HW2 SOL  1489       1.744  33.198 136.051  1.00  0.00           H
ATOM   4468  OW  SOL  1490       5.397   3.537 123.149  1.00  0.00           O
ATOM   4469  HW1 SOL  1490       4.515   3.327 122.841  1.00  0.00           H
ATOM   4470  HW2 SOL  1490       5.525   4.453 122.902  1.00  0.00           H
ATOM   4471  OW  SOL  1491      16.372   8.252 138.376  1.00  0.00           O
ATOM   4472  HW1 SOL  1491      16.287   7.319 138.574  1.00  0.00           H
ATOM   4473  HW2 SOL  1491      15.855   8.688 139.053  1.00  0.00           H
ATOM   4474  OW  SOL  1492       4.589   2.260 138.083  1.00  0.00           O
ATOM   4475  HW1 SOL  1492       4.777   3.097 137.658  1.00  0.00           H
ATOM   4476  HW2 SOL  1492       4.499   1.638 137.361  1.00  0.00           H
ATOM   4477  OW  SOL  1493      21.871   5.884 134.094  1.00  0.00           O
ATOM   4478  HW1 SOL  1493      22.326   6.279 133.350  1.00  0.00           H
ATOM   4479  HW2 SOL  1493      21.069   6.399 134.185  1.00  0.00           H
ATOM   4480  OW  SOL  1494       5.880  13.751 133.196  1.00  0.00           O
ATOM   4481  HW1 SOL  1494       6.714  13.392 133.498  1.00  0.00           H
ATOM   4482  HW2 SOL  1494       5.403  12.995 132.854  1.00  0.00           H
ATOM   4483  OW  SOL  1495      18.047  91.460 129.917  1.00  0.00           O
ATOM   4484  HW1 SOL  1495      18.632  91.926 129.320  1.00  0.00           H
ATOM   4485  HW2 SOL  1495      18.624  90.872 130.406  1.00  0.00           H
ATOM   4486  OW  SOL  1496       8.515   3.671 122.538  1.00  0.00           O
ATOM   4487  HW1 SOL  1496       7.709   4.185 122.589  1.00  0.00           H
ATOM   4488  HW2 SOL  1496       8.299   2.943 121.956  1.00  0.00           H
ATOM   4489  OW  SOL  1497      91.033  17.400 138.940  1.00  0.00           O
ATOM   4490  HW1 SOL  1497      91.490  16.896 138.267  1.00  0.00           H
ATOM   4491  HW2 SOL  1497      91.722  17.676 139.544  1.00  0.00           H
ATOM   4492  OW  SOL  1498      16.673   2.686 137.421  1.00  0.00           O
ATOM   4493  HW1 SOL  1498      16.884   2.726 138.354  1.00  0.00           H
ATOM   4494  HW2 SOL  1498      17.280   3.304 137.012  1.00  0.00           H
ATOM   4495  OW  SOL  1499       9.827  92.980 117.554  1.00  0.00           O
ATOM   4496  HW1 SOL  1499       9.392  92.322 118.096  1.00  0.00           H
ATOM   4497  HW2 SOL  1499      10.396  92.475 116.974  1.00  0.00           H
ATOM   4498  OW  SOL  1500      10.509   0.529 137.786  1.00  0.00           O
ATOM   4499  HW1 SOL  1500      10.278  -0.212 137.226  1.00  0.00           H
ATOM   4500  HW2 SOL  1500      10.754   0.132 138.622  1.00  0.00           H
ATOM   4501  OW  SOL  1501      11.794   8.663 127.371  1.00  0.00           O
ATOM   4502  HW1 SOL  1501      12.569   8.619 126.812  1.00  0.00           H
ATOM   4503  HW2 SOL  1501      11.775   7.818 127.821  1.00  0.00           H
ATOM   4504  OW  SOL  1502       3.898   9.127 139.504  1.00  0.00           O
ATOM   4505  HW1 SOL  1502       2.962   9.274 139.369  1.00  0.00           H
ATOM   4506  HW2 SOL  1502       4.058   9.409 140.405  1.00  0.00           H
ATOM   4507  OW  SOL  1503       1.959  85.068 139.665  1.00  0.00           O
ATOM   4508  HW1 SOL  1503       1.212  85.333 139.129  1.00  0.00           H
ATOM   4509  HW2 SOL  1503       1.942  84.111 139.644  1.00  0.00           H
ATOM   4510  OW  SOL  1504       6.141  20.962 153.388  1.00  0.00           O
ATOM   4511  HW1 SOL  1504       6.507  20.078 153.357  1.00  0.00           H
ATOM   4512  HW2 SOL  1504       6.021  21.204 152.470  1.00  0.00           H
ATOM   4513  OW  SOL  1505      13.736  18.377 133.477  1.00  0.00           O
ATOM   4514  HW1 SOL  1505      14.217  17.663 133.894  1.00  0.00           H
ATOM   4515  HW2 SOL  1505      13.515  18.970 134.195  1.00  0.00           H
ATOM   4516  OW  SOL  1506       2.611  11.146 128.574  1.00  0.00           O
ATOM   4517  HW1 SOL  1506       3.354  10.619 128.282  1.00  0.00           H
ATOM   4518  HW2 SOL  1506       2.187  10.613 129.246  1.00  0.00           H
ATOM   4519  OW  SOL  1507       9.714   2.615 130.235  1.00  0.00           O
ATOM   4520  HW1 SOL  1507      10.036   3.015 129.427  1.00  0.00           H
ATOM   4521  HW2 SOL  1507      10.289   2.960 130.919  1.00  0.00           H
ATOM   4522  OW  SOL  1508       6.792  21.534 138.913  1.00  0.00           O
ATOM   4523  HW1 SOL  1508       7.006  21.659 139.838  1.00  0.00           H
ATOM   4524  HW2 SOL  1508       6.400  22.364 138.643  1.00  0.00           H
ATOM   4525  OW  SOL  1509      11.822   7.480 145.269  1.00  0.00           O
ATOM   4526  HW1 SOL  1509      11.298   8.280 145.305  1.00  0.00           H
ATOM   4527  HW2 SOL  1509      11.190   6.773 145.400  1.00  0.00           H
ATOM   4528  OW  SOL  1510      18.189   0.527 146.284  1.00  0.00           O
ATOM   4529  HW1 SOL  1510      17.344   0.077 146.245  1.00  0.00           H
ATOM   4530  HW2 SOL  1510      18.062   1.220 146.931  1.00  0.00           H
ATOM   4531  OW  SOL  1511       9.543  22.180 143.746  1.00  0.00           O
ATOM   4532  HW1 SOL  1511       9.455  22.176 144.699  1.00  0.00           H
ATOM   4533  HW2 SOL  1511      10.268  21.579 143.570  1.00  0.00           H
ATOM   4534  OW  SOL  1512      17.226  90.768 144.566  1.00  0.00           O
ATOM   4535  HW1 SOL  1512      17.061  90.440 145.449  1.00  0.00           H
ATOM   4536  HW2 SOL  1512      16.596  91.480 144.452  1.00  0.00           H
ATOM   4537  OW  SOL  1513      87.245   4.733 134.166  1.00  0.00           O
ATOM   4538  HW1 SOL  1513      87.514   5.645 134.275  1.00  0.00           H
ATOM   4539  HW2 SOL  1513      87.886   4.232 134.670  1.00  0.00           H
ATOM   4540  OW  SOL  1514       0.366  88.875 131.437  1.00  0.00           O
ATOM   4541  HW1 SOL  1514       0.305  88.323 130.657  1.00  0.00           H
ATOM   4542  HW2 SOL  1514      -0.542  89.007 131.709  1.00  0.00           H
ATOM   4543  OW  SOL  1515      13.740   9.014 129.985  1.00  0.00           O
ATOM   4544  HW1 SOL  1515      14.073   9.689 130.577  1.00  0.00           H
ATOM   4545  HW2 SOL  1515      12.851   8.840 130.294  1.00  0.00           H
ATOM   4546  OW  SOL  1516      27.287   8.784 149.188  1.00  0.00           O
ATOM   4547  HW1 SOL  1516      26.690   8.591 149.911  1.00  0.00           H
ATOM   4548  HW2 SOL  1516      26.732   9.185 148.519  1.00  0.00           H
ATOM   4549  OW  SOL  1517      14.709   0.477 121.973  1.00  0.00           O
ATOM   4550  HW1 SOL  1517      13.776   0.376 122.163  1.00  0.00           H
ATOM   4551  HW2 SOL  1517      14.922   1.358 122.282  1.00  0.00           H
ATOM   4552  OW  SOL  1518      92.935  84.143 130.015  1.00  0.00           O
ATOM   4553  HW1 SOL  1518      92.536  83.415 129.538  1.00  0.00           H
ATOM   4554  HW2 SOL  1518      92.388  84.250 130.792  1.00  0.00           H
ATOM   4555  OW  SOL  1519       8.124   9.874 138.920  1.00  0.00           O
ATOM   4556  HW1 SOL  1519       8.110  10.827 138.828  1.00  0.00           H
ATOM   4557  HW2 SOL  1519       8.378   9.725 139.831  1.00  0.00           H
ATOM   4558  OW  SOL  1520      92.015  20.004 137.507  1.00  0.00           O
ATOM   4559  HW1 SOL  1520      92.665  19.304 137.452  1.00  0.00           H
ATOM   4560  HW2 SOL  1520      91.275  19.686 136.989  1.00  0.00           H
ATOM   4561  OW  SOL  1521      12.014  92.870 127.674  1.00  0.00           O
ATOM   4562  HW1 SOL  1521      12.619  92.989 128.407  1.00  0.00           H
ATOM   4563  HW2 SOL  1521      11.930  93.742 127.289  1.00  0.00           H
ATOM   4564  OW  SOL  1522      12.315   8.380 134.706  1.00  0.00           O
ATOM   4565  HW1 SOL  1522      11.840   8.903 134.060  1.00  0.00           H
ATOM   4566  HW2 SOL  1522      12.228   8.871 135.523  1.00  0.00           H
ATOM   4567  OW  SOL  1523      93.363  87.904 137.405  1.00  0.00           O
ATOM   4568  HW1 SOL  1523      94.138  87.389 137.181  1.00  0.00           H
ATOM   4569  HW2 SOL  1523      93.704  88.777 137.602  1.00  0.00           H
ATOM   4570  OW  SOL  1524      17.683  13.702 150.680  1.00  0.00           O
ATOM   4571  HW1 SOL  1524      16.814  14.063 150.505  1.00  0.00           H
ATOM   4572  HW2 SOL  1524      17.519  12.937 151.231  1.00  0.00           H
ATOM   4573  OW  SOL  1525      84.975  16.868 142.169  1.00  0.00           O
ATOM   4574  HW1 SOL  1525      85.913  16.692 142.243  1.00  0.00           H
ATOM   4575  HW2 SOL  1525      84.829  17.633 142.725  1.00  0.00           H
ATOM   4576  OW  SOL  1526       9.943  15.884 139.283  1.00  0.00           O
ATOM   4577  HW1 SOL  1526      10.000  16.811 139.511  1.00  0.00           H
ATOM   4578  HW2 SOL  1526       9.636  15.458 140.083  1.00  0.00           H
ATOM   4579  OW  SOL  1527       2.977   6.901 136.693  1.00  0.00           O
ATOM   4580  HW1 SOL  1527       3.647   6.585 136.087  1.00  0.00           H
ATOM   4581  HW2 SOL  1527       2.483   7.547 136.189  1.00  0.00           H
ATOM   4582  OW  SOL  1528       4.511  16.321 130.265  1.00  0.00           O
ATOM   4583  HW1 SOL  1528       4.717  17.198 129.941  1.00  0.00           H
ATOM   4584  HW2 SOL  1528       3.817  16.459 130.910  1.00  0.00           H
ATOM   4585  OW  SOL  1529      88.422  22.938 129.324  1.00  0.00           O
ATOM   4586  HW1 SOL  1529      88.692  22.317 130.000  1.00  0.00           H
ATOM   4587  HW2 SOL  1529      89.223  23.411 129.099  1.00  0.00           H
ATOM   4588  OW  SOL  1530      19.779  89.692 143.995  1.00  0.00           O
ATOM   4589  HW1 SOL  1530      18.867  89.887 144.211  1.00  0.00           H
ATOM   4590  HW2 SOL  1530      19.751  88.820 143.602  1.00  0.00           H
ATOM   4591  OW  SOL  1531      89.088  15.654 139.601  1.00  0.00           O
ATOM   4592  HW1 SOL  1531      89.495  16.481 139.345  1.00  0.00           H
ATOM   4593  HW2 SOL  1531      89.635  15.327 140.315  1.00  0.00           H
ATOM   4594  OW  SOL  1532      20.567  11.784 134.466  1.00  0.00           O
ATOM   4595  HW1 SOL  1532      20.454  11.510 135.376  1.00  0.00           H
ATOM   4596  HW2 SOL  1532      20.328  12.711 134.463  1.00  0.00           H
ATOM   4597  OW  SOL  1533      11.423  89.334 118.023  1.00  0.00           O
ATOM   4598  HW1 SOL  1533      10.532  89.075 118.260  1.00  0.00           H
ATOM   4599  HW2 SOL  1533      11.765  88.593 117.524  1.00  0.00           H
ATOM   4600  OW  SOL  1534      14.130  92.089 140.805  1.00  0.00           O
ATOM   4601  HW1 SOL  1534      14.604  91.261 140.730  1.00  0.00           H
ATOM   4602  HW2 SOL  1534      13.206  91.841 140.770  1.00  0.00           H
ATOM   4603  OW  SOL  1535      89.770   5.529 126.177  1.00  0.00           O
ATOM   4604  HW1 SOL  1535      89.233   5.887 126.883  1.00  0.00           H
ATOM   4605  HW2 SOL  1535      90.328   4.879 126.605  1.00  0.00           H
ATOM   4606  OW  SOL  1536       7.477   3.206 131.686  1.00  0.00           O
ATOM   4607  HW1 SOL  1536       7.776   4.100 131.854  1.00  0.00           H
ATOM   4608  HW2 SOL  1536       7.965   2.932 130.909  1.00  0.00           H
ATOM   4609  OW  SOL  1537       7.186   9.703 128.064  1.00  0.00           O
ATOM   4610  HW1 SOL  1537       6.738  10.351 128.608  1.00  0.00           H
ATOM   4611  HW2 SOL  1537       7.894   9.374 128.617  1.00  0.00           H
ATOM   4612  OW  SOL  1538      21.233   3.784 146.052  1.00  0.00           O
ATOM   4613  HW1 SOL  1538      21.582   4.461 146.631  1.00  0.00           H
ATOM   4614  HW2 SOL  1538      20.496   4.204 145.608  1.00  0.00           H
ATOM   4615  OW  SOL  1539      92.511  11.611 140.143  1.00  0.00           O
ATOM   4616  HW1 SOL  1539      92.894  11.579 139.266  1.00  0.00           H
ATOM   4617  HW2 SOL  1539      91.622  11.938 140.004  1.00  0.00           H
ATOM   4618  OW  SOL  1540      14.445   4.904 126.479  1.00  0.00           O
ATOM   4619  HW1 SOL  1540      15.210   5.445 126.284  1.00  0.00           H
ATOM   4620  HW2 SOL  1540      14.633   4.064 126.060  1.00  0.00           H
ATOM   4621  OW  SOL  1541       2.215   0.106 144.048  1.00  0.00           O
ATOM   4622  HW1 SOL  1541       2.239   0.131 143.091  1.00  0.00           H
ATOM   4623  HW2 SOL  1541       1.924   0.981 144.303  1.00  0.00           H
ATOM   4624  OW  SOL  1542      29.920   0.813 131.830  1.00  0.00           O
ATOM   4625  HW1 SOL  1542      30.186  -0.086 131.636  1.00  0.00           H
ATOM   4626  HW2 SOL  1542      30.327   1.338 131.141  1.00  0.00           H
ATOM   4627  OW  SOL  1543      83.889  15.526 131.925  1.00  0.00           O
ATOM   4628  HW1 SOL  1543      84.219  15.067 132.698  1.00  0.00           H
ATOM   4629  HW2 SOL  1543      83.626  16.386 132.252  1.00  0.00           H
ATOM   4630  OW  SOL  1544      89.830  87.417 123.389  1.00  0.00           O
ATOM   4631  HW1 SOL  1544      89.925  88.025 122.656  1.00  0.00           H
ATOM   4632  HW2 SOL  1544      88.983  86.995 123.243  1.00  0.00           H
ATOM   4633  OW  SOL  1545      23.930   1.181 140.421  1.00  0.00           O
ATOM   4634  HW1 SOL  1545      23.301   1.335 141.127  1.00  0.00           H
ATOM   4635  HW2 SOL  1545      24.780   1.146 140.860  1.00  0.00           H
ATOM   4636  OW  SOL  1546      16.356  18.396 132.243  1.00  0.00           O
ATOM   4637  HW1 SOL  1546      16.371  17.459 132.050  1.00  0.00           H
ATOM   4638  HW2 SOL  1546      15.431  18.636 132.198  1.00  0.00           H
ATOM   4639  OW  SOL  1547      89.487  12.941 143.123  1.00  0.00           O
ATOM   4640  HW1 SOL  1547      89.074  13.490 143.790  1.00  0.00           H
ATOM   4641  HW2 SOL  1547      90.364  12.767 143.466  1.00  0.00           H
ATOM   4642  OW  SOL  1548      11.084  11.557 150.647  1.00  0.00           O
ATOM   4643  HW1 SOL  1548      11.577  11.556 149.826  1.00  0.00           H
ATOM   4644  HW2 SOL  1548      10.290  11.059 150.451  1.00  0.00           H
ATOM   4645  OW  SOL  1549      18.675   2.301 131.182  1.00  0.00           O
ATOM   4646  HW1 SOL  1549      18.176   2.222 131.995  1.00  0.00           H
ATOM   4647  HW2 SOL  1549      18.799   3.243 131.067  1.00  0.00           H
ATOM   4648  OW  SOL  1550      91.863   5.114 122.796  1.00  0.00           O
ATOM   4649  HW1 SOL  1550      92.015   5.343 123.713  1.00  0.00           H
ATOM   4650  HW2 SOL  1550      91.411   4.271 122.831  1.00  0.00           H
ATOM   4651  OW  SOL  1551      89.650   6.260 131.801  1.00  0.00           O
ATOM   4652  HW1 SOL  1551      89.788   5.779 132.617  1.00  0.00           H
ATOM   4653  HW2 SOL  1551      90.454   6.765 131.681  1.00  0.00           H
ATOM   4654  OW  SOL  1552       1.384   4.458 136.579  1.00  0.00           O
ATOM   4655  HW1 SOL  1552       1.633   3.806 137.233  1.00  0.00           H
ATOM   4656  HW2 SOL  1552       1.734   5.282 136.916  1.00  0.00           H
ATOM   4657  OW  SOL  1553       0.892   9.186 139.261  1.00  0.00           O
ATOM   4658  HW1 SOL  1553       0.661   9.892 138.658  1.00  0.00           H
ATOM   4659  HW2 SOL  1553       0.293   8.473 139.036  1.00  0.00           H
ATOM   4660  OW  SOL  1554      14.912   5.960 136.934  1.00  0.00           O
ATOM   4661  HW1 SOL  1554      13.992   5.705 137.006  1.00  0.00           H
ATOM   4662  HW2 SOL  1554      15.350   5.477 137.635  1.00  0.00           H
ATOM   4663  OW  SOL  1555      17.636   9.861 144.017  1.00  0.00           O
ATOM   4664  HW1 SOL  1555      16.967  10.520 143.828  1.00  0.00           H
ATOM   4665  HW2 SOL  1555      18.154  10.241 144.726  1.00  0.00           H
ATOM   4666  OW  SOL  1556      23.165  87.922 130.171  1.00  0.00           O
ATOM   4667  HW1 SOL  1556      23.702  87.382 129.591  1.00  0.00           H
ATOM   4668  HW2 SOL  1556      23.160  88.785 129.757  1.00  0.00           H
ATOM   4669  OW  SOL  1557       5.305   4.319 130.408  1.00  0.00           O
ATOM   4670  HW1 SOL  1557       6.120   3.830 130.521  1.00  0.00           H
ATOM   4671  HW2 SOL  1557       5.486   5.179 130.789  1.00  0.00           H
ATOM   4672  OW  SOL  1558      19.332   1.070 136.006  1.00  0.00           O
ATOM   4673  HW1 SOL  1558      19.598   0.913 135.100  1.00  0.00           H
ATOM   4674  HW2 SOL  1558      19.069   1.991 136.023  1.00  0.00           H
ATOM   4675  OW  SOL  1559       4.995   2.450 133.138  1.00  0.00           O
ATOM   4676  HW1 SOL  1559       5.478   2.745 132.367  1.00  0.00           H
ATOM   4677  HW2 SOL  1559       5.590   1.842 133.576  1.00  0.00           H
ATOM   4678  OW  SOL  1560      93.012  83.197 135.298  1.00  0.00           O
ATOM   4679  HW1 SOL  1560      92.284  83.807 135.179  1.00  0.00           H
ATOM   4680  HW2 SOL  1560      93.699  83.527 134.718  1.00  0.00           H
ATOM   4681  OW  SOL  1561      15.442   9.020 146.343  1.00  0.00           O
ATOM   4682  HW1 SOL  1561      15.141   8.834 147.233  1.00  0.00           H
ATOM   4683  HW2 SOL  1561      16.150   9.654 146.458  1.00  0.00           H
ATOM   4684  OW  SOL  1562       4.720  13.253 149.494  1.00  0.00           O
ATOM   4685  HW1 SOL  1562       5.509  13.098 148.976  1.00  0.00           H
ATOM   4686  HW2 SOL  1562       4.251  12.418 149.472  1.00  0.00           H
ATOM   4687  OW  SOL  1563      14.479   7.214 151.139  1.00  0.00           O
ATOM   4688  HW1 SOL  1563      15.125   7.739 151.611  1.00  0.00           H
ATOM   4689  HW2 SOL  1563      14.772   6.310 151.256  1.00  0.00           H
ATOM   4690  OW  SOL  1564      16.592   4.520 143.226  1.00  0.00           O
ATOM   4691  HW1 SOL  1564      15.788   4.982 143.461  1.00  0.00           H
ATOM   4692  HW2 SOL  1564      16.347   3.979 142.475  1.00  0.00           H
ATOM   4693  OW  SOL  1565      18.618   7.825 140.334  1.00  0.00           O
ATOM   4694  HW1 SOL  1565      19.040   6.967 140.393  1.00  0.00           H
ATOM   4695  HW2 SOL  1565      18.202   7.947 141.187  1.00  0.00           H
ATOM   4696  OW  SOL  1566       9.770  10.415 122.980  1.00  0.00           O
ATOM   4697  HW1 SOL  1566       9.276  10.483 123.797  1.00  0.00           H
ATOM   4698  HW2 SOL  1566      10.643  10.129 123.250  1.00  0.00           H
ATOM   4699  OW  SOL  1567       3.782  10.842 150.164  1.00  0.00           O
ATOM   4700  HW1 SOL  1567       2.995  10.842 150.709  1.00  0.00           H
ATOM   4701  HW2 SOL  1567       4.469  10.500 150.735  1.00  0.00           H
ATOM   4702  OW  SOL  1568       6.844   6.027 123.498  1.00  0.00           O
ATOM   4703  HW1 SOL  1568       6.660   6.271 124.405  1.00  0.00           H
ATOM   4704  HW2 SOL  1568       6.866   6.859 123.025  1.00  0.00           H
ATOM   4705  OW  SOL  1569       1.381   0.746 141.189  1.00  0.00           O
ATOM   4706  HW1 SOL  1569       1.808   1.533 141.526  1.00  0.00           H
ATOM   4707  HW2 SOL  1569       0.445   0.923 141.280  1.00  0.00           H
ATOM   4708  OW  SOL  1570       8.848   4.932 138.108  1.00  0.00           O
ATOM   4709  HW1 SOL  1570       9.160   5.799 138.367  1.00  0.00           H
ATOM   4710  HW2 SOL  1570       9.623   4.373 138.158  1.00  0.00           H
ATOM   4711  OW  SOL  1571      86.572  26.609 139.610  1.00  0.00           O
ATOM   4712  HW1 SOL  1571      86.137  25.887 139.159  1.00  0.00           H
ATOM   4713  HW2 SOL  1571      85.919  27.309 139.630  1.00  0.00           H
ATOM   4714  OW  SOL  1572      12.280   8.998 141.911  1.00  0.00           O
ATOM   4715  HW1 SOL  1572      12.053   8.316 141.279  1.00  0.00           H
ATOM   4716  HW2 SOL  1572      12.980   8.613 142.439  1.00  0.00           H
ATOM   4717  OW  SOL  1573       3.986  21.436 140.833  1.00  0.00           O
ATOM   4718  HW1 SOL  1573       3.941  22.285 141.273  1.00  0.00           H
ATOM   4719  HW2 SOL  1573       3.897  20.795 141.538  1.00  0.00           H
ATOM   4720  OW  SOL  1574       6.446   7.493 126.124  1.00  0.00           O
ATOM   4721  HW1 SOL  1574       7.316   7.375 126.505  1.00  0.00           H
ATOM   4722  HW2 SOL  1574       5.984   8.053 126.748  1.00  0.00           H
ATOM   4723  OW  SOL  1575       9.793   7.555 137.533  1.00  0.00           O
ATOM   4724  HW1 SOL  1575       9.253   8.308 137.774  1.00  0.00           H
ATOM   4725  HW2 SOL  1575      10.688   7.826 137.738  1.00  0.00           H
ATOM   4726  OW  SOL  1576      18.195  88.395 128.049  1.00  0.00           O
ATOM   4727  HW1 SOL  1576      17.861  87.790 127.387  1.00  0.00           H
ATOM   4728  HW2 SOL  1576      18.530  87.829 128.744  1.00  0.00           H
ATOM   4729  OW  SOL  1577       0.581   4.233 131.250  1.00  0.00           O
ATOM   4730  HW1 SOL  1577      -0.251   3.900 131.586  1.00  0.00           H
ATOM   4731  HW2 SOL  1577       1.191   4.135 131.981  1.00  0.00           H
ATOM   4732  OW  SOL  1578      87.118  93.275 141.281  1.00  0.00           O
ATOM   4733  HW1 SOL  1578      87.097  92.929 142.173  1.00  0.00           H
ATOM   4734  HW2 SOL  1578      86.733  94.149 141.353  1.00  0.00           H
ATOM   4735  OW  SOL  1579       8.370  13.543 144.803  1.00  0.00           O
ATOM   4736  HW1 SOL  1579       7.715  12.860 144.947  1.00  0.00           H
ATOM   4737  HW2 SOL  1579       8.822  13.277 144.002  1.00  0.00           H
ATOM   4738  OW  SOL  1580       6.011   7.791 138.131  1.00  0.00           O
ATOM   4739  HW1 SOL  1580       5.255   8.272 138.469  1.00  0.00           H
ATOM   4740  HW2 SOL  1580       5.636   7.146 137.531  1.00  0.00           H
ATOM   4741  OW  SOL  1581       0.969   3.626 127.931  1.00  0.00           O
ATOM   4742  HW1 SOL  1581       1.919   3.582 128.046  1.00  0.00           H
ATOM   4743  HW2 SOL  1581       0.638   3.923 128.778  1.00  0.00           H
ATOM   4744  OW  SOL  1582       2.632  88.951 132.697  1.00  0.00           O
ATOM   4745  HW1 SOL  1582       2.600  89.700 133.292  1.00  0.00           H
ATOM   4746  HW2 SOL  1582       1.788  88.966 132.246  1.00  0.00           H
ATOM   4747  OW  SOL  1583      20.372   0.168 130.758  1.00  0.00           O
ATOM   4748  HW1 SOL  1583      19.666   0.804 130.641  1.00  0.00           H
ATOM   4749  HW2 SOL  1583      20.337  -0.375 129.971  1.00  0.00           H
ATOM   4750  OW  SOL  1584      10.968   3.082 132.749  1.00  0.00           O
ATOM   4751  HW1 SOL  1584      11.609   2.382 132.869  1.00  0.00           H
ATOM   4752  HW2 SOL  1584      11.212   3.744 133.396  1.00  0.00           H
ATOM   4753  OW  SOL  1585      85.690   0.225 145.718  1.00  0.00           O
ATOM   4754  HW1 SOL  1585      86.383   0.844 145.486  1.00  0.00           H
ATOM   4755  HW2 SOL  1585      85.332   0.563 146.539  1.00  0.00           H
ATOM   4756  OW  SOL  1586      92.465   4.690 145.544  1.00  0.00           O
ATOM   4757  HW1 SOL  1586      92.991   5.340 145.078  1.00  0.00           H
ATOM   4758  HW2 SOL  1586      91.773   5.200 145.966  1.00  0.00           H
ATOM   4759  OW  SOL  1587       7.305  89.930 131.551  1.00  0.00           O
ATOM   4760  HW1 SOL  1587       6.472  90.390 131.451  1.00  0.00           H
ATOM   4761  HW2 SOL  1587       7.961  90.548 131.227  1.00  0.00           H
ATOM   4762  OW  SOL  1588      18.974  15.217 141.864  1.00  0.00           O
ATOM   4763  HW1 SOL  1588      18.690  14.303 141.829  1.00  0.00           H
ATOM   4764  HW2 SOL  1588      18.401  15.622 142.515  1.00  0.00           H
ATOM   4765  OW  SOL  1589       9.622   9.688 129.228  1.00  0.00           O
ATOM   4766  HW1 SOL  1589       9.410  10.604 129.047  1.00  0.00           H
ATOM   4767  HW2 SOL  1589      10.455   9.541 128.781  1.00  0.00           H
ATOM   4768  OW  SOL  1590      23.252   9.132 136.781  1.00  0.00           O
ATOM   4769  HW1 SOL  1590      22.378   9.120 136.389  1.00  0.00           H
ATOM   4770  HW2 SOL  1590      23.821   9.468 136.089  1.00  0.00           H
ATOM   4771  OW  SOL  1591      93.318  14.962 136.144  1.00  0.00           O
ATOM   4772  HW1 SOL  1591      92.634  14.596 135.584  1.00  0.00           H
ATOM   4773  HW2 SOL  1591      92.990  14.841 137.034  1.00  0.00           H
ATOM   4774  OW  SOL  1592       1.559   8.980 135.604  1.00  0.00           O
ATOM   4775  HW1 SOL  1592       2.251   9.532 135.238  1.00  0.00           H
ATOM   4776  HW2 SOL  1592       1.002   9.587 136.093  1.00  0.00           H
ATOM   4777  OW  SOL  1593      18.834  18.626 144.064  1.00  0.00           O
ATOM   4778  HW1 SOL  1593      18.009  18.231 143.784  1.00  0.00           H
ATOM   4779  HW2 SOL  1593      18.933  19.397 143.505  1.00  0.00           H
ATOM   4780  OW  SOL  1594      14.486   9.181 148.953  1.00  0.00           O
ATOM   4781  HW1 SOL  1594      13.663   8.825 149.288  1.00  0.00           H
ATOM   4782  HW2 SOL  1594      15.165   8.671 149.395  1.00  0.00           H
ATOM   4783  OW  SOL  1595       6.040  93.339 126.483  1.00  0.00           O
ATOM   4784  HW1 SOL  1595       5.435  93.317 127.224  1.00  0.00           H
ATOM   4785  HW2 SOL  1595       6.860  93.667 126.851  1.00  0.00           H
ATOM   4786  OW  SOL  1596      13.804   4.291 129.346  1.00  0.00           O
ATOM   4787  HW1 SOL  1596      13.968   4.684 128.489  1.00  0.00           H
ATOM   4788  HW2 SOL  1596      14.446   4.702 129.925  1.00  0.00           H
ATOM   4789  OW  SOL  1597       4.494  93.314 128.610  1.00  0.00           O
ATOM   4790  HW1 SOL  1597       4.145  92.423 128.612  1.00  0.00           H
ATOM   4791  HW2 SOL  1597       3.775  93.854 128.938  1.00  0.00           H
ATOM   4792  OW  SOL  1598       7.998  12.943 140.491  1.00  0.00           O
ATOM   4793  HW1 SOL  1598       8.447  12.595 141.261  1.00  0.00           H
ATOM   4794  HW2 SOL  1598       7.068  12.878 140.705  1.00  0.00           H
ATOM   4795  OW  SOL  1599      87.825   6.133 140.355  1.00  0.00           O
ATOM   4796  HW1 SOL  1599      88.533   6.487 140.894  1.00  0.00           H
ATOM   4797  HW2 SOL  1599      87.031   6.303 140.861  1.00  0.00           H
ATOM   4798  OW  SOL  1600      15.507  92.788 146.049  1.00  0.00           O
ATOM   4799  HW1 SOL  1600      15.390  93.729 146.178  1.00  0.00           H
ATOM   4800  HW2 SOL  1600      14.887  92.562 145.355  1.00  0.00           H
ATOM   4801  OW  SOL  1601      12.723   4.286 148.869  1.00  0.00           O
ATOM   4802  HW1 SOL  1601      12.665   4.558 147.953  1.00  0.00           H
ATOM   4803  HW2 SOL  1601      13.630   4.000 148.978  1.00  0.00           H
ATOM   4804  OW  SOL  1602      85.543  22.517 137.220  1.00  0.00           O
ATOM   4805  HW1 SOL  1602      84.821  22.284 136.636  1.00  0.00           H
ATOM   4806  HW2 SOL  1602      86.255  21.928 136.969  1.00  0.00           H
ATOM   4807  OW  SOL  1603      88.407  19.152 129.201  1.00  0.00           O
ATOM   4808  HW1 SOL  1603      87.578  19.625 129.141  1.00  0.00           H
ATOM   4809  HW2 SOL  1603      88.837  19.517 129.975  1.00  0.00           H
ATOM   4810  OW  SOL  1604       0.149   9.572 133.051  1.00  0.00           O
ATOM   4811  HW1 SOL  1604      -0.087  10.466 133.297  1.00  0.00           H
ATOM   4812  HW2 SOL  1604       0.656   9.244 133.794  1.00  0.00           H
ATOM   4813  OW  SOL  1605      92.289   3.248 135.615  1.00  0.00           O
ATOM   4814  HW1 SOL  1605      93.141   3.453 135.999  1.00  0.00           H
ATOM   4815  HW2 SOL  1605      92.134   2.333 135.849  1.00  0.00           H
ATOM   4816  OW  SOL  1606      85.851  89.845 143.300  1.00  0.00           O
ATOM   4817  HW1 SOL  1606      86.391  90.634 143.339  1.00  0.00           H
ATOM   4818  HW2 SOL  1606      84.985  90.132 143.589  1.00  0.00           H
ATOM   4819  OW  SOL  1607      13.011  11.376 143.779  1.00  0.00           O
ATOM   4820  HW1 SOL  1607      13.018  12.231 143.350  1.00  0.00           H
ATOM   4821  HW2 SOL  1607      13.294  10.764 143.100  1.00  0.00           H
ATOM   4822  OW  SOL  1608      11.232   5.536 125.738  1.00  0.00           O
ATOM   4823  HW1 SOL  1608      10.958   5.965 124.928  1.00  0.00           H
ATOM   4824  HW2 SOL  1608      12.188   5.568 125.715  1.00  0.00           H
ATOM   4825  OW  SOL  1609      13.520  88.830 149.356  1.00  0.00           O
ATOM   4826  HW1 SOL  1609      12.863  89.434 149.701  1.00  0.00           H
ATOM   4827  HW2 SOL  1609      13.867  89.272 148.580  1.00  0.00           H
ATOM   4828  OW  SOL  1610      93.389  10.733 147.220  1.00  0.00           O
ATOM   4829  HW1 SOL  1610      92.551  10.275 147.273  1.00  0.00           H
ATOM   4830  HW2 SOL  1610      93.318  11.273 146.432  1.00  0.00           H
ATOM   4831  OW  SOL  1611       5.130   7.636 134.861  1.00  0.00           O
ATOM   4832  HW1 SOL  1611       5.915   8.182 134.906  1.00  0.00           H
ATOM   4833  HW2 SOL  1611       4.456   8.215 134.505  1.00  0.00           H
ATOM   4834  OW  SOL  1612      10.098  18.587 140.281  1.00  0.00           O
ATOM   4835  HW1 SOL  1612       9.801  19.492 140.191  1.00  0.00           H
ATOM   4836  HW2 SOL  1612      11.034  18.620 140.082  1.00  0.00           H
ATOM   4837  OW  SOL  1613       2.557   2.493 122.595  1.00  0.00           O
ATOM   4838  HW1 SOL  1613       1.941   1.974 122.079  1.00  0.00           H
ATOM   4839  HW2 SOL  1613       2.196   2.482 123.482  1.00  0.00           H
ATOM   4840  OW  SOL  1614       1.013  18.172 137.897  1.00  0.00           O
ATOM   4841  HW1 SOL  1614       1.706  18.783 138.150  1.00  0.00           H
ATOM   4842  HW2 SOL  1614       1.184  17.387 138.417  1.00  0.00           H
ATOM   4843  OW  SOL  1615      12.054   5.750 133.808  1.00  0.00           O
ATOM   4844  HW1 SOL  1615      11.987   6.624 134.192  1.00  0.00           H
ATOM   4845  HW2 SOL  1615      12.909   5.742 133.377  1.00  0.00           H
ATOM   4846  OW  SOL  1616       8.115  87.410 132.525  1.00  0.00           O
ATOM   4847  HW1 SOL  1616       8.545  87.442 131.670  1.00  0.00           H
ATOM   4848  HW2 SOL  1616       7.251  87.792 132.373  1.00  0.00           H
ATOM   4849  OW  SOL  1617      18.973   8.176 137.411  1.00  0.00           O
ATOM   4850  HW1 SOL  1617      18.037   8.172 137.614  1.00  0.00           H
ATOM   4851  HW2 SOL  1617      19.396   7.909 138.227  1.00  0.00           H
ATOM   4852  OW  SOL  1618      17.822  16.489 129.825  1.00  0.00           O
ATOM   4853  HW1 SOL  1618      18.346  15.755 129.506  1.00  0.00           H
ATOM   4854  HW2 SOL  1618      17.309  16.766 129.065  1.00  0.00           H
ATOM   4855  OW  SOL  1619      88.492  19.770 141.193  1.00  0.00           O
ATOM   4856  HW1 SOL  1619      89.068  20.462 140.867  1.00  0.00           H
ATOM   4857  HW2 SOL  1619      87.672  20.219 141.400  1.00  0.00           H
ATOM   4858  OW  SOL  1620       5.018  16.719 142.765  1.00  0.00           O
ATOM   4859  HW1 SOL  1620       5.794  16.560 142.227  1.00  0.00           H
ATOM   4860  HW2 SOL  1620       5.360  16.837 143.651  1.00  0.00           H
ATOM   4861  OW  SOL  1621      20.094  93.305 133.687  1.00  0.00           O
ATOM   4862  HW1 SOL  1621      20.743  92.764 134.138  1.00  0.00           H
ATOM   4863  HW2 SOL  1621      20.173  93.056 132.766  1.00  0.00           H
ATOM   4864  OW  SOL  1622      11.843  20.438 143.534  1.00  0.00           O
ATOM   4865  HW1 SOL  1622      11.244  19.782 143.890  1.00  0.00           H
ATOM   4866  HW2 SOL  1622      12.345  19.969 142.868  1.00  0.00           H
ATOM   4867  OW  SOL  1623      81.730  22.513 147.680  1.00  0.00           O
ATOM   4868  HW1 SOL  1623      81.633  22.624 148.626  1.00  0.00           H
ATOM   4869  HW2 SOL  1623      81.339  21.658 147.498  1.00  0.00           H
ATOM   4870  OW  SOL  1624      10.369   5.745 131.381  1.00  0.00           O
ATOM   4871  HW1 SOL  1624       9.467   5.798 131.696  1.00  0.00           H
ATOM   4872  HW2 SOL  1624      10.823   5.218 132.039  1.00  0.00           H
ATOM   4873  OW  SOL  1625       5.698  19.068 140.846  1.00  0.00           O
ATOM   4874  HW1 SOL  1625       4.966  18.656 141.305  1.00  0.00           H
ATOM   4875  HW2 SOL  1625       5.391  19.953 140.651  1.00  0.00           H
ATOM   4876  OW  SOL  1626      83.942  20.229 127.460  1.00  0.00           O
ATOM   4877  HW1 SOL  1626      83.784  21.025 126.952  1.00  0.00           H
ATOM   4878  HW2 SOL  1626      84.476  19.680 126.886  1.00  0.00           H
ATOM   4879  OW  SOL  1627      12.484   9.454 137.419  1.00  0.00           O
ATOM   4880  HW1 SOL  1627      12.002  10.212 137.749  1.00  0.00           H
ATOM   4881  HW2 SOL  1627      13.128   9.263 138.101  1.00  0.00           H
ATOM   4882  OW  SOL  1628      24.731  80.598 138.282  1.00  0.00           O
ATOM   4883  HW1 SOL  1628      23.845  80.897 138.080  1.00  0.00           H
ATOM   4884  HW2 SOL  1628      25.139  80.460 137.428  1.00  0.00           H
ATOM   4885  OW  SOL  1629       0.080   0.498 125.094  1.00  0.00           O
ATOM   4886  HW1 SOL  1629      -0.184   1.404 125.253  1.00  0.00           H
ATOM   4887  HW2 SOL  1629      -0.710  -0.015 125.265  1.00  0.00           H
ATOM   4888  OW  SOL  1630      15.303   9.884 127.723  1.00  0.00           O
ATOM   4889  HW1 SOL  1630      14.697   9.622 128.417  1.00  0.00           H
ATOM   4890  HW2 SOL  1630      15.955  10.426 128.165  1.00  0.00           H
ATOM   4891  OW  SOL  1631       5.510  12.795 137.476  1.00  0.00           O
ATOM   4892  HW1 SOL  1631       6.382  13.190 137.467  1.00  0.00           H
ATOM   4893  HW2 SOL  1631       5.286  12.685 136.552  1.00  0.00           H
ATOM   4894  OW  SOL  1632       4.727  13.931 115.661  1.00  0.00           O
ATOM   4895  HW1 SOL  1632       5.553  14.300 115.975  1.00  0.00           H
ATOM   4896  HW2 SOL  1632       4.620  13.122 116.161  1.00  0.00           H
ATOM   4897  OW  SOL  1633      92.450   9.404 126.058  1.00  0.00           O
ATOM   4898  HW1 SOL  1633      91.804   9.998 126.440  1.00  0.00           H
ATOM   4899  HW2 SOL  1633      92.912   9.936 125.410  1.00  0.00           H
ATOM   4900  OW  SOL  1634       3.110  12.718 140.250  1.00  0.00           O
ATOM   4901  HW1 SOL  1634       3.217  12.155 139.483  1.00  0.00           H
ATOM   4902  HW2 SOL  1634       2.622  13.475 139.926  1.00  0.00           H
ATOM   4903  OW  SOL  1635       2.406  23.781 158.266  1.00  0.00           O
ATOM   4904  HW1 SOL  1635       2.068  24.154 157.452  1.00  0.00           H
ATOM   4905  HW2 SOL  1635       2.429  24.518 158.876  1.00  0.00           H
ATOM   4906  OW  SOL  1636      93.423  14.613 132.475  1.00  0.00           O
ATOM   4907  HW1 SOL  1636      94.303  14.949 132.306  1.00  0.00           H
ATOM   4908  HW2 SOL  1636      92.867  15.393 132.486  1.00  0.00           H
ATOM   4909  OW  SOL  1637      19.390   4.832 141.906  1.00  0.00           O
ATOM   4910  HW1 SOL  1637      19.871   4.350 142.580  1.00  0.00           H
ATOM   4911  HW2 SOL  1637      18.750   5.351 142.393  1.00  0.00           H
ATOM   4912  OW  SOL  1638       5.209   5.367 141.203  1.00  0.00           O
ATOM   4913  HW1 SOL  1638       5.800   6.110 141.325  1.00  0.00           H
ATOM   4914  HW2 SOL  1638       4.771   5.544 140.371  1.00  0.00           H
ATOM   4915  OW  SOL  1639      13.981   2.936 139.833  1.00  0.00           O
ATOM   4916  HW1 SOL  1639      14.050   2.325 140.566  1.00  0.00           H
ATOM   4917  HW2 SOL  1639      14.047   2.384 139.053  1.00  0.00           H
ATOM   4918  OW  SOL  1640       7.307  91.447 124.799  1.00  0.00           O
ATOM   4919  HW1 SOL  1640       7.666  91.998 125.494  1.00  0.00           H
ATOM   4920  HW2 SOL  1640       6.626  91.983 124.395  1.00  0.00           H
ATOM   4921  OW  SOL  1641       5.201   5.134 156.444  1.00  0.00           O
ATOM   4922  HW1 SOL  1641       6.073   5.518 156.533  1.00  0.00           H
ATOM   4923  HW2 SOL  1641       5.140   4.505 157.163  1.00  0.00           H
ATOM   4924  OW  SOL  1642      14.044   5.529 139.934  1.00  0.00           O
ATOM   4925  HW1 SOL  1642      14.036   4.601 139.702  1.00  0.00           H
ATOM   4926  HW2 SOL  1642      14.973   5.755 139.988  1.00  0.00           H
ATOM   4927  OW  SOL  1643      19.676  86.290 155.263  1.00  0.00           O
ATOM   4928  HW1 SOL  1643      20.043  85.739 154.572  1.00  0.00           H
ATOM   4929  HW2 SOL  1643      19.559  87.146 154.850  1.00  0.00           H
ATOM   4930  OW  SOL  1644      90.406   8.356 134.302  1.00  0.00           O
ATOM   4931  HW1 SOL  1644      91.006   7.700 133.949  1.00  0.00           H
ATOM   4932  HW2 SOL  1644      90.884   8.752 135.030  1.00  0.00           H
ATOM   4933  OW  SOL  1645       3.611   6.077 124.115  1.00  0.00           O
ATOM   4934  HW1 SOL  1645       2.749   5.957 123.718  1.00  0.00           H
ATOM   4935  HW2 SOL  1645       3.907   6.928 123.793  1.00  0.00           H
ATOM   4936  OW  SOL  1646       1.724   3.733 133.656  1.00  0.00           O
ATOM   4937  HW1 SOL  1646       2.605   3.853 134.009  1.00  0.00           H
ATOM   4938  HW2 SOL  1646       1.142   4.011 134.363  1.00  0.00           H
ATOM   4939  OW  SOL  1647      24.817   9.248 142.811  1.00  0.00           O
ATOM   4940  HW1 SOL  1647      24.514   8.358 142.991  1.00  0.00           H
ATOM   4941  HW2 SOL  1647      24.863   9.664 143.672  1.00  0.00           H
ATOM   4942  OW  SOL  1648      92.553   2.924 139.012  1.00  0.00           O
ATOM   4943  HW1 SOL  1648      92.382   2.163 138.457  1.00  0.00           H
ATOM   4944  HW2 SOL  1648      93.489   3.093 138.907  1.00  0.00           H
ATOM   4945  OW  SOL  1649      25.918   1.629 150.608  1.00  0.00           O
ATOM   4946  HW1 SOL  1649      25.058   2.010 150.787  1.00  0.00           H
ATOM   4947  HW2 SOL  1649      25.908   0.787 151.063  1.00  0.00           H
ATOM   4948  OW  SOL  1650       2.930  23.456 138.806  1.00  0.00           O
ATOM   4949  HW1 SOL  1650       2.768  22.974 139.618  1.00  0.00           H
ATOM   4950  HW2 SOL  1650       3.882  23.552 138.770  1.00  0.00           H
ATOM   4951  OW  SOL  1651      13.798   0.516 138.356  1.00  0.00           O
ATOM   4952  HW1 SOL  1651      13.479  -0.224 138.872  1.00  0.00           H
ATOM   4953  HW2 SOL  1651      14.400   0.125 137.722  1.00  0.00           H
ATOM   4954  OW  SOL  1652      12.806  87.456 133.604  1.00  0.00           O
ATOM   4955  HW1 SOL  1652      13.049  86.767 132.986  1.00  0.00           H
ATOM   4956  HW2 SOL  1652      13.196  88.252 133.242  1.00  0.00           H
ATOM   4957  OW  SOL  1653       4.028  12.014 131.802  1.00  0.00           O
ATOM   4958  HW1 SOL  1653       3.659  11.180 131.510  1.00  0.00           H
ATOM   4959  HW2 SOL  1653       3.473  12.678 131.393  1.00  0.00           H
ATOM   4960  OW  SOL  1654       8.418  10.205 149.862  1.00  0.00           O
ATOM   4961  HW1 SOL  1654       9.219   9.825 149.503  1.00  0.00           H
ATOM   4962  HW2 SOL  1654       8.251   9.704 150.661  1.00  0.00           H
ATOM   4963  OW  SOL  1655      28.380   9.958 142.633  1.00  0.00           O
ATOM   4964  HW1 SOL  1655      28.553  10.674 143.244  1.00  0.00           H
ATOM   4965  HW2 SOL  1655      28.858   9.212 142.994  1.00  0.00           H
ATOM   4966  OW  SOL  1656      14.916  12.952 127.159  1.00  0.00           O
ATOM   4967  HW1 SOL  1656      14.070  12.510 127.097  1.00  0.00           H
ATOM   4968  HW2 SOL  1656      15.367  12.723 126.346  1.00  0.00           H
ATOM   4969  OW  SOL  1657       5.759   9.628 132.759  1.00  0.00           O
ATOM   4970  HW1 SOL  1657       6.532  10.174 132.898  1.00  0.00           H
ATOM   4971  HW2 SOL  1657       5.024  10.177 133.031  1.00  0.00           H
ATOM   4972  OW  SOL  1658      88.032   1.081 128.436  1.00  0.00           O
ATOM   4973  HW1 SOL  1658      87.921   1.916 127.981  1.00  0.00           H
ATOM   4974  HW2 SOL  1658      88.955   1.067 128.689  1.00  0.00           H
ATOM   4975  OW  SOL  1659       0.223   0.614 128.104  1.00  0.00           O
ATOM   4976  HW1 SOL  1659       0.673   1.210 128.704  1.00  0.00           H
ATOM   4977  HW2 SOL  1659       0.895   0.360 127.471  1.00  0.00           H
ATOM   4978  OW  SOL  1660      17.140   5.357 138.989  1.00  0.00           O
ATOM   4979  HW1 SOL  1660      17.861   5.669 138.442  1.00  0.00           H
ATOM   4980  HW2 SOL  1660      17.523   4.654 139.514  1.00  0.00           H
ATOM   4981  OW  SOL  1661       0.645  14.148 158.664  1.00  0.00           O
ATOM   4982  HW1 SOL  1661       1.239  14.514 159.319  1.00  0.00           H
ATOM   4983  HW2 SOL  1661      -0.074  14.779 158.614  1.00  0.00           H
ATOM   4984  OW  SOL  1662       1.359   5.575 141.469  1.00  0.00           O
ATOM   4985  HW1 SOL  1662       1.660   6.070 142.231  1.00  0.00           H
ATOM   4986  HW2 SOL  1662       1.948   5.839 140.762  1.00  0.00           H
ATOM   4987  OW  SOL  1663       7.913   4.268 143.450  1.00  0.00           O
ATOM   4988  HW1 SOL  1663       7.682   5.182 143.279  1.00  0.00           H
ATOM   4989  HW2 SOL  1663       7.073   3.827 143.572  1.00  0.00           H
ATOM   4990  OW  SOL  1664      16.536   0.085 140.320  1.00  0.00           O
ATOM   4991  HW1 SOL  1664      15.753  -0.451 140.443  1.00  0.00           H
ATOM   4992  HW2 SOL  1664      16.430   0.810 140.935  1.00  0.00           H
ATOM   4993  OW  SOL  1665       2.399  14.072 130.846  1.00  0.00           O
ATOM   4994  HW1 SOL  1665       2.479  14.458 131.718  1.00  0.00           H
ATOM   4995  HW2 SOL  1665       2.210  14.814 130.271  1.00  0.00           H
ATOM   4996  OW  SOL  1666      17.997  19.630 147.409  1.00  0.00           O
ATOM   4997  HW1 SOL  1666      18.763  19.254 146.976  1.00  0.00           H
ATOM   4998  HW2 SOL  1666      18.214  19.612 148.341  1.00  0.00           H
ATOM   4999  OW  SOL  1667      92.954   6.711 135.452  1.00  0.00           O
ATOM   5000  HW1 SOL  1667      93.777   7.115 135.726  1.00  0.00           H
ATOM   5001  HW2 SOL  1667      92.790   6.031 136.106  1.00  0.00           H
ATOM   5002  OW  SOL  1668      91.953   7.664 131.812  1.00  0.00           O
ATOM   5003  HW1 SOL  1668      92.417   8.494 131.920  1.00  0.00           H
ATOM   5004  HW2 SOL  1668      92.284   7.310 130.986  1.00  0.00           H
ATOM   5005  OW  SOL  1669       4.797  93.356 136.086  1.00  0.00           O
ATOM   5006  HW1 SOL  1669       5.411  92.973 136.712  1.00  0.00           H
ATOM   5007  HW2 SOL  1669       5.167  93.148 135.228  1.00  0.00           H
ATOM   5008  OW  SOL  1670      15.362   1.961 145.899  1.00  0.00           O
ATOM   5009  HW1 SOL  1670      14.423   1.844 145.756  1.00  0.00           H
ATOM   5010  HW2 SOL  1670      15.453   2.037 146.849  1.00  0.00           H
ATOM   5011  OW  SOL  1671      16.845   4.085 129.626  1.00  0.00           O
ATOM   5012  HW1 SOL  1671      16.490   4.748 130.218  1.00  0.00           H
ATOM   5013  HW2 SOL  1671      17.794   4.189 129.690  1.00  0.00           H
ATOM   5014  OW  SOL  1672       1.532  15.918 139.130  1.00  0.00           O
ATOM   5015  HW1 SOL  1672       2.268  15.419 138.775  1.00  0.00           H
ATOM   5016  HW2 SOL  1672       0.815  15.286 139.178  1.00  0.00           H
ATOM   5017  OW  SOL  1673       9.261  87.353 119.420  1.00  0.00           O
ATOM   5018  HW1 SOL  1673       8.562  87.998 119.527  1.00  0.00           H
ATOM   5019  HW2 SOL  1673       8.803  86.527 119.263  1.00  0.00           H
ATOM   5020  OW  SOL  1674       7.164   9.200 135.753  1.00  0.00           O
ATOM   5021  HW1 SOL  1674       7.021   9.057 136.689  1.00  0.00           H
ATOM   5022  HW2 SOL  1674       7.736   9.966 135.711  1.00  0.00           H
ATOM   5023  OW  SOL  1675      18.139  92.806 150.370  1.00  0.00           O
ATOM   5024  HW1 SOL  1675      18.680  93.275 149.734  1.00  0.00           H
ATOM   5025  HW2 SOL  1675      18.094  91.911 150.033  1.00  0.00           H
ATOM   5026  OW  SOL  1676       6.112  13.447 122.303  1.00  0.00           O
ATOM   5027  HW1 SOL  1676       5.657  13.627 123.126  1.00  0.00           H
ATOM   5028  HW2 SOL  1676       5.662  13.992 121.657  1.00  0.00           H
ATOM   5029  OW  SOL  1677       3.223  14.772 133.236  1.00  0.00           O
ATOM   5030  HW1 SOL  1677       2.864  14.704 134.121  1.00  0.00           H
ATOM   5031  HW2 SOL  1677       4.126  14.465 133.318  1.00  0.00           H
ATOM   5032  OW  SOL  1678      93.398   5.398 157.666  1.00  0.00           O
ATOM   5033  HW1 SOL  1678      92.940   5.418 156.826  1.00  0.00           H
ATOM   5034  HW2 SOL  1678      94.230   5.839 157.496  1.00  0.00           H
ATOM   5035  OW  SOL  1679       2.388  93.122 160.621  1.00  0.00           O
ATOM   5036  HW1 SOL  1679       2.614  92.574 161.372  1.00  0.00           H
ATOM   5037  HW2 SOL  1679       2.125  93.958 161.005  1.00  0.00           H
ATOM   5038  OW  SOL  1680      87.064   7.603 152.696  1.00  0.00           O
ATOM   5039  HW1 SOL  1680      87.993   7.650 152.924  1.00  0.00           H
ATOM   5040  HW2 SOL  1680      87.052   7.221 151.818  1.00  0.00           H
ATOM   5041  OW  SOL  1681       2.902   5.649 162.526  1.00  0.00           O
ATOM   5042  HW1 SOL  1681       2.103   6.074 162.839  1.00  0.00           H
ATOM   5043  HW2 SOL  1681       3.034   6.003 161.647  1.00  0.00           H
ATOM   5044  OW  SOL  1682      16.979   8.941 149.932  1.00  0.00           O
ATOM   5045  HW1 SOL  1682      17.589   9.679 149.948  1.00  0.00           H
ATOM   5046  HW2 SOL  1682      16.814   8.747 150.855  1.00  0.00           H
ATOM   5047  OW  SOL  1683      11.880   6.202 155.010  1.00  0.00           O
ATOM   5048  HW1 SOL  1683      11.206   6.512 155.616  1.00  0.00           H
ATOM   5049  HW2 SOL  1683      12.663   6.698 155.248  1.00  0.00           H
ATOM   5050  OW  SOL  1684      22.147   6.521 154.032  1.00  0.00           O
ATOM   5051  HW1 SOL  1684      21.771   5.860 154.613  1.00  0.00           H
ATOM   5052  HW2 SOL  1684      21.866   7.357 154.406  1.00  0.00           H
ATOM   5053  OW  SOL  1685       6.161  14.444 162.598  1.00  0.00           O
ATOM   5054  HW1 SOL  1685       5.529  14.044 163.196  1.00  0.00           H
ATOM   5055  HW2 SOL  1685       5.809  14.270 161.725  1.00  0.00           H
ATOM   5056  OW  SOL  1686       0.853   5.815 170.575  1.00  0.00           O
ATOM   5057  HW1 SOL  1686       0.626   5.870 169.647  1.00  0.00           H
ATOM   5058  HW2 SOL  1686       1.544   5.155 170.616  1.00  0.00           H
ATOM   5059  OW  SOL  1687       5.556   8.981 159.415  1.00  0.00           O
ATOM   5060  HW1 SOL  1687       5.538   8.035 159.273  1.00  0.00           H
[truncated: 12,585,028 more chars]
