# Supplementary material for: Permeation enhancer-induced membrane defects assist the oral absorption of peptide drugs
Source: Nat Commun. 2025 Oct 28;16:9512. doi: 10.1038/s41467-025-64891-0 (PMC12568990; doi:10.1038/s41467-025-64891-0)
Supplement: Supplementary file 20 — Supplementary Data 1 [file 41467_2025_64891_MOESM20_ESM.zip › Supplementary_Data_1/Trajectory_shown_in_Supplementary_Video_7_First_Frame.pdb]

TITLE     Title
REMARK    THIS IS A SIMULATION BOX
CRYST1   73.230   73.230   73.230  90.00  90.00  90.00 P 1           1
MODEL        1
ATOM      1  C1  LIG     1      43.364  49.711  41.781  1.00  0.00           C
ATOM      2  C2  LIG     1      43.129  49.506  40.278  1.00  0.00           C
ATOM      3  C3  LIG     1      42.370  48.279  39.868  1.00  0.00           C
ATOM      4  C4  LIG     1      42.635  47.858  38.434  1.00  0.00           C
ATOM      5  C5  LIG     1      41.883  46.528  38.170  1.00  0.00           C
ATOM      6  C6  LIG     1      42.194  45.286  39.055  1.00  0.00           C
ATOM      7  C7  LIG     1      41.242  44.115  38.665  1.00  0.00           C
ATOM      8  C8  LIG     1      39.778  44.340  38.932  1.00  0.00           C
ATOM      9  C9  LIG     1      38.983  43.063  38.753  1.00  0.00           C
ATOM     10  C10 LIG     1      37.615  43.115  39.367  1.00  0.00           C
ATOM     11  C11 LIG     1      37.041  41.795  39.719  1.00  0.00           C
ATOM     12  C12 LIG     1      35.985  41.930  40.762  1.00  0.00           C
ATOM     13  C13 LIG     1      34.974  40.805  40.920  1.00  0.00           C
ATOM     14  C14 LIG     1      35.498  39.563  41.657  1.00  0.00           C
ATOM     15  C15 LIG     1      35.455  39.799  43.163  1.00  0.00           C
ATOM     16  C16 LIG     1      35.965  38.527  43.815  1.00  0.00           C
ATOM     17  N   LIG     1      35.439  38.215  45.184  1.00  0.00           N
ATOM     18  C17 LIG     1      36.410  37.436  45.969  1.00  0.00           C
ATOM     19  C18 LIG     1      34.213  37.418  45.114  1.00  0.00           C
ATOM     20  C19 LIG     1      35.191  39.462  45.936  1.00  0.00           C
ATOM     21  H1  LIG     1      42.846  48.917  42.359  1.00  0.00           H
ATOM     22  H2  LIG     1      43.019  50.726  42.072  1.00  0.00           H
ATOM     23  H3  LIG     1      44.442  49.711  42.050  1.00  0.00           H
ATOM     24  H4  LIG     1      44.149  49.444  39.842  1.00  0.00           H
ATOM     25  H5  LIG     1      42.693  50.382  39.752  1.00  0.00           H
ATOM     26  H6  LIG     1      41.290  48.453  40.064  1.00  0.00           H
ATOM     27  H7  LIG     1      42.741  47.462  40.523  1.00  0.00           H
ATOM     28  H8  LIG     1      43.686  47.698  38.111  1.00  0.00           H
ATOM     29  H9  LIG     1      42.283  48.680  37.774  1.00  0.00           H
ATOM     30  H10 LIG     1      42.068  46.266  37.107  1.00  0.00           H
ATOM     31  H11 LIG     1      40.839  46.877  38.319  1.00  0.00           H
ATOM     32  H12 LIG     1      41.988  45.538  40.117  1.00  0.00           H
ATOM     33  H13 LIG     1      43.266  45.042  38.891  1.00  0.00           H
ATOM     34  H14 LIG     1      41.555  43.288  39.339  1.00  0.00           H
ATOM     35  H15 LIG     1      41.336  43.747  37.621  1.00  0.00           H
ATOM     36  H16 LIG     1      39.373  45.032  38.163  1.00  0.00           H
ATOM     37  H17 LIG     1      39.632  44.671  39.982  1.00  0.00           H
ATOM     38  H18 LIG     1      39.652  42.321  39.239  1.00  0.00           H
ATOM     39  H19 LIG     1      38.874  42.728  37.700  1.00  0.00           H
ATOM     40  H20 LIG     1      37.042  43.653  38.582  1.00  0.00           H
ATOM     41  H21 LIG     1      37.642  43.875  40.177  1.00  0.00           H
ATOM     42  H22 LIG     1      37.743  41.003  40.055  1.00  0.00           H
ATOM     43  H23 LIG     1      36.671  41.356  38.768  1.00  0.00           H
ATOM     44  H24 LIG     1      35.373  42.829  40.535  1.00  0.00           H
ATOM     45  H25 LIG     1      36.336  42.144  41.795  1.00  0.00           H
ATOM     46  H26 LIG     1      34.670  40.494  39.898  1.00  0.00           H
ATOM     47  H27 LIG     1      34.086  41.198  41.458  1.00  0.00           H
ATOM     48  H28 LIG     1      36.526  39.255  41.368  1.00  0.00           H
ATOM     49  H29 LIG     1      34.825  38.688  41.530  1.00  0.00           H
ATOM     50  H30 LIG     1      34.379  39.933  43.408  1.00  0.00           H
ATOM     51  H31 LIG     1      36.008  40.701  43.502  1.00  0.00           H
ATOM     52  H32 LIG     1      37.029  38.570  43.996  1.00  0.00           H
ATOM     53  H33 LIG     1      35.889  37.669  43.163  1.00  0.00           H
ATOM     54  H34 LIG     1      36.037  37.279  46.970  1.00  0.00           H
ATOM     55  H35 LIG     1      37.353  37.930  46.152  1.00  0.00           H
ATOM     56  H36 LIG     1      36.645  36.480  45.526  1.00  0.00           H
ATOM     57  H37 LIG     1      34.360  36.441  44.678  1.00  0.00           H
ATOM     58  H38 LIG     1      33.408  37.999  44.690  1.00  0.00           H
ATOM     59  H39 LIG     1      33.739  37.251  46.070  1.00  0.00           H
ATOM     60  H40 LIG     1      34.575  40.139  45.362  1.00  0.00           H
ATOM     61  H41 LIG     1      36.130  39.956  46.134  1.00  0.00           H
ATOM     62  H42 LIG     1      34.618  39.247  46.826  1.00  0.00           H
ATOM     63 CLA  CLA     2       7.039  25.519  31.619  1.00  0.00          Cl
ATOM     64 CLA  CLA     3      24.814  65.653  54.756  1.00  0.00          Cl
ATOM     65 CLA  CLA     4      10.121  69.712   6.830  1.00  0.00          Cl
ATOM     66 CLA  CLA     5      31.701  26.082  46.956  1.00  0.00          Cl
ATOM     67 CLA  CLA     6       8.594  38.059  39.800  1.00  0.00          Cl
ATOM     68 CLA  CLA     7      32.648  51.579   4.163  1.00  0.00          Cl
ATOM     69 CLA  CLA     8      39.682  22.801  32.861  1.00  0.00          Cl
ATOM     70 CLA  CLA     9      42.990  65.927  25.008  1.00  0.00          Cl
ATOM     71 CLA  CLA    10       3.521  66.833  27.225  1.00  0.00          Cl
ATOM     72 CLA  CLA    11      13.757  46.154  45.785  1.00  0.00          Cl
ATOM     73 CLA  CLA    12      29.479  58.556  57.444  1.00  0.00          Cl
ATOM     74 CLA  CLA    13      36.643  27.844  67.786  1.00  0.00          Cl
ATOM     75 CLA  CLA    14      49.684  23.467  25.745  1.00  0.00          Cl
ATOM     76 CLA  CLA    15       1.394   4.480  68.852  1.00  0.00          Cl
ATOM     77 CLA  CLA    16      70.167  40.970  61.622  1.00  0.00          Cl
ATOM     78 CLA  CLA    17      70.145  18.135  50.593  1.00  0.00          Cl
ATOM     79 CLA  CLA    18      63.583  45.098  12.780  1.00  0.00          Cl
ATOM     80 CLA  CLA    19      53.557  25.083  32.003  1.00  0.00          Cl
ATOM     81 CLA  CLA    20      51.630  48.399  46.340  1.00  0.00          Cl
ATOM     82 CLA  CLA    21      54.066  57.428   6.200  1.00  0.00          Cl
ATOM     83 CLA  CLA    22      50.023  35.005  22.017  1.00  0.00          Cl
ATOM     84 CLA  CLA    23       4.940  60.617  57.376  1.00  0.00          Cl
ATOM     85 CLA  CLA    24      31.437  53.404  30.261  1.00  0.00          Cl
ATOM     86 CLA  CLA    25      55.975   1.938  18.597  1.00  0.00          Cl
ATOM     87 CLA  CLA    26       1.154  39.144  13.695  1.00  0.00          Cl
ATOM     88  OH2 TIP3   27      37.952   4.882   2.758  1.00  0.00           O
ATOM     89  H1  TIP3   27      37.835   4.005   2.392  1.00  0.00           H
ATOM     90  H2  TIP3   27      37.907   4.755   3.706  1.00  0.00           H
ATOM     91  OH2 TIP3   28       6.642   4.307  55.593  1.00  0.00           O
ATOM     92  H1  TIP3   28       6.303   4.815  56.330  1.00  0.00           H
ATOM     93  H2  TIP3   28       6.899   3.468  55.977  1.00  0.00           H
ATOM     94  OH2 TIP3   29      72.953   3.988  26.403  1.00  0.00           O
ATOM     95  H1  TIP3   29      72.093   4.074  26.813  1.00  0.00           H
ATOM     96  H2  TIP3   29      72.794   3.458  25.621  1.00  0.00           H
ATOM     97  OH2 TIP3   30      30.166  13.775  17.511  1.00  0.00           O
ATOM     98  H1  TIP3   30      30.997  14.089  17.867  1.00  0.00           H
ATOM     99  H2  TIP3   30      29.509  14.370  17.873  1.00  0.00           H
ATOM    100  OH2 TIP3   31       0.157  28.592   4.303  1.00  0.00           O
ATOM    101  H1  TIP3   31       0.195  29.548   4.320  1.00  0.00           H
ATOM    102  H2  TIP3   31       0.395  28.326   5.191  1.00  0.00           H
ATOM    103  OH2 TIP3   32      50.938  50.621  11.668  1.00  0.00           O
ATOM    104  H1  TIP3   32      50.309  51.341  11.721  1.00  0.00           H
ATOM    105  H2  TIP3   32      51.632  50.951  11.097  1.00  0.00           H
ATOM    106  OH2 TIP3   33      53.827   2.497  21.533  1.00  0.00           O
ATOM    107  H1  TIP3   33      54.428   2.990  22.092  1.00  0.00           H
ATOM    108  H2  TIP3   33      54.380   1.848  21.099  1.00  0.00           H
ATOM    109  OH2 TIP3   34       2.210  21.251   3.666  1.00  0.00           O
ATOM    110  H1  TIP3   34       1.640  21.632   4.334  1.00  0.00           H
ATOM    111  H2  TIP3   34       2.915  20.833   4.161  1.00  0.00           H
ATOM    112  OH2 TIP3   35      12.393  10.886   9.199  1.00  0.00           O
ATOM    113  H1  TIP3   35      11.592  10.917   8.675  1.00  0.00           H
ATOM    114  H2  TIP3   35      12.466  11.762   9.578  1.00  0.00           H
ATOM    115  OH2 TIP3   36       1.929  14.808  58.293  1.00  0.00           O
ATOM    116  H1  TIP3   36       2.634  14.573  58.896  1.00  0.00           H
ATOM    117  H2  TIP3   36       1.599  15.644  58.623  1.00  0.00           H
ATOM    118  OH2 TIP3   37      63.941   0.244  72.108  1.00  0.00           O
ATOM    119  H1  TIP3   37      63.682   0.018  73.001  1.00  0.00           H
ATOM    120  H2  TIP3   37      63.942   1.201  72.093  1.00  0.00           H
ATOM    121  OH2 TIP3   38      58.589  26.487  67.315  1.00  0.00           O
ATOM    122  H1  TIP3   38      58.449  25.540  67.339  1.00  0.00           H
ATOM    123  H2  TIP3   38      58.411  26.732  66.407  1.00  0.00           H
ATOM    124  OH2 TIP3   39      31.676   8.813  40.554  1.00  0.00           O
ATOM    125  H1  TIP3   39      31.726   8.040  39.991  1.00  0.00           H
ATOM    126  H2  TIP3   39      31.626   8.461  41.442  1.00  0.00           H
ATOM    127  OH2 TIP3   40      31.055   5.566  15.363  1.00  0.00           O
ATOM    128  H1  TIP3   40      31.784   4.991  15.599  1.00  0.00           H
ATOM    129  H2  TIP3   40      30.696   5.854  16.202  1.00  0.00           H
ATOM    130  OH2 TIP3   41      26.916  52.929  11.823  1.00  0.00           O
ATOM    131  H1  TIP3   41      26.558  52.594  12.646  1.00  0.00           H
ATOM    132  H2  TIP3   41      27.864  52.921  11.953  1.00  0.00           H
ATOM    133  OH2 TIP3   42      50.821   7.143   6.200  1.00  0.00           O
ATOM    134  H1  TIP3   42      51.656   7.188   6.666  1.00  0.00           H
ATOM    135  H2  TIP3   42      50.639   8.047   5.945  1.00  0.00           H
ATOM    136  OH2 TIP3   43      17.139  69.013   9.743  1.00  0.00           O
ATOM    137  H1  TIP3   43      17.335  69.844  10.177  1.00  0.00           H
ATOM    138  H2  TIP3   43      17.074  68.379  10.457  1.00  0.00           H
ATOM    139  OH2 TIP3   44      13.437   4.837  21.560  1.00  0.00           O
ATOM    140  H1  TIP3   44      13.240   5.467  22.253  1.00  0.00           H
ATOM    141  H2  TIP3   44      14.392   4.773  21.557  1.00  0.00           H
ATOM    142  OH2 TIP3   45       5.265  10.785  11.042  1.00  0.00           O
ATOM    143  H1  TIP3   45       5.026   9.939  10.665  1.00  0.00           H
ATOM    144  H2  TIP3   45       6.214  10.838  10.930  1.00  0.00           H
ATOM    145  OH2 TIP3   46      32.364  24.378  59.959  1.00  0.00           O
ATOM    146  H1  TIP3   46      31.465  24.659  59.788  1.00  0.00           H
ATOM    147  H2  TIP3   46      32.477  23.595  59.420  1.00  0.00           H
ATOM    148  OH2 TIP3   47      14.580  36.588   9.774  1.00  0.00           O
ATOM    149  H1  TIP3   47      14.017  36.816   9.035  1.00  0.00           H
ATOM    150  H2  TIP3   47      14.558  37.359  10.340  1.00  0.00           H
ATOM    151  OH2 TIP3   48       8.803  51.740  65.383  1.00  0.00           O
ATOM    152  H1  TIP3   48       9.436  52.458  65.372  1.00  0.00           H
ATOM    153  H2  TIP3   48       9.336  50.949  65.303  1.00  0.00           H
ATOM    154  OH2 TIP3   49       4.126  68.200  11.123  1.00  0.00           O
ATOM    155  H1  TIP3   49       4.915  68.024  11.635  1.00  0.00           H
ATOM    156  H2  TIP3   49       4.260  69.080  10.770  1.00  0.00           H
ATOM    157  OH2 TIP3   50      62.865  28.882  14.855  1.00  0.00           O
ATOM    158  H1  TIP3   50      62.839  28.540  15.749  1.00  0.00           H
ATOM    159  H2  TIP3   50      63.772  28.757  14.577  1.00  0.00           H
ATOM    160  OH2 TIP3   51       5.126  24.564   5.757  1.00  0.00           O
ATOM    161  H1  TIP3   51       4.826  24.321   4.881  1.00  0.00           H
ATOM    162  H2  TIP3   51       4.834  23.845   6.318  1.00  0.00           H
ATOM    163  OH2 TIP3   52      19.942  25.004  22.503  1.00  0.00           O
ATOM    164  H1  TIP3   52      19.133  24.710  22.922  1.00  0.00           H
ATOM    165  H2  TIP3   52      20.056  24.412  21.760  1.00  0.00           H
ATOM    166  OH2 TIP3   53      18.367   4.192  68.652  1.00  0.00           O
ATOM    167  H1  TIP3   53      19.224   3.767  68.611  1.00  0.00           H
ATOM    168  H2  TIP3   53      17.910   3.742  69.362  1.00  0.00           H
ATOM    169  OH2 TIP3   54       1.890  62.293  71.171  1.00  0.00           O
ATOM    170  H1  TIP3   54       1.008  62.427  70.823  1.00  0.00           H
ATOM    171  H2  TIP3   54       1.750  61.908  72.036  1.00  0.00           H
ATOM    172  OH2 TIP3   55      25.471  68.458  20.558  1.00  0.00           O
ATOM    173  H1  TIP3   55      25.514  67.581  20.940  1.00  0.00           H
ATOM    174  H2  TIP3   55      26.307  68.861  20.789  1.00  0.00           H
ATOM    175  OH2 TIP3   56      24.071  17.961  69.103  1.00  0.00           O
ATOM    176  H1  TIP3   56      23.918  18.903  69.025  1.00  0.00           H
ATOM    177  H2  TIP3   56      24.228  17.668  68.206  1.00  0.00           H
ATOM    178  OH2 TIP3   57      10.185  35.752  17.428  1.00  0.00           O
ATOM    179  H1  TIP3   57       9.919  36.131  16.590  1.00  0.00           H
ATOM    180  H2  TIP3   57       9.549  36.091  18.058  1.00  0.00           H
ATOM    181  OH2 TIP3   58      24.208   4.692  12.353  1.00  0.00           O
ATOM    182  H1  TIP3   58      24.387   4.005  12.995  1.00  0.00           H
ATOM    183  H2  TIP3   58      23.507   4.335  11.808  1.00  0.00           H
ATOM    184  OH2 TIP3   59      17.277  50.708   9.307  1.00  0.00           O
ATOM    185  H1  TIP3   59      17.325  51.597   8.957  1.00  0.00           H
ATOM    186  H2  TIP3   59      18.138  50.557   9.697  1.00  0.00           H
ATOM    187  OH2 TIP3   60      23.024  19.320  22.614  1.00  0.00           O
ATOM    188  H1  TIP3   60      22.584  19.926  23.210  1.00  0.00           H
ATOM    189  H2  TIP3   60      23.936  19.317  22.904  1.00  0.00           H
ATOM    190  OH2 TIP3   61      14.300  32.573  21.965  1.00  0.00           O
ATOM    191  H1  TIP3   61      14.652  32.960  22.767  1.00  0.00           H
ATOM    192  H2  TIP3   61      13.397  32.886  21.923  1.00  0.00           H
ATOM    193  OH2 TIP3   62      64.842   8.604  12.097  1.00  0.00           O
ATOM    194  H1  TIP3   62      64.507   7.801  12.496  1.00  0.00           H
ATOM    195  H2  TIP3   62      65.781   8.590  12.283  1.00  0.00           H
ATOM    196  OH2 TIP3   63      70.282   9.903   2.379  1.00  0.00           O
ATOM    197  H1  TIP3   63      70.256   9.189   3.016  1.00  0.00           H
ATOM    198  H2  TIP3   63      70.382   9.467   1.533  1.00  0.00           H
ATOM    199  OH2 TIP3   64       5.133   4.285  26.843  1.00  0.00           O
ATOM    200  H1  TIP3   64       4.951   3.605  26.193  1.00  0.00           H
ATOM    201  H2  TIP3   64       6.086   4.288  26.925  1.00  0.00           H
ATOM    202  OH2 TIP3   65      44.965  19.630   4.516  1.00  0.00           O
ATOM    203  H1  TIP3   65      44.708  18.802   4.110  1.00  0.00           H
ATOM    204  H2  TIP3   65      45.070  20.235   3.782  1.00  0.00           H
ATOM    205  OH2 TIP3   66       3.349  21.988  70.416  1.00  0.00           O
ATOM    206  H1  TIP3   66       2.650  22.009  69.762  1.00  0.00           H
ATOM    207  H2  TIP3   66       2.914  22.204  71.240  1.00  0.00           H
ATOM    208  OH2 TIP3   67      18.899  64.704   9.529  1.00  0.00           O
ATOM    209  H1  TIP3   67      19.490  65.287   9.053  1.00  0.00           H
ATOM    210  H2  TIP3   67      18.150  64.592   8.945  1.00  0.00           H
ATOM    211  OH2 TIP3   68       4.283  12.943  12.320  1.00  0.00           O
ATOM    212  H1  TIP3   68       4.317  12.159  11.772  1.00  0.00           H
ATOM    213  H2  TIP3   68       3.769  13.569  11.812  1.00  0.00           H
ATOM    214  OH2 TIP3   69      25.274  70.505  63.229  1.00  0.00           O
ATOM    215  H1  TIP3   69      25.338  71.068  62.457  1.00  0.00           H
ATOM    216  H2  TIP3   69      26.137  70.562  63.639  1.00  0.00           H
ATOM    217  OH2 TIP3   70      35.848  60.268  30.244  1.00  0.00           O
ATOM    218  H1  TIP3   70      35.305  59.512  30.021  1.00  0.00           H
ATOM    219  H2  TIP3   70      35.230  60.916  30.582  1.00  0.00           H
ATOM    220  OH2 TIP3   71      45.439   2.728  18.073  1.00  0.00           O
ATOM    221  H1  TIP3   71      46.306   2.347  17.933  1.00  0.00           H
ATOM    222  H2  TIP3   71      44.881   1.980  18.287  1.00  0.00           H
ATOM    223  OH2 TIP3   72      46.998  14.136  37.793  1.00  0.00           O
ATOM    224  H1  TIP3   72      47.752  13.648  37.463  1.00  0.00           H
ATOM    225  H2  TIP3   72      47.104  15.015  37.429  1.00  0.00           H
ATOM    226  OH2 TIP3   73      36.017   9.020  15.976  1.00  0.00           O
ATOM    227  H1  TIP3   73      36.784   8.477  15.794  1.00  0.00           H
ATOM    228  H2  TIP3   73      35.882   9.521  15.171  1.00  0.00           H
ATOM    229  OH2 TIP3   74       0.780  24.044  63.205  1.00  0.00           O
ATOM    230  H1  TIP3   74       1.587  24.122  63.713  1.00  0.00           H
ATOM    231  H2  TIP3   74       1.069  23.763  62.337  1.00  0.00           H
ATOM    232  OH2 TIP3   75      51.467  19.465  65.947  1.00  0.00           O
ATOM    233  H1  TIP3   75      52.284  19.414  66.442  1.00  0.00           H
ATOM    234  H2  TIP3   75      51.680  20.007  65.187  1.00  0.00           H
ATOM    235  OH2 TIP3   76      38.081  31.052  56.974  1.00  0.00           O
ATOM    236  H1  TIP3   76      38.013  31.819  56.406  1.00  0.00           H
ATOM    237  H2  TIP3   76      38.880  31.199  57.481  1.00  0.00           H
ATOM    238  OH2 TIP3   77      73.197  15.656  13.532  1.00  0.00           O
ATOM    239  H1  TIP3   77      73.505  16.304  14.166  1.00  0.00           H
ATOM    240  H2  TIP3   77      73.434  16.022  12.680  1.00  0.00           H
ATOM    241  OH2 TIP3   78      28.475  67.583  36.233  1.00  0.00           O
ATOM    242  H1  TIP3   78      27.935  68.024  35.577  1.00  0.00           H
ATOM    243  H2  TIP3   78      29.062  68.266  36.558  1.00  0.00           H
ATOM    244  OH2 TIP3   79      63.257  28.751   1.466  1.00  0.00           O
ATOM    245  H1  TIP3   79      64.022  29.224   1.140  1.00  0.00           H
ATOM    246  H2  TIP3   79      62.509  29.261   1.156  1.00  0.00           H
ATOM    247  OH2 TIP3   80       8.697  65.336  17.670  1.00  0.00           O
ATOM    248  H1  TIP3   80       8.101  66.057  17.875  1.00  0.00           H
ATOM    249  H2  TIP3   80       9.572  65.712  17.772  1.00  0.00           H
ATOM    250  OH2 TIP3   81      28.389   4.031  71.245  1.00  0.00           O
ATOM    251  H1  TIP3   81      28.702   3.129  71.166  1.00  0.00           H
ATOM    252  H2  TIP3   81      27.485   3.999  70.933  1.00  0.00           H
ATOM    253  OH2 TIP3   82      34.783  29.607   5.331  1.00  0.00           O
ATOM    254  H1  TIP3   82      34.049  29.655   4.718  1.00  0.00           H
ATOM    255  H2  TIP3   82      35.447  29.094   4.870  1.00  0.00           H
ATOM    256  OH2 TIP3   83       5.216   1.073  72.144  1.00  0.00           O
ATOM    257  H1  TIP3   83       5.390   1.152  73.081  1.00  0.00           H
ATOM    258  H2  TIP3   83       6.083   1.080  71.737  1.00  0.00           H
ATOM    259  OH2 TIP3   84      19.971  60.123  13.941  1.00  0.00           O
ATOM    260  H1  TIP3   84      20.603  59.498  13.585  1.00  0.00           H
ATOM    261  H2  TIP3   84      19.476  59.621  14.588  1.00  0.00           H
ATOM    262  OH2 TIP3   85      69.159  19.198  68.023  1.00  0.00           O
ATOM    263  H1  TIP3   85      69.200  20.115  67.753  1.00  0.00           H
ATOM    264  H2  TIP3   85      69.590  19.180  68.878  1.00  0.00           H
ATOM    265  OH2 TIP3   86      14.545  70.606  38.430  1.00  0.00           O
ATOM    266  H1  TIP3   86      14.590  70.717  37.480  1.00  0.00           H
ATOM    267  H2  TIP3   86      13.615  70.478  38.614  1.00  0.00           H
ATOM    268  OH2 TIP3   87       2.242  40.861  26.177  1.00  0.00           O
ATOM    269  H1  TIP3   87       1.525  41.280  26.652  1.00  0.00           H
ATOM    270  H2  TIP3   87       1.999  40.944  25.254  1.00  0.00           H
ATOM    271  OH2 TIP3   88       4.787  38.526  32.010  1.00  0.00           O
ATOM    272  H1  TIP3   88       5.449  38.336  32.675  1.00  0.00           H
ATOM    273  H2  TIP3   88       4.414  37.672  31.791  1.00  0.00           H
ATOM    274  OH2 TIP3   89      72.201  12.635   2.405  1.00  0.00           O
ATOM    275  H1  TIP3   89      71.958  12.546   3.327  1.00  0.00           H
ATOM    276  H2  TIP3   89      71.850  11.849   1.987  1.00  0.00           H
ATOM    277  OH2 TIP3   90      63.517  53.215   6.350  1.00  0.00           O
ATOM    278  H1  TIP3   90      63.729  52.737   5.547  1.00  0.00           H
ATOM    279  H2  TIP3   90      63.060  54.000   6.048  1.00  0.00           H
ATOM    280  OH2 TIP3   91      59.117  71.470  19.125  1.00  0.00           O
ATOM    281  H1  TIP3   91      59.010  70.519  19.139  1.00  0.00           H
ATOM    282  H2  TIP3   91      58.360  71.789  18.634  1.00  0.00           H
ATOM    283  OH2 TIP3   92       5.453  72.954  16.649  1.00  0.00           O
ATOM    284  H1  TIP3   92       5.898  73.723  17.005  1.00  0.00           H
ATOM    285  H2  TIP3   92       6.130  72.491  16.156  1.00  0.00           H
ATOM    286  OH2 TIP3   93      11.786   2.088  14.500  1.00  0.00           O
ATOM    287  H1  TIP3   93      11.348   1.239  14.545  1.00  0.00           H
ATOM    288  H2  TIP3   93      11.093   2.704  14.263  1.00  0.00           H
ATOM    289  OH2 TIP3   94      67.064  18.289   8.457  1.00  0.00           O
ATOM    290  H1  TIP3   94      67.255  17.933   9.325  1.00  0.00           H
ATOM    291  H2  TIP3   94      66.359  17.736   8.120  1.00  0.00           H
ATOM    292  OH2 TIP3   95       7.379  16.644   2.252  1.00  0.00           O
ATOM    293  H1  TIP3   95       7.821  16.018   1.678  1.00  0.00           H
ATOM    294  H2  TIP3   95       6.744  17.082   1.686  1.00  0.00           H
ATOM    295  OH2 TIP3   96      14.228  28.813  13.888  1.00  0.00           O
ATOM    296  H1  TIP3   96      13.570  28.286  13.435  1.00  0.00           H
ATOM    297  H2  TIP3   96      14.077  29.705  13.577  1.00  0.00           H
ATOM    298  OH2 TIP3   97      29.442  69.504  18.814  1.00  0.00           O
ATOM    299  H1  TIP3   97      29.708  69.518  17.894  1.00  0.00           H
ATOM    300  H2  TIP3   97      30.218  69.792  19.293  1.00  0.00           H
ATOM    301  OH2 TIP3   98      69.378  23.077  25.833  1.00  0.00           O
ATOM    302  H1  TIP3   98      69.184  22.170  25.596  1.00  0.00           H
ATOM    303  H2  TIP3   98      69.128  23.143  26.755  1.00  0.00           H
ATOM    304  OH2 TIP3   99      28.629  21.337  12.643  1.00  0.00           O
ATOM    305  H1  TIP3   99      28.295  20.440  12.664  1.00  0.00           H
ATOM    306  H2  TIP3   99      27.865  21.872  12.429  1.00  0.00           H
ATOM    307  OH2 TIP3  100      72.157  20.395  55.901  1.00  0.00           O
ATOM    308  H1  TIP3  100      73.081  20.535  56.111  1.00  0.00           H
ATOM    309  H2  TIP3  100      72.117  20.453  54.947  1.00  0.00           H
ATOM    310  OH2 TIP3  101      62.251  25.326  50.539  1.00  0.00           O
ATOM    311  H1  TIP3  101      61.623  24.625  50.716  1.00  0.00           H
ATOM    312  H2  TIP3  101      62.094  25.969  51.230  1.00  0.00           H
ATOM    313  OH2 TIP3  102      28.272  63.271   5.634  1.00  0.00           O
ATOM    314  H1  TIP3  102      28.843  63.718   6.259  1.00  0.00           H
ATOM    315  H2  TIP3  102      28.858  62.999   4.927  1.00  0.00           H
ATOM    316  OH2 TIP3  103      31.050  66.260  15.496  1.00  0.00           O
ATOM    317  H1  TIP3  103      30.678  65.750  16.214  1.00  0.00           H
ATOM    318  H2  TIP3  103      31.502  66.987  15.926  1.00  0.00           H
ATOM    319  OH2 TIP3  104      38.055  17.335  24.012  1.00  0.00           O
ATOM    320  H1  TIP3  104      37.222  16.867  24.068  1.00  0.00           H
ATOM    321  H2  TIP3  104      38.701  16.717  24.352  1.00  0.00           H
ATOM    322  OH2 TIP3  105      45.508   1.225   3.298  1.00  0.00           O
ATOM    323  H1  TIP3  105      45.463   2.159   3.502  1.00  0.00           H
ATOM    324  H2  TIP3  105      44.595   0.937   3.288  1.00  0.00           H
ATOM    325  OH2 TIP3  106       8.930   8.822   7.958  1.00  0.00           O
ATOM    326  H1  TIP3  106       9.246   8.636   8.842  1.00  0.00           H
ATOM    327  H2  TIP3  106       9.504   9.519   7.640  1.00  0.00           H
ATOM    328  OH2 TIP3  107      22.344  52.874  24.310  1.00  0.00           O
ATOM    329  H1  TIP3  107      21.714  53.569  24.501  1.00  0.00           H
ATOM    330  H2  TIP3  107      23.071  53.321  23.877  1.00  0.00           H
ATOM    331  OH2 TIP3  108       5.388  44.946  17.888  1.00  0.00           O
ATOM    332  H1  TIP3  108       4.621  44.593  17.438  1.00  0.00           H
ATOM    333  H2  TIP3  108       5.067  45.733  18.329  1.00  0.00           H
ATOM    334  OH2 TIP3  109      59.347  17.772   7.531  1.00  0.00           O
ATOM    335  H1  TIP3  109      58.651  17.696   6.878  1.00  0.00           H
ATOM    336  H2  TIP3  109      60.149  17.561   7.052  1.00  0.00           H
ATOM    337  OH2 TIP3  110      31.382  21.064  12.471  1.00  0.00           O
ATOM    338  H1  TIP3  110      31.603  20.308  13.016  1.00  0.00           H
ATOM    339  H2  TIP3  110      30.426  21.108  12.497  1.00  0.00           H
ATOM    340  OH2 TIP3  111       7.277  29.783  27.595  1.00  0.00           O
ATOM    341  H1  TIP3  111       7.192  30.458  26.921  1.00  0.00           H
ATOM    342  H2  TIP3  111       6.698  29.079  27.303  1.00  0.00           H
ATOM    343  OH2 TIP3  112      65.777  32.177  28.038  1.00  0.00           O
ATOM    344  H1  TIP3  112      65.281  32.627  28.722  1.00  0.00           H
ATOM    345  H2  TIP3  112      65.490  31.266  28.093  1.00  0.00           H
ATOM    346  OH2 TIP3  113      17.055  22.662  61.413  1.00  0.00           O
ATOM    347  H1  TIP3  113      18.006  22.626  61.307  1.00  0.00           H
ATOM    348  H2  TIP3  113      16.914  23.326  62.087  1.00  0.00           H
ATOM    349  OH2 TIP3  114      53.232  63.505   0.797  1.00  0.00           O
ATOM    350  H1  TIP3  114      52.474  64.089   0.786  1.00  0.00           H
ATOM    351  H2  TIP3  114      53.226  63.089  -0.065  1.00  0.00           H
ATOM    352  OH2 TIP3  115      38.399  33.717   8.337  1.00  0.00           O
ATOM    353  H1  TIP3  115      38.390  33.741   9.293  1.00  0.00           H
ATOM    354  H2  TIP3  115      38.378  32.785   8.120  1.00  0.00           H
ATOM    355  OH2 TIP3  116       2.116  42.005  33.204  1.00  0.00           O
ATOM    356  H1  TIP3  116       2.608  41.852  34.011  1.00  0.00           H
ATOM    357  H2  TIP3  116       2.045  42.957  33.142  1.00  0.00           H
ATOM    358  OH2 TIP3  117      55.220  19.573  20.709  1.00  0.00           O
ATOM    359  H1  TIP3  117      54.876  18.833  20.208  1.00  0.00           H
ATOM    360  H2  TIP3  117      54.927  20.346  20.227  1.00  0.00           H
ATOM    361  OH2 TIP3  118      71.683  72.558  12.518  1.00  0.00           O
ATOM    362  H1  TIP3  118      72.322  71.945  12.154  1.00  0.00           H
ATOM    363  H2  TIP3  118      71.029  72.000  12.940  1.00  0.00           H
ATOM    364  OH2 TIP3  119       5.077  27.384  17.204  1.00  0.00           O
ATOM    365  H1  TIP3  119       4.378  27.985  17.463  1.00  0.00           H
ATOM    366  H2  TIP3  119       5.196  27.545  16.268  1.00  0.00           H
ATOM    367  OH2 TIP3  120      13.579   1.833  12.594  1.00  0.00           O
ATOM    368  H1  TIP3  120      14.251   2.429  12.927  1.00  0.00           H
ATOM    369  H2  TIP3  120      12.825   1.980  13.165  1.00  0.00           H
ATOM    370  OH2 TIP3  121      68.349   1.209  61.041  1.00  0.00           O
ATOM    371  H1  TIP3  121      68.692   0.961  61.900  1.00  0.00           H
ATOM    372  H2  TIP3  121      69.042   0.964  60.427  1.00  0.00           H
ATOM    373  OH2 TIP3  122       0.917  32.489  71.858  1.00  0.00           O
ATOM    374  H1  TIP3  122       0.397  33.227  71.539  1.00  0.00           H
ATOM    375  H2  TIP3  122       1.817  32.710  71.619  1.00  0.00           H
ATOM    376  OH2 TIP3  123      16.787  69.957  42.171  1.00  0.00           O
ATOM    377  H1  TIP3  123      16.960  69.351  42.892  1.00  0.00           H
ATOM    378  H2  TIP3  123      16.707  70.813  42.592  1.00  0.00           H
ATOM    379  OH2 TIP3  124      26.275  31.852  30.136  1.00  0.00           O
ATOM    380  H1  TIP3  124      26.038  31.729  31.056  1.00  0.00           H
ATOM    381  H2  TIP3  124      25.457  31.715  29.658  1.00  0.00           H
ATOM    382  OH2 TIP3  125      33.759  61.441  19.139  1.00  0.00           O
ATOM    383  H1  TIP3  125      33.568  60.563  19.469  1.00  0.00           H
ATOM    384  H2  TIP3  125      32.902  61.812  18.933  1.00  0.00           H
ATOM    385  OH2 TIP3  126      30.714  15.774   8.265  1.00  0.00           O
ATOM    386  H1  TIP3  126      30.777  14.821   8.214  1.00  0.00           H
ATOM    387  H2  TIP3  126      31.036  15.989   9.141  1.00  0.00           H
ATOM    388  OH2 TIP3  127       8.659  20.505   1.276  1.00  0.00           O
ATOM    389  H1  TIP3  127       7.831  20.411   0.804  1.00  0.00           H
ATOM    390  H2  TIP3  127       8.401  20.688   2.179  1.00  0.00           H
ATOM    391  OH2 TIP3  128      13.113  23.698  31.825  1.00  0.00           O
ATOM    392  H1  TIP3  128      12.280  23.377  31.479  1.00  0.00           H
ATOM    393  H2  TIP3  128      13.427  22.992  32.390  1.00  0.00           H
ATOM    394  OH2 TIP3  129      53.492  14.461  60.976  1.00  0.00           O
ATOM    395  H1  TIP3  129      53.952  14.430  61.815  1.00  0.00           H
ATOM    396  H2  TIP3  129      54.052  14.996  60.414  1.00  0.00           H
ATOM    397  OH2 TIP3  130      70.106  32.530  70.109  1.00  0.00           O
ATOM    398  H1  TIP3  130      69.842  32.960  69.296  1.00  0.00           H
ATOM    399  H2  TIP3  130      70.215  31.610  69.870  1.00  0.00           H
ATOM    400  OH2 TIP3  131      23.206  10.327  64.956  1.00  0.00           O
ATOM    401  H1  TIP3  131      24.049  10.259  65.404  1.00  0.00           H
ATOM    402  H2  TIP3  131      22.960   9.422  64.768  1.00  0.00           H
ATOM    403  OH2 TIP3  132      50.247  69.602  21.999  1.00  0.00           O
ATOM    404  H1  TIP3  132      50.143  68.676  22.218  1.00  0.00           H
ATOM    405  H2  TIP3  132      50.406  70.031  22.840  1.00  0.00           H
ATOM    406  OH2 TIP3  133      62.864  65.916  12.113  1.00  0.00           O
ATOM    407  H1  TIP3  133      62.895  65.455  11.275  1.00  0.00           H
ATOM    408  H2  TIP3  133      62.129  66.523  12.026  1.00  0.00           H
ATOM    409  OH2 TIP3  134      59.652  59.826  15.465  1.00  0.00           O
ATOM    410  H1  TIP3  134      60.410  59.351  15.124  1.00  0.00           H
ATOM    411  H2  TIP3  134      59.748  60.713  15.119  1.00  0.00           H
ATOM    412  OH2 TIP3  135       5.443  39.958  16.860  1.00  0.00           O
ATOM    413  H1  TIP3  135       6.346  39.833  16.567  1.00  0.00           H
ATOM    414  H2  TIP3  135       5.508  40.022  17.813  1.00  0.00           H
ATOM    415  OH2 TIP3  136      28.903  71.450  34.634  1.00  0.00           O
ATOM    416  H1  TIP3  136      28.262  70.999  34.084  1.00  0.00           H
ATOM    417  H2  TIP3  136      28.430  72.206  34.981  1.00  0.00           H
ATOM    418  OH2 TIP3  137      14.105  65.944  16.277  1.00  0.00           O
ATOM    419  H1  TIP3  137      14.809  65.448  16.695  1.00  0.00           H
ATOM    420  H2  TIP3  137      13.391  65.314  16.181  1.00  0.00           H
ATOM    421  OH2 TIP3  138      72.236  36.979  28.933  1.00  0.00           O
ATOM    422  H1  TIP3  138      72.113  36.882  29.877  1.00  0.00           H
ATOM    423  H2  TIP3  138      73.014  36.458  28.738  1.00  0.00           H
ATOM    424  OH2 TIP3  139       0.733  70.157   7.186  1.00  0.00           O
ATOM    425  H1  TIP3  139       0.127  70.196   7.926  1.00  0.00           H
ATOM    426  H2  TIP3  139       0.367  70.765   6.544  1.00  0.00           H
ATOM    427  OH2 TIP3  140      33.482  59.957  12.534  1.00  0.00           O
ATOM    428  H1  TIP3  140      32.854  60.466  13.046  1.00  0.00           H
ATOM    429  H2  TIP3  140      34.063  60.612  12.147  1.00  0.00           H
ATOM    430  OH2 TIP3  141      40.801  54.670  45.362  1.00  0.00           O
ATOM    431  H1  TIP3  141      41.697  54.917  45.591  1.00  0.00           H
ATOM    432  H2  TIP3  141      40.316  54.736  46.185  1.00  0.00           H
ATOM    433  OH2 TIP3  142      70.786   3.149  50.024  1.00  0.00           O
ATOM    434  H1  TIP3  142      71.102   2.943  50.904  1.00  0.00           H
ATOM    435  H2  TIP3  142      70.452   4.044  50.093  1.00  0.00           H
ATOM    436  OH2 TIP3  143      66.377  51.241   0.652  1.00  0.00           O
ATOM    437  H1  TIP3  143      66.911  51.098   1.433  1.00  0.00           H
ATOM    438  H2  TIP3  143      66.908  50.899  -0.067  1.00  0.00           H
ATOM    439  OH2 TIP3  144       2.240  18.332   9.281  1.00  0.00           O
ATOM    440  H1  TIP3  144       2.153  19.191   8.867  1.00  0.00           H
ATOM    441  H2  TIP3  144       2.381  17.728   8.552  1.00  0.00           H
ATOM    442  OH2 TIP3  145       7.663  59.388   8.392  1.00  0.00           O
ATOM    443  H1  TIP3  145       7.442  60.267   8.698  1.00  0.00           H
ATOM    444  H2  TIP3  145       6.847  58.894   8.468  1.00  0.00           H
ATOM    445  OH2 TIP3  146      53.560   8.687  18.162  1.00  0.00           O
ATOM    446  H1  TIP3  146      53.863   9.513  18.541  1.00  0.00           H
ATOM    447  H2  TIP3  146      53.511   8.858  17.222  1.00  0.00           H
ATOM    448  OH2 TIP3  147      57.920  11.013  11.573  1.00  0.00           O
ATOM    449  H1  TIP3  147      57.635  11.926  11.619  1.00  0.00           H
ATOM    450  H2  TIP3  147      58.869  11.063  11.455  1.00  0.00           H
ATOM    451  OH2 TIP3  148      70.654  29.202   9.801  1.00  0.00           O
ATOM    452  H1  TIP3  148      69.802  29.575   9.576  1.00  0.00           H
ATOM    453  H2  TIP3  148      71.096  29.088   8.960  1.00  0.00           H
ATOM    454  OH2 TIP3  149       4.911  22.829   3.300  1.00  0.00           O
ATOM    455  H1  TIP3  149       4.558  22.031   2.907  1.00  0.00           H
ATOM    456  H2  TIP3  149       5.736  22.555   3.700  1.00  0.00           H
ATOM    457  OH2 TIP3  150      65.879  35.205  45.620  1.00  0.00           O
ATOM    458  H1  TIP3  150      64.961  35.313  45.373  1.00  0.00           H
ATOM    459  H2  TIP3  150      65.849  34.874  46.517  1.00  0.00           H
ATOM    460  OH2 TIP3  151      39.546  30.407  54.399  1.00  0.00           O
ATOM    461  H1  TIP3  151      39.785  30.110  55.277  1.00  0.00           H
ATOM    462  H2  TIP3  151      39.983  29.792  53.810  1.00  0.00           H
ATOM    463  OH2 TIP3  152       6.915  16.556  31.078  1.00  0.00           O
ATOM    464  H1  TIP3  152       6.218  16.228  30.510  1.00  0.00           H
ATOM    465  H2  TIP3  152       7.580  16.888  30.475  1.00  0.00           H
ATOM    466  OH2 TIP3  153       3.397  18.408  59.416  1.00  0.00           O
ATOM    467  H1  TIP3  153       3.174  18.813  60.254  1.00  0.00           H
ATOM    468  H2  TIP3  153       3.199  17.480  59.537  1.00  0.00           H
ATOM    469  OH2 TIP3  154      14.495   9.225   9.825  1.00  0.00           O
ATOM    470  H1  TIP3  154      13.664   9.623   9.566  1.00  0.00           H
ATOM    471  H2  TIP3  154      15.040   9.275   9.039  1.00  0.00           H
ATOM    472  OH2 TIP3  155       8.171  23.033  57.562  1.00  0.00           O
ATOM    473  H1  TIP3  155       8.458  23.002  56.649  1.00  0.00           H
ATOM    474  H2  TIP3  155       8.229  23.958  57.801  1.00  0.00           H
ATOM    475  OH2 TIP3  156       9.311  16.565  10.852  1.00  0.00           O
ATOM    476  H1  TIP3  156       8.411  16.798  11.082  1.00  0.00           H
ATOM    477  H2  TIP3  156       9.810  17.371  10.986  1.00  0.00           H
ATOM    478  OH2 TIP3  157       5.803   5.316  31.991  1.00  0.00           O
ATOM    479  H1  TIP3  157       5.265   4.607  31.640  1.00  0.00           H
ATOM    480  H2  TIP3  157       6.557   5.360  31.402  1.00  0.00           H
ATOM    481  OH2 TIP3  158       9.561  23.194   8.062  1.00  0.00           O
ATOM    482  H1  TIP3  158       9.603  23.215   7.106  1.00  0.00           H
ATOM    483  H2  TIP3  158       9.475  22.266   8.279  1.00  0.00           H
ATOM    484  OH2 TIP3  159      18.415   9.272  41.876  1.00  0.00           O
ATOM    485  H1  TIP3  159      18.901   9.591  41.116  1.00  0.00           H
ATOM    486  H2  TIP3  159      17.538   9.088  41.540  1.00  0.00           H
ATOM    487  OH2 TIP3  160      36.851   9.240  70.103  1.00  0.00           O
ATOM    488  H1  TIP3  160      37.467   8.876  69.467  1.00  0.00           H
ATOM    489  H2  TIP3  160      36.016   9.274  69.637  1.00  0.00           H
ATOM    490  OH2 TIP3  161      25.248   0.185  32.600  1.00  0.00           O
ATOM    491  H1  TIP3  161      25.733   0.535  33.347  1.00  0.00           H
ATOM    492  H2  TIP3  161      25.200   0.914  31.982  1.00  0.00           H
ATOM    493  OH2 TIP3  162      55.080  15.946   3.461  1.00  0.00           O
ATOM    494  H1  TIP3  162      54.390  16.232   4.060  1.00  0.00           H
ATOM    495  H2  TIP3  162      54.756  16.180   2.592  1.00  0.00           H
ATOM    496  OH2 TIP3  163      55.229  12.138  29.174  1.00  0.00           O
ATOM    497  H1  TIP3  163      54.533  11.522  29.404  1.00  0.00           H
ATOM    498  H2  TIP3  163      56.035  11.706  29.455  1.00  0.00           H
ATOM    499  OH2 TIP3  164      14.031  63.590  17.983  1.00  0.00           O
ATOM    500  H1  TIP3  164      13.881  63.086  18.783  1.00  0.00           H
ATOM    501  H2  TIP3  164      13.504  64.381  18.096  1.00  0.00           H
ATOM    502  OH2 TIP3  165      42.635  10.084  17.185  1.00  0.00           O
ATOM    503  H1  TIP3  165      41.981  10.783  17.177  1.00  0.00           H
ATOM    504  H2  TIP3  165      42.494   9.615  16.362  1.00  0.00           H
ATOM    505  OH2 TIP3  166       8.475  72.149   7.295  1.00  0.00           O
ATOM    506  H1  TIP3  166       9.057  71.429   7.052  1.00  0.00           H
ATOM    507  H2  TIP3  166       7.734  71.723   7.726  1.00  0.00           H
ATOM    508  OH2 TIP3  167       4.757  28.543  10.104  1.00  0.00           O
ATOM    509  H1  TIP3  167       4.749  27.962   9.343  1.00  0.00           H
ATOM    510  H2  TIP3  167       3.840  28.792  10.225  1.00  0.00           H
ATOM    511  OH2 TIP3  168      35.816  71.197  50.129  1.00  0.00           O
ATOM    512  H1  TIP3  168      35.873  72.153  50.132  1.00  0.00           H
ATOM    513  H2  TIP3  168      35.602  70.972  49.224  1.00  0.00           H
ATOM    514  OH2 TIP3  169      32.271  31.652  46.684  1.00  0.00           O
ATOM    515  H1  TIP3  169      31.948  31.375  47.541  1.00  0.00           H
ATOM    516  H2  TIP3  169      33.103  31.188  46.580  1.00  0.00           H
ATOM    517  OH2 TIP3  170      14.932   1.939  15.649  1.00  0.00           O
ATOM    518  H1  TIP3  170      15.321   2.405  14.909  1.00  0.00           H
ATOM    519  H2  TIP3  170      14.070   2.340  15.760  1.00  0.00           H
ATOM    520  OH2 TIP3  171      16.446   3.136  13.929  1.00  0.00           O
ATOM    521  H1  TIP3  171      17.071   3.305  13.224  1.00  0.00           H
ATOM    522  H2  TIP3  171      16.093   3.998  14.149  1.00  0.00           H
ATOM    523  OH2 TIP3  172      63.526  66.221   0.006  1.00  0.00           O
ATOM    524  H1  TIP3  172      64.054  66.983   0.245  1.00  0.00           H
ATOM    525  H2  TIP3  172      63.778  66.029  -0.898  1.00  0.00           H
ATOM    526  OH2 TIP3  173      14.890  53.480  22.830  1.00  0.00           O
ATOM    527  H1  TIP3  173      14.373  53.598  22.033  1.00  0.00           H
ATOM    528  H2  TIP3  173      14.390  52.850  23.349  1.00  0.00           H
ATOM    529  OH2 TIP3  174       1.048  38.238  62.055  1.00  0.00           O
ATOM    530  H1  TIP3  174       1.128  37.395  62.500  1.00  0.00           H
ATOM    531  H2  TIP3  174       1.215  38.887  62.738  1.00  0.00           H
ATOM    532  OH2 TIP3  175      70.938  22.099  58.203  1.00  0.00           O
ATOM    533  H1  TIP3  175      70.414  22.241  57.415  1.00  0.00           H
ATOM    534  H2  TIP3  175      71.531  21.384  57.971  1.00  0.00           H
ATOM    535  OH2 TIP3  176      72.216  26.691  69.032  1.00  0.00           O
ATOM    536  H1  TIP3  176      71.715  27.385  69.460  1.00  0.00           H
ATOM    537  H2  TIP3  176      71.637  25.929  69.053  1.00  0.00           H
ATOM    538  OH2 TIP3  177      54.174  12.338  35.122  1.00  0.00           O
ATOM    539  H1  TIP3  177      54.747  11.980  34.444  1.00  0.00           H
ATOM    540  H2  TIP3  177      54.767  12.584  35.831  1.00  0.00           H
ATOM    541  OH2 TIP3  178      13.274  37.173   7.399  1.00  0.00           O
ATOM    542  H1  TIP3  178      13.435  37.048   6.464  1.00  0.00           H
ATOM    543  H2  TIP3  178      12.379  37.509   7.446  1.00  0.00           H
ATOM    544  OH2 TIP3  179      10.640   8.422   2.399  1.00  0.00           O
ATOM    545  H1  TIP3  179      11.558   8.298   2.641  1.00  0.00           H
ATOM    546  H2  TIP3  179      10.235   7.568   2.551  1.00  0.00           H
ATOM    547  OH2 TIP3  180      37.730  54.550  52.154  1.00  0.00           O
ATOM    548  H1  TIP3  180      37.539  54.069  52.959  1.00  0.00           H
ATOM    549  H2  TIP3  180      37.147  55.309  52.184  1.00  0.00           H
ATOM    550  OH2 TIP3  181      14.567  36.038  68.156  1.00  0.00           O
ATOM    551  H1  TIP3  181      14.906  35.847  69.031  1.00  0.00           H
ATOM    552  H2  TIP3  181      15.229  35.686  67.561  1.00  0.00           H
ATOM    553  OH2 TIP3  182      21.394  34.014   3.625  1.00  0.00           O
ATOM    554  H1  TIP3  182      20.674  34.638   3.545  1.00  0.00           H
ATOM    555  H2  TIP3  182      21.287  33.425   2.878  1.00  0.00           H
ATOM    556  OH2 TIP3  183       9.488  72.623   2.739  1.00  0.00           O
ATOM    557  H1  TIP3  183       9.805  71.781   3.066  1.00  0.00           H
ATOM    558  H2  TIP3  183       9.165  72.432   1.858  1.00  0.00           H
ATOM    559  OH2 TIP3  184      25.026  59.843   8.287  1.00  0.00           O
ATOM    560  H1  TIP3  184      24.801  60.636   8.773  1.00  0.00           H
ATOM    561  H2  TIP3  184      25.330  60.161   7.437  1.00  0.00           H
ATOM    562  OH2 TIP3  185      39.279  52.475  44.191  1.00  0.00           O
ATOM    563  H1  TIP3  185      40.046  53.016  44.003  1.00  0.00           H
ATOM    564  H2  TIP3  185      39.537  51.945  44.944  1.00  0.00           H
ATOM    565  OH2 TIP3  186       9.795   5.083  16.353  1.00  0.00           O
ATOM    566  H1  TIP3  186       9.617   6.010  16.194  1.00  0.00           H
ATOM    567  H2  TIP3  186      10.746   5.035  16.449  1.00  0.00           H
ATOM    568  OH2 TIP3  187      59.509  28.135   0.742  1.00  0.00           O
ATOM    569  H1  TIP3  187      58.991  27.934  -0.037  1.00  0.00           H
ATOM    570  H2  TIP3  187      60.315  28.522   0.401  1.00  0.00           H
ATOM    571  OH2 TIP3  188      72.676  14.643  30.170  1.00  0.00           O
ATOM    572  H1  TIP3  188      73.573  14.976  30.156  1.00  0.00           H
ATOM    573  H2  TIP3  188      72.261  15.100  30.901  1.00  0.00           H
ATOM    574  OH2 TIP3  189      53.623   5.893  68.051  1.00  0.00           O
ATOM    575  H1  TIP3  189      52.819   6.038  68.549  1.00  0.00           H
ATOM    576  H2  TIP3  189      53.943   6.772  67.850  1.00  0.00           H
ATOM    577  OH2 TIP3  190      19.583   5.649  56.191  1.00  0.00           O
ATOM    578  H1  TIP3  190      20.415   6.119  56.236  1.00  0.00           H
ATOM    579  H2  TIP3  190      19.746   4.827  56.654  1.00  0.00           H
ATOM    580  OH2 TIP3  191      18.762  41.539  64.268  1.00  0.00           O
ATOM    581  H1  TIP3  191      19.355  40.793  64.184  1.00  0.00           H
ATOM    582  H2  TIP3  191      19.250  42.176  64.790  1.00  0.00           H
ATOM    583  OH2 TIP3  192       8.788  38.009  66.143  1.00  0.00           O
ATOM    584  H1  TIP3  192       9.187  37.916  65.277  1.00  0.00           H
ATOM    585  H2  TIP3  192       9.447  38.469  66.663  1.00  0.00           H
ATOM    586  OH2 TIP3  193       5.911  22.168  59.137  1.00  0.00           O
ATOM    587  H1  TIP3  193       6.361  21.898  58.337  1.00  0.00           H
ATOM    588  H2  TIP3  193       6.616  22.367  59.753  1.00  0.00           H
ATOM    589  OH2 TIP3  194      37.147   5.638   8.375  1.00  0.00           O
ATOM    590  H1  TIP3  194      36.204   5.773   8.279  1.00  0.00           H
ATOM    591  H2  TIP3  194      37.472   6.461   8.740  1.00  0.00           H
ATOM    592  OH2 TIP3  195      40.655   1.119  23.398  1.00  0.00           O
ATOM    593  H1  TIP3  195      41.139   0.307  23.549  1.00  0.00           H
ATOM    594  H2  TIP3  195      41.032   1.742  24.018  1.00  0.00           H
ATOM    595  OH2 TIP3  196      36.036  68.816  63.639  1.00  0.00           O
ATOM    596  H1  TIP3  196      35.741  69.611  63.195  1.00  0.00           H
ATOM    597  H2  TIP3  196      35.978  68.133  62.972  1.00  0.00           H
ATOM    598  OH2 TIP3  197      73.089  63.933  59.388  1.00  0.00           O
ATOM    599  H1  TIP3  197      74.004  63.785  59.628  1.00  0.00           H
ATOM    600  H2  TIP3  197      72.775  63.076  59.099  1.00  0.00           H
ATOM    601  OH2 TIP3  198       0.234   7.412  14.196  1.00  0.00           O
ATOM    602  H1  TIP3  198      -0.372   7.361  13.457  1.00  0.00           H
ATOM    603  H2  TIP3  198       0.608   6.534  14.260  1.00  0.00           H
ATOM    604  OH2 TIP3  199      28.280   4.981  27.393  1.00  0.00           O
ATOM    605  H1  TIP3  199      27.969   5.041  28.296  1.00  0.00           H
ATOM    606  H2  TIP3  199      27.935   5.766  26.967  1.00  0.00           H
ATOM    607  OH2 TIP3  200       2.216  50.583  71.394  1.00  0.00           O
ATOM    608  H1  TIP3  200       2.656  49.788  71.694  1.00  0.00           H
ATOM    609  H2  TIP3  200       2.502  51.261  72.006  1.00  0.00           H
ATOM    610  OH2 TIP3  201      15.215  46.342   0.998  1.00  0.00           O
ATOM    611  H1  TIP3  201      15.262  47.231   0.645  1.00  0.00           H
ATOM    612  H2  TIP3  201      14.709  46.430   1.805  1.00  0.00           H
ATOM    613  OH2 TIP3  202      12.356  29.203  34.987  1.00  0.00           O
ATOM    614  H1  TIP3  202      11.528  28.805  35.258  1.00  0.00           H
ATOM    615  H2  TIP3  202      12.105  29.855  34.333  1.00  0.00           H
ATOM    616  OH2 TIP3  203      68.961  18.867   3.850  1.00  0.00           O
ATOM    617  H1  TIP3  203      68.493  18.066   4.086  1.00  0.00           H
ATOM    618  H2  TIP3  203      69.274  19.216   4.685  1.00  0.00           H
ATOM    619  OH2 TIP3  204      67.190  32.254  63.181  1.00  0.00           O
ATOM    620  H1  TIP3  204      67.485  32.952  62.596  1.00  0.00           H
ATOM    621  H2  TIP3  204      67.904  31.616  63.171  1.00  0.00           H
ATOM    622  OH2 TIP3  205       0.798  43.660   4.606  1.00  0.00           O
ATOM    623  H1  TIP3  205       1.609  44.127   4.809  1.00  0.00           H
ATOM    624  H2  TIP3  205       0.198  43.904   5.311  1.00  0.00           H
ATOM    625  OH2 TIP3  206      33.422  57.914  41.014  1.00  0.00           O
ATOM    626  H1  TIP3  206      33.407  57.807  41.965  1.00  0.00           H
ATOM    627  H2  TIP3  206      32.516  57.769  40.742  1.00  0.00           H
ATOM    628  OH2 TIP3  207      65.261  33.922  21.407  1.00  0.00           O
ATOM    629  H1  TIP3  207      64.485  34.186  20.913  1.00  0.00           H
ATOM    630  H2  TIP3  207      64.931  33.303  22.058  1.00  0.00           H
ATOM    631  OH2 TIP3  208      59.326  68.384  14.933  1.00  0.00           O
ATOM    632  H1  TIP3  208      59.313  68.903  14.129  1.00  0.00           H
ATOM    633  H2  TIP3  208      59.714  68.965  15.587  1.00  0.00           H
ATOM    634  OH2 TIP3  209      69.468   1.257  55.452  1.00  0.00           O
ATOM    635  H1  TIP3  209      69.112   1.451  54.585  1.00  0.00           H
ATOM    636  H2  TIP3  209      70.183   0.642  55.286  1.00  0.00           H
ATOM    637  OH2 TIP3  210      24.549  10.789  18.960  1.00  0.00           O
ATOM    638  H1  TIP3  210      24.561   9.833  18.986  1.00  0.00           H
ATOM    639  H2  TIP3  210      24.443  11.003  18.033  1.00  0.00           H
ATOM    640  OH2 TIP3  211       9.393  34.508  26.289  1.00  0.00           O
ATOM    641  H1  TIP3  211       8.543  34.868  26.036  1.00  0.00           H
ATOM    642  H2  TIP3  211       9.941  34.619  25.512  1.00  0.00           H
ATOM    643  OH2 TIP3  212       5.282  67.211   3.756  1.00  0.00           O
ATOM    644  H1  TIP3  212       4.699  67.644   3.132  1.00  0.00           H
ATOM    645  H2  TIP3  212       4.847  66.381   3.954  1.00  0.00           H
ATOM    646  OH2 TIP3  213      18.441  13.264  41.618  1.00  0.00           O
ATOM    647  H1  TIP3  213      18.000  13.667  40.870  1.00  0.00           H
ATOM    648  H2  TIP3  213      19.015  12.603  41.231  1.00  0.00           H
ATOM    649  OH2 TIP3  214       1.462  24.783  38.992  1.00  0.00           O
ATOM    650  H1  TIP3  214       1.703  23.856  38.973  1.00  0.00           H
ATOM    651  H2  TIP3  214       1.859  25.117  39.796  1.00  0.00           H
ATOM    652  OH2 TIP3  215      57.761  14.903  64.025  1.00  0.00           O
ATOM    653  H1  TIP3  215      57.756  15.456  64.806  1.00  0.00           H
ATOM    654  H2  TIP3  215      58.556  15.155  63.556  1.00  0.00           H
ATOM    655  OH2 TIP3  216      12.751  62.575   8.164  1.00  0.00           O
ATOM    656  H1  TIP3  216      12.689  63.514   7.985  1.00  0.00           H
ATOM    657  H2  TIP3  216      13.594  62.316   7.792  1.00  0.00           H
ATOM    658  OH2 TIP3  217      66.662  13.856   7.284  1.00  0.00           O
ATOM    659  H1  TIP3  217      67.503  13.413   7.399  1.00  0.00           H
ATOM    660  H2  TIP3  217      66.021  13.258   7.668  1.00  0.00           H
ATOM    661  OH2 TIP3  218      54.384  20.600  66.750  1.00  0.00           O
ATOM    662  H1  TIP3  218      54.142  20.571  65.824  1.00  0.00           H
ATOM    663  H2  TIP3  218      55.296  20.891  66.751  1.00  0.00           H
ATOM    664  OH2 TIP3  219      60.308  63.650  67.945  1.00  0.00           O
ATOM    665  H1  TIP3  219      60.000  62.785  68.214  1.00  0.00           H
ATOM    666  H2  TIP3  219      59.921  63.785  67.080  1.00  0.00           H
ATOM    667  OH2 TIP3  220      26.590   0.568   9.397  1.00  0.00           O
ATOM    668  H1  TIP3  220      26.394   0.434   8.470  1.00  0.00           H
ATOM    669  H2  TIP3  220      26.268  -0.225   9.827  1.00  0.00           H
ATOM    670  OH2 TIP3  221       3.963   0.817  13.504  1.00  0.00           O
ATOM    671  H1  TIP3  221       4.347   1.411  12.858  1.00  0.00           H
ATOM    672  H2  TIP3  221       3.588   1.396  14.168  1.00  0.00           H
ATOM    673  OH2 TIP3  222      71.443  11.499  61.789  1.00  0.00           O
ATOM    674  H1  TIP3  222      71.634  11.845  62.661  1.00  0.00           H
ATOM    675  H2  TIP3  222      70.491  11.402  61.773  1.00  0.00           H
ATOM    676  OH2 TIP3  223      16.464  64.222  15.767  1.00  0.00           O
ATOM    677  H1  TIP3  223      16.105  64.247  14.880  1.00  0.00           H
ATOM    678  H2  TIP3  223      16.920  63.382  15.818  1.00  0.00           H
ATOM    679  OH2 TIP3  224      63.929  72.260  53.468  1.00  0.00           O
ATOM    680  H1  TIP3  224      63.865  72.647  52.595  1.00  0.00           H
ATOM    681  H2  TIP3  224      63.233  71.603  53.490  1.00  0.00           H
ATOM    682  OH2 TIP3  225      33.795   0.171   3.130  1.00  0.00           O
ATOM    683  H1  TIP3  225      32.865   0.389   3.188  1.00  0.00           H
ATOM    684  H2  TIP3  225      33.972  -0.338   3.922  1.00  0.00           H
ATOM    685  OH2 TIP3  226      22.324   5.358   3.921  1.00  0.00           O
ATOM    686  H1  TIP3  226      22.816   4.813   4.535  1.00  0.00           H
ATOM    687  H2  TIP3  226      22.900   5.441   3.160  1.00  0.00           H
ATOM    688  OH2 TIP3  227      32.572  63.698  11.491  1.00  0.00           O
ATOM    689  H1  TIP3  227      32.350  64.351  12.154  1.00  0.00           H
ATOM    690  H2  TIP3  227      33.405  63.330  11.786  1.00  0.00           H
ATOM    691  OH2 TIP3  228      70.173  70.480  37.765  1.00  0.00           O
ATOM    692  H1  TIP3  228      69.867  71.126  37.129  1.00  0.00           H
ATOM    693  H2  TIP3  228      71.127  70.541  37.729  1.00  0.00           H
ATOM    694  OH2 TIP3  229       6.692  72.570  25.002  1.00  0.00           O
ATOM    695  H1  TIP3  229       7.616  72.811  24.936  1.00  0.00           H
ATOM    696  H2  TIP3  229       6.694  71.741  25.481  1.00  0.00           H
ATOM    697  OH2 TIP3  230      21.850   3.972  15.170  1.00  0.00           O
ATOM    698  H1  TIP3  230      20.939   4.205  14.987  1.00  0.00           H
ATOM    699  H2  TIP3  230      21.818   3.044  15.402  1.00  0.00           H
ATOM    700  OH2 TIP3  231      47.477  19.816  14.556  1.00  0.00           O
ATOM    701  H1  TIP3  231      47.597  20.397  13.805  1.00  0.00           H
ATOM    702  H2  TIP3  231      46.792  19.207  14.280  1.00  0.00           H
ATOM    703  OH2 TIP3  232      26.151   2.365   4.008  1.00  0.00           O
ATOM    704  H1  TIP3  232      26.829   2.990   4.266  1.00  0.00           H
ATOM    705  H2  TIP3  232      26.495   1.953   3.215  1.00  0.00           H
ATOM    706  OH2 TIP3  233      13.127  19.943  63.317  1.00  0.00           O
ATOM    707  H1  TIP3  233      12.747  19.988  62.440  1.00  0.00           H
ATOM    708  H2  TIP3  233      13.814  20.609  63.316  1.00  0.00           H
ATOM    709  OH2 TIP3  234      33.644  12.314  13.743  1.00  0.00           O
ATOM    710  H1  TIP3  234      33.095  11.818  13.137  1.00  0.00           H
ATOM    711  H2  TIP3  234      33.072  12.503  14.487  1.00  0.00           H
ATOM    712  OH2 TIP3  235      28.179   4.476   3.957  1.00  0.00           O
ATOM    713  H1  TIP3  235      28.209   5.329   3.522  1.00  0.00           H
ATOM    714  H2  TIP3  235      28.286   4.677   4.887  1.00  0.00           H
ATOM    715  OH2 TIP3  236      23.387  58.167   9.627  1.00  0.00           O
ATOM    716  H1  TIP3  236      22.770  58.898   9.590  1.00  0.00           H
ATOM    717  H2  TIP3  236      24.178  58.499   9.203  1.00  0.00           H
ATOM    718  OH2 TIP3  237      16.450   5.488  66.960  1.00  0.00           O
ATOM    719  H1  TIP3  237      17.033   5.029  67.565  1.00  0.00           H
ATOM    720  H2  TIP3  237      16.503   4.985  66.147  1.00  0.00           H
ATOM    721  OH2 TIP3  238      16.508  18.323  23.782  1.00  0.00           O
ATOM    722  H1  TIP3  238      17.236  18.909  23.577  1.00  0.00           H
ATOM    723  H2  TIP3  238      15.849  18.516  23.116  1.00  0.00           H
ATOM    724  OH2 TIP3  239      14.248  38.740  11.494  1.00  0.00           O
ATOM    725  H1  TIP3  239      13.464  39.178  11.162  1.00  0.00           H
ATOM    726  H2  TIP3  239      14.021  38.488  12.389  1.00  0.00           H
ATOM    727  OH2 TIP3  240      45.039  10.931  10.266  1.00  0.00           O
ATOM    728  H1  TIP3  240      44.310  10.347  10.476  1.00  0.00           H
ATOM    729  H2  TIP3  240      45.691  10.754  10.944  1.00  0.00           H
ATOM    730  OH2 TIP3  241      30.267  46.058  67.078  1.00  0.00           O
ATOM    731  H1  TIP3  241      31.024  46.633  66.966  1.00  0.00           H
ATOM    732  H2  TIP3  241      30.414  45.628  67.921  1.00  0.00           H
ATOM    733  OH2 TIP3  242       9.896  64.093  10.404  1.00  0.00           O
ATOM    734  H1  TIP3  242       9.229  63.528  10.795  1.00  0.00           H
ATOM    735  H2  TIP3  242       9.409  64.660   9.806  1.00  0.00           H
ATOM    736  OH2 TIP3  243      23.656  60.513  69.267  1.00  0.00           O
ATOM    737  H1  TIP3  243      23.509  61.036  70.055  1.00  0.00           H
ATOM    738  H2  TIP3  243      23.022  59.799  69.331  1.00  0.00           H
ATOM    739  OH2 TIP3  244      26.891  67.601   0.800  1.00  0.00           O
ATOM    740  H1  TIP3  244      27.215  67.615  -0.100  1.00  0.00           H
ATOM    741  H2  TIP3  244      27.154  66.744   1.137  1.00  0.00           H
ATOM    742  OH2 TIP3  245      11.217  58.100  18.826  1.00  0.00           O
ATOM    743  H1  TIP3  245      10.398  57.900  19.279  1.00  0.00           H
ATOM    744  H2  TIP3  245      11.596  57.245  18.625  1.00  0.00           H
ATOM    745  OH2 TIP3  246      23.984  71.793  17.507  1.00  0.00           O
ATOM    746  H1  TIP3  246      24.935  71.787  17.396  1.00  0.00           H
ATOM    747  H2  TIP3  246      23.849  71.588  18.432  1.00  0.00           H
ATOM    748  OH2 TIP3  247      33.447   7.850  59.550  1.00  0.00           O
ATOM    749  H1  TIP3  247      33.263   6.969  59.225  1.00  0.00           H
ATOM    750  H2  TIP3  247      33.055   8.432  58.899  1.00  0.00           H
ATOM    751  OH2 TIP3  248      42.319  66.571  21.970  1.00  0.00           O
ATOM    752  H1  TIP3  248      41.480  66.448  22.415  1.00  0.00           H
ATOM    753  H2  TIP3  248      42.896  65.913  22.358  1.00  0.00           H
ATOM    754  OH2 TIP3  249      29.899   6.357  17.943  1.00  0.00           O
ATOM    755  H1  TIP3  249      30.205   6.347  18.850  1.00  0.00           H
ATOM    756  H2  TIP3  249      28.945   6.386  18.012  1.00  0.00           H
ATOM    757  OH2 TIP3  250       8.486  21.413  41.979  1.00  0.00           O
ATOM    758  H1  TIP3  250       9.042  21.989  42.504  1.00  0.00           H
ATOM    759  H2  TIP3  250       8.657  20.536  42.323  1.00  0.00           H
ATOM    760  OH2 TIP3  251      58.815  70.251  12.940  1.00  0.00           O
ATOM    761  H1  TIP3  251      59.101  71.162  12.880  1.00  0.00           H
ATOM    762  H2  TIP3  251      58.089  70.186  12.319  1.00  0.00           H
ATOM    763  OH2 TIP3  252      17.412  17.475  26.775  1.00  0.00           O
ATOM    764  H1  TIP3  252      16.935  17.528  25.947  1.00  0.00           H
ATOM    765  H2  TIP3  252      17.175  16.619  27.133  1.00  0.00           H
ATOM    766  OH2 TIP3  253       7.828  13.843   6.884  1.00  0.00           O
ATOM    767  H1  TIP3  253       7.448  14.288   6.127  1.00  0.00           H
ATOM    768  H2  TIP3  253       7.296  13.054   6.991  1.00  0.00           H
ATOM    769  OH2 TIP3  254      21.927  53.571  20.300  1.00  0.00           O
ATOM    770  H1  TIP3  254      22.073  54.416  19.874  1.00  0.00           H
ATOM    771  H2  TIP3  254      21.794  52.958  19.578  1.00  0.00           H
ATOM    772  OH2 TIP3  255      10.549  22.386  19.791  1.00  0.00           O
ATOM    773  H1  TIP3  255      10.312  21.857  20.553  1.00  0.00           H
ATOM    774  H2  TIP3  255       9.722  22.523  19.327  1.00  0.00           H
ATOM    775  OH2 TIP3  256      35.295  65.862  24.533  1.00  0.00           O
ATOM    776  H1  TIP3  256      34.974  66.665  24.122  1.00  0.00           H
ATOM    777  H2  TIP3  256      34.516  65.312  24.625  1.00  0.00           H
ATOM    778  OH2 TIP3  257      45.197   3.857   2.700  1.00  0.00           O
ATOM    779  H1  TIP3  257      44.270   3.840   2.461  1.00  0.00           H
ATOM    780  H2  TIP3  257      45.629   4.270   1.952  1.00  0.00           H
ATOM    781  OH2 TIP3  258      13.157  70.252  44.275  1.00  0.00           O
ATOM    782  H1  TIP3  258      13.135  70.550  45.184  1.00  0.00           H
ATOM    783  H2  TIP3  258      12.435  70.718  43.852  1.00  0.00           H
ATOM    784  OH2 TIP3  259      37.765  57.024  69.377  1.00  0.00           O
ATOM    785  H1  TIP3  259      37.006  56.447  69.462  1.00  0.00           H
ATOM    786  H2  TIP3  259      38.412  56.661  69.982  1.00  0.00           H
ATOM    787  OH2 TIP3  260      65.649  25.019   0.096  1.00  0.00           O
ATOM    788  H1  TIP3  260      66.402  25.056   0.686  1.00  0.00           H
ATOM    789  H2  TIP3  260      65.266  24.155   0.249  1.00  0.00           H
ATOM    790  OH2 TIP3  261      52.968   0.735  13.843  1.00  0.00           O
ATOM    791  H1  TIP3  261      52.080   0.377  13.849  1.00  0.00           H
ATOM    792  H2  TIP3  261      52.873   1.617  14.203  1.00  0.00           H
ATOM    793  OH2 TIP3  262      45.243  40.591  62.535  1.00  0.00           O
ATOM    794  H1  TIP3  262      46.036  41.127  62.546  1.00  0.00           H
ATOM    795  H2  TIP3  262      44.525  41.223  62.573  1.00  0.00           H
ATOM    796  OH2 TIP3  263      39.655  72.952  45.267  1.00  0.00           O
ATOM    797  H1  TIP3  263      38.762  73.267  45.127  1.00  0.00           H
ATOM    798  H2  TIP3  263      39.953  73.418  46.048  1.00  0.00           H
ATOM    799  OH2 TIP3  264      42.580  22.309  62.435  1.00  0.00           O
ATOM    800  H1  TIP3  264      41.789  22.381  61.901  1.00  0.00           H
ATOM    801  H2  TIP3  264      43.078  21.599  62.031  1.00  0.00           H
ATOM    802  OH2 TIP3  265       4.251  22.080  25.530  1.00  0.00           O
ATOM    803  H1  TIP3  265       4.784  22.453  26.232  1.00  0.00           H
ATOM    804  H2  TIP3  265       4.887  21.731  24.905  1.00  0.00           H
ATOM    805  OH2 TIP3  266      34.982  35.722  62.834  1.00  0.00           O
ATOM    806  H1  TIP3  266      35.239  36.330  62.141  1.00  0.00           H
ATOM    807  H2  TIP3  266      34.663  34.949  62.368  1.00  0.00           H
ATOM    808  OH2 TIP3  267      46.654   7.144  47.161  1.00  0.00           O
ATOM    809  H1  TIP3  267      46.733   6.922  46.233  1.00  0.00           H
ATOM    810  H2  TIP3  267      45.839   7.642  47.220  1.00  0.00           H
ATOM    811  OH2 TIP3  268      31.257  66.163   9.174  1.00  0.00           O
ATOM    812  H1  TIP3  268      31.859  65.468   9.442  1.00  0.00           H
ATOM    813  H2  TIP3  268      31.419  66.873   9.796  1.00  0.00           H
ATOM    814  OH2 TIP3  269      22.539  26.148  28.232  1.00  0.00           O
ATOM    815  H1  TIP3  269      22.224  25.521  27.581  1.00  0.00           H
ATOM    816  H2  TIP3  269      22.820  25.608  28.970  1.00  0.00           H
ATOM    817  OH2 TIP3  270      36.164  18.280  19.642  1.00  0.00           O
ATOM    818  H1  TIP3  270      36.339  18.492  20.559  1.00  0.00           H
ATOM    819  H2  TIP3  270      35.526  18.937  19.362  1.00  0.00           H
ATOM    820  OH2 TIP3  271      31.282  11.242  57.633  1.00  0.00           O
ATOM    821  H1  TIP3  271      31.898  11.905  57.945  1.00  0.00           H
ATOM    822  H2  TIP3  271      30.423  11.656  57.715  1.00  0.00           H
ATOM    823  OH2 TIP3  272      10.589   7.597  31.606  1.00  0.00           O
ATOM    824  H1  TIP3  272      10.602   8.386  32.147  1.00  0.00           H
ATOM    825  H2  TIP3  272      11.286   7.734  30.964  1.00  0.00           H
ATOM    826  OH2 TIP3  273      65.275  71.256  18.358  1.00  0.00           O
ATOM    827  H1  TIP3  273      66.030  71.063  17.802  1.00  0.00           H
ATOM    828  H2  TIP3  273      65.525  70.931  19.223  1.00  0.00           H
ATOM    829  OH2 TIP3  274      41.730  27.528  17.021  1.00  0.00           O
ATOM    830  H1  TIP3  274      42.015  27.555  16.107  1.00  0.00           H
ATOM    831  H2  TIP3  274      42.504  27.244  17.506  1.00  0.00           H
ATOM    832  OH2 TIP3  275      48.634  45.503  11.027  1.00  0.00           O
ATOM    833  H1  TIP3  275      49.023  44.646  11.205  1.00  0.00           H
ATOM    834  H2  TIP3  275      48.927  46.055  11.751  1.00  0.00           H
ATOM    835  OH2 TIP3  276      21.978  62.094  20.651  1.00  0.00           O
ATOM    836  H1  TIP3  276      21.819  62.081  19.707  1.00  0.00           H
ATOM    837  H2  TIP3  276      22.559  61.350  20.807  1.00  0.00           H
ATOM    838  OH2 TIP3  277      54.164  61.860   7.156  1.00  0.00           O
ATOM    839  H1  TIP3  277      54.235  61.090   7.720  1.00  0.00           H
ATOM    840  H2  TIP3  277      53.657  61.558   6.402  1.00  0.00           H
ATOM    841  OH2 TIP3  278      46.865  13.169  24.709  1.00  0.00           O
ATOM    842  H1  TIP3  278      47.439  12.484  24.368  1.00  0.00           H
ATOM    843  H2  TIP3  278      47.171  13.316  25.604  1.00  0.00           H
ATOM    844  OH2 TIP3  279      29.816  58.695  72.404  1.00  0.00           O
ATOM    845  H1  TIP3  279      30.505  59.302  72.675  1.00  0.00           H
ATOM    846  H2  TIP3  279      29.998  58.523  71.480  1.00  0.00           H
ATOM    847  OH2 TIP3  280      34.412  24.855  45.851  1.00  0.00           O
ATOM    848  H1  TIP3  280      34.513  25.121  44.937  1.00  0.00           H
ATOM    849  H2  TIP3  280      33.503  25.065  46.063  1.00  0.00           H
ATOM    850  OH2 TIP3  281      64.083  21.587   6.663  1.00  0.00           O
ATOM    851  H1  TIP3  281      63.277  21.434   7.155  1.00  0.00           H
ATOM    852  H2  TIP3  281      64.774  21.222   7.216  1.00  0.00           H
ATOM    853  OH2 TIP3  282      32.565  26.326  15.572  1.00  0.00           O
ATOM    854  H1  TIP3  282      32.223  25.781  14.864  1.00  0.00           H
ATOM    855  H2  TIP3  282      31.859  26.943  15.763  1.00  0.00           H
ATOM    856  OH2 TIP3  283      35.969  11.162   2.410  1.00  0.00           O
ATOM    857  H1  TIP3  283      35.690  12.076   2.452  1.00  0.00           H
ATOM    858  H2  TIP3  283      36.554  11.124   1.654  1.00  0.00           H
ATOM    859  OH2 TIP3  284      48.836  31.124  16.497  1.00  0.00           O
ATOM    860  H1  TIP3  284      48.124  30.549  16.217  1.00  0.00           H
ATOM    861  H2  TIP3  284      49.470  31.088  15.781  1.00  0.00           H
ATOM    862  OH2 TIP3  285      21.785  63.150   3.038  1.00  0.00           O
ATOM    863  H1  TIP3  285      21.136  62.706   3.584  1.00  0.00           H
ATOM    864  H2  TIP3  285      21.269  63.594   2.365  1.00  0.00           H
ATOM    865  OH2 TIP3  286      43.705  61.878  25.594  1.00  0.00           O
ATOM    866  H1  TIP3  286      43.471  62.662  25.097  1.00  0.00           H
ATOM    867  H2  TIP3  286      44.232  61.358  24.988  1.00  0.00           H
ATOM    868  OH2 TIP3  287      26.191   9.614  24.706  1.00  0.00           O
ATOM    869  H1  TIP3  287      26.832   8.903  24.720  1.00  0.00           H
ATOM    870  H2  TIP3  287      25.808   9.574  23.829  1.00  0.00           H
ATOM    871  OH2 TIP3  288      28.159  64.756  36.351  1.00  0.00           O
ATOM    872  H1  TIP3  288      28.521  65.639  36.288  1.00  0.00           H
ATOM    873  H2  TIP3  288      28.914  64.178  36.234  1.00  0.00           H
ATOM    874  OH2 TIP3  289      15.042   1.123  18.352  1.00  0.00           O
ATOM    875  H1  TIP3  289      15.299   1.522  17.520  1.00  0.00           H
ATOM    876  H2  TIP3  289      15.807   1.233  18.917  1.00  0.00           H
ATOM    877  OH2 TIP3  290      55.930  68.872  36.333  1.00  0.00           O
ATOM    878  H1  TIP3  290      56.711  68.401  36.623  1.00  0.00           H
ATOM    879  H2  TIP3  290      55.527  68.293  35.686  1.00  0.00           H
ATOM    880  OH2 TIP3  291      40.190   0.019   8.294  1.00  0.00           O
ATOM    881  H1  TIP3  291      40.218  -0.938   8.307  1.00  0.00           H
ATOM    882  H2  TIP3  291      39.318   0.229   7.960  1.00  0.00           H
ATOM    883  OH2 TIP3  292      21.316  63.718  69.053  1.00  0.00           O
ATOM    884  H1  TIP3  292      20.412  63.447  69.208  1.00  0.00           H
ATOM    885  H2  TIP3  292      21.567  64.184  69.850  1.00  0.00           H
ATOM    886  OH2 TIP3  293      53.286  18.751  72.784  1.00  0.00           O
ATOM    887  H1  TIP3  293      53.356  19.679  72.557  1.00  0.00           H
ATOM    888  H2  TIP3  293      52.771  18.369  72.074  1.00  0.00           H
ATOM    889  OH2 TIP3  294      38.794  57.451  72.842  1.00  0.00           O
ATOM    890  H1  TIP3  294      38.546  58.122  72.206  1.00  0.00           H
ATOM    891  H2  TIP3  294      38.936  56.663  72.317  1.00  0.00           H
ATOM    892  OH2 TIP3  295      29.589   9.889  26.601  1.00  0.00           O
ATOM    893  H1  TIP3  295      29.105  10.665  26.317  1.00  0.00           H
ATOM    894  H2  TIP3  295      29.267   9.186  26.036  1.00  0.00           H
ATOM    895  OH2 TIP3  296      37.197  57.265   9.042  1.00  0.00           O
ATOM    896  H1  TIP3  296      37.229  57.499   9.970  1.00  0.00           H
ATOM    897  H2  TIP3  296      36.267  57.124   8.863  1.00  0.00           H
ATOM    898  OH2 TIP3  297      42.662   8.763  35.414  1.00  0.00           O
ATOM    899  H1  TIP3  297      43.157   9.524  35.718  1.00  0.00           H
ATOM    900  H2  TIP3  297      42.430   8.973  34.509  1.00  0.00           H
ATOM    901  OH2 TIP3  298      70.749  14.757   5.829  1.00  0.00           O
ATOM    902  H1  TIP3  298      69.901  15.174   5.978  1.00  0.00           H
ATOM    903  H2  TIP3  298      70.536  13.852   5.605  1.00  0.00           H
ATOM    904  OH2 TIP3  299      35.435  61.535  10.540  1.00  0.00           O
ATOM    905  H1  TIP3  299      36.313  61.324  10.857  1.00  0.00           H
ATOM    906  H2  TIP3  299      35.259  62.410  10.885  1.00  0.00           H
ATOM    907  OH2 TIP3  300      49.045  11.278   9.531  1.00  0.00           O
ATOM    908  H1  TIP3  300      48.228  11.528   9.100  1.00  0.00           H
ATOM    909  H2  TIP3  300      49.684  11.920   9.224  1.00  0.00           H
ATOM    910  OH2 TIP3  301       0.804  12.630  65.966  1.00  0.00           O
ATOM    911  H1  TIP3  301       0.285  12.177  65.301  1.00  0.00           H
ATOM    912  H2  TIP3  301       1.700  12.605  65.630  1.00  0.00           H
ATOM    913  OH2 TIP3  302       2.814  72.935  16.043  1.00  0.00           O
ATOM    914  H1  TIP3  302       3.758  73.064  16.132  1.00  0.00           H
ATOM    915  H2  TIP3  302       2.447  73.819  16.067  1.00  0.00           H
ATOM    916  OH2 TIP3  303      17.600  67.744  68.887  1.00  0.00           O
ATOM    917  H1  TIP3  303      18.402  68.022  68.444  1.00  0.00           H
ATOM    918  H2  TIP3  303      17.450  68.413  69.555  1.00  0.00           H
ATOM    919  OH2 TIP3  304       7.501  71.519  15.608  1.00  0.00           O
ATOM    920  H1  TIP3  304       7.959  71.308  16.422  1.00  0.00           H
ATOM    921  H2  TIP3  304       8.022  71.098  14.924  1.00  0.00           H
ATOM    922  OH2 TIP3  305      44.265  57.453  17.911  1.00  0.00           O
ATOM    923  H1  TIP3  305      45.032  57.146  17.427  1.00  0.00           H
ATOM    924  H2  TIP3  305      44.197  56.856  18.656  1.00  0.00           H
ATOM    925  OH2 TIP3  306      38.161  61.958  15.143  1.00  0.00           O
ATOM    926  H1  TIP3  306      38.314  61.763  16.067  1.00  0.00           H
ATOM    927  H2  TIP3  306      39.031  61.929  14.744  1.00  0.00           H
ATOM    928  OH2 TIP3  307      41.762  70.468  57.888  1.00  0.00           O
ATOM    929  H1  TIP3  307      41.710  71.385  57.620  1.00  0.00           H
ATOM    930  H2  TIP3  307      42.700  70.281  57.925  1.00  0.00           H
ATOM    931  OH2 TIP3  308      40.388  43.547  14.122  1.00  0.00           O
ATOM    932  H1  TIP3  308      40.957  44.118  14.639  1.00  0.00           H
ATOM    933  H2  TIP3  308      40.988  42.938  13.690  1.00  0.00           H
ATOM    934  OH2 TIP3  309       7.358  15.947  68.454  1.00  0.00           O
ATOM    935  H1  TIP3  309       6.577  16.381  68.110  1.00  0.00           H
ATOM    936  H2  TIP3  309       8.090  16.426  68.066  1.00  0.00           H
ATOM    937  OH2 TIP3  310      37.904  22.940   7.423  1.00  0.00           O
ATOM    938  H1  TIP3  310      36.984  22.856   7.172  1.00  0.00           H
ATOM    939  H2  TIP3  310      38.312  22.132   7.113  1.00  0.00           H
ATOM    940  OH2 TIP3  311      31.997  58.909   8.840  1.00  0.00           O
ATOM    941  H1  TIP3  311      31.099  59.120   8.586  1.00  0.00           H
ATOM    942  H2  TIP3  311      31.905  58.390   9.639  1.00  0.00           H
ATOM    943  OH2 TIP3  312       7.591  22.052  66.016  1.00  0.00           O
ATOM    944  H1  TIP3  312       7.165  22.381  66.807  1.00  0.00           H
ATOM    945  H2  TIP3  312       8.286  21.478  66.339  1.00  0.00           H
ATOM    946  OH2 TIP3  313      38.005  51.758   3.125  1.00  0.00           O
ATOM    947  H1  TIP3  313      37.735  51.041   2.550  1.00  0.00           H
ATOM    948  H2  TIP3  313      37.334  51.784   3.807  1.00  0.00           H
ATOM    949  OH2 TIP3  314      36.761  18.643  69.710  1.00  0.00           O
ATOM    950  H1  TIP3  314      36.993  19.327  69.083  1.00  0.00           H
ATOM    951  H2  TIP3  314      37.599  18.363  70.080  1.00  0.00           H
ATOM    952  OH2 TIP3  315      21.596  22.285  17.821  1.00  0.00           O
ATOM    953  H1  TIP3  315      22.379  22.267  18.372  1.00  0.00           H
ATOM    954  H2  TIP3  315      20.918  22.666  18.380  1.00  0.00           H
ATOM    955  OH2 TIP3  316      22.516  37.271  20.338  1.00  0.00           O
ATOM    956  H1  TIP3  316      22.074  36.769  19.653  1.00  0.00           H
ATOM    957  H2  TIP3  316      23.256  36.721  20.598  1.00  0.00           H
ATOM    958  OH2 TIP3  317      40.137   6.395   1.957  1.00  0.00           O
ATOM    959  H1  TIP3  317      39.389   5.890   2.276  1.00  0.00           H
ATOM    960  H2  TIP3  317      40.808   6.281   2.630  1.00  0.00           H
ATOM    961  OH2 TIP3  318      28.029   5.943   6.426  1.00  0.00           O
ATOM    962  H1  TIP3  318      28.778   6.225   6.950  1.00  0.00           H
ATOM    963  H2  TIP3  318      27.523   6.742   6.280  1.00  0.00           H
ATOM    964  OH2 TIP3  319       6.797  69.911  49.290  1.00  0.00           O
ATOM    965  H1  TIP3  319       6.920  70.835  49.072  1.00  0.00           H
ATOM    966  H2  TIP3  319       7.189  69.436  48.557  1.00  0.00           H
ATOM    967  OH2 TIP3  320      11.045  24.604  26.695  1.00  0.00           O
ATOM    968  H1  TIP3  320      11.169  24.966  27.572  1.00  0.00           H
ATOM    969  H2  TIP3  320      10.199  24.157  26.737  1.00  0.00           H
ATOM    970  OH2 TIP3  321      41.370   2.699  35.228  1.00  0.00           O
ATOM    971  H1  TIP3  321      41.303   1.785  34.954  1.00  0.00           H
ATOM    972  H2  TIP3  321      41.913   3.113  34.557  1.00  0.00           H
ATOM    973  OH2 TIP3  322      52.444   1.723  36.190  1.00  0.00           O
ATOM    974  H1  TIP3  322      53.134   1.320  35.662  1.00  0.00           H
ATOM    975  H2  TIP3  322      51.913   2.211  35.559  1.00  0.00           H
ATOM    976  OH2 TIP3  323      13.101  73.209  47.979  1.00  0.00           O
ATOM    977  H1  TIP3  323      13.817  73.797  48.220  1.00  0.00           H
ATOM    978  H2  TIP3  323      12.717  73.606  47.197  1.00  0.00           H
ATOM    979  OH2 TIP3  324      36.545  10.405  34.408  1.00  0.00           O
ATOM    980  H1  TIP3  324      35.975  11.163  34.533  1.00  0.00           H
ATOM    981  H2  TIP3  324      36.238   9.765  35.050  1.00  0.00           H
ATOM    982  OH2 TIP3  325      26.362  71.563  66.815  1.00  0.00           O
ATOM    983  H1  TIP3  325      27.043  72.102  67.215  1.00  0.00           H
ATOM    984  H2  TIP3  325      26.774  71.196  66.033  1.00  0.00           H
ATOM    985  OH2 TIP3  326      44.644  68.205   2.754  1.00  0.00           O
ATOM    986  H1  TIP3  326      44.747  67.264   2.614  1.00  0.00           H
ATOM    987  H2  TIP3  326      45.196  68.610   2.086  1.00  0.00           H
ATOM    988  OH2 TIP3  327      28.049  65.506   2.595  1.00  0.00           O
ATOM    989  H1  TIP3  327      27.109  65.445   2.765  1.00  0.00           H
ATOM    990  H2  TIP3  327      28.441  65.643   3.458  1.00  0.00           H
ATOM    991  OH2 TIP3  328       8.035   4.253  52.076  1.00  0.00           O
ATOM    992  H1  TIP3  328       8.228   3.989  51.176  1.00  0.00           H
ATOM    993  H2  TIP3  328       8.605   5.006  52.232  1.00  0.00           H
ATOM    994  OH2 TIP3  329      27.234   2.350  15.490  1.00  0.00           O
ATOM    995  H1  TIP3  329      27.371   1.607  16.078  1.00  0.00           H
ATOM    996  H2  TIP3  329      26.686   2.001  14.786  1.00  0.00           H
ATOM    997  OH2 TIP3  330      66.401  65.778   4.880  1.00  0.00           O
ATOM    998  H1  TIP3  330      67.092  65.117   4.839  1.00  0.00           H
ATOM    999  H2  TIP3  330      66.109  65.875   3.974  1.00  0.00           H
ATOM   1000  OH2 TIP3  331      42.942  32.634   1.567  1.00  0.00           O
ATOM   1001  H1  TIP3  331      42.310  31.927   1.438  1.00  0.00           H
ATOM   1002  H2  TIP3  331      43.459  32.644   0.762  1.00  0.00           H
ATOM   1003  OH2 TIP3  332      31.368  69.140  30.788  1.00  0.00           O
ATOM   1004  H1  TIP3  332      31.415  68.713  31.643  1.00  0.00           H
ATOM   1005  H2  TIP3  332      32.282  69.261  30.530  1.00  0.00           H
ATOM   1006  OH2 TIP3  333      26.918  23.874  71.367  1.00  0.00           O
ATOM   1007  H1  TIP3  333      27.467  24.227  70.666  1.00  0.00           H
ATOM   1008  H2  TIP3  333      27.002  22.925  71.282  1.00  0.00           H
ATOM   1009  OH2 TIP3  334      48.585  25.190  33.954  1.00  0.00           O
ATOM   1010  H1  TIP3  334      49.136  25.621  33.301  1.00  0.00           H
ATOM   1011  H2  TIP3  334      47.983  24.651  33.443  1.00  0.00           H
ATOM   1012  OH2 TIP3  335      33.916  66.588   6.887  1.00  0.00           O
ATOM   1013  H1  TIP3  335      34.365  65.753   6.753  1.00  0.00           H
ATOM   1014  H2  TIP3  335      34.564  67.141   7.324  1.00  0.00           H
ATOM   1015  OH2 TIP3  336       6.505  21.158  36.727  1.00  0.00           O
ATOM   1016  H1  TIP3  336       7.334  20.856  37.099  1.00  0.00           H
ATOM   1017  H2  TIP3  336       6.433  20.693  35.893  1.00  0.00           H
ATOM   1018  OH2 TIP3  337      23.528  70.511  40.042  1.00  0.00           O
ATOM   1019  H1  TIP3  337      22.990  69.719  40.067  1.00  0.00           H
ATOM   1020  H2  TIP3  337      24.104  70.433  40.803  1.00  0.00           H
ATOM   1021  OH2 TIP3  338      47.078   2.089  21.125  1.00  0.00           O
ATOM   1022  H1  TIP3  338      47.515   2.498  21.872  1.00  0.00           H
ATOM   1023  H2  TIP3  338      46.883   1.199  21.418  1.00  0.00           H
ATOM   1024  OH2 TIP3  339      36.174  58.448  47.974  1.00  0.00           O
ATOM   1025  H1  TIP3  339      36.630  59.171  47.543  1.00  0.00           H
ATOM   1026  H2  TIP3  339      36.723  58.233  48.728  1.00  0.00           H
ATOM   1027  OH2 TIP3  340      17.510  14.431  39.188  1.00  0.00           O
ATOM   1028  H1  TIP3  340      18.295  14.701  38.711  1.00  0.00           H
ATOM   1029  H2  TIP3  340      16.834  15.046  38.904  1.00  0.00           H
ATOM   1030  OH2 TIP3  341      55.114  28.796  72.413  1.00  0.00           O
ATOM   1031  H1  TIP3  341      54.723  28.894  71.545  1.00  0.00           H
ATOM   1032  H2  TIP3  341      55.531  27.935  72.393  1.00  0.00           H
ATOM   1033  OH2 TIP3  342      42.345  16.653   5.806  1.00  0.00           O
ATOM   1034  H1  TIP3  342      42.290  16.054   6.551  1.00  0.00           H
ATOM   1035  H2  TIP3  342      43.271  16.652   5.564  1.00  0.00           H
ATOM   1036  OH2 TIP3  343      48.668  61.929  15.497  1.00  0.00           O
ATOM   1037  H1  TIP3  343      48.132  62.661  15.190  1.00  0.00           H
ATOM   1038  H2  TIP3  343      49.142  62.278  16.252  1.00  0.00           H
ATOM   1039  OH2 TIP3  344      50.583   9.633   7.613  1.00  0.00           O
ATOM   1040  H1  TIP3  344      51.525   9.803   7.621  1.00  0.00           H
ATOM   1041  H2  TIP3  344      50.192  10.435   7.961  1.00  0.00           H
ATOM   1042  OH2 TIP3  345      38.742  68.562  10.274  1.00  0.00           O
ATOM   1043  H1  TIP3  345      38.407  67.906  10.885  1.00  0.00           H
ATOM   1044  H2  TIP3  345      39.286  68.066   9.663  1.00  0.00           H
ATOM   1045  OH2 TIP3  346      17.841   2.678  28.417  1.00  0.00           O
ATOM   1046  H1  TIP3  346      17.217   3.219  28.901  1.00  0.00           H
ATOM   1047  H2  TIP3  346      18.613   2.641  28.980  1.00  0.00           H
ATOM   1048  OH2 TIP3  347      19.884  72.687  71.074  1.00  0.00           O
ATOM   1049  H1  TIP3  347      18.930  72.670  71.003  1.00  0.00           H
ATOM   1050  H2  TIP3  347      20.181  73.038  70.234  1.00  0.00           H
ATOM   1051  OH2 TIP3  348      25.334   9.693  21.965  1.00  0.00           O
ATOM   1052  H1  TIP3  348      26.163   9.860  21.517  1.00  0.00           H
ATOM   1053  H2  TIP3  348      25.170   8.760  21.827  1.00  0.00           H
ATOM   1054  OH2 TIP3  349      40.001  63.095  34.983  1.00  0.00           O
ATOM   1055  H1  TIP3  349      40.205  64.024  35.093  1.00  0.00           H
ATOM   1056  H2  TIP3  349      39.708  63.020  34.074  1.00  0.00           H
ATOM   1057  OH2 TIP3  350      38.232   3.628  25.971  1.00  0.00           O
ATOM   1058  H1  TIP3  350      37.382   3.201  26.075  1.00  0.00           H
ATOM   1059  H2  TIP3  350      38.864   2.986  26.294  1.00  0.00           H
ATOM   1060  OH2 TIP3  351      18.657   5.084   9.500  1.00  0.00           O
ATOM   1061  H1  TIP3  351      19.406   4.613   9.134  1.00  0.00           H
ATOM   1062  H2  TIP3  351      18.972   5.421  10.338  1.00  0.00           H
ATOM   1063  OH2 TIP3  352      26.721  68.862  17.360  1.00  0.00           O
ATOM   1064  H1  TIP3  352      26.946  68.171  17.983  1.00  0.00           H
ATOM   1065  H2  TIP3  352      26.807  69.674  17.859  1.00  0.00           H
ATOM   1066  OH2 TIP3  353      18.426  60.813  11.635  1.00  0.00           O
ATOM   1067  H1  TIP3  353      19.137  60.712  12.268  1.00  0.00           H
ATOM   1068  H2  TIP3  353      17.756  60.196  11.927  1.00  0.00           H
ATOM   1069  OH2 TIP3  354      44.200  14.181  32.353  1.00  0.00           O
ATOM   1070  H1  TIP3  354      45.030  13.748  32.152  1.00  0.00           H
ATOM   1071  H2  TIP3  354      44.453  15.043  32.684  1.00  0.00           H
ATOM   1072  OH2 TIP3  355       6.742   0.843  28.262  1.00  0.00           O
ATOM   1073  H1  TIP3  355       5.873   0.960  27.878  1.00  0.00           H
ATOM   1074  H2  TIP3  355       7.317   1.392  27.729  1.00  0.00           H
ATOM   1075  OH2 TIP3  356      10.071  21.327  66.739  1.00  0.00           O
ATOM   1076  H1  TIP3  356      10.373  20.703  66.079  1.00  0.00           H
ATOM   1077  H2  TIP3  356      10.832  21.466  67.303  1.00  0.00           H
ATOM   1078  OH2 TIP3  357       4.626   4.605   4.064  1.00  0.00           O
ATOM   1079  H1  TIP3  357       3.929   4.580   4.720  1.00  0.00           H
ATOM   1080  H2  TIP3  357       4.803   5.538   3.939  1.00  0.00           H
ATOM   1081  OH2 TIP3  358      24.666  25.624  24.754  1.00  0.00           O
ATOM   1082  H1  TIP3  358      23.977  25.751  24.102  1.00  0.00           H
ATOM   1083  H2  TIP3  358      24.953  26.510  24.975  1.00  0.00           H
ATOM   1084  OH2 TIP3  359      41.192  67.921  56.197  1.00  0.00           O
ATOM   1085  H1  TIP3  359      41.490  68.652  56.738  1.00  0.00           H
ATOM   1086  H2  TIP3  359      41.304  68.226  55.297  1.00  0.00           H
ATOM   1087  OH2 TIP3  360      38.417  68.269  67.124  1.00  0.00           O
ATOM   1088  H1  TIP3  360      38.095  67.401  67.368  1.00  0.00           H
ATOM   1089  H2  TIP3  360      38.650  68.188  66.199  1.00  0.00           H
ATOM   1090  OH2 TIP3  361      40.610   6.383  11.233  1.00  0.00           O
ATOM   1091  H1  TIP3  361      39.746   5.972  11.213  1.00  0.00           H
ATOM   1092  H2  TIP3  361      40.544   7.044  11.922  1.00  0.00           H
ATOM   1093  OH2 TIP3  362      71.075  57.285  11.803  1.00  0.00           O
ATOM   1094  H1  TIP3  362      70.407  57.970  11.773  1.00  0.00           H
ATOM   1095  H2  TIP3  362      71.234  57.144  12.736  1.00  0.00           H
ATOM   1096  OH2 TIP3  363      28.704   8.687  67.854  1.00  0.00           O
ATOM   1097  H1  TIP3  363      27.808   8.357  67.787  1.00  0.00           H
ATOM   1098  H2  TIP3  363      29.043   8.645  66.960  1.00  0.00           H
ATOM   1099  OH2 TIP3  364       1.968  14.775  37.116  1.00  0.00           O
ATOM   1100  H1  TIP3  364       2.497  15.453  36.696  1.00  0.00           H
ATOM   1101  H2  TIP3  364       2.591  14.279  37.648  1.00  0.00           H
ATOM   1102  OH2 TIP3  365      26.926   8.171  48.179  1.00  0.00           O
ATOM   1103  H1  TIP3  365      27.675   8.563  47.730  1.00  0.00           H
ATOM   1104  H2  TIP3  365      27.242   7.315  48.469  1.00  0.00           H
ATOM   1105  OH2 TIP3  366      39.762  55.233  65.967  1.00  0.00           O
ATOM   1106  H1  TIP3  366      40.074  55.646  66.773  1.00  0.00           H
ATOM   1107  H2  TIP3  366      39.041  55.791  65.675  1.00  0.00           H
ATOM   1108  OH2 TIP3  367      72.322   6.401  21.418  1.00  0.00           O
ATOM   1109  H1  TIP3  367      72.912   6.065  22.094  1.00  0.00           H
ATOM   1110  H2  TIP3  367      71.451   6.126  21.702  1.00  0.00           H
ATOM   1111  OH2 TIP3  368       5.421  71.558   2.547  1.00  0.00           O
ATOM   1112  H1  TIP3  368       4.622  71.231   2.136  1.00  0.00           H
ATOM   1113  H2  TIP3  368       6.006  71.752   1.815  1.00  0.00           H
ATOM   1114  OH2 TIP3  369      47.326  69.255   4.361  1.00  0.00           O
ATOM   1115  H1  TIP3  369      46.849  68.574   3.887  1.00  0.00           H
ATOM   1116  H2  TIP3  369      48.245  69.099   4.144  1.00  0.00           H
ATOM   1117  OH2 TIP3  370      50.602  62.110   3.213  1.00  0.00           O
ATOM   1118  H1  TIP3  370      50.720  62.941   2.753  1.00  0.00           H
ATOM   1119  H2  TIP3  370      49.653  62.003   3.275  1.00  0.00           H
ATOM   1120  OH2 TIP3  371      64.360  18.748  53.643  1.00  0.00           O
ATOM   1121  H1  TIP3  371      64.012  18.498  52.787  1.00  0.00           H
ATOM   1122  H2  TIP3  371      64.867  19.542  53.474  1.00  0.00           H
ATOM   1123  OH2 TIP3  372      40.619  14.103  14.391  1.00  0.00           O
ATOM   1124  H1  TIP3  372      40.662  15.052  14.269  1.00  0.00           H
ATOM   1125  H2  TIP3  372      41.415  13.888  14.878  1.00  0.00           H
ATOM   1126  OH2 TIP3  373      16.530  62.391  25.917  1.00  0.00           O
ATOM   1127  H1  TIP3  373      17.034  61.650  25.582  1.00  0.00           H
ATOM   1128  H2  TIP3  373      15.841  61.992  26.448  1.00  0.00           H
ATOM   1129  OH2 TIP3  374      36.829  72.717  45.156  1.00  0.00           O
ATOM   1130  H1  TIP3  374      36.263  72.187  44.596  1.00  0.00           H
ATOM   1131  H2  TIP3  374      36.311  72.866  45.948  1.00  0.00           H
ATOM   1132  OH2 TIP3  375      10.078  28.785  46.083  1.00  0.00           O
ATOM   1133  H1  TIP3  375      10.571  27.983  46.261  1.00  0.00           H
ATOM   1134  H2  TIP3  375      10.662  29.492  46.358  1.00  0.00           H
ATOM   1135  OH2 TIP3  376      44.741  59.107  73.210  1.00  0.00           O
ATOM   1136  H1  TIP3  376      45.097  59.965  73.444  1.00  0.00           H
ATOM   1137  H2  TIP3  376      45.350  58.765  72.555  1.00  0.00           H
ATOM   1138  OH2 TIP3  377      39.508  65.338  22.132  1.00  0.00           O
ATOM   1139  H1  TIP3  377      38.849  64.946  22.705  1.00  0.00           H
ATOM   1140  H2  TIP3  377      39.307  64.990  21.263  1.00  0.00           H
ATOM   1141  OH2 TIP3  378       2.695   8.195  19.311  1.00  0.00           O
ATOM   1142  H1  TIP3  378       3.446   7.983  18.757  1.00  0.00           H
ATOM   1143  H2  TIP3  378       2.420   9.065  19.021  1.00  0.00           H
ATOM   1144  OH2 TIP3  379      13.743  67.516  33.946  1.00  0.00           O
ATOM   1145  H1  TIP3  379      13.010  68.128  33.870  1.00  0.00           H
ATOM   1146  H2  TIP3  379      13.722  67.229  34.859  1.00  0.00           H
ATOM   1147  OH2 TIP3  380      11.755  57.117   6.362  1.00  0.00           O
ATOM   1148  H1  TIP3  380      11.123  57.447   7.001  1.00  0.00           H
ATOM   1149  H2  TIP3  380      11.243  56.984   5.565  1.00  0.00           H
ATOM   1150  OH2 TIP3  381      21.133   4.848   0.694  1.00  0.00           O
ATOM   1151  H1  TIP3  381      21.176   4.240  -0.043  1.00  0.00           H
ATOM   1152  H2  TIP3  381      20.532   5.534   0.405  1.00  0.00           H
ATOM   1153  OH2 TIP3  382      30.195  59.254  14.940  1.00  0.00           O
ATOM   1154  H1  TIP3  382      30.101  60.199  14.826  1.00  0.00           H
ATOM   1155  H2  TIP3  382      31.046  59.146  15.364  1.00  0.00           H
ATOM   1156  OH2 TIP3  383      25.580  19.129  23.037  1.00  0.00           O
ATOM   1157  H1  TIP3  383      26.047  19.764  23.581  1.00  0.00           H
ATOM   1158  H2  TIP3  383      25.976  18.286  23.260  1.00  0.00           H
ATOM   1159  OH2 TIP3  384       9.589  11.101  10.480  1.00  0.00           O
ATOM   1160  H1  TIP3  384       9.298  11.917  10.073  1.00  0.00           H
ATOM   1161  H2  TIP3  384       9.713  11.323  11.403  1.00  0.00           H
ATOM   1162  OH2 TIP3  385      39.719  14.887  10.587  1.00  0.00           O
ATOM   1163  H1  TIP3  385      40.331  14.837  11.321  1.00  0.00           H
ATOM   1164  H2  TIP3  385      39.623  13.981  10.292  1.00  0.00           H
ATOM   1165  OH2 TIP3  386      44.208  29.832  15.990  1.00  0.00           O
ATOM   1166  H1  TIP3  386      43.985  29.241  15.271  1.00  0.00           H
ATOM   1167  H2  TIP3  386      43.397  30.309  16.167  1.00  0.00           H
ATOM   1168  OH2 TIP3  387      43.955  35.025   2.594  1.00  0.00           O
ATOM   1169  H1  TIP3  387      43.656  34.229   2.156  1.00  0.00           H
ATOM   1170  H2  TIP3  387      44.671  34.734   3.160  1.00  0.00           H
ATOM   1171  OH2 TIP3  388       5.052  19.829   2.961  1.00  0.00           O
ATOM   1172  H1  TIP3  388       5.232  18.968   2.585  1.00  0.00           H
ATOM   1173  H2  TIP3  388       5.304  19.747   3.881  1.00  0.00           H
ATOM   1174  OH2 TIP3  389      41.816  69.504  32.849  1.00  0.00           O
ATOM   1175  H1  TIP3  389      42.230  69.978  33.571  1.00  0.00           H
ATOM   1176  H2  TIP3  389      41.145  70.103  32.522  1.00  0.00           H
ATOM   1177  OH2 TIP3  390       9.071  16.009  45.088  1.00  0.00           O
ATOM   1178  H1  TIP3  390       8.243  15.614  44.814  1.00  0.00           H
ATOM   1179  H2  TIP3  390       9.589  15.275  45.418  1.00  0.00           H
ATOM   1180  OH2 TIP3  391      26.805  14.231  14.622  1.00  0.00           O
ATOM   1181  H1  TIP3  391      26.292  14.419  15.408  1.00  0.00           H
ATOM   1182  H2  TIP3  391      26.410  13.437  14.261  1.00  0.00           H
ATOM   1183  OH2 TIP3  392      36.332   9.241  10.246  1.00  0.00           O
ATOM   1184  H1  TIP3  392      36.427   9.187   9.295  1.00  0.00           H
ATOM   1185  H2  TIP3  392      35.445   8.925  10.417  1.00  0.00           H
ATOM   1186  OH2 TIP3  393      18.409  72.364   6.296  1.00  0.00           O
ATOM   1187  H1  TIP3  393      17.854  73.125   6.124  1.00  0.00           H
ATOM   1188  H2  TIP3  393      18.128  71.713   5.653  1.00  0.00           H
ATOM   1189  OH2 TIP3  394      26.917  42.439  70.271  1.00  0.00           O
ATOM   1190  H1  TIP3  394      27.015  42.479  71.222  1.00  0.00           H
ATOM   1191  H2  TIP3  394      26.285  41.735  70.124  1.00  0.00           H
ATOM   1192  OH2 TIP3  395      33.524   2.477  20.029  1.00  0.00           O
ATOM   1193  H1  TIP3  395      33.903   1.805  19.462  1.00  0.00           H
ATOM   1194  H2  TIP3  395      34.271   2.834  20.510  1.00  0.00           H
ATOM   1195  OH2 TIP3  396      47.619  30.867  40.339  1.00  0.00           O
ATOM   1196  H1  TIP3  396      46.781  31.084  40.747  1.00  0.00           H
ATOM   1197  H2  TIP3  396      47.961  31.706  40.031  1.00  0.00           H
ATOM   1198  OH2 TIP3  397      21.409  10.192  16.829  1.00  0.00           O
ATOM   1199  H1  TIP3  397      21.148  10.802  16.139  1.00  0.00           H
ATOM   1200  H2  TIP3  397      20.775   9.477  16.770  1.00  0.00           H
ATOM   1201  OH2 TIP3  398       5.534  30.563   6.669  1.00  0.00           O
ATOM   1202  H1  TIP3  398       5.680  31.508   6.641  1.00  0.00           H
ATOM   1203  H2  TIP3  398       6.385  30.196   6.913  1.00  0.00           H
ATOM   1204  OH2 TIP3  399      18.190  69.503   2.235  1.00  0.00           O
ATOM   1205  H1  TIP3  399      18.681  70.167   2.718  1.00  0.00           H
ATOM   1206  H2  TIP3  399      17.379  69.942   1.980  1.00  0.00           H
ATOM   1207  OH2 TIP3  400      44.090  25.814  18.121  1.00  0.00           O
ATOM   1208  H1  TIP3  400      44.277  25.694  19.052  1.00  0.00           H
ATOM   1209  H2  TIP3  400      44.474  25.047  17.698  1.00  0.00           H
ATOM   1210  OH2 TIP3  401      35.533  16.551  12.990  1.00  0.00           O
ATOM   1211  H1  TIP3  401      35.567  16.177  13.871  1.00  0.00           H
ATOM   1212  H2  TIP3  401      35.881  15.863  12.424  1.00  0.00           H
ATOM   1213  OH2 TIP3  402      66.345   6.649  14.511  1.00  0.00           O
ATOM   1214  H1  TIP3  402      66.799   7.012  15.271  1.00  0.00           H
ATOM   1215  H2  TIP3  402      65.550   6.255  14.871  1.00  0.00           H
ATOM   1216  OH2 TIP3  403      55.792  45.523  35.177  1.00  0.00           O
ATOM   1217  H1  TIP3  403      56.606  45.199  35.563  1.00  0.00           H
ATOM   1218  H2  TIP3  403      56.015  45.705  34.264  1.00  0.00           H
ATOM   1219  OH2 TIP3  404      41.468  20.064  33.722  1.00  0.00           O
ATOM   1220  H1  TIP3  404      40.693  20.626  33.696  1.00  0.00           H
ATOM   1221  H2  TIP3  404      42.041  20.475  34.369  1.00  0.00           H
ATOM   1222  OH2 TIP3  405      29.468  68.694   2.131  1.00  0.00           O
ATOM   1223  H1  TIP3  405      28.597  68.721   1.735  1.00  0.00           H
ATOM   1224  H2  TIP3  405      29.313  68.403   3.030  1.00  0.00           H
ATOM   1225  OH2 TIP3  406      33.219  69.534  24.713  1.00  0.00           O
ATOM   1226  H1  TIP3  406      34.007  69.338  25.221  1.00  0.00           H
ATOM   1227  H2  TIP3  406      33.133  70.486  24.762  1.00  0.00           H
ATOM   1228  OH2 TIP3  407      27.481  14.612  37.330  1.00  0.00           O
ATOM   1229  H1  TIP3  407      27.700  14.481  36.407  1.00  0.00           H
ATOM   1230  H2  TIP3  407      27.936  13.906  37.788  1.00  0.00           H
ATOM   1231  OH2 TIP3  408       4.682  70.663  46.286  1.00  0.00           O
ATOM   1232  H1  TIP3  408       5.116  71.103  47.018  1.00  0.00           H
ATOM   1233  H2  TIP3  408       5.395  70.260  45.791  1.00  0.00           H
ATOM   1234  OH2 TIP3  409      21.959  67.028  14.306  1.00  0.00           O
ATOM   1235  H1  TIP3  409      21.033  66.868  14.125  1.00  0.00           H
ATOM   1236  H2  TIP3  409      21.974  67.880  14.743  1.00  0.00           H
ATOM   1237  OH2 TIP3  410      32.279  21.825   9.287  1.00  0.00           O
ATOM   1238  H1  TIP3  410      32.939  21.408   9.841  1.00  0.00           H
ATOM   1239  H2  TIP3  410      32.762  22.492   8.799  1.00  0.00           H
ATOM   1240  OH2 TIP3  411      42.236  73.133  68.591  1.00  0.00           O
ATOM   1241  H1  TIP3  411      42.220  73.925  68.054  1.00  0.00           H
ATOM   1242  H2  TIP3  411      42.112  73.448  69.487  1.00  0.00           H
ATOM   1243  OH2 TIP3  412      24.037  22.020  35.910  1.00  0.00           O
ATOM   1244  H1  TIP3  412      23.642  22.319  36.729  1.00  0.00           H
ATOM   1245  H2  TIP3  412      23.296  21.735  35.375  1.00  0.00           H
ATOM   1246  OH2 TIP3  413      49.527  33.638  67.977  1.00  0.00           O
ATOM   1247  H1  TIP3  413      50.235  34.173  68.334  1.00  0.00           H
ATOM   1248  H2  TIP3  413      48.830  34.263  67.779  1.00  0.00           H
ATOM   1249  OH2 TIP3  414      71.143  11.519  27.000  1.00  0.00           O
ATOM   1250  H1  TIP3  414      70.588  11.194  27.709  1.00  0.00           H
ATOM   1251  H2  TIP3  414      71.393  12.401  27.275  1.00  0.00           H
ATOM   1252  OH2 TIP3  415      13.648  14.850  43.897  1.00  0.00           O
ATOM   1253  H1  TIP3  415      13.558  13.949  43.587  1.00  0.00           H
ATOM   1254  H2  TIP3  415      13.338  15.387  43.168  1.00  0.00           H
ATOM   1255  OH2 TIP3  416      21.908   8.315  11.271  1.00  0.00           O
ATOM   1256  H1  TIP3  416      21.801   8.010  12.172  1.00  0.00           H
ATOM   1257  H2  TIP3  416      21.081   8.750  11.065  1.00  0.00           H
ATOM   1258  OH2 TIP3  417      24.720  23.494  21.377  1.00  0.00           O
ATOM   1259  H1  TIP3  417      24.411  24.205  21.938  1.00  0.00           H
ATOM   1260  H2  TIP3  417      25.325  22.998  21.929  1.00  0.00           H
ATOM   1261  OH2 TIP3  418       2.109  21.789  54.489  1.00  0.00           O
ATOM   1262  H1  TIP3  418       2.782  21.877  55.164  1.00  0.00           H
ATOM   1263  H2  TIP3  418       2.207  22.573  53.949  1.00  0.00           H
ATOM   1264  OH2 TIP3  419      18.308  58.860  15.595  1.00  0.00           O
ATOM   1265  H1  TIP3  419      18.413  58.028  16.056  1.00  0.00           H
ATOM   1266  H2  TIP3  419      17.361  59.000  15.566  1.00  0.00           H
ATOM   1267  OH2 TIP3  420      63.488  44.784  59.341  1.00  0.00           O
ATOM   1268  H1  TIP3  420      63.727  43.888  59.106  1.00  0.00           H
ATOM   1269  H2  TIP3  420      63.738  44.867  60.261  1.00  0.00           H
ATOM   1270  OH2 TIP3  421      42.300   7.322   0.263  1.00  0.00           O
ATOM   1271  H1  TIP3  421      42.085   6.395   0.159  1.00  0.00           H
ATOM   1272  H2  TIP3  421      41.654   7.650   0.888  1.00  0.00           H
ATOM   1273  OH2 TIP3  422      66.214  25.671   7.808  1.00  0.00           O
ATOM   1274  H1  TIP3  422      67.079  26.049   7.966  1.00  0.00           H
ATOM   1275  H2  TIP3  422      66.285  25.261   6.946  1.00  0.00           H
ATOM   1276  OH2 TIP3  423      28.138  28.380  32.756  1.00  0.00           O
ATOM   1277  H1  TIP3  423      27.904  29.215  33.163  1.00  0.00           H
ATOM   1278  H2  TIP3  423      28.969  28.139  33.165  1.00  0.00           H
ATOM   1279  OH2 TIP3  424      36.330  14.181   2.359  1.00  0.00           O
ATOM   1280  H1  TIP3  424      36.596  14.748   1.635  1.00  0.00           H
ATOM   1281  H2  TIP3  424      37.148  13.966   2.808  1.00  0.00           H
ATOM   1282  OH2 TIP3  425      41.053  65.074  15.191  1.00  0.00           O
ATOM   1283  H1  TIP3  425      41.243  65.489  16.032  1.00  0.00           H
ATOM   1284  H2  TIP3  425      40.591  65.746  14.690  1.00  0.00           H
ATOM   1285  OH2 TIP3  426      52.234   4.906  17.601  1.00  0.00           O
ATOM   1286  H1  TIP3  426      53.175   5.079  17.624  1.00  0.00           H
ATOM   1287  H2  TIP3  426      52.125   4.103  18.110  1.00  0.00           H
ATOM   1288  OH2 TIP3  427      38.197   6.461  25.933  1.00  0.00           O
ATOM   1289  H1  TIP3  427      37.560   6.289  26.627  1.00  0.00           H
ATOM   1290  H2  TIP3  427      38.804   5.722  25.976  1.00  0.00           H
ATOM   1291  OH2 TIP3  428      10.704  23.230  38.751  1.00  0.00           O
ATOM   1292  H1  TIP3  428      11.381  23.011  39.391  1.00  0.00           H
ATOM   1293  H2  TIP3  428      10.548  24.166  38.877  1.00  0.00           H
ATOM   1294  OH2 TIP3  429      11.094   4.921  12.873  1.00  0.00           O
ATOM   1295  H1  TIP3  429      11.257   4.983  11.932  1.00  0.00           H
ATOM   1296  H2  TIP3  429      11.059   5.830  13.171  1.00  0.00           H
ATOM   1297  OH2 TIP3  430      46.147  66.701  67.302  1.00  0.00           O
ATOM   1298  H1  TIP3  430      45.399  66.134  67.114  1.00  0.00           H
ATOM   1299  H2  TIP3  430      46.744  66.562  66.567  1.00  0.00           H
ATOM   1300  OH2 TIP3  431      31.815   0.493  72.774  1.00  0.00           O
ATOM   1301  H1  TIP3  431      32.404   0.970  73.359  1.00  0.00           H
ATOM   1302  H2  TIP3  431      31.474  -0.224  73.310  1.00  0.00           H
ATOM   1303  OH2 TIP3  432      32.431  56.174  70.330  1.00  0.00           O
ATOM   1304  H1  TIP3  432      33.016  56.176  71.088  1.00  0.00           H
ATOM   1305  H2  TIP3  432      31.707  55.602  70.587  1.00  0.00           H
ATOM   1306  OH2 TIP3  433       7.037  32.655  21.018  1.00  0.00           O
ATOM   1307  H1  TIP3  433       7.582  33.219  21.565  1.00  0.00           H
ATOM   1308  H2  TIP3  433       7.175  31.775  21.368  1.00  0.00           H
ATOM   1309  OH2 TIP3  434      16.511  70.557  30.157  1.00  0.00           O
ATOM   1310  H1  TIP3  434      17.132  69.970  29.726  1.00  0.00           H
ATOM   1311  H2  TIP3  434      16.612  71.391  29.699  1.00  0.00           H
ATOM   1312  OH2 TIP3  435      32.678   2.296  70.652  1.00  0.00           O
ATOM   1313  H1  TIP3  435      32.622   1.643  71.349  1.00  0.00           H
ATOM   1314  H2  TIP3  435      31.771   2.558  70.495  1.00  0.00           H
ATOM   1315  OH2 TIP3  436      12.297   6.305   0.623  1.00  0.00           O
ATOM   1316  H1  TIP3  436      11.560   6.211   1.226  1.00  0.00           H
ATOM   1317  H2  TIP3  436      12.005   5.878  -0.183  1.00  0.00           H
ATOM   1318  OH2 TIP3  437      40.932  30.759  38.203  1.00  0.00           O
ATOM   1319  H1  TIP3  437      41.236  29.860  38.328  1.00  0.00           H
ATOM   1320  H2  TIP3  437      41.416  31.268  38.853  1.00  0.00           H
ATOM   1321  OH2 TIP3  438      32.155   9.811  33.561  1.00  0.00           O
ATOM   1322  H1  TIP3  438      32.570   8.949  33.541  1.00  0.00           H
ATOM   1323  H2  TIP3  438      31.995   9.979  34.489  1.00  0.00           H
ATOM   1324  OH2 TIP3  439      16.450   3.685  24.495  1.00  0.00           O
ATOM   1325  H1  TIP3  439      15.659   3.722  25.033  1.00  0.00           H
ATOM   1326  H2  TIP3  439      16.971   4.434  24.784  1.00  0.00           H
ATOM   1327  OH2 TIP3  440      47.094   0.260   5.253  1.00  0.00           O
ATOM   1328  H1  TIP3  440      46.936  -0.067   4.367  1.00  0.00           H
ATOM   1329  H2  TIP3  440      47.694   0.997   5.133  1.00  0.00           H
ATOM   1330  OH2 TIP3  441      56.025  16.537   9.024  1.00  0.00           O
ATOM   1331  H1  TIP3  441      55.288  16.005   8.724  1.00  0.00           H
ATOM   1332  H2  TIP3  441      56.718  16.370   8.384  1.00  0.00           H
ATOM   1333  OH2 TIP3  442      14.901  23.048   2.249  1.00  0.00           O
ATOM   1334  H1  TIP3  442      15.691  23.416   2.645  1.00  0.00           H
ATOM   1335  H2  TIP3  442      14.920  23.356   1.343  1.00  0.00           H
ATOM   1336  OH2 TIP3  443      56.620  10.020   3.453  1.00  0.00           O
ATOM   1337  H1  TIP3  443      57.259  10.633   3.090  1.00  0.00           H
ATOM   1338  H2  TIP3  443      57.148   9.320   3.835  1.00  0.00           H
ATOM   1339  OH2 TIP3  444      61.516  64.380   9.540  1.00  0.00           O
ATOM   1340  H1  TIP3  444      62.061  63.602   9.663  1.00  0.00           H
ATOM   1341  H2  TIP3  444      60.717  64.193  10.032  1.00  0.00           H
ATOM   1342  OH2 TIP3  445      40.958  64.457  27.744  1.00  0.00           O
ATOM   1343  H1  TIP3  445      41.445  65.104  27.234  1.00  0.00           H
ATOM   1344  H2  TIP3  445      40.591  63.862  27.090  1.00  0.00           H
ATOM   1345  OH2 TIP3  446      14.950   2.181  72.372  1.00  0.00           O
ATOM   1346  H1  TIP3  446      14.926   3.131  72.489  1.00  0.00           H
ATOM   1347  H2  TIP3  446      14.252   1.852  72.937  1.00  0.00           H
ATOM   1348  OH2 TIP3  447      25.710   4.456  51.857  1.00  0.00           O
ATOM   1349  H1  TIP3  447      26.109   4.992  52.542  1.00  0.00           H
ATOM   1350  H2  TIP3  447      25.523   3.620  52.285  1.00  0.00           H
ATOM   1351  OH2 TIP3  448      28.759  16.612  16.046  1.00  0.00           O
ATOM   1352  H1  TIP3  448      28.279  15.960  15.536  1.00  0.00           H
ATOM   1353  H2  TIP3  448      28.319  16.625  16.895  1.00  0.00           H
ATOM   1354  OH2 TIP3  449      70.728   2.473  57.760  1.00  0.00           O
ATOM   1355  H1  TIP3  449      70.453   1.986  56.983  1.00  0.00           H
ATOM   1356  H2  TIP3  449      70.885   1.800  58.422  1.00  0.00           H
ATOM   1357  OH2 TIP3  450      59.782  61.176  70.915  1.00  0.00           O
ATOM   1358  H1  TIP3  450      60.323  61.829  71.358  1.00  0.00           H
ATOM   1359  H2  TIP3  450      60.221  61.029  70.078  1.00  0.00           H
ATOM   1360  OH2 TIP3  451      66.593  64.815   9.503  1.00  0.00           O
ATOM   1361  H1  TIP3  451      66.496  64.111  10.144  1.00  0.00           H
ATOM   1362  H2  TIP3  451      65.710  65.170   9.401  1.00  0.00           H
ATOM   1363  OH2 TIP3  452      36.534  61.864   7.117  1.00  0.00           O
ATOM   1364  H1  TIP3  452      35.689  61.835   7.566  1.00  0.00           H
ATOM   1365  H2  TIP3  452      36.597  61.020   6.670  1.00  0.00           H
ATOM   1366  OH2 TIP3  453      19.158   7.030  72.852  1.00  0.00           O
ATOM   1367  H1  TIP3  453      18.810   7.419  72.050  1.00  0.00           H
ATOM   1368  H2  TIP3  453      18.546   7.300  73.536  1.00  0.00           H
ATOM   1369  OH2 TIP3  454      69.271  11.805  55.950  1.00  0.00           O
ATOM   1370  H1  TIP3  454      68.753  11.085  55.591  1.00  0.00           H
ATOM   1371  H2  TIP3  454      68.640  12.513  56.081  1.00  0.00           H
ATOM   1372  OH2 TIP3  455      39.292  71.791   1.458  1.00  0.00           O
ATOM   1373  H1  TIP3  455      39.353  70.994   1.985  1.00  0.00           H
ATOM   1374  H2  TIP3  455      38.845  71.515   0.657  1.00  0.00           H
ATOM   1375  OH2 TIP3  456      38.812   1.659  10.848  1.00  0.00           O
ATOM   1376  H1  TIP3  456      39.159   0.775  10.724  1.00  0.00           H
ATOM   1377  H2  TIP3  456      38.970   2.098  10.012  1.00  0.00           H
ATOM   1378  OH2 TIP3  457      54.146   0.599  38.792  1.00  0.00           O
ATOM   1379  H1  TIP3  457      54.434  -0.240  38.432  1.00  0.00           H
ATOM   1380  H2  TIP3  457      53.191   0.549  38.784  1.00  0.00           H
ATOM   1381  OH2 TIP3  458      22.507   4.918  31.405  1.00  0.00           O
ATOM   1382  H1  TIP3  458      22.769   5.824  31.242  1.00  0.00           H
ATOM   1383  H2  TIP3  458      23.077   4.627  32.117  1.00  0.00           H
ATOM   1384  OH2 TIP3  459      44.875  26.068  39.382  1.00  0.00           O
ATOM   1385  H1  TIP3  459      45.746  26.317  39.071  1.00  0.00           H
ATOM   1386  H2  TIP3  459      44.390  25.851  38.586  1.00  0.00           H
ATOM   1387  OH2 TIP3  460      65.612   2.582  25.603  1.00  0.00           O
ATOM   1388  H1  TIP3  460      65.640   1.836  25.003  1.00  0.00           H
ATOM   1389  H2  TIP3  460      64.764   2.506  26.040  1.00  0.00           H
ATOM   1390  OH2 TIP3  461      36.234   3.292  16.525  1.00  0.00           O
ATOM   1391  H1  TIP3  461      36.015   3.116  15.610  1.00  0.00           H
ATOM   1392  H2  TIP3  461      36.991   2.735  16.702  1.00  0.00           H
ATOM   1393  OH2 TIP3  462      47.714   7.310  27.286  1.00  0.00           O
ATOM   1394  H1  TIP3  462      48.578   6.897  27.281  1.00  0.00           H
ATOM   1395  H2  TIP3  462      47.251   6.908  26.551  1.00  0.00           H
ATOM   1396  OH2 TIP3  463      18.752   7.028  68.923  1.00  0.00           O
ATOM   1397  H1  TIP3  463      18.685   6.074  68.967  1.00  0.00           H
ATOM   1398  H2  TIP3  463      19.396   7.255  69.593  1.00  0.00           H
ATOM   1399  OH2 TIP3  464      26.120  21.315  27.111  1.00  0.00           O
ATOM   1400  H1  TIP3  464      26.689  21.710  27.771  1.00  0.00           H
ATOM   1401  H2  TIP3  464      25.643  20.632  27.582  1.00  0.00           H
ATOM   1402  OH2 TIP3  465      53.066  30.964  68.680  1.00  0.00           O
ATOM   1403  H1  TIP3  465      53.082  31.853  69.033  1.00  0.00           H
ATOM   1404  H2  TIP3  465      52.135  30.757  68.593  1.00  0.00           H
ATOM   1405  OH2 TIP3  466       4.725  59.373   8.094  1.00  0.00           O
ATOM   1406  H1  TIP3  466       5.112  59.730   7.295  1.00  0.00           H
ATOM   1407  H2  TIP3  466       3.866  59.792   8.153  1.00  0.00           H
ATOM   1408  OH2 TIP3  467      72.673  35.650  66.921  1.00  0.00           O
ATOM   1409  H1  TIP3  467      73.367  35.706  66.264  1.00  0.00           H
ATOM   1410  H2  TIP3  467      72.291  36.527  66.940  1.00  0.00           H
ATOM   1411  OH2 TIP3  468      40.764  16.893  13.151  1.00  0.00           O
ATOM   1412  H1  TIP3  468      40.910  17.588  12.509  1.00  0.00           H
ATOM   1413  H2  TIP3  468      39.822  16.919  13.323  1.00  0.00           H
ATOM   1414  OH2 TIP3  469      27.750  72.960  22.606  1.00  0.00           O
ATOM   1415  H1  TIP3  469      27.378  72.321  23.214  1.00  0.00           H
ATOM   1416  H2  TIP3  469      28.482  73.349  23.085  1.00  0.00           H
ATOM   1417  OH2 TIP3  470      20.545  14.002  60.798  1.00  0.00           O
ATOM   1418  H1  TIP3  470      20.349  13.299  60.179  1.00  0.00           H
ATOM   1419  H2  TIP3  470      21.357  13.726  61.224  1.00  0.00           H
ATOM   1420  OH2 TIP3  471      36.548  36.333   8.016  1.00  0.00           O
ATOM   1421  H1  TIP3  471      36.227  35.640   8.593  1.00  0.00           H
ATOM   1422  H2  TIP3  471      36.567  37.115   8.567  1.00  0.00           H
ATOM   1423  OH2 TIP3  472      30.403  10.839  60.570  1.00  0.00           O
ATOM   1424  H1  TIP3  472      29.508  10.725  60.890  1.00  0.00           H
ATOM   1425  H2  TIP3  472      30.443  10.308  59.775  1.00  0.00           H
ATOM   1426  OH2 TIP3  473      27.082  22.172  22.395  1.00  0.00           O
ATOM   1427  H1  TIP3  473      27.771  22.073  21.738  1.00  0.00           H
ATOM   1428  H2  TIP3  473      27.411  21.702  23.161  1.00  0.00           H
ATOM   1429  OH2 TIP3  474      20.873  16.109  59.160  1.00  0.00           O
ATOM   1430  H1  TIP3  474      21.266  15.594  59.865  1.00  0.00           H
ATOM   1431  H2  TIP3  474      19.930  16.004  59.283  1.00  0.00           H
ATOM   1432  OH2 TIP3  475       4.945  52.427  57.387  1.00  0.00           O
ATOM   1433  H1  TIP3  475       4.100  52.169  57.755  1.00  0.00           H
ATOM   1434  H2  TIP3  475       5.568  51.802  57.755  1.00  0.00           H
ATOM   1435  OH2 TIP3  476      43.354   2.670   9.130  1.00  0.00           O
ATOM   1436  H1  TIP3  476      43.116   2.029   8.461  1.00  0.00           H
ATOM   1437  H2  TIP3  476      44.307   2.606   9.197  1.00  0.00           H
ATOM   1438  OH2 TIP3  477      61.232  64.866  15.378  1.00  0.00           O
ATOM   1439  H1  TIP3  477      61.182  65.493  16.100  1.00  0.00           H
ATOM   1440  H2  TIP3  477      60.412  64.988  14.897  1.00  0.00           H
ATOM   1441  OH2 TIP3  478      41.044  23.761  70.833  1.00  0.00           O
ATOM   1442  H1  TIP3  478      40.212  23.794  71.305  1.00  0.00           H
ATOM   1443  H2  TIP3  478      41.408  22.902  71.047  1.00  0.00           H
ATOM   1444  OH2 TIP3  479       3.387  69.228   2.379  1.00  0.00           O
ATOM   1445  H1  TIP3  479       2.981  69.822   1.748  1.00  0.00           H
ATOM   1446  H2  TIP3  479       3.101  69.552   3.233  1.00  0.00           H
ATOM   1447  OH2 TIP3  480      49.191  16.235  28.743  1.00  0.00           O
ATOM   1448  H1  TIP3  480      48.970  17.159  28.865  1.00  0.00           H
ATOM   1449  H2  TIP3  480      49.981  16.107  29.268  1.00  0.00           H
ATOM   1450  OH2 TIP3  481      63.680  17.164   9.434  1.00  0.00           O
ATOM   1451  H1  TIP3  481      64.224  16.919   8.685  1.00  0.00           H
ATOM   1452  H2  TIP3  481      62.784  17.137   9.099  1.00  0.00           H
ATOM   1453  OH2 TIP3  482      54.767  23.080   0.904  1.00  0.00           O
ATOM   1454  H1  TIP3  482      54.580  23.227  -0.023  1.00  0.00           H
ATOM   1455  H2  TIP3  482      53.909  23.094   1.328  1.00  0.00           H
ATOM   1456  OH2 TIP3  483      42.155   8.206  62.691  1.00  0.00           O
ATOM   1457  H1  TIP3  483      42.196   7.456  62.098  1.00  0.00           H
ATOM   1458  H2  TIP3  483      41.656   7.890  63.444  1.00  0.00           H
ATOM   1459  OH2 TIP3  484      42.456  15.575  69.877  1.00  0.00           O
ATOM   1460  H1  TIP3  484      42.748  14.774  70.312  1.00  0.00           H
ATOM   1461  H2  TIP3  484      42.122  15.280  69.030  1.00  0.00           H
ATOM   1462  OH2 TIP3  485      58.534   8.661  61.618  1.00  0.00           O
ATOM   1463  H1  TIP3  485      59.113   8.466  60.881  1.00  0.00           H
ATOM   1464  H2  TIP3  485      59.000   8.328  62.385  1.00  0.00           H
ATOM   1465  OH2 TIP3  486      26.674   0.779  64.317  1.00  0.00           O
ATOM   1466  H1  TIP3  486      27.017   1.283  65.055  1.00  0.00           H
ATOM   1467  H2  TIP3  486      25.883   0.361  64.658  1.00  0.00           H
ATOM   1468  OH2 TIP3  487      47.409  63.608  69.288  1.00  0.00           O
ATOM   1469  H1  TIP3  487      48.227  63.591  69.784  1.00  0.00           H
ATOM   1470  H2  TIP3  487      47.637  63.240  68.435  1.00  0.00           H
ATOM   1471  OH2 TIP3  488      47.368  46.514   8.613  1.00  0.00           O
ATOM   1472  H1  TIP3  488      47.154  47.421   8.833  1.00  0.00           H
ATOM   1473  H2  TIP3  488      47.869  46.197   9.364  1.00  0.00           H
ATOM   1474  OH2 TIP3  489      70.742  48.909   2.860  1.00  0.00           O
ATOM   1475  H1  TIP3  489      71.309  49.140   2.124  1.00  0.00           H
ATOM   1476  H2  TIP3  489      70.021  48.420   2.463  1.00  0.00           H
ATOM   1477  OH2 TIP3  490      21.840   6.963   8.870  1.00  0.00           O
ATOM   1478  H1  TIP3  490      21.747   7.392   9.721  1.00  0.00           H
ATOM   1479  H2  TIP3  490      22.632   6.432   8.955  1.00  0.00           H
ATOM   1480  OH2 TIP3  491      69.599   6.982  72.126  1.00  0.00           O
ATOM   1481  H1  TIP3  491      70.289   7.138  72.770  1.00  0.00           H
ATOM   1482  H2  TIP3  491      70.064   6.870  71.298  1.00  0.00           H
ATOM   1483  OH2 TIP3  492      25.406  38.590  10.974  1.00  0.00           O
ATOM   1484  H1  TIP3  492      25.198  37.710  11.290  1.00  0.00           H
ATOM   1485  H2  TIP3  492      26.254  38.495  10.541  1.00  0.00           H
ATOM   1486  OH2 TIP3  493      57.311  68.348  28.782  1.00  0.00           O
ATOM   1487  H1  TIP3  493      56.384  68.582  28.819  1.00  0.00           H
ATOM   1488  H2  TIP3  493      57.467  68.129  27.864  1.00  0.00           H
ATOM   1489  OH2 TIP3  494      38.646  10.553  24.295  1.00  0.00           O
ATOM   1490  H1  TIP3  494      39.210   9.780  24.325  1.00  0.00           H
ATOM   1491  H2  TIP3  494      38.435  10.660  23.368  1.00  0.00           H
ATOM   1492  OH2 TIP3  495      67.643  64.204  69.876  1.00  0.00           O
ATOM   1493  H1  TIP3  495      68.583  64.084  70.006  1.00  0.00           H
ATOM   1494  H2  TIP3  495      67.538  64.274  68.927  1.00  0.00           H
ATOM   1495  OH2 TIP3  496      52.006   6.247  29.611  1.00  0.00           O
ATOM   1496  H1  TIP3  496      51.211   6.060  29.112  1.00  0.00           H
ATOM   1497  H2  TIP3  496      52.493   5.423  29.604  1.00  0.00           H
ATOM   1498  OH2 TIP3  497      72.441   2.153  21.628  1.00  0.00           O
ATOM   1499  H1  TIP3  497      71.570   2.004  21.261  1.00  0.00           H
ATOM   1500  H2  TIP3  497      72.955   2.492  20.895  1.00  0.00           H
ATOM   1501  OH2 TIP3  498      47.119  73.150  12.914  1.00  0.00           O
ATOM   1502  H1  TIP3  498      46.479  72.532  12.562  1.00  0.00           H
ATOM   1503  H2  TIP3  498      46.816  73.328  13.804  1.00  0.00           H
ATOM   1504  OH2 TIP3  499      49.061  67.695   9.393  1.00  0.00           O
ATOM   1505  H1  TIP3  499      49.428  68.566   9.242  1.00  0.00           H
ATOM   1506  H2  TIP3  499      48.116  67.837   9.437  1.00  0.00           H
ATOM   1507  OH2 TIP3  500      58.808  57.924  71.426  1.00  0.00           O
ATOM   1508  H1  TIP3  500      58.794  57.795  72.375  1.00  0.00           H
ATOM   1509  H2  TIP3  500      59.157  58.808  71.310  1.00  0.00           H
ATOM   1510  OH2 TIP3  501      14.818  66.912  22.971  1.00  0.00           O
ATOM   1511  H1  TIP3  501      14.119  66.566  23.526  1.00  0.00           H
ATOM   1512  H2  TIP3  501      14.788  66.371  22.182  1.00  0.00           H
ATOM   1513  OH2 TIP3  502      71.039  15.236  61.693  1.00  0.00           O
ATOM   1514  H1  TIP3  502      71.456  14.807  60.946  1.00  0.00           H
ATOM   1515  H2  TIP3  502      71.724  15.793  62.063  1.00  0.00           H
ATOM   1516  OH2 TIP3  503      37.374   2.218  22.590  1.00  0.00           O
ATOM   1517  H1  TIP3  503      38.254   2.379  22.249  1.00  0.00           H
ATOM   1518  H2  TIP3  503      37.440   2.410  23.525  1.00  0.00           H
ATOM   1519  OH2 TIP3  504      39.332   9.934  17.044  1.00  0.00           O
ATOM   1520  H1  TIP3  504      38.941   9.610  16.232  1.00  0.00           H
ATOM   1521  H2  TIP3  504      39.848  10.694  16.774  1.00  0.00           H
ATOM   1522  OH2 TIP3  505      45.783   5.275  16.999  1.00  0.00           O
ATOM   1523  H1  TIP3  505      45.877   4.332  17.134  1.00  0.00           H
ATOM   1524  H2  TIP3  505      46.653   5.632  17.177  1.00  0.00           H
ATOM   1525  OH2 TIP3  506      52.227  13.205  11.725  1.00  0.00           O
ATOM   1526  H1  TIP3  506      52.848  12.502  11.919  1.00  0.00           H
ATOM   1527  H2  TIP3  506      51.406  12.916  12.123  1.00  0.00           H
ATOM   1528  OH2 TIP3  507      40.185  22.008  60.295  1.00  0.00           O
ATOM   1529  H1  TIP3  507      40.349  21.099  60.043  1.00  0.00           H
ATOM   1530  H2  TIP3  507      39.999  22.456  59.470  1.00  0.00           H
ATOM   1531  OH2 TIP3  508      41.385  61.296  23.192  1.00  0.00           O
ATOM   1532  H1  TIP3  508      41.383  61.760  22.355  1.00  0.00           H
ATOM   1533  H2  TIP3  508      41.286  61.986  23.849  1.00  0.00           H
ATOM   1534  OH2 TIP3  509      44.684  50.619   7.421  1.00  0.00           O
ATOM   1535  H1  TIP3  509      44.438  50.927   6.548  1.00  0.00           H
ATOM   1536  H2  TIP3  509      45.639  50.559   7.395  1.00  0.00           H
ATOM   1537  OH2 TIP3  510      43.383  17.828  19.707  1.00  0.00           O
ATOM   1538  H1  TIP3  510      43.843  18.440  19.132  1.00  0.00           H
ATOM   1539  H2  TIP3  510      42.461  18.073  19.630  1.00  0.00           H
ATOM   1540  OH2 TIP3  511      42.302  14.985  11.987  1.00  0.00           O
ATOM   1541  H1  TIP3  511      42.887  14.503  12.573  1.00  0.00           H
ATOM   1542  H2  TIP3  511      41.864  15.620  12.554  1.00  0.00           H
ATOM   1543  OH2 TIP3  512      14.746  38.822  54.115  1.00  0.00           O
ATOM   1544  H1  TIP3  512      14.551  39.626  54.597  1.00  0.00           H
ATOM   1545  H2  TIP3  512      14.884  38.163  54.794  1.00  0.00           H
ATOM   1546  OH2 TIP3  513      13.712  33.341  56.699  1.00  0.00           O
ATOM   1547  H1  TIP3  513      13.800  32.514  56.225  1.00  0.00           H
ATOM   1548  H2  TIP3  513      14.561  33.467  57.122  1.00  0.00           H
ATOM   1549  OH2 TIP3  514      30.397  61.946   3.902  1.00  0.00           O
ATOM   1550  H1  TIP3  514      31.302  61.720   4.114  1.00  0.00           H
ATOM   1551  H2  TIP3  514      30.434  62.865   3.636  1.00  0.00           H
ATOM   1552  OH2 TIP3  515      66.808  42.150   7.024  1.00  0.00           O
ATOM   1553  H1  TIP3  515      66.938  41.320   6.566  1.00  0.00           H
ATOM   1554  H2  TIP3  515      66.587  41.896   7.921  1.00  0.00           H
ATOM   1555  OH2 TIP3  516      22.614  11.627  25.583  1.00  0.00           O
ATOM   1556  H1  TIP3  516      22.963  12.390  25.124  1.00  0.00           H
ATOM   1557  H2  TIP3  516      23.377  11.226  25.998  1.00  0.00           H
ATOM   1558  OH2 TIP3  517      17.982   2.069   4.840  1.00  0.00           O
ATOM   1559  H1  TIP3  517      18.631   2.673   4.479  1.00  0.00           H
ATOM   1560  H2  TIP3  517      17.138   2.470   4.632  1.00  0.00           H
ATOM   1561  OH2 TIP3  518      42.015  18.600   0.799  1.00  0.00           O
ATOM   1562  H1  TIP3  518      41.366  18.904   0.164  1.00  0.00           H
ATOM   1563  H2  TIP3  518      42.343  17.779   0.433  1.00  0.00           H
ATOM   1564  OH2 TIP3  519      32.165  60.518  57.306  1.00  0.00           O
ATOM   1565  H1  TIP3  519      31.246  60.265  57.224  1.00  0.00           H
ATOM   1566  H2  TIP3  519      32.651  59.706  57.160  1.00  0.00           H
ATOM   1567  OH2 TIP3  520      70.358   0.191   0.788  1.00  0.00           O
ATOM   1568  H1  TIP3  520      69.471   0.103   0.440  1.00  0.00           H
ATOM   1569  H2  TIP3  520      70.806   0.761   0.164  1.00  0.00           H
ATOM   1570  OH2 TIP3  521      35.916   6.404  69.356  1.00  0.00           O
ATOM   1571  H1  TIP3  521      35.743   6.619  68.440  1.00  0.00           H
ATOM   1572  H2  TIP3  521      36.856   6.224  69.387  1.00  0.00           H
ATOM   1573  OH2 TIP3  522      40.856  67.612   3.764  1.00  0.00           O
ATOM   1574  H1  TIP3  522      41.309  66.801   3.993  1.00  0.00           H
ATOM   1575  H2  TIP3  522      41.555  68.211   3.501  1.00  0.00           H
ATOM   1576  OH2 TIP3  523      34.473   1.932   9.952  1.00  0.00           O
ATOM   1577  H1  TIP3  523      34.801   1.064  10.191  1.00  0.00           H
ATOM   1578  H2  TIP3  523      35.120   2.539  10.312  1.00  0.00           H
ATOM   1579  OH2 TIP3  524      54.322  50.589  19.807  1.00  0.00           O
ATOM   1580  H1  TIP3  524      54.825  50.007  20.377  1.00  0.00           H
ATOM   1581  H2  TIP3  524      54.221  50.097  18.992  1.00  0.00           H
ATOM   1582  OH2 TIP3  525      28.902   2.576   7.374  1.00  0.00           O
ATOM   1583  H1  TIP3  525      29.740   2.678   6.923  1.00  0.00           H
ATOM   1584  H2  TIP3  525      28.912   3.248   8.056  1.00  0.00           H
ATOM   1585  OH2 TIP3  526      49.924  70.416   9.728  1.00  0.00           O
ATOM   1586  H1  TIP3  526      49.302  70.388   9.001  1.00  0.00           H
ATOM   1587  H2  TIP3  526      49.514  70.993  10.373  1.00  0.00           H
ATOM   1588  OH2 TIP3  527      10.238  23.637  32.343  1.00  0.00           O
ATOM   1589  H1  TIP3  527      10.601  24.399  32.795  1.00  0.00           H
ATOM   1590  H2  TIP3  527       9.333  23.584  32.652  1.00  0.00           H
ATOM   1591  OH2 TIP3  528      48.152  44.616  15.686  1.00  0.00           O
ATOM   1592  H1  TIP3  528      47.425  44.465  15.081  1.00  0.00           H
ATOM   1593  H2  TIP3  528      47.992  44.010  16.409  1.00  0.00           H
ATOM   1594  OH2 TIP3  529      54.769   4.795  17.601  1.00  0.00           O
ATOM   1595  H1  TIP3  529      55.537   5.349  17.463  1.00  0.00           H
ATOM   1596  H2  TIP3  529      55.110   4.015  18.039  1.00  0.00           H
ATOM   1597  OH2 TIP3  530      65.496  70.523  11.880  1.00  0.00           O
ATOM   1598  H1  TIP3  530      65.124  71.238  11.366  1.00  0.00           H
ATOM   1599  H2  TIP3  530      64.769  69.913  12.006  1.00  0.00           H
ATOM   1600  OH2 TIP3  531      40.804  12.452   3.384  1.00  0.00           O
ATOM   1601  H1  TIP3  531      41.107  11.546   3.435  1.00  0.00           H
ATOM   1602  H2  TIP3  531      41.496  12.961   3.806  1.00  0.00           H
ATOM   1603  OH2 TIP3  532      51.078  53.054  19.630  1.00  0.00           O
ATOM   1604  H1  TIP3  532      51.825  53.445  20.083  1.00  0.00           H
ATOM   1605  H2  TIP3  532      51.041  52.156  19.959  1.00  0.00           H
ATOM   1606  OH2 TIP3  533      31.993  16.844  29.285  1.00  0.00           O
ATOM   1607  H1  TIP3  533      32.867  16.825  29.673  1.00  0.00           H
ATOM   1608  H2  TIP3  533      32.002  17.609  28.710  1.00  0.00           H
ATOM   1609  OH2 TIP3  534      60.390  18.285  44.694  1.00  0.00           O
ATOM   1610  H1  TIP3  534      60.078  17.526  45.188  1.00  0.00           H
ATOM   1611  H2  TIP3  534      60.963  17.915  44.022  1.00  0.00           H
ATOM   1612  OH2 TIP3  535      53.486  63.995  62.925  1.00  0.00           O
ATOM   1613  H1  TIP3  535      54.368  63.770  62.629  1.00  0.00           H
ATOM   1614  H2  TIP3  535      53.590  64.201  63.854  1.00  0.00           H
ATOM   1615  OH2 TIP3  536      43.083   1.562  21.068  1.00  0.00           O
ATOM   1616  H1  TIP3  536      43.826   0.971  21.190  1.00  0.00           H
ATOM   1617  H2  TIP3  536      42.688   1.283  20.242  1.00  0.00           H
ATOM   1618  OH2 TIP3  537      31.691  29.253  65.688  1.00  0.00           O
ATOM   1619  H1  TIP3  537      32.103  30.091  65.899  1.00  0.00           H
ATOM   1620  H2  TIP3  537      32.285  28.596  66.051  1.00  0.00           H
ATOM   1621  OH2 TIP3  538      65.948  55.247  25.250  1.00  0.00           O
ATOM   1622  H1  TIP3  538      65.195  55.420  24.685  1.00  0.00           H
ATOM   1623  H2  TIP3  538      66.686  55.161  24.646  1.00  0.00           H
ATOM   1624  OH2 TIP3  539      43.226  59.152   4.056  1.00  0.00           O
ATOM   1625  H1  TIP3  539      42.481  58.671   4.415  1.00  0.00           H
ATOM   1626  H2  TIP3  539      43.738  58.489   3.591  1.00  0.00           H
ATOM   1627  OH2 TIP3  540      66.425  27.868   2.320  1.00  0.00           O
ATOM   1628  H1  TIP3  540      67.357  27.669   2.417  1.00  0.00           H
ATOM   1629  H2  TIP3  540      66.388  28.824   2.270  1.00  0.00           H
ATOM   1630  OH2 TIP3  541      47.235  14.161  63.507  1.00  0.00           O
ATOM   1631  H1  TIP3  541      46.833  14.289  64.366  1.00  0.00           H
ATOM   1632  H2  TIP3  541      46.503  13.956  62.927  1.00  0.00           H
ATOM   1633  OH2 TIP3  542      38.060  58.437   4.176  1.00  0.00           O
ATOM   1634  H1  TIP3  542      38.202  59.012   3.425  1.00  0.00           H
ATOM   1635  H2  TIP3  542      37.446  57.775   3.859  1.00  0.00           H
ATOM   1636  OH2 TIP3  543      10.229  11.312   7.398  1.00  0.00           O
ATOM   1637  H1  TIP3  543      10.577  11.575   6.546  1.00  0.00           H
ATOM   1638  H2  TIP3  543      10.039  12.138   7.844  1.00  0.00           H
ATOM   1639  OH2 TIP3  544      39.464  27.127   6.243  1.00  0.00           O
ATOM   1640  H1  TIP3  544      38.574  26.775   6.264  1.00  0.00           H
ATOM   1641  H2  TIP3  544      39.352  28.051   6.021  1.00  0.00           H
ATOM   1642  OH2 TIP3  545      46.835  20.299  73.096  1.00  0.00           O
ATOM   1643  H1  TIP3  545      46.491  20.717  72.306  1.00  0.00           H
ATOM   1644  H2  TIP3  545      46.110  19.763  73.418  1.00  0.00           H
ATOM   1645  OH2 TIP3  546      49.477  27.743  67.574  1.00  0.00           O
ATOM   1646  H1  TIP3  546      49.359  27.138  66.841  1.00  0.00           H
ATOM   1647  H2  TIP3  546      48.610  28.122  67.715  1.00  0.00           H
ATOM   1648  OH2 TIP3  547      33.237  28.243   7.395  1.00  0.00           O
ATOM   1649  H1  TIP3  547      33.104  27.632   6.670  1.00  0.00           H
ATOM   1650  H2  TIP3  547      33.775  28.942   7.024  1.00  0.00           H
ATOM   1651  OH2 TIP3  548      53.386  60.351   2.082  1.00  0.00           O
ATOM   1652  H1  TIP3  548      53.008  61.222   1.962  1.00  0.00           H
ATOM   1653  H2  TIP3  548      54.256  60.411   1.685  1.00  0.00           H
ATOM   1654  OH2 TIP3  549      45.916  29.131  13.177  1.00  0.00           O
ATOM   1655  H1  TIP3  549      45.617  29.884  12.668  1.00  0.00           H
ATOM   1656  H2  TIP3  549      46.479  29.507  13.854  1.00  0.00           H
ATOM   1657  OH2 TIP3  550      43.342  12.247  40.462  1.00  0.00           O
ATOM   1658  H1  TIP3  550      44.215  12.217  40.071  1.00  0.00           H
ATOM   1659  H2  TIP3  550      42.750  12.362  39.719  1.00  0.00           H
ATOM   1660  OH2 TIP3  551      57.338  13.881  72.622  1.00  0.00           O
ATOM   1661  H1  TIP3  551      57.904  14.130  71.892  1.00  0.00           H
ATOM   1662  H2  TIP3  551      57.773  14.238  73.396  1.00  0.00           H
ATOM   1663  OH2 TIP3  552      42.282  24.662  33.107  1.00  0.00           O
ATOM   1664  H1  TIP3  552      41.635  24.147  33.587  1.00  0.00           H
ATOM   1665  H2  TIP3  552      41.936  24.712  32.216  1.00  0.00           H
ATOM   1666  OH2 TIP3  553      51.928  72.053  60.218  1.00  0.00           O
ATOM   1667  H1  TIP3  553      51.189  72.661  60.244  1.00  0.00           H
ATOM   1668  H2  TIP3  553      52.647  72.532  60.630  1.00  0.00           H
ATOM   1669  OH2 TIP3  554      32.391   8.598  24.784  1.00  0.00           O
ATOM   1670  H1  TIP3  554      32.897   9.228  24.270  1.00  0.00           H
ATOM   1671  H2  TIP3  554      31.563   8.514  24.311  1.00  0.00           H
ATOM   1672  OH2 TIP3  555      56.613  54.164  14.735  1.00  0.00           O
ATOM   1673  H1  TIP3  555      56.752  53.690  15.555  1.00  0.00           H
ATOM   1674  H2  TIP3  555      56.638  53.486  14.060  1.00  0.00           H
ATOM   1675  OH2 TIP3  556      54.430   6.096  59.972  1.00  0.00           O
ATOM   1676  H1  TIP3  556      53.617   6.201  59.477  1.00  0.00           H
ATOM   1677  H2  TIP3  556      54.148   5.801  60.837  1.00  0.00           H
ATOM   1678  OH2 TIP3  557      61.993   4.860  71.940  1.00  0.00           O
ATOM   1679  H1  TIP3  557      62.211   5.766  71.718  1.00  0.00           H
ATOM   1680  H2  TIP3  557      61.108   4.736  71.598  1.00  0.00           H
ATOM   1681  OH2 TIP3  558      13.595   6.655   7.127  1.00  0.00           O
ATOM   1682  H1  TIP3  558      13.235   6.034   7.760  1.00  0.00           H
ATOM   1683  H2  TIP3  558      14.542   6.612   7.261  1.00  0.00           H
ATOM   1684  OH2 TIP3  559      20.177  65.517  29.744  1.00  0.00           O
ATOM   1685  H1  TIP3  559      20.211  64.763  29.154  1.00  0.00           H
ATOM   1686  H2  TIP3  559      21.093  65.693  29.960  1.00  0.00           H
ATOM   1687  OH2 TIP3  560       6.005  71.513   5.384  1.00  0.00           O
ATOM   1688  H1  TIP3  560       5.872  70.654   5.785  1.00  0.00           H
ATOM   1689  H2  TIP3  560       5.997  71.341   4.442  1.00  0.00           H
ATOM   1690  OH2 TIP3  561      20.298   7.739  13.384  1.00  0.00           O
ATOM   1691  H1  TIP3  561      21.143   7.377  13.650  1.00  0.00           H
ATOM   1692  H2  TIP3  561      19.769   6.973  13.160  1.00  0.00           H
ATOM   1693  OH2 TIP3  562      40.520  22.481  13.031  1.00  0.00           O
ATOM   1694  H1  TIP3  562      40.126  22.198  13.856  1.00  0.00           H
ATOM   1695  H2  TIP3  562      40.859  23.357  13.216  1.00  0.00           H
ATOM   1696  OH2 TIP3  563      47.648  40.469  36.989  1.00  0.00           O
ATOM   1697  H1  TIP3  563      48.111  40.706  37.793  1.00  0.00           H
ATOM   1698  H2  TIP3  563      48.179  40.843  36.287  1.00  0.00           H
ATOM   1699  OH2 TIP3  564      40.135  18.009   4.839  1.00  0.00           O
ATOM   1700  H1  TIP3  564      39.432  18.064   5.486  1.00  0.00           H
ATOM   1701  H2  TIP3  564      40.858  17.589   5.305  1.00  0.00           H
ATOM   1702  OH2 TIP3  565      36.566  59.319   6.365  1.00  0.00           O
ATOM   1703  H1  TIP3  565      35.647  59.188   6.130  1.00  0.00           H
ATOM   1704  H2  TIP3  565      37.056  58.880   5.669  1.00  0.00           H
ATOM   1705  OH2 TIP3  566      48.487  23.218  30.482  1.00  0.00           O
ATOM   1706  H1  TIP3  566      49.298  23.215  30.990  1.00  0.00           H
ATOM   1707  H2  TIP3  566      48.754  22.952  29.602  1.00  0.00           H
ATOM   1708  OH2 TIP3  567      44.333  23.313   7.747  1.00  0.00           O
ATOM   1709  H1  TIP3  567      44.043  22.426   7.534  1.00  0.00           H
ATOM   1710  H2  TIP3  567      45.287  23.278   7.673  1.00  0.00           H
ATOM   1711  OH2 TIP3  568      48.802  41.721  39.603  1.00  0.00           O
ATOM   1712  H1  TIP3  568      48.991  42.309  38.872  1.00  0.00           H
ATOM   1713  H2  TIP3  568      48.752  42.295  40.367  1.00  0.00           H
ATOM   1714  OH2 TIP3  569      50.379   2.984   0.836  1.00  0.00           O
ATOM   1715  H1  TIP3  569      50.659   2.467   1.591  1.00  0.00           H
ATOM   1716  H2  TIP3  569      49.430   3.064   0.938  1.00  0.00           H
ATOM   1717  OH2 TIP3  570      40.486  64.274   2.939  1.00  0.00           O
ATOM   1718  H1  TIP3  570      41.071  64.630   3.608  1.00  0.00           H
ATOM   1719  H2  TIP3  570      41.029  64.214   2.153  1.00  0.00           H
ATOM   1720  OH2 TIP3  571      39.547   7.300  53.646  1.00  0.00           O
ATOM   1721  H1  TIP3  571      40.163   7.855  54.123  1.00  0.00           H
ATOM   1722  H2  TIP3  571      38.777   7.253  54.214  1.00  0.00           H
ATOM   1723  OH2 TIP3  572      54.172  17.749  36.096  1.00  0.00           O
ATOM   1724  H1  TIP3  572      54.755  18.507  36.146  1.00  0.00           H
ATOM   1725  H2  TIP3  572      53.451  17.961  36.689  1.00  0.00           H
ATOM   1726  OH2 TIP3  573      19.142  12.122  33.020  1.00  0.00           O
ATOM   1727  H1  TIP3  573      19.942  12.570  32.747  1.00  0.00           H
ATOM   1728  H2  TIP3  573      19.442  11.434  33.614  1.00  0.00           H
ATOM   1729  OH2 TIP3  574      61.911  69.814  35.203  1.00  0.00           O
ATOM   1730  H1  TIP3  574      62.407  70.631  35.260  1.00  0.00           H
ATOM   1731  H2  TIP3  574      60.995  70.090  35.183  1.00  0.00           H
ATOM   1732  OH2 TIP3  575      37.203   0.663  16.194  1.00  0.00           O
ATOM   1733  H1  TIP3  575      38.160   0.675  16.162  1.00  0.00           H
ATOM   1734  H2  TIP3  575      36.944   0.157  15.424  1.00  0.00           H
ATOM   1735  OH2 TIP3  576      42.456  71.061  72.012  1.00  0.00           O
ATOM   1736  H1  TIP3  576      43.109  71.099  71.313  1.00  0.00           H
ATOM   1737  H2  TIP3  576      42.573  70.196  72.404  1.00  0.00           H
ATOM   1738  OH2 TIP3  577      62.142  32.854  12.310  1.00  0.00           O
ATOM   1739  H1  TIP3  577      61.220  32.840  12.055  1.00  0.00           H
ATOM   1740  H2  TIP3  577      62.340  31.947  12.546  1.00  0.00           H
ATOM   1741  OH2 TIP3  578      63.578  66.783  18.339  1.00  0.00           O
ATOM   1742  H1  TIP3  578      64.366  67.138  18.751  1.00  0.00           H
ATOM   1743  H2  TIP3  578      63.878  66.450  17.494  1.00  0.00           H
ATOM   1744  OH2 TIP3  579       0.222  45.442  11.978  1.00  0.00           O
ATOM   1745  H1  TIP3  579       0.299  44.629  11.479  1.00  0.00           H
ATOM   1746  H2  TIP3  579      -0.124  45.171  12.828  1.00  0.00           H
ATOM   1747  OH2 TIP3  580      35.464  70.284  19.360  1.00  0.00           O
ATOM   1748  H1  TIP3  580      36.211  69.937  18.872  1.00  0.00           H
ATOM   1749  H2  TIP3  580      35.852  70.876  20.004  1.00  0.00           H
ATOM   1750  OH2 TIP3  581      55.669  65.847  10.172  1.00  0.00           O
ATOM   1751  H1  TIP3  581      54.938  66.434   9.982  1.00  0.00           H
ATOM   1752  H2  TIP3  581      55.341  64.976   9.949  1.00  0.00           H
ATOM   1753  OH2 TIP3  582      69.150  18.740  47.572  1.00  0.00           O
ATOM   1754  H1  TIP3  582      68.670  17.985  47.230  1.00  0.00           H
ATOM   1755  H2  TIP3  582      69.398  18.484  48.461  1.00  0.00           H
ATOM   1756  OH2 TIP3  583      47.508  46.771  70.760  1.00  0.00           O
ATOM   1757  H1  TIP3  583      47.829  47.090  69.917  1.00  0.00           H
ATOM   1758  H2  TIP3  583      47.843  45.876  70.821  1.00  0.00           H
ATOM   1759  OH2 TIP3  584      38.851   0.360  52.604  1.00  0.00           O
ATOM   1760  H1  TIP3  584      38.421   1.129  52.228  1.00  0.00           H
ATOM   1761  H2  TIP3  584      39.526   0.721  53.180  1.00  0.00           H
ATOM   1762  OH2 TIP3  585      54.491  63.918  13.428  1.00  0.00           O
ATOM   1763  H1  TIP3  585      54.107  63.072  13.198  1.00  0.00           H
ATOM   1764  H2  TIP3  585      54.076  64.540  12.830  1.00  0.00           H
ATOM   1765  OH2 TIP3  586      35.462  15.990  24.309  1.00  0.00           O
ATOM   1766  H1  TIP3  586      34.593  15.967  24.710  1.00  0.00           H
ATOM   1767  H2  TIP3  586      35.665  15.074  24.123  1.00  0.00           H
ATOM   1768  OH2 TIP3  587      30.967  19.908  17.554  1.00  0.00           O
ATOM   1769  H1  TIP3  587      31.649  20.539  17.327  1.00  0.00           H
ATOM   1770  H2  TIP3  587      30.542  19.702  16.721  1.00  0.00           H
ATOM   1771  OH2 TIP3  588      57.501   7.923   1.538  1.00  0.00           O
ATOM   1772  H1  TIP3  588      57.825   8.812   1.395  1.00  0.00           H
ATOM   1773  H2  TIP3  588      56.710   7.867   1.002  1.00  0.00           H
ATOM   1774  OH2 TIP3  589      49.430  24.083  13.303  1.00  0.00           O
ATOM   1775  H1  TIP3  589      49.971  24.540  13.947  1.00  0.00           H
ATOM   1776  H2  TIP3  589      48.617  24.587  13.272  1.00  0.00           H
ATOM   1777  OH2 TIP3  590      36.729  14.148  67.823  1.00  0.00           O
ATOM   1778  H1  TIP3  590      37.097  15.009  67.622  1.00  0.00           H
ATOM   1779  H2  TIP3  590      36.299  13.877  67.012  1.00  0.00           H
ATOM   1780  OH2 TIP3  591      44.110  28.719   8.303  1.00  0.00           O
ATOM   1781  H1  TIP3  591      43.597  27.911   8.282  1.00  0.00           H
ATOM   1782  H2  TIP3  591      44.161  28.994   7.387  1.00  0.00           H
ATOM   1783  OH2 TIP3  592       9.749  30.261  61.849  1.00  0.00           O
ATOM   1784  H1  TIP3  592       8.936  30.486  62.300  1.00  0.00           H
ATOM   1785  H2  TIP3  592       9.664  30.664  60.984  1.00  0.00           H
ATOM   1786  OH2 TIP3  593      59.069  59.655   1.432  1.00  0.00           O
ATOM   1787  H1  TIP3  593      58.966  60.567   1.160  1.00  0.00           H
ATOM   1788  H2  TIP3  593      58.301  59.479   1.975  1.00  0.00           H
ATOM   1789  OH2 TIP3  594      62.092  22.784  12.259  1.00  0.00           O
ATOM   1790  H1  TIP3  594      62.034  22.669  13.208  1.00  0.00           H
ATOM   1791  H2  TIP3  594      61.535  22.093  11.899  1.00  0.00           H
ATOM   1792  OH2 TIP3  595      61.237  48.101  18.991  1.00  0.00           O
ATOM   1793  H1  TIP3  595      61.774  48.306  18.226  1.00  0.00           H
ATOM   1794  H2  TIP3  595      61.759  47.472  19.489  1.00  0.00           H
ATOM   1795  OH2 TIP3  596      63.926  62.296  58.108  1.00  0.00           O
ATOM   1796  H1  TIP3  596      64.205  63.206  58.005  1.00  0.00           H
ATOM   1797  H2  TIP3  596      64.122  61.888  57.265  1.00  0.00           H
ATOM   1798  OH2 TIP3  597      63.957  62.322   5.302  1.00  0.00           O
ATOM   1799  H1  TIP3  597      63.722  61.395   5.267  1.00  0.00           H
ATOM   1800  H2  TIP3  597      63.927  62.611   4.390  1.00  0.00           H
ATOM   1801  OH2 TIP3  598      45.852   7.110  21.153  1.00  0.00           O
ATOM   1802  H1  TIP3  598      45.416   6.258  21.115  1.00  0.00           H
ATOM   1803  H2  TIP3  598      46.340   7.166  20.332  1.00  0.00           H
ATOM   1804  OH2 TIP3  599      58.432   7.374  39.663  1.00  0.00           O
ATOM   1805  H1  TIP3  599      59.297   7.744  39.843  1.00  0.00           H
ATOM   1806  H2  TIP3  599      58.600   6.448  39.487  1.00  0.00           H
ATOM   1807  OH2 TIP3  600      49.736  67.778  17.662  1.00  0.00           O
ATOM   1808  H1  TIP3  600      50.340  68.112  17.000  1.00  0.00           H
ATOM   1809  H2  TIP3  600      50.153  67.991  18.497  1.00  0.00           H
ATOM   1810  OH2 TIP3  601      49.106  68.909  39.222  1.00  0.00           O
ATOM   1811  H1  TIP3  601      48.559  68.946  40.007  1.00  0.00           H
ATOM   1812  H2  TIP3  601      49.552  68.064  39.279  1.00  0.00           H
ATOM   1813  OH2 TIP3  602       6.538  16.988   6.285  1.00  0.00           O
ATOM   1814  H1  TIP3  602       6.450  16.749   7.208  1.00  0.00           H
ATOM   1815  H2  TIP3  602       7.052  16.278   5.901  1.00  0.00           H
ATOM   1816  OH2 TIP3  603      40.373  72.182  38.588  1.00  0.00           O
ATOM   1817  H1  TIP3  603      40.470  71.915  39.502  1.00  0.00           H
ATOM   1818  H2  TIP3  603      40.358  73.139  38.618  1.00  0.00           H
ATOM   1819  OH2 TIP3  604      47.455  57.543   9.602  1.00  0.00           O
ATOM   1820  H1  TIP3  604      47.728  58.255   9.023  1.00  0.00           H
ATOM   1821  H2  TIP3  604      47.338  57.960  10.456  1.00  0.00           H
ATOM   1822  OH2 TIP3  605      35.084   1.364  28.857  1.00  0.00           O
ATOM   1823  H1  TIP3  605      35.496   2.226  28.810  1.00  0.00           H
ATOM   1824  H2  TIP3  605      34.416   1.379  28.172  1.00  0.00           H
ATOM   1825  OH2 TIP3  606       1.043  17.882   5.701  1.00  0.00           O
ATOM   1826  H1  TIP3  606       1.773  17.308   5.466  1.00  0.00           H
ATOM   1827  H2  TIP3  606       0.563  18.007   4.882  1.00  0.00           H
ATOM   1828  OH2 TIP3  607      49.540   8.824  16.590  1.00  0.00           O
ATOM   1829  H1  TIP3  607      49.778   8.021  16.128  1.00  0.00           H
ATOM   1830  H2  TIP3  607      49.951   8.737  17.450  1.00  0.00           H
ATOM   1831  OH2 TIP3  608      17.690  72.345   1.825  1.00  0.00           O
ATOM   1832  H1  TIP3  608      18.450  72.387   2.406  1.00  0.00           H
ATOM   1833  H2  TIP3  608      16.944  72.546   2.390  1.00  0.00           H
ATOM   1834  OH2 TIP3  609      62.710  73.069   1.233  1.00  0.00           O
ATOM   1835  H1  TIP3  609      62.030  72.472   1.546  1.00  0.00           H
ATOM   1836  H2  TIP3  609      62.422  73.934   1.524  1.00  0.00           H
ATOM   1837  OH2 TIP3  610      73.097  65.474  12.666  1.00  0.00           O
ATOM   1838  H1  TIP3  610      72.271  65.012  12.523  1.00  0.00           H
ATOM   1839  H2  TIP3  610      72.878  66.398  12.547  1.00  0.00           H
ATOM   1840  OH2 TIP3  611      36.821  67.414  72.016  1.00  0.00           O
ATOM   1841  H1  TIP3  611      37.715  67.102  71.872  1.00  0.00           H
ATOM   1842  H2  TIP3  611      36.472  67.557  71.136  1.00  0.00           H
ATOM   1843  OH2 TIP3  612      46.741  10.878  20.351  1.00  0.00           O
ATOM   1844  H1  TIP3  612      47.181  10.951  21.198  1.00  0.00           H
ATOM   1845  H2  TIP3  612      47.260  10.237  19.865  1.00  0.00           H
ATOM   1846  OH2 TIP3  613      39.681  13.957  19.235  1.00  0.00           O
ATOM   1847  H1  TIP3  613      39.523  14.901  19.231  1.00  0.00           H
ATOM   1848  H2  TIP3  613      40.285  13.819  19.965  1.00  0.00           H
ATOM   1849  OH2 TIP3  614      43.467  23.292  38.453  1.00  0.00           O
ATOM   1850  H1  TIP3  614      43.291  24.080  37.939  1.00  0.00           H
ATOM   1851  H2  TIP3  614      43.286  23.550  39.357  1.00  0.00           H
ATOM   1852  OH2 TIP3  615      50.513  65.412   5.345  1.00  0.00           O
ATOM   1853  H1  TIP3  615      50.018  65.413   6.164  1.00  0.00           H
ATOM   1854  H2  TIP3  615      51.189  64.747   5.475  1.00  0.00           H
ATOM   1855  OH2 TIP3  616      30.049  46.686  23.716  1.00  0.00           O
ATOM   1856  H1  TIP3  616      30.285  45.830  23.360  1.00  0.00           H
ATOM   1857  H2  TIP3  616      29.272  46.518  24.250  1.00  0.00           H
ATOM   1858  OH2 TIP3  617      58.488  23.132  17.095  1.00  0.00           O
ATOM   1859  H1  TIP3  617      58.537  23.118  16.140  1.00  0.00           H
ATOM   1860  H2  TIP3  617      59.401  23.133  17.383  1.00  0.00           H
ATOM   1861  OH2 TIP3  618      61.055   4.352  52.422  1.00  0.00           O
ATOM   1862  H1  TIP3  618      60.445   4.686  53.079  1.00  0.00           H
ATOM   1863  H2  TIP3  618      61.814   4.057  52.926  1.00  0.00           H
ATOM   1864  OH2 TIP3  619      54.448   9.703  38.900  1.00  0.00           O
ATOM   1865  H1  TIP3  619      55.099   9.875  39.580  1.00  0.00           H
ATOM   1866  H2  TIP3  619      54.898   9.136  38.274  1.00  0.00           H
ATOM   1867  OH2 TIP3  620      39.088   8.020  20.423  1.00  0.00           O
ATOM   1868  H1  TIP3  620      38.949   7.632  19.559  1.00  0.00           H
ATOM   1869  H2  TIP3  620      38.407   7.631  20.972  1.00  0.00           H
ATOM   1870  OH2 TIP3  621      10.150  25.643  62.312  1.00  0.00           O
ATOM   1871  H1  TIP3  621       9.573  26.384  62.496  1.00  0.00           H
ATOM   1872  H2  TIP3  621      10.361  25.728  61.382  1.00  0.00           H
ATOM   1873  OH2 TIP3  622      71.530  19.990   8.194  1.00  0.00           O
ATOM   1874  H1  TIP3  622      71.959  19.137   8.251  1.00  0.00           H
ATOM   1875  H2  TIP3  622      72.139  20.532   7.692  1.00  0.00           H
ATOM   1876  OH2 TIP3  623      45.627  21.074  32.296  1.00  0.00           O
ATOM   1877  H1  TIP3  623      46.306  20.894  31.647  1.00  0.00           H
ATOM   1878  H2  TIP3  623      44.805  20.996  31.812  1.00  0.00           H
ATOM   1879  OH2 TIP3  624      20.555  20.960  39.471  1.00  0.00           O
ATOM   1880  H1  TIP3  624      20.179  20.314  40.069  1.00  0.00           H
ATOM   1881  H2  TIP3  624      19.807  21.288  38.971  1.00  0.00           H
ATOM   1882  OH2 TIP3  625      44.977  18.686  17.076  1.00  0.00           O
ATOM   1883  H1  TIP3  625      45.722  18.326  17.558  1.00  0.00           H
ATOM   1884  H2  TIP3  625      44.971  19.616  17.304  1.00  0.00           H
ATOM   1885  OH2 TIP3  626      25.251  22.010   7.720  1.00  0.00           O
ATOM   1886  H1  TIP3  626      24.841  22.858   7.550  1.00  0.00           H
ATOM   1887  H2  TIP3  626      26.065  22.224   8.176  1.00  0.00           H
ATOM   1888  OH2 TIP3  627      41.152  40.430  50.345  1.00  0.00           O
ATOM   1889  H1  TIP3  627      41.699  40.842  49.676  1.00  0.00           H
ATOM   1890  H2  TIP3  627      41.558  40.682  51.175  1.00  0.00           H
ATOM   1891  OH2 TIP3  628      71.218   4.331  61.567  1.00  0.00           O
ATOM   1892  H1  TIP3  628      70.584   4.732  60.973  1.00  0.00           H
ATOM   1893  H2  TIP3  628      72.071   4.578  61.210  1.00  0.00           H
ATOM   1894  OH2 TIP3  629      35.861  52.924  18.180  1.00  0.00           O
ATOM   1895  H1  TIP3  629      35.141  53.546  18.289  1.00  0.00           H
ATOM   1896  H2  TIP3  629      35.618  52.408  17.412  1.00  0.00           H
ATOM   1897  OH2 TIP3  630      30.890  43.886   0.755  1.00  0.00           O
ATOM   1898  H1  TIP3  630      29.991  44.213   0.793  1.00  0.00           H
ATOM   1899  H2  TIP3  630      31.385  44.595   0.345  1.00  0.00           H
ATOM   1900  OH2 TIP3  631      47.188   4.789   4.654  1.00  0.00           O
ATOM   1901  H1  TIP3  631      46.828   4.665   3.776  1.00  0.00           H
ATOM   1902  H2  TIP3  631      46.496   4.486   5.242  1.00  0.00           H
ATOM   1903  OH2 TIP3  632      58.462  73.113  51.481  1.00  0.00           O
ATOM   1904  H1  TIP3  632      57.894  72.728  52.149  1.00  0.00           H
ATOM   1905  H2  TIP3  632      58.216  74.038  51.462  1.00  0.00           H
ATOM   1906  OH2 TIP3  633      63.427  70.440  16.092  1.00  0.00           O
ATOM   1907  H1  TIP3  633      63.424  70.199  17.018  1.00  0.00           H
ATOM   1908  H2  TIP3  633      63.432  71.398  16.093  1.00  0.00           H
ATOM   1909  OH2 TIP3  634      67.960   5.145  63.725  1.00  0.00           O
ATOM   1910  H1  TIP3  634      68.871   5.339  63.503  1.00  0.00           H
ATOM   1911  H2  TIP3  634      67.675   4.528  63.051  1.00  0.00           H
ATOM   1912  OH2 TIP3  635      51.688  43.819   4.797  1.00  0.00           O
ATOM   1913  H1  TIP3  635      51.910  43.231   5.520  1.00  0.00           H
ATOM   1914  H2  TIP3  635      51.824  44.697   5.153  1.00  0.00           H
ATOM   1915  OH2 TIP3  636      68.273  45.827  44.865  1.00  0.00           O
ATOM   1916  H1  TIP3  636      68.725  44.986  44.931  1.00  0.00           H
ATOM   1917  H2  TIP3  636      67.344  45.606  44.922  1.00  0.00           H
ATOM   1918  OH2 TIP3  637      47.434  51.014  28.024  1.00  0.00           O
ATOM   1919  H1  TIP3  637      47.826  50.717  27.203  1.00  0.00           H
ATOM   1920  H2  TIP3  637      47.759  50.399  28.682  1.00  0.00           H
ATOM   1921  OH2 TIP3  638       3.205  27.414  64.178  1.00  0.00           O
ATOM   1922  H1  TIP3  638       2.369  27.759  63.864  1.00  0.00           H
ATOM   1923  H2  TIP3  638       3.089  26.464  64.176  1.00  0.00           H
ATOM   1924  OH2 TIP3  639      60.354   8.842  18.701  1.00  0.00           O
ATOM   1925  H1  TIP3  639      60.405   9.417  17.937  1.00  0.00           H
ATOM   1926  H2  TIP3  639      60.706   9.367  19.420  1.00  0.00           H
ATOM   1927  OH2 TIP3  640      24.286  16.691  15.393  1.00  0.00           O
ATOM   1928  H1  TIP3  640      24.898  16.065  15.779  1.00  0.00           H
ATOM   1929  H2  TIP3  640      24.198  17.380  16.052  1.00  0.00           H
ATOM   1930  OH2 TIP3  641      57.026  66.151  66.264  1.00  0.00           O
ATOM   1931  H1  TIP3  641      56.477  66.762  65.774  1.00  0.00           H
ATOM   1932  H2  TIP3  641      57.710  66.700  66.649  1.00  0.00           H
ATOM   1933  OH2 TIP3  642      13.984  72.383  11.756  1.00  0.00           O
ATOM   1934  H1  TIP3  642      13.713  73.279  11.556  1.00  0.00           H
ATOM   1935  H2  TIP3  642      14.069  72.365  12.710  1.00  0.00           H
ATOM   1936  OH2 TIP3  643      48.480  21.344  34.324  1.00  0.00           O
ATOM   1937  H1  TIP3  643      47.947  22.124  34.171  1.00  0.00           H
ATOM   1938  H2  TIP3  643      49.359  21.684  34.494  1.00  0.00           H
ATOM   1939  OH2 TIP3  644      53.033  68.282  64.955  1.00  0.00           O
ATOM   1940  H1  TIP3  644      53.989  68.324  64.930  1.00  0.00           H
ATOM   1941  H2  TIP3  644      52.749  69.177  64.773  1.00  0.00           H
ATOM   1942  OH2 TIP3  645      57.504  65.423  39.935  1.00  0.00           O
ATOM   1943  H1  TIP3  645      57.422  65.413  40.889  1.00  0.00           H
ATOM   1944  H2  TIP3  645      58.444  65.511  39.776  1.00  0.00           H
ATOM   1945  OH2 TIP3  646       5.555  64.269  10.565  1.00  0.00           O
ATOM   1946  H1  TIP3  646       5.066  64.873  10.006  1.00  0.00           H
ATOM   1947  H2  TIP3  646       5.186  64.398  11.439  1.00  0.00           H
ATOM   1948  OH2 TIP3  647      16.669   6.938   8.608  1.00  0.00           O
ATOM   1949  H1  TIP3  647      17.171   6.150   8.399  1.00  0.00           H
ATOM   1950  H2  TIP3  647      16.936   7.576   7.947  1.00  0.00           H
ATOM   1951  OH2 TIP3  648      47.490  68.458  68.957  1.00  0.00           O
ATOM   1952  H1  TIP3  648      48.336  68.682  68.569  1.00  0.00           H
ATOM   1953  H2  TIP3  648      47.063  67.908  68.300  1.00  0.00           H
ATOM   1954  OH2 TIP3  649      32.226   3.998  61.887  1.00  0.00           O
ATOM   1955  H1  TIP3  649      32.352   4.627  61.177  1.00  0.00           H
ATOM   1956  H2  TIP3  649      32.774   3.251  61.645  1.00  0.00           H
ATOM   1957  OH2 TIP3  650      40.596   6.522  33.785  1.00  0.00           O
ATOM   1958  H1  TIP3  650      40.804   5.912  34.493  1.00  0.00           H
ATOM   1959  H2  TIP3  650      41.447   6.821  33.467  1.00  0.00           H
ATOM   1960  OH2 TIP3  651       6.566  19.587  68.299  1.00  0.00           O
ATOM   1961  H1  TIP3  651       7.207  19.133  67.752  1.00  0.00           H
ATOM   1962  H2  TIP3  651       7.067  19.890  69.056  1.00  0.00           H
ATOM   1963  OH2 TIP3  652      72.340  70.939  15.745  1.00  0.00           O
ATOM   1964  H1  TIP3  652      73.016  71.025  15.073  1.00  0.00           H
ATOM   1965  H2  TIP3  652      71.520  70.881  15.255  1.00  0.00           H
ATOM   1966  OH2 TIP3  653      46.267  60.314  25.175  1.00  0.00           O
ATOM   1967  H1  TIP3  653      46.027  60.451  26.092  1.00  0.00           H
ATOM   1968  H2  TIP3  653      47.190  60.563  25.128  1.00  0.00           H
ATOM   1969  OH2 TIP3  654      56.016  49.887  54.827  1.00  0.00           O
ATOM   1970  H1  TIP3  654      55.573  49.084  54.552  1.00  0.00           H
ATOM   1971  H2  TIP3  654      56.911  49.611  55.025  1.00  0.00           H
ATOM   1972  OH2 TIP3  655       0.761  10.241  72.921  1.00  0.00           O
ATOM   1973  H1  TIP3  655       0.977  11.060  72.475  1.00  0.00           H
ATOM   1974  H2  TIP3  655       1.582   9.968  73.330  1.00  0.00           H
ATOM   1975  OH2 TIP3  656      53.614   3.116   1.849  1.00  0.00           O
ATOM   1976  H1  TIP3  656      53.391   2.652   1.042  1.00  0.00           H
ATOM   1977  H2  TIP3  656      54.060   3.910   1.554  1.00  0.00           H
ATOM   1978  OH2 TIP3  657      10.770   5.503  65.918  1.00  0.00           O
ATOM   1979  H1  TIP3  657      10.196   4.888  65.461  1.00  0.00           H
ATOM   1980  H2  TIP3  657      11.528   5.597  65.341  1.00  0.00           H
ATOM   1981  OH2 TIP3  658       6.654  35.978  51.343  1.00  0.00           O
ATOM   1982  H1  TIP3  658       6.734  36.927  51.442  1.00  0.00           H
ATOM   1983  H2  TIP3  658       6.545  35.844  50.401  1.00  0.00           H
ATOM   1984  OH2 TIP3  659      51.334  14.067  21.414  1.00  0.00           O
ATOM   1985  H1  TIP3  659      51.145  14.107  22.352  1.00  0.00           H
ATOM   1986  H2  TIP3  659      50.530  13.728  21.021  1.00  0.00           H
ATOM   1987  OH2 TIP3  660      32.796  25.565  68.297  1.00  0.00           O
ATOM   1988  H1  TIP3  660      33.568  25.624  68.860  1.00  0.00           H
ATOM   1989  H2  TIP3  660      32.652  26.461  67.993  1.00  0.00           H
ATOM   1990  OH2 TIP3  661      52.428  14.544  69.516  1.00  0.00           O
ATOM   1991  H1  TIP3  661      52.319  15.336  68.991  1.00  0.00           H
ATOM   1992  H2  TIP3  661      52.925  13.950  68.954  1.00  0.00           H
ATOM   1993  OH2 TIP3  662      54.108  45.330  19.371  1.00  0.00           O
ATOM   1994  H1  TIP3  662      53.954  45.547  20.290  1.00  0.00           H
ATOM   1995  H2  TIP3  662      54.667  44.553  19.398  1.00  0.00           H
ATOM   1996  OH2 TIP3  663      42.146  15.379  30.803  1.00  0.00           O
ATOM   1997  H1  TIP3  663      42.374  16.198  30.362  1.00  0.00           H
ATOM   1998  H2  TIP3  663      42.956  15.104  31.232  1.00  0.00           H
ATOM   1999  OH2 TIP3  664      53.342  42.549   6.423  1.00  0.00           O
ATOM   2000  H1  TIP3  664      53.959  43.230   6.689  1.00  0.00           H
ATOM   2001  H2  TIP3  664      53.893  41.800   6.197  1.00  0.00           H
ATOM   2002  OH2 TIP3  665      49.477  62.187  19.580  1.00  0.00           O
ATOM   2003  H1  TIP3  665      50.214  62.313  18.981  1.00  0.00           H
ATOM   2004  H2  TIP3  665      49.778  61.516  20.192  1.00  0.00           H
ATOM   2005  OH2 TIP3  666      50.271  64.411  10.615  1.00  0.00           O
ATOM   2006  H1  TIP3  666      49.805  64.360  11.449  1.00  0.00           H
ATOM   2007  H2  TIP3  666      50.983  65.030  10.775  1.00  0.00           H
ATOM   2008  OH2 TIP3  667      67.264  42.917  14.483  1.00  0.00           O
ATOM   2009  H1  TIP3  667      68.017  43.278  14.015  1.00  0.00           H
ATOM   2010  H2  TIP3  667      66.513  43.402  14.140  1.00  0.00           H
ATOM   2011  OH2 TIP3  668      63.017  10.782  11.941  1.00  0.00           O
ATOM   2012  H1  TIP3  668      63.620  10.073  12.164  1.00  0.00           H
ATOM   2013  H2  TIP3  668      63.314  11.524  12.468  1.00  0.00           H
ATOM   2014  OH2 TIP3  669      51.835  66.900  19.238  1.00  0.00           O
ATOM   2015  H1  TIP3  669      51.529  66.170  19.777  1.00  0.00           H
ATOM   2016  H2  TIP3  669      52.703  66.630  18.939  1.00  0.00           H
ATOM   2017  OH2 TIP3  670      67.874  16.899  71.868  1.00  0.00           O
ATOM   2018  H1  TIP3  670      68.391  17.015  72.665  1.00  0.00           H
ATOM   2019  H2  TIP3  670      68.360  17.376  71.195  1.00  0.00           H
ATOM   2020  OH2 TIP3  671      50.512  65.370  31.107  1.00  0.00           O
ATOM   2021  H1  TIP3  671      50.175  65.122  31.968  1.00  0.00           H
ATOM   2022  H2  TIP3  671      50.049  64.799  30.494  1.00  0.00           H
ATOM   2023  OH2 TIP3  672      51.568   2.479   3.692  1.00  0.00           O
ATOM   2024  H1  TIP3  672      52.272   2.607   3.056  1.00  0.00           H
ATOM   2025  H2  TIP3  672      51.372   3.360   4.012  1.00  0.00           H
ATOM   2026  OH2 TIP3  673      53.201  61.311  30.880  1.00  0.00           O
ATOM   2027  H1  TIP3  673      53.612  61.074  31.712  1.00  0.00           H
ATOM   2028  H2  TIP3  673      53.697  62.070  30.574  1.00  0.00           H
ATOM   2029  OH2 TIP3  674      59.602  43.221  58.040  1.00  0.00           O
ATOM   2030  H1  TIP3  674      58.893  42.578  58.042  1.00  0.00           H
ATOM   2031  H2  TIP3  674      60.371  42.730  57.749  1.00  0.00           H
ATOM   2032  OH2 TIP3  675      16.484  22.771  67.825  1.00  0.00           O
ATOM   2033  H1  TIP3  675      17.114  23.487  67.753  1.00  0.00           H
ATOM   2034  H2  TIP3  675      15.919  22.869  67.058  1.00  0.00           H
ATOM   2035  OH2 TIP3  676      63.032  34.925  19.893  1.00  0.00           O
ATOM   2036  H1  TIP3  676      63.682  35.571  20.172  1.00  0.00           H
ATOM   2037  H2  TIP3  676      62.641  35.303  19.106  1.00  0.00           H
ATOM   2038  OH2 TIP3  677      67.999  19.786  18.456  1.00  0.00           O
ATOM   2039  H1  TIP3  677      67.919  19.535  19.376  1.00  0.00           H
ATOM   2040  H2  TIP3  677      67.196  20.274  18.270  1.00  0.00           H
ATOM   2041  OH2 TIP3  678      48.638  44.134  71.351  1.00  0.00           O
ATOM   2042  H1  TIP3  678      48.418  43.538  72.067  1.00  0.00           H
ATOM   2043  H2  TIP3  678      48.848  43.559  70.616  1.00  0.00           H
ATOM   2044  OH2 TIP3  679      44.995  14.963  19.228  1.00  0.00           O
ATOM   2045  H1  TIP3  679      44.656  15.708  19.723  1.00  0.00           H
ATOM   2046  H2  TIP3  679      45.514  14.469  19.862  1.00  0.00           H
ATOM   2047  OH2 TIP3  680      66.103  10.362  49.471  1.00  0.00           O
ATOM   2048  H1  TIP3  680      65.459  11.021  49.210  1.00  0.00           H
ATOM   2049  H2  TIP3  680      66.628  10.794  50.144  1.00  0.00           H
ATOM   2050  OH2 TIP3  681       5.981  20.615   0.538  1.00  0.00           O
ATOM   2051  H1  TIP3  681       5.408  20.368  -0.188  1.00  0.00           H
ATOM   2052  H2  TIP3  681       5.467  20.427   1.324  1.00  0.00           H
ATOM   2053  OH2 TIP3  682      15.606   0.830   3.250  1.00  0.00           O
ATOM   2054  H1  TIP3  682      15.554   0.451   4.127  1.00  0.00           H
ATOM   2055  H2  TIP3  682      15.742   1.766   3.400  1.00  0.00           H
ATOM   2056  OH2 TIP3  683      65.257  16.535   7.098  1.00  0.00           O
ATOM   2057  H1  TIP3  683      64.922  16.638   6.207  1.00  0.00           H
ATOM   2058  H2  TIP3  683      65.465  15.603   7.169  1.00  0.00           H
ATOM   2059  OH2 TIP3  684      67.978  41.620  69.271  1.00  0.00           O
ATOM   2060  H1  TIP3  684      68.618  42.331  69.248  1.00  0.00           H
ATOM   2061  H2  TIP3  684      67.320  41.869  68.621  1.00  0.00           H
ATOM   2062  OH2 TIP3  685      45.936  31.784  11.432  1.00  0.00           O
ATOM   2063  H1  TIP3  685      46.852  31.936  11.665  1.00  0.00           H
ATOM   2064  H2  TIP3  685      45.476  32.563  11.744  1.00  0.00           H
ATOM   2065  OH2 TIP3  686      66.030   5.006   7.196  1.00  0.00           O
ATOM   2066  H1  TIP3  686      65.622   5.853   7.015  1.00  0.00           H
ATOM   2067  H2  TIP3  686      65.714   4.769   8.068  1.00  0.00           H
ATOM   2068  OH2 TIP3  687      44.447  38.696  10.134  1.00  0.00           O
ATOM   2069  H1  TIP3  687      44.873  38.779   9.281  1.00  0.00           H
ATOM   2070  H2  TIP3  687      45.163  38.764  10.767  1.00  0.00           H
ATOM   2071  OH2 TIP3  688       5.340  14.663  66.456  1.00  0.00           O
ATOM   2072  H1  TIP3  688       5.698  15.471  66.087  1.00  0.00           H
ATOM   2073  H2  TIP3  688       4.521  14.931  66.872  1.00  0.00           H
ATOM   2074  OH2 TIP3  689      55.404  24.864  16.029  1.00  0.00           O
ATOM   2075  H1  TIP3  689      55.240  25.071  15.109  1.00  0.00           H
ATOM   2076  H2  TIP3  689      56.191  24.319  16.015  1.00  0.00           H
ATOM   2077  OH2 TIP3  690      56.727   4.987  68.550  1.00  0.00           O
ATOM   2078  H1  TIP3  690      56.625   5.684  69.199  1.00  0.00           H
ATOM   2079  H2  TIP3  690      56.784   4.184  69.067  1.00  0.00           H
ATOM   2080  OH2 TIP3  691      48.249   6.332  18.853  1.00  0.00           O
ATOM   2081  H1  TIP3  691      48.428   5.585  19.424  1.00  0.00           H
ATOM   2082  H2  TIP3  691      49.104   6.572  18.497  1.00  0.00           H
ATOM   2083  OH2 TIP3  692      10.677  37.552   8.800  1.00  0.00           O
ATOM   2084  H1  TIP3  692      11.173  38.242   9.241  1.00  0.00           H
ATOM   2085  H2  TIP3  692      10.827  36.771   9.333  1.00  0.00           H
ATOM   2086  OH2 TIP3  693      55.517   2.763  52.905  1.00  0.00           O
ATOM   2087  H1  TIP3  693      55.002   1.957  52.942  1.00  0.00           H
ATOM   2088  H2  TIP3  693      54.880   3.462  53.050  1.00  0.00           H
ATOM   2089  OH2 TIP3  694      67.552  12.252  68.737  1.00  0.00           O
ATOM   2090  H1  TIP3  694      67.659  11.323  68.937  1.00  0.00           H
ATOM   2091  H2  TIP3  694      68.437  12.613  68.792  1.00  0.00           H
ATOM   2092  OH2 TIP3  695      58.355   6.049  66.344  1.00  0.00           O
ATOM   2093  H1  TIP3  695      57.701   5.644  66.912  1.00  0.00           H
ATOM   2094  H2  TIP3  695      58.194   6.989  66.424  1.00  0.00           H
ATOM   2095  OH2 TIP3  696      51.466  57.791   4.930  1.00  0.00           O
ATOM   2096  H1  TIP3  696      51.457  56.899   4.583  1.00  0.00           H
ATOM   2097  H2  TIP3  696      52.342  57.895   5.302  1.00  0.00           H
ATOM   2098  OH2 TIP3  697      53.381  24.448   6.717  1.00  0.00           O
ATOM   2099  H1  TIP3  697      53.119  24.571   5.805  1.00  0.00           H
ATOM   2100  H2  TIP3  697      54.336  24.390   6.687  1.00  0.00           H
ATOM   2101  OH2 TIP3  698      60.929  34.286  29.254  1.00  0.00           O
ATOM   2102  H1  TIP3  698      60.472  34.660  30.008  1.00  0.00           H
ATOM   2103  H2  TIP3  698      60.529  34.712  28.496  1.00  0.00           H
ATOM   2104  OH2 TIP3  699       5.520   0.853  67.293  1.00  0.00           O
ATOM   2105  H1  TIP3  699       4.735   0.910  67.838  1.00  0.00           H
ATOM   2106  H2  TIP3  699       5.350   1.450  66.565  1.00  0.00           H
ATOM   2107  OH2 TIP3  700      58.823  70.337  42.186  1.00  0.00           O
ATOM   2108  H1  TIP3  700      59.505  70.015  41.597  1.00  0.00           H
ATOM   2109  H2  TIP3  700      58.303  70.934  41.647  1.00  0.00           H
ATOM   2110  OH2 TIP3  701      60.260  69.264  50.332  1.00  0.00           O
ATOM   2111  H1  TIP3  701      60.944  69.005  50.949  1.00  0.00           H
ATOM   2112  H2  TIP3  701      59.623  68.550  50.365  1.00  0.00           H
ATOM   2113  OH2 TIP3  702      66.646  23.773  16.533  1.00  0.00           O
ATOM   2114  H1  TIP3  702      67.529  23.404  16.553  1.00  0.00           H
ATOM   2115  H2  TIP3  702      66.781  24.720  16.522  1.00  0.00           H
ATOM   2116  OH2 TIP3  703      46.377  36.122  55.177  1.00  0.00           O
ATOM   2117  H1  TIP3  703      46.887  36.223  55.981  1.00  0.00           H
ATOM   2118  H2  TIP3  703      45.732  36.828  55.212  1.00  0.00           H
ATOM   2119  OH2 TIP3  704      58.918   2.710  18.064  1.00  0.00           O
ATOM   2120  H1  TIP3  704      59.187   2.855  18.971  1.00  0.00           H
ATOM   2121  H2  TIP3  704      57.971   2.579  18.113  1.00  0.00           H
ATOM   2122  OH2 TIP3  705      42.564  68.435  15.004  1.00  0.00           O
ATOM   2123  H1  TIP3  705      42.060  69.212  15.244  1.00  0.00           H
ATOM   2124  H2  TIP3  705      42.312  67.776  15.651  1.00  0.00           H
ATOM   2125  OH2 TIP3  706       7.240  19.568  57.000  1.00  0.00           O
ATOM   2126  H1  TIP3  706       7.984  19.955  57.460  1.00  0.00           H
ATOM   2127  H2  TIP3  706       7.184  18.675  57.342  1.00  0.00           H
ATOM   2128  OH2 TIP3  707      61.311  13.628  46.855  1.00  0.00           O
ATOM   2129  H1  TIP3  707      61.241  14.229  47.597  1.00  0.00           H
ATOM   2130  H2  TIP3  707      60.574  13.858  46.289  1.00  0.00           H
ATOM   2131  OH2 TIP3  708      69.893  54.233   2.023  1.00  0.00           O
ATOM   2132  H1  TIP3  708      70.037  54.405   2.954  1.00  0.00           H
ATOM   2133  H2  TIP3  708      70.276  53.368   1.877  1.00  0.00           H
ATOM   2134  OH2 TIP3  709      65.066   0.011  61.865  1.00  0.00           O
ATOM   2135  H1  TIP3  709      64.943   0.449  62.708  1.00  0.00           H
ATOM   2136  H2  TIP3  709      65.493  -0.817  62.085  1.00  0.00           H
ATOM   2137  OH2 TIP3  710      68.179  63.735   7.316  1.00  0.00           O
ATOM   2138  H1  TIP3  710      67.826  64.135   8.111  1.00  0.00           H
ATOM   2139  H2  TIP3  710      67.406  63.495   6.805  1.00  0.00           H
ATOM   2140  OH2 TIP3  711      69.435   9.814   8.861  1.00  0.00           O
ATOM   2141  H1  TIP3  711      70.067   9.392   9.443  1.00  0.00           H
ATOM   2142  H2  TIP3  711      69.634   9.460   7.994  1.00  0.00           H
ATOM   2143  OH2 TIP3  712       6.477  27.751  22.660  1.00  0.00           O
ATOM   2144  H1  TIP3  712       6.069  27.883  21.805  1.00  0.00           H
ATOM   2145  H2  TIP3  712       6.223  26.863  22.913  1.00  0.00           H
ATOM   2146  OH2 TIP3  713      57.129   6.743  71.299  1.00  0.00           O
ATOM   2147  H1  TIP3  713      56.418   7.108  71.825  1.00  0.00           H
ATOM   2148  H2  TIP3  713      57.708   7.486  71.128  1.00  0.00           H
ATOM   2149  OH2 TIP3  714      54.748  64.069  31.106  1.00  0.00           O
ATOM   2150  H1  TIP3  714      55.154  64.459  30.331  1.00  0.00           H
ATOM   2151  H2  TIP3  714      54.428  64.816  31.611  1.00  0.00           H
ATOM   2152  OH2 TIP3  715      51.411   2.453  20.194  1.00  0.00           O
ATOM   2153  H1  TIP3  715      52.218   2.701  20.645  1.00  0.00           H
ATOM   2154  H2  TIP3  715      51.707   2.037  19.384  1.00  0.00           H
ATOM   2155  OH2 TIP3  716      62.821  17.404  24.244  1.00  0.00           O
ATOM   2156  H1  TIP3  716      61.952  17.619  23.906  1.00  0.00           H
ATOM   2157  H2  TIP3  716      62.784  17.645  25.170  1.00  0.00           H
ATOM   2158  OH2 TIP3  717      68.291   0.254  66.287  1.00  0.00           O
ATOM   2159  H1  TIP3  717      68.744   0.181  65.447  1.00  0.00           H
ATOM   2160  H2  TIP3  717      68.977   0.496  66.909  1.00  0.00           H
ATOM   2161  OH2 TIP3  718      61.514   1.463   5.167  1.00  0.00           O
ATOM   2162  H1  TIP3  718      61.684   2.365   4.896  1.00  0.00           H
ATOM   2163  H2  TIP3  718      62.279   1.221   5.689  1.00  0.00           H
ATOM   2164  OH2 TIP3  719      60.035  52.939  36.534  1.00  0.00           O
ATOM   2165  H1  TIP3  719      59.447  52.423  35.983  1.00  0.00           H
ATOM   2166  H2  TIP3  719      60.888  52.868  36.105  1.00  0.00           H
ATOM   2167  OH2 TIP3  720      53.425  15.989   5.757  1.00  0.00           O
ATOM   2168  H1  TIP3  720      54.059  15.836   6.457  1.00  0.00           H
ATOM   2169  H2  TIP3  720      52.789  16.595   6.137  1.00  0.00           H
ATOM   2170  OH2 TIP3  721      15.921  72.942   5.652  1.00  0.00           O
ATOM   2171  H1  TIP3  721      16.060  72.020   5.866  1.00  0.00           H
ATOM   2172  H2  TIP3  721      15.540  73.318   6.446  1.00  0.00           H
ATOM   2173  OH2 TIP3  722      59.839  43.809  28.476  1.00  0.00           O
ATOM   2174  H1  TIP3  722      60.664  43.334  28.375  1.00  0.00           H
ATOM   2175  H2  TIP3  722      59.163  43.135  28.404  1.00  0.00           H
ATOM   2176  OH2 TIP3  723      65.116  58.892  53.171  1.00  0.00           O
ATOM   2177  H1  TIP3  723      65.366  58.406  53.957  1.00  0.00           H
ATOM   2178  H2  TIP3  723      64.333  58.444  52.851  1.00  0.00           H
ATOM   2179  OH2 TIP3  724       1.880   4.563  17.123  1.00  0.00           O
ATOM   2180  H1  TIP3  724       2.129   5.419  16.776  1.00  0.00           H
ATOM   2181  H2  TIP3  724       1.783   4.704  18.064  1.00  0.00           H
ATOM   2182  OH2 TIP3  725      18.238   9.595   9.808  1.00  0.00           O
ATOM   2183  H1  TIP3  725      18.443   9.713   8.881  1.00  0.00           H
ATOM   2184  H2  TIP3  725      19.020   9.901  10.268  1.00  0.00           H
ATOM   2185  OH2 TIP3  726       2.835  65.832  59.271  1.00  0.00           O
ATOM   2186  H1  TIP3  726       3.220  66.553  58.774  1.00  0.00           H
ATOM   2187  H2  TIP3  726       3.098  65.045  58.794  1.00  0.00           H
ATOM   2188  OH2 TIP3  727      17.680  61.861  16.254  1.00  0.00           O
ATOM   2189  H1  TIP3  727      16.763  61.589  16.218  1.00  0.00           H
ATOM   2190  H2  TIP3  727      18.174  61.069  16.044  1.00  0.00           H
ATOM   2191  OH2 TIP3  728      64.016  14.329  71.074  1.00  0.00           O
ATOM   2192  H1  TIP3  728      64.144  13.483  70.647  1.00  0.00           H
ATOM   2193  H2  TIP3  728      64.469  14.955  70.509  1.00  0.00           H
ATOM   2194  OH2 TIP3  729      53.744  18.657  54.701  1.00  0.00           O
ATOM   2195  H1  TIP3  729      54.126  18.217  53.941  1.00  0.00           H
ATOM   2196  H2  TIP3  729      52.923  18.192  54.860  1.00  0.00           H
ATOM   2197  OH2 TIP3  730      66.542  13.654  66.139  1.00  0.00           O
ATOM   2198  H1  TIP3  730      67.240  13.746  65.491  1.00  0.00           H
ATOM   2199  H2  TIP3  730      66.041  14.467  66.068  1.00  0.00           H
ATOM   2200  OH2 TIP3  731       1.485  68.447  10.347  1.00  0.00           O
ATOM   2201  H1  TIP3  731       0.961  67.646  10.353  1.00  0.00           H
ATOM   2202  H2  TIP3  731       2.378  68.150  10.525  1.00  0.00           H
ATOM   2203  OH2 TIP3  732      61.692   9.883  68.952  1.00  0.00           O
ATOM   2204  H1  TIP3  732      61.367   8.990  68.836  1.00  0.00           H
ATOM   2205  H2  TIP3  732      61.585  10.057  69.887  1.00  0.00           H
ATOM   2206  OH2 TIP3  733      64.304  18.290  66.878  1.00  0.00           O
ATOM   2207  H1  TIP3  733      64.747  19.138  66.859  1.00  0.00           H
ATOM   2208  H2  TIP3  733      63.453  18.455  66.470  1.00  0.00           H
ATOM   2209  OH2 TIP3  734      65.616   4.641  67.403  1.00  0.00           O
ATOM   2210  H1  TIP3  734      64.664   4.561  67.473  1.00  0.00           H
ATOM   2211  H2  TIP3  734      65.866   3.975  66.763  1.00  0.00           H
ATOM   2212  OH2 TIP3  735      40.004   5.732  59.523  1.00  0.00           O
ATOM   2213  H1  TIP3  735      40.518   5.610  60.321  1.00  0.00           H
ATOM   2214  H2  TIP3  735      39.478   4.935  59.453  1.00  0.00           H
ATOM   2215  OH2 TIP3  736      66.250  19.921   5.458  1.00  0.00           O
ATOM   2216  H1  TIP3  736      67.104  20.112   5.070  1.00  0.00           H
ATOM   2217  H2  TIP3  736      65.635  19.982   4.727  1.00  0.00           H
ATOM   2218  OH2 TIP3  737      12.164   1.971  56.644  1.00  0.00           O
ATOM   2219  H1  TIP3  737      12.306   2.327  57.522  1.00  0.00           H
ATOM   2220  H2  TIP3  737      11.325   1.514  56.703  1.00  0.00           H
ATOM   2221  OH2 TIP3  738      10.501  24.224  45.345  1.00  0.00           O
ATOM   2222  H1  TIP3  738      10.806  25.061  45.696  1.00  0.00           H
ATOM   2223  H2  TIP3  738       9.725  24.447  44.832  1.00  0.00           H
ATOM   2224  OH2 TIP3  739      59.676  50.327  67.328  1.00  0.00           O
ATOM   2225  H1  TIP3  739      59.601  51.277  67.427  1.00  0.00           H
ATOM   2226  H2  TIP3  739      60.475  50.098  67.801  1.00  0.00           H
ATOM   2227  OH2 TIP3  740      19.837  65.171   4.479  1.00  0.00           O
ATOM   2228  H1  TIP3  740      19.906  65.045   3.533  1.00  0.00           H
ATOM   2229  H2  TIP3  740      19.288  65.948   4.579  1.00  0.00           H
ATOM   2230  OH2 TIP3  741      67.891  49.016  57.116  1.00  0.00           O
ATOM   2231  H1  TIP3  741      67.604  49.922  57.003  1.00  0.00           H
ATOM   2232  H2  TIP3  741      68.635  48.923  56.522  1.00  0.00           H
ATOM   2233  OH2 TIP3  742      50.818  14.730  60.810  1.00  0.00           O
ATOM   2234  H1  TIP3  742      51.758  14.623  60.663  1.00  0.00           H
ATOM   2235  H2  TIP3  742      50.422  13.958  60.407  1.00  0.00           H
ATOM   2236  OH2 TIP3  743      45.647  17.728  66.749  1.00  0.00           O
ATOM   2237  H1  TIP3  743      45.083  17.618  67.514  1.00  0.00           H
ATOM   2238  H2  TIP3  743      45.432  16.985  66.184  1.00  0.00           H
ATOM   2239  OH2 TIP3  744      55.892  68.523  65.177  1.00  0.00           O
ATOM   2240  H1  TIP3  744      55.848  69.388  65.585  1.00  0.00           H
ATOM   2241  H2  TIP3  744      56.651  68.571  64.595  1.00  0.00           H
ATOM   2242  OH2 TIP3  745      50.798  12.826   8.166  1.00  0.00           O
ATOM   2243  H1  TIP3  745      50.430  13.691   7.985  1.00  0.00           H
ATOM   2244  H2  TIP3  745      51.613  12.801   7.664  1.00  0.00           H
ATOM   2245  OH2 TIP3  746      19.436  26.111  51.853  1.00  0.00           O
ATOM   2246  H1  TIP3  746      19.545  26.390  50.944  1.00  0.00           H
ATOM   2247  H2  TIP3  746      19.288  26.922  52.338  1.00  0.00           H
ATOM   2248  OH2 TIP3  747      70.394  51.518   1.365  1.00  0.00           O
ATOM   2249  H1  TIP3  747      69.735  51.441   2.055  1.00  0.00           H
ATOM   2250  H2  TIP3  747      70.270  50.736   0.827  1.00  0.00           H
ATOM   2251  OH2 TIP3  748      70.598  25.804  12.054  1.00  0.00           O
ATOM   2252  H1  TIP3  748      69.693  26.114  12.076  1.00  0.00           H
ATOM   2253  H2  TIP3  748      70.524  24.856  11.948  1.00  0.00           H
ATOM   2254  OH2 TIP3  749      55.820  45.471  53.953  1.00  0.00           O
ATOM   2255  H1  TIP3  749      55.263  46.238  53.820  1.00  0.00           H
ATOM   2256  H2  TIP3  749      55.376  44.967  54.635  1.00  0.00           H
ATOM   2257  OH2 TIP3  750      63.970  30.706  62.495  1.00  0.00           O
ATOM   2258  H1  TIP3  750      63.616  30.000  63.036  1.00  0.00           H
ATOM   2259  H2  TIP3  750      63.932  31.481  63.057  1.00  0.00           H
ATOM   2260  OH2 TIP3  751      61.683  61.424   2.208  1.00  0.00           O
ATOM   2261  H1  TIP3  751      60.852  60.952   2.149  1.00  0.00           H
ATOM   2262  H2  TIP3  751      62.124  61.039   2.965  1.00  0.00           H
ATOM   2263  OH2 TIP3  752      22.314  20.298  65.622  1.00  0.00           O
ATOM   2264  H1  TIP3  752      21.608  19.684  65.419  1.00  0.00           H
ATOM   2265  H2  TIP3  752      23.042  19.742  65.900  1.00  0.00           H
ATOM   2266  OH2 TIP3  753      29.086  25.498  28.309  1.00  0.00           O
ATOM   2267  H1  TIP3  753      28.322  25.370  27.746  1.00  0.00           H
ATOM   2268  H2  TIP3  753      28.728  25.518  29.197  1.00  0.00           H
ATOM   2269  OH2 TIP3  754      34.553  57.059   8.774  1.00  0.00           O
ATOM   2270  H1  TIP3  754      33.870  57.378   9.364  1.00  0.00           H
ATOM   2271  H2  TIP3  754      34.446  57.580   7.978  1.00  0.00           H
ATOM   2272  OH2 TIP3  755      57.208  24.198   0.800  1.00  0.00           O
ATOM   2273  H1  TIP3  755      56.349  23.782   0.729  1.00  0.00           H
ATOM   2274  H2  TIP3  755      57.673  23.678   1.455  1.00  0.00           H
ATOM   2275  OH2 TIP3  756      16.138  22.259  31.530  1.00  0.00           O
ATOM   2276  H1  TIP3  756      15.515  21.608  31.852  1.00  0.00           H
ATOM   2277  H2  TIP3  756      15.886  22.402  30.617  1.00  0.00           H
ATOM   2278  OH2 TIP3  757      68.782   3.977  10.771  1.00  0.00           O
ATOM   2279  H1  TIP3  757      69.016   4.649  11.412  1.00  0.00           H
ATOM   2280  H2  TIP3  757      68.055   3.503  11.175  1.00  0.00           H
ATOM   2281  OH2 TIP3  758      62.872   2.920   0.643  1.00  0.00           O
ATOM   2282  H1  TIP3  758      62.061   2.902   1.153  1.00  0.00           H
ATOM   2283  H2  TIP3  758      62.702   3.553  -0.054  1.00  0.00           H
ATOM   2284  OH2 TIP3  759      63.462  19.740  14.942  1.00  0.00           O
ATOM   2285  H1  TIP3  759      63.910  18.948  14.642  1.00  0.00           H
ATOM   2286  H2  TIP3  759      64.130  20.424  14.900  1.00  0.00           H
ATOM   2287  OH2 TIP3  760      67.238  22.378  22.003  1.00  0.00           O
ATOM   2288  H1  TIP3  760      66.523  21.814  22.298  1.00  0.00           H
ATOM   2289  H2  TIP3  760      67.504  22.008  21.161  1.00  0.00           H
ATOM   2290  OH2 TIP3  761      46.053  12.362  65.253  1.00  0.00           O
ATOM   2291  H1  TIP3  761      46.843  11.841  65.399  1.00  0.00           H
ATOM   2292  H2  TIP3  761      45.787  12.645  66.128  1.00  0.00           H
ATOM   2293  OH2 TIP3  762      64.570  15.917  35.835  1.00  0.00           O
ATOM   2294  H1  TIP3  762      64.543  15.314  35.093  1.00  0.00           H
ATOM   2295  H2  TIP3  762      64.259  15.398  36.577  1.00  0.00           H
ATOM   2296  OH2 TIP3  763      56.958   3.611  64.334  1.00  0.00           O
ATOM   2297  H1  TIP3  763      56.541   4.418  64.637  1.00  0.00           H
ATOM   2298  H2  TIP3  763      57.598   3.901  63.684  1.00  0.00           H
ATOM   2299  OH2 TIP3  764      47.044  59.937  20.697  1.00  0.00           O
ATOM   2300  H1  TIP3  764      46.101  59.904  20.857  1.00  0.00           H
ATOM   2301  H2  TIP3  764      47.303  59.020  20.600  1.00  0.00           H
ATOM   2302  OH2 TIP3  765      54.911  64.127   2.829  1.00  0.00           O
ATOM   2303  H1  TIP3  765      54.686  63.557   2.093  1.00  0.00           H
ATOM   2304  H2  TIP3  765      54.197  64.762   2.867  1.00  0.00           H
ATOM   2305  OH2 TIP3  766      58.905  24.861  32.136  1.00  0.00           O
ATOM   2306  H1  TIP3  766      58.373  25.213  31.422  1.00  0.00           H
ATOM   2307  H2  TIP3  766      59.801  24.887  31.803  1.00  0.00           H
ATOM   2308  OH2 TIP3  767      58.360  11.253  60.824  1.00  0.00           O
ATOM   2309  H1  TIP3  767      57.495  10.938  60.564  1.00  0.00           H
ATOM   2310  H2  TIP3  767      58.781  10.494  61.228  1.00  0.00           H
ATOM   2311  OH2 TIP3  768      70.894  16.641  31.492  1.00  0.00           O
ATOM   2312  H1  TIP3  768      70.616  16.095  32.227  1.00  0.00           H
ATOM   2313  H2  TIP3  768      70.114  16.716  30.941  1.00  0.00           H
ATOM   2314  OH2 TIP3  769      72.137  72.772  54.947  1.00  0.00           O
ATOM   2315  H1  TIP3  769      72.349  73.065  54.061  1.00  0.00           H
ATOM   2316  H2  TIP3  769      72.785  72.094  55.137  1.00  0.00           H
ATOM   2317  OH2 TIP3  770      63.691   2.216  18.031  1.00  0.00           O
ATOM   2318  H1  TIP3  770      62.777   2.016  17.833  1.00  0.00           H
ATOM   2319  H2  TIP3  770      63.649   2.935  18.662  1.00  0.00           H
ATOM   2320  OH2 TIP3  771      14.340  69.176  58.549  1.00  0.00           O
ATOM   2321  H1  TIP3  771      14.350  69.862  57.882  1.00  0.00           H
ATOM   2322  H2  TIP3  771      13.459  68.805  58.499  1.00  0.00           H
ATOM   2323  OH2 TIP3  772      65.359  32.663   0.936  1.00  0.00           O
ATOM   2324  H1  TIP3  772      64.862  32.846   1.733  1.00  0.00           H
ATOM   2325  H2  TIP3  772      65.308  33.474   0.430  1.00  0.00           H
ATOM   2326  OH2 TIP3  773       6.340  68.566  41.291  1.00  0.00           O
ATOM   2327  H1  TIP3  773       6.658  67.664  41.330  1.00  0.00           H
ATOM   2328  H2  TIP3  773       7.096  69.074  40.998  1.00  0.00           H
ATOM   2329  OH2 TIP3  774      60.003  61.393   4.559  1.00  0.00           O
ATOM   2330  H1  TIP3  774      59.147  61.380   4.132  1.00  0.00           H
ATOM   2331  H2  TIP3  774      59.810  61.260   5.487  1.00  0.00           H
ATOM   2332  OH2 TIP3  775      20.041  17.904  27.505  1.00  0.00           O
ATOM   2333  H1  TIP3  775      20.231  17.272  28.198  1.00  0.00           H
ATOM   2334  H2  TIP3  775      19.102  17.810  27.345  1.00  0.00           H
ATOM   2335  OH2 TIP3  776      46.497  33.015  15.129  1.00  0.00           O
ATOM   2336  H1  TIP3  776      47.272  33.195  15.661  1.00  0.00           H
ATOM   2337  H2  TIP3  776      46.038  32.321  15.602  1.00  0.00           H
ATOM   2338  OH2 TIP3  777      25.996   0.258  40.454  1.00  0.00           O
ATOM   2339  H1  TIP3  777      25.858  -0.454  39.828  1.00  0.00           H
ATOM   2340  H2  TIP3  777      25.327   0.905  40.232  1.00  0.00           H
ATOM   2341  OH2 TIP3  778      72.593  15.068  26.802  1.00  0.00           O
ATOM   2342  H1  TIP3  778      73.126  15.514  27.459  1.00  0.00           H
ATOM   2343  H2  TIP3  778      71.810  14.788  27.277  1.00  0.00           H
ATOM   2344  OH2 TIP3  779       4.229  47.976   7.305  1.00  0.00           O
ATOM   2345  H1  TIP3  779       4.701  47.794   6.492  1.00  0.00           H
ATOM   2346  H2  TIP3  779       3.581  48.637   7.063  1.00  0.00           H
ATOM   2347  OH2 TIP3  780      19.228  18.181  22.098  1.00  0.00           O
ATOM   2348  H1  TIP3  780      18.901  17.417  21.623  1.00  0.00           H
ATOM   2349  H2  TIP3  780      19.512  17.834  22.944  1.00  0.00           H
ATOM   2350  OH2 TIP3  781      64.317  71.073  68.463  1.00  0.00           O
ATOM   2351  H1  TIP3  781      64.606  71.195  69.367  1.00  0.00           H
ATOM   2352  H2  TIP3  781      64.280  71.958  68.102  1.00  0.00           H
ATOM   2353  OH2 TIP3  782      63.108  13.315  20.866  1.00  0.00           O
ATOM   2354  H1  TIP3  782      63.488  12.466  20.641  1.00  0.00           H
ATOM   2355  H2  TIP3  782      62.235  13.298  20.474  1.00  0.00           H
ATOM   2356  OH2 TIP3  783      58.068  53.731  24.799  1.00  0.00           O
ATOM   2357  H1  TIP3  783      58.502  53.061  25.327  1.00  0.00           H
ATOM   2358  H2  TIP3  783      58.084  53.381  23.908  1.00  0.00           H
ATOM   2359  OH2 TIP3  784      46.499  57.662  37.270  1.00  0.00           O
ATOM   2360  H1  TIP3  784      46.010  56.965  37.709  1.00  0.00           H
ATOM   2361  H2  TIP3  784      45.885  58.018  36.628  1.00  0.00           H
ATOM   2362  OH2 TIP3  785      51.827  27.056  11.284  1.00  0.00           O
ATOM   2363  H1  TIP3  785      52.341  27.573  10.662  1.00  0.00           H
ATOM   2364  H2  TIP3  785      51.614  26.253  10.809  1.00  0.00           H
ATOM   2365  OH2 TIP3  786       1.303  37.586  65.696  1.00  0.00           O
ATOM   2366  H1  TIP3  786       1.964  37.225  66.287  1.00  0.00           H
ATOM   2367  H2  TIP3  786       1.776  37.754  64.881  1.00  0.00           H
ATOM   2368  OH2 TIP3  787      61.625  68.916   1.970  1.00  0.00           O
ATOM   2369  H1  TIP3  787      61.397  67.993   1.856  1.00  0.00           H
ATOM   2370  H2  TIP3  787      62.361  69.057   1.374  1.00  0.00           H
ATOM   2371  OH2 TIP3  788       3.762  67.446  61.480  1.00  0.00           O
ATOM   2372  H1  TIP3  788       2.879  67.754  61.684  1.00  0.00           H
ATOM   2373  H2  TIP3  788       3.686  67.058  60.609  1.00  0.00           H
ATOM   2374  OH2 TIP3  789      37.434  50.604  15.087  1.00  0.00           O
ATOM   2375  H1  TIP3  789      37.411  50.250  14.198  1.00  0.00           H
ATOM   2376  H2  TIP3  789      38.200  50.195  15.489  1.00  0.00           H
ATOM   2377  OH2 TIP3  790      70.566  10.462  70.936  1.00  0.00           O
ATOM   2378  H1  TIP3  790      71.113  10.108  70.234  1.00  0.00           H
ATOM   2379  H2  TIP3  790      69.693  10.530  70.549  1.00  0.00           H
ATOM   2380  OH2 TIP3  791      65.677   9.553  73.024  1.00  0.00           O
ATOM   2381  H1  TIP3  791      66.452  10.076  73.229  1.00  0.00           H
ATOM   2382  H2  TIP3  791      66.011   8.819  72.509  1.00  0.00           H
ATOM   2383  OH2 TIP3  792      30.562  15.211  30.872  1.00  0.00           O
ATOM   2384  H1  TIP3  792      30.642  14.351  30.458  1.00  0.00           H
ATOM   2385  H2  TIP3  792      31.177  15.766  30.394  1.00  0.00           H
ATOM   2386  OH2 TIP3  793      62.429   6.726  66.206  1.00  0.00           O
ATOM   2387  H1  TIP3  793      61.818   6.157  65.738  1.00  0.00           H
ATOM   2388  H2  TIP3  793      62.335   7.579  65.783  1.00  0.00           H
ATOM   2389  OH2 TIP3  794      67.374  20.107  15.383  1.00  0.00           O
ATOM   2390  H1  TIP3  794      67.541  19.592  14.594  1.00  0.00           H
ATOM   2391  H2  TIP3  794      67.058  19.469  16.023  1.00  0.00           H
ATOM   2392  OH2 TIP3  795      40.205  65.841  36.029  1.00  0.00           O
ATOM   2393  H1  TIP3  795      41.152  65.893  36.161  1.00  0.00           H
ATOM   2394  H2  TIP3  795      39.876  65.409  36.817  1.00  0.00           H
ATOM   2395  OH2 TIP3  796      45.279  64.906  64.315  1.00  0.00           O
ATOM   2396  H1  TIP3  796      44.618  64.921  65.007  1.00  0.00           H
ATOM   2397  H2  TIP3  796      45.703  64.052  64.407  1.00  0.00           H
ATOM   2398  OH2 TIP3  797      57.733  57.531  11.115  1.00  0.00           O
ATOM   2399  H1  TIP3  797      57.244  57.508  11.938  1.00  0.00           H
ATOM   2400  H2  TIP3  797      57.312  58.221  10.604  1.00  0.00           H
ATOM   2401  OH2 TIP3  798      56.787  16.865   5.931  1.00  0.00           O
ATOM   2402  H1  TIP3  798      57.104  16.122   5.417  1.00  0.00           H
ATOM   2403  H2  TIP3  798      56.682  17.571   5.294  1.00  0.00           H
ATOM   2404  OH2 TIP3  799      68.365  13.190   4.452  1.00  0.00           O
ATOM   2405  H1  TIP3  799      67.591  12.639   4.567  1.00  0.00           H
ATOM   2406  H2  TIP3  799      69.099  12.576   4.448  1.00  0.00           H
ATOM   2407  OH2 TIP3  800      68.553  71.767  69.256  1.00  0.00           O
ATOM   2408  H1  TIP3  800      69.243  71.884  69.910  1.00  0.00           H
ATOM   2409  H2  TIP3  800      69.018  71.732  68.420  1.00  0.00           H
ATOM   2410  OH2 TIP3  801       8.761  58.483  62.285  1.00  0.00           O
ATOM   2411  H1  TIP3  801       8.848  57.530  62.260  1.00  0.00           H
ATOM   2412  H2  TIP3  801       7.817  58.639  62.267  1.00  0.00           H
ATOM   2413  OH2 TIP3  802      69.014  51.638  47.033  1.00  0.00           O
ATOM   2414  H1  TIP3  802      69.651  51.654  46.318  1.00  0.00           H
ATOM   2415  H2  TIP3  802      69.543  51.699  47.828  1.00  0.00           H
ATOM   2416  OH2 TIP3  803      59.835  63.858   3.260  1.00  0.00           O
ATOM   2417  H1  TIP3  803      60.074  62.974   3.541  1.00  0.00           H
ATOM   2418  H2  TIP3  803      58.893  63.914   3.421  1.00  0.00           H
ATOM   2419  OH2 TIP3  804       5.072   8.904   4.571  1.00  0.00           O
ATOM   2420  H1  TIP3  804       5.721   9.423   5.045  1.00  0.00           H
ATOM   2421  H2  TIP3  804       5.586   8.382   3.954  1.00  0.00           H
ATOM   2422  OH2 TIP3  805       4.285  10.007  46.187  1.00  0.00           O
ATOM   2423  H1  TIP3  805       4.341   9.093  46.466  1.00  0.00           H
ATOM   2424  H2  TIP3  805       3.883  10.460  46.927  1.00  0.00           H
ATOM   2425  OH2 TIP3  806       8.809  66.775  66.705  1.00  0.00           O
ATOM   2426  H1  TIP3  806       8.612  67.532  67.258  1.00  0.00           H
ATOM   2427  H2  TIP3  806       7.974  66.558  66.290  1.00  0.00           H
ATOM   2428  OH2 TIP3  807      59.113   1.277  69.690  1.00  0.00           O
ATOM   2429  H1  TIP3  807      59.102   0.680  68.941  1.00  0.00           H
ATOM   2430  H2  TIP3  807      59.786   0.922  70.270  1.00  0.00           H
ATOM   2431  OH2 TIP3  808      57.348  52.430  19.729  1.00  0.00           O
ATOM   2432  H1  TIP3  808      57.186  51.486  19.723  1.00  0.00           H
ATOM   2433  H2  TIP3  808      56.953  52.746  18.917  1.00  0.00           H
ATOM   2434  OH2 TIP3  809       2.064  23.938  20.983  1.00  0.00           O
ATOM   2435  H1  TIP3  809       2.603  23.155  21.098  1.00  0.00           H
ATOM   2436  H2  TIP3  809       2.123  24.395  21.822  1.00  0.00           H
ATOM   2437  OH2 TIP3  810       0.993  22.103  57.258  1.00  0.00           O
ATOM   2438  H1  TIP3  810       1.561  21.931  56.507  1.00  0.00           H
ATOM   2439  H2  TIP3  810       0.380  22.768  56.947  1.00  0.00           H
ATOM   2440  OH2 TIP3  811      64.666  54.891  65.789  1.00  0.00           O
ATOM   2441  H1  TIP3  811      65.214  54.176  65.463  1.00  0.00           H
ATOM   2442  H2  TIP3  811      64.783  54.868  66.739  1.00  0.00           H
ATOM   2443  OH2 TIP3  812      65.936  36.271  26.841  1.00  0.00           O
ATOM   2444  H1  TIP3  812      65.468  35.506  26.506  1.00  0.00           H
ATOM   2445  H2  TIP3  812      66.023  36.850  26.084  1.00  0.00           H
ATOM   2446  OH2 TIP3  813       1.371  63.980  53.242  1.00  0.00           O
ATOM   2447  H1  TIP3  813       1.292  64.172  54.176  1.00  0.00           H
ATOM   2448  H2  TIP3  813       0.470  63.983  52.919  1.00  0.00           H
ATOM   2449  OH2 TIP3  814      63.289  65.887  22.922  1.00  0.00           O
ATOM   2450  H1  TIP3  814      63.996  66.499  22.714  1.00  0.00           H
ATOM   2451  H2  TIP3  814      62.593  66.104  22.302  1.00  0.00           H
ATOM   2452  OH2 TIP3  815      69.146  29.856  48.347  1.00  0.00           O
ATOM   2453  H1  TIP3  815      69.301  29.244  49.066  1.00  0.00           H
ATOM   2454  H2  TIP3  815      68.502  29.417  47.792  1.00  0.00           H
ATOM   2455  OH2 TIP3  816      68.696  38.497  10.674  1.00  0.00           O
ATOM   2456  H1  TIP3  816      68.298  37.840  10.102  1.00  0.00           H
ATOM   2457  H2  TIP3  816      68.313  38.328  11.535  1.00  0.00           H
ATOM   2458  OH2 TIP3  817      44.260  61.988  11.299  1.00  0.00           O
ATOM   2459  H1  TIP3  817      44.569  62.311  10.453  1.00  0.00           H
ATOM   2460  H2  TIP3  817      45.060  61.779  11.782  1.00  0.00           H
ATOM   2461  OH2 TIP3  818       3.761  17.756  17.520  1.00  0.00           O
ATOM   2462  H1  TIP3  818       4.164  16.888  17.492  1.00  0.00           H
ATOM   2463  H2  TIP3  818       3.010  17.691  16.930  1.00  0.00           H
ATOM   2464  OH2 TIP3  819       4.328   2.684  65.562  1.00  0.00           O
ATOM   2465  H1  TIP3  819       5.063   3.227  65.846  1.00  0.00           H
ATOM   2466  H2  TIP3  819       3.741   2.660  66.317  1.00  0.00           H
ATOM   2467  OH2 TIP3  820      55.522   5.664  65.436  1.00  0.00           O
ATOM   2468  H1  TIP3  820      54.792   6.188  65.107  1.00  0.00           H
ATOM   2469  H2  TIP3  820      55.387   5.633  66.383  1.00  0.00           H
ATOM   2470  OH2 TIP3  821       3.648  48.755  25.075  1.00  0.00           O
ATOM   2471  H1  TIP3  821       4.102  48.528  25.886  1.00  0.00           H
ATOM   2472  H2  TIP3  821       2.793  48.332  25.152  1.00  0.00           H
ATOM   2473  OH2 TIP3  822      29.048  23.024  19.261  1.00  0.00           O
ATOM   2474  H1  TIP3  822      28.818  23.947  19.371  1.00  0.00           H
ATOM   2475  H2  TIP3  822      29.859  23.038  18.752  1.00  0.00           H
ATOM   2476  OH2 TIP3  823      60.379  28.965  19.145  1.00  0.00           O
ATOM   2477  H1  TIP3  823      60.686  28.384  19.841  1.00  0.00           H
ATOM   2478  H2  TIP3  823      60.728  28.581  18.341  1.00  0.00           H
ATOM   2479  OH2 TIP3  824      65.577   3.484  51.974  1.00  0.00           O
ATOM   2480  H1  TIP3  824      64.860   3.162  51.426  1.00  0.00           H
ATOM   2481  H2  TIP3  824      66.071   4.071  51.401  1.00  0.00           H
ATOM   2482  OH2 TIP3  825      47.550   8.285  41.949  1.00  0.00           O
ATOM   2483  H1  TIP3  825      47.719   7.832  41.124  1.00  0.00           H
ATOM   2484  H2  TIP3  825      47.209   9.140  41.688  1.00  0.00           H
ATOM   2485  OH2 TIP3  826       6.944   7.016   3.501  1.00  0.00           O
ATOM   2486  H1  TIP3  826       7.027   6.204   3.001  1.00  0.00           H
ATOM   2487  H2  TIP3  826       7.637   6.965   4.159  1.00  0.00           H
ATOM   2488  OH2 TIP3  827       2.903  61.560  46.210  1.00  0.00           O
ATOM   2489  H1  TIP3  827       2.054  61.986  46.096  1.00  0.00           H
ATOM   2490  H2  TIP3  827       3.542  62.229  45.964  1.00  0.00           H
ATOM   2491  OH2 TIP3  828      55.929  15.836  60.114  1.00  0.00           O
ATOM   2492  H1  TIP3  828      56.612  16.161  59.527  1.00  0.00           H
ATOM   2493  H2  TIP3  828      55.969  14.884  60.024  1.00  0.00           H
ATOM   2494  OH2 TIP3  829       9.202  52.808  61.372  1.00  0.00           O
ATOM   2495  H1  TIP3  829      10.080  53.033  61.679  1.00  0.00           H
ATOM   2496  H2  TIP3  829       8.613  53.217  62.006  1.00  0.00           H
ATOM   2497  OH2 TIP3  830       6.853  62.528  72.394  1.00  0.00           O
ATOM   2498  H1  TIP3  830       6.044  62.399  71.898  1.00  0.00           H
ATOM   2499  H2  TIP3  830       6.561  62.853  73.247  1.00  0.00           H
ATOM   2500  OH2 TIP3  831      51.512  62.265  17.517  1.00  0.00           O
ATOM   2501  H1  TIP3  831      51.322  63.196  17.408  1.00  0.00           H
ATOM   2502  H2  TIP3  831      52.148  62.068  16.829  1.00  0.00           H
ATOM   2503  OH2 TIP3  832       4.490  66.870  67.820  1.00  0.00           O
ATOM   2504  H1  TIP3  832       3.852  66.158  67.772  1.00  0.00           H
ATOM   2505  H2  TIP3  832       5.228  66.567  67.291  1.00  0.00           H
ATOM   2506  OH2 TIP3  833      51.456  69.790  43.916  1.00  0.00           O
ATOM   2507  H1  TIP3  833      51.234  69.186  43.208  1.00  0.00           H
ATOM   2508  H2  TIP3  833      52.023  69.283  44.496  1.00  0.00           H
ATOM   2509  OH2 TIP3  834      60.867   9.271   3.810  1.00  0.00           O
ATOM   2510  H1  TIP3  834      60.632   9.618   2.949  1.00  0.00           H
ATOM   2511  H2  TIP3  834      60.689   9.991   4.415  1.00  0.00           H
ATOM   2512  OH2 TIP3  835      72.545  39.460  60.139  1.00  0.00           O
ATOM   2513  H1  TIP3  835      73.147  39.113  60.798  1.00  0.00           H
ATOM   2514  H2  TIP3  835      72.095  40.181  60.580  1.00  0.00           H
ATOM   2515  OH2 TIP3  836      44.928  21.144  35.038  1.00  0.00           O
ATOM   2516  H1  TIP3  836      45.142  21.098  34.106  1.00  0.00           H
ATOM   2517  H2  TIP3  836      44.338  21.893  35.112  1.00  0.00           H
ATOM   2518  OH2 TIP3  837      55.524  39.137  26.118  1.00  0.00           O
ATOM   2519  H1  TIP3  837      55.466  38.408  26.736  1.00  0.00           H
ATOM   2520  H2  TIP3  837      56.317  38.961  25.612  1.00  0.00           H
ATOM   2521  OH2 TIP3  838      19.166  35.981  72.921  1.00  0.00           O
ATOM   2522  H1  TIP3  838      19.746  36.655  72.566  1.00  0.00           H
ATOM   2523  H2  TIP3  838      19.734  35.440  73.470  1.00  0.00           H
ATOM   2524  OH2 TIP3  839      66.549  36.405  17.307  1.00  0.00           O
ATOM   2525  H1  TIP3  839      65.665  36.417  16.941  1.00  0.00           H
ATOM   2526  H2  TIP3  839      66.506  35.766  18.018  1.00  0.00           H
ATOM   2527  OH2 TIP3  840      12.238   8.048  69.737  1.00  0.00           O
ATOM   2528  H1  TIP3  840      12.920   7.929  70.398  1.00  0.00           H
ATOM   2529  H2  TIP3  840      12.548   8.778  69.201  1.00  0.00           H
ATOM   2530  OH2 TIP3  841      63.975  27.384  57.753  1.00  0.00           O
ATOM   2531  H1  TIP3  841      64.498  27.802  57.069  1.00  0.00           H
ATOM   2532  H2  TIP3  841      63.827  26.494  57.431  1.00  0.00           H
ATOM   2533  OH2 TIP3  842      72.152  36.845  49.188  1.00  0.00           O
ATOM   2534  H1  TIP3  842      72.916  37.311  48.848  1.00  0.00           H
ATOM   2535  H2  TIP3  842      72.516  36.195  49.789  1.00  0.00           H
ATOM   2536  OH2 TIP3  843      66.178  47.187   2.147  1.00  0.00           O
ATOM   2537  H1  TIP3  843      67.087  47.325   1.882  1.00  0.00           H
ATOM   2538  H2  TIP3  843      65.954  47.970   2.650  1.00  0.00           H
ATOM   2539  OH2 TIP3  844       8.241  13.310   9.953  1.00  0.00           O
ATOM   2540  H1  TIP3  844       7.667  12.920   9.293  1.00  0.00           H
ATOM   2541  H2  TIP3  844       7.660  13.856  10.483  1.00  0.00           H
ATOM   2542  OH2 TIP3  845      35.869  46.001   7.590  1.00  0.00           O
ATOM   2543  H1  TIP3  845      35.764  45.243   7.016  1.00  0.00           H
ATOM   2544  H2  TIP3  845      36.357  45.667   8.343  1.00  0.00           H
ATOM   2545  OH2 TIP3  846      72.402  71.486   4.652  1.00  0.00           O
ATOM   2546  H1  TIP3  846      72.487  71.599   3.705  1.00  0.00           H
ATOM   2547  H2  TIP3  846      71.734  72.121   4.910  1.00  0.00           H
ATOM   2548  OH2 TIP3  847      59.981  31.384  10.226  1.00  0.00           O
ATOM   2549  H1  TIP3  847      59.441  30.792   9.702  1.00  0.00           H
ATOM   2550  H2  TIP3  847      60.520  30.805  10.764  1.00  0.00           H
ATOM   2551  OH2 TIP3  848       4.274  39.622  29.303  1.00  0.00           O
ATOM   2552  H1  TIP3  848       4.677  39.447  30.153  1.00  0.00           H
ATOM   2553  H2  TIP3  848       3.602  38.946  29.212  1.00  0.00           H
ATOM   2554  OH2 TIP3  849      47.539  27.361  44.702  1.00  0.00           O
ATOM   2555  H1  TIP3  849      46.872  27.319  44.016  1.00  0.00           H
ATOM   2556  H2  TIP3  849      47.327  26.634  45.288  1.00  0.00           H
ATOM   2557  OH2 TIP3  850      20.379  68.933  57.265  1.00  0.00           O
ATOM   2558  H1  TIP3  850      20.622  68.308  56.582  1.00  0.00           H
ATOM   2559  H2  TIP3  850      21.133  68.950  57.854  1.00  0.00           H
ATOM   2560  OH2 TIP3  851      66.109  14.580  68.884  1.00  0.00           O
ATOM   2561  H1  TIP3  851      66.601  15.189  68.334  1.00  0.00           H
ATOM   2562  H2  TIP3  851      66.427  13.714  68.627  1.00  0.00           H
ATOM   2563  OH2 TIP3  852      18.908  39.583  17.567  1.00  0.00           O
ATOM   2564  H1  TIP3  852      18.764  39.598  18.513  1.00  0.00           H
ATOM   2565  H2  TIP3  852      19.058  38.660  17.362  1.00  0.00           H
ATOM   2566  OH2 TIP3  853      37.923  32.474  47.834  1.00  0.00           O
ATOM   2567  H1  TIP3  853      37.881  32.764  48.746  1.00  0.00           H
ATOM   2568  H2  TIP3  853      38.449  31.675  47.860  1.00  0.00           H
ATOM   2569  OH2 TIP3  854       7.251  32.665  70.583  1.00  0.00           O
ATOM   2570  H1  TIP3  854       7.438  32.741  69.647  1.00  0.00           H
ATOM   2571  H2  TIP3  854       6.702  33.423  70.781  1.00  0.00           H
ATOM   2572  OH2 TIP3  855      10.354  30.541   6.524  1.00  0.00           O
ATOM   2573  H1  TIP3  855       9.636  29.912   6.599  1.00  0.00           H
ATOM   2574  H2  TIP3  855      11.011  30.094   5.991  1.00  0.00           H
ATOM   2575  OH2 TIP3  856      65.191  21.901  15.091  1.00  0.00           O
ATOM   2576  H1  TIP3  856      65.469  22.769  15.382  1.00  0.00           H
ATOM   2577  H2  TIP3  856      65.887  21.314  15.387  1.00  0.00           H
ATOM   2578  OH2 TIP3  857      59.751  25.257  18.898  1.00  0.00           O
ATOM   2579  H1  TIP3  857      60.171  25.875  18.299  1.00  0.00           H
ATOM   2580  H2  TIP3  857      58.816  25.447  18.822  1.00  0.00           H
ATOM   2581  OH2 TIP3  858      19.367  55.504  17.803  1.00  0.00           O
ATOM   2582  H1  TIP3  858      18.741  55.577  17.083  1.00  0.00           H
ATOM   2583  H2  TIP3  858      20.018  54.875  17.492  1.00  0.00           H
ATOM   2584  OH2 TIP3  859      68.761  19.834  21.159  1.00  0.00           O
ATOM   2585  H1  TIP3  859      68.236  19.598  21.923  1.00  0.00           H
ATOM   2586  H2  TIP3  859      69.453  19.172  21.129  1.00  0.00           H
ATOM   2587  OH2 TIP3  860      21.972  28.720  18.371  1.00  0.00           O
ATOM   2588  H1  TIP3  860      21.254  28.660  19.002  1.00  0.00           H
ATOM   2589  H2  TIP3  860      21.878  27.938  17.826  1.00  0.00           H
ATOM   2590  OH2 TIP3  861      64.833  46.605  10.330  1.00  0.00           O
ATOM   2591  H1  TIP3  861      64.613  46.224  11.180  1.00  0.00           H
ATOM   2592  H2  TIP3  861      65.470  47.290  10.532  1.00  0.00           H
ATOM   2593  OH2 TIP3  862      11.732  30.674  52.630  1.00  0.00           O
ATOM   2594  H1  TIP3  862      11.275  30.128  53.269  1.00  0.00           H
ATOM   2595  H2  TIP3  862      11.083  30.837  51.946  1.00  0.00           H
ATOM   2596  OH2 TIP3  863      30.410  36.271  30.987  1.00  0.00           O
ATOM   2597  H1  TIP3  863      31.024  36.878  31.400  1.00  0.00           H
ATOM   2598  H2  TIP3  863      29.877  36.822  30.414  1.00  0.00           H
ATOM   2599  OH2 TIP3  864      29.546  15.891  19.349  1.00  0.00           O
ATOM   2600  H1  TIP3  864      29.819  16.052  20.252  1.00  0.00           H
ATOM   2601  H2  TIP3  864      30.331  16.058  18.827  1.00  0.00           H
ATOM   2602  OH2 TIP3  865      19.237  21.931  65.410  1.00  0.00           O
ATOM   2603  H1  TIP3  865      18.927  22.445  64.665  1.00  0.00           H
ATOM   2604  H2  TIP3  865      20.160  21.764  65.220  1.00  0.00           H
ATOM   2605  OH2 TIP3  866      59.889  27.110   5.245  1.00  0.00           O
ATOM   2606  H1  TIP3  866      60.469  26.434   4.894  1.00  0.00           H
ATOM   2607  H2  TIP3  866      60.416  27.560   5.905  1.00  0.00           H
ATOM   2608  OH2 TIP3  867      60.663  49.215  43.820  1.00  0.00           O
ATOM   2609  H1  TIP3  867      61.116  49.802  43.216  1.00  0.00           H
ATOM   2610  H2  TIP3  867      61.358  48.676  44.199  1.00  0.00           H
ATOM   2611  OH2 TIP3  868      59.790  14.643   6.069  1.00  0.00           O
ATOM   2612  H1  TIP3  868      59.219  14.586   6.835  1.00  0.00           H
ATOM   2613  H2  TIP3  868      59.548  15.470   5.651  1.00  0.00           H
ATOM   2614  OH2 TIP3  869      59.407  64.227  11.273  1.00  0.00           O
ATOM   2615  H1  TIP3  869      58.596  63.760  11.471  1.00  0.00           H
ATOM   2616  H2  TIP3  869      59.205  65.146  11.453  1.00  0.00           H
ATOM   2617  OH2 TIP3  870      17.387  52.914  17.421  1.00  0.00           O
ATOM   2618  H1  TIP3  870      17.456  53.301  16.548  1.00  0.00           H
ATOM   2619  H2  TIP3  870      17.332  51.972  17.262  1.00  0.00           H
ATOM   2620  OH2 TIP3  871      11.906  50.955  11.615  1.00  0.00           O
ATOM   2621  H1  TIP3  871      11.478  51.805  11.718  1.00  0.00           H
ATOM   2622  H2  TIP3  871      12.601  50.955  12.273  1.00  0.00           H
ATOM   2623  OH2 TIP3  872      71.979  21.769  67.075  1.00  0.00           O
ATOM   2624  H1  TIP3  872      71.306  22.198  67.604  1.00  0.00           H
ATOM   2625  H2  TIP3  872      72.231  22.428  66.428  1.00  0.00           H
ATOM   2626  OH2 TIP3  873       0.133   9.924  15.372  1.00  0.00           O
ATOM   2627  H1  TIP3  873       0.685   9.904  16.154  1.00  0.00           H
ATOM   2628  H2  TIP3  873       0.170   9.032  15.029  1.00  0.00           H
ATOM   2629  OH2 TIP3  874      16.155  23.273  11.454  1.00  0.00           O
ATOM   2630  H1  TIP3  874      16.166  22.360  11.167  1.00  0.00           H
ATOM   2631  H2  TIP3  874      15.674  23.735  10.767  1.00  0.00           H
ATOM   2632  OH2 TIP3  875      43.676  20.253  23.386  1.00  0.00           O
ATOM   2633  H1  TIP3  875      44.397  19.970  22.823  1.00  0.00           H
ATOM   2634  H2  TIP3  875      43.822  21.191  23.511  1.00  0.00           H
ATOM   2635  OH2 TIP3  876       9.894  12.035  64.557  1.00  0.00           O
ATOM   2636  H1  TIP3  876       9.618  11.912  63.649  1.00  0.00           H
ATOM   2637  H2  TIP3  876       9.678  11.208  64.987  1.00  0.00           H
ATOM   2638  OH2 TIP3  877       1.219  23.599   5.017  1.00  0.00           O
ATOM   2639  H1  TIP3  877       1.412  24.106   5.805  1.00  0.00           H
ATOM   2640  H2  TIP3  877       1.849  23.915   4.368  1.00  0.00           H
ATOM   2641  OH2 TIP3  878      73.063  37.832  72.216  1.00  0.00           O
ATOM   2642  H1  TIP3  878      72.674  37.142  72.753  1.00  0.00           H
ATOM   2643  H2  TIP3  878      73.865  37.442  71.868  1.00  0.00           H
ATOM   2644  OH2 TIP3  879      68.966  28.012  70.230  1.00  0.00           O
ATOM   2645  H1  TIP3  879      69.264  27.148  70.515  1.00  0.00           H
ATOM   2646  H2  TIP3  879      68.795  28.487  71.043  1.00  0.00           H
ATOM   2647  OH2 TIP3  880       6.551  32.229   1.725  1.00  0.00           O
ATOM   2648  H1  TIP3  880       7.196  32.438   2.400  1.00  0.00           H
ATOM   2649  H2  TIP3  880       6.564  32.984   1.137  1.00  0.00           H
ATOM   2650  OH2 TIP3  881      71.006  32.771   1.057  1.00  0.00           O
ATOM   2651  H1  TIP3  881      70.126  32.903   0.705  1.00  0.00           H
ATOM   2652  H2  TIP3  881      71.496  33.543   0.775  1.00  0.00           H
ATOM   2653  OH2 TIP3  882      29.751  26.943  22.876  1.00  0.00           O
ATOM   2654  H1  TIP3  882      29.713  26.729  23.808  1.00  0.00           H
ATOM   2655  H2  TIP3  882      28.900  26.670  22.532  1.00  0.00           H
ATOM   2656  OH2 TIP3  883      12.773  10.297  59.765  1.00  0.00           O
ATOM   2657  H1  TIP3  883      13.685  10.531  59.594  1.00  0.00           H
ATOM   2658  H2  TIP3  883      12.614   9.529  59.216  1.00  0.00           H
ATOM   2659  OH2 TIP3  884      32.672  23.290  14.402  1.00  0.00           O
ATOM   2660  H1  TIP3  884      33.526  23.399  13.983  1.00  0.00           H
ATOM   2661  H2  TIP3  884      32.106  22.953  13.708  1.00  0.00           H
ATOM   2662  OH2 TIP3  885      15.672  32.959  19.507  1.00  0.00           O
ATOM   2663  H1  TIP3  885      15.305  32.733  20.362  1.00  0.00           H
ATOM   2664  H2  TIP3  885      16.605  33.091  19.674  1.00  0.00           H
ATOM   2665  OH2 TIP3  886      14.728  56.075  34.664  1.00  0.00           O
ATOM   2666  H1  TIP3  886      14.344  56.232  33.802  1.00  0.00           H
ATOM   2667  H2  TIP3  886      15.206  56.880  34.865  1.00  0.00           H
ATOM   2668  OH2 TIP3  887      46.264  32.105  56.523  1.00  0.00           O
ATOM   2669  H1  TIP3  887      46.662  32.280  57.376  1.00  0.00           H
ATOM   2670  H2  TIP3  887      45.404  32.523  56.570  1.00  0.00           H
ATOM   2671  OH2 TIP3  888      66.016  57.386   8.722  1.00  0.00           O
ATOM   2672  H1  TIP3  888      66.707  57.497   8.068  1.00  0.00           H
ATOM   2673  H2  TIP3  888      66.461  57.498   9.562  1.00  0.00           H
ATOM   2674  OH2 TIP3  889      12.813  21.524  22.466  1.00  0.00           O
ATOM   2675  H1  TIP3  889      12.357  21.586  23.306  1.00  0.00           H
ATOM   2676  H2  TIP3  889      13.175  22.398  22.325  1.00  0.00           H
ATOM   2677  OH2 TIP3  890       6.680   2.140   9.652  1.00  0.00           O
ATOM   2678  H1  TIP3  890       6.929   1.300   9.266  1.00  0.00           H
ATOM   2679  H2  TIP3  890       7.376   2.331  10.281  1.00  0.00           H
ATOM   2680  OH2 TIP3  891      17.855  26.834  17.814  1.00  0.00           O
ATOM   2681  H1  TIP3  891      18.305  26.587  18.621  1.00  0.00           H
ATOM   2682  H2  TIP3  891      17.493  27.701  17.997  1.00  0.00           H
ATOM   2683  OH2 TIP3  892       9.435  19.831   8.816  1.00  0.00           O
ATOM   2684  H1  TIP3  892       8.491  19.866   8.970  1.00  0.00           H
ATOM   2685  H2  TIP3  892       9.519  19.671   7.876  1.00  0.00           H
ATOM   2686  OH2 TIP3  893      62.279  17.260   6.915  1.00  0.00           O
ATOM   2687  H1  TIP3  893      62.803  18.017   7.176  1.00  0.00           H
ATOM   2688  H2  TIP3  893      62.800  16.830   6.237  1.00  0.00           H
ATOM   2689  OH2 TIP3  894       5.991   1.330   1.585  1.00  0.00           O
ATOM   2690  H1  TIP3  894       5.967   0.633   2.241  1.00  0.00           H
ATOM   2691  H2  TIP3  894       6.920   1.432   1.377  1.00  0.00           H
ATOM   2692  OH2 TIP3  895       2.809   5.490  11.038  1.00  0.00           O
ATOM   2693  H1  TIP3  895       3.204   4.962  10.344  1.00  0.00           H
ATOM   2694  H2  TIP3  895       3.287   5.242  11.830  1.00  0.00           H
ATOM   2695  OH2 TIP3  896      69.944  59.458  61.872  1.00  0.00           O
ATOM   2696  H1  TIP3  896      69.194  58.999  62.251  1.00  0.00           H
ATOM   2697  H2  TIP3  896      70.558  58.762  61.638  1.00  0.00           H
ATOM   2698  OH2 TIP3  897       7.748  14.371  56.100  1.00  0.00           O
ATOM   2699  H1  TIP3  897       8.018  14.981  56.787  1.00  0.00           H
ATOM   2700  H2  TIP3  897       7.408  14.932  55.403  1.00  0.00           H
ATOM   2701  OH2 TIP3  898       7.096  10.277  63.892  1.00  0.00           O
ATOM   2702  H1  TIP3  898       6.658   9.438  64.036  1.00  0.00           H
ATOM   2703  H2  TIP3  898       7.029  10.424  62.948  1.00  0.00           H
ATOM   2704  OH2 TIP3  899       4.356  53.645  54.965  1.00  0.00           O
ATOM   2705  H1  TIP3  899       5.154  53.770  54.453  1.00  0.00           H
ATOM   2706  H2  TIP3  899       4.651  53.223  55.772  1.00  0.00           H
ATOM   2707  OH2 TIP3  900      43.377   6.826  66.564  1.00  0.00           O
ATOM   2708  H1  TIP3  900      43.893   7.576  66.860  1.00  0.00           H
ATOM   2709  H2  TIP3  900      42.665   7.211  66.053  1.00  0.00           H
ATOM   2710  OH2 TIP3  901      58.364  23.908  11.568  1.00  0.00           O
ATOM   2711  H1  TIP3  901      59.017  24.598  11.451  1.00  0.00           H
ATOM   2712  H2  TIP3  901      58.867  23.094  11.529  1.00  0.00           H
ATOM   2713  OH2 TIP3  902      17.034   4.533   1.206  1.00  0.00           O
ATOM   2714  H1  TIP3  902      16.374   4.718   0.538  1.00  0.00           H
ATOM   2715  H2  TIP3  902      16.619   3.891   1.782  1.00  0.00           H
ATOM   2716  OH2 TIP3  903      18.597  18.590  57.962  1.00  0.00           O
ATOM   2717  H1  TIP3  903      17.658  18.683  57.804  1.00  0.00           H
ATOM   2718  H2  TIP3  903      18.779  19.190  58.685  1.00  0.00           H
ATOM   2719  OH2 TIP3  904       2.492  33.442  11.060  1.00  0.00           O
ATOM   2720  H1  TIP3  904       1.626  33.259  11.424  1.00  0.00           H
ATOM   2721  H2  TIP3  904       2.411  34.314  10.675  1.00  0.00           H
ATOM   2722  OH2 TIP3  905      10.247  46.135  39.508  1.00  0.00           O
ATOM   2723  H1  TIP3  905       9.604  46.603  38.976  1.00  0.00           H
ATOM   2724  H2  TIP3  905      11.093  46.478  39.220  1.00  0.00           H
ATOM   2725  OH2 TIP3  906       6.647  41.337   1.986  1.00  0.00           O
ATOM   2726  H1  TIP3  906       6.871  40.943   2.828  1.00  0.00           H
ATOM   2727  H2  TIP3  906       5.838  41.821   2.154  1.00  0.00           H
ATOM   2728  OH2 TIP3  907      52.177  19.160  11.632  1.00  0.00           O
ATOM   2729  H1  TIP3  907      52.739  19.914  11.810  1.00  0.00           H
ATOM   2730  H2  TIP3  907      52.041  19.180  10.685  1.00  0.00           H
ATOM   2731  OH2 TIP3  908      58.828  18.215   1.993  1.00  0.00           O
ATOM   2732  H1  TIP3  908      59.682  17.955   1.647  1.00  0.00           H
ATOM   2733  H2  TIP3  908      58.372  18.597   1.243  1.00  0.00           H
ATOM   2734  OH2 TIP3  909      69.757  38.586   2.683  1.00  0.00           O
ATOM   2735  H1  TIP3  909      70.040  37.696   2.897  1.00  0.00           H
ATOM   2736  H2  TIP3  909      68.948  38.706   3.180  1.00  0.00           H
ATOM   2737  OH2 TIP3  910       0.816   4.737  13.636  1.00  0.00           O
ATOM   2738  H1  TIP3  910       1.648   4.482  13.238  1.00  0.00           H
ATOM   2739  H2  TIP3  910       0.214   4.028  13.407  1.00  0.00           H
ATOM   2740  OH2 TIP3  911      26.902  18.526  29.152  1.00  0.00           O
ATOM   2741  H1  TIP3  911      27.059  18.633  30.090  1.00  0.00           H
ATOM   2742  H2  TIP3  911      27.746  18.249  28.797  1.00  0.00           H
ATOM   2743  OH2 TIP3  912       3.628  13.379  72.867  1.00  0.00           O
ATOM   2744  H1  TIP3  912       3.509  13.297  73.813  1.00  0.00           H
ATOM   2745  H2  TIP3  912       2.743  13.320  72.507  1.00  0.00           H
ATOM   2746  OH2 TIP3  913      26.020  11.213  15.114  1.00  0.00           O
ATOM   2747  H1  TIP3  913      25.134  11.395  15.425  1.00  0.00           H
ATOM   2748  H2  TIP3  913      26.580  11.381  15.873  1.00  0.00           H
ATOM   2749  OH2 TIP3  914       3.222  28.510  19.516  1.00  0.00           O
ATOM   2750  H1  TIP3  914       2.695  29.271  19.760  1.00  0.00           H
ATOM   2751  H2  TIP3  914       2.717  28.078  18.827  1.00  0.00           H
ATOM   2752  OH2 TIP3  915      65.747  33.563  65.128  1.00  0.00           O
ATOM   2753  H1  TIP3  915      65.945  32.963  64.409  1.00  0.00           H
ATOM   2754  H2  TIP3  915      66.130  34.397  64.857  1.00  0.00           H
ATOM   2755  OH2 TIP3  916       6.824  35.818   8.965  1.00  0.00           O
ATOM   2756  H1  TIP3  916       7.349  35.985   9.748  1.00  0.00           H
ATOM   2757  H2  TIP3  916       7.415  35.351   8.375  1.00  0.00           H
ATOM   2758  OH2 TIP3  917      67.932  21.209  48.641  1.00  0.00           O
ATOM   2759  H1  TIP3  917      67.728  20.667  47.879  1.00  0.00           H
ATOM   2760  H2  TIP3  917      68.125  22.073  48.276  1.00  0.00           H
ATOM   2761  OH2 TIP3  918       1.162  45.468  14.913  1.00  0.00           O
ATOM   2762  H1  TIP3  918       0.247  45.279  14.701  1.00  0.00           H
ATOM   2763  H2  TIP3  918       1.296  46.366  14.610  1.00  0.00           H
ATOM   2764  OH2 TIP3  919      17.656  48.390  61.596  1.00  0.00           O
ATOM   2765  H1  TIP3  919      18.412  48.168  61.053  1.00  0.00           H
ATOM   2766  H2  TIP3  919      17.934  48.187  62.489  1.00  0.00           H
ATOM   2767  OH2 TIP3  920      72.094  24.004  55.151  1.00  0.00           O
ATOM   2768  H1  TIP3  920      72.332  23.310  54.535  1.00  0.00           H
ATOM   2769  H2  TIP3  920      71.660  24.665  54.612  1.00  0.00           H
ATOM   2770  OH2 TIP3  921       3.277  16.218  13.851  1.00  0.00           O
ATOM   2771  H1  TIP3  921       2.570  16.811  14.105  1.00  0.00           H
ATOM   2772  H2  TIP3  921       4.048  16.781  13.778  1.00  0.00           H
ATOM   2773  OH2 TIP3  922       4.009  37.220  67.657  1.00  0.00           O
ATOM   2774  H1  TIP3  922       4.248  36.403  67.220  1.00  0.00           H
ATOM   2775  H2  TIP3  922       4.541  37.231  68.453  1.00  0.00           H
ATOM   2776  OH2 TIP3  923       2.276  11.837   8.506  1.00  0.00           O
ATOM   2777  H1  TIP3  923       2.531  12.046   7.607  1.00  0.00           H
ATOM   2778  H2  TIP3  923       2.756  12.465   9.044  1.00  0.00           H
ATOM   2779  OH2 TIP3  924      12.771   9.888  67.951  1.00  0.00           O
ATOM   2780  H1  TIP3  924      13.665   9.786  67.626  1.00  0.00           H
ATOM   2781  H2  TIP3  924      12.261  10.134  67.179  1.00  0.00           H
ATOM   2782  OH2 TIP3  925      63.735  30.592  67.855  1.00  0.00           O
ATOM   2783  H1  TIP3  925      64.312  31.260  68.226  1.00  0.00           H
ATOM   2784  H2  TIP3  925      63.647  29.939  68.549  1.00  0.00           H
ATOM   2785  OH2 TIP3  926       2.339  14.766  11.611  1.00  0.00           O
ATOM   2786  H1  TIP3  926       2.403  14.915  12.555  1.00  0.00           H
ATOM   2787  H2  TIP3  926       1.450  14.439  11.479  1.00  0.00           H
ATOM   2788  OH2 TIP3  927      14.997  49.895   2.377  1.00  0.00           O
ATOM   2789  H1  TIP3  927      15.127  49.541   3.257  1.00  0.00           H
ATOM   2790  H2  TIP3  927      15.148  50.836   2.472  1.00  0.00           H
ATOM   2791  OH2 TIP3  928      12.689  49.989  17.309  1.00  0.00           O
ATOM   2792  H1  TIP3  928      13.404  50.262  16.735  1.00  0.00           H
ATOM   2793  H2  TIP3  928      12.843  50.462  18.127  1.00  0.00           H
ATOM   2794  OH2 TIP3  929      45.809  61.619   0.326  1.00  0.00           O
ATOM   2795  H1  TIP3  929      46.642  61.147   0.329  1.00  0.00           H
ATOM   2796  H2  TIP3  929      45.764  62.020  -0.542  1.00  0.00           H
ATOM   2797  OH2 TIP3  930      42.959  27.889  14.347  1.00  0.00           O
ATOM   2798  H1  TIP3  930      43.638  27.319  13.987  1.00  0.00           H
ATOM   2799  H2  TIP3  930      42.725  28.470  13.623  1.00  0.00           H
ATOM   2800  OH2 TIP3  931      19.970  14.475  14.262  1.00  0.00           O
ATOM   2801  H1  TIP3  931      19.304  14.324  13.591  1.00  0.00           H
ATOM   2802  H2  TIP3  931      20.273  15.369  14.102  1.00  0.00           H
ATOM   2803  OH2 TIP3  932      31.161  14.124  72.784  1.00  0.00           O
ATOM   2804  H1  TIP3  932      31.146  14.302  71.844  1.00  0.00           H
ATOM   2805  H2  TIP3  932      30.306  14.419  73.097  1.00  0.00           H
ATOM   2806  OH2 TIP3  933      10.738  33.318  70.900  1.00  0.00           O
ATOM   2807  H1  TIP3  933      10.016  32.890  71.361  1.00  0.00           H
ATOM   2808  H2  TIP3  933      10.365  34.139  70.580  1.00  0.00           H
ATOM   2809  OH2 TIP3  934      62.313   3.163  56.974  1.00  0.00           O
ATOM   2810  H1  TIP3  934      62.788   2.787  57.715  1.00  0.00           H
ATOM   2811  H2  TIP3  934      62.998   3.495  56.394  1.00  0.00           H
ATOM   2812  OH2 TIP3  935       8.908  33.627  56.285  1.00  0.00           O
ATOM   2813  H1  TIP3  935       8.959  34.082  55.444  1.00  0.00           H
ATOM   2814  H2  TIP3  935       7.971  33.571  56.471  1.00  0.00           H
ATOM   2815  OH2 TIP3  936      15.975  31.282  58.730  1.00  0.00           O
ATOM   2816  H1  TIP3  936      16.155  30.854  59.567  1.00  0.00           H
ATOM   2817  H2  TIP3  936      15.826  32.200  58.956  1.00  0.00           H
ATOM   2818  OH2 TIP3  937       6.149  38.623  65.198  1.00  0.00           O
ATOM   2819  H1  TIP3  937       5.789  39.337  65.725  1.00  0.00           H
ATOM   2820  H2  TIP3  937       7.025  38.478  65.556  1.00  0.00           H
ATOM   2821  OH2 TIP3  938       2.998   3.320   0.222  1.00  0.00           O
ATOM   2822  H1  TIP3  938       2.491   4.128   0.301  1.00  0.00           H
ATOM   2823  H2  TIP3  938       3.107   3.016   1.123  1.00  0.00           H
ATOM   2824  OH2 TIP3  939       6.332  14.593  11.237  1.00  0.00           O
ATOM   2825  H1  TIP3  939       5.737  13.908  11.543  1.00  0.00           H
ATOM   2826  H2  TIP3  939       6.678  14.986  12.038  1.00  0.00           H
ATOM   2827  OH2 TIP3  940      59.258  10.705  29.754  1.00  0.00           O
ATOM   2828  H1  TIP3  940      59.894  11.179  29.217  1.00  0.00           H
ATOM   2829  H2  TIP3  940      59.228   9.828  29.371  1.00  0.00           H
ATOM   2830  OH2 TIP3  941      71.621  50.585  71.576  1.00  0.00           O
ATOM   2831  H1  TIP3  941      71.328  50.148  72.375  1.00  0.00           H
ATOM   2832  H2  TIP3  941      71.623  49.894  70.912  1.00  0.00           H
ATOM   2833  OH2 TIP3  942      33.637  56.052  72.681  1.00  0.00           O
ATOM   2834  H1  TIP3  942      34.532  56.119  73.015  1.00  0.00           H
ATOM   2835  H2  TIP3  942      33.084  56.142  73.456  1.00  0.00           H
ATOM   2836  OH2 TIP3  943       3.845  16.985   4.708  1.00  0.00           O
ATOM   2837  H1  TIP3  943       4.657  17.189   5.173  1.00  0.00           H
ATOM   2838  H2  TIP3  943       3.864  17.547   3.934  1.00  0.00           H
ATOM   2839  OH2 TIP3  944      71.381  29.943  56.101  1.00  0.00           O
ATOM   2840  H1  TIP3  944      71.300  28.990  56.133  1.00  0.00           H
ATOM   2841  H2  TIP3  944      72.315  30.109  56.227  1.00  0.00           H
ATOM   2842  OH2 TIP3  945      16.382  19.227  36.680  1.00  0.00           O
ATOM   2843  H1  TIP3  945      16.237  20.163  36.540  1.00  0.00           H
ATOM   2844  H2  TIP3  945      15.974  19.044  37.526  1.00  0.00           H
ATOM   2845  OH2 TIP3  946      38.327  27.412  45.401  1.00  0.00           O
ATOM   2846  H1  TIP3  946      37.549  27.151  45.894  1.00  0.00           H
ATOM   2847  H2  TIP3  946      38.423  28.347  45.581  1.00  0.00           H
ATOM   2848  OH2 TIP3  947       8.361  21.106  63.261  1.00  0.00           O
ATOM   2849  H1  TIP3  947       9.062  20.661  63.736  1.00  0.00           H
ATOM   2850  H2  TIP3  947       7.857  21.554  63.941  1.00  0.00           H
ATOM   2851  OH2 TIP3  948      65.342  25.116  66.103  1.00  0.00           O
ATOM   2852  H1  TIP3  948      64.966  24.356  65.658  1.00  0.00           H
ATOM   2853  H2  TIP3  948      66.102  25.354  65.571  1.00  0.00           H
ATOM   2854  OH2 TIP3  949      15.969  30.044  22.907  1.00  0.00           O
ATOM   2855  H1  TIP3  949      15.419  29.361  23.291  1.00  0.00           H
ATOM   2856  H2  TIP3  949      15.415  30.825  22.905  1.00  0.00           H
ATOM   2857  OH2 TIP3  950      14.405  65.962  12.216  1.00  0.00           O
ATOM   2858  H1  TIP3  950      14.217  66.888  12.065  1.00  0.00           H
ATOM   2859  H2  TIP3  950      13.750  65.496  11.696  1.00  0.00           H
ATOM   2860  OH2 TIP3  951      10.697   8.405  72.664  1.00  0.00           O
ATOM   2861  H1  TIP3  951      10.802   8.084  73.559  1.00  0.00           H
ATOM   2862  H2  TIP3  951      10.458   7.629  72.157  1.00  0.00           H
ATOM   2863  OH2 TIP3  952      59.762   6.525   1.892  1.00  0.00           O
ATOM   2864  H1  TIP3  952      58.906   6.952   1.916  1.00  0.00           H
ATOM   2865  H2  TIP3  952      60.277   7.053   1.281  1.00  0.00           H
ATOM   2866  OH2 TIP3  953      64.677  55.841   7.101  1.00  0.00           O
ATOM   2867  H1  TIP3  953      63.854  55.997   7.563  1.00  0.00           H
ATOM   2868  H2  TIP3  953      65.318  56.380   7.564  1.00  0.00           H
ATOM   2869  OH2 TIP3  954      17.256  40.732   1.381  1.00  0.00           O
ATOM   2870  H1  TIP3  954      18.042  40.474   0.899  1.00  0.00           H
ATOM   2871  H2  TIP3  954      16.911  41.480   0.893  1.00  0.00           H
ATOM   2872  OH2 TIP3  955       3.582  39.732  23.225  1.00  0.00           O
ATOM   2873  H1  TIP3  955       2.884  40.372  23.368  1.00  0.00           H
ATOM   2874  H2  TIP3  955       4.383  40.190  23.477  1.00  0.00           H
ATOM   2875  OH2 TIP3  956      63.680  70.311  64.631  1.00  0.00           O
ATOM   2876  H1  TIP3  956      63.722  70.139  63.690  1.00  0.00           H
ATOM   2877  H2  TIP3  956      64.284  71.041  64.768  1.00  0.00           H
ATOM   2878  OH2 TIP3  957      41.680  48.532   5.515  1.00  0.00           O
ATOM   2879  H1  TIP3  957      40.886  49.063   5.576  1.00  0.00           H
ATOM   2880  H2  TIP3  957      41.970  48.429   6.421  1.00  0.00           H
ATOM   2881  OH2 TIP3  958      68.384  21.226  65.845  1.00  0.00           O
ATOM   2882  H1  TIP3  958      68.098  20.322  65.719  1.00  0.00           H
ATOM   2883  H2  TIP3  958      68.796  21.466  65.015  1.00  0.00           H
ATOM   2884  OH2 TIP3  959      36.600  64.107  18.859  1.00  0.00           O
ATOM   2885  H1  TIP3  959      35.814  63.742  18.451  1.00  0.00           H
ATOM   2886  H2  TIP3  959      36.314  64.380  19.730  1.00  0.00           H
ATOM   2887  OH2 TIP3  960       2.052  20.746   1.063  1.00  0.00           O
ATOM   2888  H1  TIP3  960       2.140  20.953   1.993  1.00  0.00           H
ATOM   2889  H2  TIP3  960       1.555  21.479   0.700  1.00  0.00           H
ATOM   2890  OH2 TIP3  961      10.822  31.789  14.303  1.00  0.00           O
ATOM   2891  H1  TIP3  961      10.750  30.881  14.009  1.00  0.00           H
ATOM   2892  H2  TIP3  961       9.928  32.128  14.254  1.00  0.00           H
ATOM   2893  OH2 TIP3  962       3.126  45.398   5.206  1.00  0.00           O
ATOM   2894  H1  TIP3  962       3.726  46.052   4.846  1.00  0.00           H
ATOM   2895  H2  TIP3  962       3.652  44.914   5.843  1.00  0.00           H
ATOM   2896  OH2 TIP3  963      18.035  34.540  56.120  1.00  0.00           O
ATOM   2897  H1  TIP3  963      18.573  35.047  55.512  1.00  0.00           H
ATOM   2898  H2  TIP3  963      18.121  33.635  55.820  1.00  0.00           H
ATOM   2899  OH2 TIP3  964      68.085  30.511  12.231  1.00  0.00           O
ATOM   2900  H1  TIP3  964      67.965  30.772  13.144  1.00  0.00           H
ATOM   2901  H2  TIP3  964      67.711  31.232  11.724  1.00  0.00           H
ATOM   2902  OH2 TIP3  965       8.564  27.896  25.067  1.00  0.00           O
ATOM   2903  H1  TIP3  965       8.478  28.696  25.586  1.00  0.00           H
ATOM   2904  H2  TIP3  965       8.410  28.178  24.165  1.00  0.00           H
ATOM   2905  OH2 TIP3  966      72.648  29.565  19.750  1.00  0.00           O
ATOM   2906  H1  TIP3  966      72.427  28.636  19.815  1.00  0.00           H
ATOM   2907  H2  TIP3  966      71.877  29.967  19.348  1.00  0.00           H
ATOM   2908  OH2 TIP3  967      35.357  32.046   7.362  1.00  0.00           O
ATOM   2909  H1  TIP3  967      34.996  31.435   6.719  1.00  0.00           H
ATOM   2910  H2  TIP3  967      35.703  32.769   6.839  1.00  0.00           H
ATOM   2911  OH2 TIP3  968      64.544  27.453  60.514  1.00  0.00           O
ATOM   2912  H1  TIP3  968      64.391  26.528  60.319  1.00  0.00           H
ATOM   2913  H2  TIP3  968      64.626  27.868  59.655  1.00  0.00           H
ATOM   2914  OH2 TIP3  969       3.444  40.540  54.675  1.00  0.00           O
ATOM   2915  H1  TIP3  969       2.951  40.938  55.392  1.00  0.00           H
ATOM   2916  H2  TIP3  969       2.785  40.347  54.009  1.00  0.00           H
ATOM   2917  OH2 TIP3  970      20.232   8.739   7.150  1.00  0.00           O
ATOM   2918  H1  TIP3  970      19.837   8.086   6.572  1.00  0.00           H
ATOM   2919  H2  TIP3  970      20.787   8.232   7.741  1.00  0.00           H
ATOM   2920  OH2 TIP3  971      15.918  65.462   3.914  1.00  0.00           O
ATOM   2921  H1  TIP3  971      15.616  65.952   3.149  1.00  0.00           H
ATOM   2922  H2  TIP3  971      16.516  66.060   4.361  1.00  0.00           H
ATOM   2923  OH2 TIP3  972      15.333   1.154   8.214  1.00  0.00           O
ATOM   2924  H1  TIP3  972      15.532   0.333   8.664  1.00  0.00           H
ATOM   2925  H2  TIP3  972      15.131   1.770   8.918  1.00  0.00           H
ATOM   2926  OH2 TIP3  973       5.734  17.696  14.156  1.00  0.00           O
ATOM   2927  H1  TIP3  973       5.865  18.155  14.986  1.00  0.00           H
ATOM   2928  H2  TIP3  973       6.342  18.119  13.549  1.00  0.00           H
ATOM   2929  OH2 TIP3  974      61.539  13.860  10.758  1.00  0.00           O
ATOM   2930  H1  TIP3  974      61.993  13.683   9.934  1.00  0.00           H
ATOM   2931  H2  TIP3  974      62.241  13.977  11.398  1.00  0.00           H
ATOM   2932  OH2 TIP3  975      10.548  41.149  16.444  1.00  0.00           O
ATOM   2933  H1  TIP3  975      10.433  41.078  15.496  1.00  0.00           H
ATOM   2934  H2  TIP3  975      10.085  41.952  16.682  1.00  0.00           H
ATOM   2935  OH2 TIP3  976      72.766  14.209   8.363  1.00  0.00           O
ATOM   2936  H1  TIP3  976      72.736  14.408   9.299  1.00  0.00           H
ATOM   2937  H2  TIP3  976      72.567  13.274   8.311  1.00  0.00           H
ATOM   2938  OH2 TIP3  977      51.085  13.196  16.995  1.00  0.00           O
ATOM   2939  H1  TIP3  977      50.875  13.588  16.147  1.00  0.00           H
ATOM   2940  H2  TIP3  977      50.264  12.796  17.283  1.00  0.00           H
ATOM   2941  OH2 TIP3  978      21.762  18.166   0.819  1.00  0.00           O
ATOM   2942  H1  TIP3  978      21.159  17.739   0.211  1.00  0.00           H
ATOM   2943  H2  TIP3  978      21.680  19.099   0.622  1.00  0.00           H
ATOM   2944  OH2 TIP3  979      37.585  14.692  21.252  1.00  0.00           O
ATOM   2945  H1  TIP3  979      38.098  14.308  20.541  1.00  0.00           H
ATOM   2946  H2  TIP3  979      37.907  15.590  21.324  1.00  0.00           H
ATOM   2947  OH2 TIP3  980      14.864   1.691  49.051  1.00  0.00           O
ATOM   2948  H1  TIP3  980      15.587   2.177  48.656  1.00  0.00           H
ATOM   2949  H2  TIP3  980      14.226   2.363  49.291  1.00  0.00           H
ATOM   2950  OH2 TIP3  981       4.665  45.973   9.268  1.00  0.00           O
ATOM   2951  H1  TIP3  981       4.087  46.079  10.024  1.00  0.00           H
ATOM   2952  H2  TIP3  981       4.507  46.751   8.734  1.00  0.00           H
ATOM   2953  OH2 TIP3  982      44.035  22.260  12.007  1.00  0.00           O
ATOM   2954  H1  TIP3  982      44.082  21.743  11.203  1.00  0.00           H
ATOM   2955  H2  TIP3  982      43.287  21.897  12.482  1.00  0.00           H
ATOM   2956  OH2 TIP3  983      15.202  17.351  61.993  1.00  0.00           O
ATOM   2957  H1  TIP3  983      14.876  17.840  62.749  1.00  0.00           H
ATOM   2958  H2  TIP3  983      15.023  17.920  61.244  1.00  0.00           H
ATOM   2959  OH2 TIP3  984      25.963  14.159  32.612  1.00  0.00           O
ATOM   2960  H1  TIP3  984      26.258  14.923  33.107  1.00  0.00           H
ATOM   2961  H2  TIP3  984      26.769  13.699  32.376  1.00  0.00           H
ATOM   2962  OH2 TIP3  985      25.686  41.326  37.841  1.00  0.00           O
ATOM   2963  H1  TIP3  985      24.959  40.917  38.309  1.00  0.00           H
ATOM   2964  H2  TIP3  985      25.312  41.594  37.001  1.00  0.00           H
ATOM   2965  OH2 TIP3  986      19.296  28.893  51.104  1.00  0.00           O
ATOM   2966  H1  TIP3  986      19.386  29.108  52.032  1.00  0.00           H
ATOM   2967  H2  TIP3  986      18.353  28.785  50.973  1.00  0.00           H
ATOM   2968  OH2 TIP3  987       8.334  52.624  16.224  1.00  0.00           O
ATOM   2969  H1  TIP3  987       7.377  52.655  16.239  1.00  0.00           H
ATOM   2970  H2  TIP3  987       8.553  51.787  16.632  1.00  0.00           H
ATOM   2971  OH2 TIP3  988      35.330  33.799  70.621  1.00  0.00           O
ATOM   2972  H1  TIP3  988      35.410  34.621  70.136  1.00  0.00           H
ATOM   2973  H2  TIP3  988      36.209  33.421  70.598  1.00  0.00           H
ATOM   2974  OH2 TIP3  989      69.258  17.106   1.042  1.00  0.00           O
ATOM   2975  H1  TIP3  989      68.750  17.554   1.719  1.00  0.00           H
ATOM   2976  H2  TIP3  989      69.656  16.362   1.494  1.00  0.00           H
ATOM   2977  OH2 TIP3  990      62.422   3.164  47.301  1.00  0.00           O
ATOM   2978  H1  TIP3  990      62.552   2.268  47.613  1.00  0.00           H
ATOM   2979  H2  TIP3  990      61.775   3.535  47.901  1.00  0.00           H
ATOM   2980  OH2 TIP3  991      69.173  28.383   4.798  1.00  0.00           O
ATOM   2981  H1  TIP3  991      69.317  27.786   4.064  1.00  0.00           H
ATOM   2982  H2  TIP3  991      70.043  28.513   5.176  1.00  0.00           H
ATOM   2983  OH2 TIP3  992      58.613  14.250  59.973  1.00  0.00           O
ATOM   2984  H1  TIP3  992      58.704  14.966  59.345  1.00  0.00           H
ATOM   2985  H2  TIP3  992      59.513  13.982  60.162  1.00  0.00           H
ATOM   2986  OH2 TIP3  993      34.871  22.546  32.281  1.00  0.00           O
ATOM   2987  H1  TIP3  993      35.194  22.254  33.133  1.00  0.00           H
ATOM   2988  H2  TIP3  993      35.094  21.833  31.682  1.00  0.00           H
ATOM   2989  OH2 TIP3  994      69.517  30.809  54.101  1.00  0.00           O
ATOM   2990  H1  TIP3  994      70.261  30.488  54.610  1.00  0.00           H
ATOM   2991  H2  TIP3  994      68.869  31.063  54.757  1.00  0.00           H
ATOM   2992  OH2 TIP3  995      21.369  19.804  71.145  1.00  0.00           O
ATOM   2993  H1  TIP3  995      21.544  20.130  72.028  1.00  0.00           H
ATOM   2994  H2  TIP3  995      21.838  20.409  70.570  1.00  0.00           H
ATOM   2995  OH2 TIP3  996      12.412  29.168  38.845  1.00  0.00           O
ATOM   2996  H1  TIP3  996      11.688  29.377  39.435  1.00  0.00           H
ATOM   2997  H2  TIP3  996      12.153  29.548  38.005  1.00  0.00           H
ATOM   2998  OH2 TIP3  997      30.553   6.841  27.069  1.00  0.00           O
ATOM   2999  H1  TIP3  997      30.197   6.341  26.334  1.00  0.00           H
ATOM   3000  H2  TIP3  997      31.029   7.564  26.660  1.00  0.00           H
ATOM   3001  OH2 TIP3  998      29.983  15.401  70.461  1.00  0.00           O
ATOM   3002  H1  TIP3  998      30.560  16.085  70.121  1.00  0.00           H
ATOM   3003  H2  TIP3  998      29.409  15.856  71.077  1.00  0.00           H
ATOM   3004  OH2 TIP3  999      35.663   4.160  28.732  1.00  0.00           O
ATOM   3005  H1  TIP3  999      35.120   4.357  27.969  1.00  0.00           H
ATOM   3006  H2  TIP3  999      36.396   4.773  28.670  1.00  0.00           H
ATOM   3007  OH2 TIP3 1000      66.342   2.505  10.997  1.00  0.00           O
ATOM   3008  H1  TIP3 1000      65.645   2.135  11.540  1.00  0.00           H
ATOM   3009  H2  TIP3 1000      66.641   1.771  10.459  1.00  0.00           H
ATOM   3010  OH2 TIP3 1001      71.769  40.925  11.188  1.00  0.00           O
ATOM   3011  H1  TIP3 1001      70.932  40.973  10.726  1.00  0.00           H
ATOM   3012  H2  TIP3 1001      72.304  41.609  10.786  1.00  0.00           H
ATOM   3013  OH2 TIP3 1002      72.126   9.728  25.255  1.00  0.00           O
ATOM   3014  H1  TIP3 1002      72.335  10.484  24.707  1.00  0.00           H
ATOM   3015  H2  TIP3 1002      71.675  10.098  26.014  1.00  0.00           H
ATOM   3016  OH2 TIP3 1003       6.097  46.308  72.771  1.00  0.00           O
ATOM   3017  H1  TIP3 1003       6.375  45.406  72.613  1.00  0.00           H
ATOM   3018  H2  TIP3 1003       6.886  46.831  72.628  1.00  0.00           H
ATOM   3019  OH2 TIP3 1004      19.355   7.418   2.977  1.00  0.00           O
ATOM   3020  H1  TIP3 1004      18.652   7.275   2.344  1.00  0.00           H
ATOM   3021  H2  TIP3 1004      20.153   7.167   2.511  1.00  0.00           H
ATOM   3022  OH2 TIP3 1005      71.524  30.894   5.844  1.00  0.00           O
ATOM   3023  H1  TIP3 1005      71.979  31.318   6.572  1.00  0.00           H
ATOM   3024  H2  TIP3 1005      71.799  31.386   5.071  1.00  0.00           H
ATOM   3025  OH2 TIP3 1006      69.646  28.887  67.808  1.00  0.00           O
ATOM   3026  H1  TIP3 1006      68.854  29.370  67.573  1.00  0.00           H
ATOM   3027  H2  TIP3 1006      69.426  28.450  68.631  1.00  0.00           H
ATOM   3028  OH2 TIP3 1007      54.263  19.939   8.036  1.00  0.00           O
ATOM   3029  H1  TIP3 1007      53.649  20.435   8.578  1.00  0.00           H
ATOM   3030  H2  TIP3 1007      53.706  19.439   7.439  1.00  0.00           H
ATOM   3031  OH2 TIP3 1008      65.413  16.141  65.866  1.00  0.00           O
ATOM   3032  H1  TIP3 1008      65.439  16.273  64.918  1.00  0.00           H
ATOM   3033  H2  TIP3 1008      64.993  16.930  66.207  1.00  0.00           H
ATOM   3034  OH2 TIP3 1009      24.494  41.069  11.306  1.00  0.00           O
ATOM   3035  H1  TIP3 1009      23.554  40.964  11.451  1.00  0.00           H
ATOM   3036  H2  TIP3 1009      24.732  40.342  10.730  1.00  0.00           H
ATOM   3037  OH2 TIP3 1010      24.962   5.223  27.937  1.00  0.00           O
ATOM   3038  H1  TIP3 1010      25.388   4.864  28.716  1.00  0.00           H
ATOM   3039  H2  TIP3 1010      24.967   4.503  27.307  1.00  0.00           H
ATOM   3040  OH2 TIP3 1011      25.729  23.327  16.342  1.00  0.00           O
ATOM   3041  H1  TIP3 1011      25.660  23.969  17.049  1.00  0.00           H
ATOM   3042  H2  TIP3 1011      26.216  23.780  15.654  1.00  0.00           H
ATOM   3043  OH2 TIP3 1012      59.444  39.922   3.044  1.00  0.00           O
ATOM   3044  H1  TIP3 1012      59.521  38.979   2.904  1.00  0.00           H
ATOM   3045  H2  TIP3 1012      59.357  40.289   2.164  1.00  0.00           H
ATOM   3046  OH2 TIP3 1013       7.479  25.233   7.971  1.00  0.00           O
ATOM   3047  H1  TIP3 1013       7.815  25.702   7.207  1.00  0.00           H
ATOM   3048  H2  TIP3 1013       8.111  24.530   8.118  1.00  0.00           H
ATOM   3049  OH2 TIP3 1014      15.278  23.859  18.416  1.00  0.00           O
ATOM   3050  H1  TIP3 1014      15.550  23.432  19.228  1.00  0.00           H
ATOM   3051  H2  TIP3 1014      16.059  24.322  18.114  1.00  0.00           H
ATOM   3052  OH2 TIP3 1015      10.037  27.523  65.647  1.00  0.00           O
ATOM   3053  H1  TIP3 1015      10.682  27.408  66.345  1.00  0.00           H
ATOM   3054  H2  TIP3 1015       9.738  28.427  65.743  1.00  0.00           H
ATOM   3055  OH2 TIP3 1016      23.729  26.428   8.461  1.00  0.00           O
ATOM   3056  H1  TIP3 1016      23.491  25.687   9.018  1.00  0.00           H
ATOM   3057  H2  TIP3 1016      23.322  27.185   8.882  1.00  0.00           H
ATOM   3058  OH2 TIP3 1017      69.206  26.709   2.853  1.00  0.00           O
ATOM   3059  H1  TIP3 1017      68.809  25.849   2.722  1.00  0.00           H
ATOM   3060  H2  TIP3 1017      69.605  26.921   2.009  1.00  0.00           H
ATOM   3061  OH2 TIP3 1018      19.862  19.225  12.393  1.00  0.00           O
ATOM   3062  H1  TIP3 1018      19.329  19.320  13.183  1.00  0.00           H
ATOM   3063  H2  TIP3 1018      20.377  18.433  12.544  1.00  0.00           H
ATOM   3064  OH2 TIP3 1019      71.241  60.166   4.449  1.00  0.00           O
ATOM   3065  H1  TIP3 1019      71.460  60.374   3.541  1.00  0.00           H
ATOM   3066  H2  TIP3 1019      71.201  61.016   4.887  1.00  0.00           H
ATOM   3067  OH2 TIP3 1020       9.250  10.789   1.683  1.00  0.00           O
ATOM   3068  H1  TIP3 1020       9.770  10.048   1.994  1.00  0.00           H
ATOM   3069  H2  TIP3 1020       8.388  10.417   1.499  1.00  0.00           H
ATOM   3070  OH2 TIP3 1021      24.680  62.560  53.617  1.00  0.00           O
ATOM   3071  H1  TIP3 1021      23.789  62.604  53.270  1.00  0.00           H
ATOM   3072  H2  TIP3 1021      24.885  63.461  53.868  1.00  0.00           H
ATOM   3073  OH2 TIP3 1022       5.578  42.290  72.785  1.00  0.00           O
ATOM   3074  H1  TIP3 1022       4.623  42.262  72.841  1.00  0.00           H
ATOM   3075  H2  TIP3 1022       5.876  41.714  73.489  1.00  0.00           H
ATOM   3076  OH2 TIP3 1023      55.712  40.705   1.712  1.00  0.00           O
ATOM   3077  H1  TIP3 1023      54.912  41.156   1.441  1.00  0.00           H
ATOM   3078  H2  TIP3 1023      56.314  41.408   1.955  1.00  0.00           H
ATOM   3079  OH2 TIP3 1024       3.007  31.008   9.920  1.00  0.00           O
ATOM   3080  H1  TIP3 1024       2.737  31.576  10.641  1.00  0.00           H
ATOM   3081  H2  TIP3 1024       3.963  31.058   9.919  1.00  0.00           H
ATOM   3082  OH2 TIP3 1025      15.943  15.256  27.678  1.00  0.00           O
ATOM   3083  H1  TIP3 1025      16.113  15.061  28.600  1.00  0.00           H
ATOM   3084  H2  TIP3 1025      16.202  14.460  27.213  1.00  0.00           H
ATOM   3085  OH2 TIP3 1026       2.157  23.433  43.465  1.00  0.00           O
ATOM   3086  H1  TIP3 1026       1.472  23.942  43.034  1.00  0.00           H
ATOM   3087  H2  TIP3 1026       2.885  23.435  42.844  1.00  0.00           H
ATOM   3088  OH2 TIP3 1027      26.030  29.056  22.050  1.00  0.00           O
ATOM   3089  H1  TIP3 1027      26.764  29.436  22.534  1.00  0.00           H
ATOM   3090  H2  TIP3 1027      25.944  29.608  21.273  1.00  0.00           H
ATOM   3091  OH2 TIP3 1028       4.636  36.464   7.312  1.00  0.00           O
ATOM   3092  H1  TIP3 1028       5.005  36.872   6.529  1.00  0.00           H
ATOM   3093  H2  TIP3 1028       5.011  35.584   7.324  1.00  0.00           H
ATOM   3094  OH2 TIP3 1029      42.405  20.664  14.545  1.00  0.00           O
ATOM   3095  H1  TIP3 1029      41.785  19.942  14.441  1.00  0.00           H
ATOM   3096  H2  TIP3 1029      41.865  21.408  14.811  1.00  0.00           H
ATOM   3097  OH2 TIP3 1030       2.376  16.169  72.470  1.00  0.00           O
ATOM   3098  H1  TIP3 1030       1.959  15.666  73.170  1.00  0.00           H
ATOM   3099  H2  TIP3 1030       2.209  15.660  71.677  1.00  0.00           H
ATOM   3100  OH2 TIP3 1031      12.129  45.876  58.102  1.00  0.00           O
ATOM   3101  H1  TIP3 1031      12.476  45.980  58.988  1.00  0.00           H
ATOM   3102  H2  TIP3 1031      12.176  46.753  57.722  1.00  0.00           H
ATOM   3103  OH2 TIP3 1032      71.957  62.922  34.101  1.00  0.00           O
ATOM   3104  H1  TIP3 1032      72.212  63.450  33.344  1.00  0.00           H
ATOM   3105  H2  TIP3 1032      72.406  62.086  33.971  1.00  0.00           H
ATOM   3106  OH2 TIP3 1033      12.503  10.565  19.015  1.00  0.00           O
ATOM   3107  H1  TIP3 1033      12.345  11.509  19.011  1.00  0.00           H
ATOM   3108  H2  TIP3 1033      12.918  10.388  18.171  1.00  0.00           H
ATOM   3109  OH2 TIP3 1034      56.785  33.647  72.672  1.00  0.00           O
ATOM   3110  H1  TIP3 1034      55.875  33.351  72.708  1.00  0.00           H
ATOM   3111  H2  TIP3 1034      57.063  33.459  71.776  1.00  0.00           H
ATOM   3112  OH2 TIP3 1035      21.506  26.622  16.790  1.00  0.00           O
ATOM   3113  H1  TIP3 1035      21.740  25.902  16.205  1.00  0.00           H
ATOM   3114  H2  TIP3 1035      20.800  26.270  17.333  1.00  0.00           H
ATOM   3115  OH2 TIP3 1036      37.554  46.518  37.152  1.00  0.00           O
ATOM   3116  H1  TIP3 1036      37.797  45.592  37.182  1.00  0.00           H
ATOM   3117  H2  TIP3 1036      36.885  46.568  36.469  1.00  0.00           H
ATOM   3118  OH2 TIP3 1037      33.749  27.059  27.620  1.00  0.00           O
ATOM   3119  H1  TIP3 1037      33.950  26.512  26.860  1.00  0.00           H
ATOM   3120  H2  TIP3 1037      32.997  26.632  28.030  1.00  0.00           H
ATOM   3121  OH2 TIP3 1038      20.005  14.701  25.609  1.00  0.00           O
ATOM   3122  H1  TIP3 1038      19.372  14.324  24.998  1.00  0.00           H
ATOM   3123  H2  TIP3 1038      19.626  14.547  26.474  1.00  0.00           H
ATOM   3124  OH2 TIP3 1039      26.662  25.211  27.080  1.00  0.00           O
ATOM   3125  H1  TIP3 1039      26.386  26.122  27.181  1.00  0.00           H
ATOM   3126  H2  TIP3 1039      26.482  25.006  26.162  1.00  0.00           H
ATOM   3127  OH2 TIP3 1040      31.528  44.141  15.975  1.00  0.00           O
ATOM   3128  H1  TIP3 1040      31.695  43.320  15.510  1.00  0.00           H
ATOM   3129  H2  TIP3 1040      30.765  43.956  16.523  1.00  0.00           H
ATOM   3130  OH2 TIP3 1041      68.733  37.735   6.854  1.00  0.00           O
ATOM   3131  H1  TIP3 1041      68.443  36.827   6.940  1.00  0.00           H
ATOM   3132  H2  TIP3 1041      69.369  37.717   6.139  1.00  0.00           H
ATOM   3133  OH2 TIP3 1042      63.784  29.109  70.254  1.00  0.00           O
ATOM   3134  H1  TIP3 1042      64.160  29.701  70.905  1.00  0.00           H
ATOM   3135  H2  TIP3 1042      64.230  28.275  70.401  1.00  0.00           H
ATOM   3136  OH2 TIP3 1043      19.729  17.063   4.434  1.00  0.00           O
ATOM   3137  H1  TIP3 1043      18.817  16.974   4.158  1.00  0.00           H
ATOM   3138  H2  TIP3 1043      19.780  16.576   5.257  1.00  0.00           H
ATOM   3139  OH2 TIP3 1044      36.227  28.695  12.047  1.00  0.00           O
ATOM   3140  H1  TIP3 1044      36.776  28.477  12.800  1.00  0.00           H
ATOM   3141  H2  TIP3 1044      36.684  28.313  11.298  1.00  0.00           H
ATOM   3142  OH2 TIP3 1045      42.643  47.491  17.181  1.00  0.00           O
ATOM   3143  H1  TIP3 1045      41.944  47.179  17.757  1.00  0.00           H
ATOM   3144  H2  TIP3 1045      43.377  46.900  17.353  1.00  0.00           H
ATOM   3145  OH2 TIP3 1046      57.550  31.104  25.651  1.00  0.00           O
ATOM   3146  H1  TIP3 1046      57.049  31.097  24.836  1.00  0.00           H
ATOM   3147  H2  TIP3 1046      57.415  30.232  26.023  1.00  0.00           H
ATOM   3148  OH2 TIP3 1047      49.965  35.857   8.431  1.00  0.00           O
ATOM   3149  H1  TIP3 1047      50.870  36.148   8.544  1.00  0.00           H
ATOM   3150  H2  TIP3 1047      49.503  36.632   8.109  1.00  0.00           H
ATOM   3151  OH2 TIP3 1048      24.139  33.278   4.002  1.00  0.00           O
ATOM   3152  H1  TIP3 1048      23.215  33.530   3.975  1.00  0.00           H
ATOM   3153  H2  TIP3 1048      24.232  32.635   3.299  1.00  0.00           H
ATOM   3154  OH2 TIP3 1049      43.983  40.226   4.775  1.00  0.00           O
ATOM   3155  H1  TIP3 1049      44.391  41.046   4.498  1.00  0.00           H
ATOM   3156  H2  TIP3 1049      44.597  39.546   4.498  1.00  0.00           H
ATOM   3157  OH2 TIP3 1050      24.381  26.664  66.809  1.00  0.00           O
ATOM   3158  H1  TIP3 1050      24.406  27.135  67.642  1.00  0.00           H
ATOM   3159  H2  TIP3 1050      23.751  27.150  66.277  1.00  0.00           H
ATOM   3160  OH2 TIP3 1051      26.828  44.581  11.680  1.00  0.00           O
ATOM   3161  H1  TIP3 1051      26.067  45.162  11.657  1.00  0.00           H
ATOM   3162  H2  TIP3 1051      27.147  44.640  12.581  1.00  0.00           H
ATOM   3163  OH2 TIP3 1052      35.593  32.992  22.928  1.00  0.00           O
ATOM   3164  H1  TIP3 1052      35.801  32.250  22.359  1.00  0.00           H
ATOM   3165  H2  TIP3 1052      35.625  33.754  22.350  1.00  0.00           H
ATOM   3166  OH2 TIP3 1053       9.307  17.624  55.776  1.00  0.00           O
ATOM   3167  H1  TIP3 1053       9.140  18.133  56.569  1.00  0.00           H
ATOM   3168  H2  TIP3 1053       9.527  18.278  55.112  1.00  0.00           H
ATOM   3169  OH2 TIP3 1054      15.435  10.760  63.475  1.00  0.00           O
ATOM   3170  H1  TIP3 1054      16.323  10.958  63.773  1.00  0.00           H
ATOM   3171  H2  TIP3 1054      15.335  11.266  62.668  1.00  0.00           H
ATOM   3172  OH2 TIP3 1055      72.290  19.963  12.309  1.00  0.00           O
ATOM   3173  H1  TIP3 1055      71.705  19.426  12.843  1.00  0.00           H
ATOM   3174  H2  TIP3 1055      72.003  19.808  11.409  1.00  0.00           H
ATOM   3175  OH2 TIP3 1056      11.885  24.459   9.185  1.00  0.00           O
ATOM   3176  H1  TIP3 1056      12.234  23.821   9.807  1.00  0.00           H
ATOM   3177  H2  TIP3 1056      11.258  23.962   8.659  1.00  0.00           H
ATOM   3178  OH2 TIP3 1057       7.735  34.640   6.515  1.00  0.00           O
ATOM   3179  H1  TIP3 1057       7.796  34.827   5.578  1.00  0.00           H
ATOM   3180  H2  TIP3 1057       8.611  34.338   6.757  1.00  0.00           H
ATOM   3181  OH2 TIP3 1058      42.863  39.676   7.220  1.00  0.00           O
ATOM   3182  H1  TIP3 1058      42.734  38.743   7.049  1.00  0.00           H
ATOM   3183  H2  TIP3 1058      43.418  39.976   6.500  1.00  0.00           H
ATOM   3184  OH2 TIP3 1059      14.446  16.287   8.449  1.00  0.00           O
ATOM   3185  H1  TIP3 1059      14.076  16.511   9.303  1.00  0.00           H
ATOM   3186  H2  TIP3 1059      14.100  16.953   7.855  1.00  0.00           H
ATOM   3187  OH2 TIP3 1060      16.935   6.406  33.818  1.00  0.00           O
ATOM   3188  H1  TIP3 1060      17.800   6.151  33.497  1.00  0.00           H
ATOM   3189  H2  TIP3 1060      16.871   7.340  33.622  1.00  0.00           H
ATOM   3190  OH2 TIP3 1061      43.086  30.871  30.095  1.00  0.00           O
ATOM   3191  H1  TIP3 1061      43.322  31.595  30.675  1.00  0.00           H
ATOM   3192  H2  TIP3 1061      43.288  30.083  30.600  1.00  0.00           H
ATOM   3193  OH2 TIP3 1062      46.388  26.978  32.332  1.00  0.00           O
ATOM   3194  H1  TIP3 1062      46.423  27.718  31.725  1.00  0.00           H
ATOM   3195  H2  TIP3 1062      46.571  26.212  31.787  1.00  0.00           H
ATOM   3196  OH2 TIP3 1063      32.261  25.976  32.230  1.00  0.00           O
ATOM   3197  H1  TIP3 1063      31.493  25.503  31.910  1.00  0.00           H
ATOM   3198  H2  TIP3 1063      32.456  26.612  31.541  1.00  0.00           H
ATOM   3199  OH2 TIP3 1064      12.097  39.738  18.124  1.00  0.00           O
ATOM   3200  H1  TIP3 1064      12.894  40.269  18.109  1.00  0.00           H
ATOM   3201  H2  TIP3 1064      11.501  40.184  17.523  1.00  0.00           H
ATOM   3202  OH2 TIP3 1065      38.569  68.247  23.242  1.00  0.00           O
ATOM   3203  H1  TIP3 1065      37.686  68.507  22.978  1.00  0.00           H
ATOM   3204  H2  TIP3 1065      38.879  67.690  22.529  1.00  0.00           H
ATOM   3205  OH2 TIP3 1066       1.075  20.415   7.032  1.00  0.00           O
ATOM   3206  H1  TIP3 1066       0.670  21.037   6.428  1.00  0.00           H
ATOM   3207  H2  TIP3 1066       0.953  19.562   6.616  1.00  0.00           H
ATOM   3208  OH2 TIP3 1067      18.967  40.273  56.795  1.00  0.00           O
ATOM   3209  H1  TIP3 1067      19.398  40.220  55.942  1.00  0.00           H
ATOM   3210  H2  TIP3 1067      19.409  40.995  57.242  1.00  0.00           H
ATOM   3211  OH2 TIP3 1068      35.165  18.535  26.068  1.00  0.00           O
ATOM   3212  H1  TIP3 1068      35.599  19.330  26.378  1.00  0.00           H
ATOM   3213  H2  TIP3 1068      35.866  18.019  25.670  1.00  0.00           H
ATOM   3214  OH2 TIP3 1069      67.922  14.383  20.503  1.00  0.00           O
ATOM   3215  H1  TIP3 1069      67.567  14.414  21.391  1.00  0.00           H
ATOM   3216  H2  TIP3 1069      68.487  15.154  20.443  1.00  0.00           H
ATOM   3217  OH2 TIP3 1070      41.870  32.658  13.369  1.00  0.00           O
ATOM   3218  H1  TIP3 1070      41.593  31.762  13.173  1.00  0.00           H
ATOM   3219  H2  TIP3 1070      41.171  33.010  13.920  1.00  0.00           H
ATOM   3220  OH2 TIP3 1071       9.558  37.630   1.281  1.00  0.00           O
ATOM   3221  H1  TIP3 1071       9.293  37.275   2.129  1.00  0.00           H
ATOM   3222  H2  TIP3 1071      10.509  37.719   1.345  1.00  0.00           H
ATOM   3223  OH2 TIP3 1072      23.191  21.380  15.317  1.00  0.00           O
ATOM   3224  H1  TIP3 1072      24.059  21.193  15.677  1.00  0.00           H
ATOM   3225  H2  TIP3 1072      22.662  21.617  16.079  1.00  0.00           H
ATOM   3226  OH2 TIP3 1073      22.139   3.399  10.987  1.00  0.00           O
ATOM   3227  H1  TIP3 1073      21.463   2.751  10.788  1.00  0.00           H
ATOM   3228  H2  TIP3 1073      22.625   3.499  10.169  1.00  0.00           H
ATOM   3229  OH2 TIP3 1074      55.790  47.490  23.923  1.00  0.00           O
ATOM   3230  H1  TIP3 1074      56.119  46.773  24.465  1.00  0.00           H
ATOM   3231  H2  TIP3 1074      55.706  47.110  23.048  1.00  0.00           H
ATOM   3232  OH2 TIP3 1075      27.656  33.125   6.605  1.00  0.00           O
ATOM   3233  H1  TIP3 1075      27.341  32.222   6.639  1.00  0.00           H
ATOM   3234  H2  TIP3 1075      27.705  33.327   5.671  1.00  0.00           H
ATOM   3235  OH2 TIP3 1076      58.732  14.251   8.682  1.00  0.00           O
ATOM   3236  H1  TIP3 1076      59.485  13.664   8.747  1.00  0.00           H
ATOM   3237  H2  TIP3 1076      57.994  13.732   9.001  1.00  0.00           H
ATOM   3238  OH2 TIP3 1077      12.339  16.666  49.960  1.00  0.00           O
ATOM   3239  H1  TIP3 1077      13.263  16.915  49.982  1.00  0.00           H
ATOM   3240  H2  TIP3 1077      11.955  17.227  49.287  1.00  0.00           H
ATOM   3241  OH2 TIP3 1078      13.042  28.149  60.570  1.00  0.00           O
ATOM   3242  H1  TIP3 1078      12.195  27.735  60.404  1.00  0.00           H
ATOM   3243  H2  TIP3 1078      13.289  28.536  59.730  1.00  0.00           H
ATOM   3244  OH2 TIP3 1079      41.029  34.101  27.607  1.00  0.00           O
ATOM   3245  H1  TIP3 1079      40.193  33.706  27.359  1.00  0.00           H
ATOM   3246  H2  TIP3 1079      41.677  33.419  27.433  1.00  0.00           H
ATOM   3247  OH2 TIP3 1080      48.620   1.705   3.037  1.00  0.00           O
ATOM   3248  H1  TIP3 1080      49.106   2.086   3.767  1.00  0.00           H
ATOM   3249  H2  TIP3 1080      47.842   2.256   2.952  1.00  0.00           H
ATOM   3250  OH2 TIP3 1081      17.841  26.236  15.136  1.00  0.00           O
ATOM   3251  H1  TIP3 1081      17.854  26.649  15.999  1.00  0.00           H
ATOM   3252  H2  TIP3 1081      18.214  25.366  15.280  1.00  0.00           H
ATOM   3253  OH2 TIP3 1082      41.934  58.745  20.948  1.00  0.00           O
ATOM   3254  H1  TIP3 1082      41.060  59.130  20.873  1.00  0.00           H
ATOM   3255  H2  TIP3 1082      41.937  58.032  20.310  1.00  0.00           H
ATOM   3256  OH2 TIP3 1083      71.195  12.536  12.575  1.00  0.00           O
ATOM   3257  H1  TIP3 1083      72.036  12.739  12.167  1.00  0.00           H
ATOM   3258  H2  TIP3 1083      71.377  12.538  13.515  1.00  0.00           H
ATOM   3259  OH2 TIP3 1084      44.387  48.110  14.382  1.00  0.00           O
ATOM   3260  H1  TIP3 1084      44.240  49.054  14.436  1.00  0.00           H
ATOM   3261  H2  TIP3 1084      44.079  47.869  13.508  1.00  0.00           H
ATOM   3262  OH2 TIP3 1085      51.253  37.242   1.399  1.00  0.00           O
ATOM   3263  H1  TIP3 1085      51.372  37.551   0.502  1.00  0.00           H
ATOM   3264  H2  TIP3 1085      50.426  36.759   1.378  1.00  0.00           H
ATOM   3265  OH2 TIP3 1086      16.013  27.229  10.210  1.00  0.00           O
ATOM   3266  H1  TIP3 1086      15.954  26.459   9.644  1.00  0.00           H
ATOM   3267  H2  TIP3 1086      16.270  26.880  11.063  1.00  0.00           H
ATOM   3268  OH2 TIP3 1087       8.666  10.523  34.732  1.00  0.00           O
ATOM   3269  H1  TIP3 1087       7.964   9.876  34.789  1.00  0.00           H
ATOM   3270  H2  TIP3 1087       8.395  11.111  34.028  1.00  0.00           H
ATOM   3271  OH2 TIP3 1088      21.738  33.005  27.267  1.00  0.00           O
ATOM   3272  H1  TIP3 1088      21.953  33.639  26.583  1.00  0.00           H
ATOM   3273  H2  TIP3 1088      20.804  33.135  27.431  1.00  0.00           H
ATOM   3274  OH2 TIP3 1089      19.215  47.352  30.042  1.00  0.00           O
ATOM   3275  H1  TIP3 1089      19.636  47.736  29.272  1.00  0.00           H
ATOM   3276  H2  TIP3 1089      19.937  46.987  30.553  1.00  0.00           H
ATOM   3277  OH2 TIP3 1090      34.983  58.808  17.422  1.00  0.00           O
ATOM   3278  H1  TIP3 1090      35.108  58.050  17.994  1.00  0.00           H
ATOM   3279  H2  TIP3 1090      35.690  58.744  16.781  1.00  0.00           H
ATOM   3280  OH2 TIP3 1091      41.604  21.161  17.626  1.00  0.00           O
ATOM   3281  H1  TIP3 1091      41.195  20.874  16.809  1.00  0.00           H
ATOM   3282  H2  TIP3 1091      40.913  21.077  18.283  1.00  0.00           H
ATOM   3283  OH2 TIP3 1092      18.658  20.034  14.607  1.00  0.00           O
ATOM   3284  H1  TIP3 1092      17.851  20.548  14.560  1.00  0.00           H
ATOM   3285  H2  TIP3 1092      19.103  20.358  15.390  1.00  0.00           H
ATOM   3286  OH2 TIP3 1093      23.513  16.678  28.392  1.00  0.00           O
ATOM   3287  H1  TIP3 1093      23.725  16.595  29.321  1.00  0.00           H
ATOM   3288  H2  TIP3 1093      23.644  17.606  28.198  1.00  0.00           H
ATOM   3289  OH2 TIP3 1094      38.333  72.524  18.897  1.00  0.00           O
ATOM   3290  H1  TIP3 1094      38.519  73.153  19.594  1.00  0.00           H
ATOM   3291  H2  TIP3 1094      39.171  72.089  18.737  1.00  0.00           H
ATOM   3292  OH2 TIP3 1095      38.553  21.078  22.387  1.00  0.00           O
ATOM   3293  H1  TIP3 1095      38.591  22.029  22.278  1.00  0.00           H
ATOM   3294  H2  TIP3 1095      39.306  20.869  22.939  1.00  0.00           H
ATOM   3295  OH2 TIP3 1096      32.147  39.643  16.335  1.00  0.00           O
ATOM   3296  H1  TIP3 1096      32.844  39.450  15.707  1.00  0.00           H
ATOM   3297  H2  TIP3 1096      31.451  40.034  15.807  1.00  0.00           H
ATOM   3298  OH2 TIP3 1097      18.019  51.041  72.668  1.00  0.00           O
ATOM   3299  H1  TIP3 1097      17.124  50.733  72.525  1.00  0.00           H
ATOM   3300  H2  TIP3 1097      18.409  51.061  71.794  1.00  0.00           H
ATOM   3301  OH2 TIP3 1098      50.084  13.982  24.262  1.00  0.00           O
ATOM   3302  H1  TIP3 1098      50.800  14.305  24.809  1.00  0.00           H
ATOM   3303  H2  TIP3 1098      49.450  14.699  24.248  1.00  0.00           H
ATOM   3304  OH2 TIP3 1099      48.741   3.568  29.893  1.00  0.00           O
ATOM   3305  H1  TIP3 1099      49.074   2.671  29.892  1.00  0.00           H
ATOM   3306  H2  TIP3 1099      49.261   4.016  30.560  1.00  0.00           H
ATOM   3307  OH2 TIP3 1100      33.631  10.198  43.690  1.00  0.00           O
ATOM   3308  H1  TIP3 1100      32.678  10.168  43.601  1.00  0.00           H
ATOM   3309  H2  TIP3 1100      33.959   9.808  42.879  1.00  0.00           H
ATOM   3310  OH2 TIP3 1101      26.400  16.265   4.502  1.00  0.00           O
ATOM   3311  H1  TIP3 1101      25.832  16.826   5.030  1.00  0.00           H
ATOM   3312  H2  TIP3 1101      26.303  16.598   3.610  1.00  0.00           H
ATOM   3313  OH2 TIP3 1102      47.697  23.025  21.155  1.00  0.00           O
ATOM   3314  H1  TIP3 1102      47.733  22.466  21.931  1.00  0.00           H
ATOM   3315  H2  TIP3 1102      46.811  23.386  21.160  1.00  0.00           H
ATOM   3316  OH2 TIP3 1103      34.112   5.360  11.112  1.00  0.00           O
ATOM   3317  H1  TIP3 1103      35.068   5.320  11.106  1.00  0.00           H
ATOM   3318  H2  TIP3 1103      33.909   6.198  11.528  1.00  0.00           H
ATOM   3319  OH2 TIP3 1104       8.348  20.846  11.670  1.00  0.00           O
ATOM   3320  H1  TIP3 1104       8.838  21.075  12.459  1.00  0.00           H
ATOM   3321  H2  TIP3 1104       8.011  21.682  11.346  1.00  0.00           H
ATOM   3322  OH2 TIP3 1105      45.394  28.567  20.328  1.00  0.00           O
ATOM   3323  H1  TIP3 1105      45.126  28.433  21.237  1.00  0.00           H
ATOM   3324  H2  TIP3 1105      44.591  28.829  19.878  1.00  0.00           H
ATOM   3325  OH2 TIP3 1106      49.617  26.272  30.177  1.00  0.00           O
ATOM   3326  H1  TIP3 1106      49.970  26.397  31.058  1.00  0.00           H
ATOM   3327  H2  TIP3 1106      50.130  25.550  29.813  1.00  0.00           H
ATOM   3328  OH2 TIP3 1107      23.545  32.026  22.885  1.00  0.00           O
ATOM   3329  H1  TIP3 1107      24.043  31.490  23.502  1.00  0.00           H
ATOM   3330  H2  TIP3 1107      22.630  31.798  23.053  1.00  0.00           H
ATOM   3331  OH2 TIP3 1108      23.677  71.738  12.854  1.00  0.00           O
ATOM   3332  H1  TIP3 1108      24.306  71.838  13.568  1.00  0.00           H
ATOM   3333  H2  TIP3 1108      23.164  72.546  12.871  1.00  0.00           H
ATOM   3334  OH2 TIP3 1109      27.455  23.401   9.040  1.00  0.00           O
ATOM   3335  H1  TIP3 1109      27.251  24.031   9.731  1.00  0.00           H
ATOM   3336  H2  TIP3 1109      28.335  23.090   9.250  1.00  0.00           H
ATOM   3337  OH2 TIP3 1110      33.220  21.557  26.907  1.00  0.00           O
ATOM   3338  H1  TIP3 1110      33.346  22.143  27.654  1.00  0.00           H
ATOM   3339  H2  TIP3 1110      34.031  21.632  26.404  1.00  0.00           H
ATOM   3340  OH2 TIP3 1111      60.201  57.011  28.203  1.00  0.00           O
ATOM   3341  H1  TIP3 1111      60.505  57.909  28.336  1.00  0.00           H
ATOM   3342  H2  TIP3 1111      59.515  57.086  27.540  1.00  0.00           H
ATOM   3343  OH2 TIP3 1112      20.189  22.252  26.534  1.00  0.00           O
ATOM   3344  H1  TIP3 1112      20.435  21.424  26.121  1.00  0.00           H
ATOM   3345  H2  TIP3 1112      20.955  22.814  26.421  1.00  0.00           H
ATOM   3346  OH2 TIP3 1113      47.103  19.235   6.343  1.00  0.00           O
ATOM   3347  H1  TIP3 1113      47.087  18.307   6.107  1.00  0.00           H
ATOM   3348  H2  TIP3 1113      46.259  19.573   6.043  1.00  0.00           H
ATOM   3349  OH2 TIP3 1114      39.371   1.585  67.320  1.00  0.00           O
ATOM   3350  H1  TIP3 1114      39.225   1.568  68.266  1.00  0.00           H
ATOM   3351  H2  TIP3 1114      38.606   2.041  66.968  1.00  0.00           H
ATOM   3352  OH2 TIP3 1115      24.732  61.663  39.374  1.00  0.00           O
ATOM   3353  H1  TIP3 1115      24.281  61.289  40.131  1.00  0.00           H
ATOM   3354  H2  TIP3 1115      25.464  62.152  39.749  1.00  0.00           H
ATOM   3355  OH2 TIP3 1116      32.022  29.579  13.471  1.00  0.00           O
ATOM   3356  H1  TIP3 1116      31.210  29.598  12.964  1.00  0.00           H
ATOM   3357  H2  TIP3 1116      32.702  29.824  12.843  1.00  0.00           H
ATOM   3358  OH2 TIP3 1117      34.260  54.206   2.052  1.00  0.00           O
ATOM   3359  H1  TIP3 1117      34.130  53.930   2.960  1.00  0.00           H
ATOM   3360  H2  TIP3 1117      34.661  55.073   2.120  1.00  0.00           H
ATOM   3361  OH2 TIP3 1118      58.187  71.417  44.665  1.00  0.00           O
ATOM   3362  H1  TIP3 1118      57.314  71.110  44.911  1.00  0.00           H
ATOM   3363  H2  TIP3 1118      58.337  71.043  43.797  1.00  0.00           H
ATOM   3364  OH2 TIP3 1119      33.333  54.236  18.237  1.00  0.00           O
ATOM   3365  H1  TIP3 1119      32.824  54.600  17.513  1.00  0.00           H
ATOM   3366  H2  TIP3 1119      32.690  54.083  18.930  1.00  0.00           H
ATOM   3367  OH2 TIP3 1120      25.458  14.961  17.079  1.00  0.00           O
ATOM   3368  H1  TIP3 1120      26.074  15.488  17.588  1.00  0.00           H
ATOM   3369  H2  TIP3 1120      24.933  14.503  17.736  1.00  0.00           H
ATOM   3370  OH2 TIP3 1121      57.700   5.436  42.413  1.00  0.00           O
ATOM   3371  H1  TIP3 1121      57.552   6.302  42.032  1.00  0.00           H
ATOM   3372  H2  TIP3 1121      58.610   5.232  42.199  1.00  0.00           H
ATOM   3373  OH2 TIP3 1122      17.599  25.783  31.337  1.00  0.00           O
ATOM   3374  H1  TIP3 1122      17.836  25.618  30.424  1.00  0.00           H
ATOM   3375  H2  TIP3 1122      18.106  25.141  31.835  1.00  0.00           H
ATOM   3376  OH2 TIP3 1123      16.968  14.289  64.772  1.00  0.00           O
ATOM   3377  H1  TIP3 1123      17.421  13.645  64.228  1.00  0.00           H
ATOM   3378  H2  TIP3 1123      16.283  14.644  64.206  1.00  0.00           H
ATOM   3379  OH2 TIP3 1124      21.402   7.597  43.162  1.00  0.00           O
ATOM   3380  H1  TIP3 1124      20.995   8.027  43.914  1.00  0.00           H
ATOM   3381  H2  TIP3 1124      21.972   8.266  42.782  1.00  0.00           H
ATOM   3382  OH2 TIP3 1125      15.183   3.115  10.115  1.00  0.00           O
ATOM   3383  H1  TIP3 1125      15.042   4.062  10.088  1.00  0.00           H
ATOM   3384  H2  TIP3 1125      16.030   3.011  10.548  1.00  0.00           H
ATOM   3385  OH2 TIP3 1126      16.628  27.569  12.955  1.00  0.00           O
ATOM   3386  H1  TIP3 1126      15.838  27.839  13.425  1.00  0.00           H
ATOM   3387  H2  TIP3 1126      17.068  26.965  13.554  1.00  0.00           H
ATOM   3388  OH2 TIP3 1127      46.823  34.902  35.068  1.00  0.00           O
ATOM   3389  H1  TIP3 1127      46.107  34.385  34.699  1.00  0.00           H
ATOM   3390  H2  TIP3 1127      46.476  35.238  35.895  1.00  0.00           H
ATOM   3391  OH2 TIP3 1128      31.938  32.651  13.370  1.00  0.00           O
ATOM   3392  H1  TIP3 1128      31.278  33.268  13.686  1.00  0.00           H
ATOM   3393  H2  TIP3 1128      31.447  32.026  12.837  1.00  0.00           H
ATOM   3394  OH2 TIP3 1129      40.043  19.216  15.284  1.00  0.00           O
ATOM   3395  H1  TIP3 1129      39.818  20.145  15.240  1.00  0.00           H
ATOM   3396  H2  TIP3 1129      39.357  18.779  14.779  1.00  0.00           H
ATOM   3397  OH2 TIP3 1130      16.593  29.721   1.365  1.00  0.00           O
ATOM   3398  H1  TIP3 1130      16.758  30.601   1.702  1.00  0.00           H
ATOM   3399  H2  TIP3 1130      17.427  29.263   1.470  1.00  0.00           H
ATOM   3400  OH2 TIP3 1131       7.453   0.789  62.714  1.00  0.00           O
ATOM   3401  H1  TIP3 1131       7.421   0.484  61.807  1.00  0.00           H
ATOM   3402  H2  TIP3 1131       6.598   1.194  62.861  1.00  0.00           H
ATOM   3403  OH2 TIP3 1132      19.194  27.610  10.407  1.00  0.00           O
ATOM   3404  H1  TIP3 1132      18.280  27.448  10.176  1.00  0.00           H
ATOM   3405  H2  TIP3 1132      19.689  26.976   9.888  1.00  0.00           H
ATOM   3406  OH2 TIP3 1133      28.831  43.045  35.168  1.00  0.00           O
ATOM   3407  H1  TIP3 1133      28.887  43.824  34.616  1.00  0.00           H
ATOM   3408  H2  TIP3 1133      28.380  42.398  34.626  1.00  0.00           H
ATOM   3409  OH2 TIP3 1134      73.170  53.816  64.991  1.00  0.00           O
ATOM   3410  H1  TIP3 1134      73.971  54.078  64.539  1.00  0.00           H
ATOM   3411  H2  TIP3 1134      72.553  53.614  64.287  1.00  0.00           H
ATOM   3412  OH2 TIP3 1135      37.778  24.791   9.494  1.00  0.00           O
ATOM   3413  H1  TIP3 1135      38.199  24.209   8.862  1.00  0.00           H
ATOM   3414  H2  TIP3 1135      36.977  25.080   9.057  1.00  0.00           H
ATOM   3415  OH2 TIP3 1136      29.608  31.238  32.753  1.00  0.00           O
ATOM   3416  H1  TIP3 1136      29.287  32.134  32.652  1.00  0.00           H
ATOM   3417  H2  TIP3 1136      30.328  31.168  32.127  1.00  0.00           H
ATOM   3418  OH2 TIP3 1137      55.688  44.660  39.395  1.00  0.00           O
ATOM   3419  H1  TIP3 1137      54.781  44.454  39.171  1.00  0.00           H
ATOM   3420  H2  TIP3 1137      55.693  45.608  39.528  1.00  0.00           H
ATOM   3421  OH2 TIP3 1138      40.265  47.130  64.811  1.00  0.00           O
ATOM   3422  H1  TIP3 1138      39.637  47.413  64.147  1.00  0.00           H
ATOM   3423  H2  TIP3 1138      40.356  47.884  65.393  1.00  0.00           H
ATOM   3424  OH2 TIP3 1139      44.060  26.903   0.910  1.00  0.00           O
ATOM   3425  H1  TIP3 1139      43.525  26.523   0.212  1.00  0.00           H
ATOM   3426  H2  TIP3 1139      44.219  27.803   0.626  1.00  0.00           H
ATOM   3427  OH2 TIP3 1140      24.293   7.924  27.226  1.00  0.00           O
ATOM   3428  H1  TIP3 1140      23.589   8.017  26.584  1.00  0.00           H
ATOM   3429  H2  TIP3 1140      24.349   6.982  27.386  1.00  0.00           H
ATOM   3430  OH2 TIP3 1141      72.697  39.244  23.171  1.00  0.00           O
ATOM   3431  H1  TIP3 1141      73.360  39.640  23.736  1.00  0.00           H
ATOM   3432  H2  TIP3 1141      72.472  39.933  22.546  1.00  0.00           H
ATOM   3433  OH2 TIP3 1142      14.733  62.618  68.283  1.00  0.00           O
ATOM   3434  H1  TIP3 1142      15.415  63.233  68.014  1.00  0.00           H
ATOM   3435  H2  TIP3 1142      14.065  62.687  67.601  1.00  0.00           H
ATOM   3436  OH2 TIP3 1143      39.082  25.177  24.082  1.00  0.00           O
ATOM   3437  H1  TIP3 1143      38.387  25.747  24.410  1.00  0.00           H
ATOM   3438  H2  TIP3 1143      38.749  24.290  24.217  1.00  0.00           H
ATOM   3439  OH2 TIP3 1144      23.904  30.038  25.279  1.00  0.00           O
ATOM   3440  H1  TIP3 1144      23.147  29.913  25.852  1.00  0.00           H
ATOM   3441  H2  TIP3 1144      24.033  29.186  24.862  1.00  0.00           H
ATOM   3442  OH2 TIP3 1145      38.825  21.036   3.274  1.00  0.00           O
ATOM   3443  H1  TIP3 1145      38.280  20.761   2.538  1.00  0.00           H
ATOM   3444  H2  TIP3 1145      38.316  20.804   4.051  1.00  0.00           H
ATOM   3445  OH2 TIP3 1146      62.540  59.943   4.312  1.00  0.00           O
ATOM   3446  H1  TIP3 1146      62.522  59.062   4.687  1.00  0.00           H
ATOM   3447  H2  TIP3 1146      61.862  60.421   4.788  1.00  0.00           H
ATOM   3448  OH2 TIP3 1147      31.250  62.740  19.090  1.00  0.00           O
ATOM   3449  H1  TIP3 1147      30.327  62.963  18.974  1.00  0.00           H
ATOM   3450  H2  TIP3 1147      31.725  63.457  18.669  1.00  0.00           H
ATOM   3451  OH2 TIP3 1148      53.471  28.197  65.195  1.00  0.00           O
ATOM   3452  H1  TIP3 1148      53.449  27.865  66.092  1.00  0.00           H
ATOM   3453  H2  TIP3 1148      53.351  29.143  65.286  1.00  0.00           H
ATOM   3454  OH2 TIP3 1149      22.943   4.739  70.923  1.00  0.00           O
ATOM   3455  H1  TIP3 1149      23.301   4.135  71.574  1.00  0.00           H
ATOM   3456  H2  TIP3 1149      22.741   4.187  70.168  1.00  0.00           H
ATOM   3457  OH2 TIP3 1150      57.059  16.899  19.713  1.00  0.00           O
ATOM   3458  H1  TIP3 1150      56.200  17.185  19.403  1.00  0.00           H
ATOM   3459  H2  TIP3 1150      57.479  17.700  20.027  1.00  0.00           H
ATOM   3460  OH2 TIP3 1151       5.388  28.210   2.687  1.00  0.00           O
ATOM   3461  H1  TIP3 1151       5.328  27.404   2.173  1.00  0.00           H
ATOM   3462  H2  TIP3 1151       4.489  28.536   2.726  1.00  0.00           H
ATOM   3463  OH2 TIP3 1152      41.545  36.519  65.584  1.00  0.00           O
ATOM   3464  H1  TIP3 1152      41.174  37.239  65.073  1.00  0.00           H
ATOM   3465  H2  TIP3 1152      42.388  36.852  65.890  1.00  0.00           H
ATOM   3466  OH2 TIP3 1153      27.294  23.624   3.036  1.00  0.00           O
ATOM   3467  H1  TIP3 1153      28.031  23.104   2.718  1.00  0.00           H
ATOM   3468  H2  TIP3 1153      27.038  23.201   3.856  1.00  0.00           H
ATOM   3469  OH2 TIP3 1154       4.053  27.384   6.121  1.00  0.00           O
ATOM   3470  H1  TIP3 1154       4.366  26.781   6.796  1.00  0.00           H
ATOM   3471  H2  TIP3 1154       4.846  27.801   5.785  1.00  0.00           H
ATOM   3472  OH2 TIP3 1155      12.176  13.786  71.997  1.00  0.00           O
ATOM   3473  H1  TIP3 1155      12.524  13.512  71.149  1.00  0.00           H
ATOM   3474  H2  TIP3 1155      11.380  13.265  72.110  1.00  0.00           H
ATOM   3475  OH2 TIP3 1156      21.188  35.491  69.749  1.00  0.00           O
ATOM   3476  H1  TIP3 1156      21.485  34.723  70.238  1.00  0.00           H
ATOM   3477  H2  TIP3 1156      21.688  36.219  70.118  1.00  0.00           H
ATOM   3478  OH2 TIP3 1157       4.721  25.771  66.925  1.00  0.00           O
ATOM   3479  H1  TIP3 1157       5.523  25.905  66.420  1.00  0.00           H
ATOM   3480  H2  TIP3 1157       4.579  26.605  67.374  1.00  0.00           H
ATOM   3481  OH2 TIP3 1158      72.977   6.914  28.569  1.00  0.00           O
ATOM   3482  H1  TIP3 1158      72.272   7.552  28.456  1.00  0.00           H
ATOM   3483  H2  TIP3 1158      73.231   6.678  27.677  1.00  0.00           H
ATOM   3484  OH2 TIP3 1159      16.916  16.221   9.310  1.00  0.00           O
ATOM   3485  H1  TIP3 1159      16.735  15.809  10.155  1.00  0.00           H
ATOM   3486  H2  TIP3 1159      16.111  16.100   8.807  1.00  0.00           H
ATOM   3487  OH2 TIP3 1160      23.192  42.956  30.075  1.00  0.00           O
ATOM   3488  H1  TIP3 1160      24.042  42.630  29.780  1.00  0.00           H
ATOM   3489  H2  TIP3 1160      22.570  42.629  29.425  1.00  0.00           H
ATOM   3490  OH2 TIP3 1161      33.989  57.712   2.833  1.00  0.00           O
ATOM   3491  H1  TIP3 1161      33.249  57.358   3.326  1.00  0.00           H
ATOM   3492  H2  TIP3 1161      33.955  58.655   2.992  1.00  0.00           H
ATOM   3493  OH2 TIP3 1162      43.774  25.173   5.733  1.00  0.00           O
ATOM   3494  H1  TIP3 1162      44.441  24.815   5.147  1.00  0.00           H
ATOM   3495  H2  TIP3 1162      43.821  24.621   6.514  1.00  0.00           H
ATOM   3496  OH2 TIP3 1163      22.898  24.576  58.273  1.00  0.00           O
ATOM   3497  H1  TIP3 1163      22.368  24.035  58.857  1.00  0.00           H
ATOM   3498  H2  TIP3 1163      23.357  23.949  57.715  1.00  0.00           H
ATOM   3499  OH2 TIP3 1164      33.219  31.193  70.120  1.00  0.00           O
ATOM   3500  H1  TIP3 1164      33.639  32.027  70.331  1.00  0.00           H
ATOM   3501  H2  TIP3 1164      33.763  30.818  69.428  1.00  0.00           H
ATOM   3502  OH2 TIP3 1165      16.096  28.644   7.297  1.00  0.00           O
ATOM   3503  H1  TIP3 1165      16.741  28.454   7.978  1.00  0.00           H
ATOM   3504  H2  TIP3 1165      15.269  28.741   7.769  1.00  0.00           H
ATOM   3505  OH2 TIP3 1166      35.958  56.203  29.610  1.00  0.00           O
ATOM   3506  H1  TIP3 1166      36.348  56.408  30.460  1.00  0.00           H
ATOM   3507  H2  TIP3 1166      35.096  56.620  29.635  1.00  0.00           H
ATOM   3508  OH2 TIP3 1167      21.787  72.957  69.046  1.00  0.00           O
ATOM   3509  H1  TIP3 1167      21.771  72.051  69.353  1.00  0.00           H
ATOM   3510  H2  TIP3 1167      22.511  72.986  68.421  1.00  0.00           H
ATOM   3511  OH2 TIP3 1168      46.341   1.352  15.217  1.00  0.00           O
ATOM   3512  H1  TIP3 1168      46.706   2.235  15.151  1.00  0.00           H
ATOM   3513  H2  TIP3 1168      46.615   1.044  16.081  1.00  0.00           H
ATOM   3514  OH2 TIP3 1169       3.466  61.502  13.329  1.00  0.00           O
ATOM   3515  H1  TIP3 1169       3.494  60.878  12.604  1.00  0.00           H
ATOM   3516  H2  TIP3 1169       2.955  62.238  12.992  1.00  0.00           H
ATOM   3517  OH2 TIP3 1170      47.200  30.111  72.432  1.00  0.00           O
ATOM   3518  H1  TIP3 1170      47.865  30.531  71.887  1.00  0.00           H
ATOM   3519  H2  TIP3 1170      47.614  29.303  72.737  1.00  0.00           H
ATOM   3520  OH2 TIP3 1171      55.423  21.273  27.427  1.00  0.00           O
ATOM   3521  H1  TIP3 1171      55.643  20.704  28.165  1.00  0.00           H
ATOM   3522  H2  TIP3 1171      55.370  22.150  27.808  1.00  0.00           H
ATOM   3523  OH2 TIP3 1172      21.346  22.594  32.208  1.00  0.00           O
ATOM   3524  H1  TIP3 1172      21.405  22.876  31.295  1.00  0.00           H
ATOM   3525  H2  TIP3 1172      20.531  22.095  32.252  1.00  0.00           H
ATOM   3526  OH2 TIP3 1173      11.291  20.608  24.937  1.00  0.00           O
ATOM   3527  H1  TIP3 1173      10.844  19.825  24.615  1.00  0.00           H
ATOM   3528  H2  TIP3 1173      11.597  20.367  25.811  1.00  0.00           H
ATOM   3529  OH2 TIP3 1174      23.566  16.336   6.321  1.00  0.00           O
ATOM   3530  H1  TIP3 1174      23.503  15.851   7.144  1.00  0.00           H
ATOM   3531  H2  TIP3 1174      24.279  16.959   6.463  1.00  0.00           H
ATOM   3532  OH2 TIP3 1175      42.185  24.069  15.717  1.00  0.00           O
ATOM   3533  H1  TIP3 1175      41.731  23.737  16.491  1.00  0.00           H
ATOM   3534  H2  TIP3 1175      43.111  23.893  15.887  1.00  0.00           H
ATOM   3535  OH2 TIP3 1176      21.082  37.044  13.749  1.00  0.00           O
ATOM   3536  H1  TIP3 1176      20.326  36.598  14.132  1.00  0.00           H
ATOM   3537  H2  TIP3 1176      21.093  36.755  12.837  1.00  0.00           H
ATOM   3538  OH2 TIP3 1177      35.113   6.683  13.819  1.00  0.00           O
ATOM   3539  H1  TIP3 1177      34.364   7.102  14.241  1.00  0.00           H
ATOM   3540  H2  TIP3 1177      35.793   6.671  14.493  1.00  0.00           H
ATOM   3541  OH2 TIP3 1178      32.208  28.666  18.881  1.00  0.00           O
ATOM   3542  H1  TIP3 1178      31.675  29.054  19.575  1.00  0.00           H
ATOM   3543  H2  TIP3 1178      31.891  27.765  18.811  1.00  0.00           H
ATOM   3544  OH2 TIP3 1179      40.918  21.090  46.836  1.00  0.00           O
ATOM   3545  H1  TIP3 1179      41.595  20.465  47.095  1.00  0.00           H
ATOM   3546  H2  TIP3 1179      41.298  21.948  47.025  1.00  0.00           H
ATOM   3547  OH2 TIP3 1180      11.175   8.960  45.731  1.00  0.00           O
ATOM   3548  H1  TIP3 1180      10.380   8.714  45.258  1.00  0.00           H
ATOM   3549  H2  TIP3 1180      11.870   8.449  45.317  1.00  0.00           H
ATOM   3550  OH2 TIP3 1181      60.426  22.392  40.470  1.00  0.00           O
ATOM   3551  H1  TIP3 1181      60.998  23.157  40.518  1.00  0.00           H
ATOM   3552  H2  TIP3 1181      59.893  22.441  41.264  1.00  0.00           H
ATOM   3553  OH2 TIP3 1182      24.165   8.182  40.306  1.00  0.00           O
ATOM   3554  H1  TIP3 1182      24.468   9.026  39.970  1.00  0.00           H
ATOM   3555  H2  TIP3 1182      23.722   8.396  41.127  1.00  0.00           H
ATOM   3556  OH2 TIP3 1183      33.235  10.765  23.628  1.00  0.00           O
ATOM   3557  H1  TIP3 1183      33.023  11.495  23.047  1.00  0.00           H
ATOM   3558  H2  TIP3 1183      34.173  10.855  23.796  1.00  0.00           H
ATOM   3559  OH2 TIP3 1184       8.064  18.838  22.369  1.00  0.00           O
ATOM   3560  H1  TIP3 1184       8.584  19.630  22.230  1.00  0.00           H
ATOM   3561  H2  TIP3 1184       7.587  19.003  23.182  1.00  0.00           H
ATOM   3562  OH2 TIP3 1185      11.058  58.688  60.770  1.00  0.00           O
ATOM   3563  H1  TIP3 1185      10.335  58.654  61.397  1.00  0.00           H
ATOM   3564  H2  TIP3 1185      11.672  59.319  61.145  1.00  0.00           H
ATOM   3565  OH2 TIP3 1186       7.229   9.345  15.297  1.00  0.00           O
ATOM   3566  H1  TIP3 1186       7.677  10.021  14.788  1.00  0.00           H
ATOM   3567  H2  TIP3 1186       7.206   9.693  16.188  1.00  0.00           H
ATOM   3568  OH2 TIP3 1187      29.069  12.958  13.823  1.00  0.00           O
ATOM   3569  H1  TIP3 1187      28.384  13.572  14.087  1.00  0.00           H
ATOM   3570  H2  TIP3 1187      28.594  12.198  13.487  1.00  0.00           H
ATOM   3571  OH2 TIP3 1188      14.928  18.695   1.409  1.00  0.00           O
ATOM   3572  H1  TIP3 1188      14.389  18.040   1.854  1.00  0.00           H
ATOM   3573  H2  TIP3 1188      14.331  19.116   0.791  1.00  0.00           H
ATOM   3574  OH2 TIP3 1189      39.179  30.385  13.142  1.00  0.00           O
ATOM   3575  H1  TIP3 1189      38.694  29.560  13.159  1.00  0.00           H
ATOM   3576  H2  TIP3 1189      38.642  30.968  12.605  1.00  0.00           H
ATOM   3577  OH2 TIP3 1190      29.343  31.286  40.448  1.00  0.00           O
ATOM   3578  H1  TIP3 1190      30.074  30.976  40.983  1.00  0.00           H
ATOM   3579  H2  TIP3 1190      29.690  31.305  39.556  1.00  0.00           H
ATOM   3580  OH2 TIP3 1191      38.421  40.463  10.437  1.00  0.00           O
ATOM   3581  H1  TIP3 1191      38.527  40.819   9.555  1.00  0.00           H
ATOM   3582  H2  TIP3 1191      37.676  40.941  10.801  1.00  0.00           H
ATOM   3583  OH2 TIP3 1192      25.722  43.324  32.362  1.00  0.00           O
ATOM   3584  H1  TIP3 1192      24.865  43.612  32.675  1.00  0.00           H
ATOM   3585  H2  TIP3 1192      26.312  44.045  32.581  1.00  0.00           H
ATOM   3586  OH2 TIP3 1193      30.312  27.348  70.871  1.00  0.00           O
ATOM   3587  H1  TIP3 1193      29.983  28.244  70.802  1.00  0.00           H
ATOM   3588  H2  TIP3 1193      29.565  26.800  70.630  1.00  0.00           H
ATOM   3589  OH2 TIP3 1194      54.567  14.875  32.399  1.00  0.00           O
ATOM   3590  H1  TIP3 1194      54.428  15.682  31.904  1.00  0.00           H
ATOM   3591  H2  TIP3 1194      55.492  14.901  32.644  1.00  0.00           H
ATOM   3592  OH2 TIP3 1195      17.366  53.228  68.507  1.00  0.00           O
ATOM   3593  H1  TIP3 1195      17.842  52.740  69.180  1.00  0.00           H
ATOM   3594  H2  TIP3 1195      17.112  54.044  68.937  1.00  0.00           H
ATOM   3595  OH2 TIP3 1196      20.593  44.776  66.255  1.00  0.00           O
ATOM   3596  H1  TIP3 1196      20.230  45.431  66.852  1.00  0.00           H
ATOM   3597  H2  TIP3 1196      20.711  45.244  65.428  1.00  0.00           H
ATOM   3598  OH2 TIP3 1197      40.672  20.188  63.501  1.00  0.00           O
ATOM   3599  H1  TIP3 1197      39.910  20.413  64.035  1.00  0.00           H
ATOM   3600  H2  TIP3 1197      41.343  20.820  63.762  1.00  0.00           H
ATOM   3601  OH2 TIP3 1198       7.090  35.451  22.754  1.00  0.00           O
ATOM   3602  H1  TIP3 1198       7.765  36.016  22.379  1.00  0.00           H
ATOM   3603  H2  TIP3 1198       6.320  35.600  22.205  1.00  0.00           H
ATOM   3604  OH2 TIP3 1199      22.588  22.662  38.663  1.00  0.00           O
ATOM   3605  H1  TIP3 1199      22.365  23.576  38.483  1.00  0.00           H
ATOM   3606  H2  TIP3 1199      21.842  22.328  39.162  1.00  0.00           H
ATOM   3607  OH2 TIP3 1200      49.247  21.724  28.300  1.00  0.00           O
ATOM   3608  H1  TIP3 1200      49.010  20.887  27.900  1.00  0.00           H
ATOM   3609  H2  TIP3 1200      49.224  22.351  27.576  1.00  0.00           H
ATOM   3610  OH2 TIP3 1201      11.045  31.238  37.328  1.00  0.00           O
ATOM   3611  H1  TIP3 1201      10.709  31.071  36.448  1.00  0.00           H
ATOM   3612  H2  TIP3 1201      11.901  31.643  37.185  1.00  0.00           H
ATOM   3613  OH2 TIP3 1202       1.564  12.630  71.356  1.00  0.00           O
ATOM   3614  H1  TIP3 1202       1.783  12.447  70.443  1.00  0.00           H
ATOM   3615  H2  TIP3 1202       0.649  12.909  71.333  1.00  0.00           H
ATOM   3616  OH2 TIP3 1203      44.225  70.803  16.417  1.00  0.00           O
ATOM   3617  H1  TIP3 1203      43.722  70.128  16.874  1.00  0.00           H
ATOM   3618  H2  TIP3 1203      44.831  70.314  15.860  1.00  0.00           H
ATOM   3619  OH2 TIP3 1204      38.955  25.613  33.934  1.00  0.00           O
ATOM   3620  H1  TIP3 1204      38.005  25.512  33.999  1.00  0.00           H
ATOM   3621  H2  TIP3 1204      39.274  24.738  33.712  1.00  0.00           H
ATOM   3622  OH2 TIP3 1205      47.421   4.462  61.682  1.00  0.00           O
ATOM   3623  H1  TIP3 1205      47.409   4.665  62.618  1.00  0.00           H
ATOM   3624  H2  TIP3 1205      48.303   4.700  61.396  1.00  0.00           H
ATOM   3625  OH2 TIP3 1206      58.106  36.137  25.062  1.00  0.00           O
ATOM   3626  H1  TIP3 1206      57.718  35.733  24.286  1.00  0.00           H
ATOM   3627  H2  TIP3 1206      57.780  37.037  25.054  1.00  0.00           H
ATOM   3628  OH2 TIP3 1207      38.455  10.645  41.541  1.00  0.00           O
ATOM   3629  H1  TIP3 1207      37.635  10.169  41.412  1.00  0.00           H
ATOM   3630  H2  TIP3 1207      39.055  10.269  40.897  1.00  0.00           H
ATOM   3631  OH2 TIP3 1208      33.867  18.857  12.554  1.00  0.00           O
ATOM   3632  H1  TIP3 1208      33.368  19.135  13.323  1.00  0.00           H
ATOM   3633  H2  TIP3 1208      34.362  18.094  12.853  1.00  0.00           H
ATOM   3634  OH2 TIP3 1209      19.380  16.757   7.885  1.00  0.00           O
ATOM   3635  H1  TIP3 1209      18.613  16.347   8.285  1.00  0.00           H
ATOM   3636  H2  TIP3 1209      19.927  17.016   8.626  1.00  0.00           H
ATOM   3637  OH2 TIP3 1210      35.864  16.940   9.442  1.00  0.00           O
ATOM   3638  H1  TIP3 1210      35.886  16.654   8.529  1.00  0.00           H
ATOM   3639  H2  TIP3 1210      34.962  17.230   9.581  1.00  0.00           H
ATOM   3640  OH2 TIP3 1211      41.553   3.385  70.068  1.00  0.00           O
ATOM   3641  H1  TIP3 1211      40.602   3.344  70.166  1.00  0.00           H
ATOM   3642  H2  TIP3 1211      41.833   2.470  70.054  1.00  0.00           H
ATOM   3643  OH2 TIP3 1212      44.723  29.095  64.784  1.00  0.00           O
ATOM   3644  H1  TIP3 1212      44.812  28.761  65.677  1.00  0.00           H
ATOM   3645  H2  TIP3 1212      44.169  29.871  64.872  1.00  0.00           H
ATOM   3646  OH2 TIP3 1213      25.320   9.545  31.470  1.00  0.00           O
ATOM   3647  H1  TIP3 1213      24.706   8.819  31.355  1.00  0.00           H
ATOM   3648  H2  TIP3 1213      24.864  10.154  32.051  1.00  0.00           H
ATOM   3649  OH2 TIP3 1214      23.649   3.201  21.099  1.00  0.00           O
ATOM   3650  H1  TIP3 1214      23.576   2.501  21.748  1.00  0.00           H
ATOM   3651  H2  TIP3 1214      22.797   3.212  20.662  1.00  0.00           H
ATOM   3652  OH2 TIP3 1215      41.207  13.491  45.382  1.00  0.00           O
ATOM   3653  H1  TIP3 1215      41.808  13.928  44.779  1.00  0.00           H
ATOM   3654  H2  TIP3 1215      40.953  12.688  44.927  1.00  0.00           H
ATOM   3655  OH2 TIP3 1216      31.109  22.349  29.214  1.00  0.00           O
ATOM   3656  H1  TIP3 1216      31.529  21.931  29.965  1.00  0.00           H
ATOM   3657  H2  TIP3 1216      30.822  21.621  28.663  1.00  0.00           H
ATOM   3658  OH2 TIP3 1217      34.634   7.632  17.776  1.00  0.00           O
ATOM   3659  H1  TIP3 1217      34.881   6.730  17.574  1.00  0.00           H
ATOM   3660  H2  TIP3 1217      35.142   8.164  17.163  1.00  0.00           H
ATOM   3661  OH2 TIP3 1218      33.607  36.515   5.946  1.00  0.00           O
ATOM   3662  H1  TIP3 1218      33.885  35.704   5.521  1.00  0.00           H
ATOM   3663  H2  TIP3 1218      32.653  36.450   5.987  1.00  0.00           H
ATOM   3664  OH2 TIP3 1219      43.364  38.484  28.346  1.00  0.00           O
ATOM   3665  H1  TIP3 1219      43.439  37.542  28.192  1.00  0.00           H
ATOM   3666  H2  TIP3 1219      44.197  38.844  28.042  1.00  0.00           H
ATOM   3667  OH2 TIP3 1220      18.987  23.464  14.822  1.00  0.00           O
ATOM   3668  H1  TIP3 1220      19.151  23.693  13.907  1.00  0.00           H
ATOM   3669  H2  TIP3 1220      18.313  22.786  14.782  1.00  0.00           H
ATOM   3670  OH2 TIP3 1221      26.478  46.995  10.050  1.00  0.00           O
ATOM   3671  H1  TIP3 1221      26.945  47.593  10.633  1.00  0.00           H
ATOM   3672  H2  TIP3 1221      25.730  46.692  10.565  1.00  0.00           H
ATOM   3673  OH2 TIP3 1222      30.008  47.962  44.051  1.00  0.00           O
ATOM   3674  H1  TIP3 1222      29.990  48.775  44.556  1.00  0.00           H
ATOM   3675  H2  TIP3 1222      30.892  47.618  44.180  1.00  0.00           H
ATOM   3676  OH2 TIP3 1223      39.292  23.608  21.369  1.00  0.00           O
ATOM   3677  H1  TIP3 1223      40.053  23.652  20.790  1.00  0.00           H
ATOM   3678  H2  TIP3 1223      39.377  24.374  21.937  1.00  0.00           H
ATOM   3679  OH2 TIP3 1224      31.723  34.367  25.890  1.00  0.00           O
ATOM   3680  H1  TIP3 1224      31.474  34.591  24.993  1.00  0.00           H
ATOM   3681  H2  TIP3 1224      32.316  33.621  25.795  1.00  0.00           H
ATOM   3682  OH2 TIP3 1225      35.675  23.189  12.801  1.00  0.00           O
ATOM   3683  H1  TIP3 1225      35.842  23.367  13.727  1.00  0.00           H
ATOM   3684  H2  TIP3 1225      36.544  23.085  12.415  1.00  0.00           H
ATOM   3685  OH2 TIP3 1226      24.988  35.873   5.407  1.00  0.00           O
ATOM   3686  H1  TIP3 1226      24.155  36.111   5.815  1.00  0.00           H
ATOM   3687  H2  TIP3 1226      25.485  36.691   5.383  1.00  0.00           H
ATOM   3688  OH2 TIP3 1227      30.303  32.934  22.399  1.00  0.00           O
ATOM   3689  H1  TIP3 1227      31.176  33.186  22.701  1.00  0.00           H
ATOM   3690  H2  TIP3 1227      29.762  32.948  23.189  1.00  0.00           H
ATOM   3691  OH2 TIP3 1228      26.130  13.798   1.737  1.00  0.00           O
ATOM   3692  H1  TIP3 1228      25.821  13.509   0.879  1.00  0.00           H
ATOM   3693  H2  TIP3 1228      25.355  13.755   2.298  1.00  0.00           H
ATOM   3694  OH2 TIP3 1229      46.721  53.165  63.778  1.00  0.00           O
ATOM   3695  H1  TIP3 1229      47.350  52.779  64.387  1.00  0.00           H
ATOM   3696  H2  TIP3 1229      47.249  53.440  63.029  1.00  0.00           H
ATOM   3697  OH2 TIP3 1230      23.740  29.409  67.032  1.00  0.00           O
ATOM   3698  H1  TIP3 1230      23.800  29.665  67.952  1.00  0.00           H
ATOM   3699  H2  TIP3 1230      24.336  30.006  66.578  1.00  0.00           H
ATOM   3700  OH2 TIP3 1231      65.826  20.435  67.136  1.00  0.00           O
ATOM   3701  H1  TIP3 1231      66.537  20.563  66.508  1.00  0.00           H
ATOM   3702  H2  TIP3 1231      65.676  21.304  67.509  1.00  0.00           H
ATOM   3703  OH2 TIP3 1232      20.249   8.605  20.641  1.00  0.00           O
ATOM   3704  H1  TIP3 1232      20.956   8.348  21.234  1.00  0.00           H
ATOM   3705  H2  TIP3 1232      20.683   9.106  19.951  1.00  0.00           H
ATOM   3706  OH2 TIP3 1233      31.473  29.596  23.592  1.00  0.00           O
ATOM   3707  H1  TIP3 1233      31.460  29.735  24.539  1.00  0.00           H
ATOM   3708  H2  TIP3 1233      30.987  28.781  23.463  1.00  0.00           H
ATOM   3709  OH2 TIP3 1234       8.139  25.761  58.449  1.00  0.00           O
ATOM   3710  H1  TIP3 1234       7.361  26.151  58.051  1.00  0.00           H
ATOM   3711  H2  TIP3 1234       8.598  26.499  58.851  1.00  0.00           H
ATOM   3712  OH2 TIP3 1235      20.996  17.435  10.174  1.00  0.00           O
ATOM   3713  H1  TIP3 1235      21.814  17.260  10.640  1.00  0.00           H
ATOM   3714  H2  TIP3 1235      21.195  18.184   9.612  1.00  0.00           H
ATOM   3715  OH2 TIP3 1236      33.729  32.475   9.845  1.00  0.00           O
ATOM   3716  H1  TIP3 1236      33.121  32.110   9.202  1.00  0.00           H
ATOM   3717  H2  TIP3 1236      34.591  32.169   9.562  1.00  0.00           H
ATOM   3718  OH2 TIP3 1237      34.359  45.797  16.208  1.00  0.00           O
ATOM   3719  H1  TIP3 1237      33.782  45.053  16.379  1.00  0.00           H
ATOM   3720  H2  TIP3 1237      35.149  45.610  16.716  1.00  0.00           H
ATOM   3721  OH2 TIP3 1238      64.119  17.181   4.548  1.00  0.00           O
ATOM   3722  H1  TIP3 1238      63.699  16.650   3.871  1.00  0.00           H
ATOM   3723  H2  TIP3 1238      65.023  17.279   4.250  1.00  0.00           H
ATOM   3724  OH2 TIP3 1239      55.762  71.290  26.262  1.00  0.00           O
ATOM   3725  H1  TIP3 1239      55.043  70.838  25.820  1.00  0.00           H
ATOM   3726  H2  TIP3 1239      56.553  70.878  25.916  1.00  0.00           H
ATOM   3727  OH2 TIP3 1240      72.132  72.422  28.847  1.00  0.00           O
ATOM   3728  H1  TIP3 1240      71.461  73.009  29.195  1.00  0.00           H
ATOM   3729  H2  TIP3 1240      71.639  71.719  28.423  1.00  0.00           H
ATOM   3730  OH2 TIP3 1241      18.008  34.662  17.423  1.00  0.00           O
ATOM   3731  H1  TIP3 1241      18.185  34.279  16.564  1.00  0.00           H
ATOM   3732  H2  TIP3 1241      17.084  34.909  17.390  1.00  0.00           H
ATOM   3733  OH2 TIP3 1242      42.496   9.976   6.990  1.00  0.00           O
ATOM   3734  H1  TIP3 1242      42.558   9.433   7.776  1.00  0.00           H
ATOM   3735  H2  TIP3 1242      42.525   9.353   6.264  1.00  0.00           H
ATOM   3736  OH2 TIP3 1243      35.972  54.052  27.637  1.00  0.00           O
ATOM   3737  H1  TIP3 1243      35.938  54.873  28.127  1.00  0.00           H
ATOM   3738  H2  TIP3 1243      35.494  54.235  26.828  1.00  0.00           H
ATOM   3739  OH2 TIP3 1244      33.002  35.004  15.759  1.00  0.00           O
ATOM   3740  H1  TIP3 1244      32.855  35.668  16.433  1.00  0.00           H
ATOM   3741  H2  TIP3 1244      32.774  35.441  14.939  1.00  0.00           H
ATOM   3742  OH2 TIP3 1245      32.436  36.620  13.568  1.00  0.00           O
ATOM   3743  H1  TIP3 1245      32.771  36.200  12.776  1.00  0.00           H
ATOM   3744  H2  TIP3 1245      31.813  37.273  13.249  1.00  0.00           H
ATOM   3745  OH2 TIP3 1246      30.573  27.977  34.126  1.00  0.00           O
ATOM   3746  H1  TIP3 1246      31.121  28.529  33.569  1.00  0.00           H
ATOM   3747  H2  TIP3 1246      31.030  27.136  34.155  1.00  0.00           H
ATOM   3748  OH2 TIP3 1247      33.389  54.547  25.978  1.00  0.00           O
ATOM   3749  H1  TIP3 1247      32.628  54.149  25.555  1.00  0.00           H
ATOM   3750  H2  TIP3 1247      33.695  55.205  25.353  1.00  0.00           H
ATOM   3751  OH2 TIP3 1248      37.412  46.957  28.439  1.00  0.00           O
ATOM   3752  H1  TIP3 1248      37.678  46.234  29.008  1.00  0.00           H
ATOM   3753  H2  TIP3 1248      38.227  47.419  28.242  1.00  0.00           H
ATOM   3754  OH2 TIP3 1249      41.708  34.475   4.145  1.00  0.00           O
ATOM   3755  H1  TIP3 1249      42.283  34.957   3.551  1.00  0.00           H
ATOM   3756  H2  TIP3 1249      41.569  35.070   4.882  1.00  0.00           H
ATOM   3757  OH2 TIP3 1250      42.215  12.434  69.906  1.00  0.00           O
ATOM   3758  H1  TIP3 1250      42.133  12.429  70.860  1.00  0.00           H
ATOM   3759  H2  TIP3 1250      41.343  12.197  69.590  1.00  0.00           H
ATOM   3760  OH2 TIP3 1251      57.493  22.703  22.724  1.00  0.00           O
ATOM   3761  H1  TIP3 1251      56.666  22.790  23.197  1.00  0.00           H
ATOM   3762  H2  TIP3 1251      57.832  23.596  22.666  1.00  0.00           H
ATOM   3763  OH2 TIP3 1252      38.612  12.608   8.818  1.00  0.00           O
ATOM   3764  H1  TIP3 1252      37.775  12.934   8.486  1.00  0.00           H
ATOM   3765  H2  TIP3 1252      39.108  12.377   8.033  1.00  0.00           H
ATOM   3766  OH2 TIP3 1253      42.046  12.596   9.888  1.00  0.00           O
ATOM   3767  H1  TIP3 1253      41.423  11.976  10.267  1.00  0.00           H
ATOM   3768  H2  TIP3 1253      42.121  13.290  10.542  1.00  0.00           H
ATOM   3769  OH2 TIP3 1254      24.280  23.207  32.809  1.00  0.00           O
ATOM   3770  H1  TIP3 1254      23.739  23.905  33.179  1.00  0.00           H
ATOM   3771  H2  TIP3 1254      23.681  22.708  32.254  1.00  0.00           H
ATOM   3772  OH2 TIP3 1255      38.973  32.747  26.680  1.00  0.00           O
ATOM   3773  H1  TIP3 1255      38.417  33.159  26.019  1.00  0.00           H
ATOM   3774  H2  TIP3 1255      38.410  32.663  27.450  1.00  0.00           H
ATOM   3775  OH2 TIP3 1256      56.929  36.088  30.828  1.00  0.00           O
ATOM   3776  H1  TIP3 1256      56.740  35.383  30.209  1.00  0.00           H
ATOM   3777  H2  TIP3 1256      57.855  35.975  31.045  1.00  0.00           H
ATOM   3778  OH2 TIP3 1257      63.107  25.739  68.871  1.00  0.00           O
ATOM   3779  H1  TIP3 1257      62.838  26.101  68.026  1.00  0.00           H
ATOM   3780  H2  TIP3 1257      62.601  24.932  68.958  1.00  0.00           H
ATOM   3781  OH2 TIP3 1258      33.354  41.062  22.920  1.00  0.00           O
ATOM   3782  H1  TIP3 1258      33.231  40.342  23.539  1.00  0.00           H
ATOM   3783  H2  TIP3 1258      34.218  41.415  23.131  1.00  0.00           H
ATOM   3784  OH2 TIP3 1259      54.528  13.985  17.194  1.00  0.00           O
ATOM   3785  H1  TIP3 1259      53.688  13.999  16.735  1.00  0.00           H
ATOM   3786  H2  TIP3 1259      54.293  13.946  18.122  1.00  0.00           H
ATOM   3787  OH2 TIP3 1260      38.168  17.438  13.821  1.00  0.00           O
ATOM   3788  H1  TIP3 1260      37.538  17.547  13.108  1.00  0.00           H
ATOM   3789  H2  TIP3 1260      37.867  16.660  14.291  1.00  0.00           H
ATOM   3790  OH2 TIP3 1261       5.439  67.937  22.582  1.00  0.00           O
ATOM   3791  H1  TIP3 1261       6.097  68.503  22.178  1.00  0.00           H
ATOM   3792  H2  TIP3 1261       5.412  67.162  22.020  1.00  0.00           H
ATOM   3793  OH2 TIP3 1262      43.933   4.487  55.618  1.00  0.00           O
ATOM   3794  H1  TIP3 1262      44.764   4.021  55.703  1.00  0.00           H
ATOM   3795  H2  TIP3 1262      43.522   4.404  56.478  1.00  0.00           H
ATOM   3796  OH2 TIP3 1263      46.943  36.566  28.126  1.00  0.00           O
ATOM   3797  H1  TIP3 1263      46.919  37.311  28.727  1.00  0.00           H
ATOM   3798  H2  TIP3 1263      46.023  36.373  27.947  1.00  0.00           H
ATOM   3799  OH2 TIP3 1264      59.159  69.583   8.738  1.00  0.00           O
ATOM   3800  H1  TIP3 1264      59.342  68.702   8.414  1.00  0.00           H
ATOM   3801  H2  TIP3 1264      58.774  70.039   7.989  1.00  0.00           H
ATOM   3802  OH2 TIP3 1265      49.336  46.286  45.764  1.00  0.00           O
ATOM   3803  H1  TIP3 1265      50.040  46.892  45.530  1.00  0.00           H
ATOM   3804  H2  TIP3 1265      48.532  46.764  45.560  1.00  0.00           H
ATOM   3805  OH2 TIP3 1266      60.796  10.993   1.798  1.00  0.00           O
ATOM   3806  H1  TIP3 1266      61.610  10.653   1.427  1.00  0.00           H
ATOM   3807  H2  TIP3 1266      61.054  11.799   2.245  1.00  0.00           H
ATOM   3808  OH2 TIP3 1267      28.484  24.114   6.586  1.00  0.00           O
ATOM   3809  H1  TIP3 1267      27.989  23.556   7.186  1.00  0.00           H
ATOM   3810  H2  TIP3 1267      27.836  24.727   6.239  1.00  0.00           H
ATOM   3811  OH2 TIP3 1268      71.652  36.125   0.750  1.00  0.00           O
ATOM   3812  H1  TIP3 1268      70.851  36.602   0.533  1.00  0.00           H
ATOM   3813  H2  TIP3 1268      71.628  36.036   1.703  1.00  0.00           H
ATOM   3814  OH2 TIP3 1269      47.475   4.708  71.099  1.00  0.00           O
ATOM   3815  H1  TIP3 1269      46.591   4.946  71.380  1.00  0.00           H
ATOM   3816  H2  TIP3 1269      47.746   5.426  70.528  1.00  0.00           H
ATOM   3817  OH2 TIP3 1270      51.184  44.403  27.102  1.00  0.00           O
ATOM   3818  H1  TIP3 1270      50.875  43.899  26.349  1.00  0.00           H
ATOM   3819  H2  TIP3 1270      51.164  43.783  27.831  1.00  0.00           H
ATOM   3820  OH2 TIP3 1271      60.839  39.445   7.747  1.00  0.00           O
ATOM   3821  H1  TIP3 1271      61.504  38.770   7.612  1.00  0.00           H
ATOM   3822  H2  TIP3 1271      60.980  39.745   8.645  1.00  0.00           H
ATOM   3823  OH2 TIP3 1272      52.524  14.468   1.142  1.00  0.00           O
ATOM   3824  H1  TIP3 1272      52.404  13.878   1.887  1.00  0.00           H
ATOM   3825  H2  TIP3 1272      53.385  14.861   1.285  1.00  0.00           H
ATOM   3826  OH2 TIP3 1273      41.029   5.153  36.558  1.00  0.00           O
ATOM   3827  H1  TIP3 1273      40.898   4.279  36.190  1.00  0.00           H
ATOM   3828  H2  TIP3 1273      41.603   5.013  37.311  1.00  0.00           H
ATOM   3829  OH2 TIP3 1274      54.645  47.980  53.371  1.00  0.00           O
ATOM   3830  H1  TIP3 1274      54.219  47.551  54.113  1.00  0.00           H
ATOM   3831  H2  TIP3 1274      53.940  48.459  52.935  1.00  0.00           H
ATOM   3832  OH2 TIP3 1275       3.506  44.218  64.987  1.00  0.00           O
ATOM   3833  H1  TIP3 1275       2.703  44.249  65.506  1.00  0.00           H
ATOM   3834  H2  TIP3 1275       3.827  43.323  65.095  1.00  0.00           H
ATOM   3835  OH2 TIP3 1276      47.211  20.859  18.923  1.00  0.00           O
ATOM   3836  H1  TIP3 1276      46.487  21.280  18.460  1.00  0.00           H
ATOM   3837  H2  TIP3 1276      47.291  21.350  19.741  1.00  0.00           H
ATOM   3838  OH2 TIP3 1277      46.714  26.645  16.199  1.00  0.00           O
ATOM   3839  H1  TIP3 1277      46.861  26.802  17.131  1.00  0.00           H
ATOM   3840  H2  TIP3 1277      45.895  26.151  16.165  1.00  0.00           H
ATOM   3841  OH2 TIP3 1278      15.562  43.263  55.395  1.00  0.00           O
ATOM   3842  H1  TIP3 1278      15.674  42.485  55.941  1.00  0.00           H
ATOM   3843  H2  TIP3 1278      14.699  43.602  55.635  1.00  0.00           H
ATOM   3844  OH2 TIP3 1279      32.266  40.427  45.284  1.00  0.00           O
ATOM   3845  H1  TIP3 1279      31.344  40.178  45.213  1.00  0.00           H
ATOM   3846  H2  TIP3 1279      32.261  41.383  45.223  1.00  0.00           H
ATOM   3847  OH2 TIP3 1280      22.964   5.486  17.077  1.00  0.00           O
ATOM   3848  H1  TIP3 1280      22.394   5.161  16.380  1.00  0.00           H
ATOM   3849  H2  TIP3 1280      23.717   4.894  17.066  1.00  0.00           H
ATOM   3850  OH2 TIP3 1281      57.840  44.395  13.098  1.00  0.00           O
ATOM   3851  H1  TIP3 1281      58.238  43.535  13.230  1.00  0.00           H
ATOM   3852  H2  TIP3 1281      57.091  44.229  12.526  1.00  0.00           H
ATOM   3853  OH2 TIP3 1282      37.338   5.604  23.576  1.00  0.00           O
ATOM   3854  H1  TIP3 1282      38.126   5.145  23.286  1.00  0.00           H
ATOM   3855  H2  TIP3 1282      37.522   5.848  24.483  1.00  0.00           H
ATOM   3856  OH2 TIP3 1283      32.282  31.830  66.509  1.00  0.00           O
ATOM   3857  H1  TIP3 1283      31.549  32.286  66.093  1.00  0.00           H
ATOM   3858  H2  TIP3 1283      32.974  31.838  65.848  1.00  0.00           H
ATOM   3859  OH2 TIP3 1284      26.523  20.722  16.177  1.00  0.00           O
ATOM   3860  H1  TIP3 1284      26.446  21.555  16.643  1.00  0.00           H
ATOM   3861  H2  TIP3 1284      27.446  20.671  15.927  1.00  0.00           H
ATOM   3862  OH2 TIP3 1285      15.812  24.761   8.798  1.00  0.00           O
ATOM   3863  H1  TIP3 1285      16.630  24.528   8.358  1.00  0.00           H
ATOM   3864  H2  TIP3 1285      15.128  24.367   8.257  1.00  0.00           H
ATOM   3865  OH2 TIP3 1286      60.660  38.110   1.259  1.00  0.00           O
ATOM   3866  H1  TIP3 1286      60.615  38.708   0.513  1.00  0.00           H
ATOM   3867  H2  TIP3 1286      61.568  37.809   1.271  1.00  0.00           H
ATOM   3868  OH2 TIP3 1287      29.047  25.096  69.741  1.00  0.00           O
ATOM   3869  H1  TIP3 1287      28.935  25.694  69.002  1.00  0.00           H
ATOM   3870  H2  TIP3 1287      29.727  24.486  69.456  1.00  0.00           H
ATOM   3871  OH2 TIP3 1288      46.348  68.156   9.301  1.00  0.00           O
ATOM   3872  H1  TIP3 1288      45.888  67.644   9.966  1.00  0.00           H
ATOM   3873  H2  TIP3 1288      45.913  69.009   9.311  1.00  0.00           H
ATOM   3874  OH2 TIP3 1289      51.425  14.483  30.006  1.00  0.00           O
ATOM   3875  H1  TIP3 1289      51.714  14.197  30.872  1.00  0.00           H
ATOM   3876  H2  TIP3 1289      51.986  15.231  29.801  1.00  0.00           H
ATOM   3877  OH2 TIP3 1290      61.276  40.524   4.982  1.00  0.00           O
ATOM   3878  H1  TIP3 1290      60.642  40.218   4.333  1.00  0.00           H
ATOM   3879  H2  TIP3 1290      61.028  40.075   5.790  1.00  0.00           H
ATOM   3880  OH2 TIP3 1291      45.628  44.174  67.869  1.00  0.00           O
ATOM   3881  H1  TIP3 1291      45.618  44.200  68.826  1.00  0.00           H
ATOM   3882  H2  TIP3 1291      44.920  44.761  67.605  1.00  0.00           H
ATOM   3883  OH2 TIP3 1292      25.606   9.041   3.233  1.00  0.00           O
ATOM   3884  H1  TIP3 1292      24.665   8.985   3.397  1.00  0.00           H
ATOM   3885  H2  TIP3 1292      25.742   8.524   2.439  1.00  0.00           H
ATOM   3886  OH2 TIP3 1293      27.073  66.402  18.699  1.00  0.00           O
ATOM   3887  H1  TIP3 1293      26.620  66.477  19.539  1.00  0.00           H
ATOM   3888  H2  TIP3 1293      26.371  66.324  18.053  1.00  0.00           H
ATOM   3889  OH2 TIP3 1294      50.210  40.712   5.572  1.00  0.00           O
ATOM   3890  H1  TIP3 1294      49.847  40.342   4.766  1.00  0.00           H
ATOM   3891  H2  TIP3 1294      49.446  40.875   6.125  1.00  0.00           H
ATOM   3892  OH2 TIP3 1295      34.123  32.799  16.877  1.00  0.00           O
ATOM   3893  H1  TIP3 1295      34.052  32.030  16.311  1.00  0.00           H
ATOM   3894  H2  TIP3 1295      33.671  33.493  16.396  1.00  0.00           H
ATOM   3895  OH2 TIP3 1296      71.246  19.514  61.227  1.00  0.00           O
ATOM   3896  H1  TIP3 1296      72.117  19.147  61.377  1.00  0.00           H
ATOM   3897  H2  TIP3 1296      71.354  20.455  61.362  1.00  0.00           H
ATOM   3898  OH2 TIP3 1297      52.777  43.036  12.188  1.00  0.00           O
ATOM   3899  H1  TIP3 1297      52.609  43.651  12.902  1.00  0.00           H
ATOM   3900  H2  TIP3 1297      53.068  43.587  11.461  1.00  0.00           H
ATOM   3901  OH2 TIP3 1298      35.361  11.963  18.530  1.00  0.00           O
ATOM   3902  H1  TIP3 1298      34.913  11.128  18.670  1.00  0.00           H
ATOM   3903  H2  TIP3 1298      36.292  11.739  18.530  1.00  0.00           H
ATOM   3904  OH2 TIP3 1299      38.880  16.788   2.634  1.00  0.00           O
ATOM   3905  H1  TIP3 1299      39.372  17.063   3.408  1.00  0.00           H
ATOM   3906  H2  TIP3 1299      38.021  17.196   2.738  1.00  0.00           H
ATOM   3907  OH2 TIP3 1300       0.399  17.784  54.288  1.00  0.00           O
ATOM   3908  H1  TIP3 1300       0.965  17.972  55.037  1.00  0.00           H
ATOM   3909  H2  TIP3 1300       0.047  16.912  54.465  1.00  0.00           H
ATOM   3910  OH2 TIP3 1301      23.960  22.199  12.910  1.00  0.00           O
ATOM   3911  H1  TIP3 1301      24.026  23.138  13.087  1.00  0.00           H
ATOM   3912  H2  TIP3 1301      23.441  21.854  13.636  1.00  0.00           H
ATOM   3913  OH2 TIP3 1302      56.475  16.497  50.174  1.00  0.00           O
ATOM   3914  H1  TIP3 1302      55.851  15.854  49.839  1.00  0.00           H
ATOM   3915  H2  TIP3 1302      57.069  16.660  49.442  1.00  0.00           H
ATOM   3916  OH2 TIP3 1303      16.722  41.798   5.867  1.00  0.00           O
ATOM   3917  H1  TIP3 1303      15.822  42.098   5.739  1.00  0.00           H
ATOM   3918  H2  TIP3 1303      17.104  42.435   6.471  1.00  0.00           H
ATOM   3919  OH2 TIP3 1304      28.917  38.532  33.339  1.00  0.00           O
ATOM   3920  H1  TIP3 1304      28.897  38.895  32.453  1.00  0.00           H
ATOM   3921  H2  TIP3 1304      28.018  38.623  33.655  1.00  0.00           H
ATOM   3922  OH2 TIP3 1305      43.626  55.268  30.852  1.00  0.00           O
ATOM   3923  H1  TIP3 1305      44.069  55.955  31.350  1.00  0.00           H
ATOM   3924  H2  TIP3 1305      43.146  55.737  30.170  1.00  0.00           H
ATOM   3925  OH2 TIP3 1306      46.968  49.648  22.472  1.00  0.00           O
ATOM   3926  H1  TIP3 1306      47.147  49.205  23.302  1.00  0.00           H
ATOM   3927  H2  TIP3 1306      47.809  49.653  22.016  1.00  0.00           H
ATOM   3928  OH2 TIP3 1307      29.599  31.637  27.326  1.00  0.00           O
ATOM   3929  H1  TIP3 1307      28.704  31.365  27.526  1.00  0.00           H
ATOM   3930  H2  TIP3 1307      30.126  30.849  27.460  1.00  0.00           H
ATOM   3931  OH2 TIP3 1308      34.810   3.515  69.634  1.00  0.00           O
ATOM   3932  H1  TIP3 1308      33.966   3.175  69.933  1.00  0.00           H
ATOM   3933  H2  TIP3 1308      34.624   4.415  69.365  1.00  0.00           H
ATOM   3934  OH2 TIP3 1309      15.642  13.100  26.034  1.00  0.00           O
ATOM   3935  H1  TIP3 1309      15.526  13.256  25.097  1.00  0.00           H
ATOM   3936  H2  TIP3 1309      16.226  12.343  26.081  1.00  0.00           H
ATOM   3937  OH2 TIP3 1310      56.792  19.968  14.744  1.00  0.00           O
ATOM   3938  H1  TIP3 1310      56.622  20.172  15.664  1.00  0.00           H
ATOM   3939  H2  TIP3 1310      55.998  19.525  14.445  1.00  0.00           H
ATOM   3940  OH2 TIP3 1311      56.682   1.910   1.320  1.00  0.00           O
ATOM   3941  H1  TIP3 1311      56.751   2.624   0.686  1.00  0.00           H
ATOM   3942  H2  TIP3 1311      56.977   2.293   2.146  1.00  0.00           H
ATOM   3943  OH2 TIP3 1312      36.429  32.841  38.747  1.00  0.00           O
ATOM   3944  H1  TIP3 1312      36.800  33.706  38.920  1.00  0.00           H
ATOM   3945  H2  TIP3 1312      36.810  32.580  37.908  1.00  0.00           H
ATOM   3946  OH2 TIP3 1313      27.678  39.922  42.650  1.00  0.00           O
ATOM   3947  H1  TIP3 1313      27.912  39.130  42.165  1.00  0.00           H
ATOM   3948  H2  TIP3 1313      27.076  40.389  42.070  1.00  0.00           H
ATOM   3949  OH2 TIP3 1314      71.752  33.950  28.634  1.00  0.00           O
ATOM   3950  H1  TIP3 1314      71.696  33.007  28.789  1.00  0.00           H
ATOM   3951  H2  TIP3 1314      71.608  34.047  27.693  1.00  0.00           H
ATOM   3952  OH2 TIP3 1315      67.733  24.106   2.619  1.00  0.00           O
ATOM   3953  H1  TIP3 1315      67.103  24.437   3.259  1.00  0.00           H
ATOM   3954  H2  TIP3 1315      67.596  23.159   2.614  1.00  0.00           H
ATOM   3955  OH2 TIP3 1316      57.338   9.354   9.385  1.00  0.00           O
ATOM   3956  H1  TIP3 1316      57.366   8.423   9.608  1.00  0.00           H
ATOM   3957  H2  TIP3 1316      57.972   9.761   9.976  1.00  0.00           H
ATOM   3958  OH2 TIP3 1317      40.456  37.564  32.578  1.00  0.00           O
ATOM   3959  H1  TIP3 1317      41.312  37.136  32.594  1.00  0.00           H
ATOM   3960  H2  TIP3 1317      40.597  38.366  32.075  1.00  0.00           H
ATOM   3961  OH2 TIP3 1318      58.748  45.781  36.472  1.00  0.00           O
ATOM   3962  H1  TIP3 1318      58.694  46.373  35.721  1.00  0.00           H
ATOM   3963  H2  TIP3 1318      58.912  46.356  37.219  1.00  0.00           H
ATOM   3964  OH2 TIP3 1319      50.303  14.538  65.655  1.00  0.00           O
ATOM   3965  H1  TIP3 1319      50.209  15.490  65.615  1.00  0.00           H
ATOM   3966  H2  TIP3 1319      49.495  14.235  66.069  1.00  0.00           H
ATOM   3967  OH2 TIP3 1320      43.093  27.220  49.915  1.00  0.00           O
ATOM   3968  H1  TIP3 1320      43.770  27.869  49.719  1.00  0.00           H
ATOM   3969  H2  TIP3 1320      42.702  27.523  50.735  1.00  0.00           H
ATOM   3970  OH2 TIP3 1321      39.990  36.618  26.741  1.00  0.00           O
ATOM   3971  H1  TIP3 1321      39.116  36.923  26.986  1.00  0.00           H
ATOM   3972  H2  TIP3 1321      40.143  35.855  27.298  1.00  0.00           H
ATOM   3973  OH2 TIP3 1322      34.975   8.115  28.655  1.00  0.00           O
ATOM   3974  H1  TIP3 1322      35.615   7.584  29.129  1.00  0.00           H
ATOM   3975  H2  TIP3 1322      34.693   7.558  27.929  1.00  0.00           H
ATOM   3976  OH2 TIP3 1323      40.003   9.595   3.868  1.00  0.00           O
ATOM   3977  H1  TIP3 1323      39.231  10.140   4.020  1.00  0.00           H
ATOM   3978  H2  TIP3 1323      39.920   8.880   4.499  1.00  0.00           H
ATOM   3979  OH2 TIP3 1324      49.559  31.774  28.493  1.00  0.00           O
ATOM   3980  H1  TIP3 1324      50.122  31.567  27.748  1.00  0.00           H
ATOM   3981  H2  TIP3 1324      49.337  32.698  28.376  1.00  0.00           H
ATOM   3982  OH2 TIP3 1325      39.317  33.794  16.352  1.00  0.00           O
ATOM   3983  H1  TIP3 1325      39.441  33.284  17.152  1.00  0.00           H
ATOM   3984  H2  TIP3 1325      38.591  33.362  15.902  1.00  0.00           H
ATOM   3985  OH2 TIP3 1326      46.140  43.339  25.837  1.00  0.00           O
ATOM   3986  H1  TIP3 1326      46.643  43.726  25.121  1.00  0.00           H
ATOM   3987  H2  TIP3 1326      45.227  43.421  25.562  1.00  0.00           H
ATOM   3988  OH2 TIP3 1327      57.766  29.433  66.002  1.00  0.00           O
ATOM   3989  H1  TIP3 1327      57.769  30.235  65.479  1.00  0.00           H
ATOM   3990  H2  TIP3 1327      58.689  29.273  66.201  1.00  0.00           H
ATOM   3991  OH2 TIP3 1328      48.374  38.915  32.221  1.00  0.00           O
ATOM   3992  H1  TIP3 1328      47.650  39.494  32.459  1.00  0.00           H
ATOM   3993  H2  TIP3 1328      48.412  38.273  32.930  1.00  0.00           H
ATOM   3994  OH2 TIP3 1329      71.615  30.452  68.697  1.00  0.00           O
ATOM   3995  H1  TIP3 1329      71.677  31.167  68.064  1.00  0.00           H
ATOM   3996  H2  TIP3 1329      71.112  29.774  68.244  1.00  0.00           H
ATOM   3997  OH2 TIP3 1330      42.839  15.001   8.315  1.00  0.00           O
ATOM   3998  H1  TIP3 1330      43.725  15.071   8.670  1.00  0.00           H
ATOM   3999  H2  TIP3 1330      42.467  14.234   8.751  1.00  0.00           H
ATOM   4000  OH2 TIP3 1331      56.941  22.770   3.792  1.00  0.00           O
ATOM   4001  H1  TIP3 1331      57.524  23.382   4.242  1.00  0.00           H
ATOM   4002  H2  TIP3 1331      57.506  22.315   3.168  1.00  0.00           H
ATOM   4003  OH2 TIP3 1332      19.544  20.562  17.173  1.00  0.00           O
ATOM   4004  H1  TIP3 1332      19.664  19.803  17.745  1.00  0.00           H
ATOM   4005  H2  TIP3 1332      20.299  21.121  17.355  1.00  0.00           H
ATOM   4006  OH2 TIP3 1333      42.213  71.118   5.789  1.00  0.00           O
ATOM   4007  H1  TIP3 1333      43.072  71.508   5.946  1.00  0.00           H
ATOM   4008  H2  TIP3 1333      42.085  71.192   4.843  1.00  0.00           H
ATOM   4009  OH2 TIP3 1334      56.037  48.066  64.555  1.00  0.00           O
ATOM   4010  H1  TIP3 1334      55.918  48.093  63.606  1.00  0.00           H
ATOM   4011  H2  TIP3 1334      56.689  48.743  64.734  1.00  0.00           H
ATOM   4012  OH2 TIP3 1335      21.300  44.117   3.065  1.00  0.00           O
ATOM   4013  H1  TIP3 1335      21.749  44.853   3.479  1.00  0.00           H
ATOM   4014  H2  TIP3 1335      21.080  43.531   3.789  1.00  0.00           H
ATOM   4015  OH2 TIP3 1336      28.969  32.643  24.769  1.00  0.00           O
ATOM   4016  H1  TIP3 1336      28.308  33.266  25.070  1.00  0.00           H
ATOM   4017  H2  TIP3 1336      29.464  32.418  25.556  1.00  0.00           H
ATOM   4018  OH2 TIP3 1337      51.193  20.650  38.813  1.00  0.00           O
ATOM   4019  H1  TIP3 1337      51.249  21.140  37.992  1.00  0.00           H
ATOM   4020  H2  TIP3 1337      52.101  20.567  39.105  1.00  0.00           H
ATOM   4021  OH2 TIP3 1338      43.079  36.819  54.874  1.00  0.00           O
ATOM   4022  H1  TIP3 1338      43.523  37.662  54.962  1.00  0.00           H
ATOM   4023  H2  TIP3 1338      42.639  36.690  55.714  1.00  0.00           H
ATOM   4024  OH2 TIP3 1339      61.597  51.833  28.011  1.00  0.00           O
ATOM   4025  H1  TIP3 1339      62.114  51.371  28.672  1.00  0.00           H
ATOM   4026  H2  TIP3 1339      62.052  52.665  27.888  1.00  0.00           H
ATOM   4027  OH2 TIP3 1340      45.012  58.152  65.410  1.00  0.00           O
ATOM   4028  H1  TIP3 1340      45.270  57.395  64.885  1.00  0.00           H
ATOM   4029  H2  TIP3 1340      44.792  58.826  64.768  1.00  0.00           H
ATOM   4030  OH2 TIP3 1341      59.850  34.062  10.456  1.00  0.00           O
ATOM   4031  H1  TIP3 1341      59.393  34.386  11.232  1.00  0.00           H
ATOM   4032  H2  TIP3 1341      59.809  33.109  10.534  1.00  0.00           H
ATOM   4033  OH2 TIP3 1342      44.900  19.682   1.608  1.00  0.00           O
ATOM   4034  H1  TIP3 1342      44.681  20.613   1.640  1.00  0.00           H
ATOM   4035  H2  TIP3 1342      44.057  19.234   1.680  1.00  0.00           H
ATOM   4036  OH2 TIP3 1343      58.955  35.685  57.579  1.00  0.00           O
ATOM   4037  H1  TIP3 1343      59.628  36.335  57.376  1.00  0.00           H
ATOM   4038  H2  TIP3 1343      58.263  36.185  58.013  1.00  0.00           H
ATOM   4039  OH2 TIP3 1344      34.069  36.339   0.709  1.00  0.00           O
ATOM   4040  H1  TIP3 1344      34.868  36.827   0.909  1.00  0.00           H
ATOM   4041  H2  TIP3 1344      34.175  36.071  -0.204  1.00  0.00           H
ATOM   4042  OH2 TIP3 1345      21.702  22.649  70.778  1.00  0.00           O
ATOM   4043  H1  TIP3 1345      22.553  22.598  71.212  1.00  0.00           H
ATOM   4044  H2  TIP3 1345      21.352  23.502  71.037  1.00  0.00           H
ATOM   4045  OH2 TIP3 1346      60.897  14.709  72.643  1.00  0.00           O
ATOM   4046  H1  TIP3 1346      60.909  15.541  72.171  1.00  0.00           H
ATOM   4047  H2  TIP3 1346      61.573  14.803  73.314  1.00  0.00           H
ATOM   4048  OH2 TIP3 1347      50.345  13.482  14.363  1.00  0.00           O
ATOM   4049  H1  TIP3 1347      50.169  12.621  14.742  1.00  0.00           H
ATOM   4050  H2  TIP3 1347      50.080  13.399  13.447  1.00  0.00           H
ATOM   4051  OH2 TIP3 1348      64.348  72.138  25.230  1.00  0.00           O
ATOM   4052  H1  TIP3 1348      64.474  71.990  26.167  1.00  0.00           H
ATOM   4053  H2  TIP3 1348      64.071  71.288  24.888  1.00  0.00           H
ATOM   4054  OH2 TIP3 1349      60.714  23.538  65.914  1.00  0.00           O
ATOM   4055  H1  TIP3 1349      61.148  24.391  65.880  1.00  0.00           H
ATOM   4056  H2  TIP3 1349      60.834  23.174  65.037  1.00  0.00           H
ATOM   4057  OH2 TIP3 1350      65.815  51.122  46.540  1.00  0.00           O
ATOM   4058  H1  TIP3 1350      65.708  52.041  46.296  1.00  0.00           H
ATOM   4059  H2  TIP3 1350      66.745  51.034  46.747  1.00  0.00           H
ATOM   4060  OH2 TIP3 1351      10.126  18.831   5.819  1.00  0.00           O
ATOM   4061  H1  TIP3 1351       9.459  18.999   5.154  1.00  0.00           H
ATOM   4062  H2  TIP3 1351      10.716  18.197   5.413  1.00  0.00           H
ATOM   4063  OH2 TIP3 1352      71.579  51.332  65.343  1.00  0.00           O
ATOM   4064  H1  TIP3 1352      72.080  50.605  65.713  1.00  0.00           H
ATOM   4065  H2  TIP3 1352      72.147  52.095  65.451  1.00  0.00           H
ATOM   4066  OH2 TIP3 1353      36.806  36.617  34.218  1.00  0.00           O
ATOM   4067  H1  TIP3 1353      36.993  35.765  33.825  1.00  0.00           H
ATOM   4068  H2  TIP3 1353      37.664  36.961  34.466  1.00  0.00           H
ATOM   4069  OH2 TIP3 1354      13.407  13.920  60.090  1.00  0.00           O
ATOM   4070  H1  TIP3 1354      14.197  13.900  59.551  1.00  0.00           H
ATOM   4071  H2  TIP3 1354      13.703  13.654  60.961  1.00  0.00           H
ATOM   4072  OH2 TIP3 1355      45.572  48.030  10.544  1.00  0.00           O
ATOM   4073  H1  TIP3 1355      46.024  48.840  10.782  1.00  0.00           H
ATOM   4074  H2  TIP3 1355      44.852  47.965  11.172  1.00  0.00           H
ATOM   4075  OH2 TIP3 1356      46.649  28.536  67.626  1.00  0.00           O
ATOM   4076  H1  TIP3 1356      46.761  29.137  68.363  1.00  0.00           H
ATOM   4077  H2  TIP3 1356      45.713  28.570  67.428  1.00  0.00           H
ATOM   4078  OH2 TIP3 1357      67.850  71.654  73.014  1.00  0.00           O
ATOM   4079  H1  TIP3 1357      67.828  72.442  73.557  1.00  0.00           H
ATOM   4080  H2  TIP3 1357      67.775  70.931  73.637  1.00  0.00           H
ATOM   4081  OH2 TIP3 1358      43.216  39.337  68.416  1.00  0.00           O
ATOM   4082  H1  TIP3 1358      42.800  40.156  68.146  1.00  0.00           H
ATOM   4083  H2  TIP3 1358      43.413  38.886  67.595  1.00  0.00           H
ATOM   4084  OH2 TIP3 1359      55.143  33.518  18.590  1.00  0.00           O
ATOM   4085  H1  TIP3 1359      55.075  33.178  17.698  1.00  0.00           H
ATOM   4086  H2  TIP3 1359      55.148  32.738  19.145  1.00  0.00           H
ATOM   4087  OH2 TIP3 1360      40.468  69.808  24.445  1.00  0.00           O
ATOM   4088  H1  TIP3 1360      39.740  69.366  24.007  1.00  0.00           H
ATOM   4089  H2  TIP3 1360      41.035  69.098  24.744  1.00  0.00           H
ATOM   4090  OH2 TIP3 1361      25.013  13.534  72.585  1.00  0.00           O
ATOM   4091  H1  TIP3 1361      24.563  12.893  72.034  1.00  0.00           H
ATOM   4092  H2  TIP3 1361      24.309  13.985  73.051  1.00  0.00           H
ATOM   4093  OH2 TIP3 1362      44.746  31.964  18.262  1.00  0.00           O
ATOM   4094  H1  TIP3 1362      44.657  31.045  18.515  1.00  0.00           H
ATOM   4095  H2  TIP3 1362      43.980  32.138  17.716  1.00  0.00           H
ATOM   4096  OH2 TIP3 1363      54.120  36.992  38.372  1.00  0.00           O
ATOM   4097  H1  TIP3 1363      54.549  36.311  38.890  1.00  0.00           H
ATOM   4098  H2  TIP3 1363      54.733  37.727  38.387  1.00  0.00           H
ATOM   4099  OH2 TIP3 1364      37.337  40.353  32.811  1.00  0.00           O
ATOM   4100  H1  TIP3 1364      37.864  39.784  33.373  1.00  0.00           H
ATOM   4101  H2  TIP3 1364      36.456  39.981  32.851  1.00  0.00           H
ATOM   4102  OH2 TIP3 1365       4.698  38.052   9.581  1.00  0.00           O
ATOM   4103  H1  TIP3 1365       3.763  38.240   9.507  1.00  0.00           H
ATOM   4104  H2  TIP3 1365       4.826  37.259   9.060  1.00  0.00           H
ATOM   4105  OH2 TIP3 1366      43.214  39.163   1.360  1.00  0.00           O
ATOM   4106  H1  TIP3 1366      42.485  38.547   1.421  1.00  0.00           H
ATOM   4107  H2  TIP3 1366      43.839  38.862   2.019  1.00  0.00           H
ATOM   4108  OH2 TIP3 1367      40.761  28.562   9.405  1.00  0.00           O
ATOM   4109  H1  TIP3 1367      40.244  27.943   9.921  1.00  0.00           H
ATOM   4110  H2  TIP3 1367      41.219  28.017   8.765  1.00  0.00           H
ATOM   4111  OH2 TIP3 1368      51.358  67.977  41.897  1.00  0.00           O
ATOM   4112  H1  TIP3 1368      51.710  67.086  41.885  1.00  0.00           H
ATOM   4113  H2  TIP3 1368      50.439  67.876  41.649  1.00  0.00           H
ATOM   4114  OH2 TIP3 1369      42.845  25.979  71.758  1.00  0.00           O
ATOM   4115  H1  TIP3 1369      42.537  26.698  71.207  1.00  0.00           H
ATOM   4116  H2  TIP3 1369      42.067  25.441  71.908  1.00  0.00           H
ATOM   4117  OH2 TIP3 1370      39.973  71.279  21.970  1.00  0.00           O
ATOM   4118  H1  TIP3 1370      40.166  71.094  22.889  1.00  0.00           H
ATOM   4119  H2  TIP3 1370      40.284  70.506  21.499  1.00  0.00           H
ATOM   4120  OH2 TIP3 1371      38.350  34.298  11.007  1.00  0.00           O
ATOM   4121  H1  TIP3 1371      38.853  34.532  11.786  1.00  0.00           H
ATOM   4122  H2  TIP3 1371      37.684  34.982  10.936  1.00  0.00           H
ATOM   4123  OH2 TIP3 1372      62.222  19.731  71.226  1.00  0.00           O
ATOM   4124  H1  TIP3 1372      61.617  20.456  71.387  1.00  0.00           H
ATOM   4125  H2  TIP3 1372      61.907  19.026  71.792  1.00  0.00           H
ATOM   4126  OH2 TIP3 1373      27.674  28.193  16.760  1.00  0.00           O
ATOM   4127  H1  TIP3 1373      26.749  28.357  16.944  1.00  0.00           H
ATOM   4128  H2  TIP3 1373      28.133  28.509  17.538  1.00  0.00           H
ATOM   4129  OH2 TIP3 1374      58.897   8.951  22.331  1.00  0.00           O
ATOM   4130  H1  TIP3 1374      59.602   9.536  22.606  1.00  0.00           H
ATOM   4131  H2  TIP3 1374      58.873   9.036  21.378  1.00  0.00           H
ATOM   4132  OH2 TIP3 1375      35.892  18.892  14.997  1.00  0.00           O
ATOM   4133  H1  TIP3 1375      34.956  18.934  14.803  1.00  0.00           H
ATOM   4134  H2  TIP3 1375      36.052  17.972  15.208  1.00  0.00           H
ATOM   4135  OH2 TIP3 1376      32.863  23.170   5.797  1.00  0.00           O
ATOM   4136  H1  TIP3 1376      32.013  22.924   5.432  1.00  0.00           H
ATOM   4137  H2  TIP3 1376      32.651  23.761   6.520  1.00  0.00           H
ATOM   4138  OH2 TIP3 1377      66.032  30.450   2.568  1.00  0.00           O
ATOM   4139  H1  TIP3 1377      65.829  31.272   2.122  1.00  0.00           H
ATOM   4140  H2  TIP3 1377      65.790  30.607   3.481  1.00  0.00           H
ATOM   4141  OH2 TIP3 1378      50.116  53.393   0.868  1.00  0.00           O
ATOM   4142  H1  TIP3 1378      50.409  54.215   1.261  1.00  0.00           H
ATOM   4143  H2  TIP3 1378      50.760  53.211   0.183  1.00  0.00           H
ATOM   4144  OH2 TIP3 1379      45.322  24.148  21.664  1.00  0.00           O
ATOM   4145  H1  TIP3 1379      45.008  24.899  21.160  1.00  0.00           H
ATOM   4146  H2  TIP3 1379      44.637  23.992  22.314  1.00  0.00           H
ATOM   4147  OH2 TIP3 1380      24.293  63.118  33.258  1.00  0.00           O
ATOM   4148  H1  TIP3 1380      23.352  63.252  33.150  1.00  0.00           H
ATOM   4149  H2  TIP3 1380      24.554  63.766  33.911  1.00  0.00           H
ATOM   4150  OH2 TIP3 1381      57.687   3.605   3.277  1.00  0.00           O
ATOM   4151  H1  TIP3 1381      57.939   4.262   3.926  1.00  0.00           H
ATOM   4152  H2  TIP3 1381      56.743   3.499   3.397  1.00  0.00           H
ATOM   4153  OH2 TIP3 1382      52.504  41.183  17.372  1.00  0.00           O
ATOM   4154  H1  TIP3 1382      51.600  40.882  17.460  1.00  0.00           H
ATOM   4155  H2  TIP3 1382      52.773  41.399  18.265  1.00  0.00           H
ATOM   4156  OH2 TIP3 1383      55.536  20.619   2.406  1.00  0.00           O
ATOM   4157  H1  TIP3 1383      55.726  21.243   3.107  1.00  0.00           H
ATOM   4158  H2  TIP3 1383      55.091  21.139   1.737  1.00  0.00           H
ATOM   4159  OH2 TIP3 1384      56.544  38.729  21.667  1.00  0.00           O
ATOM   4160  H1  TIP3 1384      57.068  38.438  20.920  1.00  0.00           H
ATOM   4161  H2  TIP3 1384      56.511  39.682  21.580  1.00  0.00           H
ATOM   4162  OH2 TIP3 1385      42.202   8.989  45.018  1.00  0.00           O
ATOM   4163  H1  TIP3 1385      42.687   8.196  44.790  1.00  0.00           H
ATOM   4164  H2  TIP3 1385      42.226   9.522  44.223  1.00  0.00           H
ATOM   4165  OH2 TIP3 1386      68.590  21.927  71.829  1.00  0.00           O
ATOM   4166  H1  TIP3 1386      69.330  22.362  72.252  1.00  0.00           H
ATOM   4167  H2  TIP3 1386      68.255  22.574  71.208  1.00  0.00           H
ATOM   4168  OH2 TIP3 1387      51.176  17.780  13.575  1.00  0.00           O
ATOM   4169  H1  TIP3 1387      51.384  18.375  12.855  1.00  0.00           H
ATOM   4170  H2  TIP3 1387      50.602  17.121  13.184  1.00  0.00           H
ATOM   4171  OH2 TIP3 1388       4.400  24.472  36.041  1.00  0.00           O
ATOM   4172  H1  TIP3 1388       5.241  24.832  35.760  1.00  0.00           H
ATOM   4173  H2  TIP3 1388       4.168  23.842  35.359  1.00  0.00           H
ATOM   4174  OH2 TIP3 1389      67.344  48.509  19.011  1.00  0.00           O
ATOM   4175  H1  TIP3 1389      66.606  49.111  18.912  1.00  0.00           H
ATOM   4176  H2  TIP3 1389      66.945  47.639  19.013  1.00  0.00           H
ATOM   4177  OH2 TIP3 1390      51.248  24.780   9.782  1.00  0.00           O
ATOM   4178  H1  TIP3 1390      50.751  24.230   9.177  1.00  0.00           H
ATOM   4179  H2  TIP3 1390      51.949  24.211  10.102  1.00  0.00           H
ATOM   4180  OH2 TIP3 1391      41.324  21.733   6.769  1.00  0.00           O
ATOM   4181  H1  TIP3 1391      41.160  21.878   5.837  1.00  0.00           H
ATOM   4182  H2  TIP3 1391      41.120  22.571   7.182  1.00  0.00           H
ATOM   4183  OH2 TIP3 1392      58.665  24.863   4.310  1.00  0.00           O
ATOM   4184  H1  TIP3 1392      59.420  24.849   3.722  1.00  0.00           H
ATOM   4185  H2  TIP3 1392      58.589  25.778   4.581  1.00  0.00           H
ATOM   4186  OH2 TIP3 1393      61.311  70.185  44.106  1.00  0.00           O
ATOM   4187  H1  TIP3 1393      61.686  70.231  43.226  1.00  0.00           H
ATOM   4188  H2  TIP3 1393      60.553  69.608  44.014  1.00  0.00           H
ATOM   4189  OH2 TIP3 1394      26.696  51.128  24.132  1.00  0.00           O
ATOM   4190  H1  TIP3 1394      26.199  51.931  24.290  1.00  0.00           H
ATOM   4191  H2  TIP3 1394      27.546  51.432  23.812  1.00  0.00           H
ATOM   4192  OH2 TIP3 1395      49.867   5.511  27.975  1.00  0.00           O
ATOM   4193  H1  TIP3 1395      50.032   4.660  27.570  1.00  0.00           H
ATOM   4194  H2  TIP3 1395      49.394   5.307  28.781  1.00  0.00           H
ATOM   4195  OH2 TIP3 1396      60.369  32.380  62.416  1.00  0.00           O
ATOM   4196  H1  TIP3 1396      61.107  32.965  62.586  1.00  0.00           H
ATOM   4197  H2  TIP3 1396      59.665  32.714  62.973  1.00  0.00           H
ATOM   4198  OH2 TIP3 1397      20.036  33.333   0.964  1.00  0.00           O
ATOM   4199  H1  TIP3 1397      19.249  33.000   0.533  1.00  0.00           H
ATOM   4200  H2  TIP3 1397      20.634  33.539   0.246  1.00  0.00           H
ATOM   4201  OH2 TIP3 1398      51.615   3.472  45.742  1.00  0.00           O
ATOM   4202  H1  TIP3 1398      51.152   4.235  46.088  1.00  0.00           H
ATOM   4203  H2  TIP3 1398      51.649   2.859  46.477  1.00  0.00           H
ATOM   4204  OH2 TIP3 1399      34.603  28.608  50.834  1.00  0.00           O
ATOM   4205  H1  TIP3 1399      35.281  27.965  51.042  1.00  0.00           H
ATOM   4206  H2  TIP3 1399      34.064  28.651  51.623  1.00  0.00           H
ATOM   4207  OH2 TIP3 1400      65.686  70.090   3.214  1.00  0.00           O
ATOM   4208  H1  TIP3 1400      65.732  71.013   2.966  1.00  0.00           H
ATOM   4209  H2  TIP3 1400      64.846  70.004   3.664  1.00  0.00           H
ATOM   4210  OH2 TIP3 1401      46.874  29.434  15.867  1.00  0.00           O
ATOM   4211  H1  TIP3 1401      47.094  28.514  16.008  1.00  0.00           H
ATOM   4212  H2  TIP3 1401      45.946  29.497  16.093  1.00  0.00           H
ATOM   4213  OH2 TIP3 1402      52.727  44.370   9.764  1.00  0.00           O
ATOM   4214  H1  TIP3 1402      52.714  43.833   8.971  1.00  0.00           H
ATOM   4215  H2  TIP3 1402      52.080  45.056   9.600  1.00  0.00           H
ATOM   4216  OH2 TIP3 1403      48.843  32.637  55.181  1.00  0.00           O
ATOM   4217  H1  TIP3 1403      47.952  32.817  55.482  1.00  0.00           H
ATOM   4218  H2  TIP3 1403      49.303  32.332  55.963  1.00  0.00           H
ATOM   4219  OH2 TIP3 1404      54.426  21.943  35.577  1.00  0.00           O
ATOM   4220  H1  TIP3 1404      54.269  22.256  34.686  1.00  0.00           H
ATOM   4221  H2  TIP3 1404      55.041  21.217  35.471  1.00  0.00           H
ATOM   4222  OH2 TIP3 1405      29.736  46.068  15.884  1.00  0.00           O
ATOM   4223  H1  TIP3 1405      29.924  46.548  16.690  1.00  0.00           H
ATOM   4224  H2  TIP3 1405      30.533  45.567  15.711  1.00  0.00           H
ATOM   4225  OH2 TIP3 1406      39.914  23.847  17.725  1.00  0.00           O
ATOM   4226  H1  TIP3 1406      39.361  24.627  17.682  1.00  0.00           H
ATOM   4227  H2  TIP3 1406      40.266  23.851  18.615  1.00  0.00           H
ATOM   4228  OH2 TIP3 1407      50.781  39.028  30.953  1.00  0.00           O
ATOM   4229  H1  TIP3 1407      51.303  39.341  31.692  1.00  0.00           H
ATOM   4230  H2  TIP3 1407      49.890  38.968  31.297  1.00  0.00           H
ATOM   4231  OH2 TIP3 1408      65.051  34.012  62.442  1.00  0.00           O
ATOM   4232  H1  TIP3 1408      65.617  34.748  62.208  1.00  0.00           H
ATOM   4233  H2  TIP3 1408      65.291  33.320  61.826  1.00  0.00           H
ATOM   4234  OH2 TIP3 1409      56.270  23.247  31.892  1.00  0.00           O
ATOM   4235  H1  TIP3 1409      56.757  23.656  32.608  1.00  0.00           H
ATOM   4236  H2  TIP3 1409      55.763  23.962  31.508  1.00  0.00           H
ATOM   4237  OH2 TIP3 1410      52.332  48.057  63.048  1.00  0.00           O
ATOM   4238  H1  TIP3 1410      51.611  47.574  62.644  1.00  0.00           H
ATOM   4239  H2  TIP3 1410      52.366  48.884  62.567  1.00  0.00           H
ATOM   4240  OH2 TIP3 1411      27.892  58.146  60.245  1.00  0.00           O
ATOM   4241  H1  TIP3 1411      28.434  58.433  59.510  1.00  0.00           H
ATOM   4242  H2  TIP3 1411      28.373  58.428  61.023  1.00  0.00           H
ATOM   4243  OH2 TIP3 1412      39.318  26.454  68.439  1.00  0.00           O
ATOM   4244  H1  TIP3 1412      40.045  26.579  67.829  1.00  0.00           H
ATOM   4245  H2  TIP3 1412      38.657  27.087  68.158  1.00  0.00           H
ATOM   4246  OH2 TIP3 1413      38.726  49.505  18.561  1.00  0.00           O
ATOM   4247  H1  TIP3 1413      39.448  49.105  19.045  1.00  0.00           H
ATOM   4248  H2  TIP3 1413      38.784  49.125  17.685  1.00  0.00           H
ATOM   4249  OH2 TIP3 1414      31.519  12.794  15.335  1.00  0.00           O
ATOM   4250  H1  TIP3 1414      31.264  12.990  16.237  1.00  0.00           H
ATOM   4251  H2  TIP3 1414      30.775  13.086  14.807  1.00  0.00           H
ATOM   4252  OH2 TIP3 1415      39.569  38.164   8.051  1.00  0.00           O
ATOM   4253  H1  TIP3 1415      38.917  38.787   8.371  1.00  0.00           H
ATOM   4254  H2  TIP3 1415      39.784  38.472   7.170  1.00  0.00           H
ATOM   4255  OH2 TIP3 1416      51.653  10.706  34.480  1.00  0.00           O
ATOM   4256  H1  TIP3 1416      52.351  11.231  34.871  1.00  0.00           H
ATOM   4257  H2  TIP3 1416      52.033   9.832  34.390  1.00  0.00           H
ATOM   4258  OH2 TIP3 1417      21.777  16.220  70.465  1.00  0.00           O
ATOM   4259  H1  TIP3 1417      21.405  16.949  69.968  1.00  0.00           H
ATOM   4260  H2  TIP3 1417      21.199  16.126  71.222  1.00  0.00           H
ATOM   4261  OH2 TIP3 1418      52.745  19.300  17.034  1.00  0.00           O
ATOM   4262  H1  TIP3 1418      51.867  18.985  16.820  1.00  0.00           H
ATOM   4263  H2  TIP3 1418      53.328  18.596  16.753  1.00  0.00           H
ATOM   4264  OH2 TIP3 1419      42.395   3.263   2.177  1.00  0.00           O
ATOM   4265  H1  TIP3 1419      41.923   3.245   1.345  1.00  0.00           H
ATOM   4266  H2  TIP3 1419      42.219   2.409   2.571  1.00  0.00           H
ATOM   4267  OH2 TIP3 1420      42.690  16.201  60.932  1.00  0.00           O
ATOM   4268  H1  TIP3 1420      41.788  16.334  61.224  1.00  0.00           H
ATOM   4269  H2  TIP3 1420      42.822  16.862  60.252  1.00  0.00           H
ATOM   4270  OH2 TIP3 1421      21.303  49.809   9.079  1.00  0.00           O
ATOM   4271  H1  TIP3 1421      20.725  50.371   9.595  1.00  0.00           H
ATOM   4272  H2  TIP3 1421      20.872  48.954   9.083  1.00  0.00           H
ATOM   4273  OH2 TIP3 1422      35.306  28.196   0.697  1.00  0.00           O
ATOM   4274  H1  TIP3 1422      34.726  27.512   0.362  1.00  0.00           H
ATOM   4275  H2  TIP3 1422      34.805  29.006   0.597  1.00  0.00           H
ATOM   4276  OH2 TIP3 1423      41.750  13.059  57.203  1.00  0.00           O
ATOM   4277  H1  TIP3 1423      42.389  12.833  57.878  1.00  0.00           H
ATOM   4278  H2  TIP3 1423      41.923  13.980  57.007  1.00  0.00           H
ATOM   4279  OH2 TIP3 1424      41.002  57.830  17.811  1.00  0.00           O
ATOM   4280  H1  TIP3 1424      41.606  57.259  17.336  1.00  0.00           H
ATOM   4281  H2  TIP3 1424      40.860  58.571  17.222  1.00  0.00           H
ATOM   4282  OH2 TIP3 1425      41.975   9.583  68.624  1.00  0.00           O
ATOM   4283  H1  TIP3 1425      41.024   9.617  68.524  1.00  0.00           H
ATOM   4284  H2  TIP3 1425      42.128   9.792  69.546  1.00  0.00           H
ATOM   4285  OH2 TIP3 1426      37.304  49.932   1.397  1.00  0.00           O
ATOM   4286  H1  TIP3 1426      37.548  49.008   1.338  1.00  0.00           H
ATOM   4287  H2  TIP3 1426      36.354  49.923   1.513  1.00  0.00           H
ATOM   4288  OH2 TIP3 1427      36.275  36.227   3.320  1.00  0.00           O
ATOM   4289  H1  TIP3 1427      37.059  36.293   3.865  1.00  0.00           H
ATOM   4290  H2  TIP3 1427      35.759  37.000   3.547  1.00  0.00           H
ATOM   4291  OH2 TIP3 1428      38.034  18.612  33.562  1.00  0.00           O
ATOM   4292  H1  TIP3 1428      37.397  17.902  33.484  1.00  0.00           H
ATOM   4293  H2  TIP3 1428      38.498  18.611  32.725  1.00  0.00           H
ATOM   4294  OH2 TIP3 1429      60.940  66.876  17.610  1.00  0.00           O
ATOM   4295  H1  TIP3 1429      61.882  66.791  17.461  1.00  0.00           H
ATOM   4296  H2  TIP3 1429      60.867  67.183  18.514  1.00  0.00           H
ATOM   4297  OH2 TIP3 1430      49.268  33.443   3.944  1.00  0.00           O
ATOM   4298  H1  TIP3 1430      48.578  33.137   3.354  1.00  0.00           H
ATOM   4299  H2  TIP3 1430      49.837  33.978   3.391  1.00  0.00           H
ATOM   4300  OH2 TIP3 1431      46.353  11.668  29.502  1.00  0.00           O
ATOM   4301  H1  TIP3 1431      46.541  10.904  28.957  1.00  0.00           H
ATOM   4302  H2  TIP3 1431      46.794  12.393  29.058  1.00  0.00           H
ATOM   4303  OH2 TIP3 1432      51.280  49.181  37.688  1.00  0.00           O
ATOM   4304  H1  TIP3 1432      51.280  48.732  36.843  1.00  0.00           H
ATOM   4305  H2  TIP3 1432      50.557  49.805  37.628  1.00  0.00           H
ATOM   4306  OH2 TIP3 1433      51.339  20.883  14.839  1.00  0.00           O
ATOM   4307  H1  TIP3 1433      52.001  21.010  15.519  1.00  0.00           H
ATOM   4308  H2  TIP3 1433      51.293  19.934  14.724  1.00  0.00           H
ATOM   4309  OH2 TIP3 1434      57.086  44.164  60.031  1.00  0.00           O
ATOM   4310  H1  TIP3 1434      57.082  43.207  60.005  1.00  0.00           H
ATOM   4311  H2  TIP3 1434      56.908  44.380  60.946  1.00  0.00           H
ATOM   4312  OH2 TIP3 1435      55.424  30.643  32.465  1.00  0.00           O
ATOM   4313  H1  TIP3 1435      55.919  29.824  32.436  1.00  0.00           H
ATOM   4314  H2  TIP3 1435      55.968  31.270  31.988  1.00  0.00           H
ATOM   4315  OH2 TIP3 1436      61.114  44.600   6.895  1.00  0.00           O
ATOM   4316  H1  TIP3 1436      61.962  44.259   7.180  1.00  0.00           H
ATOM   4317  H2  TIP3 1436      61.250  44.846   5.980  1.00  0.00           H
ATOM   4318  OH2 TIP3 1437      26.943  49.588  14.535  1.00  0.00           O
ATOM   4319  H1  TIP3 1437      26.984  50.462  14.924  1.00  0.00           H
ATOM   4320  H2  TIP3 1437      27.428  49.032  15.145  1.00  0.00           H
ATOM   4321  OH2 TIP3 1438      58.581  29.652  13.219  1.00  0.00           O
ATOM   4322  H1  TIP3 1438      58.812  30.111  14.027  1.00  0.00           H
ATOM   4323  H2  TIP3 1438      59.389  29.214  12.952  1.00  0.00           H
ATOM   4324  OH2 TIP3 1439      67.991  31.727   4.667  1.00  0.00           O
ATOM   4325  H1  TIP3 1439      68.072  31.004   4.046  1.00  0.00           H
ATOM   4326  H2  TIP3 1439      67.282  31.462   5.253  1.00  0.00           H
ATOM   4327  OH2 TIP3 1440       4.483  53.524   2.144  1.00  0.00           O
ATOM   4328  H1  TIP3 1440       4.859  54.395   2.015  1.00  0.00           H
ATOM   4329  H2  TIP3 1440       5.079  52.934   1.682  1.00  0.00           H
ATOM   4330  OH2 TIP3 1441      16.518  20.077  71.621  1.00  0.00           O
ATOM   4331  H1  TIP3 1441      15.573  19.949  71.544  1.00  0.00           H
ATOM   4332  H2  TIP3 1441      16.639  21.023  71.544  1.00  0.00           H
ATOM   4333  OH2 TIP3 1442      47.348  15.639   0.465  1.00  0.00           O
ATOM   4334  H1  TIP3 1442      47.876  16.328   0.060  1.00  0.00           H
ATOM   4335  H2  TIP3 1442      47.943  15.213   1.083  1.00  0.00           H
ATOM   4336  OH2 TIP3 1443      64.588  30.677  72.223  1.00  0.00           O
ATOM   4337  H1  TIP3 1443      64.935  31.363  72.793  1.00  0.00           H
ATOM   4338  H2  TIP3 1443      65.217  29.959  72.302  1.00  0.00           H
ATOM   4339  OH2 TIP3 1444      61.965  13.755   8.116  1.00  0.00           O
ATOM   4340  H1  TIP3 1444      62.694  13.193   7.853  1.00  0.00           H
ATOM   4341  H2  TIP3 1444      61.836  14.344   7.372  1.00  0.00           H
ATOM   4342  OH2 TIP3 1445       2.647   3.494   8.388  1.00  0.00           O
ATOM   4343  H1  TIP3 1445       2.302   3.915   7.600  1.00  0.00           H
ATOM   4344  H2  TIP3 1445       3.487   3.126   8.115  1.00  0.00           H
ATOM   4345  OH2 TIP3 1446      72.937  22.606  40.843  1.00  0.00           O
ATOM   4346  H1  TIP3 1446      72.122  22.447  41.319  1.00  0.00           H
ATOM   4347  H2  TIP3 1446      73.130  23.530  40.999  1.00  0.00           H
ATOM   4348  OH2 TIP3 1447       2.233  23.927  72.065  1.00  0.00           O
ATOM   4349  H1  TIP3 1447       1.964  24.769  71.698  1.00  0.00           H
ATOM   4350  H2  TIP3 1447       3.181  24.003  72.170  1.00  0.00           H
ATOM   4351  OH2 TIP3 1448      70.858  26.091  62.709  1.00  0.00           O
ATOM   4352  H1  TIP3 1448      70.582  26.754  63.342  1.00  0.00           H
ATOM   4353  H2  TIP3 1448      71.796  25.984  62.866  1.00  0.00           H
ATOM   4354  OH2 TIP3 1449      48.311  66.862  12.033  1.00  0.00           O
ATOM   4355  H1  TIP3 1449      48.710  67.422  12.699  1.00  0.00           H
ATOM   4356  H2  TIP3 1449      48.909  66.914  11.287  1.00  0.00           H
ATOM   4357  OH2 TIP3 1450      72.827  28.095   1.584  1.00  0.00           O
ATOM   4358  H1  TIP3 1450      73.082  28.879   1.097  1.00  0.00           H
ATOM   4359  H2  TIP3 1450      73.159  28.245   2.470  1.00  0.00           H
ATOM   4360  OH2 TIP3 1451      58.533  20.270   5.760  1.00  0.00           O
ATOM   4361  H1  TIP3 1451      58.737  19.720   6.516  1.00  0.00           H
ATOM   4362  H2  TIP3 1451      57.618  20.072   5.559  1.00  0.00           H
ATOM   4363  OH2 TIP3 1452      60.975  21.886   6.508  1.00  0.00           O
ATOM   4364  H1  TIP3 1452      60.429  22.301   7.175  1.00  0.00           H
ATOM   4365  H2  TIP3 1452      60.368  21.346   6.002  1.00  0.00           H
ATOM   4366  OH2 TIP3 1453      60.420  17.600  71.687  1.00  0.00           O
ATOM   4367  H1  TIP3 1453      59.507  17.423  71.914  1.00  0.00           H
ATOM   4368  H2  TIP3 1453      60.615  16.987  70.978  1.00  0.00           H
ATOM   4369  OH2 TIP3 1454      52.472  22.751  24.851  1.00  0.00           O
ATOM   4370  H1  TIP3 1454      52.972  23.542  25.053  1.00  0.00           H
ATOM   4371  H2  TIP3 1454      51.585  22.943  25.157  1.00  0.00           H
ATOM   4372  OH2 TIP3 1455       2.383  49.859   1.249  1.00  0.00           O
ATOM   4373  H1  TIP3 1455       1.902  50.657   1.031  1.00  0.00           H
ATOM   4374  H2  TIP3 1455       2.540  49.436   0.404  1.00  0.00           H
ATOM   4375  OH2 TIP3 1456      69.558  43.477  44.983  1.00  0.00           O
ATOM   4376  H1  TIP3 1456      69.444  43.394  44.036  1.00  0.00           H
ATOM   4377  H2  TIP3 1456      69.634  42.576  45.296  1.00  0.00           H
ATOM   4378  OH2 TIP3 1457      47.263   1.621  59.470  1.00  0.00           O
ATOM   4379  H1  TIP3 1457      47.021   2.324  60.074  1.00  0.00           H
ATOM   4380  H2  TIP3 1457      47.006   0.817  59.922  1.00  0.00           H
ATOM   4381  OH2 TIP3 1458      63.618   3.597  64.521  1.00  0.00           O
ATOM   4382  H1  TIP3 1458      63.815   2.673  64.372  1.00  0.00           H
ATOM   4383  H2  TIP3 1458      62.998   3.596  65.250  1.00  0.00           H
ATOM   4384  OH2 TIP3 1459      64.712  48.810   7.800  1.00  0.00           O
ATOM   4385  H1  TIP3 1459      65.082  47.936   7.674  1.00  0.00           H
ATOM   4386  H2  TIP3 1459      63.793  48.720   7.550  1.00  0.00           H
ATOM   4387  OH2 TIP3 1460      48.536  15.622  15.585  1.00  0.00           O
ATOM   4388  H1  TIP3 1460      49.007  14.865  15.237  1.00  0.00           H
ATOM   4389  H2  TIP3 1460      47.853  15.245  16.140  1.00  0.00           H
ATOM   4390  OH2 TIP3 1461      15.144  12.969  66.733  1.00  0.00           O
ATOM   4391  H1  TIP3 1461      15.152  13.326  67.621  1.00  0.00           H
ATOM   4392  H2  TIP3 1461      15.809  13.475  66.265  1.00  0.00           H
ATOM   4393  OH2 TIP3 1462      41.800  13.024  21.263  1.00  0.00           O
ATOM   4394  H1  TIP3 1462      42.721  12.922  21.023  1.00  0.00           H
ATOM   4395  H2  TIP3 1462      41.397  12.187  21.032  1.00  0.00           H
ATOM   4396  OH2 TIP3 1463      41.406  29.473  44.012  1.00  0.00           O
ATOM   4397  H1  TIP3 1463      41.902  28.912  43.417  1.00  0.00           H
ATOM   4398  H2  TIP3 1463      41.990  29.604  44.760  1.00  0.00           H
ATOM   4399  OH2 TIP3 1464      72.073  25.416   1.252  1.00  0.00           O
ATOM   4400  H1  TIP3 1464      72.351  26.311   1.450  1.00  0.00           H
ATOM   4401  H2  TIP3 1464      71.952  25.007   2.108  1.00  0.00           H
ATOM   4402  OH2 TIP3 1465      49.366  46.180  13.615  1.00  0.00           O
ATOM   4403  H1  TIP3 1465      50.225  45.787  13.460  1.00  0.00           H
ATOM   4404  H2  TIP3 1465      49.005  45.685  14.350  1.00  0.00           H
ATOM   4405  OH2 TIP3 1466      70.604  41.812  13.493  1.00  0.00           O
ATOM   4406  H1  TIP3 1466      71.040  41.328  12.792  1.00  0.00           H
ATOM   4407  H2  TIP3 1466      70.086  42.477  13.039  1.00  0.00           H
ATOM   4408  OH2 TIP3 1467      47.199   9.840  11.873  1.00  0.00           O
ATOM   4409  H1  TIP3 1467      47.996  10.318  11.642  1.00  0.00           H
ATOM   4410  H2  TIP3 1467      47.449   9.307  12.628  1.00  0.00           H
ATOM   4411  OH2 TIP3 1468      44.044  31.316   9.496  1.00  0.00           O
ATOM   4412  H1  TIP3 1468      44.011  30.376   9.317  1.00  0.00           H
ATOM   4413  H2  TIP3 1468      44.772  31.419  10.109  1.00  0.00           H
ATOM   4414  OH2 TIP3 1469      59.584  41.260  67.928  1.00  0.00           O
ATOM   4415  H1  TIP3 1469      58.637  41.334  67.811  1.00  0.00           H
ATOM   4416  H2  TIP3 1469      59.955  41.833  67.257  1.00  0.00           H
ATOM   4417  OH2 TIP3 1470       5.139  33.526  11.666  1.00  0.00           O
ATOM   4418  H1  TIP3 1470       5.497  32.747  11.239  1.00  0.00           H
ATOM   4419  H2  TIP3 1470       4.245  33.593  11.331  1.00  0.00           H
ATOM   4420  OH2 TIP3 1471      65.621  50.861  69.860  1.00  0.00           O
ATOM   4421  H1  TIP3 1471      64.713  50.765  70.147  1.00  0.00           H
ATOM   4422  H2  TIP3 1471      65.928  51.655  70.297  1.00  0.00           H
ATOM   4423  OH2 TIP3 1472       0.285  22.820   0.353  1.00  0.00           O
ATOM   4424  H1  TIP3 1472       0.753  23.542  -0.065  1.00  0.00           H
ATOM   4425  H2  TIP3 1472      -0.111  23.209   1.133  1.00  0.00           H
ATOM   4426  OH2 TIP3 1473       9.904  26.459  16.968  1.00  0.00           O
ATOM   4427  H1  TIP3 1473       9.097  26.054  17.284  1.00  0.00           H
ATOM   4428  H2  TIP3 1473      10.106  27.131  17.619  1.00  0.00           H
ATOM   4429  OH2 TIP3 1474      71.729  28.997  59.063  1.00  0.00           O
ATOM   4430  H1  TIP3 1474      71.755  28.980  60.020  1.00  0.00           H
ATOM   4431  H2  TIP3 1474      72.378  29.655  58.816  1.00  0.00           H
ATOM   4432  OH2 TIP3 1475      58.458  37.804  69.511  1.00  0.00           O
ATOM   4433  H1  TIP3 1475      59.282  37.513  69.120  1.00  0.00           H
ATOM   4434  H2  TIP3 1475      58.631  38.701  69.796  1.00  0.00           H
ATOM   4435  OH2 TIP3 1476      36.822  35.970  64.909  1.00  0.00           O
ATOM   4436  H1  TIP3 1476      37.547  35.570  64.428  1.00  0.00           H
ATOM   4437  H2  TIP3 1476      36.093  35.967  64.289  1.00  0.00           H
ATOM   4438  OH2 TIP3 1477       9.107  35.365  66.557  1.00  0.00           O
ATOM   4439  H1  TIP3 1477       9.148  36.321  66.587  1.00  0.00           H
ATOM   4440  H2  TIP3 1477      10.022  35.087  66.508  1.00  0.00           H
ATOM   4441  OH2 TIP3 1478      47.415  40.739   5.927  1.00  0.00           O
ATOM   4442  H1  TIP3 1478      47.893  41.392   5.417  1.00  0.00           H
ATOM   4443  H2  TIP3 1478      46.806  41.249   6.460  1.00  0.00           H
ATOM   4444  OH2 TIP3 1479      14.953  26.739   5.645  1.00  0.00           O
ATOM   4445  H1  TIP3 1479      14.241  26.341   6.147  1.00  0.00           H
ATOM   4446  H2  TIP3 1479      15.462  27.225   6.295  1.00  0.00           H
ATOM   4447  OH2 TIP3 1480      17.272  36.212  26.556  1.00  0.00           O
ATOM   4448  H1  TIP3 1480      17.041  35.814  25.717  1.00  0.00           H
ATOM   4449  H2  TIP3 1480      16.449  36.243  27.043  1.00  0.00           H
ATOM   4450  OH2 TIP3 1481      47.184  37.612  14.215  1.00  0.00           O
ATOM   4451  H1  TIP3 1481      46.595  36.982  13.800  1.00  0.00           H
ATOM   4452  H2  TIP3 1481      47.308  38.295  13.556  1.00  0.00           H
ATOM   4453  OH2 TIP3 1482      66.808  19.232  64.152  1.00  0.00           O
ATOM   4454  H1  TIP3 1482      66.857  19.482  63.230  1.00  0.00           H
ATOM   4455  H2  TIP3 1482      67.186  18.353  64.183  1.00  0.00           H
ATOM   4456  OH2 TIP3 1483      10.664  50.038   2.914  1.00  0.00           O
ATOM   4457  H1  TIP3 1483       9.957  50.242   2.302  1.00  0.00           H
ATOM   4458  H2  TIP3 1483      10.927  50.888   3.268  1.00  0.00           H
ATOM   4459  OH2 TIP3 1484      68.694  30.054   0.996  1.00  0.00           O
ATOM   4460  H1  TIP3 1484      68.900  30.965   0.790  1.00  0.00           H
ATOM   4461  H2  TIP3 1484      68.034  30.106   1.687  1.00  0.00           H
ATOM   4462  OH2 TIP3 1485      69.087  34.091   4.817  1.00  0.00           O
ATOM   4463  H1  TIP3 1485      69.689  34.052   5.560  1.00  0.00           H
ATOM   4464  H2  TIP3 1485      68.808  33.185   4.687  1.00  0.00           H
ATOM   4465  OH2 TIP3 1486      18.072  16.997  14.656  1.00  0.00           O
ATOM   4466  H1  TIP3 1486      17.194  17.356  14.778  1.00  0.00           H
ATOM   4467  H2  TIP3 1486      18.648  17.761  14.670  1.00  0.00           H
ATOM   4468  OH2 TIP3 1487      56.648  36.095  70.599  1.00  0.00           O
ATOM   4469  H1  TIP3 1487      57.087  35.269  70.394  1.00  0.00           H
ATOM   4470  H2  TIP3 1487      57.306  36.767  70.418  1.00  0.00           H
ATOM   4471  OH2 TIP3 1488      71.128   5.812   1.108  1.00  0.00           O
ATOM   4472  H1  TIP3 1488      70.888   4.886   1.136  1.00  0.00           H
ATOM   4473  H2  TIP3 1488      71.778   5.913   1.804  1.00  0.00           H
ATOM   4474  OH2 TIP3 1489      61.599  15.472  65.849  1.00  0.00           O
ATOM   4475  H1  TIP3 1489      60.945  15.557  65.155  1.00  0.00           H
ATOM   4476  H2  TIP3 1489      62.321  14.993  65.440  1.00  0.00           H
ATOM   4477  OH2 TIP3 1490      49.776  11.894   1.129  1.00  0.00           O
ATOM   4478  H1  TIP3 1490      49.414  11.445   1.893  1.00  0.00           H
ATOM   4479  H2  TIP3 1490      50.664  11.546   1.045  1.00  0.00           H
ATOM   4480  OH2 TIP3 1491      12.302  47.648  67.318  1.00  0.00           O
ATOM   4481  H1  TIP3 1491      13.176  47.346  67.568  1.00  0.00           H
ATOM   4482  H2  TIP3 1491      11.707  47.151  67.880  1.00  0.00           H
ATOM   4483  OH2 TIP3 1492       2.980  20.472  29.858  1.00  0.00           O
ATOM   4484  H1  TIP3 1492       3.697  19.935  29.521  1.00  0.00           H
ATOM   4485  H2  TIP3 1492       2.388  19.847  30.275  1.00  0.00           H
ATOM   4486  OH2 TIP3 1493      59.281  31.039  69.404  1.00  0.00           O
ATOM   4487  H1  TIP3 1493      59.623  30.567  68.644  1.00  0.00           H
ATOM   4488  H2  TIP3 1493      58.343  30.851  69.400  1.00  0.00           H
ATOM   4489  OH2 TIP3 1494      37.920  20.105   9.989  1.00  0.00           O
ATOM   4490  H1  TIP3 1494      38.780  20.483  10.170  1.00  0.00           H
ATOM   4491  H2  TIP3 1494      37.450  20.168  10.821  1.00  0.00           H
ATOM   4492  OH2 TIP3 1495      64.659  43.850  65.538  1.00  0.00           O
ATOM   4493  H1  TIP3 1495      63.725  43.875  65.747  1.00  0.00           H
ATOM   4494  H2  TIP3 1495      64.741  44.370  64.739  1.00  0.00           H
ATOM   4495  OH2 TIP3 1496      45.095  68.984  19.884  1.00  0.00           O
ATOM   4496  H1  TIP3 1496      44.486  69.501  20.410  1.00  0.00           H
ATOM   4497  H2  TIP3 1496      44.539  68.356  19.422  1.00  0.00           H
ATOM   4498  OH2 TIP3 1497      43.326  70.544  61.638  1.00  0.00           O
ATOM   4499  H1  TIP3 1497      42.601  71.047  62.010  1.00  0.00           H
ATOM   4500  H2  TIP3 1497      43.363  69.748  62.168  1.00  0.00           H
ATOM   4501  OH2 TIP3 1498      62.136  20.270  65.954  1.00  0.00           O
ATOM   4502  H1  TIP3 1498      61.534  21.002  65.815  1.00  0.00           H
ATOM   4503  H2  TIP3 1498      62.042  20.054  66.881  1.00  0.00           H
ATOM   4504  OH2 TIP3 1499       1.108  21.422  68.376  1.00  0.00           O
ATOM   4505  H1  TIP3 1499       0.302  21.578  67.884  1.00  0.00           H
ATOM   4506  H2  TIP3 1499       0.908  20.667  68.930  1.00  0.00           H
ATOM   4507  OH2 TIP3 1500      45.704  42.317   7.789  1.00  0.00           O
ATOM   4508  H1  TIP3 1500      45.320  42.579   8.626  1.00  0.00           H
ATOM   4509  H2  TIP3 1500      46.636  42.513   7.881  1.00  0.00           H
ATOM   4510  OH2 TIP3 1501      50.685   6.854   1.811  1.00  0.00           O
ATOM   4511  H1  TIP3 1501      51.568   6.860   2.180  1.00  0.00           H
ATOM   4512  H2  TIP3 1501      50.114   6.679   2.559  1.00  0.00           H
ATOM   4513  OH2 TIP3 1502      66.661  23.362  55.104  1.00  0.00           O
ATOM   4514  H1  TIP3 1502      66.284  23.754  55.892  1.00  0.00           H
ATOM   4515  H2  TIP3 1502      67.466  22.942  55.407  1.00  0.00           H
ATOM   4516  OH2 TIP3 1503       5.522  61.083  47.333  1.00  0.00           O
ATOM   4517  H1  TIP3 1503       4.627  61.034  46.999  1.00  0.00           H
ATOM   4518  H2  TIP3 1503       5.441  61.542  48.169  1.00  0.00           H
ATOM   4519  OH2 TIP3 1504      68.177  58.330  59.568  1.00  0.00           O
ATOM   4520  H1  TIP3 1504      68.370  58.410  60.502  1.00  0.00           H
ATOM   4521  H2  TIP3 1504      69.007  58.527  59.134  1.00  0.00           H
ATOM   4522  OH2 TIP3 1505      65.907  41.106  31.013  1.00  0.00           O
ATOM   4523  H1  TIP3 1505      65.561  40.234  31.204  1.00  0.00           H
ATOM   4524  H2  TIP3 1505      66.855  41.013  31.100  1.00  0.00           H
ATOM   4525  OH2 TIP3 1506      52.366  18.070   7.179  1.00  0.00           O
ATOM   4526  H1  TIP3 1506      52.588  18.112   8.109  1.00  0.00           H
ATOM   4527  H2  TIP3 1506      51.481  18.432   7.127  1.00  0.00           H
ATOM   4528  OH2 TIP3 1507      61.375  13.425   2.908  1.00  0.00           O
ATOM   4529  H1  TIP3 1507      62.191  13.901   3.059  1.00  0.00           H
ATOM   4530  H2  TIP3 1507      61.121  13.104   3.774  1.00  0.00           H
ATOM   4531  OH2 TIP3 1508      61.165  14.034  60.813  1.00  0.00           O
ATOM   4532  H1  TIP3 1508      61.624  13.234  61.072  1.00  0.00           H
ATOM   4533  H2  TIP3 1508      61.630  14.736  61.268  1.00  0.00           H
ATOM   4534  OH2 TIP3 1509      39.926  30.641  59.408  1.00  0.00           O
ATOM   4535  H1  TIP3 1509      39.388  30.696  60.198  1.00  0.00           H
ATOM   4536  H2  TIP3 1509      40.711  31.148  59.617  1.00  0.00           H
ATOM   4537  OH2 TIP3 1510      21.904  45.365  50.473  1.00  0.00           O
ATOM   4538  H1  TIP3 1510      22.716  45.673  50.071  1.00  0.00           H
ATOM   4539  H2  TIP3 1510      21.582  46.118  50.970  1.00  0.00           H
ATOM   4540  OH2 TIP3 1511      62.554  44.266  56.553  1.00  0.00           O
ATOM   4541  H1  TIP3 1511      62.073  43.747  57.198  1.00  0.00           H
ATOM   4542  H2  TIP3 1511      63.401  44.436  56.965  1.00  0.00           H
ATOM   4543  OH2 TIP3 1512      70.852  34.651  36.921  1.00  0.00           O
ATOM   4544  H1  TIP3 1512      70.928  34.870  37.850  1.00  0.00           H
ATOM   4545  H2  TIP3 1512      71.483  35.224  36.486  1.00  0.00           H
ATOM   4546  OH2 TIP3 1513      48.189   7.805   3.950  1.00  0.00           O
ATOM   4547  H1  TIP3 1513      47.763   7.444   4.727  1.00  0.00           H
ATOM   4548  H2  TIP3 1513      48.510   8.663   4.228  1.00  0.00           H
ATOM   4549  OH2 TIP3 1514      52.330   9.901  47.871  1.00  0.00           O
ATOM   4550  H1  TIP3 1514      52.908   9.793  48.626  1.00  0.00           H
ATOM   4551  H2  TIP3 1514      52.727   9.364  47.186  1.00  0.00           H
ATOM   4552  OH2 TIP3 1515       3.904  47.477  69.096  1.00  0.00           O
ATOM   4553  H1  TIP3 1515       4.531  47.999  68.595  1.00  0.00           H
ATOM   4554  H2  TIP3 1515       3.050  47.842  68.866  1.00  0.00           H
ATOM   4555  OH2 TIP3 1516      40.575  21.219  38.454  1.00  0.00           O
ATOM   4556  H1  TIP3 1516      40.724  21.414  39.379  1.00  0.00           H
ATOM   4557  H2  TIP3 1516      40.326  20.295  38.441  1.00  0.00           H
ATOM   4558  OH2 TIP3 1517       8.684  45.115  70.768  1.00  0.00           O
ATOM   4559  H1  TIP3 1517       8.415  45.813  70.171  1.00  0.00           H
ATOM   4560  H2  TIP3 1517       8.463  44.306  70.306  1.00  0.00           H
ATOM   4561  OH2 TIP3 1518       0.247  22.371  12.228  1.00  0.00           O
ATOM   4562  H1  TIP3 1518       0.691  22.416  13.075  1.00  0.00           H
ATOM   4563  H2  TIP3 1518      -0.266  21.563  12.269  1.00  0.00           H
ATOM   4564  OH2 TIP3 1519       1.040  10.971  12.176  1.00  0.00           O
ATOM   4565  H1  TIP3 1519       1.094  10.020  12.081  1.00  0.00           H
ATOM   4566  H2  TIP3 1519       1.665  11.179  12.870  1.00  0.00           H
ATOM   4567  OH2 TIP3 1520      22.667  28.203  21.237  1.00  0.00           O
ATOM   4568  H1  TIP3 1520      21.783  28.177  20.871  1.00  0.00           H
ATOM   4569  H2  TIP3 1520      22.929  29.121  21.169  1.00  0.00           H
ATOM   4570  OH2 TIP3 1521      40.239  37.311  67.815  1.00  0.00           O
ATOM   4571  H1  TIP3 1521      40.710  36.747  67.202  1.00  0.00           H
ATOM   4572  H2  TIP3 1521      39.956  36.721  68.514  1.00  0.00           H
ATOM   4573  OH2 TIP3 1522      46.471  14.010  21.674  1.00  0.00           O
ATOM   4574  H1  TIP3 1522      46.892  14.688  22.203  1.00  0.00           H
ATOM   4575  H2  TIP3 1522      45.656  13.816  22.136  1.00  0.00           H
ATOM   4576  OH2 TIP3 1523      34.541  50.527  21.571  1.00  0.00           O
ATOM   4577  H1  TIP3 1523      34.615  49.780  22.164  1.00  0.00           H
ATOM   4578  H2  TIP3 1523      35.404  50.598  21.165  1.00  0.00           H
ATOM   4579  OH2 TIP3 1524      41.822  40.646  40.086  1.00  0.00           O
ATOM   4580  H1  TIP3 1524      42.530  40.006  40.019  1.00  0.00           H
ATOM   4581  H2  TIP3 1524      42.102  41.242  40.782  1.00  0.00           H
ATOM   4582  OH2 TIP3 1525      39.077  28.259  16.939  1.00  0.00           O
ATOM   4583  H1  TIP3 1525      39.928  27.825  17.009  1.00  0.00           H
ATOM   4584  H2  TIP3 1525      38.875  28.537  17.832  1.00  0.00           H
ATOM   4585  OH2 TIP3 1526      59.591  62.466  13.747  1.00  0.00           O
ATOM   4586  H1  TIP3 1526      60.234  62.962  13.240  1.00  0.00           H
ATOM   4587  H2  TIP3 1526      58.800  63.004  13.724  1.00  0.00           H
ATOM   4588  OH2 TIP3 1527      21.482  17.034  13.979  1.00  0.00           O
ATOM   4589  H1  TIP3 1527      22.314  17.426  13.715  1.00  0.00           H
ATOM   4590  H2  TIP3 1527      21.525  17.001  14.935  1.00  0.00           H
ATOM   4591  OH2 TIP3 1528      56.417  61.317   5.069  1.00  0.00           O
ATOM   4592  H1  TIP3 1528      55.973  61.592   5.871  1.00  0.00           H
ATOM   4593  H2  TIP3 1528      56.427  60.361   5.117  1.00  0.00           H
ATOM   4594  OH2 TIP3 1529      60.849   6.456  22.228  1.00  0.00           O
ATOM   4595  H1  TIP3 1529      61.564   7.041  21.976  1.00  0.00           H
ATOM   4596  H2  TIP3 1529      61.256   5.818  22.814  1.00  0.00           H
ATOM   4597  OH2 TIP3 1530      14.394  28.313  24.109  1.00  0.00           O
ATOM   4598  H1  TIP3 1530      13.652  28.439  23.518  1.00  0.00           H
ATOM   4599  H2  TIP3 1530      14.011  27.926  24.896  1.00  0.00           H
ATOM   4600  OH2 TIP3 1531      69.737   7.953   4.310  1.00  0.00           O
ATOM   4601  H1  TIP3 1531      69.108   7.238   4.216  1.00  0.00           H
ATOM   4602  H2  TIP3 1531      69.558   8.319   5.176  1.00  0.00           H
ATOM   4603  OH2 TIP3 1532      72.510  22.477  53.049  1.00  0.00           O
ATOM   4604  H1  TIP3 1532      72.539  21.539  52.857  1.00  0.00           H
ATOM   4605  H2  TIP3 1532      72.427  22.894  52.192  1.00  0.00           H
ATOM   4606  OH2 TIP3 1533      13.761  40.429   0.970  1.00  0.00           O
ATOM   4607  H1  TIP3 1533      14.283  40.360   0.170  1.00  0.00           H
ATOM   4608  H2  TIP3 1533      13.296  41.261   0.882  1.00  0.00           H
ATOM   4609  OH2 TIP3 1534       8.955  37.654  54.851  1.00  0.00           O
ATOM   4610  H1  TIP3 1534       8.741  37.646  55.784  1.00  0.00           H
ATOM   4611  H2  TIP3 1534       9.038  38.583  54.632  1.00  0.00           H
ATOM   4612  OH2 TIP3 1535      53.335  28.872  57.709  1.00  0.00           O
ATOM   4613  H1  TIP3 1535      52.379  28.910  57.699  1.00  0.00           H
ATOM   4614  H2  TIP3 1535      53.592  29.466  58.415  1.00  0.00           H
ATOM   4615  OH2 TIP3 1536      42.437  42.457  66.337  1.00  0.00           O
ATOM   4616  H1  TIP3 1536      41.749  43.088  66.121  1.00  0.00           H
ATOM   4617  H2  TIP3 1536      41.968  41.640  66.508  1.00  0.00           H
ATOM   4618  OH2 TIP3 1537       2.775  14.851  69.991  1.00  0.00           O
ATOM   4619  H1  TIP3 1537       3.646  14.482  70.140  1.00  0.00           H
ATOM   4620  H2  TIP3 1537       2.341  14.217  69.421  1.00  0.00           H
ATOM   4621  OH2 TIP3 1538      48.071  25.983   1.810  1.00  0.00           O
ATOM   4622  H1  TIP3 1538      48.829  26.015   1.227  1.00  0.00           H
ATOM   4623  H2  TIP3 1538      47.969  26.882   2.122  1.00  0.00           H
ATOM   4624  OH2 TIP3 1539      54.512  70.705  66.502  1.00  0.00           O
ATOM   4625  H1  TIP3 1539      54.531  71.514  67.013  1.00  0.00           H
ATOM   4626  H2  TIP3 1539      53.593  70.595  66.260  1.00  0.00           H
ATOM   4627  OH2 TIP3 1540      48.881  35.438   1.030  1.00  0.00           O
ATOM   4628  H1  TIP3 1540      48.224  35.626   0.361  1.00  0.00           H
ATOM   4629  H2  TIP3 1540      49.317  34.643   0.722  1.00  0.00           H
ATOM   4630  OH2 TIP3 1541      45.357   2.883  12.749  1.00  0.00           O
ATOM   4631  H1  TIP3 1541      45.460   1.934  12.673  1.00  0.00           H
ATOM   4632  H2  TIP3 1541      46.204   3.239  12.481  1.00  0.00           H
ATOM   4633  OH2 TIP3 1542      56.158  12.872  59.053  1.00  0.00           O
ATOM   4634  H1  TIP3 1542      57.023  12.906  59.460  1.00  0.00           H
ATOM   4635  H2  TIP3 1542      55.723  12.132  59.476  1.00  0.00           H
ATOM   4636  OH2 TIP3 1543      36.799  26.715  64.586  1.00  0.00           O
ATOM   4637  H1  TIP3 1543      36.865  27.121  65.451  1.00  0.00           H
ATOM   4638  H2  TIP3 1543      36.119  27.217  64.137  1.00  0.00           H
ATOM   4639  OH2 TIP3 1544      68.997  38.480  65.661  1.00  0.00           O
ATOM   4640  H1  TIP3 1544      69.361  37.779  66.201  1.00  0.00           H
ATOM   4641  H2  TIP3 1544      69.259  39.286  66.107  1.00  0.00           H
ATOM   4642  OH2 TIP3 1545      63.975   6.383  20.545  1.00  0.00           O
ATOM   4643  H1  TIP3 1545      63.653   7.168  20.988  1.00  0.00           H
ATOM   4644  H2  TIP3 1545      64.751   6.128  21.043  1.00  0.00           H
ATOM   4645  OH2 TIP3 1546      60.047  38.740  10.859  1.00  0.00           O
ATOM   4646  H1  TIP3 1546      60.320  37.912  10.465  1.00  0.00           H
ATOM   4647  H2  TIP3 1546      60.864  39.212  11.016  1.00  0.00           H
ATOM   4648  OH2 TIP3 1547      33.211  55.103  32.095  1.00  0.00           O
ATOM   4649  H1  TIP3 1547      32.628  54.681  31.464  1.00  0.00           H
ATOM   4650  H2  TIP3 1547      33.525  55.887  31.645  1.00  0.00           H
ATOM   4651  OH2 TIP3 1548      62.486  42.090   0.533  1.00  0.00           O
ATOM   4652  H1  TIP3 1548      62.670  41.241   0.130  1.00  0.00           H
ATOM   4653  H2  TIP3 1548      61.545  42.215   0.408  1.00  0.00           H
ATOM   4654  OH2 TIP3 1549      66.015  48.702  62.108  1.00  0.00           O
ATOM   4655  H1  TIP3 1549      65.373  48.294  61.526  1.00  0.00           H
ATOM   4656  H2  TIP3 1549      66.860  48.373  61.802  1.00  0.00           H
ATOM   4657  OH2 TIP3 1550      50.410  34.658  18.984  1.00  0.00           O
ATOM   4658  H1  TIP3 1550      49.527  34.467  18.668  1.00  0.00           H
ATOM   4659  H2  TIP3 1550      50.343  34.593  19.937  1.00  0.00           H
ATOM   4660  OH2 TIP3 1551      38.456  13.489   3.740  1.00  0.00           O
ATOM   4661  H1  TIP3 1551      39.174  12.982   3.360  1.00  0.00           H
ATOM   4662  H2  TIP3 1551      38.875  14.043   4.399  1.00  0.00           H
ATOM   4663  OH2 TIP3 1552      49.594  26.072  54.164  1.00  0.00           O
ATOM   4664  H1  TIP3 1552      49.357  26.933  54.508  1.00  0.00           H
ATOM   4665  H2  TIP3 1552      50.205  26.258  53.451  1.00  0.00           H
ATOM   4666  OH2 TIP3 1553      14.651  59.984  69.364  1.00  0.00           O
ATOM   4667  H1  TIP3 1553      14.949  60.765  68.897  1.00  0.00           H
ATOM   4668  H2  TIP3 1553      13.946  60.298  69.931  1.00  0.00           H
ATOM   4669  OH2 TIP3 1554      44.477  37.126  44.984  1.00  0.00           O
ATOM   4670  H1  TIP3 1554      45.415  37.085  45.168  1.00  0.00           H
ATOM   4671  H2  TIP3 1554      44.063  36.753  45.762  1.00  0.00           H
ATOM   4672  OH2 TIP3 1555      48.676  36.763  33.955  1.00  0.00           O
ATOM   4673  H1  TIP3 1555      48.330  36.102  34.554  1.00  0.00           H
ATOM   4674  H2  TIP3 1555      49.277  36.282  33.387  1.00  0.00           H
ATOM   4675  OH2 TIP3 1556      21.211  45.231  30.449  1.00  0.00           O
ATOM   4676  H1  TIP3 1556      21.860  44.528  30.460  1.00  0.00           H
ATOM   4677  H2  TIP3 1556      20.738  45.108  29.627  1.00  0.00           H
ATOM   4678  OH2 TIP3 1557      70.567   0.241   3.964  1.00  0.00           O
ATOM   4679  H1  TIP3 1557      70.462   0.673   3.116  1.00  0.00           H
ATOM   4680  H2  TIP3 1557      70.152   0.834   4.589  1.00  0.00           H
ATOM   4681  OH2 TIP3 1558      36.715   6.722  11.388  1.00  0.00           O
ATOM   4682  H1  TIP3 1558      36.483   6.809  12.312  1.00  0.00           H
ATOM   4683  H2  TIP3 1558      36.824   7.622  11.081  1.00  0.00           H
ATOM   4684  OH2 TIP3 1559      61.866  35.009   0.631  1.00  0.00           O
ATOM   4685  H1  TIP3 1559      61.094  35.437   0.262  1.00  0.00           H
ATOM   4686  H2  TIP3 1559      61.536  34.182   0.983  1.00  0.00           H
ATOM   4687  OH2 TIP3 1560      66.317  21.373  28.704  1.00  0.00           O
ATOM   4688  H1  TIP3 1560      65.590  21.132  29.278  1.00  0.00           H
ATOM   4689  H2  TIP3 1560      65.899  21.627  27.881  1.00  0.00           H
ATOM   4690  OH2 TIP3 1561      60.320  31.370  38.516  1.00  0.00           O
ATOM   4691  H1  TIP3 1561      60.106  31.588  37.609  1.00  0.00           H
ATOM   4692  H2  TIP3 1561      61.272  31.263  38.519  1.00  0.00           H
ATOM   4693  OH2 TIP3 1562      54.980  46.580   5.695  1.00  0.00           O
ATOM   4694  H1  TIP3 1562      54.928  47.207   6.416  1.00  0.00           H
ATOM   4695  H2  TIP3 1562      55.024  45.725   6.123  1.00  0.00           H
ATOM   4696  OH2 TIP3 1563      38.058  13.271  15.703  1.00  0.00           O
ATOM   4697  H1  TIP3 1563      38.893  13.678  15.473  1.00  0.00           H
ATOM   4698  H2  TIP3 1563      38.006  13.351  16.656  1.00  0.00           H
ATOM   4699  OH2 TIP3 1564       1.039  29.009   8.833  1.00  0.00           O
ATOM   4700  H1  TIP3 1564       1.642  29.727   9.025  1.00  0.00           H
ATOM   4701  H2  TIP3 1564       0.580  28.854   9.659  1.00  0.00           H
ATOM   4702  OH2 TIP3 1565      48.035  32.500  25.204  1.00  0.00           O
ATOM   4703  H1  TIP3 1565      47.785  32.166  26.066  1.00  0.00           H
ATOM   4704  H2  TIP3 1565      48.283  33.411  25.363  1.00  0.00           H
ATOM   4705  OH2 TIP3 1566       3.354  44.283  16.142  1.00  0.00           O
ATOM   4706  H1  TIP3 1566       3.182  43.527  15.582  1.00  0.00           H
ATOM   4707  H2  TIP3 1566       2.635  44.887  15.959  1.00  0.00           H
ATOM   4708  OH2 TIP3 1567       0.042  44.587  57.034  1.00  0.00           O
ATOM   4709  H1  TIP3 1567       0.817  44.890  57.507  1.00  0.00           H
ATOM   4710  H2  TIP3 1567      -0.005  43.650  57.226  1.00  0.00           H
ATOM   4711  OH2 TIP3 1568       1.818  17.497  25.907  1.00  0.00           O
ATOM   4712  H1  TIP3 1568       2.242  17.851  26.689  1.00  0.00           H
ATOM   4713  H2  TIP3 1568       1.114  18.116  25.714  1.00  0.00           H
ATOM   4714  OH2 TIP3 1569       8.567  54.685   5.784  1.00  0.00           O
ATOM   4715  H1  TIP3 1569       7.764  54.283   6.113  1.00  0.00           H
ATOM   4716  H2  TIP3 1569       9.126  54.772   6.556  1.00  0.00           H
ATOM   4717  OH2 TIP3 1570      57.948  18.204  63.214  1.00  0.00           O
ATOM   4718  H1  TIP3 1570      58.489  17.586  62.722  1.00  0.00           H
ATOM   4719  H2  TIP3 1570      57.895  18.977  62.652  1.00  0.00           H
ATOM   4720  OH2 TIP3 1571       1.904  20.106  52.380  1.00  0.00           O
ATOM   4721  H1  TIP3 1571       2.247  20.512  53.176  1.00  0.00           H
ATOM   4722  H2  TIP3 1571       1.697  20.842  51.805  1.00  0.00           H
ATOM   4723  OH2 TIP3 1572      70.225   2.113  19.872  1.00  0.00           O
ATOM   4724  H1  TIP3 1572      70.287   3.033  19.614  1.00  0.00           H
ATOM   4725  H2  TIP3 1572      70.100   1.640  19.049  1.00  0.00           H
ATOM   4726  OH2 TIP3 1573      54.777  26.705  11.121  1.00  0.00           O
ATOM   4727  H1  TIP3 1573      55.371  26.638  10.374  1.00  0.00           H
ATOM   4728  H2  TIP3 1573      54.096  26.056  10.945  1.00  0.00           H
ATOM   4729  OH2 TIP3 1574      59.145  29.136   3.214  1.00  0.00           O
ATOM   4730  H1  TIP3 1574      59.620  28.746   2.480  1.00  0.00           H
ATOM   4731  H2  TIP3 1574      59.368  28.585   3.964  1.00  0.00           H
ATOM   4732  OH2 TIP3 1575       8.982  36.153  10.908  1.00  0.00           O
ATOM   4733  H1  TIP3 1575       9.883  35.915  10.686  1.00  0.00           H
ATOM   4734  H2  TIP3 1575       8.993  37.108  10.962  1.00  0.00           H
ATOM   4735  OH2 TIP3 1576      56.878  12.315   8.416  1.00  0.00           O
ATOM   4736  H1  TIP3 1576      56.619  11.491   8.003  1.00  0.00           H
ATOM   4737  H2  TIP3 1576      56.592  12.228   9.325  1.00  0.00           H
ATOM   4738  OH2 TIP3 1577      53.478  23.676  10.700  1.00  0.00           O
ATOM   4739  H1  TIP3 1577      54.330  23.239  10.694  1.00  0.00           H
ATOM   4740  H2  TIP3 1577      53.147  23.544  11.588  1.00  0.00           H
ATOM   4741  OH2 TIP3 1578      69.259  50.045  43.589  1.00  0.00           O
ATOM   4742  H1  TIP3 1578      68.503  49.463  43.662  1.00  0.00           H
ATOM   4743  H2  TIP3 1578      68.892  50.926  43.664  1.00  0.00           H
ATOM   4744  OH2 TIP3 1579      68.992  16.329  43.807  1.00  0.00           O
ATOM   4745  H1  TIP3 1579      69.690  15.838  43.374  1.00  0.00           H
ATOM   4746  H2  TIP3 1579      69.433  17.090  44.184  1.00  0.00           H
ATOM   4747  OH2 TIP3 1580      44.840  31.975  72.860  1.00  0.00           O
ATOM   4748  H1  TIP3 1580      45.752  31.693  72.784  1.00  0.00           H
ATOM   4749  H2  TIP3 1580      44.703  32.549  72.107  1.00  0.00           H
ATOM   4750  OH2 TIP3 1581      49.219  51.681  17.733  1.00  0.00           O
ATOM   4751  H1  TIP3 1581      48.816  50.989  18.256  1.00  0.00           H
ATOM   4752  H2  TIP3 1581      49.846  52.096  18.325  1.00  0.00           H
ATOM   4753  OH2 TIP3 1582      36.356  18.034   3.031  1.00  0.00           O
ATOM   4754  H1  TIP3 1582      35.596  17.549   2.709  1.00  0.00           H
ATOM   4755  H2  TIP3 1582      36.024  18.529   3.781  1.00  0.00           H
ATOM   4756  OH2 TIP3 1583      36.397  36.921  39.133  1.00  0.00           O
ATOM   4757  H1  TIP3 1583      36.600  37.843  38.970  1.00  0.00           H
ATOM   4758  H2  TIP3 1583      36.480  36.821  40.081  1.00  0.00           H
ATOM   4759  OH2 TIP3 1584      69.434  24.275   9.609  1.00  0.00           O
ATOM   4760  H1  TIP3 1584      69.906  23.464   9.794  1.00  0.00           H
ATOM   4761  H2  TIP3 1584      68.549  24.120   9.941  1.00  0.00           H
ATOM   4762  OH2 TIP3 1585      14.147   6.867  27.047  1.00  0.00           O
ATOM   4763  H1  TIP3 1585      14.324   7.630  26.498  1.00  0.00           H
ATOM   4764  H2  TIP3 1585      14.961   6.724  27.530  1.00  0.00           H
ATOM   4765  OH2 TIP3 1586      62.065   9.371  65.613  1.00  0.00           O
ATOM   4766  H1  TIP3 1586      62.308  10.003  66.290  1.00  0.00           H
ATOM   4767  H2  TIP3 1586      61.411   9.826  65.083  1.00  0.00           H
ATOM   4768  OH2 TIP3 1587      64.768  32.290  15.663  1.00  0.00           O
ATOM   4769  H1  TIP3 1587      64.827  32.241  16.618  1.00  0.00           H
ATOM   4770  H2  TIP3 1587      63.859  32.062  15.467  1.00  0.00           H
ATOM   4771  OH2 TIP3 1588      65.323  36.908  66.917  1.00  0.00           O
ATOM   4772  H1  TIP3 1588      66.068  36.682  66.360  1.00  0.00           H
ATOM   4773  H2  TIP3 1588      65.707  37.391  67.648  1.00  0.00           H
ATOM   4774  OH2 TIP3 1589       5.847  42.209   5.046  1.00  0.00           O
ATOM   4775  H1  TIP3 1589       5.445  42.625   5.808  1.00  0.00           H
ATOM   4776  H2  TIP3 1589       5.132  42.122   4.415  1.00  0.00           H
ATOM   4777  OH2 TIP3 1590      38.584   5.217  13.091  1.00  0.00           O
ATOM   4778  H1  TIP3 1590      38.384   4.282  13.117  1.00  0.00           H
ATOM   4779  H2  TIP3 1590      37.948   5.582  12.476  1.00  0.00           H
ATOM   4780  OH2 TIP3 1591      72.170  48.363  69.873  1.00  0.00           O
ATOM   4781  H1  TIP3 1591      72.008  48.047  68.985  1.00  0.00           H
ATOM   4782  H2  TIP3 1591      72.790  49.084  69.762  1.00  0.00           H
ATOM   4783  OH2 TIP3 1592      64.126  41.528  22.870  1.00  0.00           O
ATOM   4784  H1  TIP3 1592      65.001  41.171  23.024  1.00  0.00           H
ATOM   4785  H2  TIP3 1592      63.727  41.568  23.739  1.00  0.00           H
ATOM   4786  OH2 TIP3 1593      50.570  34.905  64.449  1.00  0.00           O
ATOM   4787  H1  TIP3 1593      49.938  34.270  64.110  1.00  0.00           H
ATOM   4788  H2  TIP3 1593      51.101  34.407  65.070  1.00  0.00           H
ATOM   4789  OH2 TIP3 1594      32.988  36.514  27.039  1.00  0.00           O
ATOM   4790  H1  TIP3 1594      32.466  35.780  26.717  1.00  0.00           H
ATOM   4791  H2  TIP3 1594      33.188  37.028  26.257  1.00  0.00           H
ATOM   4792  OH2 TIP3 1595       3.327  15.624  21.549  1.00  0.00           O
ATOM   4793  H1  TIP3 1595       2.778  15.768  22.320  1.00  0.00           H
ATOM   4794  H2  TIP3 1595       3.887  16.399  21.506  1.00  0.00           H
ATOM   4795  OH2 TIP3 1596      56.785  30.584   2.315  1.00  0.00           O
ATOM   4796  H1  TIP3 1596      57.497  30.054   2.675  1.00  0.00           H
ATOM   4797  H2  TIP3 1596      57.226  31.259   1.799  1.00  0.00           H
ATOM   4798  OH2 TIP3 1597      64.834  26.159  32.252  1.00  0.00           O
ATOM   4799  H1  TIP3 1597      65.671  26.530  32.533  1.00  0.00           H
ATOM   4800  H2  TIP3 1597      64.270  26.231  33.022  1.00  0.00           H
ATOM   4801  OH2 TIP3 1598      21.312  20.951  20.488  1.00  0.00           O
ATOM   4802  H1  TIP3 1598      21.332  20.657  21.399  1.00  0.00           H
ATOM   4803  H2  TIP3 1598      22.176  21.335  20.341  1.00  0.00           H
ATOM   4804  OH2 TIP3 1599       3.560   9.605   0.996  1.00  0.00           O
ATOM   4805  H1  TIP3 1599       3.371  10.044   1.825  1.00  0.00           H
ATOM   4806  H2  TIP3 1599       3.659   8.682   1.230  1.00  0.00           H
ATOM   4807  OH2 TIP3 1600      47.298  45.077  63.875  1.00  0.00           O
ATOM   4808  H1  TIP3 1600      47.762  45.656  64.480  1.00  0.00           H
ATOM   4809  H2  TIP3 1600      46.868  45.669  63.258  1.00  0.00           H
ATOM   4810  OH2 TIP3 1601      13.798  20.523  12.052  1.00  0.00           O
ATOM   4811  H1  TIP3 1601      13.405  20.968  12.803  1.00  0.00           H
ATOM   4812  H2  TIP3 1601      13.059  20.112  11.603  1.00  0.00           H
ATOM   4813  OH2 TIP3 1602      64.301  20.384  63.872  1.00  0.00           O
ATOM   4814  H1  TIP3 1602      63.800  20.199  64.666  1.00  0.00           H
ATOM   4815  H2  TIP3 1602      65.097  19.860  63.962  1.00  0.00           H
ATOM   4816  OH2 TIP3 1603      42.010   8.215   9.622  1.00  0.00           O
ATOM   4817  H1  TIP3 1603      41.560   7.470  10.020  1.00  0.00           H
ATOM   4818  H2  TIP3 1603      42.939   8.044   9.776  1.00  0.00           H
ATOM   4819  OH2 TIP3 1604      51.922  26.921   7.730  1.00  0.00           O
ATOM   4820  H1  TIP3 1604      51.156  26.462   8.074  1.00  0.00           H
ATOM   4821  H2  TIP3 1604      52.584  26.238   7.624  1.00  0.00           H
ATOM   4822  OH2 TIP3 1605      24.878  28.593  17.721  1.00  0.00           O
ATOM   4823  H1  TIP3 1605      25.132  27.835  18.248  1.00  0.00           H
ATOM   4824  H2  TIP3 1605      24.031  28.860  18.077  1.00  0.00           H
ATOM   4825  OH2 TIP3 1606      45.593  36.501  19.853  1.00  0.00           O
ATOM   4826  H1  TIP3 1606      45.363  35.635  20.190  1.00  0.00           H
ATOM   4827  H2  TIP3 1606      45.922  36.335  18.970  1.00  0.00           H
ATOM   4828  OH2 TIP3 1607      14.000  46.287  10.182  1.00  0.00           O
ATOM   4829  H1  TIP3 1607      13.908  47.221  10.367  1.00  0.00           H
ATOM   4830  H2  TIP3 1607      14.373  45.918  10.983  1.00  0.00           H
ATOM   4831  OH2 TIP3 1608      51.470  28.900  40.001  1.00  0.00           O
ATOM   4832  H1  TIP3 1608      51.164  28.018  40.216  1.00  0.00           H
ATOM   4833  H2  TIP3 1608      50.862  29.208  39.329  1.00  0.00           H
ATOM   4834  OH2 TIP3 1609      63.147  44.790   0.613  1.00  0.00           O
ATOM   4835  H1  TIP3 1609      62.976  43.848   0.585  1.00  0.00           H
ATOM   4836  H2  TIP3 1609      63.559  44.933   1.465  1.00  0.00           H
ATOM   4837  OH2 TIP3 1610      50.084   8.869  58.469  1.00  0.00           O
ATOM   4838  H1  TIP3 1610      49.204   9.026  58.810  1.00  0.00           H
ATOM   4839  H2  TIP3 1610      50.071   9.245  57.589  1.00  0.00           H
ATOM   4840  OH2 TIP3 1611      53.467  27.009  25.542  1.00  0.00           O
ATOM   4841  H1  TIP3 1611      53.703  27.347  24.677  1.00  0.00           H
ATOM   4842  H2  TIP3 1611      52.580  26.666  25.432  1.00  0.00           H
ATOM   4843  OH2 TIP3 1612      30.033  31.955   9.145  1.00  0.00           O
ATOM   4844  H1  TIP3 1612      29.116  31.861   8.890  1.00  0.00           H
ATOM   4845  H2  TIP3 1612      30.099  31.490   9.979  1.00  0.00           H
ATOM   4846  OH2 TIP3 1613      47.093  18.328   2.863  1.00  0.00           O
ATOM   4847  H1  TIP3 1613      47.778  18.461   2.208  1.00  0.00           H
ATOM   4848  H2  TIP3 1613      46.281  18.556   2.411  1.00  0.00           H
ATOM   4849  OH2 TIP3 1614      36.099  38.653  58.518  1.00  0.00           O
ATOM   4850  H1  TIP3 1614      35.338  39.118  58.867  1.00  0.00           H
ATOM   4851  H2  TIP3 1614      35.991  38.694  57.568  1.00  0.00           H
ATOM   4852  OH2 TIP3 1615      47.396  41.830  11.133  1.00  0.00           O
ATOM   4853  H1  TIP3 1615      48.214  41.981  11.607  1.00  0.00           H
ATOM   4854  H2  TIP3 1615      47.461  42.389  10.359  1.00  0.00           H
ATOM   4855  OH2 TIP3 1616      64.750  31.706  52.456  1.00  0.00           O
ATOM   4856  H1  TIP3 1616      65.557  31.834  51.957  1.00  0.00           H
ATOM   4857  H2  TIP3 1616      64.309  32.555  52.421  1.00  0.00           H
ATOM   4858  OH2 TIP3 1617       2.533   3.449  58.432  1.00  0.00           O
ATOM   4859  H1  TIP3 1617       2.814   4.245  57.980  1.00  0.00           H
ATOM   4860  H2  TIP3 1617       1.630   3.628  58.693  1.00  0.00           H
ATOM   4861  OH2 TIP3 1618      47.798  18.132  18.647  1.00  0.00           O
ATOM   4862  H1  TIP3 1618      48.603  17.711  18.950  1.00  0.00           H
ATOM   4863  H2  TIP3 1618      48.068  19.016  18.399  1.00  0.00           H
ATOM   4864  OH2 TIP3 1619      65.286  72.702   2.575  1.00  0.00           O
ATOM   4865  H1  TIP3 1619      65.454  73.452   3.145  1.00  0.00           H
ATOM   4866  H2  TIP3 1619      64.441  72.895   2.167  1.00  0.00           H
ATOM   4867  OH2 TIP3 1620      42.262  17.362  23.757  1.00  0.00           O
ATOM   4868  H1  TIP3 1620      43.177  17.575  23.572  1.00  0.00           H
ATOM   4869  H2  TIP3 1620      42.159  16.461  23.451  1.00  0.00           H
ATOM   4870  OH2 TIP3 1621      38.794  39.081  36.896  1.00  0.00           O
ATOM   4871  H1  TIP3 1621      37.950  39.036  37.344  1.00  0.00           H
ATOM   4872  H2  TIP3 1621      39.439  39.125  37.602  1.00  0.00           H
ATOM   4873  OH2 TIP3 1622      12.673  17.535   2.669  1.00  0.00           O
ATOM   4874  H1  TIP3 1622      12.230  16.996   2.013  1.00  0.00           H
ATOM   4875  H2  TIP3 1622      12.158  18.341   2.705  1.00  0.00           H
ATOM   4876  OH2 TIP3 1623      41.502  70.834  65.824  1.00  0.00           O
ATOM   4877  H1  TIP3 1623      41.012  71.428  66.392  1.00  0.00           H
ATOM   4878  H2  TIP3 1623      40.831  70.376  65.318  1.00  0.00           H
ATOM   4879  OH2 TIP3 1624      45.744  21.913  52.421  1.00  0.00           O
ATOM   4880  H1  TIP3 1624      45.542  21.463  51.602  1.00  0.00           H
ATOM   4881  H2  TIP3 1624      46.089  22.764  52.149  1.00  0.00           H
ATOM   4882  OH2 TIP3 1625      34.329  13.929  20.316  1.00  0.00           O
ATOM   4883  H1  TIP3 1625      34.732  14.069  21.173  1.00  0.00           H
ATOM   4884  H2  TIP3 1625      34.693  13.097  20.014  1.00  0.00           H
ATOM   4885  OH2 TIP3 1626       0.422  51.650  62.265  1.00  0.00           O
ATOM   4886  H1  TIP3 1626      -0.505  51.595  62.499  1.00  0.00           H
ATOM   4887  H2  TIP3 1626       0.886  51.392  63.062  1.00  0.00           H
ATOM   4888  OH2 TIP3 1627      68.608  23.175  67.906  1.00  0.00           O
ATOM   4889  H1  TIP3 1627      67.812  23.665  67.701  1.00  0.00           H
ATOM   4890  H2  TIP3 1627      68.674  22.522  67.210  1.00  0.00           H
ATOM   4891  OH2 TIP3 1628      68.229   9.584  69.425  1.00  0.00           O
ATOM   4892  H1  TIP3 1628      67.537   8.954  69.226  1.00  0.00           H
ATOM   4893  H2  TIP3 1628      68.955   9.330  68.855  1.00  0.00           H
ATOM   4894  OH2 TIP3 1629      54.742  20.650  12.865  1.00  0.00           O
ATOM   4895  H1  TIP3 1629      54.387  21.088  13.638  1.00  0.00           H
ATOM   4896  H2  TIP3 1629      55.208  21.338  12.392  1.00  0.00           H
ATOM   4897  OH2 TIP3 1630      65.920  58.262  42.421  1.00  0.00           O
ATOM   4898  H1  TIP3 1630      66.397  57.790  41.739  1.00  0.00           H
ATOM   4899  H2  TIP3 1630      66.458  58.158  43.206  1.00  0.00           H
ATOM   4900  OH2 TIP3 1631      62.649  69.977  24.475  1.00  0.00           O
ATOM   4901  H1  TIP3 1631      62.048  70.589  24.050  1.00  0.00           H
ATOM   4902  H2  TIP3 1631      62.359  69.113  24.181  1.00  0.00           H
ATOM   4903  OH2 TIP3 1632      61.814  33.502  69.968  1.00  0.00           O
ATOM   4904  H1  TIP3 1632      61.615  33.212  69.078  1.00  0.00           H
ATOM   4905  H2  TIP3 1632      62.230  34.357  69.855  1.00  0.00           H
ATOM   4906  OH2 TIP3 1633       3.388  17.932  65.272  1.00  0.00           O
ATOM   4907  H1  TIP3 1633       3.736  18.060  66.155  1.00  0.00           H
ATOM   4908  H2  TIP3 1633       3.260  18.818  64.934  1.00  0.00           H
ATOM   4909  OH2 TIP3 1634      19.666  42.380  11.823  1.00  0.00           O
ATOM   4910  H1  TIP3 1634      19.013  42.483  12.516  1.00  0.00           H
ATOM   4911  H2  TIP3 1634      19.831  43.272  11.516  1.00  0.00           H
ATOM   4912  OH2 TIP3 1635      21.384  72.018  17.072  1.00  0.00           O
ATOM   4913  H1  TIP3 1635      22.332  72.063  17.195  1.00  0.00           H
ATOM   4914  H2  TIP3 1635      21.178  71.085  17.128  1.00  0.00           H
ATOM   4915  OH2 TIP3 1636      73.072  44.016  21.333  1.00  0.00           O
ATOM   4916  H1  TIP3 1636      73.233  44.501  22.143  1.00  0.00           H
ATOM   4917  H2  TIP3 1636      73.560  44.497  20.664  1.00  0.00           H
ATOM   4918  OH2 TIP3 1637       6.168  51.751  72.698  1.00  0.00           O
ATOM   4919  H1  TIP3 1637       5.540  52.291  72.220  1.00  0.00           H
ATOM   4920  H2  TIP3 1637       6.990  52.238  72.649  1.00  0.00           H
ATOM   4921  OH2 TIP3 1638      59.213  23.041  42.879  1.00  0.00           O
ATOM   4922  H1  TIP3 1638      59.007  22.206  43.300  1.00  0.00           H
ATOM   4923  H2  TIP3 1638      58.361  23.456  42.740  1.00  0.00           H
ATOM   4924  OH2 TIP3 1639      16.053  46.750  15.395  1.00  0.00           O
ATOM   4925  H1  TIP3 1639      16.833  46.287  15.090  1.00  0.00           H
ATOM   4926  H2  TIP3 1639      15.965  46.493  16.313  1.00  0.00           H
ATOM   4927  OH2 TIP3 1640      65.188   6.318  64.209  1.00  0.00           O
ATOM   4928  H1  TIP3 1640      64.394   5.976  64.619  1.00  0.00           H
ATOM   4929  H2  TIP3 1640      65.751   5.552  64.098  1.00  0.00           H
ATOM   4930  OH2 TIP3 1641      66.841  38.588  25.387  1.00  0.00           O
ATOM   4931  H1  TIP3 1641      66.636  39.419  24.960  1.00  0.00           H
ATOM   4932  H2  TIP3 1641      67.720  38.369  25.076  1.00  0.00           H
ATOM   4933  OH2 TIP3 1642      24.748  38.305  36.481  1.00  0.00           O
ATOM   4934  H1  TIP3 1642      23.976  38.632  36.943  1.00  0.00           H
ATOM   4935  H2  TIP3 1642      24.394  37.770  35.770  1.00  0.00           H
ATOM   4936  OH2 TIP3 1643       4.445  17.644  11.024  1.00  0.00           O
ATOM   4937  H1  TIP3 1643       3.928  17.070  11.590  1.00  0.00           H
ATOM   4938  H2  TIP3 1643       3.796  18.193  10.583  1.00  0.00           H
ATOM   4939  OH2 TIP3 1644      14.403  27.580  42.692  1.00  0.00           O
ATOM   4940  H1  TIP3 1644      14.827  27.195  43.458  1.00  0.00           H
ATOM   4941  H2  TIP3 1644      14.915  28.366  42.503  1.00  0.00           H
ATOM   4942  OH2 TIP3 1645      60.547  35.626  18.066  1.00  0.00           O
ATOM   4943  H1  TIP3 1645      59.789  35.323  18.566  1.00  0.00           H
ATOM   4944  H2  TIP3 1645      60.222  36.377  17.569  1.00  0.00           H
ATOM   4945  OH2 TIP3 1646      20.516  58.307  11.865  1.00  0.00           O
ATOM   4946  H1  TIP3 1646      20.329  58.464  10.939  1.00  0.00           H
ATOM   4947  H2  TIP3 1646      20.251  57.399  12.013  1.00  0.00           H
ATOM   4948  OH2 TIP3 1647      26.931  54.998  16.461  1.00  0.00           O
ATOM   4949  H1  TIP3 1647      27.830  55.256  16.665  1.00  0.00           H
ATOM   4950  H2  TIP3 1647      26.548  55.769  16.043  1.00  0.00           H
ATOM   4951  OH2 TIP3 1648       1.982  38.834   9.218  1.00  0.00           O
ATOM   4952  H1  TIP3 1648       1.858  39.555   8.601  1.00  0.00           H
ATOM   4953  H2  TIP3 1648       1.906  39.241  10.082  1.00  0.00           H
ATOM   4954  OH2 TIP3 1649      59.212  42.515   6.425  1.00  0.00           O
ATOM   4955  H1  TIP3 1649      59.864  41.902   6.762  1.00  0.00           H
ATOM   4956  H2  TIP3 1649      59.692  43.334   6.302  1.00  0.00           H
ATOM   4957  OH2 TIP3 1650       1.548  41.129  70.057  1.00  0.00           O
ATOM   4958  H1  TIP3 1650       0.710  40.825  70.405  1.00  0.00           H
ATOM   4959  H2  TIP3 1650       1.791  40.469  69.407  1.00  0.00           H
ATOM   4960  OH2 TIP3 1651      21.581  42.706   8.197  1.00  0.00           O
ATOM   4961  H1  TIP3 1651      22.438  43.121   8.100  1.00  0.00           H
ATOM   4962  H2  TIP3 1651      21.250  43.031   9.034  1.00  0.00           H
ATOM   4963  OH2 TIP3 1652      71.604  30.841  72.418  1.00  0.00           O
ATOM   4964  H1  TIP3 1652      71.886  31.416  71.707  1.00  0.00           H
ATOM   4965  H2  TIP3 1652      71.728  31.363  73.211  1.00  0.00           H
ATOM   4966  OH2 TIP3 1653      72.877  16.745  36.724  1.00  0.00           O
ATOM   4967  H1  TIP3 1653      73.534  16.050  36.750  1.00  0.00           H
ATOM   4968  H2  TIP3 1653      72.788  16.956  35.794  1.00  0.00           H
ATOM   4969  OH2 TIP3 1654      70.436  47.688   5.223  1.00  0.00           O
ATOM   4970  H1  TIP3 1654      71.365  47.505   5.369  1.00  0.00           H
ATOM   4971  H2  TIP3 1654      70.417  48.198   4.414  1.00  0.00           H
ATOM   4972  OH2 TIP3 1655      72.449  16.976   7.754  1.00  0.00           O
ATOM   4973  H1  TIP3 1655      73.107  17.089   7.068  1.00  0.00           H
ATOM   4974  H2  TIP3 1655      72.348  16.028   7.836  1.00  0.00           H
ATOM   4975  OH2 TIP3 1656       3.304  44.871   0.750  1.00  0.00           O
ATOM   4976  H1  TIP3 1656       2.922  44.776  -0.123  1.00  0.00           H
ATOM   4977  H2  TIP3 1656       3.329  45.816   0.899  1.00  0.00           H
ATOM   4978  OH2 TIP3 1657      62.597  48.740  10.493  1.00  0.00           O
ATOM   4979  H1  TIP3 1657      62.827  49.667  10.417  1.00  0.00           H
ATOM   4980  H2  TIP3 1657      63.033  48.324   9.749  1.00  0.00           H
ATOM   4981  OH2 TIP3 1658      21.944  34.300  67.548  1.00  0.00           O
ATOM   4982  H1  TIP3 1658      21.752  34.669  68.410  1.00  0.00           H
ATOM   4983  H2  TIP3 1658      21.532  34.905  66.931  1.00  0.00           H
ATOM   4984  OH2 TIP3 1659      45.564  49.142  64.014  1.00  0.00           O
ATOM   4985  H1  TIP3 1659      45.036  48.592  64.592  1.00  0.00           H
ATOM   4986  H2  TIP3 1659      45.211  50.023  64.132  1.00  0.00           H
ATOM   4987  OH2 TIP3 1660      51.660  44.753  65.079  1.00  0.00           O
ATOM   4988  H1  TIP3 1660      51.108  45.331  65.606  1.00  0.00           H
ATOM   4989  H2  TIP3 1660      51.707  43.941  65.585  1.00  0.00           H
ATOM   4990  OH2 TIP3 1661      22.048  17.830  16.762  1.00  0.00           O
ATOM   4991  H1  TIP3 1661      21.434  18.257  17.359  1.00  0.00           H
ATOM   4992  H2  TIP3 1661      22.903  18.189  17.000  1.00  0.00           H
ATOM   4993  OH2 TIP3 1662       7.455  31.232  63.602  1.00  0.00           O
ATOM   4994  H1  TIP3 1662       6.587  30.829  63.571  1.00  0.00           H
ATOM   4995  H2  TIP3 1662       7.284  32.153  63.801  1.00  0.00           H
ATOM   4996  OH2 TIP3 1663      21.215  52.122  65.516  1.00  0.00           O
ATOM   4997  H1  TIP3 1663      21.678  52.649  64.865  1.00  0.00           H
ATOM   4998  H2  TIP3 1663      20.461  52.656  65.766  1.00  0.00           H
ATOM   4999  OH2 TIP3 1664      20.410  52.210  22.094  1.00  0.00           O
ATOM   5000  H1  TIP3 1664      20.829  52.388  22.936  1.00  0.00           H
ATOM   5001  H2  TIP3 1664      20.923  52.711  21.459  1.00  0.00           H
ATOM   5002  OH2 TIP3 1665      31.970  61.650  14.017  1.00  0.00           O
ATOM   5003  H1  TIP3 1665      31.084  61.954  14.212  1.00  0.00           H
ATOM   5004  H2  TIP3 1665      32.510  62.440  14.063  1.00  0.00           H
ATOM   5005  OH2 TIP3 1666      28.329  42.536  23.044  1.00  0.00           O
ATOM   5006  H1  TIP3 1666      27.657  43.005  23.539  1.00  0.00           H
ATOM   5007  H2  TIP3 1666      29.155  42.918  23.339  1.00  0.00           H
ATOM   5008  OH2 TIP3 1667       6.537  42.930  62.890  1.00  0.00           O
ATOM   5009  H1  TIP3 1667       6.509  42.774  63.834  1.00  0.00           H
ATOM   5010  H2  TIP3 1667       7.469  43.003  62.686  1.00  0.00           H
ATOM   5011  OH2 TIP3 1668       6.010  49.394  71.330  1.00  0.00           O
ATOM   5012  H1  TIP3 1668       6.087  50.148  71.915  1.00  0.00           H
ATOM   5013  H2  TIP3 1668       5.469  48.770  71.813  1.00  0.00           H
ATOM   5014  OH2 TIP3 1669       0.035  36.722  24.410  1.00  0.00           O
ATOM   5015  H1  TIP3 1669      -0.187  37.501  23.901  1.00  0.00           H
ATOM   5016  H2  TIP3 1669      -0.170  36.959  25.315  1.00  0.00           H
ATOM   5017  OH2 TIP3 1670      26.802  61.449  18.853  1.00  0.00           O
ATOM   5018  H1  TIP3 1670      25.990  61.657  18.392  1.00  0.00           H
ATOM   5019  H2  TIP3 1670      27.492  61.821  18.304  1.00  0.00           H
ATOM   5020  OH2 TIP3 1671       1.189  41.733  23.688  1.00  0.00           O
ATOM   5021  H1  TIP3 1671       1.723  42.524  23.616  1.00  0.00           H
ATOM   5022  H2  TIP3 1671       0.305  42.019  23.457  1.00  0.00           H
ATOM   5023  OH2 TIP3 1672      26.155  50.327   3.344  1.00  0.00           O
ATOM   5024  H1  TIP3 1672      26.743  49.880   2.736  1.00  0.00           H
ATOM   5025  H2  TIP3 1672      25.322  50.384   2.876  1.00  0.00           H
ATOM   5026  OH2 TIP3 1673      10.572  55.287   2.453  1.00  0.00           O
ATOM   5027  H1  TIP3 1673      10.411  54.446   2.882  1.00  0.00           H
ATOM   5028  H2  TIP3 1673      11.430  55.561   2.776  1.00  0.00           H
ATOM   5029  OH2 TIP3 1674      16.957  46.892  52.431  1.00  0.00           O
ATOM   5030  H1  TIP3 1674      16.291  47.204  51.818  1.00  0.00           H
ATOM   5031  H2  TIP3 1674      16.876  47.473  53.188  1.00  0.00           H
ATOM   5032  OH2 TIP3 1675      17.210  49.595  19.709  1.00  0.00           O
ATOM   5033  H1  TIP3 1675      16.339  49.246  19.897  1.00  0.00           H
ATOM   5034  H2  TIP3 1675      17.385  50.203  20.427  1.00  0.00           H
ATOM   5035  OH2 TIP3 1676      36.474  67.343  19.007  1.00  0.00           O
ATOM   5036  H1  TIP3 1676      36.441  66.622  19.636  1.00  0.00           H
ATOM   5037  H2  TIP3 1676      35.909  68.017  19.385  1.00  0.00           H
ATOM   5038  OH2 TIP3 1677       9.803  57.549   8.319  1.00  0.00           O
ATOM   5039  H1  TIP3 1677      10.458  57.751   8.986  1.00  0.00           H
ATOM   5040  H2  TIP3 1677       9.114  58.200   8.455  1.00  0.00           H
ATOM   5041  OH2 TIP3 1678      46.302  57.967  70.943  1.00  0.00           O
ATOM   5042  H1  TIP3 1678      47.228  58.146  71.107  1.00  0.00           H
ATOM   5043  H2  TIP3 1678      46.257  57.779  70.005  1.00  0.00           H
ATOM   5044  OH2 TIP3 1679      25.800  54.759  20.679  1.00  0.00           O
ATOM   5045  H1  TIP3 1679      25.108  54.965  20.051  1.00  0.00           H
ATOM   5046  H2  TIP3 1679      25.517  53.941  21.088  1.00  0.00           H
ATOM   5047  OH2 TIP3 1680       2.368  57.490  29.519  1.00  0.00           O
ATOM   5048  H1  TIP3 1680       2.632  57.154  30.375  1.00  0.00           H
ATOM   5049  H2  TIP3 1680       1.487  57.141  29.385  1.00  0.00           H
ATOM   5050  OH2 TIP3 1681      33.959  62.208  31.508  1.00  0.00           O
ATOM   5051  H1  TIP3 1681      33.019  62.345  31.625  1.00  0.00           H
ATOM   5052  H2  TIP3 1681      34.166  62.653  30.686  1.00  0.00           H
ATOM   5053  OH2 TIP3 1682      70.159  53.471   8.076  1.00  0.00           O
ATOM   5054  H1  TIP3 1682      70.979  53.777   8.463  1.00  0.00           H
ATOM   5055  H2  TIP3 1682      70.237  52.517   8.072  1.00  0.00           H
ATOM   5056  OH2 TIP3 1683      36.700  45.646  10.098  1.00  0.00           O
ATOM   5057  H1  TIP3 1683      37.468  45.403  10.614  1.00  0.00           H
ATOM   5058  H2  TIP3 1683      36.228  46.271  10.648  1.00  0.00           H
ATOM   5059  OH2 TIP3 1684      70.130  64.828  59.057  1.00  0.00           O
ATOM   5060  H1  TIP3 1684      70.477  64.672  58.179  1.00  0.00           H
ATOM   5061  H2  TIP3 1684      70.711  64.335  59.636  1.00  0.00           H
[truncated: 2,719,350 more chars]
