# Supplementary material for: Permeation enhancer-induced membrane defects assist the oral absorption of peptide drugs
Source: Nat Commun. 2025 Oct 28;16:9512. doi: 10.1038/s41467-025-64891-0 (PMC12568990; doi:10.1038/s41467-025-64891-0)
Supplement: Supplementary file 20 — Supplementary Data 1 [file 41467_2025_64891_MOESM20_ESM.zip › Supplementary_Data_1/Trajectory_shown_in_Supplementary_Video_8_First_Frame.pdb]

TITLE     Title
REMARK    THIS IS A SIMULATION BOX
CRYST1   93.162   93.162   93.162  90.00  90.00  90.00 P 1           1
MODEL        1
ATOM      1  OW  SOL     1      32.486   2.920  80.202  1.00  0.00           O
ATOM      2  HW1 SOL     1      31.895   3.264  80.872  1.00  0.00           H
ATOM      3  HW2 SOL     1      33.215   3.540  80.184  1.00  0.00           H
ATOM      4  OW  SOL     2       9.388  75.492   8.000  1.00  0.00           O
ATOM      5  HW1 SOL     2      10.006  75.263   8.695  1.00  0.00           H
ATOM      6  HW2 SOL     2       8.724  74.804   8.035  1.00  0.00           H
ATOM      7  OW  SOL     3      13.485  91.460   0.509  1.00  0.00           O
ATOM      8  HW1 SOL     3      13.588  92.398   0.669  1.00  0.00           H
ATOM      9  HW2 SOL     3      12.586  91.367   0.193  1.00  0.00           H
ATOM     10  OW  SOL     4      91.815  27.929  19.123  1.00  0.00           O
ATOM     11  HW1 SOL     4      92.603  28.115  19.633  1.00  0.00           H
ATOM     12  HW2 SOL     4      92.124  27.851  18.221  1.00  0.00           H
ATOM     13  OW  SOL     5       2.266  13.150  75.078  1.00  0.00           O
ATOM     14  HW1 SOL     5       2.359  12.505  75.779  1.00  0.00           H
ATOM     15  HW2 SOL     5       3.163  13.332  74.798  1.00  0.00           H
ATOM     16  OW  SOL     6      21.902   1.647  36.358  1.00  0.00           O
ATOM     17  HW1 SOL     6      21.638   2.025  35.520  1.00  0.00           H
ATOM     18  HW2 SOL     6      22.791   1.975  36.500  1.00  0.00           H
ATOM     19  OW  SOL     7      22.612  18.905  21.607  1.00  0.00           O
ATOM     20  HW1 SOL     7      21.872  19.480  21.804  1.00  0.00           H
ATOM     21  HW2 SOL     7      23.363  19.495  21.544  1.00  0.00           H
ATOM     22  OW  SOL     8      92.295   7.226   2.468  1.00  0.00           O
ATOM     23  HW1 SOL     8      92.001   7.924   1.883  1.00  0.00           H
ATOM     24  HW2 SOL     8      92.076   6.417   2.006  1.00  0.00           H
ATOM     25  OW  SOL     9       7.048  85.299  31.390  1.00  0.00           O
ATOM     26  HW1 SOL     9       7.040  85.908  32.129  1.00  0.00           H
ATOM     27  HW2 SOL     9       6.651  85.789  30.670  1.00  0.00           H
ATOM     28  OW  SOL    10       8.688  88.371  14.235  1.00  0.00           O
ATOM     29  HW1 SOL    10       7.769  88.268  13.989  1.00  0.00           H
ATOM     30  HW2 SOL    10       8.936  87.521  14.600  1.00  0.00           H
ATOM     31  OW  SOL    11      11.559  61.251  20.638  1.00  0.00           O
ATOM     32  HW1 SOL    11      10.737  60.766  20.565  1.00  0.00           H
ATOM     33  HW2 SOL    11      12.211  60.585  20.856  1.00  0.00           H
ATOM     34  OW  SOL    12      10.551  88.011  28.940  1.00  0.00           O
ATOM     35  HW1 SOL    12       9.851  88.463  28.470  1.00  0.00           H
ATOM     36  HW2 SOL    12      10.438  87.089  28.709  1.00  0.00           H
ATOM     37  OW  SOL    13      88.001  68.145  82.151  1.00  0.00           O
ATOM     38  HW1 SOL    13      87.873  68.553  83.008  1.00  0.00           H
ATOM     39  HW2 SOL    13      88.659  67.467  82.304  1.00  0.00           H
ATOM     40  OW  SOL    14      20.319  10.126   8.801  1.00  0.00           O
ATOM     41  HW1 SOL    14      19.720   9.452   8.480  1.00  0.00           H
ATOM     42  HW2 SOL    14      19.863  10.951   8.634  1.00  0.00           H
ATOM     43  OW  SOL    15       4.286  14.163  23.823  1.00  0.00           O
ATOM     44  HW1 SOL    15       4.824  14.704  24.401  1.00  0.00           H
ATOM     45  HW2 SOL    15       3.700  14.784  23.390  1.00  0.00           H
ATOM     46  OW  SOL    16      13.268  21.989  85.547  1.00  0.00           O
ATOM     47  HW1 SOL    16      13.553  21.150  85.909  1.00  0.00           H
ATOM     48  HW2 SOL    16      12.405  22.136  85.935  1.00  0.00           H
ATOM     49  OW  SOL    17      14.351   9.647  28.242  1.00  0.00           O
ATOM     50  HW1 SOL    17      14.129   8.733  28.418  1.00  0.00           H
ATOM     51  HW2 SOL    17      13.562  10.135  28.476  1.00  0.00           H
ATOM     52  OW  SOL    18      91.758   5.419  92.155  1.00  0.00           O
ATOM     53  HW1 SOL    18      91.518   4.982  92.972  1.00  0.00           H
ATOM     54  HW2 SOL    18      92.653   5.726  92.301  1.00  0.00           H
ATOM     55  OW  SOL    19       0.974  81.661  16.736  1.00  0.00           O
ATOM     56  HW1 SOL    19       1.378  81.786  17.595  1.00  0.00           H
ATOM     57  HW2 SOL    19       0.971  82.533  16.342  1.00  0.00           H
ATOM     58  OW  SOL    20      81.150  10.525   1.314  1.00  0.00           O
ATOM     59  HW1 SOL    20      82.053  10.751   1.088  1.00  0.00           H
ATOM     60  HW2 SOL    20      81.147   9.569   1.361  1.00  0.00           H
ATOM     61  OW  SOL    21      34.700  27.136  85.161  1.00  0.00           O
ATOM     62  HW1 SOL    21      34.209  27.701  84.564  1.00  0.00           H
ATOM     63  HW2 SOL    21      35.285  26.637  84.591  1.00  0.00           H
ATOM     64  OW  SOL    22       8.189  41.286  10.462  1.00  0.00           O
ATOM     65  HW1 SOL    22       8.973  41.836  10.452  1.00  0.00           H
ATOM     66  HW2 SOL    22       7.846  41.373  11.352  1.00  0.00           H
ATOM     67  OW  SOL    23       0.728  82.970  84.154  1.00  0.00           O
ATOM     68  HW1 SOL    23       1.271  82.688  83.417  1.00  0.00           H
ATOM     69  HW2 SOL    23       0.400  83.831  83.893  1.00  0.00           H
ATOM     70  OW  SOL    24      31.716  84.228  73.460  1.00  0.00           O
ATOM     71  HW1 SOL    24      31.588  84.818  74.203  1.00  0.00           H
ATOM     72  HW2 SOL    24      30.910  84.307  72.950  1.00  0.00           H
ATOM     73  OW  SOL    25      22.648  62.831  33.108  1.00  0.00           O
ATOM     74  HW1 SOL    25      22.942  63.085  32.233  1.00  0.00           H
ATOM     75  HW2 SOL    25      23.292  62.186  33.400  1.00  0.00           H
ATOM     76  OW  SOL    26      19.838   9.722   4.940  1.00  0.00           O
ATOM     77  HW1 SOL    26      20.010   8.969   4.375  1.00  0.00           H
ATOM     78  HW2 SOL    26      19.486   9.343   5.746  1.00  0.00           H
ATOM     79  OW  SOL    27       8.694  20.450   2.688  1.00  0.00           O
ATOM     80  HW1 SOL    27       9.424  19.839   2.786  1.00  0.00           H
ATOM     81  HW2 SOL    27       7.988  20.066   3.208  1.00  0.00           H
ATOM     82  OW  SOL    28       7.710   3.832  29.716  1.00  0.00           O
ATOM     83  HW1 SOL    28       6.810   4.127  29.859  1.00  0.00           H
ATOM     84  HW2 SOL    28       7.866   3.193  30.412  1.00  0.00           H
ATOM     85  OW  SOL    29       3.453  16.334  88.030  1.00  0.00           O
ATOM     86  HW1 SOL    29       3.876  15.499  87.828  1.00  0.00           H
ATOM     87  HW2 SOL    29       2.587  16.092  88.358  1.00  0.00           H
ATOM     88  OW  SOL    30      11.659  12.801  34.107  1.00  0.00           O
ATOM     89  HW1 SOL    30      12.499  12.550  33.721  1.00  0.00           H
ATOM     90  HW2 SOL    30      11.070  12.894  33.358  1.00  0.00           H
ATOM     91  OW  SOL    31      87.431   5.408  18.211  1.00  0.00           O
ATOM     92  HW1 SOL    31      87.714   6.273  17.915  1.00  0.00           H
ATOM     93  HW2 SOL    31      88.056   4.802  17.813  1.00  0.00           H
ATOM     94  OW  SOL    32       3.343   5.139   8.493  1.00  0.00           O
ATOM     95  HW1 SOL    32       3.759   4.909   9.323  1.00  0.00           H
ATOM     96  HW2 SOL    32       3.793   5.935   8.211  1.00  0.00           H
ATOM     97  OW  SOL    33      86.254  25.045  93.030  1.00  0.00           O
ATOM     98  HW1 SOL    33      86.067  25.866  93.484  1.00  0.00           H
ATOM     99  HW2 SOL    33      85.552  24.454  93.304  1.00  0.00           H
ATOM    100  OW  SOL    34       4.246   1.099  29.393  1.00  0.00           O
ATOM    101  HW1 SOL    34       3.909   1.836  29.903  1.00  0.00           H
ATOM    102  HW2 SOL    34       4.675   1.505  28.640  1.00  0.00           H
ATOM    103  OW  SOL    35      18.787  88.804   7.981  1.00  0.00           O
ATOM    104  HW1 SOL    35      19.443  88.280   7.522  1.00  0.00           H
ATOM    105  HW2 SOL    35      18.802  88.474   8.879  1.00  0.00           H
ATOM    106  OW  SOL    36      92.691   9.186  90.381  1.00  0.00           O
ATOM    107  HW1 SOL    36      91.929   9.764  90.392  1.00  0.00           H
ATOM    108  HW2 SOL    36      93.442   9.778  90.397  1.00  0.00           H
ATOM    109  OW  SOL    37      11.848   4.736  85.042  1.00  0.00           O
ATOM    110  HW1 SOL    37      12.295   3.919  84.821  1.00  0.00           H
ATOM    111  HW2 SOL    37      11.125   4.468  85.609  1.00  0.00           H
ATOM    112  OW  SOL    38      85.710   7.764   5.159  1.00  0.00           O
ATOM    113  HW1 SOL    38      85.736   7.981   4.227  1.00  0.00           H
ATOM    114  HW2 SOL    38      85.177   6.970   5.205  1.00  0.00           H
ATOM    115  OW  SOL    39      90.937  68.132   6.961  1.00  0.00           O
ATOM    116  HW1 SOL    39      91.057  69.081   6.916  1.00  0.00           H
ATOM    117  HW2 SOL    39      90.525  67.983   7.812  1.00  0.00           H
ATOM    118  OW  SOL    40      21.024  15.109  27.148  1.00  0.00           O
ATOM    119  HW1 SOL    40      20.922  14.236  27.525  1.00  0.00           H
ATOM    120  HW2 SOL    40      21.329  15.651  27.876  1.00  0.00           H
ATOM    121  OW  SOL    41      91.824   8.016   8.969  1.00  0.00           O
ATOM    122  HW1 SOL    41      91.757   8.606   9.719  1.00  0.00           H
ATOM    123  HW2 SOL    41      90.923   7.744   8.795  1.00  0.00           H
ATOM    124  OW  SOL    42      10.727  84.961  92.537  1.00  0.00           O
ATOM    125  HW1 SOL    42      10.300  85.550  91.916  1.00  0.00           H
ATOM    126  HW2 SOL    42      10.700  84.103  92.113  1.00  0.00           H
ATOM    127  OW  SOL    43      88.514  66.522   5.786  1.00  0.00           O
ATOM    128  HW1 SOL    43      88.660  66.670   6.721  1.00  0.00           H
ATOM    129  HW2 SOL    43      88.463  65.570   5.699  1.00  0.00           H
ATOM    130  OW  SOL    44       1.794   6.140  26.132  1.00  0.00           O
ATOM    131  HW1 SOL    44       2.393   6.683  25.620  1.00  0.00           H
ATOM    132  HW2 SOL    44       0.949   6.583  26.061  1.00  0.00           H
ATOM    133  OW  SOL    45      77.284  24.068  56.316  1.00  0.00           O
ATOM    134  HW1 SOL    45      77.462  24.332  57.219  1.00  0.00           H
ATOM    135  HW2 SOL    45      77.375  23.115  56.322  1.00  0.00           H
ATOM    136  OW  SOL    46       7.195   4.016   3.447  1.00  0.00           O
ATOM    137  HW1 SOL    46       6.315   4.237   3.144  1.00  0.00           H
ATOM    138  HW2 SOL    46       7.059   3.603   4.300  1.00  0.00           H
ATOM    139  OW  SOL    47      28.035  15.550  86.801  1.00  0.00           O
ATOM    140  HW1 SOL    47      27.872  15.786  87.714  1.00  0.00           H
ATOM    141  HW2 SOL    47      28.254  16.379  86.375  1.00  0.00           H
ATOM    142  OW  SOL    48      59.243  21.228  93.137  1.00  0.00           O
ATOM    143  HW1 SOL    48      58.637  21.957  93.005  1.00  0.00           H
ATOM    144  HW2 SOL    48      59.854  21.287  92.402  1.00  0.00           H
ATOM    145  OW  SOL    49      39.595  71.756  20.406  1.00  0.00           O
ATOM    146  HW1 SOL    49      39.491  70.939  19.918  1.00  0.00           H
ATOM    147  HW2 SOL    49      40.517  71.768  20.661  1.00  0.00           H
ATOM    148  OW  SOL    50      80.790   0.301  80.135  1.00  0.00           O
ATOM    149  HW1 SOL    50      80.938  -0.619  80.353  1.00  0.00           H
ATOM    150  HW2 SOL    50      81.399   0.782  80.696  1.00  0.00           H
ATOM    151  OW  SOL    51       6.612   1.762  23.077  1.00  0.00           O
ATOM    152  HW1 SOL    51       5.770   2.203  23.193  1.00  0.00           H
ATOM    153  HW2 SOL    51       7.172   2.420  22.666  1.00  0.00           H
ATOM    154  OW  SOL    52      21.769  12.909  46.059  1.00  0.00           O
ATOM    155  HW1 SOL    52      21.503  11.993  45.985  1.00  0.00           H
ATOM    156  HW2 SOL    52      22.717  12.875  46.187  1.00  0.00           H
ATOM    157  OW  SOL    53      79.177  26.429  82.542  1.00  0.00           O
ATOM    158  HW1 SOL    53      79.298  25.645  83.079  1.00  0.00           H
ATOM    159  HW2 SOL    53      79.792  27.066  82.906  1.00  0.00           H
ATOM    160  OW  SOL    54      32.961  27.784   8.411  1.00  0.00           O
ATOM    161  HW1 SOL    54      32.372  28.110   9.091  1.00  0.00           H
ATOM    162  HW2 SOL    54      32.395  27.289   7.819  1.00  0.00           H
ATOM    163  OW  SOL    55      80.263  23.581  25.557  1.00  0.00           O
ATOM    164  HW1 SOL    55      80.745  23.992  24.840  1.00  0.00           H
ATOM    165  HW2 SOL    55      79.361  23.527  25.241  1.00  0.00           H
ATOM    166  OW  SOL    56      21.732  46.851  11.691  1.00  0.00           O
ATOM    167  HW1 SOL    56      21.953  46.550  10.810  1.00  0.00           H
ATOM    168  HW2 SOL    56      20.927  46.382  11.910  1.00  0.00           H
ATOM    169  OW  SOL    57       4.923  67.524  91.255  1.00  0.00           O
ATOM    170  HW1 SOL    57       4.253  67.955  90.725  1.00  0.00           H
ATOM    171  HW2 SOL    57       5.733  67.988  91.042  1.00  0.00           H
ATOM    172  OW  SOL    58       3.497   1.603  79.661  1.00  0.00           O
ATOM    173  HW1 SOL    58       3.313   1.857  78.757  1.00  0.00           H
ATOM    174  HW2 SOL    58       2.664   1.719  80.118  1.00  0.00           H
ATOM    175  OW  SOL    59      33.327  25.853  26.013  1.00  0.00           O
ATOM    176  HW1 SOL    59      33.721  26.297  25.261  1.00  0.00           H
ATOM    177  HW2 SOL    59      33.393  26.487  26.727  1.00  0.00           H
ATOM    178  OW  SOL    60      91.086  69.043   3.229  1.00  0.00           O
ATOM    179  HW1 SOL    60      90.193  68.703   3.181  1.00  0.00           H
ATOM    180  HW2 SOL    60      91.075  69.828   2.682  1.00  0.00           H
ATOM    181  OW  SOL    61      90.760  22.676   7.010  1.00  0.00           O
ATOM    182  HW1 SOL    61      90.459  21.901   6.535  1.00  0.00           H
ATOM    183  HW2 SOL    61      91.505  22.368   7.526  1.00  0.00           H
ATOM    184  OW  SOL    62      90.583   2.573  84.606  1.00  0.00           O
ATOM    185  HW1 SOL    62      90.685   2.840  85.519  1.00  0.00           H
ATOM    186  HW2 SOL    62      90.837   3.346  84.101  1.00  0.00           H
ATOM    187  OW  SOL    63      17.189  19.028   7.109  1.00  0.00           O
ATOM    188  HW1 SOL    63      17.847  19.128   7.796  1.00  0.00           H
ATOM    189  HW2 SOL    63      17.586  18.423   6.482  1.00  0.00           H
ATOM    190  OW  SOL    64      91.036   0.041  76.242  1.00  0.00           O
ATOM    191  HW1 SOL    64      91.867   0.267  76.659  1.00  0.00           H
ATOM    192  HW2 SOL    64      91.286  -0.383  75.421  1.00  0.00           H
ATOM    193  OW  SOL    65      82.378  16.600  84.610  1.00  0.00           O
ATOM    194  HW1 SOL    65      82.739  17.324  84.099  1.00  0.00           H
ATOM    195  HW2 SOL    65      82.767  16.701  85.479  1.00  0.00           H
ATOM    196  OW  SOL    66      40.527   8.738  93.064  1.00  0.00           O
ATOM    197  HW1 SOL    66      40.647   9.627  92.731  1.00  0.00           H
ATOM    198  HW2 SOL    66      41.208   8.225  92.630  1.00  0.00           H
ATOM    199  OW  SOL    67      14.143  12.086  15.353  1.00  0.00           O
ATOM    200  HW1 SOL    67      14.215  11.268  15.843  1.00  0.00           H
ATOM    201  HW2 SOL    67      13.309  12.462  15.634  1.00  0.00           H
ATOM    202  OW  SOL    68       9.286   4.252  14.443  1.00  0.00           O
ATOM    203  HW1 SOL    68      10.120   3.790  14.365  1.00  0.00           H
ATOM    204  HW2 SOL    68       9.501   5.167  14.264  1.00  0.00           H
ATOM    205  OW  SOL    69       5.150  71.873  15.320  1.00  0.00           O
ATOM    206  HW1 SOL    69       5.693  72.624  15.083  1.00  0.00           H
ATOM    207  HW2 SOL    69       4.907  71.479  14.482  1.00  0.00           H
ATOM    208  OW  SOL    70      35.522  54.278  81.167  1.00  0.00           O
ATOM    209  HW1 SOL    70      35.069  54.801  81.829  1.00  0.00           H
ATOM    210  HW2 SOL    70      35.127  54.547  80.337  1.00  0.00           H
ATOM    211  OW  SOL    71       6.162  74.352  92.519  1.00  0.00           O
ATOM    212  HW1 SOL    71       6.603  74.427  93.365  1.00  0.00           H
ATOM    213  HW2 SOL    71       5.572  75.105  92.488  1.00  0.00           H
ATOM    214  OW  SOL    72      33.558  82.428  11.961  1.00  0.00           O
ATOM    215  HW1 SOL    72      34.239  82.995  12.320  1.00  0.00           H
ATOM    216  HW2 SOL    72      33.895  81.540  12.084  1.00  0.00           H
ATOM    217  OW  SOL    73       4.351  14.808   2.808  1.00  0.00           O
ATOM    218  HW1 SOL    73       3.941  14.212   3.434  1.00  0.00           H
ATOM    219  HW2 SOL    73       4.615  14.247   2.079  1.00  0.00           H
ATOM    220  OW  SOL    74      13.975   7.222   4.855  1.00  0.00           O
ATOM    221  HW1 SOL    74      13.517   6.431   5.140  1.00  0.00           H
ATOM    222  HW2 SOL    74      13.995   7.157   3.900  1.00  0.00           H
ATOM    223  OW  SOL    75       6.675  37.537   4.930  1.00  0.00           O
ATOM    224  HW1 SOL    75       5.851  37.054   4.992  1.00  0.00           H
ATOM    225  HW2 SOL    75       6.680  37.892   4.041  1.00  0.00           H
ATOM    226  OW  SOL    76      13.066  85.694   0.738  1.00  0.00           O
ATOM    227  HW1 SOL    76      12.408  86.272   1.125  1.00  0.00           H
ATOM    228  HW2 SOL    76      12.693  85.436  -0.105  1.00  0.00           H
ATOM    229  OW  SOL    77       7.822   8.281  22.307  1.00  0.00           O
ATOM    230  HW1 SOL    77       8.172   9.155  22.481  1.00  0.00           H
ATOM    231  HW2 SOL    77       7.281   8.391  21.526  1.00  0.00           H
ATOM    232  OW  SOL    78      17.499  63.562  34.072  1.00  0.00           O
ATOM    233  HW1 SOL    78      17.264  63.203  34.928  1.00  0.00           H
ATOM    234  HW2 SOL    78      18.451  63.468  34.025  1.00  0.00           H
ATOM    235  OW  SOL    79       3.008  92.475  44.687  1.00  0.00           O
ATOM    236  HW1 SOL    79       3.516  92.836  45.413  1.00  0.00           H
ATOM    237  HW2 SOL    79       2.614  93.240  44.267  1.00  0.00           H
ATOM    238  OW  SOL    80      28.706  77.483  87.519  1.00  0.00           O
ATOM    239  HW1 SOL    80      27.891  77.946  87.711  1.00  0.00           H
ATOM    240  HW2 SOL    80      29.215  78.099  86.993  1.00  0.00           H
ATOM    241  OW  SOL    81      91.643  88.626   3.328  1.00  0.00           O
ATOM    242  HW1 SOL    81      91.235  89.278   3.898  1.00  0.00           H
ATOM    243  HW2 SOL    81      91.225  87.800   3.572  1.00  0.00           H
ATOM    244  OW  SOL    82      89.403   8.190  80.209  1.00  0.00           O
ATOM    245  HW1 SOL    82      89.755   7.675  80.935  1.00  0.00           H
ATOM    246  HW2 SOL    82      88.468   8.267  80.399  1.00  0.00           H
ATOM    247  OW  SOL    83      36.119  17.048   1.140  1.00  0.00           O
ATOM    248  HW1 SOL    83      36.817  17.556   0.726  1.00  0.00           H
ATOM    249  HW2 SOL    83      35.721  17.654   1.765  1.00  0.00           H
ATOM    250  OW  SOL    84      33.474  17.149  84.215  1.00  0.00           O
ATOM    251  HW1 SOL    84      32.677  16.648  84.387  1.00  0.00           H
ATOM    252  HW2 SOL    84      33.920  16.661  83.523  1.00  0.00           H
ATOM    253  OW  SOL    85       9.263   8.026  79.928  1.00  0.00           O
ATOM    254  HW1 SOL    85       8.929   8.336  80.770  1.00  0.00           H
ATOM    255  HW2 SOL    85       9.059   8.731  79.314  1.00  0.00           H
ATOM    256  OW  SOL    86      10.731   1.764  18.575  1.00  0.00           O
ATOM    257  HW1 SOL    86      11.293   2.538  18.613  1.00  0.00           H
ATOM    258  HW2 SOL    86       9.921   2.033  19.008  1.00  0.00           H
ATOM    259  OW  SOL    87      22.068  17.185  91.009  1.00  0.00           O
ATOM    260  HW1 SOL    87      22.339  16.295  91.238  1.00  0.00           H
ATOM    261  HW2 SOL    87      22.703  17.466  90.350  1.00  0.00           H
ATOM    262  OW  SOL    88       9.194   9.427  83.973  1.00  0.00           O
ATOM    263  HW1 SOL    88       8.497   8.796  84.153  1.00  0.00           H
ATOM    264  HW2 SOL    88       9.789   9.348  84.719  1.00  0.00           H
ATOM    265  OW  SOL    89      89.798   8.795   6.575  1.00  0.00           O
ATOM    266  HW1 SOL    89      89.304   8.009   6.808  1.00  0.00           H
ATOM    267  HW2 SOL    89      90.370   8.516   5.861  1.00  0.00           H
ATOM    268  OW  SOL    90      18.346  86.291  18.807  1.00  0.00           O
ATOM    269  HW1 SOL    90      19.157  86.028  19.241  1.00  0.00           H
ATOM    270  HW2 SOL    90      18.270  87.228  18.987  1.00  0.00           H
ATOM    271  OW  SOL    91      16.293  30.564  92.279  1.00  0.00           O
ATOM    272  HW1 SOL    91      15.530  30.136  91.891  1.00  0.00           H
ATOM    273  HW2 SOL    91      16.268  31.457  91.935  1.00  0.00           H
ATOM    274  OW  SOL    92       6.870   8.209  27.792  1.00  0.00           O
ATOM    275  HW1 SOL    92       6.841   8.486  26.876  1.00  0.00           H
ATOM    276  HW2 SOL    92       7.619   7.614  27.838  1.00  0.00           H
ATOM    277  OW  SOL    93      12.755  79.109   0.903  1.00  0.00           O
ATOM    278  HW1 SOL    93      12.647  79.939   1.368  1.00  0.00           H
ATOM    279  HW2 SOL    93      12.694  78.441   1.586  1.00  0.00           H
ATOM    280  OW  SOL    94      35.758   9.078  28.761  1.00  0.00           O
ATOM    281  HW1 SOL    94      36.371   9.812  28.789  1.00  0.00           H
ATOM    282  HW2 SOL    94      36.116   8.442  29.380  1.00  0.00           H
ATOM    283  OW  SOL    95      12.212  83.877  34.926  1.00  0.00           O
ATOM    284  HW1 SOL    95      12.235  84.762  35.290  1.00  0.00           H
ATOM    285  HW2 SOL    95      11.685  83.376  35.548  1.00  0.00           H
ATOM    286  OW  SOL    96      23.482  80.489  23.672  1.00  0.00           O
ATOM    287  HW1 SOL    96      24.066  80.951  24.273  1.00  0.00           H
ATOM    288  HW2 SOL    96      23.247  79.685  24.137  1.00  0.00           H
ATOM    289  OW  SOL    97      80.395  11.024  25.782  1.00  0.00           O
ATOM    290  HW1 SOL    97      80.460  10.310  25.148  1.00  0.00           H
ATOM    291  HW2 SOL    97      81.160  10.913  26.347  1.00  0.00           H
ATOM    292  OW  SOL    98      90.435  10.675  90.108  1.00  0.00           O
ATOM    293  HW1 SOL    98      90.431  10.815  89.161  1.00  0.00           H
ATOM    294  HW2 SOL    98      89.644  11.115  90.419  1.00  0.00           H
ATOM    295  OW  SOL    99       9.211  25.051  81.480  1.00  0.00           O
ATOM    296  HW1 SOL    99       8.402  25.246  81.953  1.00  0.00           H
ATOM    297  HW2 SOL    99       9.614  24.338  81.975  1.00  0.00           H
ATOM    298  OW  SOL   100       0.068  14.653   7.500  1.00  0.00           O
ATOM    299  HW1 SOL   100       0.653  15.132   8.088  1.00  0.00           H
ATOM    300  HW2 SOL   100      -0.530  15.319   7.161  1.00  0.00           H
ATOM    301  OW  SOL   101      90.726  86.098  12.032  1.00  0.00           O
ATOM    302  HW1 SOL   101      91.114  85.566  12.726  1.00  0.00           H
ATOM    303  HW2 SOL   101      91.089  85.738  11.222  1.00  0.00           H
ATOM    304  OW  SOL   102      23.538  85.112  79.723  1.00  0.00           O
ATOM    305  HW1 SOL   102      24.481  85.145  79.882  1.00  0.00           H
ATOM    306  HW2 SOL   102      23.441  85.363  78.804  1.00  0.00           H
ATOM    307  OW  SOL   103      72.246  11.383  32.169  1.00  0.00           O
ATOM    308  HW1 SOL   103      73.054  10.873  32.219  1.00  0.00           H
ATOM    309  HW2 SOL   103      72.230  11.721  31.274  1.00  0.00           H
ATOM    310  OW  SOL   104      81.130  86.752   8.414  1.00  0.00           O
ATOM    311  HW1 SOL   104      80.244  86.406   8.517  1.00  0.00           H
ATOM    312  HW2 SOL   104      81.357  87.092   9.280  1.00  0.00           H
ATOM    313  OW  SOL   105       8.459  74.194  15.590  1.00  0.00           O
ATOM    314  HW1 SOL   105       8.086  74.777  16.251  1.00  0.00           H
ATOM    315  HW2 SOL   105       7.772  74.107  14.930  1.00  0.00           H
ATOM    316  OW  SOL   106      28.559  75.735  13.188  1.00  0.00           O
ATOM    317  HW1 SOL   106      27.763  76.017  13.637  1.00  0.00           H
ATOM    318  HW2 SOL   106      29.112  75.376  13.882  1.00  0.00           H
ATOM    319  OW  SOL   107      79.341   6.842  70.270  1.00  0.00           O
ATOM    320  HW1 SOL   107      79.913   7.436  70.755  1.00  0.00           H
ATOM    321  HW2 SOL   107      79.567   5.971  70.596  1.00  0.00           H
ATOM    322  OW  SOL   108       8.022  14.902  22.956  1.00  0.00           O
ATOM    323  HW1 SOL   108       8.798  15.460  22.896  1.00  0.00           H
ATOM    324  HW2 SOL   108       8.367  14.009  22.942  1.00  0.00           H
ATOM    325  OW  SOL   109      18.952   8.765  93.017  1.00  0.00           O
ATOM    326  HW1 SOL   109      19.882   8.786  92.791  1.00  0.00           H
ATOM    327  HW2 SOL   109      18.863   8.005  93.592  1.00  0.00           H
ATOM    328  OW  SOL   110      52.375  75.866  23.830  1.00  0.00           O
ATOM    329  HW1 SOL   110      52.288  76.800  24.018  1.00  0.00           H
ATOM    330  HW2 SOL   110      51.488  75.581  23.613  1.00  0.00           H
ATOM    331  OW  SOL   111      87.741  14.013  82.808  1.00  0.00           O
ATOM    332  HW1 SOL   111      86.814  14.201  82.658  1.00  0.00           H
ATOM    333  HW2 SOL   111      87.952  13.327  82.175  1.00  0.00           H
ATOM    334  OW  SOL   112      91.013  84.834   9.097  1.00  0.00           O
ATOM    335  HW1 SOL   112      90.962  83.894   9.270  1.00  0.00           H
ATOM    336  HW2 SOL   112      91.253  84.895   8.172  1.00  0.00           H
ATOM    337  OW  SOL   113       1.522  34.020  18.551  1.00  0.00           O
ATOM    338  HW1 SOL   113       1.640  33.881  17.611  1.00  0.00           H
ATOM    339  HW2 SOL   113       0.642  34.390  18.629  1.00  0.00           H
ATOM    340  OW  SOL   114      83.651  16.132  11.874  1.00  0.00           O
ATOM    341  HW1 SOL   114      84.183  16.351  12.639  1.00  0.00           H
ATOM    342  HW2 SOL   114      84.092  16.565  11.143  1.00  0.00           H
ATOM    343  OW  SOL   115      85.059  86.587  20.670  1.00  0.00           O
ATOM    344  HW1 SOL   115      85.109  85.640  20.538  1.00  0.00           H
ATOM    345  HW2 SOL   115      84.780  86.933  19.821  1.00  0.00           H
ATOM    346  OW  SOL   116      90.758  81.359   6.081  1.00  0.00           O
ATOM    347  HW1 SOL   116      91.124  80.791   6.759  1.00  0.00           H
ATOM    348  HW2 SOL   116      90.555  80.767   5.357  1.00  0.00           H
ATOM    349  OW  SOL   117      93.014   0.271  11.222  1.00  0.00           O
ATOM    350  HW1 SOL   117      93.313  -0.568  10.871  1.00  0.00           H
ATOM    351  HW2 SOL   117      93.150   0.198  12.166  1.00  0.00           H
ATOM    352  OW  SOL   118      17.334   8.712  37.578  1.00  0.00           O
ATOM    353  HW1 SOL   118      18.226   8.391  37.709  1.00  0.00           H
ATOM    354  HW2 SOL   118      16.845   7.945  37.280  1.00  0.00           H
ATOM    355  OW  SOL   119      90.252   8.277  19.280  1.00  0.00           O
ATOM    356  HW1 SOL   119      90.104   7.383  19.588  1.00  0.00           H
ATOM    357  HW2 SOL   119      91.195   8.323  19.120  1.00  0.00           H
ATOM    358  OW  SOL   120      28.467  36.408   1.211  1.00  0.00           O
ATOM    359  HW1 SOL   120      28.107  37.135   1.719  1.00  0.00           H
ATOM    360  HW2 SOL   120      28.558  35.695   1.843  1.00  0.00           H
ATOM    361  OW  SOL   121      87.872  83.124   6.564  1.00  0.00           O
ATOM    362  HW1 SOL   121      86.951  83.377   6.509  1.00  0.00           H
ATOM    363  HW2 SOL   121      87.948  82.677   7.407  1.00  0.00           H
ATOM    364  OW  SOL   122      25.686  89.751  16.737  1.00  0.00           O
ATOM    365  HW1 SOL   122      25.350  88.856  16.790  1.00  0.00           H
ATOM    366  HW2 SOL   122      25.540  90.009  15.827  1.00  0.00           H
ATOM    367  OW  SOL   123       1.398   5.553  92.675  1.00  0.00           O
ATOM    368  HW1 SOL   123       1.424   4.957  93.424  1.00  0.00           H
ATOM    369  HW2 SOL   123       2.282   5.917  92.627  1.00  0.00           H
ATOM    370  OW  SOL   124       4.369   3.016  70.295  1.00  0.00           O
ATOM    371  HW1 SOL   124       4.935   3.786  70.240  1.00  0.00           H
ATOM    372  HW2 SOL   124       3.484   3.373  70.371  1.00  0.00           H
ATOM    373  OW  SOL   125      83.344  26.477   3.163  1.00  0.00           O
ATOM    374  HW1 SOL   125      82.963  26.851   3.957  1.00  0.00           H
ATOM    375  HW2 SOL   125      84.274  26.696   3.216  1.00  0.00           H
ATOM    376  OW  SOL   126      16.769  82.595   1.381  1.00  0.00           O
ATOM    377  HW1 SOL   126      16.456  83.499   1.405  1.00  0.00           H
ATOM    378  HW2 SOL   126      17.145  82.494   0.507  1.00  0.00           H
ATOM    379  OW  SOL   127      77.889  10.830  75.697  1.00  0.00           O
ATOM    380  HW1 SOL   127      78.213  11.723  75.815  1.00  0.00           H
ATOM    381  HW2 SOL   127      78.424  10.301  76.288  1.00  0.00           H
ATOM    382  OW  SOL   128      19.752   9.850  14.320  1.00  0.00           O
ATOM    383  HW1 SOL   128      20.530  10.351  14.566  1.00  0.00           H
ATOM    384  HW2 SOL   128      19.018  10.419  14.550  1.00  0.00           H
ATOM    385  OW  SOL   129       8.329   2.387  19.650  1.00  0.00           O
ATOM    386  HW1 SOL   129       8.864   2.700  20.380  1.00  0.00           H
ATOM    387  HW2 SOL   129       7.446   2.316  20.013  1.00  0.00           H
ATOM    388  OW  SOL   130      15.425  70.239  83.844  1.00  0.00           O
ATOM    389  HW1 SOL   130      14.959  70.891  84.368  1.00  0.00           H
ATOM    390  HW2 SOL   130      16.240  70.085  84.322  1.00  0.00           H
ATOM    391  OW  SOL   131       0.704  18.900  76.495  1.00  0.00           O
ATOM    392  HW1 SOL   131       1.623  18.770  76.261  1.00  0.00           H
ATOM    393  HW2 SOL   131       0.281  19.154  75.675  1.00  0.00           H
ATOM    394  OW  SOL   132      63.496   4.574  27.247  1.00  0.00           O
ATOM    395  HW1 SOL   132      62.542   4.541  27.313  1.00  0.00           H
ATOM    396  HW2 SOL   132      63.770   3.657  27.258  1.00  0.00           H
ATOM    397  OW  SOL   133      14.931  41.234  12.520  1.00  0.00           O
ATOM    398  HW1 SOL   133      15.458  41.464  13.286  1.00  0.00           H
ATOM    399  HW2 SOL   133      14.089  40.960  12.882  1.00  0.00           H
ATOM    400  OW  SOL   134       1.444   6.806   3.729  1.00  0.00           O
ATOM    401  HW1 SOL   134       1.193   6.727   4.649  1.00  0.00           H
ATOM    402  HW2 SOL   134       0.641   7.075   3.283  1.00  0.00           H
ATOM    403  OW  SOL   135      26.587  82.092  20.223  1.00  0.00           O
ATOM    404  HW1 SOL   135      26.084  81.455  20.731  1.00  0.00           H
ATOM    405  HW2 SOL   135      26.405  82.932  20.643  1.00  0.00           H
ATOM    406  OW  SOL   136       7.349   4.927  25.505  1.00  0.00           O
ATOM    407  HW1 SOL   136       7.682   4.032  25.557  1.00  0.00           H
ATOM    408  HW2 SOL   136       7.530   5.198  24.605  1.00  0.00           H
ATOM    409  OW  SOL   137      10.787   2.095  25.915  1.00  0.00           O
ATOM    410  HW1 SOL   137      11.234   1.565  25.256  1.00  0.00           H
ATOM    411  HW2 SOL   137      11.358   2.852  26.043  1.00  0.00           H
ATOM    412  OW  SOL   138       4.338  13.233  88.375  1.00  0.00           O
ATOM    413  HW1 SOL   138       4.595  12.313  88.326  1.00  0.00           H
ATOM    414  HW2 SOL   138       5.127  13.687  88.672  1.00  0.00           H
ATOM    415  OW  SOL   139      60.061  15.762  10.637  1.00  0.00           O
ATOM    416  HW1 SOL   139      59.234  16.067  10.262  1.00  0.00           H
ATOM    417  HW2 SOL   139      60.517  16.562  10.897  1.00  0.00           H
ATOM    418  OW  SOL   140      30.118  13.483  17.886  1.00  0.00           O
ATOM    419  HW1 SOL   140      29.736  14.305  17.578  1.00  0.00           H
ATOM    420  HW2 SOL   140      29.728  12.813  17.324  1.00  0.00           H
ATOM    421  OW  SOL   141       7.358  14.579  40.209  1.00  0.00           O
ATOM    422  HW1 SOL   141       8.300  14.608  40.042  1.00  0.00           H
ATOM    423  HW2 SOL   141       7.259  14.946  41.088  1.00  0.00           H
ATOM    424  OW  SOL   142      49.998  20.341   4.244  1.00  0.00           O
ATOM    425  HW1 SOL   142      49.666  20.144   3.368  1.00  0.00           H
ATOM    426  HW2 SOL   142      49.419  19.858   4.834  1.00  0.00           H
ATOM    427  OW  SOL   143       6.331  22.842  10.768  1.00  0.00           O
ATOM    428  HW1 SOL   143       6.026  21.979  11.048  1.00  0.00           H
ATOM    429  HW2 SOL   143       6.182  22.855   9.823  1.00  0.00           H
ATOM    430  OW  SOL   144       5.504  77.316  83.218  1.00  0.00           O
ATOM    431  HW1 SOL   144       5.323  77.486  84.143  1.00  0.00           H
ATOM    432  HW2 SOL   144       6.429  77.538  83.110  1.00  0.00           H
ATOM    433  OW  SOL   145      10.830  13.382  77.893  1.00  0.00           O
ATOM    434  HW1 SOL   145      10.833  13.527  76.947  1.00  0.00           H
ATOM    435  HW2 SOL   145      10.202  14.021  78.231  1.00  0.00           H
ATOM    436  OW  SOL   146      19.374  82.429  86.916  1.00  0.00           O
ATOM    437  HW1 SOL   146      18.862  83.228  86.791  1.00  0.00           H
ATOM    438  HW2 SOL   146      18.834  81.736  86.537  1.00  0.00           H
ATOM    439  OW  SOL   147      92.069  27.676  79.647  1.00  0.00           O
ATOM    440  HW1 SOL   147      91.634  28.525  79.724  1.00  0.00           H
ATOM    441  HW2 SOL   147      92.278  27.596  78.717  1.00  0.00           H
ATOM    442  OW  SOL   148      85.194  32.830  79.727  1.00  0.00           O
ATOM    443  HW1 SOL   148      84.767  32.632  78.894  1.00  0.00           H
ATOM    444  HW2 SOL   148      85.813  33.530  79.519  1.00  0.00           H
ATOM    445  OW  SOL   149       9.338  12.017  92.400  1.00  0.00           O
ATOM    446  HW1 SOL   149       8.981  11.131  92.341  1.00  0.00           H
ATOM    447  HW2 SOL   149       8.580  12.568  92.596  1.00  0.00           H
ATOM    448  OW  SOL   150      88.275   2.215  87.130  1.00  0.00           O
ATOM    449  HW1 SOL   150      89.191   2.456  87.268  1.00  0.00           H
ATOM    450  HW2 SOL   150      88.228   1.293  87.382  1.00  0.00           H
ATOM    451  OW  SOL   151      12.872  76.029  81.667  1.00  0.00           O
ATOM    452  HW1 SOL   151      13.773  76.303  81.835  1.00  0.00           H
ATOM    453  HW2 SOL   151      12.437  76.100  82.516  1.00  0.00           H
ATOM    454  OW  SOL   152       2.201  91.015  31.164  1.00  0.00           O
ATOM    455  HW1 SOL   152       2.026  90.156  31.548  1.00  0.00           H
ATOM    456  HW2 SOL   152       1.887  90.943  30.262  1.00  0.00           H
ATOM    457  OW  SOL   153      26.511  85.336  18.243  1.00  0.00           O
ATOM    458  HW1 SOL   153      25.734  85.386  18.799  1.00  0.00           H
ATOM    459  HW2 SOL   153      27.241  85.256  18.857  1.00  0.00           H
ATOM    460  OW  SOL   154      86.719  89.052  25.122  1.00  0.00           O
ATOM    461  HW1 SOL   154      86.403  88.902  26.013  1.00  0.00           H
ATOM    462  HW2 SOL   154      87.661  89.190  25.222  1.00  0.00           H
ATOM    463  OW  SOL   155      84.925  19.632  76.098  1.00  0.00           O
ATOM    464  HW1 SOL   155      84.077  20.051  76.245  1.00  0.00           H
ATOM    465  HW2 SOL   155      84.816  19.153  75.276  1.00  0.00           H
ATOM    466  OW  SOL   156      14.824  51.182   8.838  1.00  0.00           O
ATOM    467  HW1 SOL   156      15.126  50.408   9.312  1.00  0.00           H
ATOM    468  HW2 SOL   156      13.904  51.272   9.087  1.00  0.00           H
ATOM    469  OW  SOL   157      25.984  18.758  84.776  1.00  0.00           O
ATOM    470  HW1 SOL   157      26.118  19.211  83.944  1.00  0.00           H
ATOM    471  HW2 SOL   157      25.126  19.059  85.078  1.00  0.00           H
ATOM    472  OW  SOL   158       2.200   4.623  22.566  1.00  0.00           O
ATOM    473  HW1 SOL   158       1.455   4.022  22.579  1.00  0.00           H
ATOM    474  HW2 SOL   158       1.861   5.416  22.150  1.00  0.00           H
ATOM    475  OW  SOL   159      91.155  27.866  76.133  1.00  0.00           O
ATOM    476  HW1 SOL   159      91.164  27.038  75.653  1.00  0.00           H
ATOM    477  HW2 SOL   159      90.477  27.751  76.798  1.00  0.00           H
ATOM    478  OW  SOL   160      12.548  13.479   0.480  1.00  0.00           O
ATOM    479  HW1 SOL   160      11.810  13.168   1.004  1.00  0.00           H
ATOM    480  HW2 SOL   160      12.448  14.431   0.466  1.00  0.00           H
ATOM    481  OW  SOL   161      15.999  75.007   0.398  1.00  0.00           O
ATOM    482  HW1 SOL   161      15.718  75.920   0.331  1.00  0.00           H
ATOM    483  HW2 SOL   161      16.813  75.043   0.900  1.00  0.00           H
ATOM    484  OW  SOL   162      28.203  21.409   2.181  1.00  0.00           O
ATOM    485  HW1 SOL   162      28.600  22.280   2.201  1.00  0.00           H
ATOM    486  HW2 SOL   162      28.469  21.005   3.007  1.00  0.00           H
ATOM    487  OW  SOL   163      25.152  91.126   8.422  1.00  0.00           O
ATOM    488  HW1 SOL   163      25.330  90.197   8.567  1.00  0.00           H
ATOM    489  HW2 SOL   163      24.472  91.342   9.060  1.00  0.00           H
ATOM    490  OW  SOL   164      27.920  20.280  11.544  1.00  0.00           O
ATOM    491  HW1 SOL   164      27.523  20.758  12.272  1.00  0.00           H
ATOM    492  HW2 SOL   164      28.717  20.769  11.341  1.00  0.00           H
ATOM    493  OW  SOL   165      21.801   3.472   7.734  1.00  0.00           O
ATOM    494  HW1 SOL   165      21.711   3.655   8.669  1.00  0.00           H
ATOM    495  HW2 SOL   165      22.468   2.787   7.687  1.00  0.00           H
ATOM    496  OW  SOL   166       3.278  15.777  73.761  1.00  0.00           O
ATOM    497  HW1 SOL   166       2.728  15.723  72.979  1.00  0.00           H
ATOM    498  HW2 SOL   166       4.146  16.004  73.428  1.00  0.00           H
ATOM    499  OW  SOL   167      84.365  10.279  58.228  1.00  0.00           O
ATOM    500  HW1 SOL   167      85.144   9.737  58.102  1.00  0.00           H
ATOM    501  HW2 SOL   167      83.757   9.986  57.549  1.00  0.00           H
ATOM    502  OW  SOL   168      92.797   9.924  10.930  1.00  0.00           O
ATOM    503  HW1 SOL   168      93.043  10.381  10.126  1.00  0.00           H
ATOM    504  HW2 SOL   168      91.912  10.235  11.121  1.00  0.00           H
ATOM    505  OW  SOL   169      68.379  39.766  49.454  1.00  0.00           O
ATOM    506  HW1 SOL   169      68.636  40.541  49.953  1.00  0.00           H
ATOM    507  HW2 SOL   169      68.306  39.072  50.109  1.00  0.00           H
ATOM    508  OW  SOL   170      25.922  83.568  80.124  1.00  0.00           O
ATOM    509  HW1 SOL   170      26.522  82.985  80.589  1.00  0.00           H
ATOM    510  HW2 SOL   170      26.415  83.860  79.358  1.00  0.00           H
ATOM    511  OW  SOL   171      28.672  22.589  36.442  1.00  0.00           O
ATOM    512  HW1 SOL   171      28.987  21.691  36.549  1.00  0.00           H
ATOM    513  HW2 SOL   171      27.728  22.498  36.311  1.00  0.00           H
ATOM    514  OW  SOL   172      90.824  16.605  18.975  1.00  0.00           O
ATOM    515  HW1 SOL   172      90.723  17.516  19.251  1.00  0.00           H
ATOM    516  HW2 SOL   172      91.536  16.625  18.336  1.00  0.00           H
ATOM    517  OW  SOL   173      12.281  67.848  14.959  1.00  0.00           O
ATOM    518  HW1 SOL   173      11.839  67.120  14.522  1.00  0.00           H
ATOM    519  HW2 SOL   173      13.200  67.584  14.995  1.00  0.00           H
ATOM    520  OW  SOL   174      41.429   8.208  60.861  1.00  0.00           O
ATOM    521  HW1 SOL   174      41.864   8.631  60.120  1.00  0.00           H
ATOM    522  HW2 SOL   174      41.844   8.591  61.633  1.00  0.00           H
ATOM    523  OW  SOL   175      76.766  32.419   9.509  1.00  0.00           O
ATOM    524  HW1 SOL   175      76.114  32.352  10.206  1.00  0.00           H
ATOM    525  HW2 SOL   175      76.705  31.586   9.041  1.00  0.00           H
ATOM    526  OW  SOL   176      52.991   9.726  86.349  1.00  0.00           O
ATOM    527  HW1 SOL   176      53.753  10.239  86.081  1.00  0.00           H
ATOM    528  HW2 SOL   176      53.329   8.838  86.467  1.00  0.00           H
ATOM    529  OW  SOL   177      38.294  84.338  80.614  1.00  0.00           O
ATOM    530  HW1 SOL   177      38.407  83.567  81.170  1.00  0.00           H
ATOM    531  HW2 SOL   177      38.939  84.227  79.916  1.00  0.00           H
ATOM    532  OW  SOL   178       0.830   7.208  21.152  1.00  0.00           O
ATOM    533  HW1 SOL   178       0.978   8.142  21.295  1.00  0.00           H
ATOM    534  HW2 SOL   178      -0.097   7.077  21.353  1.00  0.00           H
ATOM    535  OW  SOL   179      33.223  32.625  18.519  1.00  0.00           O
ATOM    536  HW1 SOL   179      32.552  32.733  19.193  1.00  0.00           H
ATOM    537  HW2 SOL   179      32.773  32.828  17.699  1.00  0.00           H
ATOM    538  OW  SOL   180      44.665  81.605  91.941  1.00  0.00           O
ATOM    539  HW1 SOL   180      44.666  82.391  92.487  1.00  0.00           H
ATOM    540  HW2 SOL   180      44.656  81.937  91.043  1.00  0.00           H
ATOM    541  OW  SOL   181      18.473  68.998  16.204  1.00  0.00           O
ATOM    542  HW1 SOL   181      19.346  68.764  16.519  1.00  0.00           H
ATOM    543  HW2 SOL   181      18.512  69.945  16.070  1.00  0.00           H
ATOM    544  OW  SOL   182      28.110  14.840   2.272  1.00  0.00           O
ATOM    545  HW1 SOL   182      28.866  14.529   2.769  1.00  0.00           H
ATOM    546  HW2 SOL   182      28.479  15.440   1.624  1.00  0.00           H
ATOM    547  OW  SOL   183      41.995  16.934  18.781  1.00  0.00           O
ATOM    548  HW1 SOL   183      41.554  17.772  18.638  1.00  0.00           H
ATOM    549  HW2 SOL   183      42.886  17.075  18.460  1.00  0.00           H
ATOM    550  OW  SOL   184       1.347  90.140  91.742  1.00  0.00           O
ATOM    551  HW1 SOL   184       1.236  89.314  91.272  1.00  0.00           H
ATOM    552  HW2 SOL   184       2.104  90.553  91.327  1.00  0.00           H
ATOM    553  OW  SOL   185      10.910  85.020  23.399  1.00  0.00           O
ATOM    554  HW1 SOL   185      10.038  85.296  23.118  1.00  0.00           H
ATOM    555  HW2 SOL   185      10.934  85.217  24.335  1.00  0.00           H
ATOM    556  OW  SOL   186      20.794  77.787   1.797  1.00  0.00           O
ATOM    557  HW1 SOL   186      21.257  78.551   2.141  1.00  0.00           H
ATOM    558  HW2 SOL   186      21.459  77.101   1.757  1.00  0.00           H
ATOM    559  OW  SOL   187      86.896  85.999  22.781  1.00  0.00           O
ATOM    560  HW1 SOL   187      86.186  86.423  22.299  1.00  0.00           H
ATOM    561  HW2 SOL   187      87.695  86.334  22.375  1.00  0.00           H
ATOM    562  OW  SOL   188      30.302  15.227  10.851  1.00  0.00           O
ATOM    563  HW1 SOL   188      31.127  14.745  10.793  1.00  0.00           H
ATOM    564  HW2 SOL   188      29.906  14.927  11.669  1.00  0.00           H
ATOM    565  OW  SOL   189      39.431  47.541  81.584  1.00  0.00           O
ATOM    566  HW1 SOL   189      39.612  47.067  82.396  1.00  0.00           H
ATOM    567  HW2 SOL   189      38.769  48.188  81.827  1.00  0.00           H
ATOM    568  OW  SOL   190      83.805  16.795  71.787  1.00  0.00           O
ATOM    569  HW1 SOL   190      82.895  16.709  72.070  1.00  0.00           H
ATOM    570  HW2 SOL   190      84.303  16.877  72.600  1.00  0.00           H
ATOM    571  OW  SOL   191      88.176  14.331  65.484  1.00  0.00           O
ATOM    572  HW1 SOL   191      88.477  15.182  65.802  1.00  0.00           H
ATOM    573  HW2 SOL   191      87.411  14.131  66.024  1.00  0.00           H
ATOM    574  OW  SOL   192      81.660  89.680  86.836  1.00  0.00           O
ATOM    575  HW1 SOL   192      80.730  89.903  86.885  1.00  0.00           H
ATOM    576  HW2 SOL   192      81.683  88.727  86.922  1.00  0.00           H
ATOM    577  OW  SOL   193      23.243   4.726   3.250  1.00  0.00           O
ATOM    578  HW1 SOL   193      24.189   4.594   3.196  1.00  0.00           H
ATOM    579  HW2 SOL   193      23.110   5.169   4.088  1.00  0.00           H
ATOM    580  OW  SOL   194      92.556  15.163  78.304  1.00  0.00           O
ATOM    581  HW1 SOL   194      93.001  15.841  77.795  1.00  0.00           H
ATOM    582  HW2 SOL   194      92.418  14.448  77.682  1.00  0.00           H
ATOM    583  OW  SOL   195      87.913  89.235  20.518  1.00  0.00           O
ATOM    584  HW1 SOL   195      87.658  88.386  20.879  1.00  0.00           H
ATOM    585  HW2 SOL   195      88.865  89.263  20.622  1.00  0.00           H
ATOM    586  OW  SOL   196       9.233  75.055  68.752  1.00  0.00           O
ATOM    587  HW1 SOL   196       9.914  74.884  68.101  1.00  0.00           H
ATOM    588  HW2 SOL   196       8.660  75.699  68.336  1.00  0.00           H
ATOM    589  OW  SOL   197      40.487  73.380  89.096  1.00  0.00           O
ATOM    590  HW1 SOL   197      39.751  72.835  88.816  1.00  0.00           H
ATOM    591  HW2 SOL   197      40.092  74.224  89.314  1.00  0.00           H
ATOM    592  OW  SOL   198      93.084  27.275  89.224  1.00  0.00           O
ATOM    593  HW1 SOL   198      92.370  26.789  88.812  1.00  0.00           H
ATOM    594  HW2 SOL   198      93.839  27.119  88.656  1.00  0.00           H
ATOM    595  OW  SOL   199      20.870   3.724  10.538  1.00  0.00           O
ATOM    596  HW1 SOL   199      21.423   3.561  11.302  1.00  0.00           H
ATOM    597  HW2 SOL   199      20.100   4.172  10.889  1.00  0.00           H
ATOM    598  OW  SOL   200      10.451  17.969   3.621  1.00  0.00           O
ATOM    599  HW1 SOL   200      11.223  17.461   3.871  1.00  0.00           H
ATOM    600  HW2 SOL   200      10.674  18.872   3.846  1.00  0.00           H
ATOM    601  OW  SOL   201      81.072  18.417  24.632  1.00  0.00           O
ATOM    602  HW1 SOL   201      81.239  18.261  23.703  1.00  0.00           H
ATOM    603  HW2 SOL   201      80.296  17.892  24.828  1.00  0.00           H
ATOM    604  OW  SOL   202      56.993  81.459  45.746  1.00  0.00           O
ATOM    605  HW1 SOL   202      56.920  81.327  44.800  1.00  0.00           H
ATOM    606  HW2 SOL   202      56.646  80.652  46.128  1.00  0.00           H
ATOM    607  OW  SOL   203      85.702   0.573  15.930  1.00  0.00           O
ATOM    608  HW1 SOL   203      85.186   0.986  16.622  1.00  0.00           H
ATOM    609  HW2 SOL   203      85.413   1.004  15.126  1.00  0.00           H
ATOM    610  OW  SOL   204      23.756  29.571  16.904  1.00  0.00           O
ATOM    611  HW1 SOL   204      22.813  29.519  17.056  1.00  0.00           H
ATOM    612  HW2 SOL   204      24.147  29.438  17.768  1.00  0.00           H
ATOM    613  OW  SOL   205       8.942   5.119  20.036  1.00  0.00           O
ATOM    614  HW1 SOL   205       9.148   4.304  19.580  1.00  0.00           H
ATOM    615  HW2 SOL   205       8.117   4.941  20.487  1.00  0.00           H
ATOM    616  OW  SOL   206      32.153  18.433  14.080  1.00  0.00           O
ATOM    617  HW1 SOL   206      31.827  18.756  14.920  1.00  0.00           H
ATOM    618  HW2 SOL   206      31.399  18.491  13.493  1.00  0.00           H
ATOM    619  OW  SOL   207      26.609  31.112  26.233  1.00  0.00           O
ATOM    620  HW1 SOL   207      27.122  30.307  26.304  1.00  0.00           H
ATOM    621  HW2 SOL   207      25.712  30.812  26.084  1.00  0.00           H
ATOM    622  OW  SOL   208       4.349   4.423  41.566  1.00  0.00           O
ATOM    623  HW1 SOL   208       3.499   4.519  41.996  1.00  0.00           H
ATOM    624  HW2 SOL   208       4.884   5.126  41.933  1.00  0.00           H
ATOM    625  OW  SOL   209      92.921  36.163  44.163  1.00  0.00           O
ATOM    626  HW1 SOL   209      92.934  35.390  44.727  1.00  0.00           H
ATOM    627  HW2 SOL   209      92.024  36.491  44.227  1.00  0.00           H
ATOM    628  OW  SOL   210      88.443  11.975  29.907  1.00  0.00           O
ATOM    629  HW1 SOL   210      89.075  12.406  29.331  1.00  0.00           H
ATOM    630  HW2 SOL   210      87.808  11.577  29.312  1.00  0.00           H
ATOM    631  OW  SOL   211      61.364  14.351  21.209  1.00  0.00           O
ATOM    632  HW1 SOL   211      60.817  14.322  21.994  1.00  0.00           H
ATOM    633  HW2 SOL   211      60.743  14.308  20.482  1.00  0.00           H
ATOM    634  OW  SOL   212      12.710  86.494  35.661  1.00  0.00           O
ATOM    635  HW1 SOL   212      11.814  86.781  35.484  1.00  0.00           H
ATOM    636  HW2 SOL   212      13.252  87.251  35.441  1.00  0.00           H
ATOM    637  OW  SOL   213      83.342  62.982  36.307  1.00  0.00           O
ATOM    638  HW1 SOL   213      82.459  63.333  36.417  1.00  0.00           H
ATOM    639  HW2 SOL   213      83.256  62.325  35.617  1.00  0.00           H
ATOM    640  OW  SOL   214      15.612  90.754  38.555  1.00  0.00           O
ATOM    641  HW1 SOL   214      15.688  89.824  38.768  1.00  0.00           H
ATOM    642  HW2 SOL   214      14.994  91.098  39.200  1.00  0.00           H
ATOM    643  OW  SOL   215      81.425  91.603  26.234  1.00  0.00           O
ATOM    644  HW1 SOL   215      81.979  92.124  26.815  1.00  0.00           H
ATOM    645  HW2 SOL   215      80.659  92.155  26.073  1.00  0.00           H
ATOM    646  OW  SOL   216      11.287   9.368  38.916  1.00  0.00           O
ATOM    647  HW1 SOL   216      12.123   9.233  38.469  1.00  0.00           H
ATOM    648  HW2 SOL   216      11.248   8.669  39.569  1.00  0.00           H
ATOM    649  OW  SOL   217       2.458  38.783  39.647  1.00  0.00           O
ATOM    650  HW1 SOL   217       2.322  39.695  39.904  1.00  0.00           H
ATOM    651  HW2 SOL   217       2.011  38.702  38.804  1.00  0.00           H
ATOM    652  OW  SOL   218      72.836   0.007  76.119  1.00  0.00           O
ATOM    653  HW1 SOL   218      72.184   0.108  76.813  1.00  0.00           H
ATOM    654  HW2 SOL   218      72.322  -0.179  75.333  1.00  0.00           H
ATOM    655  OW  SOL   219      11.371  13.591  57.510  1.00  0.00           O
ATOM    656  HW1 SOL   219      11.292  14.208  58.238  1.00  0.00           H
ATOM    657  HW2 SOL   219      10.591  13.040  57.577  1.00  0.00           H
ATOM    658  OW  SOL   220      86.251   5.452  81.719  1.00  0.00           O
ATOM    659  HW1 SOL   220      86.214   4.496  81.737  1.00  0.00           H
ATOM    660  HW2 SOL   220      86.023   5.718  82.610  1.00  0.00           H
ATOM    661  OW  SOL   221      13.566  84.318  30.871  1.00  0.00           O
ATOM    662  HW1 SOL   221      13.970  84.772  31.611  1.00  0.00           H
ATOM    663  HW2 SOL   221      13.711  84.899  30.125  1.00  0.00           H
ATOM    664  OW  SOL   222      71.223  87.659  76.915  1.00  0.00           O
ATOM    665  HW1 SOL   222      71.231  87.927  77.834  1.00  0.00           H
ATOM    666  HW2 SOL   222      71.272  88.480  76.426  1.00  0.00           H
ATOM    667  OW  SOL   223      50.558  58.030  23.852  1.00  0.00           O
ATOM    668  HW1 SOL   223      49.978  57.268  23.856  1.00  0.00           H
ATOM    669  HW2 SOL   223      51.029  57.977  24.683  1.00  0.00           H
ATOM    670  OW  SOL   224       5.592   4.216  89.310  1.00  0.00           O
ATOM    671  HW1 SOL   224       4.958   4.929  89.234  1.00  0.00           H
ATOM    672  HW2 SOL   224       5.452   3.685  88.526  1.00  0.00           H
ATOM    673  OW  SOL   225      89.825   2.400  31.236  1.00  0.00           O
ATOM    674  HW1 SOL   225      89.900   1.945  32.075  1.00  0.00           H
ATOM    675  HW2 SOL   225      90.301   3.220  31.365  1.00  0.00           H
ATOM    676  OW  SOL   226      19.053  15.869  15.588  1.00  0.00           O
ATOM    677  HW1 SOL   226      19.656  15.377  16.144  1.00  0.00           H
ATOM    678  HW2 SOL   226      18.184  15.652  15.926  1.00  0.00           H
ATOM    679  OW  SOL   227      54.603   4.349  37.631  1.00  0.00           O
ATOM    680  HW1 SOL   227      55.521   4.081  37.627  1.00  0.00           H
ATOM    681  HW2 SOL   227      54.589   5.163  37.127  1.00  0.00           H
ATOM    682  OW  SOL   228       0.591   1.362  13.796  1.00  0.00           O
ATOM    683  HW1 SOL   228       0.138   1.927  14.422  1.00  0.00           H
ATOM    684  HW2 SOL   228       1.358   1.868  13.528  1.00  0.00           H
ATOM    685  OW  SOL   229      89.917   5.268  28.233  1.00  0.00           O
ATOM    686  HW1 SOL   229      90.656   5.498  28.795  1.00  0.00           H
ATOM    687  HW2 SOL   229      90.180   5.559  27.359  1.00  0.00           H
ATOM    688  OW  SOL   230      15.639  16.921  35.891  1.00  0.00           O
ATOM    689  HW1 SOL   230      15.886  16.616  35.018  1.00  0.00           H
ATOM    690  HW2 SOL   230      15.274  16.147  36.321  1.00  0.00           H
ATOM    691  OW  SOL   231      78.814  34.668  30.582  1.00  0.00           O
ATOM    692  HW1 SOL   231      79.174  35.000  29.759  1.00  0.00           H
ATOM    693  HW2 SOL   231      77.901  34.953  30.577  1.00  0.00           H
ATOM    694  OW  SOL   232      33.107  71.229  25.517  1.00  0.00           O
ATOM    695  HW1 SOL   232      32.558  71.261  26.300  1.00  0.00           H
ATOM    696  HW2 SOL   232      32.941  72.060  25.072  1.00  0.00           H
ATOM    697  OW  SOL   233       9.489  31.419  23.623  1.00  0.00           O
ATOM    698  HW1 SOL   233       9.454  31.194  22.694  1.00  0.00           H
ATOM    699  HW2 SOL   233       9.899  30.660  24.038  1.00  0.00           H
ATOM    700  OW  SOL   234      85.204  90.864  30.775  1.00  0.00           O
ATOM    701  HW1 SOL   234      85.774  90.154  31.070  1.00  0.00           H
ATOM    702  HW2 SOL   234      84.963  91.327  31.578  1.00  0.00           H
ATOM    703  OW  SOL   235      17.203   2.297  30.476  1.00  0.00           O
ATOM    704  HW1 SOL   235      16.356   2.732  30.388  1.00  0.00           H
ATOM    705  HW2 SOL   235      17.133   1.796  31.288  1.00  0.00           H
ATOM    706  OW  SOL   236      24.240  20.781  12.991  1.00  0.00           O
ATOM    707  HW1 SOL   236      24.644  20.159  12.386  1.00  0.00           H
ATOM    708  HW2 SOL   236      23.579  21.232  12.466  1.00  0.00           H
ATOM    709  OW  SOL   237      69.819   0.272  29.830  1.00  0.00           O
ATOM    710  HW1 SOL   237      69.570   0.021  30.720  1.00  0.00           H
ATOM    711  HW2 SOL   237      70.689   0.660  29.925  1.00  0.00           H
ATOM    712  OW  SOL   238       0.382  12.637  31.645  1.00  0.00           O
ATOM    713  HW1 SOL   238      -0.264  12.235  32.225  1.00  0.00           H
ATOM    714  HW2 SOL   238       0.653  11.928  31.061  1.00  0.00           H
ATOM    715  OW  SOL   239      62.297   4.003  92.342  1.00  0.00           O
ATOM    716  HW1 SOL   239      62.322   3.046  92.347  1.00  0.00           H
ATOM    717  HW2 SOL   239      63.215   4.266  92.280  1.00  0.00           H
ATOM    718  OW  SOL   240      63.999  79.936  13.645  1.00  0.00           O
ATOM    719  HW1 SOL   240      64.444  79.854  12.801  1.00  0.00           H
ATOM    720  HW2 SOL   240      64.133  80.849  13.900  1.00  0.00           H
ATOM    721  OW  SOL   241       3.562  10.640  28.503  1.00  0.00           O
ATOM    722  HW1 SOL   241       2.690  10.888  28.810  1.00  0.00           H
ATOM    723  HW2 SOL   241       4.075  11.446  28.561  1.00  0.00           H
ATOM    724  OW  SOL   242       1.856  38.018   9.972  1.00  0.00           O
ATOM    725  HW1 SOL   242       2.678  38.003  10.463  1.00  0.00           H
ATOM    726  HW2 SOL   242       2.090  38.390   9.122  1.00  0.00           H
ATOM    727  OW  SOL   243      83.443  84.232  38.996  1.00  0.00           O
ATOM    728  HW1 SOL   243      83.540  83.326  38.701  1.00  0.00           H
ATOM    729  HW2 SOL   243      82.645  84.540  38.568  1.00  0.00           H
ATOM    730  OW  SOL   244       9.550  68.368   4.555  1.00  0.00           O
ATOM    731  HW1 SOL   244      10.013  69.167   4.809  1.00  0.00           H
ATOM    732  HW2 SOL   244       9.365  67.925   5.383  1.00  0.00           H
ATOM    733  OW  SOL   245      10.101  16.896  12.618  1.00  0.00           O
ATOM    734  HW1 SOL   245      10.531  17.711  12.877  1.00  0.00           H
ATOM    735  HW2 SOL   245       9.711  17.091  11.766  1.00  0.00           H
ATOM    736  OW  SOL   246      65.178  27.586  25.680  1.00  0.00           O
ATOM    737  HW1 SOL   246      65.638  27.046  26.323  1.00  0.00           H
ATOM    738  HW2 SOL   246      64.445  27.965  26.165  1.00  0.00           H
ATOM    739  OW  SOL   247      88.415  15.685  18.272  1.00  0.00           O
ATOM    740  HW1 SOL   247      89.217  16.025  18.669  1.00  0.00           H
ATOM    741  HW2 SOL   247      87.738  15.837  18.932  1.00  0.00           H
ATOM    742  OW  SOL   248       7.094  72.176  21.965  1.00  0.00           O
ATOM    743  HW1 SOL   248       7.375  72.875  21.375  1.00  0.00           H
ATOM    744  HW2 SOL   248       6.138  72.192  21.920  1.00  0.00           H
ATOM    745  OW  SOL   249      90.544  91.503   1.614  1.00  0.00           O
ATOM    746  HW1 SOL   249      91.476  91.445   1.401  1.00  0.00           H
ATOM    747  HW2 SOL   249      90.289  90.604   1.820  1.00  0.00           H
ATOM    748  OW  SOL   250      66.120   5.082  41.109  1.00  0.00           O
ATOM    749  HW1 SOL   250      65.459   5.269  41.776  1.00  0.00           H
ATOM    750  HW2 SOL   250      65.689   4.474  40.509  1.00  0.00           H
ATOM    751  OW  SOL   251      90.038  43.118  19.821  1.00  0.00           O
ATOM    752  HW1 SOL   251      90.423  42.418  20.349  1.00  0.00           H
ATOM    753  HW2 SOL   251      90.790  43.596  19.471  1.00  0.00           H
ATOM    754  OW  SOL   252      92.450   1.185  19.318  1.00  0.00           O
ATOM    755  HW1 SOL   252      92.748   1.535  20.157  1.00  0.00           H
ATOM    756  HW2 SOL   252      91.875   1.864  18.965  1.00  0.00           H
ATOM    757  OW  SOL   253      22.363  12.072  35.729  1.00  0.00           O
ATOM    758  HW1 SOL   253      22.612  11.472  36.431  1.00  0.00           H
ATOM    759  HW2 SOL   253      21.456  12.307  35.924  1.00  0.00           H
ATOM    760  OW  SOL   254      25.347  18.104  20.342  1.00  0.00           O
ATOM    761  HW1 SOL   254      24.840  18.806  19.934  1.00  0.00           H
ATOM    762  HW2 SOL   254      25.489  18.402  21.241  1.00  0.00           H
ATOM    763  OW  SOL   255       6.284  10.002  15.711  1.00  0.00           O
ATOM    764  HW1 SOL   255       5.748   9.338  16.145  1.00  0.00           H
ATOM    765  HW2 SOL   255       6.027   9.955  14.791  1.00  0.00           H
ATOM    766  OW  SOL   256      61.880  36.178  19.824  1.00  0.00           O
ATOM    767  HW1 SOL   256      62.186  35.272  19.876  1.00  0.00           H
ATOM    768  HW2 SOL   256      62.292  36.525  19.033  1.00  0.00           H
ATOM    769  OW  SOL   257      23.346  25.788  36.640  1.00  0.00           O
ATOM    770  HW1 SOL   257      22.725  25.170  36.254  1.00  0.00           H
ATOM    771  HW2 SOL   257      23.447  25.493  37.545  1.00  0.00           H
ATOM    772  OW  SOL   258       6.347  87.566   1.653  1.00  0.00           O
ATOM    773  HW1 SOL   258       6.084  86.982   0.941  1.00  0.00           H
ATOM    774  HW2 SOL   258       6.663  86.979   2.340  1.00  0.00           H
ATOM    775  OW  SOL   259      73.900   4.446  21.072  1.00  0.00           O
ATOM    776  HW1 SOL   259      74.486   5.128  21.402  1.00  0.00           H
ATOM    777  HW2 SOL   259      73.341   4.896  20.439  1.00  0.00           H
ATOM    778  OW  SOL   260       1.159   5.003  81.110  1.00  0.00           O
ATOM    779  HW1 SOL   260       1.144   5.726  81.737  1.00  0.00           H
ATOM    780  HW2 SOL   260       1.259   4.219  81.650  1.00  0.00           H
ATOM    781  OW  SOL   261       4.631  33.981  42.612  1.00  0.00           O
ATOM    782  HW1 SOL   261       4.075  34.343  41.922  1.00  0.00           H
ATOM    783  HW2 SOL   261       4.016  33.639  43.260  1.00  0.00           H
ATOM    784  OW  SOL   262      26.960  19.688  43.191  1.00  0.00           O
ATOM    785  HW1 SOL   262      26.357  20.328  43.569  1.00  0.00           H
ATOM    786  HW2 SOL   262      26.418  19.169  42.597  1.00  0.00           H
ATOM    787  OW  SOL   263       7.380  76.418  17.204  1.00  0.00           O
ATOM    788  HW1 SOL   263       8.000  77.003  17.640  1.00  0.00           H
ATOM    789  HW2 SOL   263       6.845  76.063  17.914  1.00  0.00           H
ATOM    790  OW  SOL   264      91.097  12.711  46.518  1.00  0.00           O
ATOM    791  HW1 SOL   264      91.617  12.347  45.801  1.00  0.00           H
ATOM    792  HW2 SOL   264      91.718  13.239  47.021  1.00  0.00           H
ATOM    793  OW  SOL   265      76.406  20.457  36.196  1.00  0.00           O
ATOM    794  HW1 SOL   265      75.673  20.273  35.608  1.00  0.00           H
ATOM    795  HW2 SOL   265      76.360  21.400  36.350  1.00  0.00           H
ATOM    796  OW  SOL   266       8.982  17.504  10.282  1.00  0.00           O
ATOM    797  HW1 SOL   266       8.785  18.348   9.877  1.00  0.00           H
ATOM    798  HW2 SOL   266       8.819  16.862   9.590  1.00  0.00           H
ATOM    799  OW  SOL   267      11.525  16.819  16.270  1.00  0.00           O
ATOM    800  HW1 SOL   267      10.921  16.079  16.206  1.00  0.00           H
ATOM    801  HW2 SOL   267      11.538  17.038  17.202  1.00  0.00           H
ATOM    802  OW  SOL   268      83.935   8.734  20.518  1.00  0.00           O
ATOM    803  HW1 SOL   268      84.877   8.873  20.420  1.00  0.00           H
ATOM    804  HW2 SOL   268      83.790   7.839  20.212  1.00  0.00           H
ATOM    805  OW  SOL   269      88.691  21.302  38.335  1.00  0.00           O
ATOM    806  HW1 SOL   269      88.306  22.023  38.834  1.00  0.00           H
ATOM    807  HW2 SOL   269      89.334  20.916  38.930  1.00  0.00           H
ATOM    808  OW  SOL   270      75.941  71.982  25.682  1.00  0.00           O
ATOM    809  HW1 SOL   270      75.375  71.446  25.128  1.00  0.00           H
ATOM    810  HW2 SOL   270      75.384  72.706  25.966  1.00  0.00           H
ATOM    811  OW  SOL   271      69.500   0.814   1.981  1.00  0.00           O
ATOM    812  HW1 SOL   271      69.639   1.348   1.199  1.00  0.00           H
ATOM    813  HW2 SOL   271      70.106   0.080   1.882  1.00  0.00           H
ATOM    814  OW  SOL   272      17.404  17.412  11.138  1.00  0.00           O
ATOM    815  HW1 SOL   272      17.266  16.833  11.887  1.00  0.00           H
ATOM    816  HW2 SOL   272      18.238  17.846  11.320  1.00  0.00           H
ATOM    817  OW  SOL   273      80.221  80.978  92.644  1.00  0.00           O
ATOM    818  HW1 SOL   273      80.468  81.884  92.825  1.00  0.00           H
ATOM    819  HW2 SOL   273      79.520  81.045  91.996  1.00  0.00           H
ATOM    820  OW  SOL   274      19.618  17.198  18.981  1.00  0.00           O
ATOM    821  HW1 SOL   274      19.922  18.088  19.158  1.00  0.00           H
ATOM    822  HW2 SOL   274      18.664  17.274  18.939  1.00  0.00           H
ATOM    823  OW  SOL   275      73.321   3.806  28.600  1.00  0.00           O
ATOM    824  HW1 SOL   275      73.200   3.564  27.682  1.00  0.00           H
ATOM    825  HW2 SOL   275      74.048   4.428  28.590  1.00  0.00           H
ATOM    826  OW  SOL   276      16.884   4.990  18.802  1.00  0.00           O
ATOM    827  HW1 SOL   276      17.494   4.678  19.470  1.00  0.00           H
ATOM    828  HW2 SOL   276      16.994   5.940  18.801  1.00  0.00           H
ATOM    829  OW  SOL   277       3.734  12.266  33.570  1.00  0.00           O
ATOM    830  HW1 SOL   277       3.589  12.969  32.936  1.00  0.00           H
ATOM    831  HW2 SOL   277       2.877  12.128  33.974  1.00  0.00           H
ATOM    832  OW  SOL   278      86.323  34.112  15.441  1.00  0.00           O
ATOM    833  HW1 SOL   278      85.549  33.619  15.713  1.00  0.00           H
ATOM    834  HW2 SOL   278      86.380  34.833  16.067  1.00  0.00           H
ATOM    835  OW  SOL   279      91.877  54.432  28.986  1.00  0.00           O
ATOM    836  HW1 SOL   279      92.068  53.516  28.783  1.00  0.00           H
ATOM    837  HW2 SOL   279      91.702  54.438  29.927  1.00  0.00           H
ATOM    838  OW  SOL   280      25.106  25.545  45.299  1.00  0.00           O
ATOM    839  HW1 SOL   280      25.498  24.791  45.741  1.00  0.00           H
ATOM    840  HW2 SOL   280      25.454  25.507  44.408  1.00  0.00           H
ATOM    841  OW  SOL   281       2.402   5.733  12.793  1.00  0.00           O
ATOM    842  HW1 SOL   281       1.552   6.136  12.616  1.00  0.00           H
ATOM    843  HW2 SOL   281       2.851   6.358  13.363  1.00  0.00           H
ATOM    844  OW  SOL   282      76.072   9.638  26.982  1.00  0.00           O
ATOM    845  HW1 SOL   282      75.819  10.426  26.500  1.00  0.00           H
ATOM    846  HW2 SOL   282      76.839   9.904  27.490  1.00  0.00           H
ATOM    847  OW  SOL   283      84.373   7.817  23.429  1.00  0.00           O
ATOM    848  HW1 SOL   283      84.054   8.521  22.864  1.00  0.00           H
ATOM    849  HW2 SOL   283      83.983   8.000  24.284  1.00  0.00           H
ATOM    850  OW  SOL   284      82.147  12.465  15.336  1.00  0.00           O
ATOM    851  HW1 SOL   284      82.017  12.525  14.390  1.00  0.00           H
ATOM    852  HW2 SOL   284      82.907  11.891  15.438  1.00  0.00           H
ATOM    853  OW  SOL   285      18.581  81.538  47.398  1.00  0.00           O
ATOM    854  HW1 SOL   285      18.631  82.118  48.158  1.00  0.00           H
ATOM    855  HW2 SOL   285      17.651  81.325  47.320  1.00  0.00           H
ATOM    856  OW  SOL   286       1.926  89.471  33.710  1.00  0.00           O
ATOM    857  HW1 SOL   286       1.452  88.790  34.187  1.00  0.00           H
ATOM    858  HW2 SOL   286       2.806  89.459  34.086  1.00  0.00           H
ATOM    859  OW  SOL   287      13.189  83.921   8.958  1.00  0.00           O
ATOM    860  HW1 SOL   287      13.969  83.551   9.372  1.00  0.00           H
ATOM    861  HW2 SOL   287      12.597  84.109   9.687  1.00  0.00           H
ATOM    862  OW  SOL   288      83.777  30.503  32.366  1.00  0.00           O
ATOM    863  HW1 SOL   288      84.419  30.144  31.754  1.00  0.00           H
ATOM    864  HW2 SOL   288      82.929  30.305  31.967  1.00  0.00           H
ATOM    865  OW  SOL   289      85.227   7.544  92.918  1.00  0.00           O
ATOM    866  HW1 SOL   289      84.760   7.987  92.210  1.00  0.00           H
ATOM    867  HW2 SOL   289      86.014   7.192  92.504  1.00  0.00           H
ATOM    868  OW  SOL   290       0.864  10.241  21.775  1.00  0.00           O
ATOM    869  HW1 SOL   290       0.447  10.893  21.211  1.00  0.00           H
ATOM    870  HW2 SOL   290       1.549  10.725  22.236  1.00  0.00           H
ATOM    871  OW  SOL   291       6.337   9.523   8.591  1.00  0.00           O
ATOM    872  HW1 SOL   291       5.978   9.941   9.374  1.00  0.00           H
ATOM    873  HW2 SOL   291       7.256   9.790   8.577  1.00  0.00           H
ATOM    874  OW  SOL   292      17.234  12.636  88.235  1.00  0.00           O
ATOM    875  HW1 SOL   292      17.924  13.148  88.657  1.00  0.00           H
ATOM    876  HW2 SOL   292      17.676  12.183  87.516  1.00  0.00           H
ATOM    877  OW  SOL   293      32.134  86.639  17.318  1.00  0.00           O
ATOM    878  HW1 SOL   293      31.611  86.604  16.517  1.00  0.00           H
ATOM    879  HW2 SOL   293      31.700  87.297  17.860  1.00  0.00           H
ATOM    880  OW  SOL   294      64.455  70.307  17.932  1.00  0.00           O
ATOM    881  HW1 SOL   294      64.382  70.095  18.862  1.00  0.00           H
ATOM    882  HW2 SOL   294      63.799  69.755  17.507  1.00  0.00           H
ATOM    883  OW  SOL   295       1.224  82.098  23.281  1.00  0.00           O
ATOM    884  HW1 SOL   295       0.495  81.574  23.615  1.00  0.00           H
ATOM    885  HW2 SOL   295       1.701  81.503  22.703  1.00  0.00           H
ATOM    886  OW  SOL   296      14.918  84.376  24.296  1.00  0.00           O
ATOM    887  HW1 SOL   296      14.536  83.561  24.623  1.00  0.00           H
ATOM    888  HW2 SOL   296      15.300  84.789  25.070  1.00  0.00           H
ATOM    889  OW  SOL   297      92.166   7.771  45.155  1.00  0.00           O
ATOM    890  HW1 SOL   297      91.906   7.477  46.028  1.00  0.00           H
ATOM    891  HW2 SOL   297      91.358   8.099  44.762  1.00  0.00           H
ATOM    892  OW  SOL   298       3.138  89.418  51.208  1.00  0.00           O
ATOM    893  HW1 SOL   298       3.490  90.298  51.341  1.00  0.00           H
ATOM    894  HW2 SOL   298       3.904  88.882  51.005  1.00  0.00           H
ATOM    895  OW  SOL   299      87.773  92.239  30.034  1.00  0.00           O
ATOM    896  HW1 SOL   299      88.608  92.523  29.662  1.00  0.00           H
ATOM    897  HW2 SOL   299      87.885  91.300  30.186  1.00  0.00           H
ATOM    898  OW  SOL   300      69.456  80.684  27.368  1.00  0.00           O
ATOM    899  HW1 SOL   300      68.772  80.485  28.008  1.00  0.00           H
ATOM    900  HW2 SOL   300      69.337  81.613  27.171  1.00  0.00           H
ATOM    901  OW  SOL   301      85.846   5.625  36.187  1.00  0.00           O
ATOM    902  HW1 SOL   301      84.909   5.442  36.119  1.00  0.00           H
ATOM    903  HW2 SOL   301      85.962   6.456  35.726  1.00  0.00           H
ATOM    904  OW  SOL   302      80.046  13.502  34.009  1.00  0.00           O
ATOM    905  HW1 SOL   302      79.878  13.900  34.863  1.00  0.00           H
ATOM    906  HW2 SOL   302      79.476  12.734  33.986  1.00  0.00           H
ATOM    907  OW  SOL   303      90.055  15.636  16.027  1.00  0.00           O
ATOM    908  HW1 SOL   303      89.535  15.306  15.294  1.00  0.00           H
ATOM    909  HW2 SOL   303      89.414  15.806  16.718  1.00  0.00           H
ATOM    910  OW  SOL   304      81.643  14.951  82.580  1.00  0.00           O
ATOM    911  HW1 SOL   304      82.050  15.231  83.400  1.00  0.00           H
ATOM    912  HW2 SOL   304      81.542  15.758  82.075  1.00  0.00           H
ATOM    913  OW  SOL   305      10.532  89.207  21.709  1.00  0.00           O
ATOM    914  HW1 SOL   305      11.235  89.850  21.610  1.00  0.00           H
ATOM    915  HW2 SOL   305       9.851  89.500  21.103  1.00  0.00           H
ATOM    916  OW  SOL   306       6.805  13.480   8.855  1.00  0.00           O
ATOM    917  HW1 SOL   306       7.114  12.961   8.113  1.00  0.00           H
ATOM    918  HW2 SOL   306       6.447  14.275   8.460  1.00  0.00           H
ATOM    919  OW  SOL   307      23.252  16.417  22.198  1.00  0.00           O
ATOM    920  HW1 SOL   307      22.778  17.210  21.950  1.00  0.00           H
ATOM    921  HW2 SOL   307      23.238  15.872  21.411  1.00  0.00           H
ATOM    922  OW  SOL   308       1.055  70.882  23.806  1.00  0.00           O
ATOM    923  HW1 SOL   308       1.466  71.284  24.572  1.00  0.00           H
ATOM    924  HW2 SOL   308       0.354  71.487  23.564  1.00  0.00           H
ATOM    925  OW  SOL   309      67.642  17.074  40.771  1.00  0.00           O
ATOM    926  HW1 SOL   309      67.271  16.830  39.923  1.00  0.00           H
ATOM    927  HW2 SOL   309      68.022  16.263  41.109  1.00  0.00           H
ATOM    928  OW  SOL   310      68.492  20.108  41.603  1.00  0.00           O
ATOM    929  HW1 SOL   310      67.564  20.334  41.666  1.00  0.00           H
ATOM    930  HW2 SOL   310      68.660  20.042  40.664  1.00  0.00           H
ATOM    931  OW  SOL   311      88.343  78.685  33.077  1.00  0.00           O
ATOM    932  HW1 SOL   311      89.139  78.502  33.575  1.00  0.00           H
ATOM    933  HW2 SOL   311      88.176  79.616  33.225  1.00  0.00           H
ATOM    934  OW  SOL   312       4.473   7.843  29.025  1.00  0.00           O
ATOM    935  HW1 SOL   312       4.314   8.785  28.962  1.00  0.00           H
ATOM    936  HW2 SOL   312       5.416   7.749  28.890  1.00  0.00           H
ATOM    937  OW  SOL   313       3.993  93.141   9.796  1.00  0.00           O
ATOM    938  HW1 SOL   313       3.507  93.496   9.052  1.00  0.00           H
ATOM    939  HW2 SOL   313       4.211  93.906  10.327  1.00  0.00           H
ATOM    940  OW  SOL   314      74.996  16.906  18.124  1.00  0.00           O
ATOM    941  HW1 SOL   314      75.358  16.454  18.886  1.00  0.00           H
ATOM    942  HW2 SOL   314      75.034  17.834  18.355  1.00  0.00           H
ATOM    943  OW  SOL   315       6.581  33.198  91.574  1.00  0.00           O
ATOM    944  HW1 SOL   315       5.953  33.212  90.852  1.00  0.00           H
ATOM    945  HW2 SOL   315       6.323  33.933  92.131  1.00  0.00           H
ATOM    946  OW  SOL   316      90.267   0.906  10.788  1.00  0.00           O
ATOM    947  HW1 SOL   316      89.778   1.019  11.602  1.00  0.00           H
ATOM    948  HW2 SOL   316      91.179   0.819  11.066  1.00  0.00           H
ATOM    949  OW  SOL   317      52.091   5.654  12.409  1.00  0.00           O
ATOM    950  HW1 SOL   317      52.614   6.351  12.806  1.00  0.00           H
ATOM    951  HW2 SOL   317      51.945   5.029  13.119  1.00  0.00           H
ATOM    952  OW  SOL   318      84.488  42.616  33.505  1.00  0.00           O
ATOM    953  HW1 SOL   318      85.295  42.111  33.600  1.00  0.00           H
ATOM    954  HW2 SOL   318      84.620  43.386  34.058  1.00  0.00           H
ATOM    955  OW  SOL   319      10.081  27.546  37.893  1.00  0.00           O
ATOM    956  HW1 SOL   319       9.712  27.418  38.767  1.00  0.00           H
ATOM    957  HW2 SOL   319       9.626  26.908  37.344  1.00  0.00           H
ATOM    958  OW  SOL   320       7.261  91.047  41.252  1.00  0.00           O
ATOM    959  HW1 SOL   320       7.673  91.243  42.093  1.00  0.00           H
ATOM    960  HW2 SOL   320       7.131  90.098  41.264  1.00  0.00           H
ATOM    961  OW  SOL   321      17.455  92.344  13.498  1.00  0.00           O
ATOM    962  HW1 SOL   321      17.139  92.864  12.759  1.00  0.00           H
ATOM    963  HW2 SOL   321      17.355  91.436  13.213  1.00  0.00           H
ATOM    964  OW  SOL   322      25.529  65.329  29.321  1.00  0.00           O
ATOM    965  HW1 SOL   322      25.248  66.150  28.918  1.00  0.00           H
ATOM    966  HW2 SOL   322      24.728  64.954  29.687  1.00  0.00           H
ATOM    967  OW  SOL   323      23.398  84.488  33.538  1.00  0.00           O
ATOM    968  HW1 SOL   323      22.812  85.241  33.612  1.00  0.00           H
ATOM    969  HW2 SOL   323      24.167  84.826  33.080  1.00  0.00           H
ATOM    970  OW  SOL   324       0.239  17.765  47.250  1.00  0.00           O
ATOM    971  HW1 SOL   324      -0.398  17.230  46.778  1.00  0.00           H
ATOM    972  HW2 SOL   324       0.053  18.662  46.971  1.00  0.00           H
ATOM    973  OW  SOL   325      23.166   4.641  92.437  1.00  0.00           O
ATOM    974  HW1 SOL   325      23.242   3.701  92.599  1.00  0.00           H
ATOM    975  HW2 SOL   325      22.399   4.911  92.943  1.00  0.00           H
ATOM    976  OW  SOL   326       3.025  18.586  22.043  1.00  0.00           O
ATOM    977  HW1 SOL   326       2.308  18.995  21.558  1.00  0.00           H
ATOM    978  HW2 SOL   326       3.541  19.321  22.373  1.00  0.00           H
ATOM    979  OW  SOL   327      15.580   2.559   1.942  1.00  0.00           O
ATOM    980  HW1 SOL   327      16.077   1.743   2.001  1.00  0.00           H
ATOM    981  HW2 SOL   327      16.182   3.178   1.530  1.00  0.00           H
ATOM    982  OW  SOL   328      13.221   7.102  21.964  1.00  0.00           O
ATOM    983  HW1 SOL   328      13.558   6.346  21.484  1.00  0.00           H
ATOM    984  HW2 SOL   328      12.271   7.055  21.850  1.00  0.00           H
ATOM    985  OW  SOL   329      26.276  27.114  32.969  1.00  0.00           O
ATOM    986  HW1 SOL   329      26.943  27.762  32.743  1.00  0.00           H
ATOM    987  HW2 SOL   329      25.460  27.614  33.008  1.00  0.00           H
ATOM    988  OW  SOL   330      79.177  20.384  25.791  1.00  0.00           O
ATOM    989  HW1 SOL   330      79.595  20.030  25.006  1.00  0.00           H
ATOM    990  HW2 SOL   330      78.654  21.120  25.473  1.00  0.00           H
ATOM    991  OW  SOL   331      90.523  78.838  34.624  1.00  0.00           O
ATOM    992  HW1 SOL   331      90.654  78.049  35.151  1.00  0.00           H
ATOM    993  HW2 SOL   331      90.785  79.556  35.200  1.00  0.00           H
ATOM    994  OW  SOL   332      89.099  75.667  26.341  1.00  0.00           O
ATOM    995  HW1 SOL   332      89.900  76.022  26.725  1.00  0.00           H
ATOM    996  HW2 SOL   332      88.497  75.577  27.080  1.00  0.00           H
ATOM    997  OW  SOL   333      63.260  14.414  30.412  1.00  0.00           O
ATOM    998  HW1 SOL   333      63.376  14.315  29.467  1.00  0.00           H
ATOM    999  HW2 SOL   333      62.339  14.202  30.564  1.00  0.00           H
ATOM   1000  OW  SOL   334      86.533  18.491  69.785  1.00  0.00           O
ATOM   1001  HW1 SOL   334      86.813  17.765  70.342  1.00  0.00           H
ATOM   1002  HW2 SOL   334      87.349  18.890  69.482  1.00  0.00           H
ATOM   1003  OW  SOL   335      23.602  19.064  29.931  1.00  0.00           O
ATOM   1004  HW1 SOL   335      24.529  18.977  30.155  1.00  0.00           H
ATOM   1005  HW2 SOL   335      23.141  18.606  30.634  1.00  0.00           H
ATOM   1006  OW  SOL   336      17.183  13.819  57.067  1.00  0.00           O
ATOM   1007  HW1 SOL   336      17.272  13.968  56.126  1.00  0.00           H
ATOM   1008  HW2 SOL   336      16.413  14.329  57.320  1.00  0.00           H
ATOM   1009  OW  SOL   337       2.180  20.840   2.368  1.00  0.00           O
ATOM   1010  HW1 SOL   337       2.670  20.474   1.632  1.00  0.00           H
ATOM   1011  HW2 SOL   337       2.199  20.153   3.035  1.00  0.00           H
ATOM   1012  OW  SOL   338      82.932  88.667  25.989  1.00  0.00           O
ATOM   1013  HW1 SOL   338      83.215  88.317  26.834  1.00  0.00           H
ATOM   1014  HW2 SOL   338      82.909  89.615  26.117  1.00  0.00           H
ATOM   1015  OW  SOL   339       8.514  66.143  89.193  1.00  0.00           O
ATOM   1016  HW1 SOL   339       9.354  66.259  89.637  1.00  0.00           H
ATOM   1017  HW2 SOL   339       7.924  66.756  89.633  1.00  0.00           H
ATOM   1018  OW  SOL   340      12.149   2.578  56.491  1.00  0.00           O
ATOM   1019  HW1 SOL   340      12.512   3.162  57.157  1.00  0.00           H
ATOM   1020  HW2 SOL   340      11.272   2.923  56.322  1.00  0.00           H
ATOM   1021  OW  SOL   341       2.652  29.204  84.595  1.00  0.00           O
ATOM   1022  HW1 SOL   341       3.106  30.043  84.516  1.00  0.00           H
ATOM   1023  HW2 SOL   341       2.217  29.246  85.447  1.00  0.00           H
ATOM   1024  OW  SOL   342      89.177  13.112   8.741  1.00  0.00           O
ATOM   1025  HW1 SOL   342      89.753  13.869   8.631  1.00  0.00           H
ATOM   1026  HW2 SOL   342      88.432  13.448   9.240  1.00  0.00           H
ATOM   1027  OW  SOL   343      69.132  12.341  36.194  1.00  0.00           O
ATOM   1028  HW1 SOL   343      68.311  12.144  36.644  1.00  0.00           H
ATOM   1029  HW2 SOL   343      68.993  12.037  35.297  1.00  0.00           H
ATOM   1030  OW  SOL   344      91.327  10.185  49.225  1.00  0.00           O
ATOM   1031  HW1 SOL   344      90.436  10.155  48.878  1.00  0.00           H
ATOM   1032  HW2 SOL   344      91.338  10.954  49.794  1.00  0.00           H
ATOM   1033  OW  SOL   345      86.476  82.777  28.524  1.00  0.00           O
ATOM   1034  HW1 SOL   345      87.176  82.298  28.080  1.00  0.00           H
ATOM   1035  HW2 SOL   345      85.995  83.209  27.818  1.00  0.00           H
ATOM   1036  OW  SOL   346       3.774   2.265  37.771  1.00  0.00           O
ATOM   1037  HW1 SOL   346       3.861   1.319  37.654  1.00  0.00           H
ATOM   1038  HW2 SOL   346       4.519   2.634  37.296  1.00  0.00           H
ATOM   1039  OW  SOL   347      89.914  34.304  89.689  1.00  0.00           O
ATOM   1040  HW1 SOL   347      90.438  33.754  90.272  1.00  0.00           H
ATOM   1041  HW2 SOL   347      89.752  35.101  90.193  1.00  0.00           H
ATOM   1042  OW  SOL   348       1.035  20.672  18.066  1.00  0.00           O
ATOM   1043  HW1 SOL   348       1.614  20.818  17.318  1.00  0.00           H
ATOM   1044  HW2 SOL   348       0.527  21.480  18.138  1.00  0.00           H
ATOM   1045  OW  SOL   349      13.585  12.300  58.321  1.00  0.00           O
ATOM   1046  HW1 SOL   349      12.682  12.533  58.105  1.00  0.00           H
ATOM   1047  HW2 SOL   349      13.505  11.526  58.879  1.00  0.00           H
ATOM   1048  OW  SOL   350      27.053  21.808  13.758  1.00  0.00           O
ATOM   1049  HW1 SOL   350      26.325  21.879  14.375  1.00  0.00           H
ATOM   1050  HW2 SOL   350      27.520  22.640  13.841  1.00  0.00           H
ATOM   1051  OW  SOL   351      26.054  21.782  31.375  1.00  0.00           O
ATOM   1052  HW1 SOL   351      26.848  22.311  31.295  1.00  0.00           H
ATOM   1053  HW2 SOL   351      25.796  21.874  32.292  1.00  0.00           H
ATOM   1054  OW  SOL   352      84.164  57.979  45.061  1.00  0.00           O
ATOM   1055  HW1 SOL   352      84.162  58.559  44.300  1.00  0.00           H
ATOM   1056  HW2 SOL   352      83.687  57.201  44.772  1.00  0.00           H
ATOM   1057  OW  SOL   353      86.907  41.812  30.563  1.00  0.00           O
ATOM   1058  HW1 SOL   353      86.889  41.110  31.214  1.00  0.00           H
ATOM   1059  HW2 SOL   353      87.342  41.425  29.803  1.00  0.00           H
ATOM   1060  OW  SOL   354       5.374  88.702  18.633  1.00  0.00           O
ATOM   1061  HW1 SOL   354       5.219  89.165  17.810  1.00  0.00           H
ATOM   1062  HW2 SOL   354       5.733  87.855  18.367  1.00  0.00           H
ATOM   1063  OW  SOL   355       4.255  89.711  35.431  1.00  0.00           O
ATOM   1064  HW1 SOL   355       4.225  90.591  35.055  1.00  0.00           H
ATOM   1065  HW2 SOL   355       5.166  89.597  35.701  1.00  0.00           H
ATOM   1066  OW  SOL   356      87.422  46.280  24.513  1.00  0.00           O
ATOM   1067  HW1 SOL   356      87.473  46.191  23.562  1.00  0.00           H
ATOM   1068  HW2 SOL   356      87.607  45.402  24.847  1.00  0.00           H
ATOM   1069  OW  SOL   357      21.446  30.344  18.104  1.00  0.00           O
ATOM   1070  HW1 SOL   357      20.733  30.877  18.456  1.00  0.00           H
ATOM   1071  HW2 SOL   357      22.223  30.638  18.581  1.00  0.00           H
ATOM   1072  OW  SOL   358       8.285  89.220  27.668  1.00  0.00           O
ATOM   1073  HW1 SOL   358       7.918  89.243  28.552  1.00  0.00           H
ATOM   1074  HW2 SOL   358       7.827  89.918  27.200  1.00  0.00           H
ATOM   1075  OW  SOL   359      60.145  31.368  24.103  1.00  0.00           O
ATOM   1076  HW1 SOL   359      60.179  30.790  23.341  1.00  0.00           H
ATOM   1077  HW2 SOL   359      59.293  31.799  24.040  1.00  0.00           H
ATOM   1078  OW  SOL   360      40.134  22.092  28.844  1.00  0.00           O
ATOM   1079  HW1 SOL   360      39.865  21.793  29.713  1.00  0.00           H
ATOM   1080  HW2 SOL   360      39.314  22.201  28.363  1.00  0.00           H
ATOM   1081  OW  SOL   361      26.479  19.342  22.585  1.00  0.00           O
ATOM   1082  HW1 SOL   361      26.458  19.391  23.540  1.00  0.00           H
ATOM   1083  HW2 SOL   361      27.398  19.178  22.373  1.00  0.00           H
ATOM   1084  OW  SOL   362      75.685  86.408  13.491  1.00  0.00           O
ATOM   1085  HW1 SOL   362      75.090  86.203  14.213  1.00  0.00           H
ATOM   1086  HW2 SOL   362      75.663  85.630  12.934  1.00  0.00           H
ATOM   1087  OW  SOL   363      87.785  19.620  10.703  1.00  0.00           O
ATOM   1088  HW1 SOL   363      87.819  20.550  10.479  1.00  0.00           H
ATOM   1089  HW2 SOL   363      88.703  19.354  10.763  1.00  0.00           H
ATOM   1090  OW  SOL   364       0.658   0.699   7.125  1.00  0.00           O
ATOM   1091  HW1 SOL   364      -0.214   0.475   7.449  1.00  0.00           H
ATOM   1092  HW2 SOL   364       0.861   1.537   7.541  1.00  0.00           H
ATOM   1093  OW  SOL   365      90.772  19.135  33.310  1.00  0.00           O
ATOM   1094  HW1 SOL   365      90.414  18.668  34.064  1.00  0.00           H
ATOM   1095  HW2 SOL   365      91.212  18.458  32.795  1.00  0.00           H
ATOM   1096  OW  SOL   366      20.829  37.235   8.997  1.00  0.00           O
ATOM   1097  HW1 SOL   366      21.036  37.757   8.222  1.00  0.00           H
ATOM   1098  HW2 SOL   366      20.613  37.881   9.671  1.00  0.00           H
ATOM   1099  OW  SOL   367      92.508  91.558  18.987  1.00  0.00           O
ATOM   1100  HW1 SOL   367      92.768  92.466  19.145  1.00  0.00           H
ATOM   1101  HW2 SOL   367      91.777  91.622  18.373  1.00  0.00           H
ATOM   1102  OW  SOL   368       4.117  32.515   8.175  1.00  0.00           O
ATOM   1103  HW1 SOL   368       4.010  32.409   7.230  1.00  0.00           H
ATOM   1104  HW2 SOL   368       4.616  31.745   8.449  1.00  0.00           H
ATOM   1105  OW  SOL   369      85.833  26.860   9.753  1.00  0.00           O
ATOM   1106  HW1 SOL   369      86.504  26.793  10.432  1.00  0.00           H
ATOM   1107  HW2 SOL   369      85.387  27.687   9.937  1.00  0.00           H
ATOM   1108  OW  SOL   370      10.666  82.956  37.163  1.00  0.00           O
ATOM   1109  HW1 SOL   370      11.499  82.814  37.613  1.00  0.00           H
ATOM   1110  HW2 SOL   370      10.037  82.425  37.651  1.00  0.00           H
ATOM   1111  OW  SOL   371      20.978  27.211   6.984  1.00  0.00           O
ATOM   1112  HW1 SOL   371      21.095  27.881   6.310  1.00  0.00           H
ATOM   1113  HW2 SOL   371      20.633  27.686   7.739  1.00  0.00           H
ATOM   1114  OW  SOL   372      89.579  12.936  38.176  1.00  0.00           O
ATOM   1115  HW1 SOL   372      89.446  13.426  38.987  1.00  0.00           H
ATOM   1116  HW2 SOL   372      88.779  12.421  38.072  1.00  0.00           H
ATOM   1117  OW  SOL   373      63.004  29.066  27.253  1.00  0.00           O
ATOM   1118  HW1 SOL   373      63.227  29.647  27.979  1.00  0.00           H
ATOM   1119  HW2 SOL   373      62.095  29.280  27.044  1.00  0.00           H
ATOM   1120  OW  SOL   374      92.087  13.321  37.292  1.00  0.00           O
ATOM   1121  HW1 SOL   374      91.217  13.463  37.663  1.00  0.00           H
ATOM   1122  HW2 SOL   374      92.642  13.126  38.047  1.00  0.00           H
ATOM   1123  OW  SOL   375      76.484  89.616  89.635  1.00  0.00           O
ATOM   1124  HW1 SOL   375      75.805  89.827  88.994  1.00  0.00           H
ATOM   1125  HW2 SOL   375      76.526  88.660  89.633  1.00  0.00           H
ATOM   1126  OW  SOL   376      30.656  31.018   1.451  1.00  0.00           O
ATOM   1127  HW1 SOL   376      29.805  31.199   1.849  1.00  0.00           H
ATOM   1128  HW2 SOL   376      30.878  30.135   1.748  1.00  0.00           H
ATOM   1129  OW  SOL   377       7.632  16.915  32.803  1.00  0.00           O
ATOM   1130  HW1 SOL   377       8.193  16.638  33.527  1.00  0.00           H
ATOM   1131  HW2 SOL   377       6.937  16.258  32.772  1.00  0.00           H
ATOM   1132  OW  SOL   378       4.408  20.942  22.913  1.00  0.00           O
ATOM   1133  HW1 SOL   378       5.305  21.077  23.216  1.00  0.00           H
ATOM   1134  HW2 SOL   378       4.108  21.813  22.653  1.00  0.00           H
ATOM   1135  OW  SOL   379       6.085  16.513  10.649  1.00  0.00           O
ATOM   1136  HW1 SOL   379       6.810  16.674  11.253  1.00  0.00           H
ATOM   1137  HW2 SOL   379       5.310  16.821  11.117  1.00  0.00           H
ATOM   1138  OW  SOL   380      22.315  47.626  40.538  1.00  0.00           O
ATOM   1139  HW1 SOL   380      21.729  48.245  40.103  1.00  0.00           H
ATOM   1140  HW2 SOL   380      21.732  46.969  40.917  1.00  0.00           H
ATOM   1141  OW  SOL   381      80.673   6.342  19.507  1.00  0.00           O
ATOM   1142  HW1 SOL   381      81.568   6.107  19.264  1.00  0.00           H
ATOM   1143  HW2 SOL   381      80.771   6.883  20.291  1.00  0.00           H
ATOM   1144  OW  SOL   382      34.358  33.020   8.082  1.00  0.00           O
ATOM   1145  HW1 SOL   382      34.123  32.283   8.645  1.00  0.00           H
ATOM   1146  HW2 SOL   382      33.543  33.251   7.636  1.00  0.00           H
ATOM   1147  OW  SOL   383      72.435  30.200  30.598  1.00  0.00           O
ATOM   1148  HW1 SOL   383      72.019  29.751  29.862  1.00  0.00           H
ATOM   1149  HW2 SOL   383      73.272  29.751  30.711  1.00  0.00           H
ATOM   1150  OW  SOL   384       8.075  82.894  19.968  1.00  0.00           O
ATOM   1151  HW1 SOL   384       7.352  83.489  19.770  1.00  0.00           H
ATOM   1152  HW2 SOL   384       8.860  83.374  19.704  1.00  0.00           H
ATOM   1153  OW  SOL   385      89.412  81.593  23.528  1.00  0.00           O
ATOM   1154  HW1 SOL   385      90.108  82.103  23.112  1.00  0.00           H
ATOM   1155  HW2 SOL   385      89.338  80.805  22.989  1.00  0.00           H
ATOM   1156  OW  SOL   386       0.980  31.116   1.908  1.00  0.00           O
ATOM   1157  HW1 SOL   386       1.928  31.129   1.778  1.00  0.00           H
ATOM   1158  HW2 SOL   386       0.759  32.012   2.162  1.00  0.00           H
ATOM   1159  OW  SOL   387      16.614  92.494  33.391  1.00  0.00           O
ATOM   1160  HW1 SOL   387      16.184  91.675  33.145  1.00  0.00           H
ATOM   1161  HW2 SOL   387      17.500  92.234  33.642  1.00  0.00           H
ATOM   1162  OW  SOL   388      31.908   3.585   1.874  1.00  0.00           O
ATOM   1163  HW1 SOL   388      32.253   4.154   2.562  1.00  0.00           H
ATOM   1164  HW2 SOL   388      30.973   3.786   1.844  1.00  0.00           H
ATOM   1165  OW  SOL   389       2.246  16.513  15.208  1.00  0.00           O
ATOM   1166  HW1 SOL   389       1.668  16.404  14.453  1.00  0.00           H
ATOM   1167  HW2 SOL   389       2.846  17.213  14.951  1.00  0.00           H
ATOM   1168  OW  SOL   390      34.195  37.508  91.450  1.00  0.00           O
ATOM   1169  HW1 SOL   390      34.253  37.518  90.495  1.00  0.00           H
ATOM   1170  HW2 SOL   390      34.116  36.581  91.675  1.00  0.00           H
ATOM   1171  OW  SOL   391      85.117  80.400  26.768  1.00  0.00           O
ATOM   1172  HW1 SOL   391      85.898  80.841  26.435  1.00  0.00           H
ATOM   1173  HW2 SOL   391      85.455  79.715  27.344  1.00  0.00           H
ATOM   1174  OW  SOL   392      90.084  41.447  31.408  1.00  0.00           O
ATOM   1175  HW1 SOL   392      89.381  42.044  31.151  1.00  0.00           H
ATOM   1176  HW2 SOL   392      90.869  41.810  30.996  1.00  0.00           H
ATOM   1177  OW  SOL   393      18.886  29.160  19.981  1.00  0.00           O
ATOM   1178  HW1 SOL   393      18.534  29.769  20.631  1.00  0.00           H
ATOM   1179  HW2 SOL   393      18.271  29.210  19.249  1.00  0.00           H
ATOM   1180  OW  SOL   394      64.622  17.546  30.891  1.00  0.00           O
ATOM   1181  HW1 SOL   394      64.664  16.998  31.675  1.00  0.00           H
ATOM   1182  HW2 SOL   394      64.088  17.044  30.276  1.00  0.00           H
ATOM   1183  OW  SOL   395      74.701   8.193  28.675  1.00  0.00           O
ATOM   1184  HW1 SOL   395      75.395   8.782  28.379  1.00  0.00           H
ATOM   1185  HW2 SOL   395      73.947   8.417  28.130  1.00  0.00           H
ATOM   1186  OW  SOL   396      88.146  65.571  46.898  1.00  0.00           O
ATOM   1187  HW1 SOL   396      87.705  65.232  46.119  1.00  0.00           H
ATOM   1188  HW2 SOL   396      88.951  65.055  46.962  1.00  0.00           H
ATOM   1189  OW  SOL   397      19.268  93.082  43.353  1.00  0.00           O
ATOM   1190  HW1 SOL   397      19.648  93.410  42.539  1.00  0.00           H
ATOM   1191  HW2 SOL   397      19.805  93.472  44.043  1.00  0.00           H
ATOM   1192  OW  SOL   398      10.589  72.518  16.736  1.00  0.00           O
ATOM   1193  HW1 SOL   398      10.248  71.799  16.203  1.00  0.00           H
ATOM   1194  HW2 SOL   398      10.105  73.288  16.438  1.00  0.00           H
ATOM   1195  OW  SOL   399       8.249   2.206  10.248  1.00  0.00           O
ATOM   1196  HW1 SOL   399       8.394   1.781  11.093  1.00  0.00           H
ATOM   1197  HW2 SOL   399       8.832   2.965  10.257  1.00  0.00           H
ATOM   1198  OW  SOL   400      22.916   4.940  47.692  1.00  0.00           O
ATOM   1199  HW1 SOL   400      22.642   5.234  48.561  1.00  0.00           H
ATOM   1200  HW2 SOL   400      23.341   5.704  47.303  1.00  0.00           H
ATOM   1201  OW  SOL   401      83.212  20.801  15.632  1.00  0.00           O
ATOM   1202  HW1 SOL   401      82.630  21.348  15.105  1.00  0.00           H
ATOM   1203  HW2 SOL   401      83.023  19.907  15.349  1.00  0.00           H
ATOM   1204  OW  SOL   402      25.373  18.283   0.373  1.00  0.00           O
ATOM   1205  HW1 SOL   402      24.420  18.196   0.345  1.00  0.00           H
ATOM   1206  HW2 SOL   402      25.526  19.096   0.855  1.00  0.00           H
ATOM   1207  OW  SOL   403      80.915  11.216  44.130  1.00  0.00           O
ATOM   1208  HW1 SOL   403      80.767  11.428  45.052  1.00  0.00           H
ATOM   1209  HW2 SOL   403      80.256  10.551  43.928  1.00  0.00           H
ATOM   1210  OW  SOL   404       6.102  12.140  21.498  1.00  0.00           O
ATOM   1211  HW1 SOL   404       6.665  12.093  20.726  1.00  0.00           H
ATOM   1212  HW2 SOL   404       5.356  12.672  21.219  1.00  0.00           H
ATOM   1213  OW  SOL   405       0.478  33.650  29.939  1.00  0.00           O
ATOM   1214  HW1 SOL   405       1.411  33.866  29.925  1.00  0.00           H
ATOM   1215  HW2 SOL   405       0.257  33.483  29.022  1.00  0.00           H
ATOM   1216  OW  SOL   406      15.114  64.782  12.287  1.00  0.00           O
ATOM   1217  HW1 SOL   406      15.117  65.618  11.821  1.00  0.00           H
ATOM   1218  HW2 SOL   406      15.004  64.124  11.599  1.00  0.00           H
ATOM   1219  OW  SOL   407      91.691   4.960  18.864  1.00  0.00           O
ATOM   1220  HW1 SOL   407      92.325   4.513  18.303  1.00  0.00           H
ATOM   1221  HW2 SOL   407      90.841   4.613  18.589  1.00  0.00           H
ATOM   1222  OW  SOL   408      24.799   8.804  34.394  1.00  0.00           O
ATOM   1223  HW1 SOL   408      25.227   9.657  34.468  1.00  0.00           H
ATOM   1224  HW2 SOL   408      25.374   8.205  34.870  1.00  0.00           H
ATOM   1225  OW  SOL   409      84.101  84.174  19.090  1.00  0.00           O
ATOM   1226  HW1 SOL   409      84.287  83.435  19.669  1.00  0.00           H
ATOM   1227  HW2 SOL   409      83.214  84.011  18.770  1.00  0.00           H
ATOM   1228  OW  SOL   410       0.354   7.285  11.769  1.00  0.00           O
ATOM   1229  HW1 SOL   410       0.182   6.818  10.951  1.00  0.00           H
ATOM   1230  HW2 SOL   410      -0.514   7.460  12.132  1.00  0.00           H
ATOM   1231  OW  SOL   411      87.116   4.109   7.188  1.00  0.00           O
ATOM   1232  HW1 SOL   411      86.392   3.576   7.518  1.00  0.00           H
ATOM   1233  HW2 SOL   411      87.002   4.106   6.238  1.00  0.00           H
ATOM   1234  OW  SOL   412       2.787   4.249  47.027  1.00  0.00           O
ATOM   1235  HW1 SOL   412       2.183   4.816  46.548  1.00  0.00           H
ATOM   1236  HW2 SOL   412       2.612   4.435  47.949  1.00  0.00           H
ATOM   1237  OW  SOL   413       1.866  85.690  56.039  1.00  0.00           O
ATOM   1238  HW1 SOL   413       0.936  85.465  56.045  1.00  0.00           H
ATOM   1239  HW2 SOL   413       2.311  84.876  56.276  1.00  0.00           H
ATOM   1240  OW  SOL   414      19.570  14.137  41.339  1.00  0.00           O
ATOM   1241  HW1 SOL   414      19.591  15.074  41.146  1.00  0.00           H
ATOM   1242  HW2 SOL   414      18.754  13.829  40.943  1.00  0.00           H
ATOM   1243  OW  SOL   415      36.997  12.571  27.196  1.00  0.00           O
ATOM   1244  HW1 SOL   415      36.195  12.061  27.306  1.00  0.00           H
ATOM   1245  HW2 SOL   415      36.763  13.253  26.567  1.00  0.00           H
ATOM   1246  OW  SOL   416      80.379  78.615  49.732  1.00  0.00           O
ATOM   1247  HW1 SOL   416      81.309  78.421  49.851  1.00  0.00           H
ATOM   1248  HW2 SOL   416      80.251  79.456  50.172  1.00  0.00           H
ATOM   1249  OW  SOL   417      85.323   9.952  16.783  1.00  0.00           O
ATOM   1250  HW1 SOL   417      84.683   9.357  17.173  1.00  0.00           H
ATOM   1251  HW2 SOL   417      85.602  10.512  17.507  1.00  0.00           H
ATOM   1252  OW  SOL   418      84.616  23.401  34.425  1.00  0.00           O
ATOM   1253  HW1 SOL   418      85.264  23.378  33.721  1.00  0.00           H
ATOM   1254  HW2 SOL   418      84.626  22.517  34.790  1.00  0.00           H
ATOM   1255  OW  SOL   419      86.820  88.410  43.618  1.00  0.00           O
ATOM   1256  HW1 SOL   419      86.653  89.345  43.739  1.00  0.00           H
ATOM   1257  HW2 SOL   419      87.753  88.359  43.408  1.00  0.00           H
ATOM   1258  OW  SOL   420      60.017  10.397  41.916  1.00  0.00           O
ATOM   1259  HW1 SOL   420      60.248   9.791  42.621  1.00  0.00           H
ATOM   1260  HW2 SOL   420      60.597  11.148  42.046  1.00  0.00           H
ATOM   1261  OW  SOL   421      67.013  46.178  56.813  1.00  0.00           O
ATOM   1262  HW1 SOL   421      66.961  45.370  56.303  1.00  0.00           H
ATOM   1263  HW2 SOL   421      67.948  46.302  56.972  1.00  0.00           H
ATOM   1264  OW  SOL   422       5.181  11.872  30.918  1.00  0.00           O
ATOM   1265  HW1 SOL   422       4.329  12.236  31.158  1.00  0.00           H
ATOM   1266  HW2 SOL   422       5.261  11.078  31.447  1.00  0.00           H
ATOM   1267  OW  SOL   423      21.967  23.932  41.798  1.00  0.00           O
ATOM   1268  HW1 SOL   423      22.178  24.415  42.597  1.00  0.00           H
ATOM   1269  HW2 SOL   423      21.939  23.015  42.072  1.00  0.00           H
ATOM   1270  OW  SOL   424       5.909  17.012  52.400  1.00  0.00           O
ATOM   1271  HW1 SOL   424       4.960  16.953  52.509  1.00  0.00           H
ATOM   1272  HW2 SOL   424       6.224  17.367  53.231  1.00  0.00           H
ATOM   1273  OW  SOL   425      17.431  18.752  26.050  1.00  0.00           O
ATOM   1274  HW1 SOL   425      18.277  19.148  25.838  1.00  0.00           H
ATOM   1275  HW2 SOL   425      17.551  17.819  25.873  1.00  0.00           H
ATOM   1276  OW  SOL   426       8.396  92.285  27.747  1.00  0.00           O
ATOM   1277  HW1 SOL   426       7.533  92.461  27.373  1.00  0.00           H
ATOM   1278  HW2 SOL   426       8.990  92.300  26.996  1.00  0.00           H
ATOM   1279  OW  SOL   427      90.620  23.243  34.998  1.00  0.00           O
ATOM   1280  HW1 SOL   427      89.716  23.095  35.276  1.00  0.00           H
ATOM   1281  HW2 SOL   427      90.994  22.365  34.920  1.00  0.00           H
ATOM   1282  OW  SOL   428      72.059  11.868  35.761  1.00  0.00           O
ATOM   1283  HW1 SOL   428      71.661  11.750  36.624  1.00  0.00           H
ATOM   1284  HW2 SOL   428      71.394  12.333  35.253  1.00  0.00           H
ATOM   1285  OW  SOL   429       0.153  17.831  41.543  1.00  0.00           O
ATOM   1286  HW1 SOL   429       0.354  17.910  40.610  1.00  0.00           H
ATOM   1287  HW2 SOL   429       0.952  17.473  41.931  1.00  0.00           H
ATOM   1288  OW  SOL   430       7.225  17.344  42.166  1.00  0.00           O
ATOM   1289  HW1 SOL   430       6.587  17.604  41.502  1.00  0.00           H
ATOM   1290  HW2 SOL   430       7.176  18.034  42.828  1.00  0.00           H
ATOM   1291  OW  SOL   431      30.631  25.098  25.426  1.00  0.00           O
ATOM   1292  HW1 SOL   431      31.102  24.709  26.163  1.00  0.00           H
ATOM   1293  HW2 SOL   431      30.560  26.026  25.650  1.00  0.00           H
ATOM   1294  OW  SOL   432      78.289  90.871  21.991  1.00  0.00           O
ATOM   1295  HW1 SOL   432      78.952  91.327  21.473  1.00  0.00           H
ATOM   1296  HW2 SOL   432      78.520  89.945  21.917  1.00  0.00           H
ATOM   1297  OW  SOL   433      90.945  27.046  29.641  1.00  0.00           O
ATOM   1298  HW1 SOL   433      91.761  26.687  29.292  1.00  0.00           H
ATOM   1299  HW2 SOL   433      91.056  27.013  30.592  1.00  0.00           H
ATOM   1300  OW  SOL   434      10.388   8.042  68.256  1.00  0.00           O
ATOM   1301  HW1 SOL   434       9.715   7.879  68.917  1.00  0.00           H
ATOM   1302  HW2 SOL   434       9.958   7.848  67.423  1.00  0.00           H
ATOM   1303  OW  SOL   435      78.034  88.191  54.497  1.00  0.00           O
ATOM   1304  HW1 SOL   435      78.637  88.934  54.470  1.00  0.00           H
ATOM   1305  HW2 SOL   435      78.490  87.494  54.026  1.00  0.00           H
ATOM   1306  OW  SOL   436      87.007  89.794  33.456  1.00  0.00           O
ATOM   1307  HW1 SOL   436      87.033  90.714  33.193  1.00  0.00           H
ATOM   1308  HW2 SOL   436      87.547  89.343  32.807  1.00  0.00           H
ATOM   1309  OW  SOL   437      79.751  34.917  35.364  1.00  0.00           O
ATOM   1310  HW1 SOL   437      79.558  34.058  35.738  1.00  0.00           H
ATOM   1311  HW2 SOL   437      80.675  35.065  35.567  1.00  0.00           H
ATOM   1312  OW  SOL   438       2.570  83.251  57.579  1.00  0.00           O
ATOM   1313  HW1 SOL   438       3.192  82.808  57.002  1.00  0.00           H
ATOM   1314  HW2 SOL   438       3.076  83.456  58.365  1.00  0.00           H
ATOM   1315  OW  SOL   439      84.327  86.680  25.092  1.00  0.00           O
ATOM   1316  HW1 SOL   439      83.852  87.415  25.479  1.00  0.00           H
ATOM   1317  HW2 SOL   439      84.917  87.084  24.455  1.00  0.00           H
ATOM   1318  OW  SOL   440      12.099  22.046  21.977  1.00  0.00           O
ATOM   1319  HW1 SOL   440      11.860  22.223  21.067  1.00  0.00           H
ATOM   1320  HW2 SOL   440      12.930  22.506  22.101  1.00  0.00           H
ATOM   1321  OW  SOL   441      92.666   5.735  35.717  1.00  0.00           O
ATOM   1322  HW1 SOL   441      91.747   5.479  35.793  1.00  0.00           H
ATOM   1323  HW2 SOL   441      92.934   5.418  34.854  1.00  0.00           H
ATOM   1324  OW  SOL   442      79.758  85.174  29.474  1.00  0.00           O
ATOM   1325  HW1 SOL   442      79.050  85.357  28.858  1.00  0.00           H
ATOM   1326  HW2 SOL   442      80.489  84.892  28.923  1.00  0.00           H
ATOM   1327  OW  SOL   443      12.059  16.337  40.615  1.00  0.00           O
ATOM   1328  HW1 SOL   443      12.927  16.128  40.272  1.00  0.00           H
ATOM   1329  HW2 SOL   443      11.927  17.258  40.390  1.00  0.00           H
ATOM   1330  OW  SOL   444      93.009   4.861  48.135  1.00  0.00           O
ATOM   1331  HW1 SOL   444      92.561   5.361  47.453  1.00  0.00           H
ATOM   1332  HW2 SOL   444      92.809   3.947  47.932  1.00  0.00           H
ATOM   1333  OW  SOL   445      49.614  91.442  53.551  1.00  0.00           O
ATOM   1334  HW1 SOL   445      49.254  92.218  53.120  1.00  0.00           H
ATOM   1335  HW2 SOL   445      49.066  91.323  54.327  1.00  0.00           H
ATOM   1336  OW  SOL   446      19.508   4.360  31.149  1.00  0.00           O
ATOM   1337  HW1 SOL   446      20.221   4.997  31.200  1.00  0.00           H
ATOM   1338  HW2 SOL   446      19.898   3.598  30.721  1.00  0.00           H
ATOM   1339  OW  SOL   447      26.391  26.300  49.707  1.00  0.00           O
ATOM   1340  HW1 SOL   447      27.063  26.427  49.038  1.00  0.00           H
ATOM   1341  HW2 SOL   447      26.830  26.511  50.531  1.00  0.00           H
ATOM   1342  OW  SOL   448      74.291  91.987  16.932  1.00  0.00           O
ATOM   1343  HW1 SOL   448      73.803  92.099  17.749  1.00  0.00           H
ATOM   1344  HW2 SOL   448      75.209  92.066  17.189  1.00  0.00           H
ATOM   1345  OW  SOL   449      92.207  19.879  30.588  1.00  0.00           O
ATOM   1346  HW1 SOL   449      91.292  19.599  30.575  1.00  0.00           H
ATOM   1347  HW2 SOL   449      92.665  19.227  30.057  1.00  0.00           H
ATOM   1348  OW  SOL   450       2.229  18.121  30.868  1.00  0.00           O
ATOM   1349  HW1 SOL   450       1.902  18.680  30.163  1.00  0.00           H
ATOM   1350  HW2 SOL   450       2.394  17.277  30.449  1.00  0.00           H
ATOM   1351  OW  SOL   451      88.646   7.792  31.343  1.00  0.00           O
ATOM   1352  HW1 SOL   451      88.345   6.891  31.225  1.00  0.00           H
ATOM   1353  HW2 SOL   451      89.136   7.988  30.544  1.00  0.00           H
ATOM   1354  OW  SOL   452      12.177  20.724  55.634  1.00  0.00           O
ATOM   1355  HW1 SOL   452      12.956  20.422  56.101  1.00  0.00           H
ATOM   1356  HW2 SOL   452      12.109  21.653  55.855  1.00  0.00           H
ATOM   1357  OW  SOL   453      20.496   3.630  39.756  1.00  0.00           O
ATOM   1358  HW1 SOL   453      20.097   4.173  39.076  1.00  0.00           H
ATOM   1359  HW2 SOL   453      21.075   3.035  39.279  1.00  0.00           H
ATOM   1360  OW  SOL   454      92.919   6.105  68.729  1.00  0.00           O
ATOM   1361  HW1 SOL   454      92.949   6.920  69.230  1.00  0.00           H
ATOM   1362  HW2 SOL   454      93.744   5.666  68.936  1.00  0.00           H
ATOM   1363  OW  SOL   455      15.698  20.534  31.069  1.00  0.00           O
ATOM   1364  HW1 SOL   455      15.991  20.515  30.158  1.00  0.00           H
ATOM   1365  HW2 SOL   455      16.472  20.797  31.566  1.00  0.00           H
ATOM   1366  OW  SOL   456      80.542  83.250  34.827  1.00  0.00           O
ATOM   1367  HW1 SOL   456      80.546  82.593  35.523  1.00  0.00           H
ATOM   1368  HW2 SOL   456      81.047  83.981  35.183  1.00  0.00           H
ATOM   1369  OW  SOL   457      69.210  15.025  41.302  1.00  0.00           O
ATOM   1370  HW1 SOL   457      69.182  14.100  41.057  1.00  0.00           H
ATOM   1371  HW2 SOL   457      70.132  15.268  41.219  1.00  0.00           H
ATOM   1372  OW  SOL   458      16.418   1.986  53.907  1.00  0.00           O
ATOM   1373  HW1 SOL   458      15.906   2.587  53.366  1.00  0.00           H
ATOM   1374  HW2 SOL   458      16.469   2.416  54.760  1.00  0.00           H
ATOM   1375  OW  SOL   459      20.383  14.564  47.905  1.00  0.00           O
ATOM   1376  HW1 SOL   459      20.921  13.985  47.365  1.00  0.00           H
ATOM   1377  HW2 SOL   459      20.169  15.299  47.330  1.00  0.00           H
ATOM   1378  OW  SOL   460       0.131   1.677  40.837  1.00  0.00           O
ATOM   1379  HW1 SOL   460       0.325   2.511  40.408  1.00  0.00           H
ATOM   1380  HW2 SOL   460      -0.751   1.790  41.193  1.00  0.00           H
ATOM   1381  OW  SOL   461       6.983   8.915  70.746  1.00  0.00           O
ATOM   1382  HW1 SOL   461       7.450   8.140  71.059  1.00  0.00           H
ATOM   1383  HW2 SOL   461       7.652   9.597  70.701  1.00  0.00           H
ATOM   1384  OW  SOL   462      26.911  28.805  10.565  1.00  0.00           O
ATOM   1385  HW1 SOL   462      27.489  29.496  10.889  1.00  0.00           H
ATOM   1386  HW2 SOL   462      26.031  29.095  10.805  1.00  0.00           H
ATOM   1387  OW  SOL   463      11.192   1.350  76.267  1.00  0.00           O
ATOM   1388  HW1 SOL   463      10.846   1.323  75.375  1.00  0.00           H
ATOM   1389  HW2 SOL   463      11.741   2.135  76.288  1.00  0.00           H
ATOM   1390  OW  SOL   464      10.072  23.551  32.268  1.00  0.00           O
ATOM   1391  HW1 SOL   464      10.528  22.761  32.560  1.00  0.00           H
ATOM   1392  HW2 SOL   464      10.759  24.097  31.886  1.00  0.00           H
ATOM   1393  OW  SOL   465      91.567  45.268  35.958  1.00  0.00           O
ATOM   1394  HW1 SOL   465      92.463  45.266  36.296  1.00  0.00           H
ATOM   1395  HW2 SOL   465      91.239  44.388  36.142  1.00  0.00           H
ATOM   1396  OW  SOL   466      85.540  70.376  30.359  1.00  0.00           O
ATOM   1397  HW1 SOL   466      86.200  70.420  29.667  1.00  0.00           H
ATOM   1398  HW2 SOL   466      84.835  69.849  29.984  1.00  0.00           H
ATOM   1399  OW  SOL   467      14.613  87.936  60.579  1.00  0.00           O
ATOM   1400  HW1 SOL   467      15.422  87.496  60.840  1.00  0.00           H
ATOM   1401  HW2 SOL   467      14.233  87.364  59.912  1.00  0.00           H
ATOM   1402  OW  SOL   468      76.696  10.234  48.594  1.00  0.00           O
ATOM   1403  HW1 SOL   468      77.369  10.265  49.274  1.00  0.00           H
ATOM   1404  HW2 SOL   468      76.386   9.329  48.604  1.00  0.00           H
ATOM   1405  OW  SOL   469      10.215   8.899  35.484  1.00  0.00           O
ATOM   1406  HW1 SOL   469       9.943   9.287  34.652  1.00  0.00           H
ATOM   1407  HW2 SOL   469      10.858   8.234  35.239  1.00  0.00           H
ATOM   1408  OW  SOL   470      90.894  66.697  48.980  1.00  0.00           O
ATOM   1409  HW1 SOL   470      90.739  67.314  49.695  1.00  0.00           H
ATOM   1410  HW2 SOL   470      91.253  65.920  49.407  1.00  0.00           H
ATOM   1411  OW  SOL   471      91.668  17.549  51.882  1.00  0.00           O
ATOM   1412  HW1 SOL   471      91.068  18.166  52.302  1.00  0.00           H
ATOM   1413  HW2 SOL   471      91.985  18.013  51.107  1.00  0.00           H
ATOM   1414  OW  SOL   472      24.140  34.480  51.389  1.00  0.00           O
ATOM   1415  HW1 SOL   472      24.269  35.036  50.621  1.00  0.00           H
ATOM   1416  HW2 SOL   472      24.372  35.038  52.132  1.00  0.00           H
ATOM   1417  OW  SOL   473      20.127  26.977  61.725  1.00  0.00           O
ATOM   1418  HW1 SOL   473      20.904  26.476  61.477  1.00  0.00           H
ATOM   1419  HW2 SOL   473      19.492  26.795  61.032  1.00  0.00           H
ATOM   1420  OW  SOL   474      10.889  11.228  44.078  1.00  0.00           O
ATOM   1421  HW1 SOL   474      10.303  11.809  43.594  1.00  0.00           H
ATOM   1422  HW2 SOL   474      11.707  11.720  44.153  1.00  0.00           H
ATOM   1423  OW  SOL   475       7.877  14.561  29.532  1.00  0.00           O
ATOM   1424  HW1 SOL   475       8.166  15.349  29.993  1.00  0.00           H
ATOM   1425  HW2 SOL   475       8.674  14.043  29.419  1.00  0.00           H
ATOM   1426  OW  SOL   476      63.457  16.306  14.691  1.00  0.00           O
ATOM   1427  HW1 SOL   476      64.363  16.392  14.397  1.00  0.00           H
ATOM   1428  HW2 SOL   476      63.437  15.477  15.168  1.00  0.00           H
ATOM   1429  OW  SOL   477      30.828   8.191  53.124  1.00  0.00           O
ATOM   1430  HW1 SOL   477      29.920   8.245  53.421  1.00  0.00           H
ATOM   1431  HW2 SOL   477      30.793   8.439  52.200  1.00  0.00           H
ATOM   1432  OW  SOL   478      76.151   3.026  39.622  1.00  0.00           O
ATOM   1433  HW1 SOL   478      76.621   3.386  38.870  1.00  0.00           H
ATOM   1434  HW2 SOL   478      76.588   2.193  39.801  1.00  0.00           H
ATOM   1435  OW  SOL   479      79.414   3.170  77.023  1.00  0.00           O
ATOM   1436  HW1 SOL   479      78.844   2.986  77.770  1.00  0.00           H
ATOM   1437  HW2 SOL   479      80.114   3.715  77.384  1.00  0.00           H
ATOM   1438  OW  SOL   480       5.981  10.566  52.047  1.00  0.00           O
ATOM   1439  HW1 SOL   480       5.861  11.514  51.997  1.00  0.00           H
ATOM   1440  HW2 SOL   480       6.620  10.442  52.749  1.00  0.00           H
ATOM   1441  OW  SOL   481      90.009   7.391  54.306  1.00  0.00           O
ATOM   1442  HW1 SOL   481      90.156   8.192  53.804  1.00  0.00           H
ATOM   1443  HW2 SOL   481      89.245   7.584  54.848  1.00  0.00           H
ATOM   1444  OW  SOL   482      25.453  11.555  63.875  1.00  0.00           O
ATOM   1445  HW1 SOL   482      25.761  12.164  64.546  1.00  0.00           H
ATOM   1446  HW2 SOL   482      24.867  12.077  63.327  1.00  0.00           H
ATOM   1447  OW  SOL   483       8.039  41.330  30.026  1.00  0.00           O
ATOM   1448  HW1 SOL   483       7.717  42.218  30.180  1.00  0.00           H
ATOM   1449  HW2 SOL   483       8.049  41.240  29.073  1.00  0.00           H
ATOM   1450  OW  SOL   484      76.803  16.358  53.022  1.00  0.00           O
ATOM   1451  HW1 SOL   484      77.272  17.098  53.407  1.00  0.00           H
ATOM   1452  HW2 SOL   484      77.320  16.121  52.252  1.00  0.00           H
ATOM   1453  OW  SOL   485      12.813   4.269  38.121  1.00  0.00           O
ATOM   1454  HW1 SOL   485      13.205   3.413  37.951  1.00  0.00           H
ATOM   1455  HW2 SOL   485      11.913   4.188  37.806  1.00  0.00           H
ATOM   1456  OW  SOL   486      86.910  90.445  38.057  1.00  0.00           O
ATOM   1457  HW1 SOL   486      87.414  91.195  37.739  1.00  0.00           H
ATOM   1458  HW2 SOL   486      87.164  89.724  37.481  1.00  0.00           H
ATOM   1459  OW  SOL   487      15.481  89.908  56.574  1.00  0.00           O
ATOM   1460  HW1 SOL   487      15.731  89.774  57.488  1.00  0.00           H
ATOM   1461  HW2 SOL   487      14.526  89.970  56.592  1.00  0.00           H
ATOM   1462  OW  SOL   488      15.343  11.231  40.342  1.00  0.00           O
ATOM   1463  HW1 SOL   488      15.091  10.994  41.235  1.00  0.00           H
ATOM   1464  HW2 SOL   488      16.295  11.132  40.328  1.00  0.00           H
ATOM   1465  OW  SOL   489      92.891  73.775  10.529  1.00  0.00           O
ATOM   1466  HW1 SOL   489      93.086  74.620  10.123  1.00  0.00           H
ATOM   1467  HW2 SOL   489      93.184  73.127   9.888  1.00  0.00           H
ATOM   1468  OW  SOL   490       4.178  88.865  11.782  1.00  0.00           O
ATOM   1469  HW1 SOL   490       3.904  89.470  11.092  1.00  0.00           H
ATOM   1470  HW2 SOL   490       3.835  89.250  12.588  1.00  0.00           H
ATOM   1471  OW  SOL   491      15.011  26.504   7.526  1.00  0.00           O
ATOM   1472  HW1 SOL   491      15.863  26.667   7.121  1.00  0.00           H
ATOM   1473  HW2 SOL   491      14.804  25.599   7.294  1.00  0.00           H
ATOM   1474  OW  SOL   492      20.412  22.729  20.496  1.00  0.00           O
ATOM   1475  HW1 SOL   492      20.504  22.285  19.653  1.00  0.00           H
ATOM   1476  HW2 SOL   492      20.704  23.625  20.328  1.00  0.00           H
ATOM   1477  OW  SOL   493      83.569   3.125  60.817  1.00  0.00           O
ATOM   1478  HW1 SOL   493      83.774   3.577  59.999  1.00  0.00           H
ATOM   1479  HW2 SOL   493      82.958   2.433  60.563  1.00  0.00           H
ATOM   1480  OW  SOL   494      75.867   4.492  25.550  1.00  0.00           O
ATOM   1481  HW1 SOL   494      76.440   3.990  26.129  1.00  0.00           H
ATOM   1482  HW2 SOL   494      75.540   3.850  24.920  1.00  0.00           H
ATOM   1483  OW  SOL   495      80.924  46.030  28.542  1.00  0.00           O
ATOM   1484  HW1 SOL   495      80.150  46.592  28.564  1.00  0.00           H
ATOM   1485  HW2 SOL   495      81.134  45.947  27.612  1.00  0.00           H
ATOM   1486  OW  SOL   496      19.258  16.834  46.646  1.00  0.00           O
ATOM   1487  HW1 SOL   496      19.839  17.425  47.126  1.00  0.00           H
ATOM   1488  HW2 SOL   496      18.646  17.414  46.194  1.00  0.00           H
ATOM   1489  OW  SOL   497      21.246  88.987  71.032  1.00  0.00           O
ATOM   1490  HW1 SOL   497      20.549  88.537  70.555  1.00  0.00           H
ATOM   1491  HW2 SOL   497      21.843  88.289  71.300  1.00  0.00           H
ATOM   1492  OW  SOL   498      11.370  16.947  60.404  1.00  0.00           O
ATOM   1493  HW1 SOL   498      11.687  16.359  61.089  1.00  0.00           H
ATOM   1494  HW2 SOL   498      11.846  17.765  60.549  1.00  0.00           H
ATOM   1495  OW  SOL   499       8.247  91.840  43.929  1.00  0.00           O
ATOM   1496  HW1 SOL   499       9.194  91.702  43.948  1.00  0.00           H
ATOM   1497  HW2 SOL   499       7.883  91.060  44.347  1.00  0.00           H
ATOM   1498  OW  SOL   500      11.835   8.399  55.043  1.00  0.00           O
ATOM   1499  HW1 SOL   500      12.057   8.285  54.119  1.00  0.00           H
ATOM   1500  HW2 SOL   500      11.968   7.534  55.430  1.00  0.00           H
ATOM   1501  OW  SOL   501      30.347   3.465  17.502  1.00  0.00           O
ATOM   1502  HW1 SOL   501      30.886   3.897  18.165  1.00  0.00           H
ATOM   1503  HW2 SOL   501      30.768   2.615  17.368  1.00  0.00           H
ATOM   1504  OW  SOL   502      85.463  92.264  35.356  1.00  0.00           O
ATOM   1505  HW1 SOL   502      85.359  92.859  34.614  1.00  0.00           H
ATOM   1506  HW2 SOL   502      85.017  91.461  35.084  1.00  0.00           H
ATOM   1507  OW  SOL   503      19.355  17.384  63.436  1.00  0.00           O
ATOM   1508  HW1 SOL   503      18.838  18.142  63.709  1.00  0.00           H
ATOM   1509  HW2 SOL   503      19.079  16.681  64.024  1.00  0.00           H
ATOM   1510  OW  SOL   504      80.952  81.004  55.837  1.00  0.00           O
ATOM   1511  HW1 SOL   504      81.426  81.799  55.591  1.00  0.00           H
ATOM   1512  HW2 SOL   504      81.521  80.574  56.475  1.00  0.00           H
ATOM   1513  OW  SOL   505      83.833   1.950  53.906  1.00  0.00           O
ATOM   1514  HW1 SOL   505      84.193   2.803  53.665  1.00  0.00           H
ATOM   1515  HW2 SOL   505      83.783   1.468  53.081  1.00  0.00           H
ATOM   1516  OW  SOL   506      90.196  31.549  42.737  1.00  0.00           O
ATOM   1517  HW1 SOL   506      89.478  31.820  43.309  1.00  0.00           H
ATOM   1518  HW2 SOL   506      89.786  31.424  41.881  1.00  0.00           H
ATOM   1519  OW  SOL   507      85.869  10.875  67.735  1.00  0.00           O
ATOM   1520  HW1 SOL   507      86.800  11.096  67.734  1.00  0.00           H
ATOM   1521  HW2 SOL   507      85.784  10.186  67.076  1.00  0.00           H
ATOM   1522  OW  SOL   508       6.664  90.043  51.046  1.00  0.00           O
ATOM   1523  HW1 SOL   508       6.090  90.591  51.582  1.00  0.00           H
ATOM   1524  HW2 SOL   508       7.241  90.663  50.600  1.00  0.00           H
ATOM   1525  OW  SOL   509       7.586  19.536  35.078  1.00  0.00           O
ATOM   1526  HW1 SOL   509       8.028  19.073  35.790  1.00  0.00           H
ATOM   1527  HW2 SOL   509       7.484  18.877  34.391  1.00  0.00           H
ATOM   1528  OW  SOL   510      85.742  71.217  49.050  1.00  0.00           O
ATOM   1529  HW1 SOL   510      86.417  71.697  48.571  1.00  0.00           H
ATOM   1530  HW2 SOL   510      85.643  70.396  48.568  1.00  0.00           H
ATOM   1531  OW  SOL   511      80.177  80.941  44.961  1.00  0.00           O
ATOM   1532  HW1 SOL   511      80.368  81.388  44.137  1.00  0.00           H
ATOM   1533  HW2 SOL   511      80.821  80.234  45.005  1.00  0.00           H
ATOM   1534  OW  SOL   512      80.693   3.836  52.834  1.00  0.00           O
ATOM   1535  HW1 SOL   512      80.741   3.409  51.979  1.00  0.00           H
ATOM   1536  HW2 SOL   512      79.938   4.421  52.769  1.00  0.00           H
ATOM   1537  OW  SOL   513      90.250  58.287  42.620  1.00  0.00           O
ATOM   1538  HW1 SOL   513      89.336  58.493  42.812  1.00  0.00           H
ATOM   1539  HW2 SOL   513      90.216  57.773  41.813  1.00  0.00           H
ATOM   1540  OW  SOL   514       2.644  64.581  70.121  1.00  0.00           O
ATOM   1541  HW1 SOL   514       3.101  64.962  69.371  1.00  0.00           H
ATOM   1542  HW2 SOL   514       3.188  63.838  70.382  1.00  0.00           H
ATOM   1543  OW  SOL   515       4.486  26.737  53.373  1.00  0.00           O
ATOM   1544  HW1 SOL   515       3.839  27.160  53.938  1.00  0.00           H
ATOM   1545  HW2 SOL   515       4.034  26.618  52.538  1.00  0.00           H
ATOM   1546  OW  SOL   516      64.865  89.371  39.199  1.00  0.00           O
ATOM   1547  HW1 SOL   516      63.985  89.749  39.195  1.00  0.00           H
ATOM   1548  HW2 SOL   516      65.107  89.337  40.125  1.00  0.00           H
ATOM   1549  OW  SOL   517      11.751   7.190  51.098  1.00  0.00           O
ATOM   1550  HW1 SOL   517      11.433   8.074  50.912  1.00  0.00           H
ATOM   1551  HW2 SOL   517      12.283   7.288  51.887  1.00  0.00           H
ATOM   1552  OW  SOL   518      74.978  15.281  28.426  1.00  0.00           O
ATOM   1553  HW1 SOL   518      75.434  15.932  28.960  1.00  0.00           H
ATOM   1554  HW2 SOL   518      75.352  14.443  28.696  1.00  0.00           H
ATOM   1555  OW  SOL   519      85.437  27.893  70.879  1.00  0.00           O
ATOM   1556  HW1 SOL   519      86.178  27.722  70.298  1.00  0.00           H
ATOM   1557  HW2 SOL   519      85.724  28.624  71.427  1.00  0.00           H
ATOM   1558  OW  SOL   520      17.104   6.097  47.436  1.00  0.00           O
ATOM   1559  HW1 SOL   520      16.810   6.737  46.788  1.00  0.00           H
ATOM   1560  HW2 SOL   520      17.331   5.322  46.922  1.00  0.00           H
ATOM   1561  OW  SOL   521      86.427   3.761  70.010  1.00  0.00           O
ATOM   1562  HW1 SOL   521      86.154   3.771  69.093  1.00  0.00           H
ATOM   1563  HW2 SOL   521      85.692   3.363  70.475  1.00  0.00           H
ATOM   1564  OW  SOL   522      75.397  77.533  57.883  1.00  0.00           O
ATOM   1565  HW1 SOL   522      75.677  77.656  58.790  1.00  0.00           H
ATOM   1566  HW2 SOL   522      74.695  76.884  57.934  1.00  0.00           H
ATOM   1567  OW  SOL   523       9.060  20.321  32.480  1.00  0.00           O
ATOM   1568  HW1 SOL   523       8.683  20.225  33.354  1.00  0.00           H
ATOM   1569  HW2 SOL   523       9.902  20.751  32.627  1.00  0.00           H
ATOM   1570  OW  SOL   524      81.531  29.503  31.163  1.00  0.00           O
ATOM   1571  HW1 SOL   524      80.955  30.126  30.720  1.00  0.00           H
ATOM   1572  HW2 SOL   524      80.939  28.952  31.675  1.00  0.00           H
ATOM   1573  OW  SOL   525      14.736  23.889  29.792  1.00  0.00           O
ATOM   1574  HW1 SOL   525      15.154  23.473  30.546  1.00  0.00           H
ATOM   1575  HW2 SOL   525      14.707  23.204  29.125  1.00  0.00           H
ATOM   1576  OW  SOL   526      82.087   9.709  30.417  1.00  0.00           O
ATOM   1577  HW1 SOL   526      82.077  10.478  30.988  1.00  0.00           H
ATOM   1578  HW2 SOL   526      82.131  10.069  29.531  1.00  0.00           H
ATOM   1579  OW  SOL   527      78.656  33.119  21.611  1.00  0.00           O
ATOM   1580  HW1 SOL   527      79.295  33.790  21.370  1.00  0.00           H
ATOM   1581  HW2 SOL   527      78.924  32.837  22.486  1.00  0.00           H
ATOM   1582  OW  SOL   528      92.759  81.013  39.267  1.00  0.00           O
ATOM   1583  HW1 SOL   528      93.076  80.885  38.373  1.00  0.00           H
ATOM   1584  HW2 SOL   528      93.303  81.718  39.617  1.00  0.00           H
ATOM   1585  OW  SOL   529       6.874  24.191  35.197  1.00  0.00           O
ATOM   1586  HW1 SOL   529       7.753  24.306  34.837  1.00  0.00           H
ATOM   1587  HW2 SOL   529       7.009  23.702  36.009  1.00  0.00           H
ATOM   1588  OW  SOL   530      87.240  74.578  66.789  1.00  0.00           O
ATOM   1589  HW1 SOL   530      87.057  75.513  66.693  1.00  0.00           H
ATOM   1590  HW2 SOL   530      87.206  74.423  67.733  1.00  0.00           H
ATOM   1591  OW  SOL   531      20.858  75.523  30.820  1.00  0.00           O
ATOM   1592  HW1 SOL   531      20.314  75.080  30.168  1.00  0.00           H
ATOM   1593  HW2 SOL   531      20.870  76.439  30.539  1.00  0.00           H
ATOM   1594  OW  SOL   532      22.944  13.041  32.689  1.00  0.00           O
ATOM   1595  HW1 SOL   532      23.305  12.204  32.398  1.00  0.00           H
ATOM   1596  HW2 SOL   532      22.767  12.915  33.621  1.00  0.00           H
ATOM   1597  OW  SOL   533       0.208  20.516  37.804  1.00  0.00           O
ATOM   1598  HW1 SOL   533       0.308  20.838  36.908  1.00  0.00           H
ATOM   1599  HW2 SOL   533       0.965  20.870  38.271  1.00  0.00           H
ATOM   1600  OW  SOL   534      83.084  22.055  44.858  1.00  0.00           O
ATOM   1601  HW1 SOL   534      82.756  21.158  44.798  1.00  0.00           H
ATOM   1602  HW2 SOL   534      83.742  22.024  45.553  1.00  0.00           H
ATOM   1603  OW  SOL   535      80.155  92.081  60.054  1.00  0.00           O
ATOM   1604  HW1 SOL   535      80.609  91.241  60.124  1.00  0.00           H
ATOM   1605  HW2 SOL   535      80.172  92.285  59.119  1.00  0.00           H
ATOM   1606  OW  SOL   536      81.202  44.681  19.162  1.00  0.00           O
ATOM   1607  HW1 SOL   536      81.018  45.587  18.914  1.00  0.00           H
ATOM   1608  HW2 SOL   536      80.567  44.163  18.667  1.00  0.00           H
ATOM   1609  OW  SOL   537      72.024  13.706  17.735  1.00  0.00           O
ATOM   1610  HW1 SOL   537      72.409  13.074  18.342  1.00  0.00           H
ATOM   1611  HW2 SOL   537      71.365  13.206  17.254  1.00  0.00           H
ATOM   1612  OW  SOL   538      17.625  15.998  51.493  1.00  0.00           O
ATOM   1613  HW1 SOL   538      17.198  15.162  51.678  1.00  0.00           H
ATOM   1614  HW2 SOL   538      18.552  15.838  51.666  1.00  0.00           H
ATOM   1615  OW  SOL   539      14.421   6.657  58.800  1.00  0.00           O
ATOM   1616  HW1 SOL   539      14.037   7.534  58.786  1.00  0.00           H
ATOM   1617  HW2 SOL   539      13.683   6.069  58.641  1.00  0.00           H
ATOM   1618  OW  SOL   540      91.568  82.460  45.275  1.00  0.00           O
ATOM   1619  HW1 SOL   540      92.126  83.056  44.775  1.00  0.00           H
ATOM   1620  HW2 SOL   540      91.569  81.648  44.769  1.00  0.00           H
ATOM   1621  OW  SOL   541      80.825   8.262  39.223  1.00  0.00           O
ATOM   1622  HW1 SOL   541      81.213   7.531  38.741  1.00  0.00           H
ATOM   1623  HW2 SOL   541      81.553   8.635  39.720  1.00  0.00           H
ATOM   1624  OW  SOL   542       8.427  78.571  40.712  1.00  0.00           O
ATOM   1625  HW1 SOL   542       8.964  78.764  39.943  1.00  0.00           H
ATOM   1626  HW2 SOL   542       8.418  77.616  40.766  1.00  0.00           H
ATOM   1627  OW  SOL   543      89.411   4.166  69.569  1.00  0.00           O
ATOM   1628  HW1 SOL   543      88.477   4.028  69.725  1.00  0.00           H
ATOM   1629  HW2 SOL   543      89.445   4.717  68.787  1.00  0.00           H
ATOM   1630  OW  SOL   544      71.414  27.866  35.450  1.00  0.00           O
ATOM   1631  HW1 SOL   544      70.954  27.208  34.929  1.00  0.00           H
ATOM   1632  HW2 SOL   544      72.218  27.430  35.732  1.00  0.00           H
ATOM   1633  OW  SOL   545      91.878  27.280  37.234  1.00  0.00           O
ATOM   1634  HW1 SOL   545      91.157  26.979  36.681  1.00  0.00           H
ATOM   1635  HW2 SOL   545      92.312  27.957  36.714  1.00  0.00           H
ATOM   1636  OW  SOL   546      84.633  13.508  22.500  1.00  0.00           O
ATOM   1637  HW1 SOL   546      84.920  14.345  22.865  1.00  0.00           H
ATOM   1638  HW2 SOL   546      84.392  12.983  23.263  1.00  0.00           H
ATOM   1639  OW  SOL   547      70.704   4.199  63.978  1.00  0.00           O
ATOM   1640  HW1 SOL   547      71.317   4.928  64.072  1.00  0.00           H
ATOM   1641  HW2 SOL   547      71.250   3.459  63.714  1.00  0.00           H
ATOM   1642  OW  SOL   548      81.194  22.837  29.343  1.00  0.00           O
ATOM   1643  HW1 SOL   548      81.997  22.677  29.839  1.00  0.00           H
ATOM   1644  HW2 SOL   548      80.903  21.967  29.071  1.00  0.00           H
ATOM   1645  OW  SOL   549       7.041  27.022  42.896  1.00  0.00           O
ATOM   1646  HW1 SOL   549       6.590  26.877  43.728  1.00  0.00           H
ATOM   1647  HW2 SOL   549       6.642  27.816  42.542  1.00  0.00           H
ATOM   1648  OW  SOL   550      92.396  79.551  46.353  1.00  0.00           O
ATOM   1649  HW1 SOL   550      93.306  79.788  46.534  1.00  0.00           H
ATOM   1650  HW2 SOL   550      92.303  79.663  45.407  1.00  0.00           H
ATOM   1651  OW  SOL   551      14.219   8.468  43.574  1.00  0.00           O
ATOM   1652  HW1 SOL   551      14.378   7.697  43.028  1.00  0.00           H
ATOM   1653  HW2 SOL   551      13.305   8.384  43.848  1.00  0.00           H
ATOM   1654  OW  SOL   552      90.401  82.715  16.207  1.00  0.00           O
ATOM   1655  HW1 SOL   552      90.973  82.197  15.639  1.00  0.00           H
ATOM   1656  HW2 SOL   552      90.845  83.559  16.288  1.00  0.00           H
ATOM   1657  OW  SOL   553      19.375   9.439  32.530  1.00  0.00           O
ATOM   1658  HW1 SOL   553      19.212   9.513  33.470  1.00  0.00           H
ATOM   1659  HW2 SOL   553      18.807   8.724  32.243  1.00  0.00           H
ATOM   1660  OW  SOL   554       8.617  21.016  42.448  1.00  0.00           O
ATOM   1661  HW1 SOL   554       8.935  21.800  42.896  1.00  0.00           H
ATOM   1662  HW2 SOL   554       8.890  21.131  41.538  1.00  0.00           H
ATOM   1663  OW  SOL   555       4.524  87.610  21.256  1.00  0.00           O
ATOM   1664  HW1 SOL   555       3.828  88.230  21.471  1.00  0.00           H
ATOM   1665  HW2 SOL   555       4.792  87.849  20.369  1.00  0.00           H
ATOM   1666  OW  SOL   556      89.641  30.902  30.630  1.00  0.00           O
ATOM   1667  HW1 SOL   556      90.557  31.149  30.764  1.00  0.00           H
ATOM   1668  HW2 SOL   556      89.213  31.712  30.354  1.00  0.00           H
ATOM   1669  OW  SOL   557      32.450  10.223  69.376  1.00  0.00           O
ATOM   1670  HW1 SOL   557      32.162  10.085  70.278  1.00  0.00           H
ATOM   1671  HW2 SOL   557      33.120   9.554  69.232  1.00  0.00           H
ATOM   1672  OW  SOL   558      24.565  92.129  14.359  1.00  0.00           O
ATOM   1673  HW1 SOL   558      23.647  92.397  14.324  1.00  0.00           H
ATOM   1674  HW2 SOL   558      24.628  91.403  13.738  1.00  0.00           H
ATOM   1675  OW  SOL   559      34.889  28.596  52.979  1.00  0.00           O
ATOM   1676  HW1 SOL   559      35.010  29.529  53.154  1.00  0.00           H
ATOM   1677  HW2 SOL   559      34.091  28.551  52.453  1.00  0.00           H
ATOM   1678  OW  SOL   560       3.636  45.591  44.186  1.00  0.00           O
ATOM   1679  HW1 SOL   560       4.428  45.213  43.805  1.00  0.00           H
ATOM   1680  HW2 SOL   560       3.378  46.277  43.571  1.00  0.00           H
ATOM   1681  OW  SOL   561      84.300  86.008  34.286  1.00  0.00           O
ATOM   1682  HW1 SOL   561      85.189  85.969  34.638  1.00  0.00           H
ATOM   1683  HW2 SOL   561      83.912  86.781  34.698  1.00  0.00           H
ATOM   1684  OW  SOL   562      51.303  18.917  58.921  1.00  0.00           O
ATOM   1685  HW1 SOL   562      50.582  19.003  58.297  1.00  0.00           H
ATOM   1686  HW2 SOL   562      51.768  19.752  58.867  1.00  0.00           H
ATOM   1687  OW  SOL   563      90.343  15.278  30.267  1.00  0.00           O
ATOM   1688  HW1 SOL   563      89.552  15.668  30.638  1.00  0.00           H
ATOM   1689  HW2 SOL   563      90.654  14.677  30.944  1.00  0.00           H
ATOM   1690  OW  SOL   564      83.469  23.080  31.300  1.00  0.00           O
ATOM   1691  HW1 SOL   564      82.832  23.032  32.012  1.00  0.00           H
ATOM   1692  HW2 SOL   564      83.872  23.943  31.396  1.00  0.00           H
ATOM   1693  OW  SOL   565      86.339   8.575  51.066  1.00  0.00           O
ATOM   1694  HW1 SOL   565      86.712   9.421  51.317  1.00  0.00           H
ATOM   1695  HW2 SOL   565      87.099   8.020  50.893  1.00  0.00           H
ATOM   1696  OW  SOL   566      12.564   4.518  58.466  1.00  0.00           O
ATOM   1697  HW1 SOL   566      13.188   3.860  58.773  1.00  0.00           H
ATOM   1698  HW2 SOL   566      11.706   4.150  58.674  1.00  0.00           H
ATOM   1699  OW  SOL   567      91.456  92.316  44.112  1.00  0.00           O
ATOM   1700  HW1 SOL   567      91.534  93.266  44.203  1.00  0.00           H
ATOM   1701  HW2 SOL   567      90.545  92.128  44.338  1.00  0.00           H
ATOM   1702  OW  SOL   568      65.276  38.444  21.070  1.00  0.00           O
ATOM   1703  HW1 SOL   568      65.416  39.121  20.408  1.00  0.00           H
ATOM   1704  HW2 SOL   568      65.888  37.747  20.834  1.00  0.00           H
ATOM   1705  OW  SOL   569      86.916  35.486  63.567  1.00  0.00           O
ATOM   1706  HW1 SOL   569      87.431  34.787  63.163  1.00  0.00           H
ATOM   1707  HW2 SOL   569      87.552  36.177  63.751  1.00  0.00           H
ATOM   1708  OW  SOL   570      17.329  32.492  41.685  1.00  0.00           O
ATOM   1709  HW1 SOL   570      16.898  32.689  40.854  1.00  0.00           H
ATOM   1710  HW2 SOL   570      18.189  32.908  41.613  1.00  0.00           H
ATOM   1711  OW  SOL   571      70.411  28.808  43.287  1.00  0.00           O
ATOM   1712  HW1 SOL   571      69.654  28.791  43.872  1.00  0.00           H
ATOM   1713  HW2 SOL   571      70.976  29.492  43.646  1.00  0.00           H
ATOM   1714  OW  SOL   572      15.412   6.948  35.558  1.00  0.00           O
ATOM   1715  HW1 SOL   572      15.088   6.686  36.420  1.00  0.00           H
ATOM   1716  HW2 SOL   572      16.090   6.305  35.351  1.00  0.00           H
ATOM   1717  OW  SOL   573      74.297  16.282  51.477  1.00  0.00           O
ATOM   1718  HW1 SOL   573      75.028  16.081  52.062  1.00  0.00           H
ATOM   1719  HW2 SOL   573      73.666  15.579  51.632  1.00  0.00           H
ATOM   1720  OW  SOL   574      77.571   8.989   7.281  1.00  0.00           O
ATOM   1721  HW1 SOL   574      77.291   8.243   7.811  1.00  0.00           H
ATOM   1722  HW2 SOL   574      78.487   9.124   7.522  1.00  0.00           H
ATOM   1723  OW  SOL   575       8.485  10.846  27.677  1.00  0.00           O
ATOM   1724  HW1 SOL   575       7.668  11.284  27.915  1.00  0.00           H
ATOM   1725  HW2 SOL   575       8.474  10.030  28.177  1.00  0.00           H
ATOM   1726  OW  SOL   576       7.140  19.262  44.073  1.00  0.00           O
ATOM   1727  HW1 SOL   576       7.353  20.009  43.514  1.00  0.00           H
ATOM   1728  HW2 SOL   576       6.183  19.241  44.090  1.00  0.00           H
ATOM   1729  OW  SOL   577       0.340   8.645  40.756  1.00  0.00           O
ATOM   1730  HW1 SOL   577       1.014   8.574  41.432  1.00  0.00           H
ATOM   1731  HW2 SOL   577       0.807   8.495  39.934  1.00  0.00           H
ATOM   1732  OW  SOL   578       0.753  14.935  30.132  1.00  0.00           O
ATOM   1733  HW1 SOL   578       0.537  14.111  30.570  1.00  0.00           H
ATOM   1734  HW2 SOL   578       1.365  14.684  29.440  1.00  0.00           H
ATOM   1735  OW  SOL   579      72.934   3.053  35.488  1.00  0.00           O
ATOM   1736  HW1 SOL   579      72.314   3.782  35.480  1.00  0.00           H
ATOM   1737  HW2 SOL   579      72.692   2.540  36.258  1.00  0.00           H
ATOM   1738  OW  SOL   580      82.362   5.942  16.869  1.00  0.00           O
ATOM   1739  HW1 SOL   580      83.181   5.555  16.559  1.00  0.00           H
ATOM   1740  HW2 SOL   580      81.697   5.615  16.264  1.00  0.00           H
ATOM   1741  OW  SOL   581      21.598  86.507  72.102  1.00  0.00           O
ATOM   1742  HW1 SOL   581      21.564  86.224  73.016  1.00  0.00           H
ATOM   1743  HW2 SOL   581      20.683  86.512  71.819  1.00  0.00           H
ATOM   1744  OW  SOL   582      71.674  25.393  22.106  1.00  0.00           O
ATOM   1745  HW1 SOL   582      72.122  24.724  21.589  1.00  0.00           H
ATOM   1746  HW2 SOL   582      70.873  24.966  22.409  1.00  0.00           H
ATOM   1747  OW  SOL   583      16.756   7.568  61.046  1.00  0.00           O
ATOM   1748  HW1 SOL   583      15.981   7.746  60.514  1.00  0.00           H
ATOM   1749  HW2 SOL   583      16.479   6.882  61.653  1.00  0.00           H
ATOM   1750  OW  SOL   584       3.481   9.894  19.436  1.00  0.00           O
ATOM   1751  HW1 SOL   584       2.668  10.234  19.810  1.00  0.00           H
ATOM   1752  HW2 SOL   584       3.754  10.563  18.808  1.00  0.00           H
ATOM   1753  OW  SOL   585      76.652   2.940  20.737  1.00  0.00           O
ATOM   1754  HW1 SOL   585      76.662   1.998  20.568  1.00  0.00           H
ATOM   1755  HW2 SOL   585      77.095   3.037  21.580  1.00  0.00           H
ATOM   1756  OW  SOL   586      23.622   7.291  64.563  1.00  0.00           O
ATOM   1757  HW1 SOL   586      23.989   6.828  65.316  1.00  0.00           H
ATOM   1758  HW2 SOL   586      22.762   7.589  64.859  1.00  0.00           H
ATOM   1759  OW  SOL   587      79.469  76.578  19.106  1.00  0.00           O
ATOM   1760  HW1 SOL   587      78.530  76.639  18.933  1.00  0.00           H
ATOM   1761  HW2 SOL   587      79.876  76.626  18.241  1.00  0.00           H
ATOM   1762  OW  SOL   588      34.431  87.022  57.284  1.00  0.00           O
ATOM   1763  HW1 SOL   588      34.458  86.146  57.670  1.00  0.00           H
ATOM   1764  HW2 SOL   588      33.601  87.392  57.586  1.00  0.00           H
ATOM   1765  OW  SOL   589       1.054   0.631  36.822  1.00  0.00           O
ATOM   1766  HW1 SOL   589       1.885   0.326  37.187  1.00  0.00           H
ATOM   1767  HW2 SOL   589       1.304   1.160  36.064  1.00  0.00           H
ATOM   1768  OW  SOL   590      18.438   1.882  50.225  1.00  0.00           O
ATOM   1769  HW1 SOL   590      18.240   2.454  50.966  1.00  0.00           H
ATOM   1770  HW2 SOL   590      17.634   1.874  49.706  1.00  0.00           H
ATOM   1771  OW  SOL   591      15.345  39.160  55.356  1.00  0.00           O
ATOM   1772  HW1 SOL   591      15.660  38.643  54.614  1.00  0.00           H
ATOM   1773  HW2 SOL   591      14.429  38.899  55.458  1.00  0.00           H
ATOM   1774  OW  SOL   592      70.246   5.107  38.647  1.00  0.00           O
ATOM   1775  HW1 SOL   592      70.681   5.628  37.972  1.00  0.00           H
ATOM   1776  HW2 SOL   592      69.651   5.722  39.077  1.00  0.00           H
ATOM   1777  OW  SOL   593      86.135  10.505  28.084  1.00  0.00           O
ATOM   1778  HW1 SOL   593      85.918  10.934  27.256  1.00  0.00           H
ATOM   1779  HW2 SOL   593      85.867  11.132  28.755  1.00  0.00           H
ATOM   1780  OW  SOL   594      26.933  77.742  47.761  1.00  0.00           O
ATOM   1781  HW1 SOL   594      27.041  77.367  46.887  1.00  0.00           H
ATOM   1782  HW2 SOL   594      27.814  78.016  48.016  1.00  0.00           H
ATOM   1783  OW  SOL   595       0.074  74.360  21.434  1.00  0.00           O
ATOM   1784  HW1 SOL   595      -0.441  73.922  20.756  1.00  0.00           H
ATOM   1785  HW2 SOL   595       0.893  73.865  21.469  1.00  0.00           H
ATOM   1786  OW  SOL   596      80.921  19.343  47.976  1.00  0.00           O
ATOM   1787  HW1 SOL   596      80.877  20.164  48.466  1.00  0.00           H
ATOM   1788  HW2 SOL   596      80.045  18.966  48.062  1.00  0.00           H
ATOM   1789  OW  SOL   597       5.679  52.482  53.209  1.00  0.00           O
ATOM   1790  HW1 SOL   597       5.082  52.647  52.478  1.00  0.00           H
ATOM   1791  HW2 SOL   597       5.239  51.812  53.731  1.00  0.00           H
ATOM   1792  OW  SOL   598      27.190   0.967  55.687  1.00  0.00           O
ATOM   1793  HW1 SOL   598      28.116   0.780  55.534  1.00  0.00           H
ATOM   1794  HW2 SOL   598      26.948   1.574  54.987  1.00  0.00           H
ATOM   1795  OW  SOL   599      78.737   0.463  20.026  1.00  0.00           O
ATOM   1796  HW1 SOL   599      79.291   0.054  20.690  1.00  0.00           H
ATOM   1797  HW2 SOL   599      79.218   0.347  19.207  1.00  0.00           H
ATOM   1798  OW  SOL   600      64.436  13.347  12.646  1.00  0.00           O
ATOM   1799  HW1 SOL   600      64.939  13.419  13.456  1.00  0.00           H
ATOM   1800  HW2 SOL   600      65.071  13.054  11.993  1.00  0.00           H
ATOM   1801  OW  SOL   601      90.784  89.327  51.207  1.00  0.00           O
ATOM   1802  HW1 SOL   601      91.397  89.088  50.512  1.00  0.00           H
ATOM   1803  HW2 SOL   601      91.270  89.179  52.017  1.00  0.00           H
ATOM   1804  OW  SOL   602      90.898  91.660  14.294  1.00  0.00           O
ATOM   1805  HW1 SOL   602      91.787  91.454  14.580  1.00  0.00           H
ATOM   1806  HW2 SOL   602      90.732  91.054  13.571  1.00  0.00           H
ATOM   1807  OW  SOL   603      81.338   0.973  45.182  1.00  0.00           O
ATOM   1808  HW1 SOL   603      80.919   1.187  46.016  1.00  0.00           H
ATOM   1809  HW2 SOL   603      80.934   0.147  44.916  1.00  0.00           H
ATOM   1810  OW  SOL   604      21.248   2.349  73.334  1.00  0.00           O
ATOM   1811  HW1 SOL   604      21.894   2.063  73.979  1.00  0.00           H
ATOM   1812  HW2 SOL   604      21.765   2.581  72.563  1.00  0.00           H
ATOM   1813  OW  SOL   605      14.942  40.479  38.915  1.00  0.00           O
ATOM   1814  HW1 SOL   605      15.116  39.971  38.123  1.00  0.00           H
ATOM   1815  HW2 SOL   605      14.115  40.129  39.248  1.00  0.00           H
ATOM   1816  OW  SOL   606      85.526   8.018  34.250  1.00  0.00           O
ATOM   1817  HW1 SOL   606      86.238   8.651  34.157  1.00  0.00           H
ATOM   1818  HW2 SOL   606      85.401   7.667  33.369  1.00  0.00           H
ATOM   1819  OW  SOL   607      26.392   2.990  53.837  1.00  0.00           O
ATOM   1820  HW1 SOL   607      26.359   3.882  54.182  1.00  0.00           H
ATOM   1821  HW2 SOL   607      25.580   2.894  53.340  1.00  0.00           H
ATOM   1822  OW  SOL   608      66.168  16.147  19.028  1.00  0.00           O
ATOM   1823  HW1 SOL   608      65.410  15.619  19.280  1.00  0.00           H
ATOM   1824  HW2 SOL   608      66.504  15.722  18.239  1.00  0.00           H
ATOM   1825  OW  SOL   609      81.740  90.686  30.035  1.00  0.00           O
ATOM   1826  HW1 SOL   609      81.012  91.045  29.529  1.00  0.00           H
ATOM   1827  HW2 SOL   609      81.331  90.058  30.631  1.00  0.00           H
ATOM   1828  OW  SOL   610      28.089   4.211  74.076  1.00  0.00           O
ATOM   1829  HW1 SOL   610      28.053   3.570  74.787  1.00  0.00           H
ATOM   1830  HW2 SOL   610      28.161   3.683  73.281  1.00  0.00           H
ATOM   1831  OW  SOL   611      91.016  32.420  28.113  1.00  0.00           O
ATOM   1832  HW1 SOL   611      91.300  31.574  28.457  1.00  0.00           H
ATOM   1833  HW2 SOL   611      90.603  32.212  27.275  1.00  0.00           H
ATOM   1834  OW  SOL   612      27.839  29.569  46.037  1.00  0.00           O
ATOM   1835  HW1 SOL   612      28.504  28.904  45.859  1.00  0.00           H
ATOM   1836  HW2 SOL   612      27.016  29.164  45.762  1.00  0.00           H
ATOM   1837  OW  SOL   613       9.774  89.181  61.547  1.00  0.00           O
ATOM   1838  HW1 SOL   613       9.862  88.276  61.247  1.00  0.00           H
ATOM   1839  HW2 SOL   613       9.169  89.583  60.923  1.00  0.00           H
ATOM   1840  OW  SOL   614      28.173  26.268  47.617  1.00  0.00           O
ATOM   1841  HW1 SOL   614      28.359  26.906  46.927  1.00  0.00           H
ATOM   1842  HW2 SOL   614      27.782  25.525  47.157  1.00  0.00           H
ATOM   1843  OW  SOL   615       8.681  75.260  28.107  1.00  0.00           O
ATOM   1844  HW1 SOL   615       9.096  76.089  28.345  1.00  0.00           H
ATOM   1845  HW2 SOL   615       7.893  75.515  27.629  1.00  0.00           H
ATOM   1846  OW  SOL   616       5.034  18.244  40.166  1.00  0.00           O
ATOM   1847  HW1 SOL   616       4.681  17.975  39.318  1.00  0.00           H
ATOM   1848  HW2 SOL   616       4.261  18.417  40.703  1.00  0.00           H
ATOM   1849  OW  SOL   617       7.838   5.950  49.764  1.00  0.00           O
ATOM   1850  HW1 SOL   617       7.888   6.389  50.613  1.00  0.00           H
ATOM   1851  HW2 SOL   617       8.742   5.704  49.568  1.00  0.00           H
ATOM   1852  OW  SOL   618      11.150  73.765  79.982  1.00  0.00           O
ATOM   1853  HW1 SOL   618      11.981  73.518  79.577  1.00  0.00           H
ATOM   1854  HW2 SOL   618      11.300  74.648  80.319  1.00  0.00           H
ATOM   1855  OW  SOL   619      57.892  81.275  28.546  1.00  0.00           O
ATOM   1856  HW1 SOL   619      58.530  81.403  29.248  1.00  0.00           H
ATOM   1857  HW2 SOL   619      58.423  81.127  27.764  1.00  0.00           H
ATOM   1858  OW  SOL   620       3.567  90.648  23.787  1.00  0.00           O
ATOM   1859  HW1 SOL   620       3.049  90.544  22.989  1.00  0.00           H
ATOM   1860  HW2 SOL   620       4.396  91.023  23.487  1.00  0.00           H
ATOM   1861  OW  SOL   621      80.569  34.380  64.606  1.00  0.00           O
ATOM   1862  HW1 SOL   621      81.081  34.437  63.799  1.00  0.00           H
ATOM   1863  HW2 SOL   621      80.596  35.264  64.971  1.00  0.00           H
ATOM   1864  OW  SOL   622      73.425   9.654  58.296  1.00  0.00           O
ATOM   1865  HW1 SOL   622      73.490   9.145  57.488  1.00  0.00           H
ATOM   1866  HW2 SOL   622      74.055   9.242  58.889  1.00  0.00           H
ATOM   1867  OW  SOL   623      82.544   1.305  34.770  1.00  0.00           O
ATOM   1868  HW1 SOL   623      81.662   0.954  34.892  1.00  0.00           H
ATOM   1869  HW2 SOL   623      82.676   1.887  35.518  1.00  0.00           H
ATOM   1870  OW  SOL   624       6.362  16.029  68.289  1.00  0.00           O
ATOM   1871  HW1 SOL   624       5.584  16.483  67.966  1.00  0.00           H
ATOM   1872  HW2 SOL   624       6.051  15.156  68.525  1.00  0.00           H
ATOM   1873  OW  SOL   625      22.196   9.317  70.590  1.00  0.00           O
ATOM   1874  HW1 SOL   625      23.072   9.352  70.206  1.00  0.00           H
ATOM   1875  HW2 SOL   625      22.313   8.842  71.413  1.00  0.00           H
ATOM   1876  OW  SOL   626      77.279  89.778  34.620  1.00  0.00           O
ATOM   1877  HW1 SOL   626      77.345  89.635  35.564  1.00  0.00           H
ATOM   1878  HW2 SOL   626      76.441  89.386  34.375  1.00  0.00           H
ATOM   1879  OW  SOL   627      91.404  70.912  77.840  1.00  0.00           O
ATOM   1880  HW1 SOL   627      91.314  71.564  77.146  1.00  0.00           H
ATOM   1881  HW2 SOL   627      90.799  70.213  77.593  1.00  0.00           H
ATOM   1882  OW  SOL   628      23.881  90.789   1.535  1.00  0.00           O
ATOM   1883  HW1 SOL   628      23.615  89.928   1.857  1.00  0.00           H
ATOM   1884  HW2 SOL   628      24.553  91.079   2.152  1.00  0.00           H
ATOM   1885  OW  SOL   629      18.770  25.009  82.195  1.00  0.00           O
ATOM   1886  HW1 SOL   629      18.088  24.354  82.338  1.00  0.00           H
ATOM   1887  HW2 SOL   629      19.063  25.247  83.075  1.00  0.00           H
ATOM   1888  OW  SOL   630      21.575   0.367  65.236  1.00  0.00           O
ATOM   1889  HW1 SOL   630      21.314  -0.534  65.049  1.00  0.00           H
ATOM   1890  HW2 SOL   630      20.947   0.905  64.754  1.00  0.00           H
ATOM   1891  OW  SOL   631      87.156   7.260  77.276  1.00  0.00           O
ATOM   1892  HW1 SOL   631      87.059   6.791  78.105  1.00  0.00           H
ATOM   1893  HW2 SOL   631      86.563   8.007  77.352  1.00  0.00           H
ATOM   1894  OW  SOL   632      25.381  87.291  77.575  1.00  0.00           O
ATOM   1895  HW1 SOL   632      25.308  86.869  76.719  1.00  0.00           H
ATOM   1896  HW2 SOL   632      25.689  88.176  77.382  1.00  0.00           H
ATOM   1897  OW  SOL   633       9.989  90.810  64.570  1.00  0.00           O
ATOM   1898  HW1 SOL   633      10.132  90.308  63.768  1.00  0.00           H
ATOM   1899  HW2 SOL   633      10.868  90.963  64.918  1.00  0.00           H
ATOM   1900  OW  SOL   634      10.432  90.416  13.782  1.00  0.00           O
ATOM   1901  HW1 SOL   634       9.838  91.167  13.766  1.00  0.00           H
ATOM   1902  HW2 SOL   634       9.862  89.664  13.943  1.00  0.00           H
ATOM   1903  OW  SOL   635      86.046  16.762  47.497  1.00  0.00           O
ATOM   1904  HW1 SOL   635      85.768  17.446  48.107  1.00  0.00           H
ATOM   1905  HW2 SOL   635      85.772  17.081  46.638  1.00  0.00           H
ATOM   1906  OW  SOL   636      10.065   3.504  74.271  1.00  0.00           O
ATOM   1907  HW1 SOL   636       9.932   3.189  73.377  1.00  0.00           H
ATOM   1908  HW2 SOL   636      10.547   4.324  74.167  1.00  0.00           H
ATOM   1909  OW  SOL   637       3.515  30.994  64.532  1.00  0.00           O
ATOM   1910  HW1 SOL   637       4.166  30.681  63.904  1.00  0.00           H
ATOM   1911  HW2 SOL   637       3.008  30.215  64.760  1.00  0.00           H
ATOM   1912  OW  SOL   638      30.010  27.424  65.059  1.00  0.00           O
ATOM   1913  HW1 SOL   638      29.910  28.183  64.484  1.00  0.00           H
ATOM   1914  HW2 SOL   638      30.121  27.799  65.933  1.00  0.00           H
ATOM   1915  OW  SOL   639      86.261  11.462  76.017  1.00  0.00           O
ATOM   1916  HW1 SOL   639      86.099  12.246  76.541  1.00  0.00           H
ATOM   1917  HW2 SOL   639      86.961  11.715  75.416  1.00  0.00           H
ATOM   1918  OW  SOL   640      91.508   3.448  59.925  1.00  0.00           O
ATOM   1919  HW1 SOL   640      92.048   3.172  59.184  1.00  0.00           H
ATOM   1920  HW2 SOL   640      91.504   2.692  60.512  1.00  0.00           H
ATOM   1921  OW  SOL   641      13.950  76.096  78.750  1.00  0.00           O
ATOM   1922  HW1 SOL   641      13.963  76.392  79.660  1.00  0.00           H
ATOM   1923  HW2 SOL   641      14.053  76.897  78.236  1.00  0.00           H
ATOM   1924  OW  SOL   642      16.445  90.054  64.238  1.00  0.00           O
ATOM   1925  HW1 SOL   642      16.548  90.481  63.387  1.00  0.00           H
ATOM   1926  HW2 SOL   642      16.648  89.134  64.071  1.00  0.00           H
ATOM   1927  OW  SOL   643      15.371  10.086  61.942  1.00  0.00           O
ATOM   1928  HW1 SOL   643      15.376  10.998  62.232  1.00  0.00           H
ATOM   1929  HW2 SOL   643      16.021   9.654  62.497  1.00  0.00           H
ATOM   1930  OW  SOL   644      90.718   6.670  42.633  1.00  0.00           O
ATOM   1931  HW1 SOL   644      89.954   6.130  42.837  1.00  0.00           H
ATOM   1932  HW2 SOL   644      90.478   7.547  42.931  1.00  0.00           H
ATOM   1933  OW  SOL   645      36.463  20.316  73.261  1.00  0.00           O
ATOM   1934  HW1 SOL   645      36.156  20.904  72.571  1.00  0.00           H
ATOM   1935  HW2 SOL   645      37.082  20.842  73.766  1.00  0.00           H
ATOM   1936  OW  SOL   646      87.499  11.769  80.829  1.00  0.00           O
ATOM   1937  HW1 SOL   646      86.880  11.083  81.078  1.00  0.00           H
ATOM   1938  HW2 SOL   646      86.961  12.431  80.393  1.00  0.00           H
ATOM   1939  OW  SOL   647      25.708   7.487  80.225  1.00  0.00           O
ATOM   1940  HW1 SOL   647      26.499   7.177  79.784  1.00  0.00           H
ATOM   1941  HW2 SOL   647      25.244   7.993  79.558  1.00  0.00           H
ATOM   1942  OW  SOL   648      28.489   1.716  90.426  1.00  0.00           O
ATOM   1943  HW1 SOL   648      27.788   1.094  90.623  1.00  0.00           H
ATOM   1944  HW2 SOL   648      29.210   1.452  90.997  1.00  0.00           H
ATOM   1945  OW  SOL   649      55.492  70.779  77.444  1.00  0.00           O
ATOM   1946  HW1 SOL   649      56.102  70.080  77.208  1.00  0.00           H
ATOM   1947  HW2 SOL   649      55.230  70.576  78.342  1.00  0.00           H
ATOM   1948  OW  SOL   650      17.696  18.386  56.543  1.00  0.00           O
ATOM   1949  HW1 SOL   650      18.449  17.903  56.884  1.00  0.00           H
ATOM   1950  HW2 SOL   650      18.080  19.110  56.049  1.00  0.00           H
ATOM   1951  OW  SOL   651      19.200  92.784  76.593  1.00  0.00           O
ATOM   1952  HW1 SOL   651      18.531  92.441  77.185  1.00  0.00           H
ATOM   1953  HW2 SOL   651      19.327  92.090  75.946  1.00  0.00           H
ATOM   1954  OW  SOL   652      16.171  24.397  61.953  1.00  0.00           O
ATOM   1955  HW1 SOL   652      16.906  23.789  62.026  1.00  0.00           H
ATOM   1956  HW2 SOL   652      16.369  25.090  62.583  1.00  0.00           H
ATOM   1957  OW  SOL   653       2.888  88.738  62.417  1.00  0.00           O
ATOM   1958  HW1 SOL   653       2.091  88.652  61.895  1.00  0.00           H
ATOM   1959  HW2 SOL   653       3.506  88.127  62.014  1.00  0.00           H
ATOM   1960  OW  SOL   654      82.154  19.533  57.012  1.00  0.00           O
ATOM   1961  HW1 SOL   654      82.857  20.001  57.462  1.00  0.00           H
ATOM   1962  HW2 SOL   654      82.477  18.635  56.930  1.00  0.00           H
ATOM   1963  OW  SOL   655      14.355  88.024  40.792  1.00  0.00           O
ATOM   1964  HW1 SOL   655      13.511  87.600  40.943  1.00  0.00           H
ATOM   1965  HW2 SOL   655      14.247  88.908  41.144  1.00  0.00           H
ATOM   1966  OW  SOL   656      84.826   0.836  70.209  1.00  0.00           O
ATOM   1967  HW1 SOL   656      85.193   1.026  69.345  1.00  0.00           H
ATOM   1968  HW2 SOL   656      84.446  -0.039  70.121  1.00  0.00           H
ATOM   1969  OW  SOL   657      84.851   4.347  52.901  1.00  0.00           O
ATOM   1970  HW1 SOL   657      85.802   4.288  52.810  1.00  0.00           H
ATOM   1971  HW2 SOL   657      84.678   5.283  53.007  1.00  0.00           H
ATOM   1972  OW  SOL   658      12.058  41.796  67.754  1.00  0.00           O
ATOM   1973  HW1 SOL   658      12.963  41.554  67.952  1.00  0.00           H
ATOM   1974  HW2 SOL   658      11.993  42.715  68.013  1.00  0.00           H
ATOM   1975  OW  SOL   659       8.718  61.356  88.133  1.00  0.00           O
ATOM   1976  HW1 SOL   659       8.424  61.998  88.778  1.00  0.00           H
ATOM   1977  HW2 SOL   659       9.546  61.026  88.483  1.00  0.00           H
ATOM   1978  OW  SOL   660       3.078  88.950  46.234  1.00  0.00           O
ATOM   1979  HW1 SOL   660       3.679  89.652  45.984  1.00  0.00           H
ATOM   1980  HW2 SOL   660       3.572  88.423  46.861  1.00  0.00           H
ATOM   1981  OW  SOL   661      12.642   1.310  91.096  1.00  0.00           O
ATOM   1982  HW1 SOL   661      12.904   0.870  91.904  1.00  0.00           H
ATOM   1983  HW2 SOL   661      11.735   1.573  91.248  1.00  0.00           H
ATOM   1984  OW  SOL   662      15.827  85.236   1.051  1.00  0.00           O
ATOM   1985  HW1 SOL   662      15.696  85.675   1.892  1.00  0.00           H
ATOM   1986  HW2 SOL   662      14.942  85.093   0.715  1.00  0.00           H
ATOM   1987  OW  SOL   663      89.780  90.891  55.685  1.00  0.00           O
ATOM   1988  HW1 SOL   663      90.334  90.881  54.905  1.00  0.00           H
ATOM   1989  HW2 SOL   663      90.184  90.254  56.275  1.00  0.00           H
ATOM   1990  OW  SOL   664      80.111   1.306  70.130  1.00  0.00           O
ATOM   1991  HW1 SOL   664      79.387   0.687  70.030  1.00  0.00           H
ATOM   1992  HW2 SOL   664      79.752   2.011  70.668  1.00  0.00           H
ATOM   1993  OW  SOL   665      85.317  34.587  76.185  1.00  0.00           O
ATOM   1994  HW1 SOL   665      85.720  33.724  76.276  1.00  0.00           H
ATOM   1995  HW2 SOL   665      85.206  34.702  75.242  1.00  0.00           H
ATOM   1996  OW  SOL   666       2.992  69.556  73.758  1.00  0.00           O
ATOM   1997  HW1 SOL   666       3.280  68.687  73.481  1.00  0.00           H
ATOM   1998  HW2 SOL   666       2.120  69.414  74.126  1.00  0.00           H
ATOM   1999  OW  SOL   667      82.195   9.433  78.391  1.00  0.00           O
ATOM   2000  HW1 SOL   667      81.986  10.081  79.063  1.00  0.00           H
ATOM   2001  HW2 SOL   667      82.293   8.611  78.871  1.00  0.00           H
ATOM   2002  OW  SOL   668      88.513  92.552  88.133  1.00  0.00           O
ATOM   2003  HW1 SOL   668      87.574  92.408  88.252  1.00  0.00           H
ATOM   2004  HW2 SOL   668      88.814  91.782  87.650  1.00  0.00           H
ATOM   2005  OW  SOL   669       2.900  30.041  48.567  1.00  0.00           O
ATOM   2006  HW1 SOL   669       2.340  30.459  49.221  1.00  0.00           H
ATOM   2007  HW2 SOL   669       3.405  29.395  49.061  1.00  0.00           H
ATOM   2008  OW  SOL   670      17.276  33.717  73.433  1.00  0.00           O
ATOM   2009  HW1 SOL   670      17.865  33.117  73.892  1.00  0.00           H
ATOM   2010  HW2 SOL   670      16.914  34.272  74.123  1.00  0.00           H
ATOM   2011  OW  SOL   671      23.875  16.963  56.154  1.00  0.00           O
ATOM   2012  HW1 SOL   671      23.586  16.060  56.290  1.00  0.00           H
ATOM   2013  HW2 SOL   671      23.076  17.439  55.929  1.00  0.00           H
ATOM   2014  OW  SOL   672       5.626   5.346  69.315  1.00  0.00           O
ATOM   2015  HW1 SOL   672       6.207   4.993  68.641  1.00  0.00           H
ATOM   2016  HW2 SOL   672       5.969   6.223  69.491  1.00  0.00           H
ATOM   2017  OW  SOL   673      91.028  11.089  72.212  1.00  0.00           O
ATOM   2018  HW1 SOL   673      91.525  11.717  72.736  1.00  0.00           H
ATOM   2019  HW2 SOL   673      90.957  11.499  71.350  1.00  0.00           H
ATOM   2020  OW  SOL   674      11.788  23.036  50.858  1.00  0.00           O
ATOM   2021  HW1 SOL   674      12.122  23.052  51.755  1.00  0.00           H
ATOM   2022  HW2 SOL   674      12.560  23.183  50.312  1.00  0.00           H
ATOM   2023  OW  SOL   675       5.368   5.696  72.421  1.00  0.00           O
ATOM   2024  HW1 SOL   675       4.715   6.375  72.592  1.00  0.00           H
ATOM   2025  HW2 SOL   675       5.566   5.783  71.488  1.00  0.00           H
ATOM   2026  OW  SOL   676      92.448  77.591  77.448  1.00  0.00           O
ATOM   2027  HW1 SOL   676      92.430  78.421  77.925  1.00  0.00           H
ATOM   2028  HW2 SOL   676      93.351  77.509  77.143  1.00  0.00           H
ATOM   2029  OW  SOL   677       1.746   7.966  47.505  1.00  0.00           O
ATOM   2030  HW1 SOL   677       1.360   7.994  48.381  1.00  0.00           H
ATOM   2031  HW2 SOL   677       1.608   8.846  47.154  1.00  0.00           H
ATOM   2032  OW  SOL   678      23.749   2.442  52.292  1.00  0.00           O
ATOM   2033  HW1 SOL   678      23.230   3.129  51.874  1.00  0.00           H
ATOM   2034  HW2 SOL   678      23.104   1.798  52.584  1.00  0.00           H
ATOM   2035  OW  SOL   679      16.023  17.499  72.348  1.00  0.00           O
ATOM   2036  HW1 SOL   679      15.151  17.526  71.955  1.00  0.00           H
ATOM   2037  HW2 SOL   679      16.315  18.411  72.347  1.00  0.00           H
ATOM   2038  OW  SOL   680      92.232  33.872  65.856  1.00  0.00           O
ATOM   2039  HW1 SOL   680      92.222  34.118  66.781  1.00  0.00           H
ATOM   2040  HW2 SOL   680      93.148  33.966  65.593  1.00  0.00           H
ATOM   2041  OW  SOL   681       4.375  29.870  61.186  1.00  0.00           O
ATOM   2042  HW1 SOL   681       4.293  30.512  60.481  1.00  0.00           H
ATOM   2043  HW2 SOL   681       4.973  30.277  61.813  1.00  0.00           H
ATOM   2044  OW  SOL   682      48.986  82.261  89.006  1.00  0.00           O
ATOM   2045  HW1 SOL   682      48.666  83.163  88.972  1.00  0.00           H
ATOM   2046  HW2 SOL   682      48.899  82.011  89.926  1.00  0.00           H
ATOM   2047  OW  SOL   683      11.744  13.951  52.220  1.00  0.00           O
ATOM   2048  HW1 SOL   683      10.887  13.927  51.796  1.00  0.00           H
ATOM   2049  HW2 SOL   683      12.194  13.170  51.898  1.00  0.00           H
ATOM   2050  OW  SOL   684      34.469  84.034  89.684  1.00  0.00           O
ATOM   2051  HW1 SOL   684      34.427  83.926  88.734  1.00  0.00           H
ATOM   2052  HW2 SOL   684      33.894  83.351  90.028  1.00  0.00           H
ATOM   2053  OW  SOL   685      16.444  15.129  91.332  1.00  0.00           O
ATOM   2054  HW1 SOL   685      17.117  15.656  90.900  1.00  0.00           H
ATOM   2055  HW2 SOL   685      16.915  14.366  91.667  1.00  0.00           H
ATOM   2056  OW  SOL   686      27.237  83.792   6.715  1.00  0.00           O
ATOM   2057  HW1 SOL   686      27.826  84.475   6.392  1.00  0.00           H
ATOM   2058  HW2 SOL   686      27.783  83.259   7.294  1.00  0.00           H
ATOM   2059  OW  SOL   687      82.422  83.777  58.003  1.00  0.00           O
ATOM   2060  HW1 SOL   687      81.685  84.106  58.517  1.00  0.00           H
ATOM   2061  HW2 SOL   687      83.179  83.873  58.580  1.00  0.00           H
ATOM   2062  OW  SOL   688      29.496  31.175  39.830  1.00  0.00           O
ATOM   2063  HW1 SOL   688      29.633  30.749  38.984  1.00  0.00           H
ATOM   2064  HW2 SOL   688      29.134  32.033  39.611  1.00  0.00           H
ATOM   2065  OW  SOL   689      73.870  82.287  66.179  1.00  0.00           O
ATOM   2066  HW1 SOL   689      73.574  82.885  65.492  1.00  0.00           H
ATOM   2067  HW2 SOL   689      74.623  81.836  65.796  1.00  0.00           H
ATOM   2068  OW  SOL   690       6.275  18.920  58.697  1.00  0.00           O
ATOM   2069  HW1 SOL   690       5.561  18.958  59.334  1.00  0.00           H
ATOM   2070  HW2 SOL   690       7.064  19.091  59.211  1.00  0.00           H
ATOM   2071  OW  SOL   691      86.398  92.929  63.172  1.00  0.00           O
ATOM   2072  HW1 SOL   691      86.284  92.553  62.299  1.00  0.00           H
ATOM   2073  HW2 SOL   691      87.303  93.244  63.181  1.00  0.00           H
ATOM   2074  OW  SOL   692       1.258   1.061  54.306  1.00  0.00           O
ATOM   2075  HW1 SOL   692       0.343   1.106  54.031  1.00  0.00           H
ATOM   2076  HW2 SOL   692       1.218   0.996  55.261  1.00  0.00           H
ATOM   2077  OW  SOL   693      24.189  17.219  50.365  1.00  0.00           O
ATOM   2078  HW1 SOL   693      24.230  18.093  49.976  1.00  0.00           H
ATOM   2079  HW2 SOL   693      24.287  16.621  49.624  1.00  0.00           H
ATOM   2080  OW  SOL   694       3.670   1.652  84.556  1.00  0.00           O
ATOM   2081  HW1 SOL   694       4.061   2.008  83.758  1.00  0.00           H
ATOM   2082  HW2 SOL   694       3.189   0.878  84.263  1.00  0.00           H
ATOM   2083  OW  SOL   695      79.206   5.884  44.962  1.00  0.00           O
ATOM   2084  HW1 SOL   695      79.581   5.023  45.151  1.00  0.00           H
ATOM   2085  HW2 SOL   695      78.496   5.980  45.597  1.00  0.00           H
ATOM   2086  OW  SOL   696      28.234  15.113  46.127  1.00  0.00           O
ATOM   2087  HW1 SOL   696      29.113  15.159  46.502  1.00  0.00           H
ATOM   2088  HW2 SOL   696      27.778  15.873  46.489  1.00  0.00           H
ATOM   2089  OW  SOL   697      93.156  14.812  46.850  1.00  0.00           O
ATOM   2090  HW1 SOL   697      93.750  15.114  46.163  1.00  0.00           H
ATOM   2091  HW2 SOL   697      93.651  14.138  47.316  1.00  0.00           H
ATOM   2092  OW  SOL   698      92.838  85.303  73.720  1.00  0.00           O
ATOM   2093  HW1 SOL   698      92.640  84.807  72.925  1.00  0.00           H
ATOM   2094  HW2 SOL   698      93.090  84.638  74.361  1.00  0.00           H
ATOM   2095  OW  SOL   699      10.516  32.318  67.942  1.00  0.00           O
ATOM   2096  HW1 SOL   699      11.453  32.454  67.799  1.00  0.00           H
ATOM   2097  HW2 SOL   699      10.121  33.173  67.772  1.00  0.00           H
ATOM   2098  OW  SOL   700      88.323  16.408  12.262  1.00  0.00           O
ATOM   2099  HW1 SOL   700      89.087  15.837  12.344  1.00  0.00           H
ATOM   2100  HW2 SOL   700      88.518  16.962  11.506  1.00  0.00           H
ATOM   2101  OW  SOL   701       5.692  13.444  35.119  1.00  0.00           O
ATOM   2102  HW1 SOL   701       6.269  13.650  34.384  1.00  0.00           H
ATOM   2103  HW2 SOL   701       4.973  12.948  34.728  1.00  0.00           H
ATOM   2104  OW  SOL   702      27.661  87.554  44.983  1.00  0.00           O
ATOM   2105  HW1 SOL   702      27.954  87.041  45.736  1.00  0.00           H
ATOM   2106  HW2 SOL   702      26.900  88.037  45.304  1.00  0.00           H
ATOM   2107  OW  SOL   703      39.807  29.735  50.505  1.00  0.00           O
ATOM   2108  HW1 SOL   703      40.398  29.764  49.753  1.00  0.00           H
ATOM   2109  HW2 SOL   703      40.362  29.459  51.235  1.00  0.00           H
ATOM   2110  OW  SOL   704      72.738  21.408  23.023  1.00  0.00           O
ATOM   2111  HW1 SOL   704      72.266  21.822  22.300  1.00  0.00           H
ATOM   2112  HW2 SOL   704      73.281  20.741  22.603  1.00  0.00           H
ATOM   2113  OW  SOL   705      86.840  10.458  46.433  1.00  0.00           O
ATOM   2114  HW1 SOL   705      87.197  10.851  45.636  1.00  0.00           H
ATOM   2115  HW2 SOL   705      87.562  10.494  47.062  1.00  0.00           H
ATOM   2116  OW  SOL   706       8.775  84.718  88.358  1.00  0.00           O
ATOM   2117  HW1 SOL   706       9.201  85.251  89.029  1.00  0.00           H
ATOM   2118  HW2 SOL   706       9.490  84.238  87.942  1.00  0.00           H
ATOM   2119  OW  SOL   707       9.874  71.367  67.059  1.00  0.00           O
ATOM   2120  HW1 SOL   707       9.637  72.101  66.492  1.00  0.00           H
ATOM   2121  HW2 SOL   707       9.792  70.595  66.499  1.00  0.00           H
ATOM   2122  OW  SOL   708       8.205  18.706  62.138  1.00  0.00           O
ATOM   2123  HW1 SOL   708       9.048  18.710  62.592  1.00  0.00           H
ATOM   2124  HW2 SOL   708       8.433  18.705  61.208  1.00  0.00           H
ATOM   2125  OW  SOL   709      87.034  82.399  83.003  1.00  0.00           O
ATOM   2126  HW1 SOL   709      87.380  82.901  83.740  1.00  0.00           H
ATOM   2127  HW2 SOL   709      86.266  82.893  82.716  1.00  0.00           H
ATOM   2128  OW  SOL   710      81.777  27.718  44.094  1.00  0.00           O
ATOM   2129  HW1 SOL   710      81.770  26.781  44.288  1.00  0.00           H
ATOM   2130  HW2 SOL   710      81.709  27.766  43.141  1.00  0.00           H
ATOM   2131  OW  SOL   711       0.948  21.571  61.784  1.00  0.00           O
ATOM   2132  HW1 SOL   711       1.858  21.854  61.687  1.00  0.00           H
ATOM   2133  HW2 SOL   711       0.818  21.500  62.729  1.00  0.00           H
ATOM   2134  OW  SOL   712       5.453  13.488  73.476  1.00  0.00           O
ATOM   2135  HW1 SOL   712       4.582  13.126  73.314  1.00  0.00           H
ATOM   2136  HW2 SOL   712       5.535  14.205  72.848  1.00  0.00           H
ATOM   2137  OW  SOL   713      91.169  14.007  71.779  1.00  0.00           O
ATOM   2138  HW1 SOL   713      91.692  13.525  72.420  1.00  0.00           H
ATOM   2139  HW2 SOL   713      90.453  14.386  72.289  1.00  0.00           H
ATOM   2140  OW  SOL   714      86.448  27.935  41.345  1.00  0.00           O
ATOM   2141  HW1 SOL   714      86.155  28.749  40.935  1.00  0.00           H
ATOM   2142  HW2 SOL   714      85.748  27.309  41.162  1.00  0.00           H
ATOM   2143  OW  SOL   715      84.712   7.251  52.830  1.00  0.00           O
ATOM   2144  HW1 SOL   715      83.900   7.756  52.811  1.00  0.00           H
ATOM   2145  HW2 SOL   715      85.263   7.658  52.161  1.00  0.00           H
ATOM   2146  OW  SOL   716       9.715  15.039  59.373  1.00  0.00           O
ATOM   2147  HW1 SOL   716       9.829  14.268  59.930  1.00  0.00           H
ATOM   2148  HW2 SOL   716      10.403  15.642  59.655  1.00  0.00           H
ATOM   2149  OW  SOL   717      41.368  32.869  53.747  1.00  0.00           O
ATOM   2150  HW1 SOL   717      40.622  33.018  53.166  1.00  0.00           H
ATOM   2151  HW2 SOL   717      41.026  32.296  54.434  1.00  0.00           H
ATOM   2152  OW  SOL   718      75.145   6.894  46.429  1.00  0.00           O
ATOM   2153  HW1 SOL   718      75.207   6.646  45.507  1.00  0.00           H
ATOM   2154  HW2 SOL   718      76.004   6.681  46.794  1.00  0.00           H
ATOM   2155  OW  SOL   719       3.762  70.747  91.938  1.00  0.00           O
ATOM   2156  HW1 SOL   719       3.586  69.851  92.226  1.00  0.00           H
ATOM   2157  HW2 SOL   719       3.000  71.247  92.232  1.00  0.00           H
ATOM   2158  OW  SOL   720      79.616   9.647  32.609  1.00  0.00           O
ATOM   2159  HW1 SOL   720      80.140   8.856  32.735  1.00  0.00           H
ATOM   2160  HW2 SOL   720      79.382   9.924  33.495  1.00  0.00           H
ATOM   2161  OW  SOL   721      11.717   5.871  62.288  1.00  0.00           O
ATOM   2162  HW1 SOL   721      10.897   6.176  61.900  1.00  0.00           H
ATOM   2163  HW2 SOL   721      11.689   6.189  63.190  1.00  0.00           H
ATOM   2164  OW  SOL   722      33.588  13.805  76.572  1.00  0.00           O
ATOM   2165  HW1 SOL   722      34.452  13.522  76.872  1.00  0.00           H
ATOM   2166  HW2 SOL   722      33.301  14.438  77.230  1.00  0.00           H
ATOM   2167  OW  SOL   723      89.931  76.131  72.920  1.00  0.00           O
ATOM   2168  HW1 SOL   723      90.316  75.914  73.769  1.00  0.00           H
ATOM   2169  HW2 SOL   723      89.272  75.453  72.774  1.00  0.00           H
ATOM   2170  OW  SOL   724       5.176  78.252  68.156  1.00  0.00           O
ATOM   2171  HW1 SOL   724       5.705  77.547  68.530  1.00  0.00           H
ATOM   2172  HW2 SOL   724       4.486  77.802  67.669  1.00  0.00           H
ATOM   2173  OW  SOL   725      63.580   7.261  72.090  1.00  0.00           O
ATOM   2174  HW1 SOL   725      62.931   7.059  71.415  1.00  0.00           H
ATOM   2175  HW2 SOL   725      63.598   8.217  72.128  1.00  0.00           H
ATOM   2176  OW  SOL   726       2.532  91.191  11.832  1.00  0.00           O
ATOM   2177  HW1 SOL   726       1.807  90.762  11.377  1.00  0.00           H
ATOM   2178  HW2 SOL   726       2.830  91.869  11.225  1.00  0.00           H
ATOM   2179  OW  SOL   727      92.082   5.058  72.637  1.00  0.00           O
ATOM   2180  HW1 SOL   727      92.154   5.682  73.360  1.00  0.00           H
ATOM   2181  HW2 SOL   727      92.985   4.913  72.355  1.00  0.00           H
ATOM   2182  OW  SOL   728      30.787  89.858  67.537  1.00  0.00           O
ATOM   2183  HW1 SOL   728      30.307  89.393  68.222  1.00  0.00           H
ATOM   2184  HW2 SOL   728      30.947  89.196  66.864  1.00  0.00           H
ATOM   2185  OW  SOL   729      26.578  31.250  48.678  1.00  0.00           O
ATOM   2186  HW1 SOL   729      26.613  31.211  49.634  1.00  0.00           H
ATOM   2187  HW2 SOL   729      27.463  31.019  48.396  1.00  0.00           H
ATOM   2188  OW  SOL   730      15.902   5.919  72.557  1.00  0.00           O
ATOM   2189  HW1 SOL   730      16.419   5.679  73.326  1.00  0.00           H
ATOM   2190  HW2 SOL   730      15.991   5.172  71.965  1.00  0.00           H
ATOM   2191  OW  SOL   731       1.165  91.985  51.276  1.00  0.00           O
ATOM   2192  HW1 SOL   731       0.255  92.154  51.030  1.00  0.00           H
ATOM   2193  HW2 SOL   731       1.670  92.210  50.494  1.00  0.00           H
ATOM   2194  OW  SOL   732      79.266   6.330  78.878  1.00  0.00           O
ATOM   2195  HW1 SOL   732      79.958   5.866  78.408  1.00  0.00           H
ATOM   2196  HW2 SOL   732      79.427   7.255  78.691  1.00  0.00           H
ATOM   2197  OW  SOL   733      26.146   9.210  73.797  1.00  0.00           O
ATOM   2198  HW1 SOL   733      26.989   9.566  74.077  1.00  0.00           H
ATOM   2199  HW2 SOL   733      26.279   8.262  73.779  1.00  0.00           H
ATOM   2200  OW  SOL   734      89.319   5.647  67.296  1.00  0.00           O
ATOM   2201  HW1 SOL   734      88.718   5.070  66.825  1.00  0.00           H
ATOM   2202  HW2 SOL   734      89.923   5.964  66.624  1.00  0.00           H
ATOM   2203  OW  SOL   735      21.925  20.605  70.450  1.00  0.00           O
ATOM   2204  HW1 SOL   735      22.807  20.715  70.095  1.00  0.00           H
ATOM   2205  HW2 SOL   735      21.674  19.717  70.196  1.00  0.00           H
ATOM   2206  OW  SOL   736      88.390  26.612  51.243  1.00  0.00           O
ATOM   2207  HW1 SOL   736      87.676  26.776  51.858  1.00  0.00           H
ATOM   2208  HW2 SOL   736      89.160  27.000  51.660  1.00  0.00           H
ATOM   2209  OW  SOL   737      13.502   0.702  12.004  1.00  0.00           O
ATOM   2210  HW1 SOL   737      14.422   0.450  11.928  1.00  0.00           H
ATOM   2211  HW2 SOL   737      13.048  -0.112  12.225  1.00  0.00           H
ATOM   2212  OW  SOL   738      12.631  12.179  74.164  1.00  0.00           O
ATOM   2213  HW1 SOL   738      12.381  12.972  74.639  1.00  0.00           H
ATOM   2214  HW2 SOL   738      12.115  11.483  74.570  1.00  0.00           H
ATOM   2215  OW  SOL   739      74.901  12.881  71.675  1.00  0.00           O
ATOM   2216  HW1 SOL   739      75.053  11.968  71.430  1.00  0.00           H
ATOM   2217  HW2 SOL   739      74.523  12.834  72.553  1.00  0.00           H
ATOM   2218  OW  SOL   740      89.586   3.258  74.025  1.00  0.00           O
ATOM   2219  HW1 SOL   740      89.297   2.771  73.254  1.00  0.00           H
ATOM   2220  HW2 SOL   740      88.922   3.937  74.143  1.00  0.00           H
ATOM   2221  OW  SOL   741      10.611  91.900  61.386  1.00  0.00           O
ATOM   2222  HW1 SOL   741      10.318  91.001  61.533  1.00  0.00           H
ATOM   2223  HW2 SOL   741      10.789  91.944  60.446  1.00  0.00           H
ATOM   2224  OW  SOL   742      28.819   8.968  65.813  1.00  0.00           O
ATOM   2225  HW1 SOL   742      28.793   8.233  65.200  1.00  0.00           H
ATOM   2226  HW2 SOL   742      28.634   9.737  65.274  1.00  0.00           H
ATOM   2227  OW  SOL   743      14.049  24.540  74.690  1.00  0.00           O
ATOM   2228  HW1 SOL   743      14.006  23.587  74.762  1.00  0.00           H
ATOM   2229  HW2 SOL   743      14.794  24.788  75.237  1.00  0.00           H
ATOM   2230  OW  SOL   744      88.192  12.044  62.992  1.00  0.00           O
ATOM   2231  HW1 SOL   744      87.601  11.308  63.154  1.00  0.00           H
ATOM   2232  HW2 SOL   744      87.768  12.790  63.415  1.00  0.00           H
ATOM   2233  OW  SOL   745      92.579  75.392  79.198  1.00  0.00           O
ATOM   2234  HW1 SOL   745      92.858  75.621  80.085  1.00  0.00           H
ATOM   2235  HW2 SOL   745      92.236  76.209  78.836  1.00  0.00           H
ATOM   2236  OW  SOL   746      10.746  91.593  83.645  1.00  0.00           O
ATOM   2237  HW1 SOL   746      10.016  91.478  84.254  1.00  0.00           H
ATOM   2238  HW2 SOL   746      10.587  90.947  82.957  1.00  0.00           H
ATOM   2239  OW  SOL   747      91.436   7.317  48.208  1.00  0.00           O
ATOM   2240  HW1 SOL   747      92.215   6.928  48.604  1.00  0.00           H
ATOM   2241  HW2 SOL   747      91.583   8.261  48.267  1.00  0.00           H
ATOM   2242  OW  SOL   748      10.555  18.038  69.388  1.00  0.00           O
ATOM   2243  HW1 SOL   748       9.791  18.567  69.161  1.00  0.00           H
ATOM   2244  HW2 SOL   748      11.203  18.251  68.717  1.00  0.00           H
ATOM   2245  OW  SOL   749      81.755   9.330  69.277  1.00  0.00           O
ATOM   2246  HW1 SOL   749      82.558   8.816  69.364  1.00  0.00           H
ATOM   2247  HW2 SOL   749      81.373   9.329  70.154  1.00  0.00           H
ATOM   2248  OW  SOL   750      14.632  76.646  38.882  1.00  0.00           O
ATOM   2249  HW1 SOL   750      15.445  77.146  38.812  1.00  0.00           H
ATOM   2250  HW2 SOL   750      14.545  76.210  38.034  1.00  0.00           H
ATOM   2251  OW  SOL   751       0.106  90.787  67.451  1.00  0.00           O
ATOM   2252  HW1 SOL   751      -0.636  90.222  67.237  1.00  0.00           H
ATOM   2253  HW2 SOL   751       0.026  91.527  66.849  1.00  0.00           H
ATOM   2254  OW  SOL   752      93.055  90.917  70.467  1.00  0.00           O
ATOM   2255  HW1 SOL   752      92.984  90.975  69.515  1.00  0.00           H
ATOM   2256  HW2 SOL   752      93.800  91.476  70.687  1.00  0.00           H
ATOM   2257  OW  SOL   753      18.479  53.139  10.556  1.00  0.00           O
ATOM   2258  HW1 SOL   753      18.079  53.384   9.722  1.00  0.00           H
ATOM   2259  HW2 SOL   753      19.377  53.467  10.498  1.00  0.00           H
ATOM   2260  OW  SOL   754      15.120  90.581  49.317  1.00  0.00           O
ATOM   2261  HW1 SOL   754      14.401  91.213  49.309  1.00  0.00           H
ATOM   2262  HW2 SOL   754      14.728  89.767  49.001  1.00  0.00           H
ATOM   2263  OW  SOL   755      83.240   4.049  29.374  1.00  0.00           O
ATOM   2264  HW1 SOL   755      82.359   4.314  29.637  1.00  0.00           H
ATOM   2265  HW2 SOL   755      83.227   4.090  28.417  1.00  0.00           H
ATOM   2266  OW  SOL   756      12.603   2.483  53.819  1.00  0.00           O
ATOM   2267  HW1 SOL   756      12.244   2.727  54.672  1.00  0.00           H
ATOM   2268  HW2 SOL   756      13.192   1.752  54.007  1.00  0.00           H
ATOM   2269  OW  SOL   757      91.670  89.063  85.082  1.00  0.00           O
ATOM   2270  HW1 SOL   757      92.591  89.055  85.342  1.00  0.00           H
ATOM   2271  HW2 SOL   757      91.667  89.479  84.220  1.00  0.00           H
ATOM   2272  OW  SOL   758       5.926  76.526  71.972  1.00  0.00           O
ATOM   2273  HW1 SOL   758       5.182  75.943  72.129  1.00  0.00           H
ATOM   2274  HW2 SOL   758       6.434  76.088  71.290  1.00  0.00           H
ATOM   2275  OW  SOL   759      27.483  12.094  71.756  1.00  0.00           O
ATOM   2276  HW1 SOL   759      26.679  11.578  71.817  1.00  0.00           H
ATOM   2277  HW2 SOL   759      28.036  11.761  72.463  1.00  0.00           H
ATOM   2278  OW  SOL   760      12.982  92.808  54.346  1.00  0.00           O
ATOM   2279  HW1 SOL   760      12.193  92.363  54.038  1.00  0.00           H
ATOM   2280  HW2 SOL   760      13.031  92.593  55.278  1.00  0.00           H
ATOM   2281  OW  SOL   761      25.115   6.462  49.190  1.00  0.00           O
ATOM   2282  HW1 SOL   761      25.722   5.732  49.311  1.00  0.00           H
ATOM   2283  HW2 SOL   761      24.976   6.504  48.244  1.00  0.00           H
ATOM   2284  OW  SOL   762      20.386  11.599  31.070  1.00  0.00           O
ATOM   2285  HW1 SOL   762      20.394  10.730  31.471  1.00  0.00           H
ATOM   2286  HW2 SOL   762      19.999  12.167  31.736  1.00  0.00           H
ATOM   2287  OW  SOL   763       4.770   9.370  68.733  1.00  0.00           O
ATOM   2288  HW1 SOL   763       5.654   9.257  69.083  1.00  0.00           H
ATOM   2289  HW2 SOL   763       4.749   8.818  67.952  1.00  0.00           H
ATOM   2290  OW  SOL   764      63.380  20.730  74.769  1.00  0.00           O
ATOM   2291  HW1 SOL   764      64.120  20.181  74.509  1.00  0.00           H
ATOM   2292  HW2 SOL   764      63.782  21.517  75.135  1.00  0.00           H
ATOM   2293  OW  SOL   765       6.406  92.488  66.649  1.00  0.00           O
ATOM   2294  HW1 SOL   765       7.278  92.606  66.272  1.00  0.00           H
ATOM   2295  HW2 SOL   765       6.141  93.367  66.920  1.00  0.00           H
ATOM   2296  OW  SOL   766      22.515  14.190  76.353  1.00  0.00           O
ATOM   2297  HW1 SOL   766      21.740  14.750  76.382  1.00  0.00           H
ATOM   2298  HW2 SOL   766      23.245  14.796  76.223  1.00  0.00           H
ATOM   2299  OW  SOL   767      63.555  37.753  48.995  1.00  0.00           O
ATOM   2300  HW1 SOL   767      63.857  37.036  49.551  1.00  0.00           H
ATOM   2301  HW2 SOL   767      64.354  38.110  48.608  1.00  0.00           H
ATOM   2302  OW  SOL   768      79.988  32.253  42.644  1.00  0.00           O
ATOM   2303  HW1 SOL   768      79.972  32.967  43.281  1.00  0.00           H
ATOM   2304  HW2 SOL   768      79.087  32.195  42.326  1.00  0.00           H
ATOM   2305  OW  SOL   769      91.991  90.866  90.359  1.00  0.00           O
ATOM   2306  HW1 SOL   769      91.639  91.688  90.703  1.00  0.00           H
ATOM   2307  HW2 SOL   769      92.860  90.795  90.752  1.00  0.00           H
ATOM   2308  OW  SOL   770      88.939   1.637  71.683  1.00  0.00           O
ATOM   2309  HW1 SOL   770      89.481   2.304  71.263  1.00  0.00           H
ATOM   2310  HW2 SOL   770      89.036   0.864  71.127  1.00  0.00           H
ATOM   2311  OW  SOL   771      15.062  31.343  72.340  1.00  0.00           O
ATOM   2312  HW1 SOL   771      14.803  30.621  71.768  1.00  0.00           H
ATOM   2313  HW2 SOL   771      15.442  31.993  71.749  1.00  0.00           H
ATOM   2314  OW  SOL   772      20.380   2.207  75.872  1.00  0.00           O
ATOM   2315  HW1 SOL   772      20.344   1.350  76.296  1.00  0.00           H
ATOM   2316  HW2 SOL   772      20.548   2.012  74.949  1.00  0.00           H
ATOM   2317  OW  SOL   773      13.027  65.382  79.989  1.00  0.00           O
ATOM   2318  HW1 SOL   773      12.557  64.748  79.447  1.00  0.00           H
ATOM   2319  HW2 SOL   773      13.904  65.012  80.085  1.00  0.00           H
ATOM   2320  OW  SOL   774      76.461  36.000  53.382  1.00  0.00           O
ATOM   2321  HW1 SOL   774      77.325  36.074  52.979  1.00  0.00           H
ATOM   2322  HW2 SOL   774      76.585  36.321  54.276  1.00  0.00           H
ATOM   2323  OW  SOL   775      91.661  15.544  60.525  1.00  0.00           O
ATOM   2324  HW1 SOL   775      90.854  15.319  60.063  1.00  0.00           H
ATOM   2325  HW2 SOL   775      91.622  16.494  60.628  1.00  0.00           H
ATOM   2326  OW  SOL   776      89.661  21.399  43.034  1.00  0.00           O
ATOM   2327  HW1 SOL   776      90.360  22.052  43.054  1.00  0.00           H
ATOM   2328  HW2 SOL   776      90.117  20.560  42.970  1.00  0.00           H
ATOM   2329  OW  SOL   777      23.993   5.486  79.439  1.00  0.00           O
ATOM   2330  HW1 SOL   777      24.720   5.934  79.869  1.00  0.00           H
ATOM   2331  HW2 SOL   777      23.284   5.505  80.082  1.00  0.00           H
ATOM   2332  OW  SOL   778      85.157  76.638  84.327  1.00  0.00           O
ATOM   2333  HW1 SOL   778      84.429  76.252  83.838  1.00  0.00           H
ATOM   2334  HW2 SOL   778      85.025  77.583  84.249  1.00  0.00           H
ATOM   2335  OW  SOL   779      19.994   2.413  63.457  1.00  0.00           O
ATOM   2336  HW1 SOL   779      20.055   1.959  62.617  1.00  0.00           H
ATOM   2337  HW2 SOL   779      19.097   2.256  63.750  1.00  0.00           H
ATOM   2338  OW  SOL   780      82.405  32.217  36.079  1.00  0.00           O
ATOM   2339  HW1 SOL   780      83.097  31.561  36.157  1.00  0.00           H
ATOM   2340  HW2 SOL   780      81.663  31.741  35.707  1.00  0.00           H
ATOM   2341  OW  SOL   781      85.387  25.936  47.724  1.00  0.00           O
ATOM   2342  HW1 SOL   781      84.850  25.813  46.941  1.00  0.00           H
ATOM   2343  HW2 SOL   781      85.198  25.171  48.267  1.00  0.00           H
ATOM   2344  OW  SOL   782      27.190  24.643  31.145  1.00  0.00           O
ATOM   2345  HW1 SOL   782      26.925  25.356  31.726  1.00  0.00           H
ATOM   2346  HW2 SOL   782      26.695  24.794  30.339  1.00  0.00           H
ATOM   2347  OW  SOL   783      80.791  82.535  69.238  1.00  0.00           O
ATOM   2348  HW1 SOL   783      79.906  82.251  69.011  1.00  0.00           H
ATOM   2349  HW2 SOL   783      80.691  82.983  70.078  1.00  0.00           H
ATOM   2350  OW  SOL   784      61.749  28.953  43.783  1.00  0.00           O
ATOM   2351  HW1 SOL   784      61.507  29.589  43.110  1.00  0.00           H
ATOM   2352  HW2 SOL   784      61.236  28.173  43.571  1.00  0.00           H
ATOM   2353  OW  SOL   785      76.321   0.519  58.110  1.00  0.00           O
ATOM   2354  HW1 SOL   785      75.395   0.460  57.877  1.00  0.00           H
ATOM   2355  HW2 SOL   785      76.395   0.023  58.926  1.00  0.00           H
ATOM   2356  OW  SOL   786       6.332  58.223  82.600  1.00  0.00           O
ATOM   2357  HW1 SOL   786       5.519  57.869  82.959  1.00  0.00           H
ATOM   2358  HW2 SOL   786       6.209  59.172  82.614  1.00  0.00           H
ATOM   2359  OW  SOL   787      21.688  10.698  55.648  1.00  0.00           O
ATOM   2360  HW1 SOL   787      20.972  11.060  56.170  1.00  0.00           H
ATOM   2361  HW2 SOL   787      21.318  10.596  54.771  1.00  0.00           H
ATOM   2362  OW  SOL   788      71.266  10.194  60.132  1.00  0.00           O
ATOM   2363  HW1 SOL   788      71.993  10.245  59.512  1.00  0.00           H
ATOM   2364  HW2 SOL   788      71.574  10.671  60.903  1.00  0.00           H
ATOM   2365  OW  SOL   789      24.476   1.327  85.663  1.00  0.00           O
ATOM   2366  HW1 SOL   789      24.309   1.127  84.742  1.00  0.00           H
ATOM   2367  HW2 SOL   789      23.923   0.713  86.146  1.00  0.00           H
ATOM   2368  OW  SOL   790      11.361   8.451  44.642  1.00  0.00           O
ATOM   2369  HW1 SOL   790      10.978   9.241  44.260  1.00  0.00           H
ATOM   2370  HW2 SOL   790      10.855   7.732  44.265  1.00  0.00           H
ATOM   2371  OW  SOL   791       1.538  10.301  72.760  1.00  0.00           O
ATOM   2372  HW1 SOL   791       1.684   9.943  71.884  1.00  0.00           H
ATOM   2373  HW2 SOL   791       1.819  11.214  72.696  1.00  0.00           H
ATOM   2374  OW  SOL   792      33.212  14.065  69.974  1.00  0.00           O
ATOM   2375  HW1 SOL   792      32.614  14.748  70.277  1.00  0.00           H
ATOM   2376  HW2 SOL   792      33.751  13.861  70.738  1.00  0.00           H
ATOM   2377  OW  SOL   793      13.095   1.563   6.505  1.00  0.00           O
ATOM   2378  HW1 SOL   793      13.644   1.471   5.727  1.00  0.00           H
ATOM   2379  HW2 SOL   793      12.216   1.723   6.161  1.00  0.00           H
ATOM   2380  OW  SOL   794      27.265  92.275  90.708  1.00  0.00           O
ATOM   2381  HW1 SOL   794      27.778  91.955  91.450  1.00  0.00           H
ATOM   2382  HW2 SOL   794      27.613  91.802  89.953  1.00  0.00           H
ATOM   2383  OW  SOL   795       5.615  80.726  59.700  1.00  0.00           O
ATOM   2384  HW1 SOL   795       6.187  79.963  59.783  1.00  0.00           H
ATOM   2385  HW2 SOL   795       4.739  80.358  59.587  1.00  0.00           H
ATOM   2386  OW  SOL   796      23.068   5.198  69.048  1.00  0.00           O
ATOM   2387  HW1 SOL   796      22.172   5.338  69.352  1.00  0.00           H
ATOM   2388  HW2 SOL   796      23.401   6.077  68.867  1.00  0.00           H
ATOM   2389  OW  SOL   797      86.794  13.443  32.109  1.00  0.00           O
ATOM   2390  HW1 SOL   797      87.137  13.419  31.216  1.00  0.00           H
ATOM   2391  HW2 SOL   797      85.901  13.776  32.014  1.00  0.00           H
ATOM   2392  OW  SOL   798       6.089  10.803  65.759  1.00  0.00           O
ATOM   2393  HW1 SOL   798       6.634  11.373  66.302  1.00  0.00           H
ATOM   2394  HW2 SOL   798       6.346   9.915  66.008  1.00  0.00           H
ATOM   2395  OW  SOL   799       3.447   2.285  50.536  1.00  0.00           O
ATOM   2396  HW1 SOL   799       4.277   2.744  50.670  1.00  0.00           H
ATOM   2397  HW2 SOL   799       3.644   1.621  49.875  1.00  0.00           H
ATOM   2398  OW  SOL   800      12.361  84.020  81.903  1.00  0.00           O
ATOM   2399  HW1 SOL   800      12.876  84.676  82.371  1.00  0.00           H
ATOM   2400  HW2 SOL   800      12.207  83.330  82.548  1.00  0.00           H
ATOM   2401  OW  SOL   801      90.358   7.807  77.512  1.00  0.00           O
ATOM   2402  HW1 SOL   801      89.952   7.843  78.378  1.00  0.00           H
ATOM   2403  HW2 SOL   801      89.637   7.598  76.918  1.00  0.00           H
ATOM   2404  OW  SOL   802      17.849   7.403  65.772  1.00  0.00           O
ATOM   2405  HW1 SOL   802      17.823   8.205  65.250  1.00  0.00           H
ATOM   2406  HW2 SOL   802      17.395   7.629  66.583  1.00  0.00           H
ATOM   2407  OW  SOL   803      13.380  72.367  17.488  1.00  0.00           O
ATOM   2408  HW1 SOL   803      12.428  72.277  17.448  1.00  0.00           H
ATOM   2409  HW2 SOL   803      13.700  71.872  16.734  1.00  0.00           H
ATOM   2410  OW  SOL   804       1.202  13.704  18.390  1.00  0.00           O
ATOM   2411  HW1 SOL   804       0.313  13.512  18.090  1.00  0.00           H
ATOM   2412  HW2 SOL   804       1.301  13.192  19.193  1.00  0.00           H
ATOM   2413  OW  SOL   805      12.329  19.857  48.481  1.00  0.00           O
ATOM   2414  HW1 SOL   805      12.009  19.426  49.273  1.00  0.00           H
ATOM   2415  HW2 SOL   805      13.179  20.219  48.732  1.00  0.00           H
ATOM   2416  OW  SOL   806       2.997   3.043  67.116  1.00  0.00           O
ATOM   2417  HW1 SOL   806       2.862   3.838  66.600  1.00  0.00           H
ATOM   2418  HW2 SOL   806       2.363   3.111  67.831  1.00  0.00           H
ATOM   2419  OW  SOL   807       2.400  89.196  70.852  1.00  0.00           O
ATOM   2420  HW1 SOL   807       2.842  89.184  70.003  1.00  0.00           H
ATOM   2421  HW2 SOL   807       2.884  88.564  71.383  1.00  0.00           H
ATOM   2422  OW  SOL   808       5.068   5.728  82.672  1.00  0.00           O
ATOM   2423  HW1 SOL   808       4.658   4.920  82.981  1.00  0.00           H
ATOM   2424  HW2 SOL   808       5.523   5.474  81.869  1.00  0.00           H
ATOM   2425  OW  SOL   809      22.053   2.714  86.380  1.00  0.00           O
ATOM   2426  HW1 SOL   809      22.416   2.422  87.216  1.00  0.00           H
ATOM   2427  HW2 SOL   809      22.792   2.684  85.773  1.00  0.00           H
ATOM   2428  OW  SOL   810      70.195  11.045  53.397  1.00  0.00           O
ATOM   2429  HW1 SOL   810      69.787  10.489  52.734  1.00  0.00           H
ATOM   2430  HW2 SOL   810      71.128  10.838  53.343  1.00  0.00           H
ATOM   2431  OW  SOL   811       2.188  16.593  70.526  1.00  0.00           O
ATOM   2432  HW1 SOL   811       1.574  16.102  69.981  1.00  0.00           H
ATOM   2433  HW2 SOL   811       2.668  17.146  69.909  1.00  0.00           H
ATOM   2434  OW  SOL   812      12.071  63.514  67.173  1.00  0.00           O
ATOM   2435  HW1 SOL   812      11.486  63.258  66.460  1.00  0.00           H
ATOM   2436  HW2 SOL   812      12.457  64.341  66.882  1.00  0.00           H
ATOM   2437  OW  SOL   813      85.932  15.020  67.354  1.00  0.00           O
ATOM   2438  HW1 SOL   813      85.845  15.973  67.325  1.00  0.00           H
ATOM   2439  HW2 SOL   813      85.586  14.773  68.212  1.00  0.00           H
ATOM   2440  OW  SOL   814      25.386  92.173  58.987  1.00  0.00           O
ATOM   2441  HW1 SOL   814      24.735  91.706  58.464  1.00  0.00           H
ATOM   2442  HW2 SOL   814      24.997  93.034  59.142  1.00  0.00           H
ATOM   2443  OW  SOL   815      87.140  82.972  64.821  1.00  0.00           O
ATOM   2444  HW1 SOL   815      87.025  83.528  65.592  1.00  0.00           H
ATOM   2445  HW2 SOL   815      86.274  82.594  64.667  1.00  0.00           H
ATOM   2446  OW  SOL   816      16.204  93.088  74.763  1.00  0.00           O
ATOM   2447  HW1 SOL   816      16.253  92.641  73.919  1.00  0.00           H
ATOM   2448  HW2 SOL   816      15.552  93.777  74.633  1.00  0.00           H
ATOM   2449  OW  SOL   817      14.326  88.137  19.511  1.00  0.00           O
ATOM   2450  HW1 SOL   817      13.395  88.017  19.697  1.00  0.00           H
ATOM   2451  HW2 SOL   817      14.741  88.171  20.373  1.00  0.00           H
ATOM   2452  OW  SOL   818      13.751  11.189  69.942  1.00  0.00           O
ATOM   2453  HW1 SOL   818      13.661  10.906  70.852  1.00  0.00           H
ATOM   2454  HW2 SOL   818      13.593  12.132  69.967  1.00  0.00           H
ATOM   2455  OW  SOL   819      89.969  85.128  56.923  1.00  0.00           O
ATOM   2456  HW1 SOL   819      89.516  84.395  57.341  1.00  0.00           H
ATOM   2457  HW2 SOL   819      90.242  85.687  57.650  1.00  0.00           H
ATOM   2458  OW  SOL   820      11.288  79.926  56.294  1.00  0.00           O
ATOM   2459  HW1 SOL   820      11.170  79.123  56.801  1.00  0.00           H
ATOM   2460  HW2 SOL   820      10.668  79.847  55.570  1.00  0.00           H
ATOM   2461  OW  SOL   821      74.331   0.666  48.560  1.00  0.00           O
ATOM   2462  HW1 SOL   821      75.026   0.756  47.908  1.00  0.00           H
ATOM   2463  HW2 SOL   821      73.557   1.040  48.140  1.00  0.00           H
ATOM   2464  OW  SOL   822      86.495   8.921  19.548  1.00  0.00           O
ATOM   2465  HW1 SOL   822      87.016   8.360  18.974  1.00  0.00           H
ATOM   2466  HW2 SOL   822      86.631   9.805  19.207  1.00  0.00           H
ATOM   2467  OW  SOL   823      87.420   6.812  55.331  1.00  0.00           O
ATOM   2468  HW1 SOL   823      87.810   6.285  56.028  1.00  0.00           H
ATOM   2469  HW2 SOL   823      86.507   6.924  55.597  1.00  0.00           H
ATOM   2470  OW  SOL   824       3.337  11.472  65.627  1.00  0.00           O
ATOM   2471  HW1 SOL   824       3.296  11.692  64.696  1.00  0.00           H
ATOM   2472  HW2 SOL   824       4.253  11.239  65.778  1.00  0.00           H
ATOM   2473  OW  SOL   825      92.383  79.891   7.895  1.00  0.00           O
ATOM   2474  HW1 SOL   825      91.765  79.161   7.933  1.00  0.00           H
ATOM   2475  HW2 SOL   825      93.153  79.531   7.454  1.00  0.00           H
ATOM   2476  OW  SOL   826       9.945  84.289  76.478  1.00  0.00           O
ATOM   2477  HW1 SOL   826      10.558  84.473  75.766  1.00  0.00           H
ATOM   2478  HW2 SOL   826       9.632  85.151  76.753  1.00  0.00           H
ATOM   2479  OW  SOL   827      13.547  86.426  82.769  1.00  0.00           O
ATOM   2480  HW1 SOL   827      14.201  87.085  83.002  1.00  0.00           H
ATOM   2481  HW2 SOL   827      12.734  86.921  82.669  1.00  0.00           H
ATOM   2482  OW  SOL   828      24.994  88.403  85.584  1.00  0.00           O
ATOM   2483  HW1 SOL   828      25.259  89.019  84.901  1.00  0.00           H
ATOM   2484  HW2 SOL   828      24.037  88.410  85.555  1.00  0.00           H
ATOM   2485  OW  SOL   829      17.936  76.261  20.903  1.00  0.00           O
ATOM   2486  HW1 SOL   829      17.182  76.526  20.377  1.00  0.00           H
ATOM   2487  HW2 SOL   829      17.569  75.693  21.581  1.00  0.00           H
ATOM   2488  OW  SOL   830      84.761   3.385  84.410  1.00  0.00           O
ATOM   2489  HW1 SOL   830      83.904   3.755  84.622  1.00  0.00           H
ATOM   2490  HW2 SOL   830      84.781   3.359  83.453  1.00  0.00           H
ATOM   2491  OW  SOL   831      18.815  10.282   2.178  1.00  0.00           O
ATOM   2492  HW1 SOL   831      18.813  11.070   1.634  1.00  0.00           H
ATOM   2493  HW2 SOL   831      19.362   9.661   1.698  1.00  0.00           H
ATOM   2494  OW  SOL   832      16.021  10.587   0.513  1.00  0.00           O
ATOM   2495  HW1 SOL   832      15.202  10.985   0.218  1.00  0.00           H
ATOM   2496  HW2 SOL   832      15.803   9.666   0.655  1.00  0.00           H
ATOM   2497  OW  SOL   833       0.400  84.987  10.776  1.00  0.00           O
ATOM   2498  HW1 SOL   833      -0.410  84.489  10.663  1.00  0.00           H
ATOM   2499  HW2 SOL   833       0.761  85.061   9.893  1.00  0.00           H
ATOM   2500  OW  SOL   834      20.196  91.072  85.690  1.00  0.00           O
ATOM   2501  HW1 SOL   834      20.623  91.910  85.508  1.00  0.00           H
ATOM   2502  HW2 SOL   834      20.475  90.848  86.578  1.00  0.00           H
ATOM   2503  OW  SOL   835       2.849  36.283  48.669  1.00  0.00           O
ATOM   2504  HW1 SOL   835       2.327  37.039  48.936  1.00  0.00           H
ATOM   2505  HW2 SOL   835       3.715  36.644  48.478  1.00  0.00           H
ATOM   2506  OW  SOL   836      14.136  82.419  92.417  1.00  0.00           O
ATOM   2507  HW1 SOL   836      13.754  83.115  91.883  1.00  0.00           H
ATOM   2508  HW2 SOL   836      15.058  82.397  92.160  1.00  0.00           H
ATOM   2509  OW  SOL   837      73.290   1.044  67.591  1.00  0.00           O
ATOM   2510  HW1 SOL   837      74.020   0.636  67.127  1.00  0.00           H
ATOM   2511  HW2 SOL   837      73.559   1.955  67.708  1.00  0.00           H
ATOM   2512  OW  SOL   838       7.788   9.866  78.263  1.00  0.00           O
ATOM   2513  HW1 SOL   838       8.066  10.635  78.761  1.00  0.00           H
ATOM   2514  HW2 SOL   838       6.881  10.052  78.021  1.00  0.00           H
ATOM   2515  OW  SOL   839      16.725   9.327   3.507  1.00  0.00           O
ATOM   2516  HW1 SOL   839      17.560   9.680   3.199  1.00  0.00           H
ATOM   2517  HW2 SOL   839      16.307   8.979   2.719  1.00  0.00           H
ATOM   2518  OW  SOL   840      18.541  85.013  90.805  1.00  0.00           O
ATOM   2519  HW1 SOL   840      19.451  85.164  90.549  1.00  0.00           H
ATOM   2520  HW2 SOL   840      18.422  85.542  91.593  1.00  0.00           H
ATOM   2521  OW  SOL   841       8.664  31.251  69.722  1.00  0.00           O
ATOM   2522  HW1 SOL   841       9.443  31.475  69.213  1.00  0.00           H
ATOM   2523  HW2 SOL   841       7.930  31.522  69.170  1.00  0.00           H
ATOM   2524  OW  SOL   842      87.826  74.873  69.608  1.00  0.00           O
ATOM   2525  HW1 SOL   842      88.548  74.248  69.539  1.00  0.00           H
ATOM   2526  HW2 SOL   842      87.389  74.646  70.428  1.00  0.00           H
ATOM   2527  OW  SOL   843       8.529  88.608  65.829  1.00  0.00           O
ATOM   2528  HW1 SOL   843       9.206  89.215  66.128  1.00  0.00           H
ATOM   2529  HW2 SOL   843       8.962  87.755  65.810  1.00  0.00           H
ATOM   2530  OW  SOL   844      33.853  11.474  86.086  1.00  0.00           O
ATOM   2531  HW1 SOL   844      33.352  11.819  85.347  1.00  0.00           H
ATOM   2532  HW2 SOL   844      33.203  11.028  86.629  1.00  0.00           H
ATOM   2533  OW  SOL   845      16.040  64.162  88.053  1.00  0.00           O
ATOM   2534  HW1 SOL   845      16.610  63.679  87.455  1.00  0.00           H
ATOM   2535  HW2 SOL   845      15.290  64.417  87.515  1.00  0.00           H
ATOM   2536  OW  SOL   846       5.400  87.103  51.677  1.00  0.00           O
ATOM   2537  HW1 SOL   846       5.233  87.260  52.607  1.00  0.00           H
ATOM   2538  HW2 SOL   846       6.343  87.237  51.577  1.00  0.00           H
ATOM   2539  OW  SOL   847      22.552  88.480  12.158  1.00  0.00           O
ATOM   2540  HW1 SOL   847      23.238  89.145  12.110  1.00  0.00           H
ATOM   2541  HW2 SOL   847      23.010  87.680  12.415  1.00  0.00           H
ATOM   2542  OW  SOL   848      83.070  86.049  78.689  1.00  0.00           O
ATOM   2543  HW1 SOL   848      83.046  86.871  79.180  1.00  0.00           H
ATOM   2544  HW2 SOL   848      83.706  85.509  79.157  1.00  0.00           H
ATOM   2545  OW  SOL   849      11.426  92.884   2.235  1.00  0.00           O
ATOM   2546  HW1 SOL   849      10.815  92.224   1.908  1.00  0.00           H
ATOM   2547  HW2 SOL   849      11.340  93.615   1.624  1.00  0.00           H
ATOM   2548  OW  SOL   850      10.501  16.638  64.059  1.00  0.00           O
ATOM   2549  HW1 SOL   850      10.885  16.211  63.293  1.00  0.00           H
ATOM   2550  HW2 SOL   850      10.654  17.572  63.916  1.00  0.00           H
ATOM   2551  OW  SOL   851      19.519  18.881   8.485  1.00  0.00           O
ATOM   2552  HW1 SOL   851      19.624  17.966   8.744  1.00  0.00           H
ATOM   2553  HW2 SOL   851      20.199  19.023   7.826  1.00  0.00           H
ATOM   2554  OW  SOL   852      65.972  74.831  18.408  1.00  0.00           O
ATOM   2555  HW1 SOL   852      65.978  74.168  17.718  1.00  0.00           H
ATOM   2556  HW2 SOL   852      66.422  74.416  19.144  1.00  0.00           H
ATOM   2557  OW  SOL   853      21.401  75.067  86.051  1.00  0.00           O
ATOM   2558  HW1 SOL   853      20.876  74.615  86.712  1.00  0.00           H
ATOM   2559  HW2 SOL   853      21.000  75.932  85.976  1.00  0.00           H
ATOM   2560  OW  SOL   854      32.033  75.517  65.411  1.00  0.00           O
ATOM   2561  HW1 SOL   854      32.849  75.040  65.259  1.00  0.00           H
ATOM   2562  HW2 SOL   854      32.203  76.038  66.196  1.00  0.00           H
ATOM   2563  OW  SOL   855      20.442  77.889  63.666  1.00  0.00           O
ATOM   2564  HW1 SOL   855      20.770  78.755  63.423  1.00  0.00           H
ATOM   2565  HW2 SOL   855      21.027  77.598  64.366  1.00  0.00           H
ATOM   2566  OW  SOL   856      22.587  87.117  34.104  1.00  0.00           O
ATOM   2567  HW1 SOL   856      21.858  87.563  34.535  1.00  0.00           H
ATOM   2568  HW2 SOL   856      23.211  86.940  34.809  1.00  0.00           H
ATOM   2569  OW  SOL   857      73.264  58.708  80.544  1.00  0.00           O
ATOM   2570  HW1 SOL   857      73.827  58.203  81.130  1.00  0.00           H
ATOM   2571  HW2 SOL   857      73.624  59.595  80.570  1.00  0.00           H
ATOM   2572  OW  SOL   858      38.510   6.200  75.810  1.00  0.00           O
ATOM   2573  HW1 SOL   858      38.456   7.104  75.498  1.00  0.00           H
ATOM   2574  HW2 SOL   858      37.823   6.134  76.473  1.00  0.00           H
ATOM   2575  OW  SOL   859      35.695  14.161  13.887  1.00  0.00           O
ATOM   2576  HW1 SOL   859      35.309  14.960  14.245  1.00  0.00           H
ATOM   2577  HW2 SOL   859      36.454  13.990  14.445  1.00  0.00           H
ATOM   2578  OW  SOL   860      12.795  91.730   7.742  1.00  0.00           O
ATOM   2579  HW1 SOL   860      12.516  92.638   7.619  1.00  0.00           H
ATOM   2580  HW2 SOL   860      13.529  91.786   8.354  1.00  0.00           H
ATOM   2581  OW  SOL   861      18.111  88.764  12.980  1.00  0.00           O
ATOM   2582  HW1 SOL   861      18.295  88.158  13.698  1.00  0.00           H
ATOM   2583  HW2 SOL   861      17.307  88.430  12.583  1.00  0.00           H
ATOM   2584  OW  SOL   862      28.390  21.394  46.620  1.00  0.00           O
ATOM   2585  HW1 SOL   862      28.326  20.483  46.333  1.00  0.00           H
ATOM   2586  HW2 SOL   862      28.612  21.338  47.549  1.00  0.00           H
ATOM   2587  OW  SOL   863      86.757  24.039   5.247  1.00  0.00           O
ATOM   2588  HW1 SOL   863      87.129  24.023   4.365  1.00  0.00           H
ATOM   2589  HW2 SOL   863      86.356  23.177   5.355  1.00  0.00           H
ATOM   2590  OW  SOL   864      82.464  76.736   5.466  1.00  0.00           O
ATOM   2591  HW1 SOL   864      82.161  77.530   5.905  1.00  0.00           H
ATOM   2592  HW2 SOL   864      83.286  76.517   5.905  1.00  0.00           H
ATOM   2593  OW  SOL   865       7.190  85.475  72.596  1.00  0.00           O
ATOM   2594  HW1 SOL   865       7.260  84.546  72.816  1.00  0.00           H
ATOM   2595  HW2 SOL   865       6.426  85.529  72.023  1.00  0.00           H
ATOM   2596  OW  SOL   866      18.452   6.039  69.269  1.00  0.00           O
ATOM   2597  HW1 SOL   866      18.927   5.750  68.490  1.00  0.00           H
ATOM   2598  HW2 SOL   866      18.611   5.351  69.915  1.00  0.00           H
ATOM   2599  OW  SOL   867      84.570  71.926  60.018  1.00  0.00           O
ATOM   2600  HW1 SOL   867      84.405  72.181  59.111  1.00  0.00           H
ATOM   2601  HW2 SOL   867      84.288  71.012  60.065  1.00  0.00           H
ATOM   2602  OW  SOL   868      26.543  89.827  68.145  1.00  0.00           O
ATOM   2603  HW1 SOL   868      26.600  88.872  68.153  1.00  0.00           H
ATOM   2604  HW2 SOL   868      27.296  90.116  68.661  1.00  0.00           H
ATOM   2605  OW  SOL   869      34.091  79.151  69.998  1.00  0.00           O
ATOM   2606  HW1 SOL   869      34.776  79.769  70.255  1.00  0.00           H
ATOM   2607  HW2 SOL   869      34.566  78.363  69.733  1.00  0.00           H
ATOM   2608  OW  SOL   870      25.860  23.679  72.099  1.00  0.00           O
ATOM   2609  HW1 SOL   870      25.908  24.511  71.627  1.00  0.00           H
ATOM   2610  HW2 SOL   870      26.391  23.077  71.578  1.00  0.00           H
ATOM   2611  OW  SOL   871      14.177  88.437  25.246  1.00  0.00           O
ATOM   2612  HW1 SOL   871      14.600  87.840  25.863  1.00  0.00           H
ATOM   2613  HW2 SOL   871      13.728  87.861  24.626  1.00  0.00           H
ATOM   2614  OW  SOL   872      38.594  81.574   6.389  1.00  0.00           O
ATOM   2615  HW1 SOL   872      39.281  81.982   6.916  1.00  0.00           H
ATOM   2616  HW2 SOL   872      39.063  80.996   5.787  1.00  0.00           H
ATOM   2617  OW  SOL   873      16.320  11.736   8.726  1.00  0.00           O
ATOM   2618  HW1 SOL   873      16.480  10.918   9.195  1.00  0.00           H
ATOM   2619  HW2 SOL   873      16.224  12.393   9.415  1.00  0.00           H
ATOM   2620  OW  SOL   874      21.004  64.279  69.710  1.00  0.00           O
ATOM   2621  HW1 SOL   874      20.436  65.043  69.802  1.00  0.00           H
ATOM   2622  HW2 SOL   874      21.473  64.226  70.542  1.00  0.00           H
ATOM   2623  OW  SOL   875      89.713  14.296  68.057  1.00  0.00           O
ATOM   2624  HW1 SOL   875      89.386  15.179  68.231  1.00  0.00           H
ATOM   2625  HW2 SOL   875      90.457  14.428  67.469  1.00  0.00           H
ATOM   2626  OW  SOL   876      17.078  13.626  40.255  1.00  0.00           O
ATOM   2627  HW1 SOL   876      16.417  13.036  39.894  1.00  0.00           H
ATOM   2628  HW2 SOL   876      16.983  14.432  39.747  1.00  0.00           H
ATOM   2629  OW  SOL   877      22.614  85.612  89.245  1.00  0.00           O
ATOM   2630  HW1 SOL   877      22.919  84.707  89.176  1.00  0.00           H
ATOM   2631  HW2 SOL   877      23.378  86.099  89.555  1.00  0.00           H
ATOM   2632  OW  SOL   878      16.426  89.084  10.402  1.00  0.00           O
ATOM   2633  HW1 SOL   878      16.997  89.758  10.772  1.00  0.00           H
ATOM   2634  HW2 SOL   878      15.872  88.810  11.133  1.00  0.00           H
ATOM   2635  OW  SOL   879      10.495  29.662  63.541  1.00  0.00           O
ATOM   2636  HW1 SOL   879      10.898  30.090  62.785  1.00  0.00           H
ATOM   2637  HW2 SOL   879      10.513  30.325  64.230  1.00  0.00           H
ATOM   2638  OW  SOL   880      38.623  23.003  78.795  1.00  0.00           O
ATOM   2639  HW1 SOL   880      38.065  23.222  78.048  1.00  0.00           H
ATOM   2640  HW2 SOL   880      38.111  22.371  79.300  1.00  0.00           H
ATOM   2641  OW  SOL   881      20.740  81.514  22.865  1.00  0.00           O
ATOM   2642  HW1 SOL   881      21.554  81.115  23.171  1.00  0.00           H
ATOM   2643  HW2 SOL   881      20.290  81.786  23.665  1.00  0.00           H
ATOM   2644  OW  SOL   882      89.027  16.912  62.269  1.00  0.00           O
ATOM   2645  HW1 SOL   882      89.213  16.665  61.363  1.00  0.00           H
ATOM   2646  HW2 SOL   882      88.215  16.452  62.481  1.00  0.00           H
ATOM   2647  OW  SOL   883       1.836  89.893  88.249  1.00  0.00           O
ATOM   2648  HW1 SOL   883       1.779  89.152  88.852  1.00  0.00           H
ATOM   2649  HW2 SOL   883       2.573  90.411  88.573  1.00  0.00           H
ATOM   2650  OW  SOL   884      84.915  17.020  81.819  1.00  0.00           O
ATOM   2651  HW1 SOL   884      85.629  16.829  81.210  1.00  0.00           H
ATOM   2652  HW2 SOL   884      84.808  16.214  82.324  1.00  0.00           H
ATOM   2653  OW  SOL   885       1.870  11.020  90.172  1.00  0.00           O
ATOM   2654  HW1 SOL   885       1.649  11.425  89.334  1.00  0.00           H
ATOM   2655  HW2 SOL   885       2.479  11.635  90.582  1.00  0.00           H
ATOM   2656  OW  SOL   886      31.113  22.902  81.024  1.00  0.00           O
ATOM   2657  HW1 SOL   886      31.284  22.378  81.807  1.00  0.00           H
ATOM   2658  HW2 SOL   886      31.003  22.258  80.324  1.00  0.00           H
ATOM   2659  OW  SOL   887      21.868  11.615  74.254  1.00  0.00           O
ATOM   2660  HW1 SOL   887      21.216  10.934  74.420  1.00  0.00           H
ATOM   2661  HW2 SOL   887      21.781  12.216  74.994  1.00  0.00           H
ATOM   2662  OW  SOL   888      91.301   4.918  75.492  1.00  0.00           O
ATOM   2663  HW1 SOL   888      91.386   4.424  74.677  1.00  0.00           H
ATOM   2664  HW2 SOL   888      90.404   5.253  75.477  1.00  0.00           H
ATOM   2665  OW  SOL   889      24.276  85.071  85.981  1.00  0.00           O
ATOM   2666  HW1 SOL   889      24.361  84.475  85.237  1.00  0.00           H
ATOM   2667  HW2 SOL   889      23.342  85.277  86.018  1.00  0.00           H
ATOM   2668  OW  SOL   890       1.687  92.688  84.453  1.00  0.00           O
ATOM   2669  HW1 SOL   890       1.832  92.812  83.515  1.00  0.00           H
ATOM   2670  HW2 SOL   890       0.916  92.123  84.505  1.00  0.00           H
ATOM   2671  OW  SOL   891       3.781  81.475  17.598  1.00  0.00           O
ATOM   2672  HW1 SOL   891       3.972  81.029  18.424  1.00  0.00           H
ATOM   2673  HW2 SOL   891       3.448  80.785  17.024  1.00  0.00           H
ATOM   2674  OW  SOL   892      49.131  74.343  89.996  1.00  0.00           O
ATOM   2675  HW1 SOL   892      49.666  74.132  90.761  1.00  0.00           H
ATOM   2676  HW2 SOL   892      49.112  75.299  89.972  1.00  0.00           H
ATOM   2677  OW  SOL   893       9.421  11.142  73.378  1.00  0.00           O
ATOM   2678  HW1 SOL   893       8.676  10.603  73.647  1.00  0.00           H
ATOM   2679  HW2 SOL   893      10.159  10.534  73.350  1.00  0.00           H
ATOM   2680  OW  SOL   894      52.525  33.531  66.127  1.00  0.00           O
ATOM   2681  HW1 SOL   894      52.920  33.314  66.971  1.00  0.00           H
ATOM   2682  HW2 SOL   894      53.260  33.544  65.514  1.00  0.00           H
ATOM   2683  OW  SOL   895      10.483  90.492  79.374  1.00  0.00           O
ATOM   2684  HW1 SOL   895      10.193  91.118  78.711  1.00  0.00           H
ATOM   2685  HW2 SOL   895       9.676  90.189  79.789  1.00  0.00           H
ATOM   2686  OW  SOL   896      22.630  34.783  75.376  1.00  0.00           O
ATOM   2687  HW1 SOL   896      22.442  34.588  76.295  1.00  0.00           H
ATOM   2688  HW2 SOL   896      22.453  33.962  74.916  1.00  0.00           H
ATOM   2689  OW  SOL   897      16.762  81.277  82.701  1.00  0.00           O
ATOM   2690  HW1 SOL   897      16.637  80.774  81.896  1.00  0.00           H
ATOM   2691  HW2 SOL   897      17.025  82.147  82.401  1.00  0.00           H
ATOM   2692  OW  SOL   898      31.397  89.014  87.395  1.00  0.00           O
ATOM   2693  HW1 SOL   898      32.298  88.982  87.718  1.00  0.00           H
ATOM   2694  HW2 SOL   898      31.169  88.100  87.227  1.00  0.00           H
ATOM   2695  OW  SOL   899      17.151   8.225  85.690  1.00  0.00           O
ATOM   2696  HW1 SOL   899      16.348   8.661  85.974  1.00  0.00           H
ATOM   2697  HW2 SOL   899      16.991   7.295  85.854  1.00  0.00           H
ATOM   2698  OW  SOL   900      13.036  19.474   2.376  1.00  0.00           O
ATOM   2699  HW1 SOL   900      13.435  19.407   3.244  1.00  0.00           H
ATOM   2700  HW2 SOL   900      13.139  18.602   1.996  1.00  0.00           H
ATOM   2701  OW  SOL   901      35.216  74.083  88.492  1.00  0.00           O
ATOM   2702  HW1 SOL   901      34.344  74.219  88.863  1.00  0.00           H
ATOM   2703  HW2 SOL   901      35.733  74.820  88.819  1.00  0.00           H
ATOM   2704  OW  SOL   902      72.168   6.644  48.061  1.00  0.00           O
ATOM   2705  HW1 SOL   902      71.880   6.825  47.166  1.00  0.00           H
ATOM   2706  HW2 SOL   902      72.602   5.793  48.005  1.00  0.00           H
ATOM   2707  OW  SOL   903      26.365   7.282   2.835  1.00  0.00           O
ATOM   2708  HW1 SOL   903      25.995   7.707   3.609  1.00  0.00           H
ATOM   2709  HW2 SOL   903      27.029   7.896   2.519  1.00  0.00           H
ATOM   2710  OW  SOL   904      35.283   6.102  83.358  1.00  0.00           O
ATOM   2711  HW1 SOL   904      34.656   6.383  84.025  1.00  0.00           H
ATOM   2712  HW2 SOL   904      34.833   6.254  82.527  1.00  0.00           H
ATOM   2713  OW  SOL   905      88.172  78.619  80.468  1.00  0.00           O
ATOM   2714  HW1 SOL   905      88.817  78.055  80.894  1.00  0.00           H
ATOM   2715  HW2 SOL   905      87.423  78.046  80.305  1.00  0.00           H
ATOM   2716  OW  SOL   906      12.617  90.664   5.205  1.00  0.00           O
ATOM   2717  HW1 SOL   906      12.838  91.525   4.848  1.00  0.00           H
ATOM   2718  HW2 SOL   906      12.839  90.726   6.134  1.00  0.00           H
ATOM   2719  OW  SOL   907      17.065  33.204  91.839  1.00  0.00           O
ATOM   2720  HW1 SOL   907      16.787  33.519  90.979  1.00  0.00           H
ATOM   2721  HW2 SOL   907      18.019  33.281  91.827  1.00  0.00           H
ATOM   2722  OW  SOL   908       4.854  85.336   9.264  1.00  0.00           O
ATOM   2723  HW1 SOL   908       5.370  84.573   9.526  1.00  0.00           H
ATOM   2724  HW2 SOL   908       5.478  86.062   9.273  1.00  0.00           H
ATOM   2725  OW  SOL   909      28.411  90.630  92.563  1.00  0.00           O
ATOM   2726  HW1 SOL   909      28.116  89.832  92.126  1.00  0.00           H
ATOM   2727  HW2 SOL   909      29.345  90.488  92.716  1.00  0.00           H
ATOM   2728  OW  SOL   910      91.469  14.078  54.785  1.00  0.00           O
ATOM   2729  HW1 SOL   910      90.691  14.117  54.228  1.00  0.00           H
ATOM   2730  HW2 SOL   910      92.089  14.680  54.374  1.00  0.00           H
ATOM   2731  OW  SOL   911      29.834  28.201  73.966  1.00  0.00           O
ATOM   2732  HW1 SOL   911      28.920  28.437  74.124  1.00  0.00           H
ATOM   2733  HW2 SOL   911      29.849  27.893  73.059  1.00  0.00           H
ATOM   2734  OW  SOL   912      60.154   7.969  62.266  1.00  0.00           O
ATOM   2735  HW1 SOL   912      60.301   8.110  61.330  1.00  0.00           H
ATOM   2736  HW2 SOL   912      60.518   8.748  62.686  1.00  0.00           H
ATOM   2737  OW  SOL   913      80.151   6.802  81.852  1.00  0.00           O
ATOM   2738  HW1 SOL   913      80.285   7.259  82.682  1.00  0.00           H
ATOM   2739  HW2 SOL   913      79.526   6.107  82.058  1.00  0.00           H
ATOM   2740  OW  SOL   914      31.001  23.279  73.529  1.00  0.00           O
ATOM   2741  HW1 SOL   914      30.970  23.984  74.175  1.00  0.00           H
ATOM   2742  HW2 SOL   914      31.925  23.220  73.282  1.00  0.00           H
ATOM   2743  OW  SOL   915       2.013  82.964  70.035  1.00  0.00           O
ATOM   2744  HW1 SOL   915       2.395  82.107  69.846  1.00  0.00           H
ATOM   2745  HW2 SOL   915       2.073  83.441  69.207  1.00  0.00           H
ATOM   2746  OW  SOL   916      29.543   4.545  65.901  1.00  0.00           O
ATOM   2747  HW1 SOL   916      28.949   5.255  65.658  1.00  0.00           H
ATOM   2748  HW2 SOL   916      29.426   3.888  65.214  1.00  0.00           H
ATOM   2749  OW  SOL   917      33.448  17.834  91.954  1.00  0.00           O
ATOM   2750  HW1 SOL   917      33.929  18.604  92.259  1.00  0.00           H
ATOM   2751  HW2 SOL   917      32.701  18.193  91.474  1.00  0.00           H
ATOM   2752  OW  SOL   918      44.315  84.125  92.854  1.00  0.00           O
ATOM   2753  HW1 SOL   918      45.259  84.175  93.006  1.00  0.00           H
ATOM   2754  HW2 SOL   918      43.947  84.821  93.398  1.00  0.00           H
ATOM   2755  OW  SOL   919       9.488  91.199   1.346  1.00  0.00           O
ATOM   2756  HW1 SOL   919       9.751  91.423   0.454  1.00  0.00           H
ATOM   2757  HW2 SOL   919       8.584  91.507   1.414  1.00  0.00           H
ATOM   2758  OW  SOL   920      13.050   8.503  67.781  1.00  0.00           O
ATOM   2759  HW1 SOL   920      12.111   8.316  67.807  1.00  0.00           H
ATOM   2760  HW2 SOL   920      13.258   8.807  68.665  1.00  0.00           H
ATOM   2761  OW  SOL   921      44.591  33.043  62.168  1.00  0.00           O
ATOM   2762  HW1 SOL   921      44.647  32.875  63.109  1.00  0.00           H
ATOM   2763  HW2 SOL   921      45.474  33.315  61.919  1.00  0.00           H
ATOM   2764  OW  SOL   922       1.013  72.205  69.084  1.00  0.00           O
ATOM   2765  HW1 SOL   922       1.704  71.618  69.392  1.00  0.00           H
ATOM   2766  HW2 SOL   922       1.457  73.039  68.931  1.00  0.00           H
ATOM   2767  OW  SOL   923      86.639   4.494  11.845  1.00  0.00           O
ATOM   2768  HW1 SOL   923      86.869   3.731  12.375  1.00  0.00           H
ATOM   2769  HW2 SOL   923      85.682   4.510  11.852  1.00  0.00           H
ATOM   2770  OW  SOL   924       8.400   1.853  16.372  1.00  0.00           O
ATOM   2771  HW1 SOL   924       7.956   2.163  17.161  1.00  0.00           H
ATOM   2772  HW2 SOL   924       9.053   2.527  16.183  1.00  0.00           H
ATOM   2773  OW  SOL   925      25.697   0.957   9.808  1.00  0.00           O
ATOM   2774  HW1 SOL   925      26.273   1.678   9.552  1.00  0.00           H
ATOM   2775  HW2 SOL   925      25.037   1.365  10.368  1.00  0.00           H
ATOM   2776  OW  SOL   926      82.271   7.473  80.275  1.00  0.00           O
ATOM   2777  HW1 SOL   926      83.101   7.285  80.714  1.00  0.00           H
ATOM   2778  HW2 SOL   926      81.603   7.130  80.868  1.00  0.00           H
ATOM   2779  OW  SOL   927      19.682  16.024  12.833  1.00  0.00           O
ATOM   2780  HW1 SOL   927      19.687  16.963  12.650  1.00  0.00           H
ATOM   2781  HW2 SOL   927      19.387  15.958  13.741  1.00  0.00           H
ATOM   2782  OW  SOL   928      38.442   7.718  72.010  1.00  0.00           O
ATOM   2783  HW1 SOL   928      37.966   8.538  71.880  1.00  0.00           H
ATOM   2784  HW2 SOL   928      37.830   7.159  72.488  1.00  0.00           H
ATOM   2785  OW  SOL   929      14.054  16.188  84.108  1.00  0.00           O
ATOM   2786  HW1 SOL   929      14.409  15.929  84.958  1.00  0.00           H
ATOM   2787  HW2 SOL   929      14.439  15.570  83.487  1.00  0.00           H
ATOM   2788  OW  SOL   930      10.591  89.490  67.776  1.00  0.00           O
ATOM   2789  HW1 SOL   930      11.028  88.647  67.657  1.00  0.00           H
ATOM   2790  HW2 SOL   930       9.809  89.285  68.288  1.00  0.00           H
ATOM   2791  OW  SOL   931      11.800  80.325  61.880  1.00  0.00           O
ATOM   2792  HW1 SOL   931      11.951  81.177  61.470  1.00  0.00           H
ATOM   2793  HW2 SOL   931      11.789  80.509  62.819  1.00  0.00           H
ATOM   2794  OW  SOL   932      28.091  22.936  85.926  1.00  0.00           O
ATOM   2795  HW1 SOL   932      27.398  23.138  85.297  1.00  0.00           H
ATOM   2796  HW2 SOL   932      28.879  23.329  85.549  1.00  0.00           H
ATOM   2797  OW  SOL   933      52.363  92.996  63.191  1.00  0.00           O
ATOM   2798  HW1 SOL   933      51.512  93.384  62.986  1.00  0.00           H
ATOM   2799  HW2 SOL   933      52.235  92.571  64.039  1.00  0.00           H
ATOM   2800  OW  SOL   934      22.150  84.354  74.746  1.00  0.00           O
ATOM   2801  HW1 SOL   934      22.588  84.640  75.548  1.00  0.00           H
ATOM   2802  HW2 SOL   934      21.283  84.758  74.789  1.00  0.00           H
ATOM   2803  OW  SOL   935      33.432   1.858   4.303  1.00  0.00           O
ATOM   2804  HW1 SOL   935      34.042   2.018   5.023  1.00  0.00           H
ATOM   2805  HW2 SOL   935      32.718   2.479   4.451  1.00  0.00           H
ATOM   2806  OW  SOL   936      17.637  76.505   4.243  1.00  0.00           O
ATOM   2807  HW1 SOL   936      17.013  76.972   3.687  1.00  0.00           H
ATOM   2808  HW2 SOL   936      17.908  75.751   3.720  1.00  0.00           H
ATOM   2809  OW  SOL   937      71.239  92.533  89.965  1.00  0.00           O
ATOM   2810  HW1 SOL   937      70.446  92.402  89.444  1.00  0.00           H
ATOM   2811  HW2 SOL   937      70.987  93.176  90.628  1.00  0.00           H
ATOM   2812  OW  SOL   938      72.099  90.061  90.985  1.00  0.00           O
ATOM   2813  HW1 SOL   938      72.997  90.142  91.306  1.00  0.00           H
ATOM   2814  HW2 SOL   938      71.954  90.857  90.473  1.00  0.00           H
ATOM   2815  OW  SOL   939      31.296  75.871  44.076  1.00  0.00           O
ATOM   2816  HW1 SOL   939      31.867  76.625  44.216  1.00  0.00           H
ATOM   2817  HW2 SOL   939      31.319  75.725  43.130  1.00  0.00           H
ATOM   2818  OW  SOL   940      87.562  13.945  92.823  1.00  0.00           O
ATOM   2819  HW1 SOL   940      87.831  13.619  91.964  1.00  0.00           H
ATOM   2820  HW2 SOL   940      88.330  14.409  93.155  1.00  0.00           H
ATOM   2821  OW  SOL   941      12.774  24.704  84.126  1.00  0.00           O
ATOM   2822  HW1 SOL   941      13.230  24.871  84.951  1.00  0.00           H
ATOM   2823  HW2 SOL   941      13.225  23.947  83.751  1.00  0.00           H
ATOM   2824  OW  SOL   942      89.077  89.377  89.653  1.00  0.00           O
ATOM   2825  HW1 SOL   942      89.341  89.748  88.811  1.00  0.00           H
ATOM   2826  HW2 SOL   942      88.721  90.119  90.141  1.00  0.00           H
ATOM   2827  OW  SOL   943      17.304  17.221   1.763  1.00  0.00           O
ATOM   2828  HW1 SOL   943      18.233  17.231   1.995  1.00  0.00           H
ATOM   2829  HW2 SOL   943      16.942  16.483   2.255  1.00  0.00           H
ATOM   2830  OW  SOL   944      82.766   8.105  46.792  1.00  0.00           O
ATOM   2831  HW1 SOL   944      83.715   8.195  46.704  1.00  0.00           H
ATOM   2832  HW2 SOL   944      82.502   8.856  47.324  1.00  0.00           H
ATOM   2833  OW  SOL   945      30.720  30.482  89.865  1.00  0.00           O
ATOM   2834  HW1 SOL   945      30.988  29.743  89.319  1.00  0.00           H
ATOM   2835  HW2 SOL   945      31.535  30.804  90.250  1.00  0.00           H
ATOM   2836  OW  SOL   946      77.231  81.457  87.540  1.00  0.00           O
ATOM   2837  HW1 SOL   946      76.941  82.369  87.574  1.00  0.00           H
ATOM   2838  HW2 SOL   946      76.750  81.026  88.246  1.00  0.00           H
ATOM   2839  OW  SOL   947       5.102   5.875   5.589  1.00  0.00           O
ATOM   2840  HW1 SOL   947       4.739   6.397   6.304  1.00  0.00           H
ATOM   2841  HW2 SOL   947       5.600   5.184   6.025  1.00  0.00           H
ATOM   2842  OW  SOL   948      19.387  83.547  12.074  1.00  0.00           O
ATOM   2843  HW1 SOL   948      19.391  83.513  13.031  1.00  0.00           H
ATOM   2844  HW2 SOL   948      18.524  83.217  11.825  1.00  0.00           H
ATOM   2845  OW  SOL   949      32.203  24.411  86.721  1.00  0.00           O
ATOM   2846  HW1 SOL   949      31.426  23.852  86.757  1.00  0.00           H
ATOM   2847  HW2 SOL   949      32.897  23.837  86.397  1.00  0.00           H
ATOM   2848  OW  SOL   950      72.355  17.803  29.980  1.00  0.00           O
ATOM   2849  HW1 SOL   950      72.254  17.206  30.721  1.00  0.00           H
ATOM   2850  HW2 SOL   950      71.460  17.987  29.696  1.00  0.00           H
ATOM   2851  OW  SOL   951      83.317  17.503  65.033  1.00  0.00           O
ATOM   2852  HW1 SOL   951      82.458  17.926  65.033  1.00  0.00           H
ATOM   2853  HW2 SOL   951      83.355  17.038  65.869  1.00  0.00           H
ATOM   2854  OW  SOL   952      16.888  37.197  71.931  1.00  0.00           O
ATOM   2855  HW1 SOL   952      16.992  36.634  71.165  1.00  0.00           H
ATOM   2856  HW2 SOL   952      16.208  37.822  71.680  1.00  0.00           H
ATOM   2857  OW  SOL   953      89.647  78.467  66.260  1.00  0.00           O
ATOM   2858  HW1 SOL   953      88.887  78.172  65.759  1.00  0.00           H
ATOM   2859  HW2 SOL   953      89.529  78.077  67.126  1.00  0.00           H
ATOM   2860  OW  SOL   954      32.488  78.480  12.396  1.00  0.00           O
ATOM   2861  HW1 SOL   954      33.162  79.032  11.999  1.00  0.00           H
ATOM   2862  HW2 SOL   954      31.692  78.683  11.905  1.00  0.00           H
ATOM   2863  OW  SOL   955      50.682  78.906  80.945  1.00  0.00           O
ATOM   2864  HW1 SOL   955      51.576  79.205  80.779  1.00  0.00           H
ATOM   2865  HW2 SOL   955      50.144  79.691  80.845  1.00  0.00           H
ATOM   2866  OW  SOL   956      27.512  19.903  71.407  1.00  0.00           O
ATOM   2867  HW1 SOL   956      27.624  19.545  70.526  1.00  0.00           H
ATOM   2868  HW2 SOL   956      28.358  20.302  71.612  1.00  0.00           H
ATOM   2869  OW  SOL   957      39.731  27.288  81.728  1.00  0.00           O
ATOM   2870  HW1 SOL   957      40.318  27.181  82.476  1.00  0.00           H
ATOM   2871  HW2 SOL   957      38.935  26.819  81.978  1.00  0.00           H
ATOM   2872  OW  SOL   958      39.938  10.111  80.660  1.00  0.00           O
ATOM   2873  HW1 SOL   958      39.978  10.823  80.021  1.00  0.00           H
ATOM   2874  HW2 SOL   958      40.020  10.546  81.509  1.00  0.00           H
ATOM   2875  OW  SOL   959      14.152  88.296   8.583  1.00  0.00           O
ATOM   2876  HW1 SOL   959      13.286  88.299   8.991  1.00  0.00           H
ATOM   2877  HW2 SOL   959      14.748  88.565   9.282  1.00  0.00           H
ATOM   2878  OW  SOL   960      22.445  83.604  58.220  1.00  0.00           O
ATOM   2879  HW1 SOL   960      22.848  82.754  58.403  1.00  0.00           H
ATOM   2880  HW2 SOL   960      22.142  83.914  59.073  1.00  0.00           H
ATOM   2881  OW  SOL   961       4.696  76.500  51.649  1.00  0.00           O
ATOM   2882  HW1 SOL   961       4.000  77.155  51.696  1.00  0.00           H
ATOM   2883  HW2 SOL   961       4.967  76.505  50.731  1.00  0.00           H
ATOM   2884  OW  SOL   962      87.307  88.472  83.547  1.00  0.00           O
ATOM   2885  HW1 SOL   962      86.464  88.028  83.453  1.00  0.00           H
ATOM   2886  HW2 SOL   962      87.768  87.971  84.219  1.00  0.00           H
ATOM   2887  OW  SOL   963      28.305  72.170  92.150  1.00  0.00           O
ATOM   2888  HW1 SOL   963      28.943  72.317  91.453  1.00  0.00           H
ATOM   2889  HW2 SOL   963      28.390  72.935  92.720  1.00  0.00           H
ATOM   2890  OW  SOL   964      26.944  28.592  78.066  1.00  0.00           O
ATOM   2891  HW1 SOL   964      27.196  27.941  78.720  1.00  0.00           H
ATOM   2892  HW2 SOL   964      27.447  29.373  78.299  1.00  0.00           H
ATOM   2893  OW  SOL   965      17.386   8.690  76.553  1.00  0.00           O
ATOM   2894  HW1 SOL   965      17.757   7.845  76.299  1.00  0.00           H
ATOM   2895  HW2 SOL   965      18.146   9.250  76.707  1.00  0.00           H
ATOM   2896  OW  SOL   966      39.606  25.295  77.734  1.00  0.00           O
ATOM   2897  HW1 SOL   966      39.250  24.468  78.061  1.00  0.00           H
ATOM   2898  HW2 SOL   966      39.663  25.174  76.787  1.00  0.00           H
ATOM   2899  OW  SOL   967       7.401  69.206  12.774  1.00  0.00           O
ATOM   2900  HW1 SOL   967       6.858  68.546  12.343  1.00  0.00           H
ATOM   2901  HW2 SOL   967       6.909  69.445  13.560  1.00  0.00           H
ATOM   2902  OW  SOL   968       7.548  78.674  70.285  1.00  0.00           O
ATOM   2903  HW1 SOL   968       6.593  78.654  70.352  1.00  0.00           H
ATOM   2904  HW2 SOL   968       7.734  78.340  69.408  1.00  0.00           H
ATOM   2905  OW  SOL   969      88.220  11.301  73.648  1.00  0.00           O
ATOM   2906  HW1 SOL   969      88.664  10.457  73.569  1.00  0.00           H
ATOM   2907  HW2 SOL   969      88.025  11.555  72.746  1.00  0.00           H
ATOM   2908  OW  SOL   970      10.516  27.238  71.751  1.00  0.00           O
ATOM   2909  HW1 SOL   970      10.127  26.380  71.919  1.00  0.00           H
ATOM   2910  HW2 SOL   970      10.577  27.648  72.613  1.00  0.00           H
ATOM   2911  OW  SOL   971      84.916  19.154   4.529  1.00  0.00           O
ATOM   2912  HW1 SOL   971      84.229  18.577   4.194  1.00  0.00           H
ATOM   2913  HW2 SOL   971      84.854  19.074   5.481  1.00  0.00           H
ATOM   2914  OW  SOL   972      28.318   6.478  64.330  1.00  0.00           O
ATOM   2915  HW1 SOL   972      27.729   5.820  63.961  1.00  0.00           H
ATOM   2916  HW2 SOL   972      28.842   6.775  63.586  1.00  0.00           H
ATOM   2917  OW  SOL   973      19.093  82.029  89.618  1.00  0.00           O
ATOM   2918  HW1 SOL   973      19.228  82.448  88.768  1.00  0.00           H
ATOM   2919  HW2 SOL   973      19.103  81.091  89.428  1.00  0.00           H
ATOM   2920  OW  SOL   974      16.748  86.043  67.429  1.00  0.00           O
ATOM   2921  HW1 SOL   974      17.293  85.357  67.814  1.00  0.00           H
ATOM   2922  HW2 SOL   974      16.258  85.599  66.736  1.00  0.00           H
ATOM   2923  OW  SOL   975      76.940  86.134  66.687  1.00  0.00           O
ATOM   2924  HW1 SOL   975      76.361  85.907  65.960  1.00  0.00           H
ATOM   2925  HW2 SOL   975      76.433  86.753  67.213  1.00  0.00           H
ATOM   2926  OW  SOL   976      87.136  16.765  80.287  1.00  0.00           O
ATOM   2927  HW1 SOL   976      87.857  16.923  80.897  1.00  0.00           H
ATOM   2928  HW2 SOL   976      87.551  16.744  79.425  1.00  0.00           H
ATOM   2929  OW  SOL   977      14.620  91.359  91.037  1.00  0.00           O
ATOM   2930  HW1 SOL   977      14.364  91.333  91.959  1.00  0.00           H
ATOM   2931  HW2 SOL   977      14.939  90.476  90.851  1.00  0.00           H
ATOM   2932  OW  SOL   978      70.652  20.449  45.785  1.00  0.00           O
ATOM   2933  HW1 SOL   978      71.555  20.240  45.546  1.00  0.00           H
ATOM   2934  HW2 SOL   978      70.437  19.826  46.479  1.00  0.00           H
ATOM   2935  OW  SOL   979      89.195  14.987  76.946  1.00  0.00           O
ATOM   2936  HW1 SOL   979      89.128  14.377  76.211  1.00  0.00           H
ATOM   2937  HW2 SOL   979      89.127  14.434  77.724  1.00  0.00           H
ATOM   2938  OW  SOL   980      84.459  48.736  69.579  1.00  0.00           O
ATOM   2939  HW1 SOL   980      84.219  49.211  70.375  1.00  0.00           H
ATOM   2940  HW2 SOL   980      83.623  48.486  69.187  1.00  0.00           H
ATOM   2941  OW  SOL   981      10.311   7.433  87.714  1.00  0.00           O
ATOM   2942  HW1 SOL   981       9.979   8.068  88.348  1.00  0.00           H
ATOM   2943  HW2 SOL   981      10.407   7.932  86.902  1.00  0.00           H
ATOM   2944  OW  SOL   982       4.783  87.964  60.479  1.00  0.00           O
ATOM   2945  HW1 SOL   982       3.854  87.805  60.315  1.00  0.00           H
ATOM   2946  HW2 SOL   982       5.208  87.128  60.287  1.00  0.00           H
ATOM   2947  OW  SOL   983       4.188   8.822  90.564  1.00  0.00           O
ATOM   2948  HW1 SOL   983       4.890   8.815  89.914  1.00  0.00           H
ATOM   2949  HW2 SOL   983       3.796   9.692  90.485  1.00  0.00           H
ATOM   2950  OW  SOL   984      18.424  80.216  71.171  1.00  0.00           O
ATOM   2951  HW1 SOL   984      17.897  79.424  71.273  1.00  0.00           H
ATOM   2952  HW2 SOL   984      17.797  80.888  70.901  1.00  0.00           H
ATOM   2953  OW  SOL   985      16.494  70.577   5.111  1.00  0.00           O
ATOM   2954  HW1 SOL   985      16.861  71.226   5.711  1.00  0.00           H
ATOM   2955  HW2 SOL   985      16.655  70.937   4.239  1.00  0.00           H
ATOM   2956  OW  SOL   986       9.209   5.982   3.825  1.00  0.00           O
ATOM   2957  HW1 SOL   986       9.903   5.422   4.171  1.00  0.00           H
ATOM   2958  HW2 SOL   986       8.541   5.371   3.513  1.00  0.00           H
ATOM   2959  OW  SOL   987      18.884  75.725  91.589  1.00  0.00           O
ATOM   2960  HW1 SOL   987      19.741  75.302  91.554  1.00  0.00           H
ATOM   2961  HW2 SOL   987      18.841  76.108  92.465  1.00  0.00           H
ATOM   2962  OW  SOL   988      39.406   2.195   3.347  1.00  0.00           O
ATOM   2963  HW1 SOL   988      39.406   2.687   4.168  1.00  0.00           H
ATOM   2964  HW2 SOL   988      38.679   1.579   3.436  1.00  0.00           H
ATOM   2965  OW  SOL   989      83.658  83.658  67.368  1.00  0.00           O
ATOM   2966  HW1 SOL   989      83.033  84.340  67.122  1.00  0.00           H
ATOM   2967  HW2 SOL   989      83.825  83.181  66.554  1.00  0.00           H
ATOM   2968  OW  SOL   990      21.632  67.454  70.494  1.00  0.00           O
ATOM   2969  HW1 SOL   990      22.090  67.256  69.677  1.00  0.00           H
ATOM   2970  HW2 SOL   990      21.708  68.404  70.588  1.00  0.00           H
ATOM   2971  OW  SOL   991      67.226   1.821  62.455  1.00  0.00           O
ATOM   2972  HW1 SOL   991      67.090   2.357  63.236  1.00  0.00           H
ATOM   2973  HW2 SOL   991      66.367   1.787  62.034  1.00  0.00           H
ATOM   2974  OW  SOL   992       8.462  14.591  83.166  1.00  0.00           O
ATOM   2975  HW1 SOL   992       9.369  14.507  83.459  1.00  0.00           H
ATOM   2976  HW2 SOL   992       8.273  13.761  82.728  1.00  0.00           H
ATOM   2977  OW  SOL   993      21.621  22.535   1.984  1.00  0.00           O
ATOM   2978  HW1 SOL   993      21.141  21.945   1.403  1.00  0.00           H
ATOM   2979  HW2 SOL   993      22.498  22.586   1.603  1.00  0.00           H
ATOM   2980  OW  SOL   994      12.385  83.289  88.423  1.00  0.00           O
ATOM   2981  HW1 SOL   994      12.732  83.738  87.652  1.00  0.00           H
ATOM   2982  HW2 SOL   994      11.508  83.008  88.163  1.00  0.00           H
ATOM   2983  OW  SOL   995       7.128  31.628  53.571  1.00  0.00           O
ATOM   2984  HW1 SOL   995       7.238  31.044  54.321  1.00  0.00           H
ATOM   2985  HW2 SOL   995       6.301  31.353  53.173  1.00  0.00           H
ATOM   2986  OW  SOL   996      37.850   9.802  83.659  1.00  0.00           O
ATOM   2987  HW1 SOL   996      37.195   9.503  84.290  1.00  0.00           H
ATOM   2988  HW2 SOL   996      38.558   9.161  83.726  1.00  0.00           H
ATOM   2989  OW  SOL   997      89.007  77.965  77.904  1.00  0.00           O
ATOM   2990  HW1 SOL   997      89.790  78.418  77.592  1.00  0.00           H
ATOM   2991  HW2 SOL   997      88.931  78.221  78.823  1.00  0.00           H
ATOM   2992  OW  SOL   998      39.710  15.621  73.177  1.00  0.00           O
ATOM   2993  HW1 SOL   998      38.950  16.184  73.322  1.00  0.00           H
ATOM   2994  HW2 SOL   998      40.369  15.945  73.791  1.00  0.00           H
ATOM   2995  OW  SOL   999      15.467   5.700  66.333  1.00  0.00           O
ATOM   2996  HW1 SOL   999      15.547   5.600  67.281  1.00  0.00           H
ATOM   2997  HW2 SOL   999      16.355   5.901  66.037  1.00  0.00           H
ATOM   2998  OW  SOL  1000      15.670  11.675  90.209  1.00  0.00           O
ATOM   2999  HW1 SOL  1000      16.275  11.683  89.467  1.00  0.00           H
ATOM   3000  HW2 SOL  1000      16.079  11.090  90.846  1.00  0.00           H
ATOM   3001  OW  SOL  1001      84.865  13.169  65.916  1.00  0.00           O
ATOM   3002  HW1 SOL  1001      85.045  12.509  66.586  1.00  0.00           H
ATOM   3003  HW2 SOL  1001      85.368  13.935  66.193  1.00  0.00           H
ATOM   3004  OW  SOL  1002      84.114  13.958  86.337  1.00  0.00           O
ATOM   3005  HW1 SOL  1002      84.424  13.320  86.980  1.00  0.00           H
ATOM   3006  HW2 SOL  1002      83.789  13.427  85.610  1.00  0.00           H
ATOM   3007  OW  SOL  1003      13.601  79.901  91.700  1.00  0.00           O
ATOM   3008  HW1 SOL  1003      13.824  80.819  91.854  1.00  0.00           H
ATOM   3009  HW2 SOL  1003      13.153  79.626  92.500  1.00  0.00           H
ATOM   3010  OW  SOL  1004      33.061  27.783  65.585  1.00  0.00           O
ATOM   3011  HW1 SOL  1004      33.918  28.172  65.762  1.00  0.00           H
ATOM   3012  HW2 SOL  1004      32.679  27.641  66.451  1.00  0.00           H
ATOM   3013  OW  SOL  1005      88.014  19.865  60.231  1.00  0.00           O
ATOM   3014  HW1 SOL  1005      87.580  20.714  60.145  1.00  0.00           H
ATOM   3015  HW2 SOL  1005      87.456  19.371  60.832  1.00  0.00           H
ATOM   3016  OW  SOL  1006      32.899  79.244  88.436  1.00  0.00           O
ATOM   3017  HW1 SOL  1006      32.364  79.411  87.660  1.00  0.00           H
ATOM   3018  HW2 SOL  1006      33.775  79.544  88.193  1.00  0.00           H
ATOM   3019  OW  SOL  1007       1.642   3.571  72.706  1.00  0.00           O
ATOM   3020  HW1 SOL  1007       1.008   2.909  72.981  1.00  0.00           H
ATOM   3021  HW2 SOL  1007       2.324   3.544  73.377  1.00  0.00           H
ATOM   3022  OW  SOL  1008      30.245  87.763  91.386  1.00  0.00           O
ATOM   3023  HW1 SOL  1008      29.446  87.901  90.878  1.00  0.00           H
ATOM   3024  HW2 SOL  1008      30.854  87.357  90.770  1.00  0.00           H
ATOM   3025  OW  SOL  1009      23.949  86.599  13.256  1.00  0.00           O
ATOM   3026  HW1 SOL  1009      24.672  86.067  12.925  1.00  0.00           H
ATOM   3027  HW2 SOL  1009      23.495  86.029  13.877  1.00  0.00           H
ATOM   3028  OW  SOL  1010       9.536  76.651  78.869  1.00  0.00           O
ATOM   3029  HW1 SOL  1010       8.825  76.216  79.340  1.00  0.00           H
ATOM   3030  HW2 SOL  1010       9.099  77.313  78.332  1.00  0.00           H
ATOM   3031  OW  SOL  1011      28.315  13.194   5.758  1.00  0.00           O
ATOM   3032  HW1 SOL  1011      27.868  14.022   5.585  1.00  0.00           H
ATOM   3033  HW2 SOL  1011      27.696  12.695   6.292  1.00  0.00           H
ATOM   3034  OW  SOL  1012      14.307  75.880  70.682  1.00  0.00           O
ATOM   3035  HW1 SOL  1012      13.600  75.283  70.927  1.00  0.00           H
ATOM   3036  HW2 SOL  1012      15.069  75.313  70.562  1.00  0.00           H
ATOM   3037  OW  SOL  1013      13.515   4.917  91.851  1.00  0.00           O
ATOM   3038  HW1 SOL  1013      13.196   5.085  90.964  1.00  0.00           H
ATOM   3039  HW2 SOL  1013      14.108   5.646  92.035  1.00  0.00           H
ATOM   3040  OW  SOL  1014      86.201  19.092  52.611  1.00  0.00           O
ATOM   3041  HW1 SOL  1014      87.041  18.697  52.846  1.00  0.00           H
ATOM   3042  HW2 SOL  1014      85.549  18.439  52.867  1.00  0.00           H
ATOM   3043  OW  SOL  1015      21.846  28.252  51.691  1.00  0.00           O
ATOM   3044  HW1 SOL  1015      22.681  27.839  51.471  1.00  0.00           H
ATOM   3045  HW2 SOL  1015      21.534  28.618  50.864  1.00  0.00           H
ATOM   3046  OW  SOL  1016      17.384  88.322   4.542  1.00  0.00           O
ATOM   3047  HW1 SOL  1016      17.329  87.975   5.432  1.00  0.00           H
ATOM   3048  HW2 SOL  1016      16.572  88.814   4.425  1.00  0.00           H
ATOM   3049  OW  SOL  1017      24.721   8.545  22.544  1.00  0.00           O
ATOM   3050  HW1 SOL  1017      24.757   8.108  21.693  1.00  0.00           H
ATOM   3051  HW2 SOL  1017      25.565   8.349  22.951  1.00  0.00           H
ATOM   3052  OW  SOL  1018       7.975  85.797  19.702  1.00  0.00           O
ATOM   3053  HW1 SOL  1018       7.792  85.796  18.763  1.00  0.00           H
ATOM   3054  HW2 SOL  1018       7.143  85.555  20.109  1.00  0.00           H
ATOM   3055  OW  SOL  1019      28.948  26.237   9.186  1.00  0.00           O
ATOM   3056  HW1 SOL  1019      28.418  26.202   9.983  1.00  0.00           H
ATOM   3057  HW2 SOL  1019      29.725  25.716   9.391  1.00  0.00           H
ATOM   3058  OW  SOL  1020       4.398  83.042   0.088  1.00  0.00           O
ATOM   3059  HW1 SOL  1020       4.815  82.186   0.186  1.00  0.00           H
ATOM   3060  HW2 SOL  1020       3.822  83.118   0.848  1.00  0.00           H
ATOM   3061  OW  SOL  1021      74.910  82.869  57.190  1.00  0.00           O
ATOM   3062  HW1 SOL  1021      74.234  83.245  56.626  1.00  0.00           H
ATOM   3063  HW2 SOL  1021      74.796  81.922  57.102  1.00  0.00           H
ATOM   3064  OW  SOL  1022      18.901   5.321  16.728  1.00  0.00           O
ATOM   3065  HW1 SOL  1022      18.363   4.770  17.297  1.00  0.00           H
ATOM   3066  HW2 SOL  1022      19.596   4.740  16.419  1.00  0.00           H
ATOM   3067  OW  SOL  1023      33.859  88.932  10.147  1.00  0.00           O
ATOM   3068  HW1 SOL  1023      34.647  89.042   9.614  1.00  0.00           H
ATOM   3069  HW2 SOL  1023      33.137  88.985   9.522  1.00  0.00           H
ATOM   3070  OW  SOL  1024       6.627  87.369   9.540  1.00  0.00           O
ATOM   3071  HW1 SOL  1024       6.759  88.109  10.132  1.00  0.00           H
ATOM   3072  HW2 SOL  1024       7.167  87.574   8.776  1.00  0.00           H
ATOM   3073  OW  SOL  1025      86.851  16.523  87.129  1.00  0.00           O
ATOM   3074  HW1 SOL  1025      87.504  17.153  87.433  1.00  0.00           H
ATOM   3075  HW2 SOL  1025      87.277  16.065  86.404  1.00  0.00           H
ATOM   3076  OW  SOL  1026      30.803  39.387  11.272  1.00  0.00           O
ATOM   3077  HW1 SOL  1026      31.167  39.640  12.121  1.00  0.00           H
ATOM   3078  HW2 SOL  1026      30.509  40.211  10.883  1.00  0.00           H
ATOM   3079  OW  SOL  1027      90.013  22.777  20.096  1.00  0.00           O
ATOM   3080  HW1 SOL  1027      89.682  22.836  20.992  1.00  0.00           H
ATOM   3081  HW2 SOL  1027      89.239  22.891  19.545  1.00  0.00           H
ATOM   3082  OW  SOL  1028       2.083  27.463  92.991  1.00  0.00           O
ATOM   3083  HW1 SOL  1028       2.127  27.409  93.946  1.00  0.00           H
ATOM   3084  HW2 SOL  1028       1.178  27.714  92.806  1.00  0.00           H
ATOM   3085  OW  SOL  1029      51.102  25.269  13.446  1.00  0.00           O
ATOM   3086  HW1 SOL  1029      50.895  26.090  13.000  1.00  0.00           H
ATOM   3087  HW2 SOL  1029      51.923  24.980  13.047  1.00  0.00           H
ATOM   3088  OW  SOL  1030      15.134  49.329  14.352  1.00  0.00           O
ATOM   3089  HW1 SOL  1030      15.304  48.544  13.831  1.00  0.00           H
ATOM   3090  HW2 SOL  1030      15.901  49.882  14.209  1.00  0.00           H
ATOM   3091  OW  SOL  1031      32.478  11.118  93.057  1.00  0.00           O
ATOM   3092  HW1 SOL  1031      33.191  11.754  92.987  1.00  0.00           H
ATOM   3093  HW2 SOL  1031      32.721  10.566  93.800  1.00  0.00           H
ATOM   3094  OW  SOL  1032      16.050   9.142  20.991  1.00  0.00           O
ATOM   3095  HW1 SOL  1032      15.410   8.431  20.992  1.00  0.00           H
ATOM   3096  HW2 SOL  1032      15.525   9.937  21.087  1.00  0.00           H
ATOM   3097  OW  SOL  1033       2.135   2.617   3.658  1.00  0.00           O
ATOM   3098  HW1 SOL  1033       2.745   1.879   3.678  1.00  0.00           H
ATOM   3099  HW2 SOL  1033       2.676   3.381   3.856  1.00  0.00           H
ATOM   3100  OW  SOL  1034       3.858  31.236  90.655  1.00  0.00           O
ATOM   3101  HW1 SOL  1034       3.507  30.790  89.884  1.00  0.00           H
ATOM   3102  HW2 SOL  1034       4.137  32.093  90.331  1.00  0.00           H
ATOM   3103  OW  SOL  1035      87.186  27.194  88.931  1.00  0.00           O
ATOM   3104  HW1 SOL  1035      87.018  27.330  87.998  1.00  0.00           H
ATOM   3105  HW2 SOL  1035      86.849  26.316  89.109  1.00  0.00           H
ATOM   3106  OW  SOL  1036       1.207  42.095  19.888  1.00  0.00           O
ATOM   3107  HW1 SOL  1036       2.072  41.695  19.800  1.00  0.00           H
ATOM   3108  HW2 SOL  1036       0.679  41.677  19.208  1.00  0.00           H
ATOM   3109  OW  SOL  1037      85.305   4.086  91.761  1.00  0.00           O
ATOM   3110  HW1 SOL  1037      85.674   4.557  92.507  1.00  0.00           H
ATOM   3111  HW2 SOL  1037      86.029   4.014  91.139  1.00  0.00           H
ATOM   3112  OW  SOL  1038      18.511  35.699  39.740  1.00  0.00           O
ATOM   3113  HW1 SOL  1038      18.636  34.799  39.439  1.00  0.00           H
ATOM   3114  HW2 SOL  1038      18.812  35.691  40.649  1.00  0.00           H
ATOM   3115  OW  SOL  1039       4.612   4.969  11.517  1.00  0.00           O
ATOM   3116  HW1 SOL  1039       3.967   5.188  12.189  1.00  0.00           H
ATOM   3117  HW2 SOL  1039       5.147   5.758  11.431  1.00  0.00           H
ATOM   3118  OW  SOL  1040      17.645  43.042  80.450  1.00  0.00           O
ATOM   3119  HW1 SOL  1040      18.333  42.730  81.038  1.00  0.00           H
ATOM   3120  HW2 SOL  1040      18.114  43.346  79.673  1.00  0.00           H
ATOM   3121  OW  SOL  1041       5.097  16.958   4.415  1.00  0.00           O
ATOM   3122  HW1 SOL  1041       4.821  16.465   3.642  1.00  0.00           H
ATOM   3123  HW2 SOL  1041       5.978  17.266   4.201  1.00  0.00           H
ATOM   3124  OW  SOL  1042      88.457  24.165  66.473  1.00  0.00           O
ATOM   3125  HW1 SOL  1042      88.106  23.398  66.020  1.00  0.00           H
ATOM   3126  HW2 SOL  1042      87.891  24.273  67.237  1.00  0.00           H
ATOM   3127  OW  SOL  1043      91.039  47.538  91.257  1.00  0.00           O
ATOM   3128  HW1 SOL  1043      91.654  48.227  91.508  1.00  0.00           H
ATOM   3129  HW2 SOL  1043      91.238  47.360  90.338  1.00  0.00           H
ATOM   3130  OW  SOL  1044      24.256  44.117   9.938  1.00  0.00           O
ATOM   3131  HW1 SOL  1044      24.629  43.331   9.540  1.00  0.00           H
ATOM   3132  HW2 SOL  1044      23.520  43.795  10.459  1.00  0.00           H
ATOM   3133  OW  SOL  1045      30.541  14.724  82.589  1.00  0.00           O
ATOM   3134  HW1 SOL  1045      30.302  15.163  83.406  1.00  0.00           H
ATOM   3135  HW2 SOL  1045      29.720  14.665  82.099  1.00  0.00           H
ATOM   3136  OW  SOL  1046      93.108   8.064  87.935  1.00  0.00           O
ATOM   3137  HW1 SOL  1046      92.582   8.577  88.549  1.00  0.00           H
ATOM   3138  HW2 SOL  1046      93.625   7.481  88.491  1.00  0.00           H
ATOM   3139  OW  SOL  1047       9.104  15.553  89.733  1.00  0.00           O
ATOM   3140  HW1 SOL  1047       9.632  15.318  88.970  1.00  0.00           H
ATOM   3141  HW2 SOL  1047       9.428  14.988  90.434  1.00  0.00           H
ATOM   3142  OW  SOL  1048      21.824  30.353  78.908  1.00  0.00           O
ATOM   3143  HW1 SOL  1048      21.776  30.552  79.843  1.00  0.00           H
ATOM   3144  HW2 SOL  1048      22.653  29.885  78.805  1.00  0.00           H
ATOM   3145  OW  SOL  1049      19.446  20.014  86.804  1.00  0.00           O
ATOM   3146  HW1 SOL  1049      19.455  20.967  86.897  1.00  0.00           H
ATOM   3147  HW2 SOL  1049      19.181  19.864  85.897  1.00  0.00           H
ATOM   3148  OW  SOL  1050      12.678  41.540  71.050  1.00  0.00           O
ATOM   3149  HW1 SOL  1050      13.178  42.166  71.574  1.00  0.00           H
ATOM   3150  HW2 SOL  1050      12.125  42.084  70.489  1.00  0.00           H
ATOM   3151  OW  SOL  1051      24.565  11.635  88.567  1.00  0.00           O
ATOM   3152  HW1 SOL  1051      24.576  11.169  87.731  1.00  0.00           H
ATOM   3153  HW2 SOL  1051      24.897  12.509  88.359  1.00  0.00           H
ATOM   3154  OW  SOL  1052      59.528  14.642  23.730  1.00  0.00           O
ATOM   3155  HW1 SOL  1052      59.030  15.234  23.166  1.00  0.00           H
ATOM   3156  HW2 SOL  1052      59.427  15.007  24.609  1.00  0.00           H
ATOM   3157  OW  SOL  1053      57.578  41.439  18.576  1.00  0.00           O
ATOM   3158  HW1 SOL  1053      57.701  40.491  18.634  1.00  0.00           H
ATOM   3159  HW2 SOL  1053      57.060  41.565  17.781  1.00  0.00           H
ATOM   3160  OW  SOL  1054      26.657  32.311   8.396  1.00  0.00           O
ATOM   3161  HW1 SOL  1054      26.281  31.572   7.918  1.00  0.00           H
ATOM   3162  HW2 SOL  1054      26.040  32.475   9.109  1.00  0.00           H
ATOM   3163  OW  SOL  1055      19.897  34.891  83.911  1.00  0.00           O
ATOM   3164  HW1 SOL  1055      20.564  34.684  83.256  1.00  0.00           H
ATOM   3165  HW2 SOL  1055      19.916  34.149  84.516  1.00  0.00           H
ATOM   3166  OW  SOL  1056      86.392  81.732  16.304  1.00  0.00           O
ATOM   3167  HW1 SOL  1056      86.693  82.329  15.618  1.00  0.00           H
ATOM   3168  HW2 SOL  1056      86.521  80.858  15.935  1.00  0.00           H
ATOM   3169  OW  SOL  1057      35.021  13.679  11.324  1.00  0.00           O
ATOM   3170  HW1 SOL  1057      35.600  13.181  10.747  1.00  0.00           H
ATOM   3171  HW2 SOL  1057      35.395  13.563  12.198  1.00  0.00           H
ATOM   3172  OW  SOL  1058      88.397  36.215   7.040  1.00  0.00           O
ATOM   3173  HW1 SOL  1058      88.510  37.131   6.784  1.00  0.00           H
ATOM   3174  HW2 SOL  1058      88.680  35.715   6.274  1.00  0.00           H
ATOM   3175  OW  SOL  1059       2.489  37.007  29.844  1.00  0.00           O
ATOM   3176  HW1 SOL  1059       3.053  36.243  29.724  1.00  0.00           H
ATOM   3177  HW2 SOL  1059       3.035  37.637  30.314  1.00  0.00           H
ATOM   3178  OW  SOL  1060      14.872  69.402  19.323  1.00  0.00           O
ATOM   3179  HW1 SOL  1060      14.682  68.782  18.619  1.00  0.00           H
ATOM   3180  HW2 SOL  1060      14.583  68.957  20.120  1.00  0.00           H
ATOM   3181  OW  SOL  1061      11.469  23.010  24.497  1.00  0.00           O
ATOM   3182  HW1 SOL  1061      11.144  22.258  24.993  1.00  0.00           H
ATOM   3183  HW2 SOL  1061      11.536  22.692  23.597  1.00  0.00           H
ATOM   3184  OW  SOL  1062       5.366  11.545   4.196  1.00  0.00           O
ATOM   3185  HW1 SOL  1062       5.175  10.887   3.528  1.00  0.00           H
ATOM   3186  HW2 SOL  1062       6.192  11.259   4.586  1.00  0.00           H
ATOM   3187  OW  SOL  1063       6.445  24.796  16.492  1.00  0.00           O
ATOM   3188  HW1 SOL  1063       6.628  23.971  16.941  1.00  0.00           H
ATOM   3189  HW2 SOL  1063       6.944  25.451  16.980  1.00  0.00           H
ATOM   3190  OW  SOL  1064       5.770  91.394  91.900  1.00  0.00           O
ATOM   3191  HW1 SOL  1064       6.399  90.871  92.399  1.00  0.00           H
ATOM   3192  HW2 SOL  1064       5.467  90.807  91.207  1.00  0.00           H
ATOM   3193  OW  SOL  1065      12.003  15.947   1.663  1.00  0.00           O
ATOM   3194  HW1 SOL  1065      11.094  15.685   1.805  1.00  0.00           H
ATOM   3195  HW2 SOL  1065      12.338  16.139   2.539  1.00  0.00           H
ATOM   3196  OW  SOL  1066      25.197  14.437  15.413  1.00  0.00           O
ATOM   3197  HW1 SOL  1066      25.156  13.682  14.826  1.00  0.00           H
ATOM   3198  HW2 SOL  1066      25.996  14.302  15.923  1.00  0.00           H
ATOM   3199  OW  SOL  1067      89.159  20.938  24.005  1.00  0.00           O
ATOM   3200  HW1 SOL  1067      90.041  21.009  23.642  1.00  0.00           H
ATOM   3201  HW2 SOL  1067      89.113  21.633  24.661  1.00  0.00           H
ATOM   3202  OW  SOL  1068      86.564  14.053  79.967  1.00  0.00           O
ATOM   3203  HW1 SOL  1068      86.162  13.843  79.125  1.00  0.00           H
ATOM   3204  HW2 SOL  1068      86.736  14.993  79.924  1.00  0.00           H
ATOM   3205  OW  SOL  1069      79.038  30.608  84.383  1.00  0.00           O
ATOM   3206  HW1 SOL  1069      78.653  30.398  85.234  1.00  0.00           H
ATOM   3207  HW2 SOL  1069      79.448  31.463  84.511  1.00  0.00           H
ATOM   3208  OW  SOL  1070       5.017  27.977  88.361  1.00  0.00           O
ATOM   3209  HW1 SOL  1070       4.558  28.422  87.649  1.00  0.00           H
ATOM   3210  HW2 SOL  1070       4.528  28.218  89.148  1.00  0.00           H
ATOM   3211  OW  SOL  1071      92.837  25.051  18.731  1.00  0.00           O
ATOM   3212  HW1 SOL  1071      92.636  25.283  19.638  1.00  0.00           H
ATOM   3213  HW2 SOL  1071      92.762  25.876  18.251  1.00  0.00           H
ATOM   3214  OW  SOL  1072      39.836  31.425  83.145  1.00  0.00           O
ATOM   3215  HW1 SOL  1072      39.942  31.553  82.203  1.00  0.00           H
ATOM   3216  HW2 SOL  1072      40.170  32.232  83.537  1.00  0.00           H
ATOM   3217  OW  SOL  1073      69.798   3.444   0.616  1.00  0.00           O
ATOM   3218  HW1 SOL  1073      70.690   3.408   0.270  1.00  0.00           H
ATOM   3219  HW2 SOL  1073      69.280   3.822  -0.095  1.00  0.00           H
ATOM   3220  OW  SOL  1074      37.336  39.970  15.520  1.00  0.00           O
ATOM   3221  HW1 SOL  1074      36.807  40.185  16.289  1.00  0.00           H
ATOM   3222  HW2 SOL  1074      37.240  40.727  14.943  1.00  0.00           H
ATOM   3223  OW  SOL  1075       3.991   9.547  86.933  1.00  0.00           O
ATOM   3224  HW1 SOL  1075       3.133   9.922  87.132  1.00  0.00           H
ATOM   3225  HW2 SOL  1075       3.806   8.835  86.321  1.00  0.00           H
ATOM   3226  OW  SOL  1076      10.959  20.602  70.245  1.00  0.00           O
ATOM   3227  HW1 SOL  1076      11.428  20.893  71.027  1.00  0.00           H
ATOM   3228  HW2 SOL  1076      10.845  19.660  70.371  1.00  0.00           H
ATOM   3229  OW  SOL  1077      36.547  37.651  13.117  1.00  0.00           O
ATOM   3230  HW1 SOL  1077      36.440  38.093  12.274  1.00  0.00           H
ATOM   3231  HW2 SOL  1077      36.859  38.336  13.709  1.00  0.00           H
ATOM   3232  OW  SOL  1078       4.822  91.129  32.911  1.00  0.00           O
ATOM   3233  HW1 SOL  1078       4.792  91.349  31.980  1.00  0.00           H
ATOM   3234  HW2 SOL  1078       5.446  90.405  32.967  1.00  0.00           H
ATOM   3235  OW  SOL  1079      28.541  53.451  15.395  1.00  0.00           O
ATOM   3236  HW1 SOL  1079      27.632  53.388  15.689  1.00  0.00           H
ATOM   3237  HW2 SOL  1079      29.038  52.949  16.042  1.00  0.00           H
ATOM   3238  OW  SOL  1080      92.832   1.447  83.539  1.00  0.00           O
ATOM   3239  HW1 SOL  1080      92.058   1.787  83.987  1.00  0.00           H
ATOM   3240  HW2 SOL  1080      93.388   1.111  84.242  1.00  0.00           H
ATOM   3241  OW  SOL  1081      92.766  85.250  78.094  1.00  0.00           O
ATOM   3242  HW1 SOL  1081      93.567  84.779  78.324  1.00  0.00           H
ATOM   3243  HW2 SOL  1081      92.463  84.830  77.288  1.00  0.00           H
ATOM   3244  OW  SOL  1082      10.740  11.866  13.834  1.00  0.00           O
ATOM   3245  HW1 SOL  1082      10.457  12.701  13.461  1.00  0.00           H
ATOM   3246  HW2 SOL  1082      11.333  12.109  14.545  1.00  0.00           H
ATOM   3247  OW  SOL  1083      29.053   5.427   1.969  1.00  0.00           O
ATOM   3248  HW1 SOL  1083      28.766   5.514   2.877  1.00  0.00           H
ATOM   3249  HW2 SOL  1083      28.952   6.305   1.600  1.00  0.00           H
ATOM   3250  OW  SOL  1084      30.681  24.710  21.157  1.00  0.00           O
ATOM   3251  HW1 SOL  1084      30.379  24.020  21.748  1.00  0.00           H
ATOM   3252  HW2 SOL  1084      31.434  25.096  21.604  1.00  0.00           H
ATOM   3253  OW  SOL  1085      10.295   4.048  10.775  1.00  0.00           O
ATOM   3254  HW1 SOL  1085      11.204   3.825  10.972  1.00  0.00           H
ATOM   3255  HW2 SOL  1085      10.194   4.946  11.090  1.00  0.00           H
ATOM   3256  OW  SOL  1086      26.006  30.896  91.805  1.00  0.00           O
ATOM   3257  HW1 SOL  1086      25.579  30.998  92.655  1.00  0.00           H
ATOM   3258  HW2 SOL  1086      26.880  30.566  92.013  1.00  0.00           H
ATOM   3259  OW  SOL  1087      91.295  18.275  15.631  1.00  0.00           O
ATOM   3260  HW1 SOL  1087      90.603  18.690  15.116  1.00  0.00           H
ATOM   3261  HW2 SOL  1087      90.952  17.405  15.837  1.00  0.00           H
ATOM   3262  OW  SOL  1088      41.314  19.384  12.288  1.00  0.00           O
ATOM   3263  HW1 SOL  1088      40.394  19.649  12.296  1.00  0.00           H
ATOM   3264  HW2 SOL  1088      41.779  20.122  12.682  1.00  0.00           H
ATOM   3265  OW  SOL  1089      83.677  44.024  18.372  1.00  0.00           O
ATOM   3266  HW1 SOL  1089      82.801  44.201  18.717  1.00  0.00           H
ATOM   3267  HW2 SOL  1089      83.549  43.311  17.747  1.00  0.00           H
ATOM   3268  OW  SOL  1090      89.244  20.555  78.660  1.00  0.00           O
ATOM   3269  HW1 SOL  1090      88.400  20.542  78.209  1.00  0.00           H
ATOM   3270  HW2 SOL  1090      89.869  20.236  78.009  1.00  0.00           H
ATOM   3271  OW  SOL  1091      83.889  23.649   1.248  1.00  0.00           O
ATOM   3272  HW1 SOL  1091      83.103  23.973   0.809  1.00  0.00           H
ATOM   3273  HW2 SOL  1091      83.724  23.804   2.179  1.00  0.00           H
ATOM   3274  OW  SOL  1092      22.880  29.221  87.691  1.00  0.00           O
ATOM   3275  HW1 SOL  1092      23.143  28.708  86.927  1.00  0.00           H
ATOM   3276  HW2 SOL  1092      23.705  29.517  88.077  1.00  0.00           H
ATOM   3277  OW  SOL  1093      62.350  37.606   9.688  1.00  0.00           O
ATOM   3278  HW1 SOL  1093      61.692  38.129   9.229  1.00  0.00           H
ATOM   3279  HW2 SOL  1093      62.886  38.249  10.151  1.00  0.00           H
ATOM   3280  OW  SOL  1094       1.887  87.533  84.657  1.00  0.00           O
ATOM   3281  HW1 SOL  1094       2.666  87.504  84.101  1.00  0.00           H
ATOM   3282  HW2 SOL  1094       2.002  86.807  85.270  1.00  0.00           H
ATOM   3283  OW  SOL  1095      32.464  23.155  19.433  1.00  0.00           O
ATOM   3284  HW1 SOL  1095      32.695  23.670  18.659  1.00  0.00           H
ATOM   3285  HW2 SOL  1095      31.942  23.750  19.970  1.00  0.00           H
ATOM   3286  OW  SOL  1096      82.496  19.493  79.816  1.00  0.00           O
ATOM   3287  HW1 SOL  1096      83.100  18.873  80.226  1.00  0.00           H
ATOM   3288  HW2 SOL  1096      82.765  20.348  80.152  1.00  0.00           H
ATOM   3289  OW  SOL  1097      73.580   2.825   9.864  1.00  0.00           O
ATOM   3290  HW1 SOL  1097      72.745   2.764   9.400  1.00  0.00           H
ATOM   3291  HW2 SOL  1097      74.028   3.565   9.455  1.00  0.00           H
ATOM   3292  OW  SOL  1098      10.331  22.365  91.400  1.00  0.00           O
ATOM   3293  HW1 SOL  1098      11.156  22.204  91.858  1.00  0.00           H
ATOM   3294  HW2 SOL  1098       9.655  22.101  92.024  1.00  0.00           H
ATOM   3295  OW  SOL  1099      84.372  11.387  87.152  1.00  0.00           O
ATOM   3296  HW1 SOL  1099      84.603  10.711  86.514  1.00  0.00           H
ATOM   3297  HW2 SOL  1099      83.505  11.131  87.468  1.00  0.00           H
ATOM   3298  OW  SOL  1100      86.122  17.994  73.133  1.00  0.00           O
ATOM   3299  HW1 SOL  1100      86.779  18.469  73.643  1.00  0.00           H
ATOM   3300  HW2 SOL  1100      85.484  18.663  72.883  1.00  0.00           H
ATOM   3301  OW  SOL  1101      32.223  44.598  19.375  1.00  0.00           O
ATOM   3302  HW1 SOL  1101      31.431  44.877  18.915  1.00  0.00           H
ATOM   3303  HW2 SOL  1101      32.822  44.327  18.679  1.00  0.00           H
ATOM   3304  OW  SOL  1102       9.866  20.141  88.369  1.00  0.00           O
ATOM   3305  HW1 SOL  1102       9.397  19.663  89.052  1.00  0.00           H
ATOM   3306  HW2 SOL  1102       9.555  19.757  87.550  1.00  0.00           H
ATOM   3307  OW  SOL  1103      15.743  36.879   3.041  1.00  0.00           O
ATOM   3308  HW1 SOL  1103      16.240  36.094   2.809  1.00  0.00           H
ATOM   3309  HW2 SOL  1103      16.192  37.591   2.586  1.00  0.00           H
ATOM   3310  OW  SOL  1104       9.173  40.421  42.769  1.00  0.00           O
ATOM   3311  HW1 SOL  1104       9.720  41.036  42.282  1.00  0.00           H
ATOM   3312  HW2 SOL  1104       9.124  39.647  42.208  1.00  0.00           H
ATOM   3313  OW  SOL  1105       7.066  45.283   0.931  1.00  0.00           O
ATOM   3314  HW1 SOL  1105       7.902  45.633   1.239  1.00  0.00           H
ATOM   3315  HW2 SOL  1105       7.236  44.353   0.781  1.00  0.00           H
ATOM   3316  OW  SOL  1106      21.541  11.468   3.390  1.00  0.00           O
ATOM   3317  HW1 SOL  1106      21.628  10.881   2.638  1.00  0.00           H
ATOM   3318  HW2 SOL  1106      20.742  11.178   3.829  1.00  0.00           H
ATOM   3319  OW  SOL  1107      88.664  17.671  91.750  1.00  0.00           O
ATOM   3320  HW1 SOL  1107      88.076  17.304  92.411  1.00  0.00           H
ATOM   3321  HW2 SOL  1107      89.537  17.589  92.135  1.00  0.00           H
ATOM   3322  OW  SOL  1108      37.315  19.152  91.362  1.00  0.00           O
ATOM   3323  HW1 SOL  1108      37.858  19.067  92.145  1.00  0.00           H
ATOM   3324  HW2 SOL  1108      36.832  19.969  91.493  1.00  0.00           H
ATOM   3325  OW  SOL  1109      85.325  36.194  80.976  1.00  0.00           O
ATOM   3326  HW1 SOL  1109      84.416  36.489  80.917  1.00  0.00           H
ATOM   3327  HW2 SOL  1109      85.734  36.799  81.595  1.00  0.00           H
ATOM   3328  OW  SOL  1110      25.171  15.836  82.233  1.00  0.00           O
ATOM   3329  HW1 SOL  1110      25.171  16.641  82.752  1.00  0.00           H
ATOM   3330  HW2 SOL  1110      24.845  16.104  81.374  1.00  0.00           H
ATOM   3331  OW  SOL  1111      86.944  18.850  89.875  1.00  0.00           O
ATOM   3332  HW1 SOL  1111      87.153  18.385  90.685  1.00  0.00           H
ATOM   3333  HW2 SOL  1111      87.697  18.691  89.306  1.00  0.00           H
ATOM   3334  OW  SOL  1112       2.963  34.896  86.247  1.00  0.00           O
ATOM   3335  HW1 SOL  1112       2.423  34.647  86.998  1.00  0.00           H
ATOM   3336  HW2 SOL  1112       2.334  35.082  85.550  1.00  0.00           H
ATOM   3337  OW  SOL  1113      25.532  20.576   1.847  1.00  0.00           O
ATOM   3338  HW1 SOL  1113      26.475  20.701   1.955  1.00  0.00           H
ATOM   3339  HW2 SOL  1113      25.143  21.029   2.595  1.00  0.00           H
ATOM   3340  OW  SOL  1114      84.662  11.293  90.191  1.00  0.00           O
ATOM   3341  HW1 SOL  1114      83.777  11.522  89.909  1.00  0.00           H
ATOM   3342  HW2 SOL  1114      85.236  11.766  89.589  1.00  0.00           H
ATOM   3343  OW  SOL  1115      30.283  33.206  37.283  1.00  0.00           O
ATOM   3344  HW1 SOL  1115      31.236  33.227  37.194  1.00  0.00           H
ATOM   3345  HW2 SOL  1115      30.050  34.085  37.581  1.00  0.00           H
ATOM   3346  OW  SOL  1116      17.216  45.870  72.591  1.00  0.00           O
ATOM   3347  HW1 SOL  1116      18.000  45.646  73.094  1.00  0.00           H
ATOM   3348  HW2 SOL  1116      16.778  45.033  72.444  1.00  0.00           H
ATOM   3349  OW  SOL  1117      25.818  59.014  88.622  1.00  0.00           O
ATOM   3350  HW1 SOL  1117      25.072  58.986  89.220  1.00  0.00           H
ATOM   3351  HW2 SOL  1117      25.441  58.841  87.759  1.00  0.00           H
ATOM   3352  OW  SOL  1118      43.281  28.085  41.651  1.00  0.00           O
ATOM   3353  HW1 SOL  1118      42.718  27.554  42.215  1.00  0.00           H
ATOM   3354  HW2 SOL  1118      42.719  28.335  40.918  1.00  0.00           H
ATOM   3355  OW  SOL  1119      19.219  21.922  44.881  1.00  0.00           O
ATOM   3356  HW1 SOL  1119      18.540  22.057  44.220  1.00  0.00           H
ATOM   3357  HW2 SOL  1119      18.786  22.118  45.712  1.00  0.00           H
ATOM   3358  OW  SOL  1120      25.911  29.767  19.032  1.00  0.00           O
ATOM   3359  HW1 SOL  1120      25.158  29.265  19.342  1.00  0.00           H
ATOM   3360  HW2 SOL  1120      25.971  30.507  19.637  1.00  0.00           H
ATOM   3361  OW  SOL  1121      18.109   9.374  26.357  1.00  0.00           O
ATOM   3362  HW1 SOL  1121      18.579   9.611  27.156  1.00  0.00           H
ATOM   3363  HW2 SOL  1121      18.097   8.417  26.360  1.00  0.00           H
ATOM   3364  OW  SOL  1122      88.934  16.567  82.686  1.00  0.00           O
ATOM   3365  HW1 SOL  1122      89.819  16.227  82.818  1.00  0.00           H
ATOM   3366  HW2 SOL  1122      88.377  15.790  82.683  1.00  0.00           H
ATOM   3367  OW  SOL  1123      92.142  22.563  17.540  1.00  0.00           O
ATOM   3368  HW1 SOL  1123      92.805  22.628  16.852  1.00  0.00           H
ATOM   3369  HW2 SOL  1123      92.329  23.298  18.124  1.00  0.00           H
ATOM   3370  OW  SOL  1124      31.107  41.693  47.215  1.00  0.00           O
ATOM   3371  HW1 SOL  1124      31.513  42.546  47.061  1.00  0.00           H
ATOM   3372  HW2 SOL  1124      31.476  41.126  46.539  1.00  0.00           H
ATOM   3373  OW  SOL  1125       7.566   7.575  84.468  1.00  0.00           O
ATOM   3374  HW1 SOL  1125       6.806   7.649  83.890  1.00  0.00           H
ATOM   3375  HW2 SOL  1125       7.218   7.740  85.344  1.00  0.00           H
ATOM   3376  OW  SOL  1126      11.645  27.084   0.922  1.00  0.00           O
ATOM   3377  HW1 SOL  1126      12.457  27.590   0.952  1.00  0.00           H
ATOM   3378  HW2 SOL  1126      10.971  27.724   0.694  1.00  0.00           H
ATOM   3379  OW  SOL  1127      21.442  32.712   4.472  1.00  0.00           O
ATOM   3380  HW1 SOL  1127      21.216  32.420   5.355  1.00  0.00           H
ATOM   3381  HW2 SOL  1127      22.313  32.347   4.314  1.00  0.00           H
ATOM   3382  OW  SOL  1128      43.545  28.366  12.717  1.00  0.00           O
ATOM   3383  HW1 SOL  1128      44.146  27.625  12.801  1.00  0.00           H
ATOM   3384  HW2 SOL  1128      43.927  28.908  12.027  1.00  0.00           H
ATOM   3385  OW  SOL  1129      20.048  15.343  22.510  1.00  0.00           O
ATOM   3386  HW1 SOL  1129      19.957  16.274  22.716  1.00  0.00           H
ATOM   3387  HW2 SOL  1129      20.509  14.974  23.263  1.00  0.00           H
ATOM   3388  OW  SOL  1130      90.751  14.836  11.827  1.00  0.00           O
ATOM   3389  HW1 SOL  1130      91.107  14.705  10.948  1.00  0.00           H
ATOM   3390  HW2 SOL  1130      90.685  13.954  12.193  1.00  0.00           H
ATOM   3391  OW  SOL  1131      90.663  32.291   2.765  1.00  0.00           O
ATOM   3392  HW1 SOL  1131      90.847  32.730   3.595  1.00  0.00           H
ATOM   3393  HW2 SOL  1131      90.928  31.383   2.910  1.00  0.00           H
ATOM   3394  OW  SOL  1132       3.602   0.259   4.484  1.00  0.00           O
ATOM   3395  HW1 SOL  1132       4.106   1.065   4.592  1.00  0.00           H
ATOM   3396  HW2 SOL  1132       4.216  -0.440   4.710  1.00  0.00           H
ATOM   3397  OW  SOL  1133       7.256  83.062  16.743  1.00  0.00           O
ATOM   3398  HW1 SOL  1133       7.176  83.691  16.026  1.00  0.00           H
ATOM   3399  HW2 SOL  1133       6.430  83.136  17.221  1.00  0.00           H
ATOM   3400  OW  SOL  1134       0.047  90.840  10.631  1.00  0.00           O
ATOM   3401  HW1 SOL  1134       0.580  90.194  10.168  1.00  0.00           H
ATOM   3402  HW2 SOL  1134      -0.698  90.341  10.966  1.00  0.00           H
ATOM   3403  OW  SOL  1135      14.678  49.525  27.746  1.00  0.00           O
ATOM   3404  HW1 SOL  1135      13.891  49.316  27.243  1.00  0.00           H
ATOM   3405  HW2 SOL  1135      14.401  50.215  28.348  1.00  0.00           H
ATOM   3406  OW  SOL  1136      25.416  35.431  75.445  1.00  0.00           O
ATOM   3407  HW1 SOL  1136      25.474  36.333  75.757  1.00  0.00           H
ATOM   3408  HW2 SOL  1136      24.562  35.380  75.014  1.00  0.00           H
ATOM   3409  OW  SOL  1137       5.994  84.999   3.420  1.00  0.00           O
ATOM   3410  HW1 SOL  1137       5.853  84.894   4.361  1.00  0.00           H
ATOM   3411  HW2 SOL  1137       5.124  84.898   3.033  1.00  0.00           H
ATOM   3412  OW  SOL  1138      92.649  89.934  16.323  1.00  0.00           O
ATOM   3413  HW1 SOL  1138      93.260  89.965  17.060  1.00  0.00           H
ATOM   3414  HW2 SOL  1138      93.152  89.544  15.609  1.00  0.00           H
ATOM   3415  OW  SOL  1139      12.325  87.259  90.512  1.00  0.00           O
ATOM   3416  HW1 SOL  1139      12.682  87.562  91.347  1.00  0.00           H
ATOM   3417  HW2 SOL  1139      12.178  88.059  90.009  1.00  0.00           H
ATOM   3418  OW  SOL  1140       0.120  12.692  20.720  1.00  0.00           O
ATOM   3419  HW1 SOL  1140      -0.062  12.816  21.652  1.00  0.00           H
ATOM   3420  HW2 SOL  1140      -0.698  12.926  20.282  1.00  0.00           H
ATOM   3421  OW  SOL  1141      33.962  11.009   9.929  1.00  0.00           O
ATOM   3422  HW1 SOL  1141      34.578  11.163  10.646  1.00  0.00           H
ATOM   3423  HW2 SOL  1141      33.772  10.071   9.973  1.00  0.00           H
ATOM   3424  OW  SOL  1142       3.090  22.926  10.223  1.00  0.00           O
ATOM   3425  HW1 SOL  1142       3.121  21.999  10.462  1.00  0.00           H
ATOM   3426  HW2 SOL  1142       3.751  23.339  10.778  1.00  0.00           H
ATOM   3427  OW  SOL  1143      21.760  24.611   5.645  1.00  0.00           O
ATOM   3428  HW1 SOL  1143      21.766  23.918   6.305  1.00  0.00           H
ATOM   3429  HW2 SOL  1143      21.453  25.387   6.115  1.00  0.00           H
ATOM   3430  OW  SOL  1144       3.916  24.532  15.413  1.00  0.00           O
ATOM   3431  HW1 SOL  1144       3.242  24.711  16.068  1.00  0.00           H
ATOM   3432  HW2 SOL  1144       4.735  24.791  15.835  1.00  0.00           H
ATOM   3433  OW  SOL  1145      29.597  44.536  22.856  1.00  0.00           O
ATOM   3434  HW1 SOL  1145      29.735  43.590  22.818  1.00  0.00           H
ATOM   3435  HW2 SOL  1145      28.646  44.640  22.837  1.00  0.00           H
ATOM   3436  OW  SOL  1146      83.317   1.329  75.180  1.00  0.00           O
ATOM   3437  HW1 SOL  1146      83.067   1.301  76.103  1.00  0.00           H
ATOM   3438  HW2 SOL  1146      84.228   1.036  75.169  1.00  0.00           H
ATOM   3439  OW  SOL  1147      49.568  16.211   3.165  1.00  0.00           O
ATOM   3440  HW1 SOL  1147      50.222  15.564   3.429  1.00  0.00           H
ATOM   3441  HW2 SOL  1147      49.820  16.457   2.275  1.00  0.00           H
ATOM   3442  OW  SOL  1148      15.674  19.615  19.218  1.00  0.00           O
ATOM   3443  HW1 SOL  1148      16.027  18.732  19.107  1.00  0.00           H
ATOM   3444  HW2 SOL  1148      15.275  19.607  20.087  1.00  0.00           H
ATOM   3445  OW  SOL  1149      76.578  31.560  28.236  1.00  0.00           O
ATOM   3446  HW1 SOL  1149      76.723  31.751  29.163  1.00  0.00           H
ATOM   3447  HW2 SOL  1149      76.137  30.710  28.232  1.00  0.00           H
ATOM   3448  OW  SOL  1150      91.883   8.286  85.214  1.00  0.00           O
ATOM   3449  HW1 SOL  1150      92.286   7.980  86.027  1.00  0.00           H
ATOM   3450  HW2 SOL  1150      92.127   7.628  84.563  1.00  0.00           H
ATOM   3451  OW  SOL  1151       0.382  31.621  14.024  1.00  0.00           O
ATOM   3452  HW1 SOL  1151       0.794  31.494  13.169  1.00  0.00           H
ATOM   3453  HW2 SOL  1151      -0.514  31.890  13.821  1.00  0.00           H
ATOM   3454  OW  SOL  1152      82.164   8.146  25.569  1.00  0.00           O
ATOM   3455  HW1 SOL  1152      82.189   8.041  26.520  1.00  0.00           H
ATOM   3456  HW2 SOL  1152      81.769   7.335  25.248  1.00  0.00           H
ATOM   3457  OW  SOL  1153       9.012   1.518  13.057  1.00  0.00           O
ATOM   3458  HW1 SOL  1153       9.189   0.968  13.820  1.00  0.00           H
ATOM   3459  HW2 SOL  1153       9.205   2.408  13.352  1.00  0.00           H
ATOM   3460  OW  SOL  1154      10.213   7.089   7.472  1.00  0.00           O
ATOM   3461  HW1 SOL  1154      10.267   7.285   6.537  1.00  0.00           H
ATOM   3462  HW2 SOL  1154       9.278   6.974   7.640  1.00  0.00           H
ATOM   3463  OW  SOL  1155      27.546  43.152  14.702  1.00  0.00           O
ATOM   3464  HW1 SOL  1155      27.029  43.829  15.139  1.00  0.00           H
ATOM   3465  HW2 SOL  1155      27.948  43.600  13.957  1.00  0.00           H
ATOM   3466  OW  SOL  1156      86.217  20.576   1.017  1.00  0.00           O
ATOM   3467  HW1 SOL  1156      86.359  20.898   0.127  1.00  0.00           H
ATOM   3468  HW2 SOL  1156      86.088  21.367   1.541  1.00  0.00           H
ATOM   3469  OW  SOL  1157       2.783  89.871  14.557  1.00  0.00           O
ATOM   3470  HW1 SOL  1157       2.333  90.699  14.722  1.00  0.00           H
ATOM   3471  HW2 SOL  1157       2.097  89.207  14.624  1.00  0.00           H
ATOM   3472  OW  SOL  1158       5.792  19.544  10.215  1.00  0.00           O
ATOM   3473  HW1 SOL  1158       5.533  19.848   9.345  1.00  0.00           H
ATOM   3474  HW2 SOL  1158       6.747  19.493  10.178  1.00  0.00           H
ATOM   3475  OW  SOL  1159       6.614  16.854  91.860  1.00  0.00           O
ATOM   3476  HW1 SOL  1159       6.836  17.003  92.779  1.00  0.00           H
ATOM   3477  HW2 SOL  1159       6.828  17.680  91.425  1.00  0.00           H
ATOM   3478  OW  SOL  1160      92.816   1.091   4.369  1.00  0.00           O
ATOM   3479  HW1 SOL  1160      93.132   1.244   5.259  1.00  0.00           H
ATOM   3480  HW2 SOL  1160      93.426   1.574   3.811  1.00  0.00           H
ATOM   3481  OW  SOL  1161      11.207  20.672   4.621  1.00  0.00           O
ATOM   3482  HW1 SOL  1161      12.000  21.039   4.231  1.00  0.00           H
ATOM   3483  HW2 SOL  1161      11.516  20.205   5.398  1.00  0.00           H
ATOM   3484  OW  SOL  1162       2.966  19.565   0.103  1.00  0.00           O
ATOM   3485  HW1 SOL  1162       3.832  19.971   0.095  1.00  0.00           H
ATOM   3486  HW2 SOL  1162       3.000  18.913  -0.597  1.00  0.00           H
ATOM   3487  OW  SOL  1163      10.579  21.904  86.134  1.00  0.00           O
ATOM   3488  HW1 SOL  1163      10.113  22.712  85.919  1.00  0.00           H
ATOM   3489  HW2 SOL  1163      10.249  21.659  86.998  1.00  0.00           H
ATOM   3490  OW  SOL  1164       4.497  43.629  10.641  1.00  0.00           O
ATOM   3491  HW1 SOL  1164       5.285  43.647  10.098  1.00  0.00           H
ATOM   3492  HW2 SOL  1164       4.821  43.720  11.537  1.00  0.00           H
ATOM   3493  OW  SOL  1165      16.233  19.930  82.474  1.00  0.00           O
ATOM   3494  HW1 SOL  1165      15.826  20.669  82.022  1.00  0.00           H
ATOM   3495  HW2 SOL  1165      15.528  19.554  83.002  1.00  0.00           H
ATOM   3496  OW  SOL  1166       5.699  47.473  87.384  1.00  0.00           O
ATOM   3497  HW1 SOL  1166       4.843  47.835  87.612  1.00  0.00           H
ATOM   3498  HW2 SOL  1166       5.710  47.465  86.427  1.00  0.00           H
ATOM   3499  OW  SOL  1167      31.679  44.345   5.835  1.00  0.00           O
ATOM   3500  HW1 SOL  1167      32.415  44.813   6.229  1.00  0.00           H
ATOM   3501  HW2 SOL  1167      32.032  43.482   5.616  1.00  0.00           H
ATOM   3502  OW  SOL  1168      40.668  40.765  11.122  1.00  0.00           O
ATOM   3503  HW1 SOL  1168      39.802  40.997  10.786  1.00  0.00           H
ATOM   3504  HW2 SOL  1168      40.923  39.993  10.616  1.00  0.00           H
ATOM   3505  OW  SOL  1169      14.785  44.214  89.925  1.00  0.00           O
ATOM   3506  HW1 SOL  1169      14.309  44.347  90.746  1.00  0.00           H
ATOM   3507  HW2 SOL  1169      14.171  44.491  89.245  1.00  0.00           H
ATOM   3508  OW  SOL  1170      86.515  40.321   0.921  1.00  0.00           O
ATOM   3509  HW1 SOL  1170      86.625  41.265   1.034  1.00  0.00           H
ATOM   3510  HW2 SOL  1170      86.003  40.046   1.682  1.00  0.00           H
ATOM   3511  OW  SOL  1171      86.496  37.117   3.196  1.00  0.00           O
ATOM   3512  HW1 SOL  1171      87.294  37.638   3.111  1.00  0.00           H
ATOM   3513  HW2 SOL  1171      86.728  36.262   2.834  1.00  0.00           H
ATOM   3514  OW  SOL  1172      28.574  10.558  59.107  1.00  0.00           O
ATOM   3515  HW1 SOL  1172      28.256  10.442  58.212  1.00  0.00           H
ATOM   3516  HW2 SOL  1172      27.810  10.862  59.596  1.00  0.00           H
ATOM   3517  OW  SOL  1173      22.306  20.743  17.258  1.00  0.00           O
ATOM   3518  HW1 SOL  1173      22.327  20.229  16.451  1.00  0.00           H
ATOM   3519  HW2 SOL  1173      21.537  21.305  17.165  1.00  0.00           H
ATOM   3520  OW  SOL  1174       4.675  33.150  13.247  1.00  0.00           O
ATOM   3521  HW1 SOL  1174       4.223  32.952  12.427  1.00  0.00           H
ATOM   3522  HW2 SOL  1174       4.860  32.293  13.632  1.00  0.00           H
ATOM   3523  OW  SOL  1175      12.585  30.403  89.090  1.00  0.00           O
ATOM   3524  HW1 SOL  1175      12.800  31.335  89.058  1.00  0.00           H
ATOM   3525  HW2 SOL  1175      11.636  30.379  89.207  1.00  0.00           H
ATOM   3526  OW  SOL  1176       4.010   6.421  88.380  1.00  0.00           O
ATOM   3527  HW1 SOL  1176       3.835   6.348  87.441  1.00  0.00           H
ATOM   3528  HW2 SOL  1176       3.718   7.302  88.611  1.00  0.00           H
ATOM   3529  OW  SOL  1177      30.773  48.450  17.359  1.00  0.00           O
ATOM   3530  HW1 SOL  1177      31.569  48.081  17.743  1.00  0.00           H
ATOM   3531  HW2 SOL  1177      31.088  49.089  16.721  1.00  0.00           H
ATOM   3532  OW  SOL  1178      29.014  29.739  37.198  1.00  0.00           O
ATOM   3533  HW1 SOL  1178      29.572  30.119  36.519  1.00  0.00           H
ATOM   3534  HW2 SOL  1178      28.202  30.244  37.152  1.00  0.00           H
ATOM   3535  OW  SOL  1179      29.231   9.752  14.228  1.00  0.00           O
ATOM   3536  HW1 SOL  1179      29.217   9.952  13.292  1.00  0.00           H
ATOM   3537  HW2 SOL  1179      28.553   9.086  14.341  1.00  0.00           H
ATOM   3538  OW  SOL  1180       4.742  14.464  15.360  1.00  0.00           O
ATOM   3539  HW1 SOL  1180       4.143  13.775  15.648  1.00  0.00           H
ATOM   3540  HW2 SOL  1180       4.175  15.124  14.961  1.00  0.00           H
ATOM   3541  OW  SOL  1181      33.681   6.176  91.510  1.00  0.00           O
ATOM   3542  HW1 SOL  1181      33.672   5.446  90.891  1.00  0.00           H
ATOM   3543  HW2 SOL  1181      32.819   6.148  91.926  1.00  0.00           H
ATOM   3544  OW  SOL  1182      23.044  14.490  92.274  1.00  0.00           O
ATOM   3545  HW1 SOL  1182      23.031  14.552  93.229  1.00  0.00           H
ATOM   3546  HW2 SOL  1182      22.385  13.827  92.068  1.00  0.00           H
ATOM   3547  OW  SOL  1183      29.783  11.427   4.260  1.00  0.00           O
ATOM   3548  HW1 SOL  1183      30.643  11.506   4.673  1.00  0.00           H
ATOM   3549  HW2 SOL  1183      29.244  12.082   4.702  1.00  0.00           H
ATOM   3550  OW  SOL  1184       5.637  39.942  89.071  1.00  0.00           O
ATOM   3551  HW1 SOL  1184       4.844  39.413  88.982  1.00  0.00           H
ATOM   3552  HW2 SOL  1184       5.405  40.616  89.709  1.00  0.00           H
ATOM   3553  OW  SOL  1185      15.449  35.895  30.400  1.00  0.00           O
ATOM   3554  HW1 SOL  1185      15.238  34.963  30.339  1.00  0.00           H
ATOM   3555  HW2 SOL  1185      16.404  35.922  30.450  1.00  0.00           H
ATOM   3556  OW  SOL  1186      21.117  48.038  37.236  1.00  0.00           O
ATOM   3557  HW1 SOL  1186      21.610  48.405  36.502  1.00  0.00           H
ATOM   3558  HW2 SOL  1186      21.393  47.123  37.276  1.00  0.00           H
ATOM   3559  OW  SOL  1187       7.980  24.260   6.104  1.00  0.00           O
ATOM   3560  HW1 SOL  1187       8.724  23.991   6.644  1.00  0.00           H
ATOM   3561  HW2 SOL  1187       8.168  23.896   5.239  1.00  0.00           H
ATOM   3562  OW  SOL  1188      33.447  39.384  10.039  1.00  0.00           O
ATOM   3563  HW1 SOL  1188      33.528  38.437   9.925  1.00  0.00           H
ATOM   3564  HW2 SOL  1188      32.614  39.501  10.496  1.00  0.00           H
ATOM   3565  OW  SOL  1189      17.245  43.046  72.680  1.00  0.00           O
ATOM   3566  HW1 SOL  1189      16.906  42.171  72.491  1.00  0.00           H
ATOM   3567  HW2 SOL  1189      17.456  43.025  73.614  1.00  0.00           H
ATOM   3568  OW  SOL  1190      35.384  92.802   6.261  1.00  0.00           O
ATOM   3569  HW1 SOL  1190      34.504  92.553   6.543  1.00  0.00           H
ATOM   3570  HW2 SOL  1190      35.682  92.066   5.727  1.00  0.00           H
ATOM   3571  OW  SOL  1191      19.470  13.959  89.230  1.00  0.00           O
ATOM   3572  HW1 SOL  1191      20.393  14.095  89.014  1.00  0.00           H
ATOM   3573  HW2 SOL  1191      19.484  13.560  90.100  1.00  0.00           H
ATOM   3574  OW  SOL  1192      24.010  33.584   0.266  1.00  0.00           O
ATOM   3575  HW1 SOL  1192      23.433  33.369   0.999  1.00  0.00           H
ATOM   3576  HW2 SOL  1192      24.799  33.937   0.676  1.00  0.00           H
ATOM   3577  OW  SOL  1193      17.885  31.311  89.289  1.00  0.00           O
ATOM   3578  HW1 SOL  1193      18.508  31.400  88.568  1.00  0.00           H
ATOM   3579  HW2 SOL  1193      18.408  31.452  90.078  1.00  0.00           H
ATOM   3580  OW  SOL  1194       6.266  27.572   5.108  1.00  0.00           O
ATOM   3581  HW1 SOL  1194       7.124  27.668   5.522  1.00  0.00           H
ATOM   3582  HW2 SOL  1194       6.323  28.100   4.312  1.00  0.00           H
ATOM   3583  OW  SOL  1195       1.134  12.798  88.181  1.00  0.00           O
ATOM   3584  HW1 SOL  1195       0.584  13.512  87.859  1.00  0.00           H
ATOM   3585  HW2 SOL  1195       2.010  13.005  87.855  1.00  0.00           H
ATOM   3586  OW  SOL  1196      24.136   9.639  10.661  1.00  0.00           O
ATOM   3587  HW1 SOL  1196      24.744  10.331  10.922  1.00  0.00           H
ATOM   3588  HW2 SOL  1196      23.851   9.889   9.782  1.00  0.00           H
ATOM   3589  OW  SOL  1197      20.375  37.293  17.495  1.00  0.00           O
ATOM   3590  HW1 SOL  1197      20.885  37.768  18.151  1.00  0.00           H
ATOM   3591  HW2 SOL  1197      21.013  36.731  17.056  1.00  0.00           H
ATOM   3592  OW  SOL  1198      16.925  39.589  11.391  1.00  0.00           O
ATOM   3593  HW1 SOL  1198      16.330  38.844  11.477  1.00  0.00           H
ATOM   3594  HW2 SOL  1198      16.372  40.356  11.538  1.00  0.00           H
ATOM   3595  OW  SOL  1199       3.609  31.431   0.674  1.00  0.00           O
ATOM   3596  HW1 SOL  1199       3.742  32.358   0.476  1.00  0.00           H
ATOM   3597  HW2 SOL  1199       3.433  31.027  -0.176  1.00  0.00           H
ATOM   3598  OW  SOL  1200      16.129  45.389  42.245  1.00  0.00           O
ATOM   3599  HW1 SOL  1200      16.977  45.399  41.803  1.00  0.00           H
ATOM   3600  HW2 SOL  1200      16.023  46.279  42.581  1.00  0.00           H
ATOM   3601  OW  SOL  1201      82.758   4.688  33.497  1.00  0.00           O
ATOM   3602  HW1 SOL  1201      82.952   4.420  34.395  1.00  0.00           H
ATOM   3603  HW2 SOL  1201      82.947   3.913  32.968  1.00  0.00           H
ATOM   3604  OW  SOL  1202      35.708  25.267  20.265  1.00  0.00           O
ATOM   3605  HW1 SOL  1202      36.525  25.443  19.798  1.00  0.00           H
ATOM   3606  HW2 SOL  1202      35.185  24.754  19.648  1.00  0.00           H
ATOM   3607  OW  SOL  1203      23.620  46.049  13.698  1.00  0.00           O
ATOM   3608  HW1 SOL  1203      24.498  45.976  13.324  1.00  0.00           H
ATOM   3609  HW2 SOL  1203      23.143  46.607  13.084  1.00  0.00           H
ATOM   3610  OW  SOL  1204      25.461  19.364  10.694  1.00  0.00           O
ATOM   3611  HW1 SOL  1204      26.314  19.661  11.012  1.00  0.00           H
ATOM   3612  HW2 SOL  1204      25.486  19.528   9.751  1.00  0.00           H
ATOM   3613  OW  SOL  1205       2.621  92.753  22.481  1.00  0.00           O
ATOM   3614  HW1 SOL  1205       2.694  92.605  23.424  1.00  0.00           H
ATOM   3615  HW2 SOL  1205       1.843  93.301  22.383  1.00  0.00           H
ATOM   3616  OW  SOL  1206      34.286  36.232  12.242  1.00  0.00           O
ATOM   3617  HW1 SOL  1206      34.681  35.772  11.501  1.00  0.00           H
ATOM   3618  HW2 SOL  1206      34.843  37.000  12.372  1.00  0.00           H
ATOM   3619  OW  SOL  1207      27.849  53.468   9.286  1.00  0.00           O
ATOM   3620  HW1 SOL  1207      28.234  54.133   9.856  1.00  0.00           H
ATOM   3621  HW2 SOL  1207      28.083  53.747   8.400  1.00  0.00           H
ATOM   3622  OW  SOL  1208       9.453  35.451  27.425  1.00  0.00           O
ATOM   3623  HW1 SOL  1208       9.495  34.857  26.675  1.00  0.00           H
ATOM   3624  HW2 SOL  1208       9.213  34.890  28.162  1.00  0.00           H
ATOM   3625  OW  SOL  1209      10.981  44.864   7.183  1.00  0.00           O
ATOM   3626  HW1 SOL  1209      11.525  44.677   7.948  1.00  0.00           H
ATOM   3627  HW2 SOL  1209      10.221  44.292   7.284  1.00  0.00           H
ATOM   3628  OW  SOL  1210      28.625  29.818  87.334  1.00  0.00           O
ATOM   3629  HW1 SOL  1210      28.272  28.929  87.293  1.00  0.00           H
ATOM   3630  HW2 SOL  1210      27.890  30.354  87.632  1.00  0.00           H
ATOM   3631  OW  SOL  1211       2.956  44.251  19.768  1.00  0.00           O
ATOM   3632  HW1 SOL  1211       2.276  43.579  19.710  1.00  0.00           H
ATOM   3633  HW2 SOL  1211       2.504  45.068  19.560  1.00  0.00           H
ATOM   3634  OW  SOL  1212      19.615  22.307  90.428  1.00  0.00           O
ATOM   3635  HW1 SOL  1212      19.524  22.950  91.131  1.00  0.00           H
ATOM   3636  HW2 SOL  1212      18.828  21.767  90.493  1.00  0.00           H
ATOM   3637  OW  SOL  1213      84.665  11.295  79.742  1.00  0.00           O
ATOM   3638  HW1 SOL  1213      84.225  10.832  79.029  1.00  0.00           H
ATOM   3639  HW2 SOL  1213      84.239  12.152  79.771  1.00  0.00           H
ATOM   3640  OW  SOL  1214      17.036  47.192  69.823  1.00  0.00           O
ATOM   3641  HW1 SOL  1214      16.836  46.271  69.653  1.00  0.00           H
ATOM   3642  HW2 SOL  1214      16.986  47.277  70.775  1.00  0.00           H
ATOM   3643  OW  SOL  1215      33.669   3.285  92.949  1.00  0.00           O
ATOM   3644  HW1 SOL  1215      33.139   3.230  93.744  1.00  0.00           H
ATOM   3645  HW2 SOL  1215      34.258   4.024  93.104  1.00  0.00           H
ATOM   3646  OW  SOL  1216       5.665   7.431  10.648  1.00  0.00           O
ATOM   3647  HW1 SOL  1216       6.337   8.081  10.854  1.00  0.00           H
ATOM   3648  HW2 SOL  1216       4.884   7.947  10.450  1.00  0.00           H
ATOM   3649  OW  SOL  1217      38.715  14.559  20.262  1.00  0.00           O
ATOM   3650  HW1 SOL  1217      37.969  15.151  20.163  1.00  0.00           H
ATOM   3651  HW2 SOL  1217      38.324  13.714  20.482  1.00  0.00           H
ATOM   3652  OW  SOL  1218      87.541  23.085  18.594  1.00  0.00           O
ATOM   3653  HW1 SOL  1218      87.503  22.608  17.765  1.00  0.00           H
ATOM   3654  HW2 SOL  1218      87.341  23.991  18.360  1.00  0.00           H
ATOM   3655  OW  SOL  1219      18.501  74.730   2.298  1.00  0.00           O
ATOM   3656  HW1 SOL  1219      19.215  74.791   1.665  1.00  0.00           H
ATOM   3657  HW2 SOL  1219      18.216  73.818   2.252  1.00  0.00           H
ATOM   3658  OW  SOL  1220       8.839  10.399   8.133  1.00  0.00           O
ATOM   3659  HW1 SOL  1220       9.730  10.050   8.158  1.00  0.00           H
ATOM   3660  HW2 SOL  1220       8.871  11.178   8.688  1.00  0.00           H
ATOM   3661  OW  SOL  1221       8.235  33.834  14.881  1.00  0.00           O
ATOM   3662  HW1 SOL  1221       7.666  34.596  14.772  1.00  0.00           H
ATOM   3663  HW2 SOL  1221       7.937  33.426  15.694  1.00  0.00           H
ATOM   3664  OW  SOL  1222      34.089  88.638  87.749  1.00  0.00           O
ATOM   3665  HW1 SOL  1222      34.793  89.071  87.266  1.00  0.00           H
ATOM   3666  HW2 SOL  1222      34.469  87.808  88.035  1.00  0.00           H
ATOM   3667  OW  SOL  1223      22.117   9.317  22.270  1.00  0.00           O
ATOM   3668  HW1 SOL  1223      23.042   9.073  22.312  1.00  0.00           H
ATOM   3669  HW2 SOL  1223      22.099  10.093  21.709  1.00  0.00           H
ATOM   3670  OW  SOL  1224      25.893  84.646  12.936  1.00  0.00           O
ATOM   3671  HW1 SOL  1224      26.840  84.611  12.800  1.00  0.00           H
ATOM   3672  HW2 SOL  1224      25.791  84.798  13.875  1.00  0.00           H
ATOM   3673  OW  SOL  1225      29.341  26.724  18.862  1.00  0.00           O
ATOM   3674  HW1 SOL  1225      29.139  27.648  18.713  1.00  0.00           H
ATOM   3675  HW2 SOL  1225      29.024  26.549  19.748  1.00  0.00           H
ATOM   3676  OW  SOL  1226      13.623  13.576   7.184  1.00  0.00           O
ATOM   3677  HW1 SOL  1226      14.237  12.996   6.734  1.00  0.00           H
ATOM   3678  HW2 SOL  1226      14.142  14.347   7.409  1.00  0.00           H
ATOM   3679  OW  SOL  1227      87.071  29.943  36.980  1.00  0.00           O
ATOM   3680  HW1 SOL  1227      87.774  29.925  36.331  1.00  0.00           H
ATOM   3681  HW2 SOL  1227      87.365  29.348  37.669  1.00  0.00           H
ATOM   3682  OW  SOL  1228      86.096  30.043  12.110  1.00  0.00           O
ATOM   3683  HW1 SOL  1228      86.911  29.915  12.595  1.00  0.00           H
ATOM   3684  HW2 SOL  1228      85.442  30.227  12.784  1.00  0.00           H
ATOM   3685  OW  SOL  1229      82.310  24.706  34.041  1.00  0.00           O
ATOM   3686  HW1 SOL  1229      83.035  24.135  34.295  1.00  0.00           H
ATOM   3687  HW2 SOL  1229      82.727  25.429  33.572  1.00  0.00           H
ATOM   3688  OW  SOL  1230      16.459  22.255  40.804  1.00  0.00           O
ATOM   3689  HW1 SOL  1230      16.779  22.099  39.915  1.00  0.00           H
ATOM   3690  HW2 SOL  1230      15.563  22.570  40.683  1.00  0.00           H
ATOM   3691  OW  SOL  1231      24.277  28.436  22.896  1.00  0.00           O
ATOM   3692  HW1 SOL  1231      24.781  28.248  23.687  1.00  0.00           H
ATOM   3693  HW2 SOL  1231      23.363  28.405  23.180  1.00  0.00           H
ATOM   3694  OW  SOL  1232      25.788  30.079  51.101  1.00  0.00           O
ATOM   3695  HW1 SOL  1232      25.569  30.046  52.032  1.00  0.00           H
ATOM   3696  HW2 SOL  1232      25.241  29.404  50.701  1.00  0.00           H
ATOM   3697  OW  SOL  1233      10.999   2.574  82.829  1.00  0.00           O
ATOM   3698  HW1 SOL  1233      11.104   1.689  83.180  1.00  0.00           H
ATOM   3699  HW2 SOL  1233      10.246   2.511  82.241  1.00  0.00           H
ATOM   3700  OW  SOL  1234      17.255  24.253  16.155  1.00  0.00           O
ATOM   3701  HW1 SOL  1234      16.775  25.017  15.836  1.00  0.00           H
ATOM   3702  HW2 SOL  1234      17.778  24.585  16.884  1.00  0.00           H
ATOM   3703  OW  SOL  1235      21.555   2.266  28.967  1.00  0.00           O
ATOM   3704  HW1 SOL  1235      22.227   2.922  29.156  1.00  0.00           H
ATOM   3705  HW2 SOL  1235      21.257   2.475  28.082  1.00  0.00           H
ATOM   3706  OW  SOL  1236      92.897  17.335  29.306  1.00  0.00           O
ATOM   3707  HW1 SOL  1236      92.825  17.266  28.354  1.00  0.00           H
ATOM   3708  HW2 SOL  1236      93.100  16.445  29.595  1.00  0.00           H
ATOM   3709  OW  SOL  1237      12.870  39.194  36.022  1.00  0.00           O
ATOM   3710  HW1 SOL  1237      12.810  38.613  36.780  1.00  0.00           H
ATOM   3711  HW2 SOL  1237      13.716  39.632  36.122  1.00  0.00           H
ATOM   3712  OW  SOL  1238      92.899  27.279  16.509  1.00  0.00           O
ATOM   3713  HW1 SOL  1238      92.942  26.553  15.887  1.00  0.00           H
ATOM   3714  HW2 SOL  1238      92.960  28.065  15.966  1.00  0.00           H
ATOM   3715  OW  SOL  1239       6.718  28.313  27.332  1.00  0.00           O
ATOM   3716  HW1 SOL  1239       6.721  27.633  28.006  1.00  0.00           H
ATOM   3717  HW2 SOL  1239       6.807  27.834  26.508  1.00  0.00           H
ATOM   3718  OW  SOL  1240      89.530  12.027  25.495  1.00  0.00           O
ATOM   3719  HW1 SOL  1240      89.021  11.226  25.370  1.00  0.00           H
ATOM   3720  HW2 SOL  1240      90.439  11.755  25.371  1.00  0.00           H
ATOM   3721  OW  SOL  1241      48.848  20.788  37.458  1.00  0.00           O
ATOM   3722  HW1 SOL  1241      48.418  21.402  36.862  1.00  0.00           H
ATOM   3723  HW2 SOL  1241      49.516  20.361  36.922  1.00  0.00           H
ATOM   3724  OW  SOL  1242      10.962  33.730  22.173  1.00  0.00           O
ATOM   3725  HW1 SOL  1242      10.018  33.739  22.011  1.00  0.00           H
ATOM   3726  HW2 SOL  1242      11.217  32.815  22.054  1.00  0.00           H
ATOM   3727  OW  SOL  1243      29.369  52.271  20.471  1.00  0.00           O
ATOM   3728  HW1 SOL  1243      29.446  52.858  19.719  1.00  0.00           H
ATOM   3729  HW2 SOL  1243      29.417  51.392  20.095  1.00  0.00           H
ATOM   3730  OW  SOL  1244      87.270  46.583  16.364  1.00  0.00           O
ATOM   3731  HW1 SOL  1244      86.967  45.680  16.454  1.00  0.00           H
ATOM   3732  HW2 SOL  1244      87.875  46.707  17.096  1.00  0.00           H
ATOM   3733  OW  SOL  1245      85.924  36.830  43.416  1.00  0.00           O
ATOM   3734  HW1 SOL  1245      86.795  36.446  43.315  1.00  0.00           H
ATOM   3735  HW2 SOL  1245      85.488  36.657  42.582  1.00  0.00           H
ATOM   3736  OW  SOL  1246      18.366  27.667  41.431  1.00  0.00           O
ATOM   3737  HW1 SOL  1246      17.519  27.896  41.812  1.00  0.00           H
ATOM   3738  HW2 SOL  1246      18.501  28.314  40.739  1.00  0.00           H
ATOM   3739  OW  SOL  1247      90.503  32.139  34.268  1.00  0.00           O
ATOM   3740  HW1 SOL  1247      90.551  31.230  33.972  1.00  0.00           H
ATOM   3741  HW2 SOL  1247      89.631  32.220  34.654  1.00  0.00           H
ATOM   3742  OW  SOL  1248      10.769  20.662  26.463  1.00  0.00           O
ATOM   3743  HW1 SOL  1248      10.241  20.056  26.983  1.00  0.00           H
ATOM   3744  HW2 SOL  1248      11.168  20.113  25.787  1.00  0.00           H
ATOM   3745  OW  SOL  1249      89.404  12.684  12.875  1.00  0.00           O
ATOM   3746  HW1 SOL  1249      88.962  12.324  12.106  1.00  0.00           H
ATOM   3747  HW2 SOL  1249      88.693  12.974  13.447  1.00  0.00           H
ATOM   3748  OW  SOL  1250      16.530  43.393   9.149  1.00  0.00           O
ATOM   3749  HW1 SOL  1250      16.314  43.181   8.241  1.00  0.00           H
ATOM   3750  HW2 SOL  1250      17.389  42.995   9.291  1.00  0.00           H
ATOM   3751  OW  SOL  1251      89.066  22.847  26.559  1.00  0.00           O
ATOM   3752  HW1 SOL  1251      89.114  22.182  27.247  1.00  0.00           H
ATOM   3753  HW2 SOL  1251      88.181  23.204  26.633  1.00  0.00           H
ATOM   3754  OW  SOL  1252       3.032   4.445  16.064  1.00  0.00           O
ATOM   3755  HW1 SOL  1252       3.840   4.496  15.554  1.00  0.00           H
ATOM   3756  HW2 SOL  1252       2.503   5.178  15.750  1.00  0.00           H
ATOM   3757  OW  SOL  1253      37.752  17.651  18.245  1.00  0.00           O
ATOM   3758  HW1 SOL  1253      37.356  17.363  19.068  1.00  0.00           H
ATOM   3759  HW2 SOL  1253      37.274  17.172  17.569  1.00  0.00           H
ATOM   3760  OW  SOL  1254      84.979  25.579  24.804  1.00  0.00           O
ATOM   3761  HW1 SOL  1254      84.294  26.221  24.991  1.00  0.00           H
ATOM   3762  HW2 SOL  1254      84.516  24.849  24.391  1.00  0.00           H
ATOM   3763  OW  SOL  1255       7.751  26.638  17.933  1.00  0.00           O
ATOM   3764  HW1 SOL  1255       8.524  26.074  17.968  1.00  0.00           H
ATOM   3765  HW2 SOL  1255       7.342  26.538  18.792  1.00  0.00           H
ATOM   3766  OW  SOL  1256      24.450  20.707  37.663  1.00  0.00           O
ATOM   3767  HW1 SOL  1256      24.466  21.325  36.932  1.00  0.00           H
ATOM   3768  HW2 SOL  1256      23.910  21.134  38.328  1.00  0.00           H
ATOM   3769  OW  SOL  1257      63.477  22.816  16.158  1.00  0.00           O
ATOM   3770  HW1 SOL  1257      63.680  23.682  16.512  1.00  0.00           H
ATOM   3771  HW2 SOL  1257      63.972  22.769  15.340  1.00  0.00           H
ATOM   3772  OW  SOL  1258      78.873  29.865  34.798  1.00  0.00           O
ATOM   3773  HW1 SOL  1258      79.495  30.491  34.426  1.00  0.00           H
ATOM   3774  HW2 SOL  1258      78.953  29.089  34.244  1.00  0.00           H
ATOM   3775  OW  SOL  1259      15.121  67.118  10.277  1.00  0.00           O
ATOM   3776  HW1 SOL  1259      16.011  67.468  10.296  1.00  0.00           H
ATOM   3777  HW2 SOL  1259      14.596  67.768  10.743  1.00  0.00           H
ATOM   3778  OW  SOL  1260      73.322  16.933  22.820  1.00  0.00           O
ATOM   3779  HW1 SOL  1260      73.767  17.722  22.509  1.00  0.00           H
ATOM   3780  HW2 SOL  1260      72.797  16.644  22.073  1.00  0.00           H
ATOM   3781  OW  SOL  1261      92.112  29.162  56.795  1.00  0.00           O
ATOM   3782  HW1 SOL  1261      92.330  28.230  56.822  1.00  0.00           H
ATOM   3783  HW2 SOL  1261      92.926  29.606  57.032  1.00  0.00           H
ATOM   3784  OW  SOL  1262      29.648  49.859  33.621  1.00  0.00           O
ATOM   3785  HW1 SOL  1262      30.153  49.663  32.831  1.00  0.00           H
ATOM   3786  HW2 SOL  1262      29.023  49.138  33.691  1.00  0.00           H
ATOM   3787  OW  SOL  1263      30.944  19.626   5.372  1.00  0.00           O
ATOM   3788  HW1 SOL  1263      31.710  19.052   5.368  1.00  0.00           H
ATOM   3789  HW2 SOL  1263      30.406  19.313   4.644  1.00  0.00           H
ATOM   3790  OW  SOL  1264      74.308  41.767   7.532  1.00  0.00           O
ATOM   3791  HW1 SOL  1264      73.605  42.174   8.039  1.00  0.00           H
ATOM   3792  HW2 SOL  1264      75.077  42.309   7.709  1.00  0.00           H
ATOM   3793  OW  SOL  1265      26.416   2.976  39.597  1.00  0.00           O
ATOM   3794  HW1 SOL  1265      25.940   3.354  38.858  1.00  0.00           H
ATOM   3795  HW2 SOL  1265      27.275   3.398  39.570  1.00  0.00           H
ATOM   3796  OW  SOL  1266      15.272  20.136  16.500  1.00  0.00           O
ATOM   3797  HW1 SOL  1266      15.606  19.912  17.368  1.00  0.00           H
ATOM   3798  HW2 SOL  1266      14.483  20.649  16.671  1.00  0.00           H
ATOM   3799  OW  SOL  1267      86.191  27.159   3.161  1.00  0.00           O
ATOM   3800  HW1 SOL  1267      87.146  27.225   3.167  1.00  0.00           H
ATOM   3801  HW2 SOL  1267      85.915  27.748   2.459  1.00  0.00           H
ATOM   3802  OW  SOL  1268      20.553  21.347  12.063  1.00  0.00           O
ATOM   3803  HW1 SOL  1268      21.297  21.534  11.490  1.00  0.00           H
ATOM   3804  HW2 SOL  1268      19.824  21.829  11.674  1.00  0.00           H
ATOM   3805  OW  SOL  1269      11.854  26.788  47.429  1.00  0.00           O
ATOM   3806  HW1 SOL  1269      12.571  27.118  46.888  1.00  0.00           H
ATOM   3807  HW2 SOL  1269      11.077  26.874  46.876  1.00  0.00           H
ATOM   3808  OW  SOL  1270      10.002  10.875   4.877  1.00  0.00           O
ATOM   3809  HW1 SOL  1270      10.657  10.192   4.734  1.00  0.00           H
ATOM   3810  HW2 SOL  1270       9.640  11.047   4.008  1.00  0.00           H
ATOM   3811  OW  SOL  1271      18.132  19.725  20.869  1.00  0.00           O
ATOM   3812  HW1 SOL  1271      17.293  19.746  20.409  1.00  0.00           H
ATOM   3813  HW2 SOL  1271      18.769  20.028  20.222  1.00  0.00           H
ATOM   3814  OW  SOL  1272      10.278  16.118  86.498  1.00  0.00           O
ATOM   3815  HW1 SOL  1272       9.543  16.699  86.303  1.00  0.00           H
ATOM   3816  HW2 SOL  1272      11.010  16.708  86.674  1.00  0.00           H
ATOM   3817  OW  SOL  1273      84.062  31.403  45.005  1.00  0.00           O
ATOM   3818  HW1 SOL  1273      84.119  32.035  45.721  1.00  0.00           H
ATOM   3819  HW2 SOL  1273      83.635  30.639  45.392  1.00  0.00           H
ATOM   3820  OW  SOL  1274       3.504  47.672  22.109  1.00  0.00           O
ATOM   3821  HW1 SOL  1274       2.859  47.291  22.705  1.00  0.00           H
ATOM   3822  HW2 SOL  1274       3.816  48.456  22.562  1.00  0.00           H
ATOM   3823  OW  SOL  1275      69.152  38.403  46.913  1.00  0.00           O
ATOM   3824  HW1 SOL  1275      69.154  38.720  47.817  1.00  0.00           H
ATOM   3825  HW2 SOL  1275      68.582  39.013  46.446  1.00  0.00           H
ATOM   3826  OW  SOL  1276      13.679  22.732  39.968  1.00  0.00           O
ATOM   3827  HW1 SOL  1276      13.113  22.875  40.727  1.00  0.00           H
ATOM   3828  HW2 SOL  1276      13.091  22.797  39.215  1.00  0.00           H
ATOM   3829  OW  SOL  1277      86.256  11.558  18.757  1.00  0.00           O
ATOM   3830  HW1 SOL  1277      86.887  12.055  19.279  1.00  0.00           H
ATOM   3831  HW2 SOL  1277      85.409  11.749  19.159  1.00  0.00           H
ATOM   3832  OW  SOL  1278      41.671  28.893   9.383  1.00  0.00           O
ATOM   3833  HW1 SOL  1278      41.749  29.526  10.097  1.00  0.00           H
ATOM   3834  HW2 SOL  1278      41.014  28.268   9.687  1.00  0.00           H
ATOM   3835  OW  SOL  1279      91.159   8.225  13.823  1.00  0.00           O
ATOM   3836  HW1 SOL  1279      90.960   8.526  12.936  1.00  0.00           H
ATOM   3837  HW2 SOL  1279      91.200   9.027  14.345  1.00  0.00           H
ATOM   3838  OW  SOL  1280      19.041  22.889   8.466  1.00  0.00           O
ATOM   3839  HW1 SOL  1280      19.359  23.614   9.003  1.00  0.00           H
ATOM   3840  HW2 SOL  1280      19.642  22.859   7.721  1.00  0.00           H
ATOM   3841  OW  SOL  1281       8.830  34.259  48.647  1.00  0.00           O
ATOM   3842  HW1 SOL  1281       8.139  33.613  48.796  1.00  0.00           H
ATOM   3843  HW2 SOL  1281       8.428  34.912  48.074  1.00  0.00           H
ATOM   3844  OW  SOL  1282      86.907  40.770  33.427  1.00  0.00           O
ATOM   3845  HW1 SOL  1282      87.083  40.062  32.807  1.00  0.00           H
ATOM   3846  HW2 SOL  1282      87.711  40.843  33.942  1.00  0.00           H
ATOM   3847  OW  SOL  1283       0.341  46.831  17.504  1.00  0.00           O
ATOM   3848  HW1 SOL  1283       0.856  47.089  18.268  1.00  0.00           H
ATOM   3849  HW2 SOL  1283       0.990  46.683  16.816  1.00  0.00           H
ATOM   3850  OW  SOL  1284      88.238  11.963  59.265  1.00  0.00           O
ATOM   3851  HW1 SOL  1284      88.333  11.671  60.172  1.00  0.00           H
ATOM   3852  HW2 SOL  1284      88.388  11.176  58.742  1.00  0.00           H
ATOM   3853  OW  SOL  1285      22.019  30.324  91.343  1.00  0.00           O
ATOM   3854  HW1 SOL  1285      21.305  29.783  91.006  1.00  0.00           H
ATOM   3855  HW2 SOL  1285      22.722  30.219  90.703  1.00  0.00           H
ATOM   3856  OW  SOL  1286      10.995  79.547  12.933  1.00  0.00           O
ATOM   3857  HW1 SOL  1286      11.115  78.658  12.598  1.00  0.00           H
ATOM   3858  HW2 SOL  1286      10.965  79.442  13.884  1.00  0.00           H
ATOM   3859  OW  SOL  1287      32.496  11.081  29.981  1.00  0.00           O
ATOM   3860  HW1 SOL  1287      32.518  10.142  29.801  1.00  0.00           H
ATOM   3861  HW2 SOL  1287      32.020  11.156  30.808  1.00  0.00           H
ATOM   3862  OW  SOL  1288      19.978  60.260  61.732  1.00  0.00           O
ATOM   3863  HW1 SOL  1288      20.769  59.861  61.367  1.00  0.00           H
ATOM   3864  HW2 SOL  1288      20.303  60.903  62.362  1.00  0.00           H
ATOM   3865  OW  SOL  1289      27.018  18.283  25.099  1.00  0.00           O
ATOM   3866  HW1 SOL  1289      26.560  18.394  25.933  1.00  0.00           H
ATOM   3867  HW2 SOL  1289      26.616  17.508  24.706  1.00  0.00           H
ATOM   3868  OW  SOL  1290      81.388  13.839  43.677  1.00  0.00           O
ATOM   3869  HW1 SOL  1290      81.014  12.962  43.769  1.00  0.00           H
ATOM   3870  HW2 SOL  1290      80.633  14.407  43.527  1.00  0.00           H
ATOM   3871  OW  SOL  1291      20.102  36.062  42.943  1.00  0.00           O
ATOM   3872  HW1 SOL  1291      20.019  35.130  42.741  1.00  0.00           H
ATOM   3873  HW2 SOL  1291      20.921  36.326  42.525  1.00  0.00           H
ATOM   3874  OW  SOL  1292      88.965   0.978  22.948  1.00  0.00           O
ATOM   3875  HW1 SOL  1292      89.433   0.226  23.310  1.00  0.00           H
ATOM   3876  HW2 SOL  1292      88.042   0.790  23.117  1.00  0.00           H
ATOM   3877  OW  SOL  1293      93.137  10.426   7.854  1.00  0.00           O
ATOM   3878  HW1 SOL  1293      92.229  10.192   8.047  1.00  0.00           H
ATOM   3879  HW2 SOL  1293      93.571   9.588   7.692  1.00  0.00           H
ATOM   3880  OW  SOL  1294      80.912  41.534  75.844  1.00  0.00           O
ATOM   3881  HW1 SOL  1294      81.490  41.291  76.567  1.00  0.00           H
ATOM   3882  HW2 SOL  1294      80.744  42.468  75.974  1.00  0.00           H
ATOM   3883  OW  SOL  1295      16.221  21.628  25.410  1.00  0.00           O
ATOM   3884  HW1 SOL  1295      15.618  20.892  25.315  1.00  0.00           H
ATOM   3885  HW2 SOL  1295      15.654  22.397  25.474  1.00  0.00           H
ATOM   3886  OW  SOL  1296      70.816  51.851  40.487  1.00  0.00           O
ATOM   3887  HW1 SOL  1296      71.702  52.132  40.257  1.00  0.00           H
ATOM   3888  HW2 SOL  1296      70.694  51.029  40.011  1.00  0.00           H
ATOM   3889  OW  SOL  1297      80.991  20.181  28.156  1.00  0.00           O
ATOM   3890  HW1 SOL  1297      80.461  19.826  27.443  1.00  0.00           H
ATOM   3891  HW2 SOL  1297      81.625  19.491  28.351  1.00  0.00           H
ATOM   3892  OW  SOL  1298       4.531  11.159  91.793  1.00  0.00           O
ATOM   3893  HW1 SOL  1298       4.845  11.784  92.446  1.00  0.00           H
ATOM   3894  HW2 SOL  1298       5.303  10.639  91.569  1.00  0.00           H
ATOM   3895  OW  SOL  1299      21.709  32.687  22.452  1.00  0.00           O
ATOM   3896  HW1 SOL  1299      21.614  33.128  23.296  1.00  0.00           H
ATOM   3897  HW2 SOL  1299      21.993  33.377  21.852  1.00  0.00           H
ATOM   3898  OW  SOL  1300      89.662  19.427  27.399  1.00  0.00           O
ATOM   3899  HW1 SOL  1300      90.407  20.024  27.326  1.00  0.00           H
ATOM   3900  HW2 SOL  1300      89.667  18.936  26.578  1.00  0.00           H
ATOM   3901  OW  SOL  1301      15.920  93.133   6.583  1.00  0.00           O
ATOM   3902  HW1 SOL  1301      16.162  92.226   6.769  1.00  0.00           H
ATOM   3903  HW2 SOL  1301      15.230  93.067   5.923  1.00  0.00           H
ATOM   3904  OW  SOL  1302      14.367  11.730  37.892  1.00  0.00           O
ATOM   3905  HW1 SOL  1302      13.851  11.037  37.481  1.00  0.00           H
ATOM   3906  HW2 SOL  1302      14.674  11.346  38.714  1.00  0.00           H
ATOM   3907  OW  SOL  1303      14.784  13.035   2.237  1.00  0.00           O
ATOM   3908  HW1 SOL  1303      14.087  13.274   1.626  1.00  0.00           H
ATOM   3909  HW2 SOL  1303      14.663  12.096   2.383  1.00  0.00           H
ATOM   3910  OW  SOL  1304      17.532  23.357  35.901  1.00  0.00           O
ATOM   3911  HW1 SOL  1304      18.299  23.336  35.328  1.00  0.00           H
ATOM   3912  HW2 SOL  1304      16.820  23.011  35.363  1.00  0.00           H
ATOM   3913  OW  SOL  1305       6.243  19.789  38.074  1.00  0.00           O
ATOM   3914  HW1 SOL  1305       5.846  19.419  38.862  1.00  0.00           H
ATOM   3915  HW2 SOL  1305       5.891  19.261  37.357  1.00  0.00           H
ATOM   3916  OW  SOL  1306      87.734  43.692  22.374  1.00  0.00           O
ATOM   3917  HW1 SOL  1306      87.486  43.151  21.625  1.00  0.00           H
ATOM   3918  HW2 SOL  1306      87.427  44.570  22.148  1.00  0.00           H
ATOM   3919  OW  SOL  1307       3.630  31.825   5.588  1.00  0.00           O
ATOM   3920  HW1 SOL  1307       3.007  31.111   5.722  1.00  0.00           H
ATOM   3921  HW2 SOL  1307       4.299  31.455   5.012  1.00  0.00           H
ATOM   3922  OW  SOL  1308      59.386  26.917  12.136  1.00  0.00           O
ATOM   3923  HW1 SOL  1308      59.681  27.715  12.576  1.00  0.00           H
ATOM   3924  HW2 SOL  1308      59.758  26.205  12.656  1.00  0.00           H
ATOM   3925  OW  SOL  1309      78.455  28.978  48.111  1.00  0.00           O
ATOM   3926  HW1 SOL  1309      78.591  29.771  47.592  1.00  0.00           H
ATOM   3927  HW2 SOL  1309      78.982  28.311  47.672  1.00  0.00           H
ATOM   3928  OW  SOL  1310       6.580  13.943  32.417  1.00  0.00           O
ATOM   3929  HW1 SOL  1310       5.715  14.336  32.308  1.00  0.00           H
ATOM   3930  HW2 SOL  1310       6.537  13.126  31.919  1.00  0.00           H
ATOM   3931  OW  SOL  1311      93.111  11.817  15.381  1.00  0.00           O
ATOM   3932  HW1 SOL  1311      92.790  12.510  15.958  1.00  0.00           H
ATOM   3933  HW2 SOL  1311      92.336  11.293  15.182  1.00  0.00           H
ATOM   3934  OW  SOL  1312      50.890  11.260  21.123  1.00  0.00           O
ATOM   3935  HW1 SOL  1312      50.687  10.325  21.130  1.00  0.00           H
ATOM   3936  HW2 SOL  1312      50.365  11.615  20.406  1.00  0.00           H
ATOM   3937  OW  SOL  1313       4.376  22.793  43.824  1.00  0.00           O
ATOM   3938  HW1 SOL  1313       4.294  22.780  42.871  1.00  0.00           H
ATOM   3939  HW2 SOL  1313       5.277  23.077  43.983  1.00  0.00           H
ATOM   3940  OW  SOL  1314      82.225  25.542   6.695  1.00  0.00           O
ATOM   3941  HW1 SOL  1314      82.383  26.472   6.533  1.00  0.00           H
ATOM   3942  HW2 SOL  1314      83.056  25.215   7.042  1.00  0.00           H
ATOM   3943  OW  SOL  1315      16.115  18.359  89.280  1.00  0.00           O
ATOM   3944  HW1 SOL  1315      16.422  17.681  89.882  1.00  0.00           H
ATOM   3945  HW2 SOL  1315      16.311  18.013  88.409  1.00  0.00           H
ATOM   3946  OW  SOL  1316      29.582  20.486  15.100  1.00  0.00           O
ATOM   3947  HW1 SOL  1316      28.707  20.715  14.788  1.00  0.00           H
ATOM   3948  HW2 SOL  1316      30.164  21.101  14.653  1.00  0.00           H
ATOM   3949  OW  SOL  1317       8.023  12.687   6.470  1.00  0.00           O
ATOM   3950  HW1 SOL  1317       7.617  11.840   6.285  1.00  0.00           H
ATOM   3951  HW2 SOL  1317       8.885  12.635   6.056  1.00  0.00           H
ATOM   3952  OW  SOL  1318       2.108  17.865  11.531  1.00  0.00           O
ATOM   3953  HW1 SOL  1318       2.780  17.739  12.200  1.00  0.00           H
ATOM   3954  HW2 SOL  1318       2.139  18.801  11.332  1.00  0.00           H
ATOM   3955  OW  SOL  1319      26.078  33.849  39.922  1.00  0.00           O
ATOM   3956  HW1 SOL  1319      26.675  34.494  40.301  1.00  0.00           H
ATOM   3957  HW2 SOL  1319      25.685  34.296  39.172  1.00  0.00           H
ATOM   3958  OW  SOL  1320       1.658  16.333  36.734  1.00  0.00           O
ATOM   3959  HW1 SOL  1320       1.987  17.077  36.230  1.00  0.00           H
ATOM   3960  HW2 SOL  1320       2.381  15.705  36.735  1.00  0.00           H
ATOM   3961  OW  SOL  1321      29.158  20.191  22.535  1.00  0.00           O
ATOM   3962  HW1 SOL  1321      29.182  20.386  23.472  1.00  0.00           H
ATOM   3963  HW2 SOL  1321      29.222  21.046  22.110  1.00  0.00           H
ATOM   3964  OW  SOL  1322      24.664  31.277  35.213  1.00  0.00           O
ATOM   3965  HW1 SOL  1322      24.010  31.249  34.516  1.00  0.00           H
ATOM   3966  HW2 SOL  1322      24.346  31.951  35.814  1.00  0.00           H
ATOM   3967  OW  SOL  1323      48.221  23.614   3.085  1.00  0.00           O
ATOM   3968  HW1 SOL  1323      47.575  24.287   3.298  1.00  0.00           H
ATOM   3969  HW2 SOL  1323      47.828  22.798   3.396  1.00  0.00           H
ATOM   3970  OW  SOL  1324      10.054  24.315  84.898  1.00  0.00           O
ATOM   3971  HW1 SOL  1324      10.965  24.547  84.717  1.00  0.00           H
ATOM   3972  HW2 SOL  1324       9.584  25.148  84.865  1.00  0.00           H
ATOM   3973  OW  SOL  1325      40.279  48.932  36.018  1.00  0.00           O
ATOM   3974  HW1 SOL  1325      39.410  48.793  35.641  1.00  0.00           H
ATOM   3975  HW2 SOL  1325      40.118  49.055  36.953  1.00  0.00           H
ATOM   3976  OW  SOL  1326      92.181  11.622  92.059  1.00  0.00           O
ATOM   3977  HW1 SOL  1326      91.627  11.533  91.283  1.00  0.00           H
ATOM   3978  HW2 SOL  1326      91.569  11.804  92.772  1.00  0.00           H
ATOM   3979  OW  SOL  1327       6.387  19.295  50.745  1.00  0.00           O
ATOM   3980  HW1 SOL  1327       6.214  18.431  51.119  1.00  0.00           H
ATOM   3981  HW2 SOL  1327       7.260  19.219  50.360  1.00  0.00           H
ATOM   3982  OW  SOL  1328      17.422  33.652  58.020  1.00  0.00           O
ATOM   3983  HW1 SOL  1328      18.279  33.911  57.678  1.00  0.00           H
ATOM   3984  HW2 SOL  1328      17.482  32.703  58.124  1.00  0.00           H
ATOM   3985  OW  SOL  1329      14.743   8.165   1.019  1.00  0.00           O
ATOM   3986  HW1 SOL  1329      14.728   7.334   1.494  1.00  0.00           H
ATOM   3987  HW2 SOL  1329      13.842   8.484   1.064  1.00  0.00           H
ATOM   3988  OW  SOL  1330      89.554  23.996  86.994  1.00  0.00           O
ATOM   3989  HW1 SOL  1330      88.763  23.469  86.884  1.00  0.00           H
ATOM   3990  HW2 SOL  1330      90.218  23.543  86.474  1.00  0.00           H
ATOM   3991  OW  SOL  1331      15.347  28.933   4.970  1.00  0.00           O
ATOM   3992  HW1 SOL  1331      14.517  29.408   4.919  1.00  0.00           H
ATOM   3993  HW2 SOL  1331      15.991  29.600   5.209  1.00  0.00           H
ATOM   3994  OW  SOL  1332      33.233  17.454  25.204  1.00  0.00           O
ATOM   3995  HW1 SOL  1332      32.533  17.272  24.577  1.00  0.00           H
ATOM   3996  HW2 SOL  1332      34.036  17.424  24.684  1.00  0.00           H
ATOM   3997  OW  SOL  1333      66.688  14.817  38.252  1.00  0.00           O
ATOM   3998  HW1 SOL  1333      67.633  14.865  38.107  1.00  0.00           H
ATOM   3999  HW2 SOL  1333      66.458  13.912  38.040  1.00  0.00           H
ATOM   4000  OW  SOL  1334      42.537  29.371  32.341  1.00  0.00           O
ATOM   4001  HW1 SOL  1334      42.926  29.098  33.172  1.00  0.00           H
ATOM   4002  HW2 SOL  1334      42.264  28.553  31.924  1.00  0.00           H
ATOM   4003  OW  SOL  1335      11.139  29.309   9.743  1.00  0.00           O
ATOM   4004  HW1 SOL  1335      10.803  28.904  10.543  1.00  0.00           H
ATOM   4005  HW2 SOL  1335      10.987  28.655   9.061  1.00  0.00           H
ATOM   4006  OW  SOL  1336      88.597   2.790  28.238  1.00  0.00           O
ATOM   4007  HW1 SOL  1336      89.171   2.065  27.990  1.00  0.00           H
ATOM   4008  HW2 SOL  1336      89.165   3.560  28.228  1.00  0.00           H
ATOM   4009  OW  SOL  1337      80.760  14.935  86.581  1.00  0.00           O
ATOM   4010  HW1 SOL  1337      80.695  14.117  86.089  1.00  0.00           H
ATOM   4011  HW2 SOL  1337      80.841  15.613  85.909  1.00  0.00           H
ATOM   4012  OW  SOL  1338       1.794  84.706  22.260  1.00  0.00           O
ATOM   4013  HW1 SOL  1338       1.370  83.862  22.417  1.00  0.00           H
ATOM   4014  HW2 SOL  1338       1.644  85.203  23.064  1.00  0.00           H
ATOM   4015  OW  SOL  1339       4.581   6.584  22.523  1.00  0.00           O
ATOM   4016  HW1 SOL  1339       5.158   7.106  23.080  1.00  0.00           H
ATOM   4017  HW2 SOL  1339       3.788   6.464  23.045  1.00  0.00           H
ATOM   4018  OW  SOL  1340      33.703  28.071  14.293  1.00  0.00           O
ATOM   4019  HW1 SOL  1340      33.350  27.737  13.468  1.00  0.00           H
ATOM   4020  HW2 SOL  1340      34.652  28.052  14.174  1.00  0.00           H
ATOM   4021  OW  SOL  1341      29.095  19.965  36.703  1.00  0.00           O
ATOM   4022  HW1 SOL  1341      29.210  19.021  36.593  1.00  0.00           H
ATOM   4023  HW2 SOL  1341      29.819  20.230  37.271  1.00  0.00           H
ATOM   4024  OW  SOL  1342      92.771   8.725  27.446  1.00  0.00           O
ATOM   4025  HW1 SOL  1342      93.622   8.602  27.025  1.00  0.00           H
ATOM   4026  HW2 SOL  1342      92.425   9.528  27.057  1.00  0.00           H
ATOM   4027  OW  SOL  1343      17.845  19.041  42.658  1.00  0.00           O
ATOM   4028  HW1 SOL  1343      17.226  18.330  42.492  1.00  0.00           H
ATOM   4029  HW2 SOL  1343      17.348  19.839  42.476  1.00  0.00           H
ATOM   4030  OW  SOL  1344      62.266  26.962  29.930  1.00  0.00           O
ATOM   4031  HW1 SOL  1344      62.748  27.785  29.856  1.00  0.00           H
ATOM   4032  HW2 SOL  1344      62.547  26.450  29.172  1.00  0.00           H
ATOM   4033  OW  SOL  1345      66.445  17.626  43.362  1.00  0.00           O
ATOM   4034  HW1 SOL  1345      67.280  17.171  43.480  1.00  0.00           H
ATOM   4035  HW2 SOL  1345      66.388  17.780  42.419  1.00  0.00           H
ATOM   4036  OW  SOL  1346      25.933  11.132  41.574  1.00  0.00           O
ATOM   4037  HW1 SOL  1346      26.801  11.142  41.171  1.00  0.00           H
ATOM   4038  HW2 SOL  1346      25.398  11.685  41.005  1.00  0.00           H
ATOM   4039  OW  SOL  1347      86.669   7.322  11.894  1.00  0.00           O
ATOM   4040  HW1 SOL  1347      86.832   6.388  12.028  1.00  0.00           H
ATOM   4041  HW2 SOL  1347      86.070   7.356  11.148  1.00  0.00           H
ATOM   4042  OW  SOL  1348      14.833  11.219  12.260  1.00  0.00           O
ATOM   4043  HW1 SOL  1348      14.606  11.003  13.165  1.00  0.00           H
ATOM   4044  HW2 SOL  1348      13.996  11.434  11.848  1.00  0.00           H
ATOM   4045  OW  SOL  1349      63.593  45.033  34.928  1.00  0.00           O
ATOM   4046  HW1 SOL  1349      63.728  44.414  34.211  1.00  0.00           H
ATOM   4047  HW2 SOL  1349      64.303  44.848  35.542  1.00  0.00           H
ATOM   4048  OW  SOL  1350      92.037  29.185  26.031  1.00  0.00           O
ATOM   4049  HW1 SOL  1350      91.715  28.301  25.860  1.00  0.00           H
ATOM   4050  HW2 SOL  1350      92.032  29.262  26.985  1.00  0.00           H
ATOM   4051  OW  SOL  1351      24.605  13.544  46.734  1.00  0.00           O
ATOM   4052  HW1 SOL  1351      25.332  13.084  47.154  1.00  0.00           H
ATOM   4053  HW2 SOL  1351      23.976  13.695  47.439  1.00  0.00           H
ATOM   4054  OW  SOL  1352       3.403  27.951  37.682  1.00  0.00           O
ATOM   4055  HW1 SOL  1352       3.157  27.636  38.551  1.00  0.00           H
ATOM   4056  HW2 SOL  1352       2.778  27.534  37.089  1.00  0.00           H
ATOM   4057  OW  SOL  1353      19.098  13.441  11.926  1.00  0.00           O
ATOM   4058  HW1 SOL  1353      19.916  12.990  12.135  1.00  0.00           H
ATOM   4059  HW2 SOL  1353      19.292  14.367  12.070  1.00  0.00           H
ATOM   4060  OW  SOL  1354      17.316  78.445  17.403  1.00  0.00           O
ATOM   4061  HW1 SOL  1354      16.566  78.864  17.825  1.00  0.00           H
ATOM   4062  HW2 SOL  1354      18.060  78.661  17.966  1.00  0.00           H
ATOM   4063  OW  SOL  1355      79.807   6.240  23.026  1.00  0.00           O
ATOM   4064  HW1 SOL  1355      79.299   6.088  22.229  1.00  0.00           H
ATOM   4065  HW2 SOL  1355      80.600   5.716  22.908  1.00  0.00           H
ATOM   4066  OW  SOL  1356      88.449  32.366  15.490  1.00  0.00           O
ATOM   4067  HW1 SOL  1356      87.775  33.040  15.403  1.00  0.00           H
ATOM   4068  HW2 SOL  1356      88.535  32.232  16.434  1.00  0.00           H
ATOM   4069  OW  SOL  1357       6.633  31.214  29.090  1.00  0.00           O
ATOM   4070  HW1 SOL  1357       6.087  30.484  29.379  1.00  0.00           H
ATOM   4071  HW2 SOL  1357       6.677  31.120  28.138  1.00  0.00           H
ATOM   4072  OW  SOL  1358       5.499  46.827  46.930  1.00  0.00           O
ATOM   4073  HW1 SOL  1358       6.219  46.495  47.466  1.00  0.00           H
ATOM   4074  HW2 SOL  1358       5.903  47.031  46.086  1.00  0.00           H
ATOM   4075  OW  SOL  1359      17.804  20.054  34.646  1.00  0.00           O
ATOM   4076  HW1 SOL  1359      17.144  19.980  35.336  1.00  0.00           H
ATOM   4077  HW2 SOL  1359      18.641  19.989  35.107  1.00  0.00           H
ATOM   4078  OW  SOL  1360      66.249  16.400  14.671  1.00  0.00           O
ATOM   4079  HW1 SOL  1360      66.838  16.772  14.014  1.00  0.00           H
ATOM   4080  HW2 SOL  1360      66.832  16.040  15.339  1.00  0.00           H
ATOM   4081  OW  SOL  1361       7.078  23.800  26.213  1.00  0.00           O
ATOM   4082  HW1 SOL  1361       6.203  23.680  26.582  1.00  0.00           H
ATOM   4083  HW2 SOL  1361       7.016  24.608  25.704  1.00  0.00           H
ATOM   4084  OW  SOL  1362      81.691  45.823  89.660  1.00  0.00           O
ATOM   4085  HW1 SOL  1362      81.423  45.059  90.170  1.00  0.00           H
ATOM   4086  HW2 SOL  1362      81.811  45.489  88.772  1.00  0.00           H
ATOM   4087  OW  SOL  1363      14.988  26.409  57.493  1.00  0.00           O
ATOM   4088  HW1 SOL  1363      14.637  25.869  58.201  1.00  0.00           H
ATOM   4089  HW2 SOL  1363      14.839  27.309  57.782  1.00  0.00           H
ATOM   4090  OW  SOL  1364      17.260  25.883  28.646  1.00  0.00           O
ATOM   4091  HW1 SOL  1364      17.171  25.172  29.280  1.00  0.00           H
ATOM   4092  HW2 SOL  1364      16.445  26.378  28.725  1.00  0.00           H
ATOM   4093  OW  SOL  1365       3.278  26.066  28.255  1.00  0.00           O
ATOM   4094  HW1 SOL  1365       2.418  25.660  28.150  1.00  0.00           H
ATOM   4095  HW2 SOL  1365       3.304  26.340  29.172  1.00  0.00           H
ATOM   4096  OW  SOL  1366      88.618  17.818  53.398  1.00  0.00           O
ATOM   4097  HW1 SOL  1366      88.879  17.553  52.516  1.00  0.00           H
ATOM   4098  HW2 SOL  1366      89.395  17.660  53.935  1.00  0.00           H
ATOM   4099  OW  SOL  1367      87.964  16.624  30.833  1.00  0.00           O
ATOM   4100  HW1 SOL  1367      87.462  16.066  30.239  1.00  0.00           H
ATOM   4101  HW2 SOL  1367      87.385  16.756  31.584  1.00  0.00           H
ATOM   4102  OW  SOL  1368       0.259  30.575  92.646  1.00  0.00           O
ATOM   4103  HW1 SOL  1368       0.014  29.650  92.643  1.00  0.00           H
ATOM   4104  HW2 SOL  1368       0.453  30.769  93.563  1.00  0.00           H
ATOM   4105  OW  SOL  1369       6.813  55.821   6.047  1.00  0.00           O
ATOM   4106  HW1 SOL  1369       7.696  56.172   6.157  1.00  0.00           H
ATOM   4107  HW2 SOL  1369       6.251  56.428   6.530  1.00  0.00           H
ATOM   4108  OW  SOL  1370       6.571  21.265  24.440  1.00  0.00           O
ATOM   4109  HW1 SOL  1370       6.171  20.888  25.223  1.00  0.00           H
ATOM   4110  HW2 SOL  1370       7.026  22.046  24.755  1.00  0.00           H
ATOM   4111  OW  SOL  1371      23.031   7.399  18.431  1.00  0.00           O
ATOM   4112  HW1 SOL  1371      22.507   8.198  18.480  1.00  0.00           H
ATOM   4113  HW2 SOL  1371      23.532   7.489  17.621  1.00  0.00           H
ATOM   4114  OW  SOL  1372      64.757  25.542   7.043  1.00  0.00           O
ATOM   4115  HW1 SOL  1372      65.409  25.025   6.570  1.00  0.00           H
ATOM   4116  HW2 SOL  1372      65.205  26.362   7.250  1.00  0.00           H
ATOM   4117  OW  SOL  1373      89.034  16.962  50.915  1.00  0.00           O
ATOM   4118  HW1 SOL  1373      88.660  16.317  50.314  1.00  0.00           H
ATOM   4119  HW2 SOL  1373      89.445  17.612  50.345  1.00  0.00           H
ATOM   4120  OW  SOL  1374      32.864  31.244  28.593  1.00  0.00           O
ATOM   4121  HW1 SOL  1374      32.140  31.709  28.172  1.00  0.00           H
ATOM   4122  HW2 SOL  1374      32.987  31.698  29.427  1.00  0.00           H
ATOM   4123  OW  SOL  1375      85.051  18.004   0.893  1.00  0.00           O
ATOM   4124  HW1 SOL  1375      85.907  17.612   1.063  1.00  0.00           H
ATOM   4125  HW2 SOL  1375      85.249  18.887   0.580  1.00  0.00           H
ATOM   4126  OW  SOL  1376      43.332  36.915  42.849  1.00  0.00           O
ATOM   4127  HW1 SOL  1376      42.743  37.335  42.221  1.00  0.00           H
ATOM   4128  HW2 SOL  1376      42.772  36.698  43.594  1.00  0.00           H
ATOM   4129  OW  SOL  1377      22.537  34.665   9.061  1.00  0.00           O
ATOM   4130  HW1 SOL  1377      21.597  34.588   8.899  1.00  0.00           H
ATOM   4131  HW2 SOL  1377      22.602  34.886   9.990  1.00  0.00           H
ATOM   4132  OW  SOL  1378       7.255  36.416  14.098  1.00  0.00           O
ATOM   4133  HW1 SOL  1378       7.319  36.428  13.143  1.00  0.00           H
ATOM   4134  HW2 SOL  1378       7.911  37.049  14.390  1.00  0.00           H
ATOM   4135  OW  SOL  1379      14.614  33.868  60.188  1.00  0.00           O
ATOM   4136  HW1 SOL  1379      15.304  34.454  60.499  1.00  0.00           H
ATOM   4137  HW2 SOL  1379      14.983  32.991  60.284  1.00  0.00           H
ATOM   4138  OW  SOL  1380       6.075  10.288  11.582  1.00  0.00           O
ATOM   4139  HW1 SOL  1380       6.099  11.245  11.586  1.00  0.00           H
ATOM   4140  HW2 SOL  1380       6.973  10.025  11.783  1.00  0.00           H
ATOM   4141  OW  SOL  1381      83.944  33.463   4.713  1.00  0.00           O
ATOM   4142  HW1 SOL  1381      83.265  34.119   4.870  1.00  0.00           H
ATOM   4143  HW2 SOL  1381      84.712  33.797   5.177  1.00  0.00           H
ATOM   4144  OW  SOL  1382      63.025  42.162  37.906  1.00  0.00           O
ATOM   4145  HW1 SOL  1382      63.842  41.790  37.573  1.00  0.00           H
ATOM   4146  HW2 SOL  1382      62.601  42.538  37.135  1.00  0.00           H
ATOM   4147  OW  SOL  1383      68.174  13.684  71.655  1.00  0.00           O
ATOM   4148  HW1 SOL  1383      68.322  14.588  71.380  1.00  0.00           H
ATOM   4149  HW2 SOL  1383      68.244  13.709  72.609  1.00  0.00           H
ATOM   4150  OW  SOL  1384      32.060  38.547  48.844  1.00  0.00           O
ATOM   4151  HW1 SOL  1384      31.492  39.217  49.225  1.00  0.00           H
ATOM   4152  HW2 SOL  1384      31.962  37.791  49.423  1.00  0.00           H
ATOM   4153  OW  SOL  1385      83.527  15.100  20.421  1.00  0.00           O
ATOM   4154  HW1 SOL  1385      83.354  14.358  19.841  1.00  0.00           H
ATOM   4155  HW2 SOL  1385      83.839  14.702  21.234  1.00  0.00           H
ATOM   4156  OW  SOL  1386       3.783  44.966  27.585  1.00  0.00           O
ATOM   4157  HW1 SOL  1386       3.350  45.510  28.243  1.00  0.00           H
ATOM   4158  HW2 SOL  1386       4.474  45.524  27.229  1.00  0.00           H
ATOM   4159  OW  SOL  1387      15.892   4.261  56.675  1.00  0.00           O
ATOM   4160  HW1 SOL  1387      16.680   4.781  56.516  1.00  0.00           H
ATOM   4161  HW2 SOL  1387      15.441   4.719  57.384  1.00  0.00           H
ATOM   4162  OW  SOL  1388      23.849  39.867  77.942  1.00  0.00           O
ATOM   4163  HW1 SOL  1388      23.865  40.552  77.274  1.00  0.00           H
ATOM   4164  HW2 SOL  1388      24.052  39.062  77.465  1.00  0.00           H
ATOM   4165  OW  SOL  1389       0.431  29.192  22.902  1.00  0.00           O
ATOM   4166  HW1 SOL  1389      -0.239  29.172  23.586  1.00  0.00           H
ATOM   4167  HW2 SOL  1389       1.081  28.549  23.185  1.00  0.00           H
ATOM   4168  OW  SOL  1390       2.770  18.345  35.163  1.00  0.00           O
ATOM   4169  HW1 SOL  1390       2.458  19.228  35.361  1.00  0.00           H
ATOM   4170  HW2 SOL  1390       3.076  18.396  34.258  1.00  0.00           H
ATOM   4171  OW  SOL  1391      82.139  34.875   1.510  1.00  0.00           O
ATOM   4172  HW1 SOL  1391      82.229  35.610   0.903  1.00  0.00           H
ATOM   4173  HW2 SOL  1391      81.908  35.282   2.345  1.00  0.00           H
ATOM   4174  OW  SOL  1392      77.979  23.611  30.353  1.00  0.00           O
ATOM   4175  HW1 SOL  1392      77.777  22.679  30.434  1.00  0.00           H
ATOM   4176  HW2 SOL  1392      78.548  23.667  29.585  1.00  0.00           H
ATOM   4177  OW  SOL  1393      15.434  34.454   0.487  1.00  0.00           O
ATOM   4178  HW1 SOL  1393      15.901  33.993  -0.209  1.00  0.00           H
ATOM   4179  HW2 SOL  1393      15.863  34.170   1.294  1.00  0.00           H
ATOM   4180  OW  SOL  1394      75.543  30.676  25.571  1.00  0.00           O
ATOM   4181  HW1 SOL  1394      76.392  30.768  26.004  1.00  0.00           H
ATOM   4182  HW2 SOL  1394      74.946  30.404  26.269  1.00  0.00           H
ATOM   4183  OW  SOL  1395       9.779   9.275  89.956  1.00  0.00           O
ATOM   4184  HW1 SOL  1395      10.674   9.602  89.870  1.00  0.00           H
ATOM   4185  HW2 SOL  1395       9.513   9.533  90.838  1.00  0.00           H
ATOM   4186  OW  SOL  1396      13.519  19.733  21.007  1.00  0.00           O
ATOM   4187  HW1 SOL  1396      13.030  18.956  21.278  1.00  0.00           H
ATOM   4188  HW2 SOL  1396      13.210  20.426  21.590  1.00  0.00           H
ATOM   4189  OW  SOL  1397       3.738  65.429  44.417  1.00  0.00           O
ATOM   4190  HW1 SOL  1397       3.925  65.739  45.303  1.00  0.00           H
ATOM   4191  HW2 SOL  1397       4.232  66.018  43.847  1.00  0.00           H
ATOM   4192  OW  SOL  1398      83.077  42.025  16.464  1.00  0.00           O
ATOM   4193  HW1 SOL  1398      83.366  41.115  16.406  1.00  0.00           H
ATOM   4194  HW2 SOL  1398      82.278  42.058  15.938  1.00  0.00           H
ATOM   4195  OW  SOL  1399      66.201  20.052  24.138  1.00  0.00           O
ATOM   4196  HW1 SOL  1399      66.607  20.675  23.535  1.00  0.00           H
ATOM   4197  HW2 SOL  1399      65.395  19.783  23.699  1.00  0.00           H
ATOM   4198  OW  SOL  1400       7.705  35.286  30.906  1.00  0.00           O
ATOM   4199  HW1 SOL  1400       7.639  36.006  30.279  1.00  0.00           H
ATOM   4200  HW2 SOL  1400       6.958  35.409  31.492  1.00  0.00           H
ATOM   4201  OW  SOL  1401      90.608  88.761  23.826  1.00  0.00           O
ATOM   4202  HW1 SOL  1401      91.558  88.670  23.901  1.00  0.00           H
ATOM   4203  HW2 SOL  1401      90.267  88.396  24.643  1.00  0.00           H
ATOM   4204  OW  SOL  1402      14.180  28.005  53.362  1.00  0.00           O
ATOM   4205  HW1 SOL  1402      14.835  28.700  53.434  1.00  0.00           H
ATOM   4206  HW2 SOL  1402      13.928  28.008  52.439  1.00  0.00           H
ATOM   4207  OW  SOL  1403      73.741  24.663  31.271  1.00  0.00           O
ATOM   4208  HW1 SOL  1403      73.068  24.888  30.629  1.00  0.00           H
ATOM   4209  HW2 SOL  1403      73.466  23.816  31.620  1.00  0.00           H
ATOM   4210  OW  SOL  1404      24.423  31.053   7.526  1.00  0.00           O
ATOM   4211  HW1 SOL  1404      23.864  31.791   7.283  1.00  0.00           H
ATOM   4212  HW2 SOL  1404      23.887  30.532   8.124  1.00  0.00           H
ATOM   4213  OW  SOL  1405      85.168  30.883   7.059  1.00  0.00           O
ATOM   4214  HW1 SOL  1405      85.515  30.994   7.944  1.00  0.00           H
ATOM   4215  HW2 SOL  1405      84.250  31.147   7.126  1.00  0.00           H
ATOM   4216  OW  SOL  1406      87.423  90.218  13.235  1.00  0.00           O
ATOM   4217  HW1 SOL  1406      87.814  89.382  12.981  1.00  0.00           H
ATOM   4218  HW2 SOL  1406      87.787  90.852  12.617  1.00  0.00           H
ATOM   4219  OW  SOL  1407      82.176  10.782  34.275  1.00  0.00           O
ATOM   4220  HW1 SOL  1407      81.661  10.632  35.068  1.00  0.00           H
ATOM   4221  HW2 SOL  1407      81.786  10.202  33.622  1.00  0.00           H
ATOM   4222  OW  SOL  1408      29.217  26.500  22.655  1.00  0.00           O
ATOM   4223  HW1 SOL  1408      29.297  25.984  23.457  1.00  0.00           H
ATOM   4224  HW2 SOL  1408      29.584  25.939  21.971  1.00  0.00           H
ATOM   4225  OW  SOL  1409      12.070  19.305  24.266  1.00  0.00           O
ATOM   4226  HW1 SOL  1409      12.119  18.606  23.615  1.00  0.00           H
ATOM   4227  HW2 SOL  1409      12.636  19.009  24.979  1.00  0.00           H
ATOM   4228  OW  SOL  1410      91.223  25.286  12.649  1.00  0.00           O
ATOM   4229  HW1 SOL  1410      90.780  25.307  13.497  1.00  0.00           H
ATOM   4230  HW2 SOL  1410      91.088  24.393  12.330  1.00  0.00           H
ATOM   4231  OW  SOL  1411      23.174  24.398  12.979  1.00  0.00           O
ATOM   4232  HW1 SOL  1411      23.485  24.106  12.122  1.00  0.00           H
ATOM   4233  HW2 SOL  1411      22.823  23.608  13.389  1.00  0.00           H
ATOM   4234  OW  SOL  1412      28.505  14.901  63.820  1.00  0.00           O
ATOM   4235  HW1 SOL  1412      28.666  13.963  63.721  1.00  0.00           H
ATOM   4236  HW2 SOL  1412      28.221  15.188  62.952  1.00  0.00           H
ATOM   4237  OW  SOL  1413       3.671   5.121   3.480  1.00  0.00           O
ATOM   4238  HW1 SOL  1413       4.293   5.468   4.119  1.00  0.00           H
ATOM   4239  HW2 SOL  1413       2.898   5.679   3.570  1.00  0.00           H
ATOM   4240  OW  SOL  1414       2.471  12.867  15.754  1.00  0.00           O
ATOM   4241  HW1 SOL  1414       2.364  13.343  16.578  1.00  0.00           H
ATOM   4242  HW2 SOL  1414       1.736  12.254  15.734  1.00  0.00           H
ATOM   4243  OW  SOL  1415       3.513  48.810  88.166  1.00  0.00           O
ATOM   4244  HW1 SOL  1415       3.839  49.485  88.762  1.00  0.00           H
ATOM   4245  HW2 SOL  1415       3.265  49.288  87.375  1.00  0.00           H
ATOM   4246  OW  SOL  1416      86.308  22.951  10.424  1.00  0.00           O
ATOM   4247  HW1 SOL  1416      86.086  23.224   9.533  1.00  0.00           H
ATOM   4248  HW2 SOL  1416      85.528  22.490  10.734  1.00  0.00           H
ATOM   4249  OW  SOL  1417      87.071   9.177   8.572  1.00  0.00           O
ATOM   4250  HW1 SOL  1417      86.120   9.266   8.640  1.00  0.00           H
ATOM   4251  HW2 SOL  1417      87.292   9.589   7.737  1.00  0.00           H
ATOM   4252  OW  SOL  1418      38.439  34.871  10.324  1.00  0.00           O
ATOM   4253  HW1 SOL  1418      38.973  34.144  10.004  1.00  0.00           H
ATOM   4254  HW2 SOL  1418      38.985  35.300  10.982  1.00  0.00           H
ATOM   4255  OW  SOL  1419      86.866  36.259  28.811  1.00  0.00           O
ATOM   4256  HW1 SOL  1419      86.265  35.641  28.396  1.00  0.00           H
ATOM   4257  HW2 SOL  1419      87.639  35.737  29.024  1.00  0.00           H
ATOM   4258  OW  SOL  1420      17.218  38.650   1.046  1.00  0.00           O
ATOM   4259  HW1 SOL  1420      16.718  38.003   0.548  1.00  0.00           H
ATOM   4260  HW2 SOL  1420      18.019  38.776   0.537  1.00  0.00           H
ATOM   4261  OW  SOL  1421      69.385  44.299   3.605  1.00  0.00           O
ATOM   4262  HW1 SOL  1421      69.463  45.214   3.873  1.00  0.00           H
ATOM   4263  HW2 SOL  1421      70.288  43.998   3.512  1.00  0.00           H
ATOM   4264  OW  SOL  1422      90.614  25.717   2.307  1.00  0.00           O
ATOM   4265  HW1 SOL  1422      91.382  26.034   1.831  1.00  0.00           H
ATOM   4266  HW2 SOL  1422      90.549  24.792   2.069  1.00  0.00           H
ATOM   4267  OW  SOL  1423       0.087   3.484  16.753  1.00  0.00           O
ATOM   4268  HW1 SOL  1423       0.032   3.835  15.864  1.00  0.00           H
ATOM   4269  HW2 SOL  1423       0.880   2.948  16.750  1.00  0.00           H
ATOM   4270  OW  SOL  1424      37.649  83.347  32.581  1.00  0.00           O
ATOM   4271  HW1 SOL  1424      37.016  82.811  32.105  1.00  0.00           H
ATOM   4272  HW2 SOL  1424      38.220  82.714  33.018  1.00  0.00           H
ATOM   4273  OW  SOL  1425      72.939  23.962  50.371  1.00  0.00           O
ATOM   4274  HW1 SOL  1425      73.526  23.953  49.616  1.00  0.00           H
ATOM   4275  HW2 SOL  1425      73.172  24.759  50.847  1.00  0.00           H
ATOM   4276  OW  SOL  1426      16.005   8.736   6.510  1.00  0.00           O
ATOM   4277  HW1 SOL  1426      15.107   8.879   6.809  1.00  0.00           H
ATOM   4278  HW2 SOL  1426      16.046   9.170   5.658  1.00  0.00           H
ATOM   4279  OW  SOL  1427      34.489  30.226  42.734  1.00  0.00           O
ATOM   4280  HW1 SOL  1427      33.899  30.953  42.930  1.00  0.00           H
ATOM   4281  HW2 SOL  1427      34.736  29.879  43.591  1.00  0.00           H
ATOM   4282  OW  SOL  1428      21.859  17.994  31.533  1.00  0.00           O
ATOM   4283  HW1 SOL  1428      21.223  18.703  31.630  1.00  0.00           H
ATOM   4284  HW2 SOL  1428      21.450  17.244  31.965  1.00  0.00           H
ATOM   4285  OW  SOL  1429      22.642  40.414  33.276  1.00  0.00           O
ATOM   4286  HW1 SOL  1429      22.770  40.884  32.452  1.00  0.00           H
ATOM   4287  HW2 SOL  1429      21.713  40.183  33.278  1.00  0.00           H
ATOM   4288  OW  SOL  1430       7.365  31.175   3.745  1.00  0.00           O
ATOM   4289  HW1 SOL  1430       6.424  31.174   3.572  1.00  0.00           H
ATOM   4290  HW2 SOL  1430       7.454  31.628   4.584  1.00  0.00           H
ATOM   4291  OW  SOL  1431      34.433  23.679  92.617  1.00  0.00           O
ATOM   4292  HW1 SOL  1431      34.079  23.471  93.482  1.00  0.00           H
ATOM   4293  HW2 SOL  1431      33.663  23.891  92.088  1.00  0.00           H
ATOM   4294  OW  SOL  1432      13.152  30.511  27.539  1.00  0.00           O
ATOM   4295  HW1 SOL  1432      12.411  31.069  27.304  1.00  0.00           H
ATOM   4296  HW2 SOL  1432      12.757  29.666  27.755  1.00  0.00           H
ATOM   4297  OW  SOL  1433      22.656  20.878  35.005  1.00  0.00           O
ATOM   4298  HW1 SOL  1433      23.164  20.555  35.749  1.00  0.00           H
ATOM   4299  HW2 SOL  1433      23.084  20.498  34.238  1.00  0.00           H
ATOM   4300  OW  SOL  1434       2.723  22.538  21.347  1.00  0.00           O
ATOM   4301  HW1 SOL  1434       2.210  21.753  21.154  1.00  0.00           H
ATOM   4302  HW2 SOL  1434       2.251  22.964  22.062  1.00  0.00           H
ATOM   4303  OW  SOL  1435       8.202  33.103   9.504  1.00  0.00           O
ATOM   4304  HW1 SOL  1435       8.466  33.186  10.420  1.00  0.00           H
ATOM   4305  HW2 SOL  1435       9.025  33.108   9.016  1.00  0.00           H
ATOM   4306  OW  SOL  1436       0.787  35.872  38.651  1.00  0.00           O
ATOM   4307  HW1 SOL  1436       0.851  36.734  38.241  1.00  0.00           H
ATOM   4308  HW2 SOL  1436       0.357  36.037  39.490  1.00  0.00           H
ATOM   4309  OW  SOL  1437       2.941  40.212  46.062  1.00  0.00           O
ATOM   4310  HW1 SOL  1437       2.708  40.381  45.149  1.00  0.00           H
ATOM   4311  HW2 SOL  1437       2.544  39.363  46.258  1.00  0.00           H
ATOM   4312  OW  SOL  1438      11.904  13.047  37.941  1.00  0.00           O
ATOM   4313  HW1 SOL  1438      11.506  12.303  37.488  1.00  0.00           H
ATOM   4314  HW2 SOL  1438      12.794  12.757  38.140  1.00  0.00           H
ATOM   4315  OW  SOL  1439      90.726  11.450  64.267  1.00  0.00           O
ATOM   4316  HW1 SOL  1439      91.187  11.641  63.450  1.00  0.00           H
ATOM   4317  HW2 SOL  1439      89.860  11.840  64.150  1.00  0.00           H
ATOM   4318  OW  SOL  1440      49.545  34.735  42.933  1.00  0.00           O
ATOM   4319  HW1 SOL  1440      49.864  35.633  42.841  1.00  0.00           H
ATOM   4320  HW2 SOL  1440      50.178  34.205  42.447  1.00  0.00           H
ATOM   4321  OW  SOL  1441      16.080  30.802  48.753  1.00  0.00           O
ATOM   4322  HW1 SOL  1441      15.348  31.250  48.331  1.00  0.00           H
ATOM   4323  HW2 SOL  1441      16.753  31.476  48.845  1.00  0.00           H
ATOM   4324  OW  SOL  1442      70.499  28.171  54.523  1.00  0.00           O
ATOM   4325  HW1 SOL  1442      69.927  27.542  54.963  1.00  0.00           H
ATOM   4326  HW2 SOL  1442      70.060  29.014  54.636  1.00  0.00           H
ATOM   4327  OW  SOL  1443       7.115  32.821   6.003  1.00  0.00           O
ATOM   4328  HW1 SOL  1443       6.820  33.214   6.824  1.00  0.00           H
ATOM   4329  HW2 SOL  1443       7.876  32.295   6.248  1.00  0.00           H
ATOM   4330  OW  SOL  1444      30.022  37.732  70.992  1.00  0.00           O
ATOM   4331  HW1 SOL  1444      29.445  37.402  70.303  1.00  0.00           H
ATOM   4332  HW2 SOL  1444      29.617  38.553  71.271  1.00  0.00           H
ATOM   4333  OW  SOL  1445      33.468  16.879  75.467  1.00  0.00           O
ATOM   4334  HW1 SOL  1445      33.800  17.457  74.780  1.00  0.00           H
ATOM   4335  HW2 SOL  1445      33.177  16.095  75.001  1.00  0.00           H
ATOM   4336  OW  SOL  1446      88.301  57.917  25.873  1.00  0.00           O
ATOM   4337  HW1 SOL  1446      87.742  57.263  25.454  1.00  0.00           H
ATOM   4338  HW2 SOL  1446      88.930  57.405  26.381  1.00  0.00           H
ATOM   4339  OW  SOL  1447      87.779  29.192  57.962  1.00  0.00           O
ATOM   4340  HW1 SOL  1447      88.052  29.630  57.157  1.00  0.00           H
ATOM   4341  HW2 SOL  1447      88.446  28.521  58.109  1.00  0.00           H
ATOM   4342  OW  SOL  1448      19.579  24.461  49.293  1.00  0.00           O
ATOM   4343  HW1 SOL  1448      18.794  24.996  49.174  1.00  0.00           H
ATOM   4344  HW2 SOL  1448      19.703  24.026  48.450  1.00  0.00           H
ATOM   4345  OW  SOL  1449      20.857  17.191  44.082  1.00  0.00           O
ATOM   4346  HW1 SOL  1449      20.611  16.276  44.215  1.00  0.00           H
ATOM   4347  HW2 SOL  1449      21.721  17.269  44.485  1.00  0.00           H
ATOM   4348  OW  SOL  1450      13.071  47.604  60.098  1.00  0.00           O
ATOM   4349  HW1 SOL  1450      13.994  47.850  60.164  1.00  0.00           H
ATOM   4350  HW2 SOL  1450      13.082  46.735  59.697  1.00  0.00           H
ATOM   4351  OW  SOL  1451       2.891  26.116  51.177  1.00  0.00           O
ATOM   4352  HW1 SOL  1451       2.109  26.441  51.624  1.00  0.00           H
ATOM   4353  HW2 SOL  1451       2.567  25.780  50.341  1.00  0.00           H
ATOM   4354  OW  SOL  1452      78.535  36.757  62.471  1.00  0.00           O
ATOM   4355  HW1 SOL  1452      78.887  37.134  63.277  1.00  0.00           H
ATOM   4356  HW2 SOL  1452      77.695  37.198  62.346  1.00  0.00           H
ATOM   4357  OW  SOL  1453      74.658  40.365  19.698  1.00  0.00           O
ATOM   4358  HW1 SOL  1453      73.756  40.254  20.000  1.00  0.00           H
ATOM   4359  HW2 SOL  1453      75.190  40.251  20.486  1.00  0.00           H
ATOM   4360  OW  SOL  1454      86.327  31.044  30.124  1.00  0.00           O
ATOM   4361  HW1 SOL  1454      85.899  31.209  29.284  1.00  0.00           H
ATOM   4362  HW2 SOL  1454      86.843  31.833  30.290  1.00  0.00           H
ATOM   4363  OW  SOL  1455      67.871  28.909  44.635  1.00  0.00           O
ATOM   4364  HW1 SOL  1455      67.653  28.312  45.350  1.00  0.00           H
ATOM   4365  HW2 SOL  1455      67.521  28.485  43.851  1.00  0.00           H
ATOM   4366  OW  SOL  1456       3.024  44.504  34.599  1.00  0.00           O
ATOM   4367  HW1 SOL  1456       3.177  45.138  33.898  1.00  0.00           H
ATOM   4368  HW2 SOL  1456       2.206  44.070  34.356  1.00  0.00           H
ATOM   4369  OW  SOL  1457       8.912  48.927  24.326  1.00  0.00           O
ATOM   4370  HW1 SOL  1457       8.705  49.069  23.402  1.00  0.00           H
ATOM   4371  HW2 SOL  1457       9.596  48.256  24.317  1.00  0.00           H
ATOM   4372  OW  SOL  1458      31.126  10.309   6.780  1.00  0.00           O
ATOM   4373  HW1 SOL  1458      31.979  10.629   7.072  1.00  0.00           H
ATOM   4374  HW2 SOL  1458      30.610  10.233   7.583  1.00  0.00           H
ATOM   4375  OW  SOL  1459      81.960  41.174  32.409  1.00  0.00           O
ATOM   4376  HW1 SOL  1459      82.874  41.444  32.321  1.00  0.00           H
ATOM   4377  HW2 SOL  1459      81.917  40.327  31.963  1.00  0.00           H
ATOM   4378  OW  SOL  1460      13.961  52.056  69.237  1.00  0.00           O
ATOM   4379  HW1 SOL  1460      14.511  52.157  70.014  1.00  0.00           H
ATOM   4380  HW2 SOL  1460      13.826  51.111  69.160  1.00  0.00           H
ATOM   4381  OW  SOL  1461      14.441  41.318  64.683  1.00  0.00           O
ATOM   4382  HW1 SOL  1461      13.607  41.523  64.261  1.00  0.00           H
ATOM   4383  HW2 SOL  1461      14.674  40.452  64.347  1.00  0.00           H
ATOM   4384  OW  SOL  1462      60.472  21.838  61.331  1.00  0.00           O
ATOM   4385  HW1 SOL  1462      60.005  21.594  62.131  1.00  0.00           H
ATOM   4386  HW2 SOL  1462      59.807  21.796  60.644  1.00  0.00           H
ATOM   4387  OW  SOL  1463      84.489  38.238  46.705  1.00  0.00           O
ATOM   4388  HW1 SOL  1463      83.912  38.221  45.941  1.00  0.00           H
ATOM   4389  HW2 SOL  1463      85.281  37.783  46.417  1.00  0.00           H
ATOM   4390  OW  SOL  1464      49.992  29.930  66.125  1.00  0.00           O
ATOM   4391  HW1 SOL  1464      49.988  30.298  65.242  1.00  0.00           H
ATOM   4392  HW2 SOL  1464      50.550  30.523  66.629  1.00  0.00           H
ATOM   4393  OW  SOL  1465       0.230  24.456  49.330  1.00  0.00           O
ATOM   4394  HW1 SOL  1465      -0.106  23.814  48.705  1.00  0.00           H
ATOM   4395  HW2 SOL  1465      -0.310  25.234  49.189  1.00  0.00           H
ATOM   4396  OW  SOL  1466      11.064  31.382  20.494  1.00  0.00           O
ATOM   4397  HW1 SOL  1466      11.496  30.591  20.173  1.00  0.00           H
ATOM   4398  HW2 SOL  1466      11.174  32.019  19.788  1.00  0.00           H
ATOM   4399  OW  SOL  1467      13.627  24.097  48.747  1.00  0.00           O
ATOM   4400  HW1 SOL  1467      13.689  25.044  48.868  1.00  0.00           H
ATOM   4401  HW2 SOL  1467      13.608  23.977  47.797  1.00  0.00           H
ATOM   4402  OW  SOL  1468      29.879  40.497  74.930  1.00  0.00           O
ATOM   4403  HW1 SOL  1468      30.211  40.907  75.729  1.00  0.00           H
ATOM   4404  HW2 SOL  1468      29.419  41.200  74.472  1.00  0.00           H
ATOM   4405  OW  SOL  1469      91.946  30.183  44.486  1.00  0.00           O
ATOM   4406  HW1 SOL  1469      91.008  30.141  44.673  1.00  0.00           H
ATOM   4407  HW2 SOL  1469      92.030  30.881  43.836  1.00  0.00           H
ATOM   4408  OW  SOL  1470      29.328  45.384  51.628  1.00  0.00           O
ATOM   4409  HW1 SOL  1470      30.020  44.729  51.539  1.00  0.00           H
ATOM   4410  HW2 SOL  1470      29.357  45.877  50.808  1.00  0.00           H
ATOM   4411  OW  SOL  1471      17.677   4.775  33.178  1.00  0.00           O
ATOM   4412  HW1 SOL  1471      18.360   5.031  33.798  1.00  0.00           H
ATOM   4413  HW2 SOL  1471      18.138   4.662  32.346  1.00  0.00           H
ATOM   4414  OW  SOL  1472      18.194  22.162  47.302  1.00  0.00           O
ATOM   4415  HW1 SOL  1472      17.740  21.320  47.331  1.00  0.00           H
ATOM   4416  HW2 SOL  1472      17.563  22.788  47.657  1.00  0.00           H
ATOM   4417  OW  SOL  1473      45.420   3.492  42.011  1.00  0.00           O
ATOM   4418  HW1 SOL  1473      45.070   4.360  42.211  1.00  0.00           H
ATOM   4419  HW2 SOL  1473      44.943   2.901  42.594  1.00  0.00           H
ATOM   4420  OW  SOL  1474      19.871  55.553  48.890  1.00  0.00           O
ATOM   4421  HW1 SOL  1474      20.369  55.907  48.153  1.00  0.00           H
ATOM   4422  HW2 SOL  1474      19.337  54.857  48.506  1.00  0.00           H
ATOM   4423  OW  SOL  1475      13.659  38.703  68.177  1.00  0.00           O
ATOM   4424  HW1 SOL  1475      13.850  38.698  69.115  1.00  0.00           H
ATOM   4425  HW2 SOL  1475      14.128  39.467  67.841  1.00  0.00           H
ATOM   4426  OW  SOL  1476       3.408  21.611  66.630  1.00  0.00           O
ATOM   4427  HW1 SOL  1476       3.716  21.045  67.338  1.00  0.00           H
ATOM   4428  HW2 SOL  1476       3.906  22.421  66.737  1.00  0.00           H
ATOM   4429  OW  SOL  1477      26.964  30.395  42.327  1.00  0.00           O
ATOM   4430  HW1 SOL  1477      27.902  30.251  42.455  1.00  0.00           H
ATOM   4431  HW2 SOL  1477      26.895  31.316  42.076  1.00  0.00           H
ATOM   4432  OW  SOL  1478       3.803  12.865  40.026  1.00  0.00           O
ATOM   4433  HW1 SOL  1478       3.722  12.679  40.961  1.00  0.00           H
ATOM   4434  HW2 SOL  1478       4.328  12.141  39.682  1.00  0.00           H
ATOM   4435  OW  SOL  1479      84.232   2.025  17.887  1.00  0.00           O
ATOM   4436  HW1 SOL  1479      83.638   2.075  18.636  1.00  0.00           H
ATOM   4437  HW2 SOL  1479      84.426   2.938  17.673  1.00  0.00           H
ATOM   4438  OW  SOL  1480       7.128  54.345  59.613  1.00  0.00           O
ATOM   4439  HW1 SOL  1480       7.030  53.392  59.616  1.00  0.00           H
ATOM   4440  HW2 SOL  1480       6.267  54.675  59.869  1.00  0.00           H
ATOM   4441  OW  SOL  1481      79.850   3.430  26.138  1.00  0.00           O
ATOM   4442  HW1 SOL  1481      78.949   3.107  26.165  1.00  0.00           H
ATOM   4443  HW2 SOL  1481      79.763   4.383  26.156  1.00  0.00           H
ATOM   4444  OW  SOL  1482      13.367  30.814  40.855  1.00  0.00           O
ATOM   4445  HW1 SOL  1482      12.802  30.268  41.402  1.00  0.00           H
ATOM   4446  HW2 SOL  1482      12.885  30.913  40.034  1.00  0.00           H
ATOM   4447  OW  SOL  1483      85.146  17.491  19.970  1.00  0.00           O
ATOM   4448  HW1 SOL  1483      84.414  16.894  19.815  1.00  0.00           H
ATOM   4449  HW2 SOL  1483      85.877  16.919  20.202  1.00  0.00           H
ATOM   4450  OW  SOL  1484      10.027  20.971  14.644  1.00  0.00           O
ATOM   4451  HW1 SOL  1484       9.371  20.485  14.145  1.00  0.00           H
ATOM   4452  HW2 SOL  1484      10.802  20.975  14.082  1.00  0.00           H
ATOM   4453  OW  SOL  1485       4.437  28.315  50.210  1.00  0.00           O
ATOM   4454  HW1 SOL  1485       4.378  27.500  50.709  1.00  0.00           H
ATOM   4455  HW2 SOL  1485       5.238  28.223  49.694  1.00  0.00           H
ATOM   4456  OW  SOL  1486      86.304  22.704  65.575  1.00  0.00           O
ATOM   4457  HW1 SOL  1486      85.834  22.480  66.378  1.00  0.00           H
ATOM   4458  HW2 SOL  1486      85.628  22.724  64.898  1.00  0.00           H
ATOM   4459  OW  SOL  1487       0.122  36.249  54.524  1.00  0.00           O
ATOM   4460  HW1 SOL  1487      -0.649  36.098  55.070  1.00  0.00           H
ATOM   4461  HW2 SOL  1487       0.829  35.785  54.973  1.00  0.00           H
ATOM   4462  OW  SOL  1488      43.684  30.886  40.713  1.00  0.00           O
ATOM   4463  HW1 SOL  1488      44.641  30.871  40.671  1.00  0.00           H
ATOM   4464  HW2 SOL  1488      43.476  30.512  41.568  1.00  0.00           H
ATOM   4465  OW  SOL  1489      84.818  17.491  45.299  1.00  0.00           O
ATOM   4466  HW1 SOL  1489      84.969  17.671  44.371  1.00  0.00           H
ATOM   4467  HW2 SOL  1489      84.229  18.188  45.586  1.00  0.00           H
ATOM   4468  OW  SOL  1490      10.414  16.656  72.020  1.00  0.00           O
ATOM   4469  HW1 SOL  1490      10.180  16.976  71.149  1.00  0.00           H
ATOM   4470  HW2 SOL  1490       9.860  15.887  72.149  1.00  0.00           H
ATOM   4471  OW  SOL  1491      17.698  20.403  52.643  1.00  0.00           O
ATOM   4472  HW1 SOL  1491      18.073  20.330  53.521  1.00  0.00           H
ATOM   4473  HW2 SOL  1491      18.457  20.474  52.063  1.00  0.00           H
ATOM   4474  OW  SOL  1492      65.100  41.310  34.063  1.00  0.00           O
ATOM   4475  HW1 SOL  1492      65.898  41.697  34.425  1.00  0.00           H
ATOM   4476  HW2 SOL  1492      65.039  40.451  34.481  1.00  0.00           H
ATOM   4477  OW  SOL  1493      89.748  38.876  57.688  1.00  0.00           O
ATOM   4478  HW1 SOL  1493      90.495  38.991  57.101  1.00  0.00           H
ATOM   4479  HW2 SOL  1493      89.839  37.982  58.019  1.00  0.00           H
ATOM   4480  OW  SOL  1494      31.545  36.122  50.387  1.00  0.00           O
ATOM   4481  HW1 SOL  1494      31.895  35.681  49.613  1.00  0.00           H
ATOM   4482  HW2 SOL  1494      30.753  35.631  50.605  1.00  0.00           H
ATOM   4483  OW  SOL  1495      25.908  34.483  26.924  1.00  0.00           O
ATOM   4484  HW1 SOL  1495      26.346  34.621  26.084  1.00  0.00           H
ATOM   4485  HW2 SOL  1495      25.063  34.098  26.694  1.00  0.00           H
ATOM   4486  OW  SOL  1496      13.653  26.445  40.531  1.00  0.00           O
ATOM   4487  HW1 SOL  1496      13.681  25.600  40.082  1.00  0.00           H
ATOM   4488  HW2 SOL  1496      14.504  26.516  40.963  1.00  0.00           H
ATOM   4489  OW  SOL  1497      21.408  14.893  84.001  1.00  0.00           O
ATOM   4490  HW1 SOL  1497      22.104  14.317  84.319  1.00  0.00           H
ATOM   4491  HW2 SOL  1497      20.694  14.300  83.768  1.00  0.00           H
ATOM   4492  OW  SOL  1498      88.162  33.081  26.886  1.00  0.00           O
ATOM   4493  HW1 SOL  1498      88.701  33.776  27.264  1.00  0.00           H
ATOM   4494  HW2 SOL  1498      88.701  32.713  26.186  1.00  0.00           H
ATOM   4495  OW  SOL  1499      91.699   7.228  31.712  1.00  0.00           O
ATOM   4496  HW1 SOL  1499      92.101   7.514  32.532  1.00  0.00           H
ATOM   4497  HW2 SOL  1499      91.140   7.960  31.450  1.00  0.00           H
ATOM   4498  OW  SOL  1500      15.771  51.274  12.279  1.00  0.00           O
ATOM   4499  HW1 SOL  1500      16.077  52.165  12.448  1.00  0.00           H
ATOM   4500  HW2 SOL  1500      14.829  51.309  12.443  1.00  0.00           H
ATOM   4501  OW  SOL  1501      70.753  90.794  66.445  1.00  0.00           O
ATOM   4502  HW1 SOL  1501      70.147  91.286  67.000  1.00  0.00           H
ATOM   4503  HW2 SOL  1501      70.188  90.319  65.836  1.00  0.00           H
ATOM   4504  OW  SOL  1502      19.698  17.976  22.993  1.00  0.00           O
ATOM   4505  HW1 SOL  1502      19.452  18.598  22.309  1.00  0.00           H
ATOM   4506  HW2 SOL  1502      20.414  18.404  23.461  1.00  0.00           H
ATOM   4507  OW  SOL  1503       2.845  33.287  44.816  1.00  0.00           O
ATOM   4508  HW1 SOL  1503       3.042  32.844  45.641  1.00  0.00           H
ATOM   4509  HW2 SOL  1503       2.728  34.205  45.059  1.00  0.00           H
ATOM   4510  OW  SOL  1504      82.313  25.779  13.951  1.00  0.00           O
ATOM   4511  HW1 SOL  1504      82.444  25.548  14.871  1.00  0.00           H
ATOM   4512  HW2 SOL  1504      81.363  25.845  13.854  1.00  0.00           H
ATOM   4513  OW  SOL  1505      12.997   7.932  10.279  1.00  0.00           O
ATOM   4514  HW1 SOL  1505      13.409   8.037  11.136  1.00  0.00           H
ATOM   4515  HW2 SOL  1505      13.702   8.092   9.652  1.00  0.00           H
ATOM   4516  OW  SOL  1506      16.334  24.732  33.160  1.00  0.00           O
ATOM   4517  HW1 SOL  1506      16.705  24.728  32.277  1.00  0.00           H
ATOM   4518  HW2 SOL  1506      15.428  24.449  33.040  1.00  0.00           H
ATOM   4519  OW  SOL  1507      77.352   2.249  26.557  1.00  0.00           O
ATOM   4520  HW1 SOL  1507      76.570   1.904  26.127  1.00  0.00           H
ATOM   4521  HW2 SOL  1507      77.171   2.158  27.493  1.00  0.00           H
ATOM   4522  OW  SOL  1508      20.271   2.554  26.411  1.00  0.00           O
ATOM   4523  HW1 SOL  1508      19.576   2.875  26.985  1.00  0.00           H
ATOM   4524  HW2 SOL  1508      19.821   2.307  25.603  1.00  0.00           H
ATOM   4525  OW  SOL  1509      16.433  13.185  51.822  1.00  0.00           O
ATOM   4526  HW1 SOL  1509      16.354  12.269  51.556  1.00  0.00           H
ATOM   4527  HW2 SOL  1509      15.634  13.361  52.319  1.00  0.00           H
ATOM   4528  OW  SOL  1510       0.703  38.172  46.033  1.00  0.00           O
ATOM   4529  HW1 SOL  1510       0.212  38.918  45.689  1.00  0.00           H
ATOM   4530  HW2 SOL  1510       0.748  37.557  45.301  1.00  0.00           H
ATOM   4531  OW  SOL  1511       3.099  42.223  48.091  1.00  0.00           O
ATOM   4532  HW1 SOL  1511       3.392  42.945  47.534  1.00  0.00           H
ATOM   4533  HW2 SOL  1511       3.055  41.469  47.504  1.00  0.00           H
ATOM   4534  OW  SOL  1512      34.565  50.064  62.031  1.00  0.00           O
ATOM   4535  HW1 SOL  1512      34.101  50.899  61.966  1.00  0.00           H
ATOM   4536  HW2 SOL  1512      34.710  49.943  62.970  1.00  0.00           H
ATOM   4537  OW  SOL  1513      10.768   9.440  49.958  1.00  0.00           O
ATOM   4538  HW1 SOL  1513      10.974   8.976  49.147  1.00  0.00           H
ATOM   4539  HW2 SOL  1513       9.969   9.928  49.760  1.00  0.00           H
ATOM   4540  OW  SOL  1514       5.466  27.730  59.162  1.00  0.00           O
ATOM   4541  HW1 SOL  1514       5.058  26.873  59.293  1.00  0.00           H
ATOM   4542  HW2 SOL  1514       5.762  27.718  58.252  1.00  0.00           H
ATOM   4543  OW  SOL  1515      31.374  15.226  35.330  1.00  0.00           O
ATOM   4544  HW1 SOL  1515      31.290  14.601  36.050  1.00  0.00           H
ATOM   4545  HW2 SOL  1515      31.553  16.063  35.758  1.00  0.00           H
ATOM   4546  OW  SOL  1516       5.612  10.182  57.139  1.00  0.00           O
ATOM   4547  HW1 SOL  1516       6.475  10.460  57.445  1.00  0.00           H
ATOM   4548  HW2 SOL  1516       5.344   9.502  57.757  1.00  0.00           H
ATOM   4549  OW  SOL  1517      13.375  26.758  49.537  1.00  0.00           O
ATOM   4550  HW1 SOL  1517      13.716  27.642  49.671  1.00  0.00           H
ATOM   4551  HW2 SOL  1517      12.612  26.878  48.972  1.00  0.00           H
ATOM   4552  OW  SOL  1518      92.164  20.083  26.283  1.00  0.00           O
ATOM   4553  HW1 SOL  1518      93.028  20.281  26.643  1.00  0.00           H
ATOM   4554  HW2 SOL  1518      92.125  20.579  25.465  1.00  0.00           H
ATOM   4555  OW  SOL  1519      91.029  37.687  49.286  1.00  0.00           O
ATOM   4556  HW1 SOL  1519      91.157  38.113  50.134  1.00  0.00           H
ATOM   4557  HW2 SOL  1519      90.468  36.935  49.478  1.00  0.00           H
ATOM   4558  OW  SOL  1520      18.404  47.453  36.100  1.00  0.00           O
ATOM   4559  HW1 SOL  1520      17.781  48.168  35.967  1.00  0.00           H
ATOM   4560  HW2 SOL  1520      19.101  47.838  36.631  1.00  0.00           H
ATOM   4561  OW  SOL  1521      88.019  37.763  24.125  1.00  0.00           O
ATOM   4562  HW1 SOL  1521      88.490  36.933  24.049  1.00  0.00           H
ATOM   4563  HW2 SOL  1521      88.333  38.143  24.945  1.00  0.00           H
ATOM   4564  OW  SOL  1522      27.732  33.392  64.917  1.00  0.00           O
ATOM   4565  HW1 SOL  1522      27.628  32.624  65.479  1.00  0.00           H
ATOM   4566  HW2 SOL  1522      28.486  33.184  64.364  1.00  0.00           H
ATOM   4567  OW  SOL  1523      74.815  22.988  24.731  1.00  0.00           O
ATOM   4568  HW1 SOL  1523      74.114  22.475  24.327  1.00  0.00           H
ATOM   4569  HW2 SOL  1523      74.474  23.882  24.755  1.00  0.00           H
ATOM   4570  OW  SOL  1524      62.064  35.460  32.707  1.00  0.00           O
ATOM   4571  HW1 SOL  1524      62.831  36.032  32.689  1.00  0.00           H
ATOM   4572  HW2 SOL  1524      62.241  34.844  33.418  1.00  0.00           H
ATOM   4573  OW  SOL  1525      22.433  17.791  39.776  1.00  0.00           O
ATOM   4574  HW1 SOL  1525      21.820  18.282  40.324  1.00  0.00           H
ATOM   4575  HW2 SOL  1525      21.959  17.646  38.957  1.00  0.00           H
ATOM   4576  OW  SOL  1526      62.373  44.355  31.884  1.00  0.00           O
ATOM   4577  HW1 SOL  1526      62.812  44.413  31.035  1.00  0.00           H
ATOM   4578  HW2 SOL  1526      62.445  43.433  32.129  1.00  0.00           H
ATOM   4579  OW  SOL  1527      29.855  56.494  88.871  1.00  0.00           O
ATOM   4580  HW1 SOL  1527      30.698  56.081  89.055  1.00  0.00           H
ATOM   4581  HW2 SOL  1527      29.643  56.222  87.978  1.00  0.00           H
ATOM   4582  OW  SOL  1528      12.466   3.234  79.072  1.00  0.00           O
ATOM   4583  HW1 SOL  1528      12.465   3.543  79.978  1.00  0.00           H
ATOM   4584  HW2 SOL  1528      11.942   3.880  78.598  1.00  0.00           H
ATOM   4585  OW  SOL  1529      15.900  35.096  20.696  1.00  0.00           O
ATOM   4586  HW1 SOL  1529      15.514  35.561  21.438  1.00  0.00           H
ATOM   4587  HW2 SOL  1529      15.326  34.343  20.558  1.00  0.00           H
ATOM   4588  OW  SOL  1530      27.726  37.918  65.476  1.00  0.00           O
ATOM   4589  HW1 SOL  1530      28.406  38.588  65.401  1.00  0.00           H
ATOM   4590  HW2 SOL  1530      27.721  37.686  66.405  1.00  0.00           H
ATOM   4591  OW  SOL  1531      82.751  91.462  56.408  1.00  0.00           O
ATOM   4592  HW1 SOL  1531      83.697  91.441  56.261  1.00  0.00           H
ATOM   4593  HW2 SOL  1531      82.406  91.976  55.678  1.00  0.00           H
ATOM   4594  OW  SOL  1532      31.060  37.507  57.941  1.00  0.00           O
ATOM   4595  HW1 SOL  1532      31.888  37.083  57.717  1.00  0.00           H
ATOM   4596  HW2 SOL  1532      31.303  38.200  58.554  1.00  0.00           H
ATOM   4597  OW  SOL  1533       1.374   1.921  34.484  1.00  0.00           O
ATOM   4598  HW1 SOL  1533       1.636   2.497  33.766  1.00  0.00           H
ATOM   4599  HW2 SOL  1533       1.421   1.039  34.114  1.00  0.00           H
ATOM   4600  OW  SOL  1534      17.497  11.730  58.983  1.00  0.00           O
ATOM   4601  HW1 SOL  1534      16.896  11.108  58.574  1.00  0.00           H
ATOM   4602  HW2 SOL  1534      17.707  12.354  58.288  1.00  0.00           H
ATOM   4603  OW  SOL  1535      32.405  12.842  16.602  1.00  0.00           O
ATOM   4604  HW1 SOL  1535      31.898  13.110  17.368  1.00  0.00           H
ATOM   4605  HW2 SOL  1535      31.952  13.245  15.862  1.00  0.00           H
ATOM   4606  OW  SOL  1536      80.285  89.038  35.358  1.00  0.00           O
ATOM   4607  HW1 SOL  1536      80.730  88.296  34.947  1.00  0.00           H
ATOM   4608  HW2 SOL  1536      80.939  89.737  35.363  1.00  0.00           H
ATOM   4609  OW  SOL  1537       5.758  25.475  55.585  1.00  0.00           O
ATOM   4610  HW1 SOL  1537       5.117  24.804  55.350  1.00  0.00           H
ATOM   4611  HW2 SOL  1537       5.916  25.952  54.770  1.00  0.00           H
ATOM   4612  OW  SOL  1538      88.443   9.570  25.066  1.00  0.00           O
ATOM   4613  HW1 SOL  1538      87.558   9.733  24.739  1.00  0.00           H
ATOM   4614  HW2 SOL  1538      88.317   9.306  25.977  1.00  0.00           H
ATOM   4615  OW  SOL  1539      79.204  24.121  19.829  1.00  0.00           O
ATOM   4616  HW1 SOL  1539      79.838  23.809  19.183  1.00  0.00           H
ATOM   4617  HW2 SOL  1539      78.417  24.314  19.319  1.00  0.00           H
ATOM   4618  OW  SOL  1540      83.496  24.138  64.268  1.00  0.00           O
ATOM   4619  HW1 SOL  1540      84.353  24.286  63.867  1.00  0.00           H
ATOM   4620  HW2 SOL  1540      82.871  24.291  63.560  1.00  0.00           H
ATOM   4621  OW  SOL  1541       3.779   0.682  53.403  1.00  0.00           O
ATOM   4622  HW1 SOL  1541       2.836   0.625  53.557  1.00  0.00           H
ATOM   4623  HW2 SOL  1541       3.909   1.559  53.041  1.00  0.00           H
ATOM   4624  OW  SOL  1542      28.238  30.922  75.996  1.00  0.00           O
ATOM   4625  HW1 SOL  1542      28.928  31.257  76.568  1.00  0.00           H
ATOM   4626  HW2 SOL  1542      27.476  31.467  76.194  1.00  0.00           H
ATOM   4627  OW  SOL  1543      11.745  14.969  62.454  1.00  0.00           O
ATOM   4628  HW1 SOL  1543      10.951  14.436  62.415  1.00  0.00           H
ATOM   4629  HW2 SOL  1543      12.457  14.334  62.531  1.00  0.00           H
ATOM   4630  OW  SOL  1544      12.648   8.870  62.172  1.00  0.00           O
ATOM   4631  HW1 SOL  1544      13.584   9.072  62.174  1.00  0.00           H
ATOM   4632  HW2 SOL  1544      12.514   8.345  62.961  1.00  0.00           H
ATOM   4633  OW  SOL  1545      84.607  38.830  26.303  1.00  0.00           O
ATOM   4634  HW1 SOL  1545      85.488  38.806  25.930  1.00  0.00           H
ATOM   4635  HW2 SOL  1545      84.033  38.580  25.578  1.00  0.00           H
ATOM   4636  OW  SOL  1546       6.432  17.062  22.279  1.00  0.00           O
ATOM   4637  HW1 SOL  1546       6.008  17.055  21.421  1.00  0.00           H
ATOM   4638  HW2 SOL  1546       6.683  16.151  22.431  1.00  0.00           H
ATOM   4639  OW  SOL  1547      69.649  27.476   2.187  1.00  0.00           O
ATOM   4640  HW1 SOL  1547      69.815  27.955   2.998  1.00  0.00           H
ATOM   4641  HW2 SOL  1547      70.332  27.776   1.587  1.00  0.00           H
ATOM   4642  OW  SOL  1548      79.646  29.322  45.279  1.00  0.00           O
ATOM   4643  HW1 SOL  1548      80.463  28.999  44.900  1.00  0.00           H
ATOM   4644  HW2 SOL  1548      78.961  28.814  44.843  1.00  0.00           H
ATOM   4645  OW  SOL  1549       2.144   3.935  54.240  1.00  0.00           O
ATOM   4646  HW1 SOL  1549       1.878   3.455  53.455  1.00  0.00           H
ATOM   4647  HW2 SOL  1549       1.428   3.795  54.860  1.00  0.00           H
ATOM   4648  OW  SOL  1550      37.860  44.611  32.769  1.00  0.00           O
ATOM   4649  HW1 SOL  1550      37.961  45.506  33.093  1.00  0.00           H
ATOM   4650  HW2 SOL  1550      38.444  44.089  33.319  1.00  0.00           H
ATOM   4651  OW  SOL  1551      80.537  24.228  11.807  1.00  0.00           O
ATOM   4652  HW1 SOL  1551      81.107  24.882  11.403  1.00  0.00           H
ATOM   4653  HW2 SOL  1551      79.651  24.560  11.661  1.00  0.00           H
ATOM   4654  OW  SOL  1552      21.606  44.241  58.707  1.00  0.00           O
ATOM   4655  HW1 SOL  1552      22.040  43.733  58.022  1.00  0.00           H
ATOM   4656  HW2 SOL  1552      20.883  43.684  58.996  1.00  0.00           H
ATOM   4657  OW  SOL  1553       5.540  37.404  48.259  1.00  0.00           O
ATOM   4658  HW1 SOL  1553       5.800  37.133  49.140  1.00  0.00           H
ATOM   4659  HW2 SOL  1553       6.249  37.097  47.695  1.00  0.00           H
ATOM   4660  OW  SOL  1554       8.667  41.066  63.751  1.00  0.00           O
ATOM   4661  HW1 SOL  1554       8.856  41.283  62.839  1.00  0.00           H
ATOM   4662  HW2 SOL  1554       7.992  40.388  63.702  1.00  0.00           H
ATOM   4663  OW  SOL  1555      73.552  13.530  40.478  1.00  0.00           O
ATOM   4664  HW1 SOL  1555      74.392  13.592  40.933  1.00  0.00           H
ATOM   4665  HW2 SOL  1555      72.964  13.123  41.115  1.00  0.00           H
ATOM   4666  OW  SOL  1556       6.255   5.096  47.673  1.00  0.00           O
ATOM   4667  HW1 SOL  1556       7.061   5.400  48.089  1.00  0.00           H
ATOM   4668  HW2 SOL  1556       5.874   5.882  47.282  1.00  0.00           H
ATOM   4669  OW  SOL  1557      90.417  15.227  24.760  1.00  0.00           O
ATOM   4670  HW1 SOL  1557      90.268  16.165  24.643  1.00  0.00           H
ATOM   4671  HW2 SOL  1557      90.459  15.106  25.708  1.00  0.00           H
ATOM   4672  OW  SOL  1558      18.348  26.874  49.300  1.00  0.00           O
ATOM   4673  HW1 SOL  1558      18.742  26.939  48.430  1.00  0.00           H
ATOM   4674  HW2 SOL  1558      18.437  27.752  49.670  1.00  0.00           H
ATOM   4675  OW  SOL  1559       3.901  24.943  62.428  1.00  0.00           O
ATOM   4676  HW1 SOL  1559       4.764  24.860  62.023  1.00  0.00           H
ATOM   4677  HW2 SOL  1559       3.710  25.880  62.397  1.00  0.00           H
ATOM   4678  OW  SOL  1560      83.865   6.746  66.042  1.00  0.00           O
ATOM   4679  HW1 SOL  1560      83.800   7.691  65.902  1.00  0.00           H
ATOM   4680  HW2 SOL  1560      83.840   6.371  65.161  1.00  0.00           H
ATOM   4681  OW  SOL  1561       5.721  37.262  32.394  1.00  0.00           O
ATOM   4682  HW1 SOL  1561       6.272  37.286  33.177  1.00  0.00           H
ATOM   4683  HW2 SOL  1561       6.143  37.868  31.785  1.00  0.00           H
ATOM   4684  OW  SOL  1562      18.676  27.550  30.089  1.00  0.00           O
ATOM   4685  HW1 SOL  1562      18.232  26.800  29.693  1.00  0.00           H
ATOM   4686  HW2 SOL  1562      18.031  28.257  30.054  1.00  0.00           H
ATOM   4687  OW  SOL  1563      92.103  11.748  40.189  1.00  0.00           O
ATOM   4688  HW1 SOL  1563      91.808  10.964  39.726  1.00  0.00           H
ATOM   4689  HW2 SOL  1563      91.307  12.263  40.320  1.00  0.00           H
ATOM   4690  OW  SOL  1564      91.915  57.099  51.746  1.00  0.00           O
ATOM   4691  HW1 SOL  1564      91.286  56.482  52.121  1.00  0.00           H
ATOM   4692  HW2 SOL  1564      92.692  56.570  51.565  1.00  0.00           H
ATOM   4693  OW  SOL  1565      16.069  41.312  41.236  1.00  0.00           O
ATOM   4694  HW1 SOL  1565      15.761  41.117  40.351  1.00  0.00           H
ATOM   4695  HW2 SOL  1565      16.162  40.456  41.652  1.00  0.00           H
ATOM   4696  OW  SOL  1566      91.672  42.076  65.300  1.00  0.00           O
ATOM   4697  HW1 SOL  1566      92.212  42.720  64.842  1.00  0.00           H
ATOM   4698  HW2 SOL  1566      91.580  42.426  66.186  1.00  0.00           H
ATOM   4699  OW  SOL  1567       3.215  36.574  33.654  1.00  0.00           O
ATOM   4700  HW1 SOL  1567       2.838  35.752  33.341  1.00  0.00           H
ATOM   4701  HW2 SOL  1567       3.909  36.774  33.027  1.00  0.00           H
ATOM   4702  OW  SOL  1568       8.298  10.839  57.610  1.00  0.00           O
ATOM   4703  HW1 SOL  1568       8.891  10.142  57.330  1.00  0.00           H
ATOM   4704  HW2 SOL  1568       8.275  11.445  56.871  1.00  0.00           H
ATOM   4705  OW  SOL  1569       2.115  33.797  33.330  1.00  0.00           O
ATOM   4706  HW1 SOL  1569       1.196  33.625  33.531  1.00  0.00           H
ATOM   4707  HW2 SOL  1569       2.464  32.949  33.054  1.00  0.00           H
ATOM   4708  OW  SOL  1570      13.264  30.475  81.673  1.00  0.00           O
ATOM   4709  HW1 SOL  1570      12.643  30.760  82.343  1.00  0.00           H
ATOM   4710  HW2 SOL  1570      13.950  31.142  81.681  1.00  0.00           H
ATOM   4711  OW  SOL  1571      18.125  26.947  45.691  1.00  0.00           O
ATOM   4712  HW1 SOL  1571      18.627  27.150  44.901  1.00  0.00           H
ATOM   4713  HW2 SOL  1571      17.753  26.081  45.523  1.00  0.00           H
ATOM   4714  OW  SOL  1572      89.169  46.146  59.519  1.00  0.00           O
ATOM   4715  HW1 SOL  1572      88.676  45.514  60.042  1.00  0.00           H
ATOM   4716  HW2 SOL  1572      89.641  45.613  58.880  1.00  0.00           H
ATOM   4717  OW  SOL  1573      74.604  12.133  55.021  1.00  0.00           O
ATOM   4718  HW1 SOL  1573      75.383  11.820  55.482  1.00  0.00           H
ATOM   4719  HW2 SOL  1573      74.871  12.970  54.641  1.00  0.00           H
ATOM   4720  OW  SOL  1574      17.177  28.707  52.144  1.00  0.00           O
ATOM   4721  HW1 SOL  1574      17.769  27.962  52.247  1.00  0.00           H
ATOM   4722  HW2 SOL  1574      17.684  29.350  51.650  1.00  0.00           H
ATOM   4723  OW  SOL  1575      14.707  19.629  41.671  1.00  0.00           O
ATOM   4724  HW1 SOL  1575      13.751  19.660  41.665  1.00  0.00           H
ATOM   4725  HW2 SOL  1575      14.941  19.273  40.813  1.00  0.00           H
ATOM   4726  OW  SOL  1576      82.314  33.656  46.632  1.00  0.00           O
ATOM   4727  HW1 SOL  1576      83.134  33.292  46.964  1.00  0.00           H
ATOM   4728  HW2 SOL  1576      82.583  34.289  45.966  1.00  0.00           H
ATOM   4729  OW  SOL  1577       5.103  43.013  30.941  1.00  0.00           O
ATOM   4730  HW1 SOL  1577       5.580  43.841  30.997  1.00  0.00           H
ATOM   4731  HW2 SOL  1577       5.389  42.519  31.708  1.00  0.00           H
ATOM   4732  OW  SOL  1578      91.338  39.081  55.499  1.00  0.00           O
ATOM   4733  HW1 SOL  1578      90.967  38.822  54.656  1.00  0.00           H
ATOM   4734  HW2 SOL  1578      92.236  39.344  55.296  1.00  0.00           H
ATOM   4735  OW  SOL  1579      27.200  35.375  45.891  1.00  0.00           O
ATOM   4736  HW1 SOL  1579      26.879  34.484  46.028  1.00  0.00           H
ATOM   4737  HW2 SOL  1579      26.408  35.910  45.838  1.00  0.00           H
ATOM   4738  OW  SOL  1580      17.127   7.429  49.990  1.00  0.00           O
ATOM   4739  HW1 SOL  1580      17.319   8.345  49.788  1.00  0.00           H
ATOM   4740  HW2 SOL  1580      17.128   6.990  49.139  1.00  0.00           H
ATOM   4741  OW  SOL  1581       3.472  27.824  62.386  1.00  0.00           O
ATOM   4742  HW1 SOL  1581       3.994  28.530  62.005  1.00  0.00           H
ATOM   4743  HW2 SOL  1581       3.386  28.061  63.310  1.00  0.00           H
ATOM   4744  OW  SOL  1582      72.097  45.263  51.402  1.00  0.00           O
ATOM   4745  HW1 SOL  1582      72.449  45.193  52.289  1.00  0.00           H
ATOM   4746  HW2 SOL  1582      72.838  45.053  50.833  1.00  0.00           H
ATOM   4747  OW  SOL  1583      26.387  87.359  52.512  1.00  0.00           O
ATOM   4748  HW1 SOL  1583      26.856  88.153  52.255  1.00  0.00           H
ATOM   4749  HW2 SOL  1583      25.549  87.416  52.052  1.00  0.00           H
ATOM   4750  OW  SOL  1584      32.498  52.699  48.079  1.00  0.00           O
ATOM   4751  HW1 SOL  1584      32.441  53.398  47.428  1.00  0.00           H
ATOM   4752  HW2 SOL  1584      32.086  51.945  47.658  1.00  0.00           H
ATOM   4753  OW  SOL  1585      21.711  22.458  33.150  1.00  0.00           O
ATOM   4754  HW1 SOL  1585      22.045  22.068  33.958  1.00  0.00           H
ATOM   4755  HW2 SOL  1585      22.486  22.820  32.720  1.00  0.00           H
ATOM   4756  OW  SOL  1586       1.903  36.904  57.715  1.00  0.00           O
ATOM   4757  HW1 SOL  1586       2.455  37.028  58.487  1.00  0.00           H
ATOM   4758  HW2 SOL  1586       1.622  37.787  57.476  1.00  0.00           H
ATOM   4759  OW  SOL  1587       9.916  21.000  44.905  1.00  0.00           O
ATOM   4760  HW1 SOL  1587      10.598  21.402  45.443  1.00  0.00           H
ATOM   4761  HW2 SOL  1587       9.382  20.504  45.526  1.00  0.00           H
ATOM   4762  OW  SOL  1588      81.944  28.959  23.406  1.00  0.00           O
ATOM   4763  HW1 SOL  1588      82.518  29.562  23.880  1.00  0.00           H
ATOM   4764  HW2 SOL  1588      81.749  29.411  22.585  1.00  0.00           H
ATOM   4765  OW  SOL  1589      11.345  20.993  38.733  1.00  0.00           O
ATOM   4766  HW1 SOL  1589      10.464  20.619  38.750  1.00  0.00           H
ATOM   4767  HW2 SOL  1589      11.716  20.772  39.587  1.00  0.00           H
ATOM   4768  OW  SOL  1590      73.824  22.567  35.898  1.00  0.00           O
ATOM   4769  HW1 SOL  1590      74.317  23.164  36.461  1.00  0.00           H
ATOM   4770  HW2 SOL  1590      72.934  22.585  36.250  1.00  0.00           H
ATOM   4771  OW  SOL  1591       0.595  19.518  32.874  1.00  0.00           O
ATOM   4772  HW1 SOL  1591       0.264  18.646  33.088  1.00  0.00           H
ATOM   4773  HW2 SOL  1591       0.130  19.762  32.073  1.00  0.00           H
ATOM   4774  OW  SOL  1592      16.692   9.647  30.722  1.00  0.00           O
ATOM   4775  HW1 SOL  1592      16.929   8.931  30.132  1.00  0.00           H
ATOM   4776  HW2 SOL  1592      15.740   9.715  30.647  1.00  0.00           H
ATOM   4777  OW  SOL  1593      76.076  19.743  39.368  1.00  0.00           O
ATOM   4778  HW1 SOL  1593      75.468  19.570  38.649  1.00  0.00           H
ATOM   4779  HW2 SOL  1593      75.925  20.661  39.593  1.00  0.00           H
ATOM   4780  OW  SOL  1594       3.886  54.044  45.125  1.00  0.00           O
ATOM   4781  HW1 SOL  1594       4.043  53.770  46.029  1.00  0.00           H
ATOM   4782  HW2 SOL  1594       3.290  53.381  44.774  1.00  0.00           H
ATOM   4783  OW  SOL  1595      13.933  44.008  46.948  1.00  0.00           O
ATOM   4784  HW1 SOL  1595      14.525  43.402  47.393  1.00  0.00           H
ATOM   4785  HW2 SOL  1595      13.470  44.456  47.656  1.00  0.00           H
ATOM   4786  OW  SOL  1596       3.161  22.684  28.900  1.00  0.00           O
ATOM   4787  HW1 SOL  1596       3.641  22.009  29.381  1.00  0.00           H
ATOM   4788  HW2 SOL  1596       2.755  23.221  29.581  1.00  0.00           H
ATOM   4789  OW  SOL  1597      17.120  24.485  45.373  1.00  0.00           O
ATOM   4790  HW1 SOL  1597      17.233  23.651  44.916  1.00  0.00           H
ATOM   4791  HW2 SOL  1597      16.846  24.239  46.256  1.00  0.00           H
ATOM   4792  OW  SOL  1598       0.700  42.340  22.702  1.00  0.00           O
ATOM   4793  HW1 SOL  1598       0.666  42.378  21.747  1.00  0.00           H
ATOM   4794  HW2 SOL  1598       1.523  41.890  22.895  1.00  0.00           H
ATOM   4795  OW  SOL  1599       6.909  38.680  62.881  1.00  0.00           O
ATOM   4796  HW1 SOL  1599       6.608  37.875  63.304  1.00  0.00           H
ATOM   4797  HW2 SOL  1599       6.133  39.240  62.853  1.00  0.00           H
ATOM   4798  OW  SOL  1600      15.625  14.663  73.022  1.00  0.00           O
ATOM   4799  HW1 SOL  1600      14.880  15.254  72.913  1.00  0.00           H
ATOM   4800  HW2 SOL  1600      16.278  14.982  72.399  1.00  0.00           H
ATOM   4801  OW  SOL  1601      87.885  84.796  15.791  1.00  0.00           O
ATOM   4802  HW1 SOL  1601      88.662  84.239  15.835  1.00  0.00           H
ATOM   4803  HW2 SOL  1601      87.388  84.577  16.579  1.00  0.00           H
ATOM   4804  OW  SOL  1602      91.937  21.028  23.618  1.00  0.00           O
ATOM   4805  HW1 SOL  1602      92.472  21.614  23.083  1.00  0.00           H
ATOM   4806  HW2 SOL  1602      92.000  20.179  23.180  1.00  0.00           H
ATOM   4807  OW  SOL  1603      11.120  16.875  54.741  1.00  0.00           O
ATOM   4808  HW1 SOL  1603      11.790  16.202  54.864  1.00  0.00           H
ATOM   4809  HW2 SOL  1603      10.565  16.535  54.038  1.00  0.00           H
ATOM   4810  OW  SOL  1604      83.610  81.436  37.549  1.00  0.00           O
ATOM   4811  HW1 SOL  1604      84.344  80.876  37.296  1.00  0.00           H
ATOM   4812  HW2 SOL  1604      82.861  80.842  37.600  1.00  0.00           H
ATOM   4813  OW  SOL  1605      31.824  28.986  43.839  1.00  0.00           O
ATOM   4814  HW1 SOL  1605      31.906  28.895  44.788  1.00  0.00           H
ATOM   4815  HW2 SOL  1605      32.293  28.231  43.484  1.00  0.00           H
ATOM   4816  OW  SOL  1606      76.904  30.284  58.295  1.00  0.00           O
ATOM   4817  HW1 SOL  1606      76.743  29.376  58.039  1.00  0.00           H
ATOM   4818  HW2 SOL  1606      77.727  30.254  58.783  1.00  0.00           H
ATOM   4819  OW  SOL  1607      45.806  44.080  36.024  1.00  0.00           O
ATOM   4820  HW1 SOL  1607      45.138  44.526  36.545  1.00  0.00           H
ATOM   4821  HW2 SOL  1607      45.314  43.632  35.336  1.00  0.00           H
ATOM   4822  OW  SOL  1608      84.971  18.889  48.918  1.00  0.00           O
ATOM   4823  HW1 SOL  1608      85.532  19.136  49.653  1.00  0.00           H
ATOM   4824  HW2 SOL  1608      84.142  18.636  49.325  1.00  0.00           H
ATOM   4825  OW  SOL  1609      83.926  36.247  41.538  1.00  0.00           O
ATOM   4826  HW1 SOL  1609      83.936  35.388  41.960  1.00  0.00           H
ATOM   4827  HW2 SOL  1609      83.518  36.091  40.686  1.00  0.00           H
ATOM   4828  OW  SOL  1610      92.753  24.701  33.986  1.00  0.00           O
ATOM   4829  HW1 SOL  1610      93.489  24.288  34.437  1.00  0.00           H
ATOM   4830  HW2 SOL  1610      91.998  24.156  34.208  1.00  0.00           H
ATOM   4831  OW  SOL  1611      81.486  29.032  37.460  1.00  0.00           O
ATOM   4832  HW1 SOL  1611      81.465  28.571  36.621  1.00  0.00           H
ATOM   4833  HW2 SOL  1611      82.333  29.477  37.467  1.00  0.00           H
ATOM   4834  OW  SOL  1612      85.994   7.321  40.532  1.00  0.00           O
ATOM   4835  HW1 SOL  1612      86.821   7.498  40.084  1.00  0.00           H
ATOM   4836  HW2 SOL  1612      85.943   7.988  41.216  1.00  0.00           H
ATOM   4837  OW  SOL  1613       2.182  49.210  31.416  1.00  0.00           O
ATOM   4838  HW1 SOL  1613       2.085  49.381  32.353  1.00  0.00           H
ATOM   4839  HW2 SOL  1613       2.854  49.827  31.128  1.00  0.00           H
ATOM   4840  OW  SOL  1614      78.027  41.214  41.730  1.00  0.00           O
ATOM   4841  HW1 SOL  1614      77.435  41.326  42.474  1.00  0.00           H
ATOM   4842  HW2 SOL  1614      78.408  40.345  41.856  1.00  0.00           H
ATOM   4843  OW  SOL  1615      83.803  25.961  36.761  1.00  0.00           O
ATOM   4844  HW1 SOL  1615      83.832  25.058  37.077  1.00  0.00           H
ATOM   4845  HW2 SOL  1615      84.656  26.099  36.348  1.00  0.00           H
ATOM   4846  OW  SOL  1616       6.533  63.149  64.584  1.00  0.00           O
ATOM   4847  HW1 SOL  1616       7.183  63.133  65.286  1.00  0.00           H
ATOM   4848  HW2 SOL  1616       5.928  63.848  64.833  1.00  0.00           H
ATOM   4849  OW  SOL  1617      13.659  29.489  91.491  1.00  0.00           O
ATOM   4850  HW1 SOL  1617      13.365  30.141  92.126  1.00  0.00           H
ATOM   4851  HW2 SOL  1617      13.317  29.798  90.653  1.00  0.00           H
ATOM   4852  OW  SOL  1618      17.838  44.756  53.050  1.00  0.00           O
ATOM   4853  HW1 SOL  1618      17.310  44.047  52.681  1.00  0.00           H
ATOM   4854  HW2 SOL  1618      17.473  44.898  53.923  1.00  0.00           H
ATOM   4855  OW  SOL  1619       8.652  26.659  54.073  1.00  0.00           O
ATOM   4856  HW1 SOL  1619       9.523  26.313  53.879  1.00  0.00           H
ATOM   4857  HW2 SOL  1619       8.087  26.280  53.400  1.00  0.00           H
ATOM   4858  OW  SOL  1620      31.622  36.637  25.939  1.00  0.00           O
ATOM   4859  HW1 SOL  1620      31.236  36.778  26.803  1.00  0.00           H
ATOM   4860  HW2 SOL  1620      30.917  36.842  25.325  1.00  0.00           H
ATOM   4861  OW  SOL  1621      32.781  40.117  35.141  1.00  0.00           O
ATOM   4862  HW1 SOL  1621      33.046  40.932  35.568  1.00  0.00           H
ATOM   4863  HW2 SOL  1621      33.603  39.721  34.849  1.00  0.00           H
ATOM   4864  OW  SOL  1622      11.949  46.345  44.117  1.00  0.00           O
ATOM   4865  HW1 SOL  1622      11.772  46.457  43.183  1.00  0.00           H
ATOM   4866  HW2 SOL  1622      12.016  45.398  44.237  1.00  0.00           H
ATOM   4867  OW  SOL  1623      22.862  33.154  36.314  1.00  0.00           O
ATOM   4868  HW1 SOL  1623      22.950  34.000  35.875  1.00  0.00           H
ATOM   4869  HW2 SOL  1623      21.971  32.870  36.112  1.00  0.00           H
ATOM   4870  OW  SOL  1624      86.789  19.006  18.617  1.00  0.00           O
ATOM   4871  HW1 SOL  1624      85.930  18.754  18.957  1.00  0.00           H
ATOM   4872  HW2 SOL  1624      87.349  19.056  19.392  1.00  0.00           H
ATOM   4873  OW  SOL  1625      24.398  14.449  43.931  1.00  0.00           O
ATOM   4874  HW1 SOL  1625      25.327  14.515  43.710  1.00  0.00           H
ATOM   4875  HW2 SOL  1625      24.385  14.012  44.783  1.00  0.00           H
ATOM   4876  OW  SOL  1626       3.956  16.877  54.941  1.00  0.00           O
ATOM   4877  HW1 SOL  1626       3.437  17.675  54.845  1.00  0.00           H
ATOM   4878  HW2 SOL  1626       4.480  17.024  55.728  1.00  0.00           H
ATOM   4879  OW  SOL  1627      27.916   1.723  52.116  1.00  0.00           O
ATOM   4880  HW1 SOL  1627      27.366   1.514  51.361  1.00  0.00           H
ATOM   4881  HW2 SOL  1627      27.378   2.306  52.652  1.00  0.00           H
ATOM   4882  OW  SOL  1628       4.588  24.010  27.051  1.00  0.00           O
ATOM   4883  HW1 SOL  1628       3.968  23.423  27.483  1.00  0.00           H
ATOM   4884  HW2 SOL  1628       4.285  24.889  27.279  1.00  0.00           H
ATOM   4885  OW  SOL  1629      80.137  22.251  43.747  1.00  0.00           O
ATOM   4886  HW1 SOL  1629      79.896  22.273  42.821  1.00  0.00           H
ATOM   4887  HW2 SOL  1629      81.092  22.180  43.744  1.00  0.00           H
ATOM   4888  OW  SOL  1630       9.488  13.890  12.617  1.00  0.00           O
ATOM   4889  HW1 SOL  1630       9.890  14.742  12.444  1.00  0.00           H
ATOM   4890  HW2 SOL  1630       8.628  14.101  12.980  1.00  0.00           H
ATOM   4891  OW  SOL  1631      26.732  15.011  49.299  1.00  0.00           O
ATOM   4892  HW1 SOL  1631      27.628  14.985  48.965  1.00  0.00           H
ATOM   4893  HW2 SOL  1631      26.430  14.104  49.247  1.00  0.00           H
ATOM   4894  OW  SOL  1632      76.081  30.287  22.646  1.00  0.00           O
ATOM   4895  HW1 SOL  1632      76.344  30.699  23.468  1.00  0.00           H
ATOM   4896  HW2 SOL  1632      76.688  30.640  21.995  1.00  0.00           H
ATOM   4897  OW  SOL  1633      22.177  16.515  59.329  1.00  0.00           O
ATOM   4898  HW1 SOL  1633      22.540  17.201  58.769  1.00  0.00           H
ATOM   4899  HW2 SOL  1633      22.359  16.812  60.221  1.00  0.00           H
ATOM   4900  OW  SOL  1634       9.069  52.992  67.254  1.00  0.00           O
ATOM   4901  HW1 SOL  1634       9.698  52.717  67.921  1.00  0.00           H
ATOM   4902  HW2 SOL  1634       8.228  53.013  67.710  1.00  0.00           H
ATOM   4903  OW  SOL  1635       8.129  18.834  68.400  1.00  0.00           O
ATOM   4904  HW1 SOL  1635       7.634  18.786  67.582  1.00  0.00           H
ATOM   4905  HW2 SOL  1635       8.257  19.771  68.548  1.00  0.00           H
ATOM   4906  OW  SOL  1636      90.904   2.547  49.825  1.00  0.00           O
ATOM   4907  HW1 SOL  1636      91.055   3.204  50.505  1.00  0.00           H
ATOM   4908  HW2 SOL  1636      90.931   1.711  50.290  1.00  0.00           H
ATOM   4909  OW  SOL  1637      78.113  40.728  74.948  1.00  0.00           O
ATOM   4910  HW1 SOL  1637      78.254  40.881  74.014  1.00  0.00           H
ATOM   4911  HW2 SOL  1637      77.164  40.637  75.036  1.00  0.00           H
ATOM   4912  OW  SOL  1638      21.060  56.866  56.375  1.00  0.00           O
ATOM   4913  HW1 SOL  1638      21.711  56.958  55.681  1.00  0.00           H
ATOM   4914  HW2 SOL  1638      20.222  56.821  55.914  1.00  0.00           H
ATOM   4915  OW  SOL  1639      24.782  29.034  38.118  1.00  0.00           O
ATOM   4916  HW1 SOL  1639      25.508  28.862  37.519  1.00  0.00           H
ATOM   4917  HW2 SOL  1639      24.822  29.977  38.280  1.00  0.00           H
ATOM   4918  OW  SOL  1640      57.781  36.430  49.721  1.00  0.00           O
ATOM   4919  HW1 SOL  1640      57.787  36.851  48.862  1.00  0.00           H
ATOM   4920  HW2 SOL  1640      56.881  36.533  50.033  1.00  0.00           H
ATOM   4921  OW  SOL  1641       2.845  51.541  66.055  1.00  0.00           O
ATOM   4922  HW1 SOL  1641       3.777  51.368  65.921  1.00  0.00           H
ATOM   4923  HW2 SOL  1641       2.416  50.709  65.855  1.00  0.00           H
ATOM   4924  OW  SOL  1642      29.354  17.282  71.008  1.00  0.00           O
ATOM   4925  HW1 SOL  1642      28.765  16.537  70.887  1.00  0.00           H
ATOM   4926  HW2 SOL  1642      30.000  17.194  70.306  1.00  0.00           H
ATOM   4927  OW  SOL  1643       6.699  23.957  63.846  1.00  0.00           O
ATOM   4928  HW1 SOL  1643       6.610  24.785  64.317  1.00  0.00           H
ATOM   4929  HW2 SOL  1643       6.527  24.181  62.932  1.00  0.00           H
ATOM   4930  OW  SOL  1644      85.725  24.261  82.384  1.00  0.00           O
ATOM   4931  HW1 SOL  1644      84.941  24.312  81.837  1.00  0.00           H
ATOM   4932  HW2 SOL  1644      85.872  23.323  82.505  1.00  0.00           H
ATOM   4933  OW  SOL  1645      11.355  47.263  62.247  1.00  0.00           O
ATOM   4934  HW1 SOL  1645      12.089  47.458  61.665  1.00  0.00           H
ATOM   4935  HW2 SOL  1645      11.413  47.923  62.938  1.00  0.00           H
ATOM   4936  OW  SOL  1646       2.783  29.494  75.949  1.00  0.00           O
ATOM   4937  HW1 SOL  1646       3.558  30.028  75.776  1.00  0.00           H
ATOM   4938  HW2 SOL  1646       2.069  30.126  76.030  1.00  0.00           H
ATOM   4939  OW  SOL  1647       9.950  18.758   0.353  1.00  0.00           O
ATOM   4940  HW1 SOL  1647       9.989  18.713  -0.603  1.00  0.00           H
ATOM   4941  HW2 SOL  1647      10.661  19.352   0.594  1.00  0.00           H
ATOM   4942  OW  SOL  1648      83.948  40.876  42.128  1.00  0.00           O
ATOM   4943  HW1 SOL  1648      84.372  40.557  41.331  1.00  0.00           H
ATOM   4944  HW2 SOL  1648      83.428  41.626  41.840  1.00  0.00           H
ATOM   4945  OW  SOL  1649      35.797  35.605  81.562  1.00  0.00           O
ATOM   4946  HW1 SOL  1649      36.010  34.978  82.253  1.00  0.00           H
ATOM   4947  HW2 SOL  1649      35.864  35.102  80.751  1.00  0.00           H
ATOM   4948  OW  SOL  1650      15.359  13.968  82.774  1.00  0.00           O
ATOM   4949  HW1 SOL  1650      15.878  13.171  82.883  1.00  0.00           H
ATOM   4950  HW2 SOL  1650      14.513  13.661  82.448  1.00  0.00           H
ATOM   4951  OW  SOL  1651       8.238  15.153  64.983  1.00  0.00           O
ATOM   4952  HW1 SOL  1651       8.130  15.772  65.705  1.00  0.00           H
ATOM   4953  HW2 SOL  1651       9.022  15.454  64.524  1.00  0.00           H
ATOM   4954  OW  SOL  1652      90.500  21.082  62.489  1.00  0.00           O
ATOM   4955  HW1 SOL  1652      89.622  20.908  62.827  1.00  0.00           H
ATOM   4956  HW2 SOL  1652      91.059  20.441  62.928  1.00  0.00           H
ATOM   4957  OW  SOL  1653      11.296  88.542  83.287  1.00  0.00           O
ATOM   4958  HW1 SOL  1653      11.242  88.834  82.377  1.00  0.00           H
ATOM   4959  HW2 SOL  1653      10.752  87.755  83.319  1.00  0.00           H
ATOM   4960  OW  SOL  1654      82.296  30.682  42.708  1.00  0.00           O
ATOM   4961  HW1 SOL  1654      81.440  31.100  42.799  1.00  0.00           H
ATOM   4962  HW2 SOL  1654      82.861  31.159  43.315  1.00  0.00           H
ATOM   4963  OW  SOL  1655      36.073  37.556  44.164  1.00  0.00           O
ATOM   4964  HW1 SOL  1655      35.585  37.296  43.383  1.00  0.00           H
ATOM   4965  HW2 SOL  1655      35.792  36.938  44.839  1.00  0.00           H
ATOM   4966  OW  SOL  1656      18.259  30.120  67.042  1.00  0.00           O
ATOM   4967  HW1 SOL  1656      18.561  30.556  66.246  1.00  0.00           H
ATOM   4968  HW2 SOL  1656      18.963  30.263  67.675  1.00  0.00           H
ATOM   4969  OW  SOL  1657      26.870  18.170  67.924  1.00  0.00           O
ATOM   4970  HW1 SOL  1657      27.484  18.418  67.233  1.00  0.00           H
ATOM   4971  HW2 SOL  1657      26.598  19.001  68.314  1.00  0.00           H
ATOM   4972  OW  SOL  1658      83.215  37.853  44.394  1.00  0.00           O
ATOM   4973  HW1 SOL  1658      83.799  37.296  43.878  1.00  0.00           H
ATOM   4974  HW2 SOL  1658      82.376  37.393  44.386  1.00  0.00           H
ATOM   4975  OW  SOL  1659      92.012  41.388  75.004  1.00  0.00           O
ATOM   4976  HW1 SOL  1659      91.694  42.274  75.177  1.00  0.00           H
ATOM   4977  HW2 SOL  1659      92.958  41.442  75.137  1.00  0.00           H
ATOM   4978  OW  SOL  1660       5.098  42.473  82.878  1.00  0.00           O
ATOM   4979  HW1 SOL  1660       5.726  41.751  82.862  1.00  0.00           H
ATOM   4980  HW2 SOL  1660       5.635  43.256  82.996  1.00  0.00           H
ATOM   4981  OW  SOL  1661      92.741  59.660  73.553  1.00  0.00           O
ATOM   4982  HW1 SOL  1661      91.970  59.159  73.289  1.00  0.00           H
ATOM   4983  HW2 SOL  1661      92.637  60.507  73.119  1.00  0.00           H
ATOM   4984  OW  SOL  1662      11.174   0.806  73.196  1.00  0.00           O
ATOM   4985  HW1 SOL  1662      11.049   1.537  72.591  1.00  0.00           H
ATOM   4986  HW2 SOL  1662      10.315   0.386  73.246  1.00  0.00           H
ATOM   4987  OW  SOL  1663      26.240  32.881  75.521  1.00  0.00           O
ATOM   4988  HW1 SOL  1663      26.202  33.834  75.433  1.00  0.00           H
ATOM   4989  HW2 SOL  1663      25.339  32.591  75.375  1.00  0.00           H
ATOM   4990  OW  SOL  1664      28.290  33.566  59.841  1.00  0.00           O
ATOM   4991  HW1 SOL  1664      27.935  33.576  58.952  1.00  0.00           H
ATOM   4992  HW2 SOL  1664      28.888  34.313  59.870  1.00  0.00           H
ATOM   4993  OW  SOL  1665      76.882  33.085  49.264  1.00  0.00           O
ATOM   4994  HW1 SOL  1665      77.028  32.359  49.870  1.00  0.00           H
ATOM   4995  HW2 SOL  1665      76.444  33.753  49.791  1.00  0.00           H
ATOM   4996  OW  SOL  1666      41.337  38.477  79.159  1.00  0.00           O
ATOM   4997  HW1 SOL  1666      41.383  39.325  79.601  1.00  0.00           H
ATOM   4998  HW2 SOL  1666      40.431  38.411  78.859  1.00  0.00           H
ATOM   4999  OW  SOL  1667      24.149  43.610  60.175  1.00  0.00           O
ATOM   5000  HW1 SOL  1667      23.389  43.986  59.732  1.00  0.00           H
ATOM   5001  HW2 SOL  1667      24.012  42.664  60.126  1.00  0.00           H
ATOM   5002  OW  SOL  1668       9.862  13.490  42.757  1.00  0.00           O
ATOM   5003  HW1 SOL  1668      10.500  13.026  42.215  1.00  0.00           H
ATOM   5004  HW2 SOL  1668      10.141  14.405  42.725  1.00  0.00           H
ATOM   5005  OW  SOL  1669       9.897  31.534  74.556  1.00  0.00           O
ATOM   5006  HW1 SOL  1669      10.258  31.299  73.701  1.00  0.00           H
ATOM   5007  HW2 SOL  1669       9.005  31.827  74.368  1.00  0.00           H
ATOM   5008  OW  SOL  1670      19.144  34.846  77.448  1.00  0.00           O
ATOM   5009  HW1 SOL  1670      19.488  35.578  76.935  1.00  0.00           H
ATOM   5010  HW2 SOL  1670      18.889  34.195  76.794  1.00  0.00           H
ATOM   5011  OW  SOL  1671      53.015  35.804  68.944  1.00  0.00           O
ATOM   5012  HW1 SOL  1671      52.193  35.722  68.461  1.00  0.00           H
ATOM   5013  HW2 SOL  1671      53.638  36.145  68.303  1.00  0.00           H
ATOM   5014  OW  SOL  1672      88.523  31.276  66.073  1.00  0.00           O
ATOM   5015  HW1 SOL  1672      88.268  30.816  65.274  1.00  0.00           H
ATOM   5016  HW2 SOL  1672      89.180  31.911  65.785  1.00  0.00           H
ATOM   5017  OW  SOL  1673      12.501  19.440  60.784  1.00  0.00           O
ATOM   5018  HW1 SOL  1673      12.298  20.338  61.047  1.00  0.00           H
ATOM   5019  HW2 SOL  1673      13.359  19.501  60.363  1.00  0.00           H
ATOM   5020  OW  SOL  1674      75.440  32.229  59.491  1.00  0.00           O
ATOM   5021  HW1 SOL  1674      75.714  31.440  59.023  1.00  0.00           H
ATOM   5022  HW2 SOL  1674      74.785  31.920  60.118  1.00  0.00           H
ATOM   5023  OW  SOL  1675      22.730  14.445  38.308  1.00  0.00           O
ATOM   5024  HW1 SOL  1675      22.856  14.844  39.169  1.00  0.00           H
ATOM   5025  HW2 SOL  1675      22.887  15.158  37.688  1.00  0.00           H
ATOM   5026  OW  SOL  1676      23.213  16.165  69.442  1.00  0.00           O
ATOM   5027  HW1 SOL  1676      23.208  16.186  68.485  1.00  0.00           H
ATOM   5028  HW2 SOL  1676      24.122  15.974  69.673  1.00  0.00           H
ATOM   5029  OW  SOL  1677      35.418  60.425  75.634  1.00  0.00           O
ATOM   5030  HW1 SOL  1677      36.121  60.275  76.266  1.00  0.00           H
ATOM   5031  HW2 SOL  1677      34.643  60.038  76.039  1.00  0.00           H
ATOM   5032  OW  SOL  1678      89.214  14.252  53.262  1.00  0.00           O
ATOM   5033  HW1 SOL  1678      89.631  15.063  52.970  1.00  0.00           H
ATOM   5034  HW2 SOL  1678      89.093  13.742  52.461  1.00  0.00           H
ATOM   5035  OW  SOL  1679      13.093  13.876  70.361  1.00  0.00           O
ATOM   5036  HW1 SOL  1679      12.964  14.655  70.901  1.00  0.00           H
ATOM   5037  HW2 SOL  1679      13.779  14.124  69.742  1.00  0.00           H
ATOM   5038  OW  SOL  1680      87.436  55.867  72.798  1.00  0.00           O
ATOM   5039  HW1 SOL  1680      87.071  55.583  71.960  1.00  0.00           H
ATOM   5040  HW2 SOL  1680      87.113  56.761  72.911  1.00  0.00           H
ATOM   5041  OW  SOL  1681      22.377  20.413  63.722  1.00  0.00           O
ATOM   5042  HW1 SOL  1681      22.100  19.746  63.093  1.00  0.00           H
ATOM   5043  HW2 SOL  1681      22.063  20.090  64.567  1.00  0.00           H
ATOM   5044  OW  SOL  1682      86.467  35.070  66.985  1.00  0.00           O
ATOM   5045  HW1 SOL  1682      86.636  35.996  67.156  1.00  0.00           H
ATOM   5046  HW2 SOL  1682      85.779  35.070  66.320  1.00  0.00           H
ATOM   5047  OW  SOL  1683      59.036  28.819  57.981  1.00  0.00           O
ATOM   5048  HW1 SOL  1683      59.610  28.473  57.298  1.00  0.00           H
ATOM   5049  HW2 SOL  1683      58.355  28.153  58.082  1.00  0.00           H
ATOM   5050  OW  SOL  1684      10.621  27.876  86.599  1.00  0.00           O
ATOM   5051  HW1 SOL  1684      11.243  28.405  86.099  1.00  0.00           H
ATOM   5052  HW2 SOL  1684      11.170  27.291  87.122  1.00  0.00           H
ATOM   5053  OW  SOL  1685       8.851  18.967  59.642  1.00  0.00           O
ATOM   5054  HW1 SOL  1685       9.372  18.282  59.224  1.00  0.00           H
ATOM   5055  HW2 SOL  1685       9.347  19.772  59.490  1.00  0.00           H
ATOM   5056  OW  SOL  1686      73.593  15.981  67.450  1.00  0.00           O
ATOM   5057  HW1 SOL  1686      73.519  15.717  68.366  1.00  0.00           H
ATOM   5058  HW2 SOL  1686      74.532  15.953  67.266  1.00  0.00           H
ATOM   5059  OW  SOL  1687      18.289  18.693  81.047  1.00  0.00           O
ATOM   5060  HW1 SOL  1687      18.744  18.931  81.854  1.00  0.00           H
ATOM   5061  HW2 SOL  1687      17.414  19.069  81.145  1.00  0.00           H
[truncated: 6,021,471 more chars]
