# Supplementary material for: Permeation enhancer-induced membrane defects assist the oral absorption of peptide drugs
Source: Nat Commun. 2025 Oct 28;16:9512. doi: 10.1038/s41467-025-64891-0 (PMC12568990; doi:10.1038/s41467-025-64891-0)
Supplement: Supplementary file 20 — Supplementary Data 1 [file 41467_2025_64891_MOESM20_ESM.zip › Supplementary_Data_1/Trajectory_shown_in_Supplementary_Video_10_First_Frame.pdb]

CRYST1  110.694  110.694  147.592  90.00  90.00  90.00 P 1           1
ATOM      1  OW  SOL X  37       4.540  30.500  43.550  1.00  0.00           O
ATOM      2  HW1 SOL X  37       3.920  29.810  43.330  1.00  0.00           H
ATOM      3  HW2 SOL X  37       4.870  30.800  42.700  1.00  0.00           H
ATOM      4  OW  SOL X  38      92.300 102.550  49.810  1.00  0.00           O
ATOM      5  HW1 SOL X  38      91.420 102.740  49.480  1.00  0.00           H
ATOM      6  HW2 SOL X  38      92.290 102.860  50.720  1.00  0.00           H
ATOM      7  OW  SOL X  39      96.620  80.120  55.020  1.00  0.00           O
ATOM      8  HW1 SOL X  39      97.400  80.520  55.400  1.00  0.00           H
ATOM      9  HW2 SOL X  39      96.840  79.970  54.100  1.00  0.00           H
ATOM     10  OW  SOL X  40      79.210  44.880 138.260  1.00  0.00           O
ATOM     11  HW1 SOL X  40      79.840  44.570 138.910  1.00  0.00           H
ATOM     12  HW2 SOL X  40      78.970  45.760 138.570  1.00  0.00           H
ATOM     13  OW  SOL X  41      88.470  22.080  15.820  1.00  0.00           O
ATOM     14  HW1 SOL X  41      88.900  22.420  16.610  1.00  0.00           H
ATOM     15  HW2 SOL X  41      89.130  22.170  15.140  1.00  0.00           H
ATOM     16  OW  SOL X  42     108.800 100.760  24.840  1.00  0.00           O
ATOM     17  HW1 SOL X  42     109.550 100.960  24.290  1.00  0.00           H
ATOM     18  HW2 SOL X  42     109.150 100.760  25.730  1.00  0.00           H
ATOM     19  OW  SOL X  43      47.730  38.660  34.470  1.00  0.00           O
ATOM     20  HW1 SOL X  43      48.340  38.570  35.200  1.00  0.00           H
ATOM     21  HW2 SOL X  43      47.840  37.860  33.960  1.00  0.00           H
ATOM     22  OW  SOL X  44      57.990  80.040 138.710  1.00  0.00           O
ATOM     23  HW1 SOL X  44      57.710  80.920 138.460  1.00  0.00           H
ATOM     24  HW2 SOL X  44      58.580  79.770 138.000  1.00  0.00           H
ATOM     25  OW  SOL X  45      73.120  54.690  37.350  1.00  0.00           O
ATOM     26  HW1 SOL X  45      72.730  54.960  36.520  1.00  0.00           H
ATOM     27  HW2 SOL X  45      72.400  54.310  37.850  1.00  0.00           H
ATOM     28  OW  SOL X  46      79.690  18.680 128.820  1.00  0.00           O
ATOM     29  HW1 SOL X  46      79.930  18.580 127.900  1.00  0.00           H
ATOM     30  HW2 SOL X  46      79.430  17.800 129.100  1.00  0.00           H
ATOM     31  OW  SOL X  47      75.740  48.560  56.510  1.00  0.00           O
ATOM     32  HW1 SOL X  47      76.050  48.270  57.370  1.00  0.00           H
ATOM     33  HW2 SOL X  47      76.270  49.330  56.310  1.00  0.00           H
ATOM     34  OW  SOL X  48      12.180  67.530  30.160  1.00  0.00           O
ATOM     35  HW1 SOL X  48      13.040  67.370  30.540  1.00  0.00           H
ATOM     36  HW2 SOL X  48      12.070  66.850  29.500  1.00  0.00           H
ATOM     37  OW  SOL X  49      44.310  17.320   7.230  1.00  0.00           O
ATOM     38  HW1 SOL X  49      43.560  17.490   6.660  1.00  0.00           H
ATOM     39  HW2 SOL X  49      44.530  18.180   7.590  1.00  0.00           H
ATOM     40  OW  SOL X  50      17.870   2.800  52.550  1.00  0.00           O
ATOM     41  HW1 SOL X  50      17.170   3.340  52.930  1.00  0.00           H
ATOM     42  HW2 SOL X  50      18.490   2.680  53.270  1.00  0.00           H
ATOM     43  OW  SOL X  51      89.300  49.880  16.570  1.00  0.00           O
ATOM     44  HW1 SOL X  51      89.010  50.490  15.900  1.00  0.00           H
ATOM     45  HW2 SOL X  51      88.600  49.880  17.220  1.00  0.00           H
ATOM     46  OW  SOL X  52     102.210  62.720  20.230  1.00  0.00           O
ATOM     47  HW1 SOL X  52     102.710  62.480  21.000  1.00  0.00           H
ATOM     48  HW2 SOL X  52     101.840  63.580  20.440  1.00  0.00           H
ATOM     49  OW  SOL X  53      40.170 108.180  24.530  1.00  0.00           O
ATOM     50  HW1 SOL X  53      40.950 108.360  24.010  1.00  0.00           H
ATOM     51  HW2 SOL X  53      39.480 108.010  23.880  1.00  0.00           H
ATOM     52  OW  SOL X  54      58.750  65.010  15.020  1.00  0.00           O
ATOM     53  HW1 SOL X  54      58.630  65.280  15.930  1.00  0.00           H
ATOM     54  HW2 SOL X  54      58.260  65.660  14.520  1.00  0.00           H
ATOM     55  OW  SOL X  55      60.380  96.760   2.980  1.00  0.00           O
ATOM     56  HW1 SOL X  55      60.120  97.670   3.160  1.00  0.00           H
ATOM     57  HW2 SOL X  55      61.070  96.570   3.610  1.00  0.00           H
ATOM     58  OW  SOL X  56      46.160  54.810 141.700  1.00  0.00           O
ATOM     59  HW1 SOL X  56      45.640  54.070 141.360  1.00  0.00           H
ATOM     60  HW2 SOL X  56      46.670  54.440 142.420  1.00  0.00           H
ATOM     61  OW  SOL X  57      63.590  59.170  42.920  1.00  0.00           O
ATOM     62  HW1 SOL X  57      62.700  58.820  42.930  1.00  0.00           H
ATOM     63  HW2 SOL X  57      63.960  58.920  43.760  1.00  0.00           H
ATOM     64  OW  SOL X  58      40.900  47.610  23.700  1.00  0.00           O
ATOM     65  HW1 SOL X  58      40.730  47.190  22.850  1.00  0.00           H
ATOM     66  HW2 SOL X  58      40.350  48.390  23.690  1.00  0.00           H
ATOM     67  OW  SOL X  59      72.420  39.100  22.290  1.00  0.00           O
ATOM     68  HW1 SOL X  59      71.640  39.580  22.010  1.00  0.00           H
ATOM     69  HW2 SOL X  59      73.030  39.780  22.580  1.00  0.00           H
ATOM     70  OW  SOL X  60      31.200  62.890  42.060  1.00  0.00           O
ATOM     71  HW1 SOL X  60      31.400  62.290  41.330  1.00  0.00           H
ATOM     72  HW2 SOL X  60      30.320  62.660  42.330  1.00  0.00           H
ATOM     73  OW  SOL X  61      60.400  43.920  29.130  1.00  0.00           O
ATOM     74  HW1 SOL X  61      60.260  42.980  29.230  1.00  0.00           H
ATOM     75  HW2 SOL X  61      60.480  44.050  28.180  1.00  0.00           H
ATOM     76  OW  SOL X  62      24.360   3.080  14.580  1.00  0.00           O
ATOM     77  HW1 SOL X  62      24.620   2.280  15.040  1.00  0.00           H
ATOM     78  HW2 SOL X  62      25.110   3.660  14.660  1.00  0.00           H
ATOM     79  OW  SOL X  63      36.670  13.030  17.110  1.00  0.00           O
ATOM     80  HW1 SOL X  63      37.330  12.340  17.180  1.00  0.00           H
ATOM     81  HW2 SOL X  63      36.180  12.980  17.940  1.00  0.00           H
ATOM     82  OW  SOL X  64      84.870  14.180  18.600  1.00  0.00           O
ATOM     83  HW1 SOL X  64      84.620  14.920  18.040  1.00  0.00           H
ATOM     84  HW2 SOL X  64      84.680  13.410  18.070  1.00  0.00           H
ATOM     85  OW  SOL X  65     102.000  37.750  11.970  1.00  0.00           O
ATOM     86  HW1 SOL X  65     102.770  37.250  11.700  1.00  0.00           H
ATOM     87  HW2 SOL X  65     101.600  38.050  11.160  1.00  0.00           H
ATOM     88  OW  SOL X  66      59.850  17.010  35.420  1.00  0.00           O
ATOM     89  HW1 SOL X  66      59.270  16.330  35.750  1.00  0.00           H
ATOM     90  HW2 SOL X  66      60.720  16.600  35.390  1.00  0.00           H
ATOM     91  OW  SOL X  67      34.420  93.110  46.850  1.00  0.00           O
ATOM     92  HW1 SOL X  67      34.830  93.010  46.000  1.00  0.00           H
ATOM     93  HW2 SOL X  67      34.450  94.050  47.030  1.00  0.00           H
ATOM     94  OW  SOL X  68      90.700  40.840 142.370  1.00  0.00           O
ATOM     95  HW1 SOL X  68      90.600  40.740 141.420  1.00  0.00           H
ATOM     96  HW2 SOL X  68      89.810  40.980 142.700  1.00  0.00           H
ATOM     97  OW  SOL X  69      98.140  28.290  33.990  1.00  0.00           O
ATOM     98  HW1 SOL X  69      98.230  28.640  33.110  1.00  0.00           H
ATOM     99  HW2 SOL X  69      97.630  28.960  34.460  1.00  0.00           H
ATOM    100  OW  SOL X  70       6.670  91.270  32.770  1.00  0.00           O
ATOM    101  HW1 SOL X  70       6.310  92.140  32.920  1.00  0.00           H
ATOM    102  HW2 SOL X  70       6.220  90.710  33.410  1.00  0.00           H
ATOM    103  OW  SOL X  71      66.350  19.190 146.170  1.00  0.00           O
ATOM    104  HW1 SOL X  71      66.290  18.470 145.550  1.00  0.00           H
ATOM    105  HW2 SOL X  71      65.520  19.660 146.080  1.00  0.00           H
ATOM    106  OW  SOL X  72       1.540  76.770  48.050  1.00  0.00           O
ATOM    107  HW1 SOL X  72       2.190  76.090  48.240  1.00  0.00           H
ATOM    108  HW2 SOL X  72       1.850  77.540  48.520  1.00  0.00           H
ATOM    109  OW  SOL X  73      50.260  79.850  10.400  1.00  0.00           O
ATOM    110  HW1 SOL X  73      50.100  80.470  11.110  1.00  0.00           H
ATOM    111  HW2 SOL X  73      50.050  79.000  10.780  1.00  0.00           H
ATOM    112  OW  SOL X  74      70.010  69.020  54.000  1.00  0.00           O
ATOM    113  HW1 SOL X  74      70.940  69.120  54.210  1.00  0.00           H
ATOM    114  HW2 SOL X  74      69.560  69.590  54.620  1.00  0.00           H
ATOM    115  OW  SOL X  75       8.740  17.440  20.130  1.00  0.00           O
ATOM    116  HW1 SOL X  75       8.580  18.050  20.860  1.00  0.00           H
ATOM    117  HW2 SOL X  75       7.890  17.340  19.710  1.00  0.00           H
ATOM    118  OW  SOL X  76      90.610  13.910  38.530  1.00  0.00           O
ATOM    119  HW1 SOL X  76      90.830  13.020  38.270  1.00  0.00           H
ATOM    120  HW2 SOL X  76      91.260  14.130  39.200  1.00  0.00           H
ATOM    121  OW  SOL X  77       3.020  56.460  44.990  1.00  0.00           O
ATOM    122  HW1 SOL X  77       3.760  56.110  44.490  1.00  0.00           H
ATOM    123  HW2 SOL X  77       2.760  57.240  44.490  1.00  0.00           H
ATOM    124  OW  SOL X  78       0.900  43.240  30.080  1.00  0.00           O
ATOM    125  HW1 SOL X  78       0.430  43.180  30.910  1.00  0.00           H
ATOM    126  HW2 SOL X  78       0.580  44.040  29.670  1.00  0.00           H
ATOM    127  OW  SOL X  79      73.750  37.330  26.880  1.00  0.00           O
ATOM    128  HW1 SOL X  79      73.510  37.620  27.760  1.00  0.00           H
ATOM    129  HW2 SOL X  79      73.140  37.780  26.300  1.00  0.00           H
ATOM    130  OW  SOL X  80      11.850  82.740  33.370  1.00  0.00           O
ATOM    131  HW1 SOL X  80      12.240  83.490  33.830  1.00  0.00           H
ATOM    132  HW2 SOL X  80      12.410  82.620  32.600  1.00  0.00           H
ATOM    133  OW  SOL X  81      26.260  54.130  43.190  1.00  0.00           O
ATOM    134  HW1 SOL X  81      27.140  53.880  42.930  1.00  0.00           H
ATOM    135  HW2 SOL X  81      25.910  53.360  43.640  1.00  0.00           H
ATOM    136  OW  SOL X  82     110.310  94.490  32.010  1.00  0.00           O
ATOM    137  HW1 SOL X  82     110.440  94.880  31.150  1.00  0.00           H
ATOM    138  HW2 SOL X  82     109.500  94.900  32.340  1.00  0.00           H
ATOM    139  OW  SOL X  83      85.490  67.410  50.410  1.00  0.00           O
ATOM    140  HW1 SOL X  83      84.650  67.720  50.760  1.00  0.00           H
ATOM    141  HW2 SOL X  83      85.360  66.470  50.280  1.00  0.00           H
ATOM    142  OW  SOL X  84     105.210  48.460   7.570  1.00  0.00           O
ATOM    143  HW1 SOL X  84     105.070  48.300   8.500  1.00  0.00           H
ATOM    144  HW2 SOL X  84     104.590  47.880   7.130  1.00  0.00           H
ATOM    145  OW  SOL X  85       8.040  82.540   6.200  1.00  0.00           O
ATOM    146  HW1 SOL X  85       7.220  82.220   5.830  1.00  0.00           H
ATOM    147  HW2 SOL X  85       8.130  82.090   7.040  1.00  0.00           H
ATOM    148  OW  SOL X  86      91.190  63.330 136.980  1.00  0.00           O
ATOM    149  HW1 SOL X  86      91.470  62.420 137.050  1.00  0.00           H
ATOM    150  HW2 SOL X  86      90.770  63.510 137.820  1.00  0.00           H
ATOM    151  OW  SOL X  87      42.140  62.870  48.030  1.00  0.00           O
ATOM    152  HW1 SOL X  87      42.220  63.320  48.870  1.00  0.00           H
ATOM    153  HW2 SOL X  87      43.050  62.730  47.750  1.00  0.00           H
ATOM    154  OW  SOL X  88      22.520  41.800 136.310  1.00  0.00           O
ATOM    155  HW1 SOL X  88      22.790  41.730 135.390  1.00  0.00           H
ATOM    156  HW2 SOL X  88      22.940  42.600 136.620  1.00  0.00           H
ATOM    157  OW  SOL X  89      71.720  11.590  28.030  1.00  0.00           O
ATOM    158  HW1 SOL X  89      71.750  10.690  28.350  1.00  0.00           H
ATOM    159  HW2 SOL X  89      71.350  11.530  27.160  1.00  0.00           H
ATOM    160  OW  SOL X  90     103.480  34.120  39.780  1.00  0.00           O
ATOM    161  HW1 SOL X  90     102.700  33.650  39.470  1.00  0.00           H
ATOM    162  HW2 SOL X  90     103.430  34.970  39.340  1.00  0.00           H
ATOM    163  OW  SOL X  91      61.540 103.370  47.350  1.00  0.00           O
ATOM    164  HW1 SOL X  91      60.830 104.000  47.440  1.00  0.00           H
ATOM    165  HW2 SOL X  91      61.130 102.570  47.030  1.00  0.00           H
ATOM    166  OW  SOL X  92      32.250  51.480  27.510  1.00  0.00           O
ATOM    167  HW1 SOL X  92      31.940  51.250  26.630  1.00  0.00           H
ATOM    168  HW2 SOL X  92      32.970  50.870  27.680  1.00  0.00           H
ATOM    169  OW  SOL X  93     109.400  97.970  54.810  1.00  0.00           O
ATOM    170  HW1 SOL X  93     109.860  98.380  54.070  1.00  0.00           H
ATOM    171  HW2 SOL X  93     109.110  98.710  55.340  1.00  0.00           H
ATOM    172  OW  SOL X  94      39.870  14.790  22.150  1.00  0.00           O
ATOM    173  HW1 SOL X  94      39.540  14.720  21.260  1.00  0.00           H
ATOM    174  HW2 SOL X  94      40.120  13.900  22.390  1.00  0.00           H
ATOM    175  OW  SOL X  95       7.860  74.510  16.910  1.00  0.00           O
ATOM    176  HW1 SOL X  95       8.010  73.620  17.210  1.00  0.00           H
ATOM    177  HW2 SOL X  95       7.580  74.980  17.700  1.00  0.00           H
ATOM    178  OW  SOL X  96      41.000   3.580  25.410  1.00  0.00           O
ATOM    179  HW1 SOL X  96      41.920   3.330  25.420  1.00  0.00           H
ATOM    180  HW2 SOL X  96      40.530   2.750  25.490  1.00  0.00           H
ATOM    181  OW  SOL X  97      64.550  40.890  51.550  1.00  0.00           O
ATOM    182  HW1 SOL X  97      64.350  41.340  52.370  1.00  0.00           H
ATOM    183  HW2 SOL X  97      65.510  40.900  51.510  1.00  0.00           H
ATOM    184  OW  SOL X  98      54.190  97.100  48.620  1.00  0.00           O
ATOM    185  HW1 SOL X  98      54.550  97.510  47.830  1.00  0.00           H
ATOM    186  HW2 SOL X  98      54.080  97.820  49.230  1.00  0.00           H
ATOM    187  OW  SOL X  99      82.200  82.700  44.060  1.00  0.00           O
ATOM    188  HW1 SOL X  99      81.640  82.520  43.310  1.00  0.00           H
ATOM    189  HW2 SOL X  99      81.640  83.220  44.650  1.00  0.00           H
ATOM    190  OW  SOL X 100      97.100  92.930  37.610  1.00  0.00           O
ATOM    191  HW1 SOL X 100      97.750  92.230  37.640  1.00  0.00           H
ATOM    192  HW2 SOL X 100      97.350  93.510  38.330  1.00  0.00           H
ATOM    193  OW  SOL X 101      81.150  85.800  23.020  1.00  0.00           O
ATOM    194  HW1 SOL X 101      81.740  85.300  23.590  1.00  0.00           H
ATOM    195  HW2 SOL X 101      81.440  85.590  22.140  1.00  0.00           H
ATOM    196  OW  SOL X 102       5.710  51.250  35.080  1.00  0.00           O
ATOM    197  HW1 SOL X 102       5.950  50.730  35.850  1.00  0.00           H
ATOM    198  HW2 SOL X 102       4.790  51.470  35.210  1.00  0.00           H
ATOM    199  OW  SOL X 103      99.260  60.720  32.960  1.00  0.00           O
ATOM    200  HW1 SOL X 103      99.370  59.820  32.660  1.00  0.00           H
ATOM    201  HW2 SOL X 103      98.340  60.770  33.220  1.00  0.00           H
ATOM    202  OW  SOL X 104      61.560  10.190  13.860  1.00  0.00           O
ATOM    203  HW1 SOL X 104      62.260  10.840  13.870  1.00  0.00           H
ATOM    204  HW2 SOL X 104      61.950   9.420  14.290  1.00  0.00           H
ATOM    205  OW  SOL X 105     107.840  64.730   6.240  1.00  0.00           O
ATOM    206  HW1 SOL X 105     107.540  64.440   5.380  1.00  0.00           H
ATOM    207  HW2 SOL X 105     108.050  63.920   6.710  1.00  0.00           H
ATOM    208  OW  SOL X 106      96.990  70.370  46.380  1.00  0.00           O
ATOM    209  HW1 SOL X 106      96.680  69.500  46.160  1.00  0.00           H
ATOM    210  HW2 SOL X 106      97.950  70.290  46.380  1.00  0.00           H
ATOM    211  OW  SOL X 107      57.290  49.150  54.210  1.00  0.00           O
ATOM    212  HW1 SOL X 107      57.260  50.100  54.360  1.00  0.00           H
ATOM    213  HW2 SOL X 107      57.690  48.790  55.000  1.00  0.00           H
ATOM    214  OW  SOL X 108     100.340  23.870   9.430  1.00  0.00           O
ATOM    215  HW1 SOL X 108     100.040  24.600   8.890  1.00  0.00           H
ATOM    216  HW2 SOL X 108     100.960  24.280  10.050  1.00  0.00           H
ATOM    217  OW  SOL X 109      97.340   7.190  15.500  1.00  0.00           O
ATOM    218  HW1 SOL X 109      98.050   7.710  15.120  1.00  0.00           H
ATOM    219  HW2 SOL X 109      97.750   6.350  15.720  1.00  0.00           H
ATOM    220  OW  SOL X 110      75.570  22.330   4.370  1.00  0.00           O
ATOM    221  HW1 SOL X 110      75.490  23.210   4.010  1.00  0.00           H
ATOM    222  HW2 SOL X 110      75.360  22.430   5.300  1.00  0.00           H
ATOM    223  OW  SOL X 111      53.690 104.040  35.910  1.00  0.00           O
ATOM    224  HW1 SOL X 111      53.130 104.580  36.470  1.00  0.00           H
ATOM    225  HW2 SOL X 111      54.270 104.670  35.470  1.00  0.00           H
ATOM    226  OW  SOL X 112      98.010  73.380  32.590  1.00  0.00           O
ATOM    227  HW1 SOL X 112      97.770  74.300  32.590  1.00  0.00           H
ATOM    228  HW2 SOL X 112      98.150  73.160  33.510  1.00  0.00           H
ATOM    229  OW  SOL X 113       5.190  85.980 142.730  1.00  0.00           O
ATOM    230  HW1 SOL X 113       4.510  86.390 142.190  1.00  0.00           H
ATOM    231  HW2 SOL X 113       5.110  86.420 143.580  1.00  0.00           H
ATOM    232  OW  SOL X 114      35.270  33.570  12.170  1.00  0.00           O
ATOM    233  HW1 SOL X 114      35.650  34.110  11.480  1.00  0.00           H
ATOM    234  HW2 SOL X 114      34.390  33.930  12.300  1.00  0.00           H
ATOM    235  OW  SOL X 115      90.330   5.680  17.450  1.00  0.00           O
ATOM    236  HW1 SOL X 115      90.900   5.140  16.900  1.00  0.00           H
ATOM    237  HW2 SOL X 115      90.750   5.670  18.310  1.00  0.00           H
ATOM    238  OW  SOL X 116      19.300  24.210 139.550  1.00  0.00           O
ATOM    239  HW1 SOL X 116      19.530  25.050 139.140  1.00  0.00           H
ATOM    240  HW2 SOL X 116      18.830  23.740 138.870  1.00  0.00           H
ATOM    241  OW  SOL X 117      80.760 102.200  49.600  1.00  0.00           O
ATOM    242  HW1 SOL X 117      80.980 102.540  50.460  1.00  0.00           H
ATOM    243  HW2 SOL X 117      79.810 102.060  49.640  1.00  0.00           H
ATOM    244  OW  SOL X 118      48.230 110.670  16.030  1.00  0.00           O
ATOM    245  HW1 SOL X 118      48.920 110.300  15.480  1.00  0.00           H
ATOM    246  HW2 SOL X 118      48.460   0.900  16.110  1.00  0.00           H
ATOM    247  OW  SOL X 119      99.930  83.270  26.890  1.00  0.00           O
ATOM    248  HW1 SOL X 119      99.960  82.520  27.480  1.00  0.00           H
ATOM    249  HW2 SOL X 119     100.730  83.760  27.090  1.00  0.00           H
ATOM    250  OW  SOL X 120      71.830  12.830 144.270  1.00  0.00           O
ATOM    251  HW1 SOL X 120      72.270  12.430 143.510  1.00  0.00           H
ATOM    252  HW2 SOL X 120      72.160  13.730 144.290  1.00  0.00           H
ATOM    253  OW  SOL X 121      46.760  57.100  40.800  1.00  0.00           O
ATOM    254  HW1 SOL X 121      47.330  57.560  40.190  1.00  0.00           H
ATOM    255  HW2 SOL X 121      46.490  56.310  40.340  1.00  0.00           H
ATOM    256  OW  SOL X 122      65.730  55.060  35.970  1.00  0.00           O
ATOM    257  HW1 SOL X 122      65.530  54.130  35.890  1.00  0.00           H
ATOM    258  HW2 SOL X 122      66.640  55.130  35.710  1.00  0.00           H
ATOM    259  OW  SOL X 123      60.500 107.900  21.140  1.00  0.00           O
ATOM    260  HW1 SOL X 123      60.900 107.400  20.430  1.00  0.00           H
ATOM    261  HW2 SOL X 123      59.700 108.270  20.760  1.00  0.00           H
ATOM    262  OW  SOL X 124      96.950  37.090   7.650  1.00  0.00           O
ATOM    263  HW1 SOL X 124      96.740  37.850   8.190  1.00  0.00           H
ATOM    264  HW2 SOL X 124      96.320  36.420   7.910  1.00  0.00           H
ATOM    265  OW  SOL X 125      85.040  49.540  23.450  1.00  0.00           O
ATOM    266  HW1 SOL X 125      84.240  49.700  22.930  1.00  0.00           H
ATOM    267  HW2 SOL X 125      85.710  49.350  22.800  1.00  0.00           H
ATOM    268  OW  SOL X 126      31.000   6.610  36.740  1.00  0.00           O
ATOM    269  HW1 SOL X 126      30.450   7.010  37.420  1.00  0.00           H
ATOM    270  HW2 SOL X 126      31.820   7.110  36.770  1.00  0.00           H
ATOM    271  OW  SOL X 127     106.320 103.070  47.050  1.00  0.00           O
ATOM    272  HW1 SOL X 127     105.450 102.670  47.010  1.00  0.00           H
ATOM    273  HW2 SOL X 127     106.690 102.770  47.880  1.00  0.00           H
ATOM    274  OW  SOL X 128     107.810  43.640  24.410  1.00  0.00           O
ATOM    275  HW1 SOL X 128     107.450  43.230  25.200  1.00  0.00           H
ATOM    276  HW2 SOL X 128     107.960  42.900  23.810  1.00  0.00           H
ATOM    277  OW  SOL X 129      98.820  98.380  11.700  1.00  0.00           O
ATOM    278  HW1 SOL X 129      98.900  97.740  12.410  1.00  0.00           H
ATOM    279  HW2 SOL X 129      99.080  97.890  10.910  1.00  0.00           H
ATOM    280  OW  SOL X 130      11.570  10.010  53.700  1.00  0.00           O
ATOM    281  HW1 SOL X 130      10.640  10.120  53.900  1.00  0.00           H
ATOM    282  HW2 SOL X 130      11.590   9.400  52.960  1.00  0.00           H
ATOM    283  OW  SOL X 131      31.430  46.660  14.090  1.00  0.00           O
ATOM    284  HW1 SOL X 131      30.840  46.680  14.840  1.00  0.00           H
ATOM    285  HW2 SOL X 131      30.860  46.750  13.330  1.00  0.00           H
ATOM    286  OW  SOL X 132      34.480  81.050  29.460  1.00  0.00           O
ATOM    287  HW1 SOL X 132      34.450  80.890  28.510  1.00  0.00           H
ATOM    288  HW2 SOL X 132      33.730  81.630  29.620  1.00  0.00           H
ATOM    289  OW  SOL X 133     108.010  94.800 131.160  1.00  0.00           O
ATOM    290  HW1 SOL X 133     108.050  95.680 131.520  1.00  0.00           H
ATOM    291  HW2 SOL X 133     107.360  94.850 130.460  1.00  0.00           H
ATOM    292  OW  SOL X 134      65.930  45.930  44.520  1.00  0.00           O
ATOM    293  HW1 SOL X 134      66.520  46.230  45.200  1.00  0.00           H
ATOM    294  HW2 SOL X 134      66.460  45.920  43.720  1.00  0.00           H
ATOM    295  OW  SOL X 135      56.030  81.960  32.880  1.00  0.00           O
ATOM    296  HW1 SOL X 135      56.310  81.230  32.330  1.00  0.00           H
ATOM    297  HW2 SOL X 135      56.440  81.800  33.730  1.00  0.00           H
ATOM    298  OW  SOL X 136      94.830  26.340  48.660  1.00  0.00           O
ATOM    299  HW1 SOL X 136      94.800  27.270  48.880  1.00  0.00           H
ATOM    300  HW2 SOL X 136      94.320  25.910  49.350  1.00  0.00           H
ATOM    301  OW  SOL X 137      41.020  26.530  48.110  1.00  0.00           O
ATOM    302  HW1 SOL X 137      40.550  26.260  48.900  1.00  0.00           H
ATOM    303  HW2 SOL X 137      41.610  25.810  47.910  1.00  0.00           H
ATOM    304  OW  SOL X 138      43.810  58.120  41.750  1.00  0.00           O
ATOM    305  HW1 SOL X 138      44.750  58.300  41.650  1.00  0.00           H
ATOM    306  HW2 SOL X 138      43.600  57.560  41.010  1.00  0.00           H
ATOM    307  OW  SOL X 139      94.030  33.290  33.110  1.00  0.00           O
ATOM    308  HW1 SOL X 139      93.720  32.510  33.580  1.00  0.00           H
ATOM    309  HW2 SOL X 139      94.680  33.680  33.690  1.00  0.00           H
ATOM    310  OW  SOL X 140      78.910  37.440  50.860  1.00  0.00           O
ATOM    311  HW1 SOL X 140      79.750  37.630  50.460  1.00  0.00           H
ATOM    312  HW2 SOL X 140      78.370  38.210  50.660  1.00  0.00           H
ATOM    313  OW  SOL X 141      65.010  52.580  50.300  1.00  0.00           O
ATOM    314  HW1 SOL X 141      65.090  51.800  50.840  1.00  0.00           H
ATOM    315  HW2 SOL X 141      64.130  52.520  49.930  1.00  0.00           H
ATOM    316  OW  SOL X 142      81.160  85.190  15.000  1.00  0.00           O
ATOM    317  HW1 SOL X 142      80.230  85.350  15.200  1.00  0.00           H
ATOM    318  HW2 SOL X 142      81.150  84.870  14.100  1.00  0.00           H
ATOM    319  OW  SOL X 143      13.160  80.390 103.640  1.00  0.00           O
ATOM    320  HW1 SOL X 143      13.250  81.270 104.020  1.00  0.00           H
ATOM    321  HW2 SOL X 143      13.750  79.840 104.160  1.00  0.00           H
ATOM    322  OW  SOL X 144     105.340   3.980  11.730  1.00  0.00           O
ATOM    323  HW1 SOL X 144     106.000   3.290  11.720  1.00  0.00           H
ATOM    324  HW2 SOL X 144     104.880   3.860  12.560  1.00  0.00           H
ATOM    325  OW  SOL X 145      75.930  74.520  12.730  1.00  0.00           O
ATOM    326  HW1 SOL X 145      75.500  73.680  12.880  1.00  0.00           H
ATOM    327  HW2 SOL X 145      76.860  74.320  12.730  1.00  0.00           H
ATOM    328  OW  SOL X 146      14.850  14.290 142.400  1.00  0.00           O
ATOM    329  HW1 SOL X 146      14.480  13.500 142.000  1.00  0.00           H
ATOM    330  HW2 SOL X 146      14.850  14.940 141.690  1.00  0.00           H
ATOM    331  OW  SOL X 147      86.300  53.960   7.370  1.00  0.00           O
ATOM    332  HW1 SOL X 147      86.850  53.290   7.760  1.00  0.00           H
ATOM    333  HW2 SOL X 147      85.620  53.480   6.900  1.00  0.00           H
ATOM    334  OW  SOL X 148      66.950  54.230  50.870  1.00  0.00           O
ATOM    335  HW1 SOL X 148      66.210  53.720  50.540  1.00  0.00           H
ATOM    336  HW2 SOL X 148      67.720  53.720  50.620  1.00  0.00           H
ATOM    337  OW  SOL X 149      94.410 102.050  48.160  1.00  0.00           O
ATOM    338  HW1 SOL X 149      93.770 102.450  48.750  1.00  0.00           H
ATOM    339  HW2 SOL X 149      95.260 102.370  48.480  1.00  0.00           H
ATOM    340  OW  SOL X 150      89.660  16.360  21.770  1.00  0.00           O
ATOM    341  HW1 SOL X 150      90.430  15.800  21.840  1.00  0.00           H
ATOM    342  HW2 SOL X 150      89.520  16.700  22.650  1.00  0.00           H
ATOM    343  OW  SOL X 151      42.830  99.200  18.660  1.00  0.00           O
ATOM    344  HW1 SOL X 151      41.920  99.250  18.960  1.00  0.00           H
ATOM    345  HW2 SOL X 151      42.800  98.620  17.900  1.00  0.00           H
ATOM    346  OW  SOL X 152      44.570  89.050  28.620  1.00  0.00           O
ATOM    347  HW1 SOL X 152      44.670  88.380  29.300  1.00  0.00           H
ATOM    348  HW2 SOL X 152      44.780  88.600  27.800  1.00  0.00           H
ATOM    349  OW  SOL X 153      32.260  51.560  15.240  1.00  0.00           O
ATOM    350  HW1 SOL X 153      31.950  50.910  14.600  1.00  0.00           H
ATOM    351  HW2 SOL X 153      32.800  51.060  15.840  1.00  0.00           H
ATOM    352  OW  SOL X 154      73.670  30.360  36.460  1.00  0.00           O
ATOM    353  HW1 SOL X 154      73.340  31.260  36.410  1.00  0.00           H
ATOM    354  HW2 SOL X 154      74.280  30.290  35.730  1.00  0.00           H
ATOM    355  OW  SOL X 155      30.100  73.190  37.160  1.00  0.00           O
ATOM    356  HW1 SOL X 155      31.060  73.130  37.130  1.00  0.00           H
ATOM    357  HW2 SOL X 155      29.830  72.460  37.730  1.00  0.00           H
ATOM    358  OW  SOL X 156     100.000  78.840 134.130  1.00  0.00           O
ATOM    359  HW1 SOL X 156     100.010  79.160 135.030  1.00  0.00           H
ATOM    360  HW2 SOL X 156      99.570  79.530 133.630  1.00  0.00           H
ATOM    361  OW  SOL X 157      65.210  55.400  14.630  1.00  0.00           O
ATOM    362  HW1 SOL X 157      65.670  55.150  13.830  1.00  0.00           H
ATOM    363  HW2 SOL X 157      65.910  55.580  15.260  1.00  0.00           H
ATOM    364  OW  SOL X 158      52.090  34.230  33.140  1.00  0.00           O
ATOM    365  HW1 SOL X 158      52.550  34.970  33.550  1.00  0.00           H
ATOM    366  HW2 SOL X 158      51.960  33.600  33.850  1.00  0.00           H
ATOM    367  OW  SOL X 159     103.500  83.580  41.400  1.00  0.00           O
ATOM    368  HW1 SOL X 159     103.400  84.230  40.700  1.00  0.00           H
ATOM    369  HW2 SOL X 159     104.030  84.020  42.060  1.00  0.00           H
ATOM    370  OW  SOL X 160      66.110  38.870  45.400  1.00  0.00           O
ATOM    371  HW1 SOL X 160      65.820  37.960  45.440  1.00  0.00           H
ATOM    372  HW2 SOL X 160      65.580  39.270  44.720  1.00  0.00           H
ATOM    373  OW  SOL X 161     110.100  18.540   9.870  1.00  0.00           O
ATOM    374  HW1 SOL X 161     110.060  18.810   8.960  1.00  0.00           H
ATOM    375  HW2 SOL X 161     109.330  18.940  10.280  1.00  0.00           H
ATOM    376  OW  SOL X 162       9.950  51.420  40.850  1.00  0.00           O
ATOM    377  HW1 SOL X 162      10.620  50.860  40.440  1.00  0.00           H
ATOM    378  HW2 SOL X 162      10.050  52.270  40.420  1.00  0.00           H
ATOM    379  OW  SOL X 163      32.260  92.260  35.990  1.00  0.00           O
ATOM    380  HW1 SOL X 163      32.660  92.020  35.160  1.00  0.00           H
ATOM    381  HW2 SOL X 163      31.420  92.660  35.750  1.00  0.00           H
ATOM    382  OW  SOL X 164      44.200  63.850  53.100  1.00  0.00           O
ATOM    383  HW1 SOL X 164      45.090  63.680  53.400  1.00  0.00           H
ATOM    384  HW2 SOL X 164      44.000  63.110  52.520  1.00  0.00           H
ATOM    385  OW  SOL X 165       4.150  12.510   5.670  1.00  0.00           O
ATOM    386  HW1 SOL X 165       3.510  12.050   6.210  1.00  0.00           H
ATOM    387  HW2 SOL X 165       4.790  11.850   5.440  1.00  0.00           H
ATOM    388  OW  SOL X 166      65.870 100.670  35.740  1.00  0.00           O
ATOM    389  HW1 SOL X 166      65.570 101.560  35.560  1.00  0.00           H
ATOM    390  HW2 SOL X 166      65.390 100.130  35.120  1.00  0.00           H
ATOM    391  OW  SOL X 167      50.620  20.620  38.080  1.00  0.00           O
ATOM    392  HW1 SOL X 167      50.360  21.490  38.370  1.00  0.00           H
ATOM    393  HW2 SOL X 167      50.820  20.150  38.900  1.00  0.00           H
ATOM    394  OW  SOL X 168      31.890  49.600  13.160  1.00  0.00           O
ATOM    395  HW1 SOL X 168      32.020  48.670  13.290  1.00  0.00           H
ATOM    396  HW2 SOL X 168      30.940  49.700  13.070  1.00  0.00           H
ATOM    397  OW  SOL X 169      46.810   6.990  43.910  1.00  0.00           O
ATOM    398  HW1 SOL X 169      46.120   6.760  44.530  1.00  0.00           H
ATOM    399  HW2 SOL X 169      47.120   6.150  43.580  1.00  0.00           H
ATOM    400  OW  SOL X 170      65.170  64.460  45.070  1.00  0.00           O
ATOM    401  HW1 SOL X 170      65.390  63.630  44.640  1.00  0.00           H
ATOM    402  HW2 SOL X 170      64.220  64.420  45.190  1.00  0.00           H
ATOM    403  OW  SOL X 171      14.560  66.730  32.640  1.00  0.00           O
ATOM    404  HW1 SOL X 171      14.680  66.590  31.700  1.00  0.00           H
ATOM    405  HW2 SOL X 171      15.450  66.670  33.010  1.00  0.00           H
ATOM    406  OW  SOL X 172      77.350   5.460 143.740  1.00  0.00           O
ATOM    407  HW1 SOL X 172      77.410   6.100 144.450  1.00  0.00           H
ATOM    408  HW2 SOL X 172      76.520   5.650 143.310  1.00  0.00           H
ATOM    409  OW  SOL X 173     100.330  59.040  11.340  1.00  0.00           O
ATOM    410  HW1 SOL X 173     100.120  58.500  12.100  1.00  0.00           H
ATOM    411  HW2 SOL X 173      99.670  59.740  11.340  1.00  0.00           H
ATOM    412  OW  SOL X 174     102.110  29.980  46.920  1.00  0.00           O
ATOM    413  HW1 SOL X 174     102.270  30.590  46.200  1.00  0.00           H
ATOM    414  HW2 SOL X 174     102.280  30.500  47.710  1.00  0.00           H
ATOM    415  OW  SOL X 175      27.380  77.110  30.670  1.00  0.00           O
ATOM    416  HW1 SOL X 175      27.490  76.670  29.830  1.00  0.00           H
ATOM    417  HW2 SOL X 175      27.680  78.010  30.510  1.00  0.00           H
ATOM    418  OW  SOL X 176      38.000  71.730  41.800  1.00  0.00           O
ATOM    419  HW1 SOL X 176      37.150  71.300  41.900  1.00  0.00           H
ATOM    420  HW2 SOL X 176      38.040  71.960  40.870  1.00  0.00           H
ATOM    421  OW  SOL X 177      99.540  55.970  36.960  1.00  0.00           O
ATOM    422  HW1 SOL X 177      99.310  55.780  37.870  1.00  0.00           H
ATOM    423  HW2 SOL X 177     100.100  55.230  36.700  1.00  0.00           H
ATOM    424  OW  SOL X 178      26.780   3.900   7.640  1.00  0.00           O
ATOM    425  HW1 SOL X 178      26.790   3.980   6.690  1.00  0.00           H
ATOM    426  HW2 SOL X 178      26.800   2.950   7.800  1.00  0.00           H
ATOM    427  OW  SOL X 179      25.320  67.310   4.400  1.00  0.00           O
ATOM    428  HW1 SOL X 179      24.950  68.180   4.530  1.00  0.00           H
ATOM    429  HW2 SOL X 179      25.750  67.100   5.230  1.00  0.00           H
ATOM    430  OW  SOL X 180      49.030  32.210  48.460  1.00  0.00           O
ATOM    431  HW1 SOL X 180      48.730  31.460  47.950  1.00  0.00           H
ATOM    432  HW2 SOL X 180      49.970  32.060  48.570  1.00  0.00           H
ATOM    433  OW  SOL X 181      28.070   8.090   4.070  1.00  0.00           O
ATOM    434  HW1 SOL X 181      28.250   8.970   3.740  1.00  0.00           H
ATOM    435  HW2 SOL X 181      28.790   7.550   3.730  1.00  0.00           H
ATOM    436  OW  SOL X 182     109.030  83.050  38.710  1.00  0.00           O
ATOM    437  HW1 SOL X 182     108.600  82.240  38.960  1.00  0.00           H
ATOM    438  HW2 SOL X 182     109.380  83.400  39.530  1.00  0.00           H
ATOM    439  OW  SOL X 183      96.300  84.940 139.460  1.00  0.00           O
ATOM    440  HW1 SOL X 183      95.410  84.700 139.730  1.00  0.00           H
ATOM    441  HW2 SOL X 183      96.550  84.290 138.810  1.00  0.00           H
ATOM    442  OW  SOL X 184      23.930 110.300 129.570  1.00  0.00           O
ATOM    443  HW1 SOL X 184      24.200   0.040 128.760  1.00  0.00           H
ATOM    444  HW2 SOL X 184      23.090 109.890 129.360  1.00  0.00           H
ATOM    445  OW  SOL X 185      88.860   8.530 143.470  1.00  0.00           O
ATOM    446  HW1 SOL X 185      89.750   8.520 143.800  1.00  0.00           H
ATOM    447  HW2 SOL X 185      88.470   9.320 143.830  1.00  0.00           H
ATOM    448  OW  SOL X 186      56.330  29.710  46.080  1.00  0.00           O
ATOM    449  HW1 SOL X 186      56.110  29.120  46.800  1.00  0.00           H
ATOM    450  HW2 SOL X 186      57.140  30.140  46.350  1.00  0.00           H
ATOM    451  OW  SOL X 187       7.410  33.320 110.610  1.00  0.00           O
ATOM    452  HW1 SOL X 187       7.490  33.650 111.500  1.00  0.00           H
ATOM    453  HW2 SOL X 187       7.000  32.460 110.710  1.00  0.00           H
ATOM    454  OW  SOL X 188      85.360   1.220  44.260  1.00  0.00           O
ATOM    455  HW1 SOL X 188      86.170   1.010  44.730  1.00  0.00           H
ATOM    456  HW2 SOL X 188      85.370   0.640  43.500  1.00  0.00           H
ATOM    457  OW  SOL X 189      49.010  25.830  30.890  1.00  0.00           O
ATOM    458  HW1 SOL X 189      48.860  26.400  31.640  1.00  0.00           H
ATOM    459  HW2 SOL X 189      48.190  25.360  30.770  1.00  0.00           H
ATOM    460  OW  SOL X 190      85.850  15.350  29.080  1.00  0.00           O
ATOM    461  HW1 SOL X 190      86.560  15.980  29.250  1.00  0.00           H
ATOM    462  HW2 SOL X 190      85.080  15.760  29.460  1.00  0.00           H
ATOM    463  OW  SOL X 191      33.540  24.610   5.540  1.00  0.00           O
ATOM    464  HW1 SOL X 191      33.650  24.170   6.380  1.00  0.00           H
ATOM    465  HW2 SOL X 191      34.420  24.860   5.280  1.00  0.00           H
ATOM    466  OW  SOL X 192     103.820  82.340  35.400  1.00  0.00           O
ATOM    467  HW1 SOL X 192     104.600  82.320  34.850  1.00  0.00           H
ATOM    468  HW2 SOL X 192     103.250  81.660  35.050  1.00  0.00           H
ATOM    469  OW  SOL X 193      80.110  63.530  47.310  1.00  0.00           O
ATOM    470  HW1 SOL X 193      80.730  62.810  47.320  1.00  0.00           H
ATOM    471  HW2 SOL X 193      80.550  64.220  46.800  1.00  0.00           H
ATOM    472  OW  SOL X 194      52.380  18.250  52.860  1.00  0.00           O
ATOM    473  HW1 SOL X 194      51.440  18.260  52.670  1.00  0.00           H
ATOM    474  HW2 SOL X 194      52.690  17.430  52.470  1.00  0.00           H
ATOM    475  OW  SOL X 195      86.160  94.650  23.310  1.00  0.00           O
ATOM    476  HW1 SOL X 195      86.340  94.720  22.370  1.00  0.00           H
ATOM    477  HW2 SOL X 195      86.100  93.710  23.470  1.00  0.00           H
ATOM    478  OW  SOL X 196      14.720   5.700 135.200  1.00  0.00           O
ATOM    479  HW1 SOL X 196      14.290   5.720 134.350  1.00  0.00           H
ATOM    480  HW2 SOL X 196      14.040   5.360 135.790  1.00  0.00           H
ATOM    481  OW  SOL X 197      57.360  60.880  50.860  1.00  0.00           O
ATOM    482  HW1 SOL X 197      57.960  60.500  50.210  1.00  0.00           H
ATOM    483  HW2 SOL X 197      57.210  60.170  51.490  1.00  0.00           H
ATOM    484  OW  SOL X 198      17.850  13.640  11.500  1.00  0.00           O
ATOM    485  HW1 SOL X 198      18.290  13.490  12.330  1.00  0.00           H
ATOM    486  HW2 SOL X 198      18.560  13.710  10.850  1.00  0.00           H
ATOM    487  OW  SOL X 199      33.370  18.600  26.030  1.00  0.00           O
ATOM    488  HW1 SOL X 199      32.680  18.020  25.720  1.00  0.00           H
ATOM    489  HW2 SOL X 199      34.150  18.320  25.550  1.00  0.00           H
ATOM    490  OW  SOL X 200      61.570  48.640  46.560  1.00  0.00           O
ATOM    491  HW1 SOL X 200      62.100  48.880  47.320  1.00  0.00           H
ATOM    492  HW2 SOL X 200      62.200  48.580  45.840  1.00  0.00           H
ATOM    493  OW  SOL X 201      28.440  58.140 128.800  1.00  0.00           O
ATOM    494  HW1 SOL X 201      29.270  58.180 128.320  1.00  0.00           H
ATOM    495  HW2 SOL X 201      28.700  58.010 129.710  1.00  0.00           H
ATOM    496  OW  SOL X 202      82.600  66.150  18.720  1.00  0.00           O
ATOM    497  HW1 SOL X 202      82.060  66.940  18.750  1.00  0.00           H
ATOM    498  HW2 SOL X 202      83.490  66.480  18.590  1.00  0.00           H
ATOM    499  OW  SOL X 203      34.250 110.130  43.810  1.00  0.00           O
ATOM    500  HW1 SOL X 203      34.850   0.150  43.590  1.00  0.00           H
ATOM    501  HW2 SOL X 203      33.380 110.510  43.690  1.00  0.00           H
ATOM    502  OW  SOL X 204       5.940 101.690  52.920  1.00  0.00           O
ATOM    503  HW1 SOL X 204       5.150 102.210  53.010  1.00  0.00           H
ATOM    504  HW2 SOL X 204       5.790 100.930  53.480  1.00  0.00           H
ATOM    505  OW  SOL X 205      93.660  39.250 136.090  1.00  0.00           O
ATOM    506  HW1 SOL X 205      93.220  40.040 135.790  1.00  0.00           H
ATOM    507  HW2 SOL X 205      93.670  39.320 137.040  1.00  0.00           H
ATOM    508  OW  SOL X 206       7.940  64.050  16.870  1.00  0.00           O
ATOM    509  HW1 SOL X 206       7.900  63.390  17.550  1.00  0.00           H
ATOM    510  HW2 SOL X 206       8.550  64.710  17.210  1.00  0.00           H
ATOM    511  OW  SOL X 207      26.980  21.460  39.300  1.00  0.00           O
ATOM    512  HW1 SOL X 207      27.300  22.080  38.630  1.00  0.00           H
ATOM    513  HW2 SOL X 207      26.050  21.360  39.100  1.00  0.00           H
ATOM    514  OW  SOL X 208       9.430  55.400  31.330  1.00  0.00           O
ATOM    515  HW1 SOL X 208      10.360  55.540  31.510  1.00  0.00           H
ATOM    516  HW2 SOL X 208       9.330  55.570  30.400  1.00  0.00           H
ATOM    517  OW  SOL X 209       2.290  94.160  92.490  1.00  0.00           O
ATOM    518  HW1 SOL X 209       1.590  94.240  91.850  1.00  0.00           H
ATOM    519  HW2 SOL X 209       2.510  93.220  92.500  1.00  0.00           H
ATOM    520  OW  SOL X 210      76.050   7.340  54.920  1.00  0.00           O
ATOM    521  HW1 SOL X 210      76.370   8.120  54.470  1.00  0.00           H
ATOM    522  HW2 SOL X 210      76.750   7.110  55.530  1.00  0.00           H
ATOM    523  OW  SOL X 211      25.940  15.940  53.510  1.00  0.00           O
ATOM    524  HW1 SOL X 211      25.460  15.810  54.330  1.00  0.00           H
ATOM    525  HW2 SOL X 211      25.480  16.660  53.080  1.00  0.00           H
ATOM    526  OW  SOL X 212      96.100  57.560   5.360  1.00  0.00           O
ATOM    527  HW1 SOL X 212      96.290  58.500   5.390  1.00  0.00           H
ATOM    528  HW2 SOL X 212      96.870  57.150   5.770  1.00  0.00           H
ATOM    529  OW  SOL X 213      24.220  27.670 119.890  1.00  0.00           O
ATOM    530  HW1 SOL X 213      23.700  27.870 119.110  1.00  0.00           H
ATOM    531  HW2 SOL X 213      24.210  26.720 119.950  1.00  0.00           H
ATOM    532  OW  SOL X 214      74.530  34.940  38.380  1.00  0.00           O
ATOM    533  HW1 SOL X 214      74.870  35.570  39.010  1.00  0.00           H
ATOM    534  HW2 SOL X 214      75.240  34.310  38.260  1.00  0.00           H
ATOM    535  OW  SOL X 215      95.730  20.610  27.630  1.00  0.00           O
ATOM    536  HW1 SOL X 215      95.940  19.840  27.090  1.00  0.00           H
ATOM    537  HW2 SOL X 215      96.080  20.390  28.500  1.00  0.00           H
ATOM    538  OW  SOL X 216      49.340   0.830 111.930  1.00  0.00           O
ATOM    539  HW1 SOL X 216      49.440   1.760 112.150  1.00  0.00           H
ATOM    540  HW2 SOL X 216      50.130   0.620 111.420  1.00  0.00           H
ATOM    541  OW  SOL X 217      28.360  49.130   9.380  1.00  0.00           O
ATOM    542  HW1 SOL X 217      27.630  48.560   9.610  1.00  0.00           H
ATOM    543  HW2 SOL X 217      28.080  50.010   9.630  1.00  0.00           H
ATOM    544  OW  SOL X 218      64.830  64.920  31.520  1.00  0.00           O
ATOM    545  HW1 SOL X 218      64.340  64.530  32.240  1.00  0.00           H
ATOM    546  HW2 SOL X 218      65.440  65.520  31.950  1.00  0.00           H
ATOM    547  OW  SOL X 219      88.690  29.290 133.070  1.00  0.00           O
ATOM    548  HW1 SOL X 219      89.530  29.710 133.230  1.00  0.00           H
ATOM    549  HW2 SOL X 219      88.840  28.360 133.280  1.00  0.00           H
ATOM    550  OW  SOL X 220      44.910  65.890  42.980  1.00  0.00           O
ATOM    551  HW1 SOL X 220      45.160  65.410  43.770  1.00  0.00           H
ATOM    552  HW2 SOL X 220      44.300  66.560  43.290  1.00  0.00           H
ATOM    553  OW  SOL X 221      13.170  47.440  39.830  1.00  0.00           O
ATOM    554  HW1 SOL X 221      12.320  47.170  39.470  1.00  0.00           H
ATOM    555  HW2 SOL X 221      13.820  46.980  39.300  1.00  0.00           H
ATOM    556  OW  SOL X 222      96.260  89.780  21.890  1.00  0.00           O
ATOM    557  HW1 SOL X 222      96.830  90.550  21.920  1.00  0.00           H
ATOM    558  HW2 SOL X 222      96.860  89.040  21.760  1.00  0.00           H
ATOM    559  OW  SOL X 223      91.940  74.980  16.410  1.00  0.00           O
ATOM    560  HW1 SOL X 223      92.510  74.210  16.280  1.00  0.00           H
ATOM    561  HW2 SOL X 223      92.080  75.510  15.620  1.00  0.00           H
ATOM    562  OW  SOL X 224       7.300  74.980  41.890  1.00  0.00           O
ATOM    563  HW1 SOL X 224       7.580  75.860  42.170  1.00  0.00           H
ATOM    564  HW2 SOL X 224       6.350  74.990  42.000  1.00  0.00           H
ATOM    565  OW  SOL X 225      68.430  47.900   4.640  1.00  0.00           O
ATOM    566  HW1 SOL X 225      67.890  48.660   4.860  1.00  0.00           H
ATOM    567  HW2 SOL X 225      69.030  47.810   5.380  1.00  0.00           H
ATOM    568  OW  SOL X 226     100.020 108.990  48.300  1.00  0.00           O
ATOM    569  HW1 SOL X 226     100.960 108.840  48.220  1.00  0.00           H
ATOM    570  HW2 SOL X 226      99.630 108.120  48.240  1.00  0.00           H
ATOM    571  OW  SOL X 227     109.200  62.950  47.140  1.00  0.00           O
ATOM    572  HW1 SOL X 227     108.470  63.390  47.560  1.00  0.00           H
ATOM    573  HW2 SOL X 227     109.840  62.830  47.830  1.00  0.00           H
ATOM    574  OW  SOL X 228      63.880  73.880 144.110  1.00  0.00           O
ATOM    575  HW1 SOL X 228      64.350  74.670 144.350  1.00  0.00           H
ATOM    576  HW2 SOL X 228      63.930  73.850 143.150  1.00  0.00           H
ATOM    577  OW  SOL X 229      74.710  53.120 121.790  1.00  0.00           O
ATOM    578  HW1 SOL X 229      75.310  52.390 121.870  1.00  0.00           H
ATOM    579  HW2 SOL X 229      74.450  53.130 120.870  1.00  0.00           H
ATOM    580  OW  SOL X 230      88.220  29.010 113.520  1.00  0.00           O
ATOM    581  HW1 SOL X 230      87.860  29.890 113.570  1.00  0.00           H
ATOM    582  HW2 SOL X 230      88.030  28.720 112.620  1.00  0.00           H
ATOM    583  OW  SOL X 231       7.180  97.420  25.050  1.00  0.00           O
ATOM    584  HW1 SOL X 231       6.950  97.870  25.860  1.00  0.00           H
ATOM    585  HW2 SOL X 231       6.500  96.760  24.930  1.00  0.00           H
ATOM    586  OW  SOL X 232      10.470   9.730  11.070  1.00  0.00           O
ATOM    587  HW1 SOL X 232      11.000  10.070  11.790  1.00  0.00           H
ATOM    588  HW2 SOL X 232       9.970  10.480  10.770  1.00  0.00           H
ATOM    589  OW  SOL X 233      68.010  48.470 120.520  1.00  0.00           O
ATOM    590  HW1 SOL X 233      67.780  48.230 121.420  1.00  0.00           H
ATOM    591  HW2 SOL X 233      67.210  48.850 120.160  1.00  0.00           H
ATOM    592  OW  SOL X 234      75.940  55.400  17.220  1.00  0.00           O
ATOM    593  HW1 SOL X 234      76.530  56.120  17.430  1.00  0.00           H
ATOM    594  HW2 SOL X 234      75.610  55.600  16.350  1.00  0.00           H
ATOM    595  OW  SOL X 235      93.660  49.310  23.820  1.00  0.00           O
ATOM    596  HW1 SOL X 235      93.640  49.570  24.750  1.00  0.00           H
ATOM    597  HW2 SOL X 235      94.340  48.640  23.780  1.00  0.00           H
ATOM    598  OW  SOL X 236      64.280  38.280  52.630  1.00  0.00           O
ATOM    599  HW1 SOL X 236      64.500  38.080  53.540  1.00  0.00           H
ATOM    600  HW2 SOL X 236      65.010  38.820  52.320  1.00  0.00           H
ATOM    601  OW  SOL X 237      97.100  53.740 138.810  1.00  0.00           O
ATOM    602  HW1 SOL X 237      96.970  53.530 137.880  1.00  0.00           H
ATOM    603  HW2 SOL X 237      97.260  54.680 138.820  1.00  0.00           H
ATOM    604  OW  SOL X 238     105.990  42.310  53.720  1.00  0.00           O
ATOM    605  HW1 SOL X 238     105.760  42.850  52.960  1.00  0.00           H
ATOM    606  HW2 SOL X 238     106.300  41.490  53.340  1.00  0.00           H
ATOM    607  OW  SOL X 239      43.000  68.570  30.410  1.00  0.00           O
ATOM    608  HW1 SOL X 239      43.420  67.750  30.150  1.00  0.00           H
ATOM    609  HW2 SOL X 239      42.760  68.980  29.580  1.00  0.00           H
ATOM    610  OW  SOL X 240      51.520  21.250  49.210  1.00  0.00           O
ATOM    611  HW1 SOL X 240      50.960  20.680  48.680  1.00  0.00           H
ATOM    612  HW2 SOL X 240      51.990  20.650  49.790  1.00  0.00           H
ATOM    613  OW  SOL X 241     100.760 101.330 141.850  1.00  0.00           O
ATOM    614  HW1 SOL X 241     101.430 100.650 141.770  1.00  0.00           H
ATOM    615  HW2 SOL X 241     100.010 100.880 142.240  1.00  0.00           H
ATOM    616  OW  SOL X 242      12.790 109.960 137.440  1.00  0.00           O
ATOM    617  HW1 SOL X 242      13.100   0.100 137.100  1.00  0.00           H
ATOM    618  HW2 SOL X 242      12.410 109.520 136.680  1.00  0.00           H
ATOM    619  OW  SOL X 243      13.830  13.450  41.990  1.00  0.00           O
ATOM    620  HW1 SOL X 243      12.960  13.800  41.780  1.00  0.00           H
ATOM    621  HW2 SOL X 243      13.670  12.520  42.160  1.00  0.00           H
ATOM    622  OW  SOL X 244      33.690  78.040  15.900  1.00  0.00           O
ATOM    623  HW1 SOL X 244      33.910  78.920  16.200  1.00  0.00           H
ATOM    624  HW2 SOL X 244      32.760  77.940  16.120  1.00  0.00           H
ATOM    625  OW  SOL X 245     100.120  54.440   9.040  1.00  0.00           O
ATOM    626  HW1 SOL X 245      99.500  54.790   9.680  1.00  0.00           H
ATOM    627  HW2 SOL X 245      99.790  54.720   8.190  1.00  0.00           H
ATOM    628  OW  SOL X 246     106.210  68.200  23.680  1.00  0.00           O
ATOM    629  HW1 SOL X 246     106.160  68.410  22.750  1.00  0.00           H
ATOM    630  HW2 SOL X 246     106.840  67.480  23.740  1.00  0.00           H
ATOM    631  OW  SOL X 247      26.040  35.540  36.620  1.00  0.00           O
ATOM    632  HW1 SOL X 247      25.130  35.540  36.340  1.00  0.00           H
ATOM    633  HW2 SOL X 247      26.010  35.350  37.560  1.00  0.00           H
ATOM    634  OW  SOL X 248      29.610  58.980  46.760  1.00  0.00           O
ATOM    635  HW1 SOL X 248      29.700  58.190  46.210  1.00  0.00           H
ATOM    636  HW2 SOL X 248      30.240  59.600  46.390  1.00  0.00           H
ATOM    637  OW  SOL X 249      40.480  81.670 142.560  1.00  0.00           O
ATOM    638  HW1 SOL X 249      41.410  81.820 142.390  1.00  0.00           H
ATOM    639  HW2 SOL X 249      40.460  80.960 143.190  1.00  0.00           H
ATOM    640  OW  SOL X 250      76.920  37.070   2.930  1.00  0.00           O
ATOM    641  HW1 SOL X 250      76.900  36.280   2.390  1.00  0.00           H
ATOM    642  HW2 SOL X 250      77.170  36.750   3.800  1.00  0.00           H
ATOM    643  OW  SOL X 251     107.720  84.380  18.930  1.00  0.00           O
ATOM    644  HW1 SOL X 251     106.950  83.930  19.260  1.00  0.00           H
ATOM    645  HW2 SOL X 251     108.320  83.680  18.670  1.00  0.00           H
ATOM    646  OW  SOL X 252     104.760  82.500 131.650  1.00  0.00           O
ATOM    647  HW1 SOL X 252     105.640  82.700 131.970  1.00  0.00           H
ATOM    648  HW2 SOL X 252     104.760  82.810 130.740  1.00  0.00           H
ATOM    649  OW  SOL X 253      62.580  17.740 142.440  1.00  0.00           O
ATOM    650  HW1 SOL X 253      62.260  18.480 141.930  1.00  0.00           H
ATOM    651  HW2 SOL X 253      62.000  17.700 143.200  1.00  0.00           H
ATOM    652  OW  SOL X 254      16.660  33.480 140.340  1.00  0.00           O
ATOM    653  HW1 SOL X 254      17.060  33.000 141.070  1.00  0.00           H
ATOM    654  HW2 SOL X 254      17.130  33.150 139.570  1.00  0.00           H
ATOM    655  OW  SOL X 255      28.000  32.160  34.440  1.00  0.00           O
ATOM    656  HW1 SOL X 255      27.740  32.030  35.350  1.00  0.00           H
ATOM    657  HW2 SOL X 255      28.470  31.360  34.200  1.00  0.00           H
ATOM    658  OW  SOL X 256      44.690  45.420  35.730  1.00  0.00           O
ATOM    659  HW1 SOL X 256      44.300  45.910  36.450  1.00  0.00           H
ATOM    660  HW2 SOL X 256      45.400  44.920  36.130  1.00  0.00           H
ATOM    661  OW  SOL X 257       5.350  91.040  24.880  1.00  0.00           O
ATOM    662  HW1 SOL X 257       5.030  90.470  25.580  1.00  0.00           H
ATOM    663  HW2 SOL X 257       6.140  91.440  25.240  1.00  0.00           H
ATOM    664  OW  SOL X 258      73.900  32.490   6.850  1.00  0.00           O
ATOM    665  HW1 SOL X 258      73.990  32.110   7.720  1.00  0.00           H
ATOM    666  HW2 SOL X 258      74.410  31.920   6.280  1.00  0.00           H
ATOM    667  OW  SOL X 259      73.150  12.200  37.980  1.00  0.00           O
ATOM    668  HW1 SOL X 259      73.110  12.890  37.310  1.00  0.00           H
ATOM    669  HW2 SOL X 259      73.250  11.390  37.480  1.00  0.00           H
ATOM    670  OW  SOL X 260      81.150  91.210  38.350  1.00  0.00           O
ATOM    671  HW1 SOL X 260      80.460  91.870  38.250  1.00  0.00           H
ATOM    672  HW2 SOL X 260      80.690  90.370  38.340  1.00  0.00           H
ATOM    673  OW  SOL X 261      65.600 105.950   2.360  1.00  0.00           O
ATOM    674  HW1 SOL X 261      65.800 105.780   1.440  1.00  0.00           H
ATOM    675  HW2 SOL X 261      66.170 105.340   2.840  1.00  0.00           H
ATOM    676  OW  SOL X 262     104.690  56.560  20.790  1.00  0.00           O
ATOM    677  HW1 SOL X 262     104.610  56.520  21.740  1.00  0.00           H
ATOM    678  HW2 SOL X 262     105.280  57.300  20.630  1.00  0.00           H
ATOM    679  OW  SOL X 263      28.680 108.020  11.480  1.00  0.00           O
ATOM    680  HW1 SOL X 263      28.430 108.930  11.590  1.00  0.00           H
ATOM    681  HW2 SOL X 263      27.940 107.520  11.830  1.00  0.00           H
ATOM    682  OW  SOL X 264      66.160  81.360  47.160  1.00  0.00           O
ATOM    683  HW1 SOL X 264      66.920  80.950  46.740  1.00  0.00           H
ATOM    684  HW2 SOL X 264      66.480  82.210  47.460  1.00  0.00           H
ATOM    685  OW  SOL X 265      82.140 108.550  44.350  1.00  0.00           O
ATOM    686  HW1 SOL X 265      81.740 108.010  43.670  1.00  0.00           H
ATOM    687  HW2 SOL X 265      82.360 109.370  43.900  1.00  0.00           H
ATOM    688  OW  SOL X 266      79.940  42.520   7.100  1.00  0.00           O
ATOM    689  HW1 SOL X 266      80.160  41.690   7.530  1.00  0.00           H
ATOM    690  HW2 SOL X 266      80.780  42.970   7.010  1.00  0.00           H
ATOM    691  OW  SOL X 267      38.330  97.600 142.850  1.00  0.00           O
ATOM    692  HW1 SOL X 267      38.690  97.150 143.610  1.00  0.00           H
ATOM    693  HW2 SOL X 267      37.500  97.960 143.150  1.00  0.00           H
ATOM    694  OW  SOL X 268      26.260  58.420  45.500  1.00  0.00           O
ATOM    695  HW1 SOL X 268      26.310  59.210  44.970  1.00  0.00           H
ATOM    696  HW2 SOL X 268      25.360  58.100  45.380  1.00  0.00           H
ATOM    697  OW  SOL X 269      97.410  90.760 112.550  1.00  0.00           O
ATOM    698  HW1 SOL X 269      97.530  91.690 112.740  1.00  0.00           H
ATOM    699  HW2 SOL X 269      97.950  90.600 111.770  1.00  0.00           H
ATOM    700  OW  SOL X 270      96.240  93.630  34.940  1.00  0.00           O
ATOM    701  HW1 SOL X 270      96.360  93.260  35.820  1.00  0.00           H
ATOM    702  HW2 SOL X 270      96.700  93.020  34.360  1.00  0.00           H
ATOM    703  OW  SOL X 271      37.620   1.530  12.550  1.00  0.00           O
ATOM    704  HW1 SOL X 271      36.690   1.740  12.560  1.00  0.00           H
ATOM    705  HW2 SOL X 271      37.690   0.760  13.130  1.00  0.00           H
ATOM    706  OW  SOL X 272      94.520  82.700 134.250  1.00  0.00           O
ATOM    707  HW1 SOL X 272      95.200  82.960 133.630  1.00  0.00           H
ATOM    708  HW2 SOL X 272      94.600  81.750 134.330  1.00  0.00           H
ATOM    709  OW  SOL X 273      66.940 109.200  11.010  1.00  0.00           O
ATOM    710  HW1 SOL X 273      66.620 109.940  10.490  1.00  0.00           H
ATOM    711  HW2 SOL X 273      66.710 108.430  10.500  1.00  0.00           H
ATOM    712  OW  SOL X 274      37.700  70.960  48.270  1.00  0.00           O
ATOM    713  HW1 SOL X 274      38.470  71.320  48.720  1.00  0.00           H
ATOM    714  HW2 SOL X 274      37.870  70.020  48.220  1.00  0.00           H
ATOM    715  OW  SOL X 275      31.430  75.150  26.520  1.00  0.00           O
ATOM    716  HW1 SOL X 275      32.260  75.370  26.940  1.00  0.00           H
ATOM    717  HW2 SOL X 275      31.690  74.770  25.670  1.00  0.00           H
ATOM    718  OW  SOL X 276      73.560  18.150  24.560  1.00  0.00           O
ATOM    719  HW1 SOL X 276      73.290  19.030  24.830  1.00  0.00           H
ATOM    720  HW2 SOL X 276      73.430  17.610  25.340  1.00  0.00           H
ATOM    721  OW  SOL X 277      65.460  83.840   6.460  1.00  0.00           O
ATOM    722  HW1 SOL X 277      65.930  84.150   5.690  1.00  0.00           H
ATOM    723  HW2 SOL X 277      64.790  83.250   6.110  1.00  0.00           H
ATOM    724  OW  SOL X 278      72.400  46.430  30.890  1.00  0.00           O
ATOM    725  HW1 SOL X 278      72.220  46.090  30.010  1.00  0.00           H
ATOM    726  HW2 SOL X 278      71.770  45.990  31.460  1.00  0.00           H
ATOM    727  OW  SOL X 279      39.680  41.540 122.370  1.00  0.00           O
ATOM    728  HW1 SOL X 279      38.810  41.720 122.730  1.00  0.00           H
ATOM    729  HW2 SOL X 279      40.030  42.410 122.150  1.00  0.00           H
ATOM    730  OW  SOL X 280     106.660  22.460  45.830  1.00  0.00           O
ATOM    731  HW1 SOL X 280     106.820  21.530  45.660  1.00  0.00           H
ATOM    732  HW2 SOL X 280     107.460  22.770  46.250  1.00  0.00           H
ATOM    733  OW  SOL X 281      51.790  37.860  31.990  1.00  0.00           O
ATOM    734  HW1 SOL X 281      51.600  37.560  32.870  1.00  0.00           H
ATOM    735  HW2 SOL X 281      52.390  37.200  31.630  1.00  0.00           H
ATOM    736  OW  SOL X 282      20.190  48.760  22.350  1.00  0.00           O
ATOM    737  HW1 SOL X 282      19.740  49.600  22.200  1.00  0.00           H
ATOM    738  HW2 SOL X 282      20.140  48.310  21.510  1.00  0.00           H
ATOM    739  OW  SOL X 283      34.680  71.460  22.450  1.00  0.00           O
ATOM    740  HW1 SOL X 283      34.340  71.770  21.610  1.00  0.00           H
ATOM    741  HW2 SOL X 283      35.630  71.480  22.340  1.00  0.00           H
ATOM    742  OW  SOL X 284      44.990  33.430  30.600  1.00  0.00           O
ATOM    743  HW1 SOL X 284      44.060  33.660  30.550  1.00  0.00           H
ATOM    744  HW2 SOL X 284      45.260  33.710  31.470  1.00  0.00           H
ATOM    745  OW  SOL X 285      12.710  86.210  44.730  1.00  0.00           O
ATOM    746  HW1 SOL X 285      13.450  86.810  44.600  1.00  0.00           H
ATOM    747  HW2 SOL X 285      12.950  85.430  44.230  1.00  0.00           H
ATOM    748  OW  SOL X 286      30.510  83.300  53.870  1.00  0.00           O
ATOM    749  HW1 SOL X 286      30.690  84.190  54.180  1.00  0.00           H
ATOM    750  HW2 SOL X 286      30.020  83.430  53.050  1.00  0.00           H
ATOM    751  OW  SOL X 287      22.160   9.290  47.890  1.00  0.00           O
ATOM    752  HW1 SOL X 287      21.290   9.610  47.620  1.00  0.00           H
ATOM    753  HW2 SOL X 287      22.370   8.610  47.250  1.00  0.00           H
ATOM    754  OW  SOL X 288      97.800  46.630  42.590  1.00  0.00           O
ATOM    755  HW1 SOL X 288      97.690  47.400  42.030  1.00  0.00           H
ATOM    756  HW2 SOL X 288      97.120  46.020  42.290  1.00  0.00           H
ATOM    757  OW  SOL X 289      87.430  50.270  29.410  1.00  0.00           O
ATOM    758  HW1 SOL X 289      86.980  49.450  29.590  1.00  0.00           H
ATOM    759  HW2 SOL X 289      88.340  50.030  29.270  1.00  0.00           H
ATOM    760  OW  SOL X 290     100.870  21.100 138.120  1.00  0.00           O
ATOM    761  HW1 SOL X 290     101.160  22.010 138.170  1.00  0.00           H
ATOM    762  HW2 SOL X 290     101.680  20.590 138.080  1.00  0.00           H
ATOM    763  OW  SOL X 291      17.700  38.750  51.450  1.00  0.00           O
ATOM    764  HW1 SOL X 291      17.930  38.710  52.380  1.00  0.00           H
ATOM    765  HW2 SOL X 291      17.690  37.830  51.170  1.00  0.00           H
ATOM    766  OW  SOL X 292      12.590  85.090  52.330  1.00  0.00           O
ATOM    767  HW1 SOL X 292      12.490  84.230  52.730  1.00  0.00           H
ATOM    768  HW2 SOL X 292      11.990  85.660  52.820  1.00  0.00           H
ATOM    769  OW  SOL X 293      35.950  45.470   9.790  1.00  0.00           O
ATOM    770  HW1 SOL X 293      35.720  45.980   9.010  1.00  0.00           H
ATOM    771  HW2 SOL X 293      36.620  44.850   9.490  1.00  0.00           H
ATOM    772  OW  SOL X 294     100.740  36.480 132.970  1.00  0.00           O
ATOM    773  HW1 SOL X 294     101.000  37.320 133.360  1.00  0.00           H
ATOM    774  HW2 SOL X 294     101.460  36.260 132.380  1.00  0.00           H
ATOM    775  OW  SOL X 295     105.960  29.080  33.070  1.00  0.00           O
ATOM    776  HW1 SOL X 295     106.280  28.190  32.890  1.00  0.00           H
ATOM    777  HW2 SOL X 295     105.280  28.960  33.730  1.00  0.00           H
ATOM    778  OW  SOL X 296      60.640  40.850 133.390  1.00  0.00           O
ATOM    779  HW1 SOL X 296      60.840  41.720 133.030  1.00  0.00           H
ATOM    780  HW2 SOL X 296      61.430  40.620 133.890  1.00  0.00           H
ATOM    781  OW  SOL X 297      38.050  96.650  36.070  1.00  0.00           O
ATOM    782  HW1 SOL X 297      38.640  96.210  35.460  1.00  0.00           H
ATOM    783  HW2 SOL X 297      37.810  95.970  36.700  1.00  0.00           H
ATOM    784  OW  SOL X 298      45.720  94.360 143.740  1.00  0.00           O
ATOM    785  HW1 SOL X 298      46.180  93.870 144.410  1.00  0.00           H
ATOM    786  HW2 SOL X 298      46.190  94.170 142.930  1.00  0.00           H
ATOM    787  OW  SOL X 299      33.130 106.190  48.100  1.00  0.00           O
ATOM    788  HW1 SOL X 299      32.750 106.560  48.900  1.00  0.00           H
ATOM    789  HW2 SOL X 299      33.180 106.930  47.490  1.00  0.00           H
ATOM    790  OW  SOL X 300     103.340  72.680   2.180  1.00  0.00           O
ATOM    791  HW1 SOL X 300     103.450  73.060   1.300  1.00  0.00           H
ATOM    792  HW2 SOL X 300     103.090  73.430   2.730  1.00  0.00           H
ATOM    793  OW  SOL X 301      58.700 106.970  42.340  1.00  0.00           O
ATOM    794  HW1 SOL X 301      59.350 107.290  41.710  1.00  0.00           H
ATOM    795  HW2 SOL X 301      59.130 107.070  43.190  1.00  0.00           H
ATOM    796  OW  SOL X 302     105.780   3.550  38.520  1.00  0.00           O
ATOM    797  HW1 SOL X 302     106.040   3.840  39.390  1.00  0.00           H
ATOM    798  HW2 SOL X 302     104.820   3.470  38.570  1.00  0.00           H
ATOM    799  OW  SOL X 303      63.930  47.070 144.830  1.00  0.00           O
ATOM    800  HW1 SOL X 303      63.940  46.370 144.170  1.00  0.00           H
ATOM    801  HW2 SOL X 303      63.520  47.810 144.380  1.00  0.00           H
ATOM    802  OW  SOL X 304      52.430  93.840 147.510  1.00  0.00           O
ATOM    803  HW1 SOL X 304      52.700  92.920 147.510  1.00  0.00           H
ATOM    804  HW2 SOL X 304      51.700  93.880   0.530  1.00  0.00           H
ATOM    805  OW  SOL X 305      24.980  30.330  39.550  1.00  0.00           O
ATOM    806  HW1 SOL X 305      25.270  30.960  38.900  1.00  0.00           H
ATOM    807  HW2 SOL X 305      24.930  30.830  40.370  1.00  0.00           H
ATOM    808  OW  SOL X 306       6.420  95.980  32.970  1.00  0.00           O
ATOM    809  HW1 SOL X 306       6.600  95.850  32.040  1.00  0.00           H
ATOM    810  HW2 SOL X 306       5.500  96.240  33.010  1.00  0.00           H
ATOM    811  OW  SOL X 307      89.490  39.910 134.080  1.00  0.00           O
ATOM    812  HW1 SOL X 307      90.120  40.260 133.450  1.00  0.00           H
ATOM    813  HW2 SOL X 307      89.170  39.100 133.670  1.00  0.00           H
ATOM    814  OW  SOL X 308      58.810  40.480   2.750  1.00  0.00           O
ATOM    815  HW1 SOL X 308      58.050  39.920   2.620  1.00  0.00           H
ATOM    816  HW2 SOL X 308      59.480  40.110   2.180  1.00  0.00           H
ATOM    817  OW  SOL X 309      72.620  88.390  36.340  1.00  0.00           O
ATOM    818  HW1 SOL X 309      72.900  89.240  36.670  1.00  0.00           H
ATOM    819  HW2 SOL X 309      73.340  88.110  35.770  1.00  0.00           H
ATOM    820  OW  SOL X 310      93.660  18.730  45.300  1.00  0.00           O
ATOM    821  HW1 SOL X 310      93.200  18.220  44.630  1.00  0.00           H
ATOM    822  HW2 SOL X 310      94.470  18.240  45.450  1.00  0.00           H
ATOM    823  OW  SOL X 311      18.130  56.450  26.720  1.00  0.00           O
ATOM    824  HW1 SOL X 311      17.360  56.290  26.160  1.00  0.00           H
ATOM    825  HW2 SOL X 311      18.000  55.890  27.480  1.00  0.00           H
ATOM    826  OW  SOL X 312       0.110  62.090  29.010  1.00  0.00           O
ATOM    827  HW1 SOL X 312     110.450  61.210  28.870  1.00  0.00           H
ATOM    828  HW2 SOL X 312       0.150  62.180  29.960  1.00  0.00           H
ATOM    829  OW  SOL X 313      71.880  69.410   1.020  1.00  0.00           O
ATOM    830  HW1 SOL X 313      71.210  69.680   1.640  1.00  0.00           H
ATOM    831  HW2 SOL X 313      71.670  69.890   0.220  1.00  0.00           H
ATOM    832  OW  SOL X 314      27.760  48.980  48.850  1.00  0.00           O
ATOM    833  HW1 SOL X 314      28.020  49.890  48.670  1.00  0.00           H
ATOM    834  HW2 SOL X 314      26.950  48.860  48.360  1.00  0.00           H
ATOM    835  OW  SOL X 315       4.580  58.050  36.030  1.00  0.00           O
ATOM    836  HW1 SOL X 315       5.440  58.100  35.620  1.00  0.00           H
ATOM    837  HW2 SOL X 315       3.970  58.390  35.370  1.00  0.00           H
ATOM    838  OW  SOL X 316      16.910   9.410 139.590  1.00  0.00           O
ATOM    839  HW1 SOL X 316      17.060   8.640 140.130  1.00  0.00           H
ATOM    840  HW2 SOL X 316      16.630  10.090 140.200  1.00  0.00           H
ATOM    841  OW  SOL X 317     100.830  63.140  32.220  1.00  0.00           O
ATOM    842  HW1 SOL X 317     100.950  63.070  31.270  1.00  0.00           H
ATOM    843  HW2 SOL X 317     100.350  62.350  32.460  1.00  0.00           H
ATOM    844  OW  SOL X 318     103.110 104.710  29.140  1.00  0.00           O
ATOM    845  HW1 SOL X 318     103.590 104.100  28.590  1.00  0.00           H
ATOM    846  HW2 SOL X 318     103.780 105.300  29.490  1.00  0.00           H
ATOM    847  OW  SOL X 319      29.670  59.590  49.410  1.00  0.00           O
ATOM    848  HW1 SOL X 319      29.730  59.310  48.490  1.00  0.00           H
ATOM    849  HW2 SOL X 319      30.450  59.230  49.820  1.00  0.00           H
ATOM    850  OW  SOL X 320      88.440  56.330  49.310  1.00  0.00           O
ATOM    851  HW1 SOL X 320      87.800  56.980  49.610  1.00  0.00           H
ATOM    852  HW2 SOL X 320      88.150  56.110  48.420  1.00  0.00           H
ATOM    853  OW  SOL X 321     105.200  22.520   5.750  1.00  0.00           O
ATOM    854  HW1 SOL X 321     105.570  23.000   6.490  1.00  0.00           H
ATOM    855  HW2 SOL X 321     104.250  22.680   5.810  1.00  0.00           H
ATOM    856  OW  SOL X 322      74.060  14.550  50.690  1.00  0.00           O
ATOM    857  HW1 SOL X 322      74.990  14.500  50.500  1.00  0.00           H
ATOM    858  HW2 SOL X 322      73.630  14.540  49.840  1.00  0.00           H
ATOM    859  OW  SOL X 323       6.920  84.450  48.830  1.00  0.00           O
ATOM    860  HW1 SOL X 323       7.780  84.130  48.570  1.00  0.00           H
ATOM    861  HW2 SOL X 323       6.590  83.780  49.430  1.00  0.00           H
ATOM    862  OW  SOL X 324     108.650 108.890  11.050  1.00  0.00           O
ATOM    863  HW1 SOL X 324     109.460 108.550  10.660  1.00  0.00           H
ATOM    864  HW2 SOL X 324     108.920 109.150  11.930  1.00  0.00           H
ATOM    865  OW  SOL X 325      83.010  70.470 143.310  1.00  0.00           O
ATOM    866  HW1 SOL X 325      83.420  71.240 142.910  1.00  0.00           H
ATOM    867  HW2 SOL X 325      82.880  69.860 142.590  1.00  0.00           H
ATOM    868  OW  SOL X 326      75.160  24.080 143.190  1.00  0.00           O
ATOM    869  HW1 SOL X 326      74.900  24.290 144.090  1.00  0.00           H
ATOM    870  HW2 SOL X 326      74.500  23.460 142.890  1.00  0.00           H
ATOM    871  OW  SOL X 327      84.150  80.210 125.960  1.00  0.00           O
ATOM    872  HW1 SOL X 327      83.460  80.860 125.860  1.00  0.00           H
ATOM    873  HW2 SOL X 327      84.220  80.070 126.900  1.00  0.00           H
ATOM    874  OW  SOL X 328     107.730  66.640  53.880  1.00  0.00           O
ATOM    875  HW1 SOL X 328     107.740  67.600  53.870  1.00  0.00           H
ATOM    876  HW2 SOL X 328     107.310  66.420  54.710  1.00  0.00           H
ATOM    877  OW  SOL X 329      80.160  91.060  52.690  1.00  0.00           O
ATOM    878  HW1 SOL X 329      80.970  90.560  52.760  1.00  0.00           H
ATOM    879  HW2 SOL X 329      79.520  90.550  53.180  1.00  0.00           H
ATOM    880  OW  SOL X 330      10.760  66.370  11.050  1.00  0.00           O
ATOM    881  HW1 SOL X 330      10.840  67.130  11.630  1.00  0.00           H
ATOM    882  HW2 SOL X 330      11.450  65.770  11.340  1.00  0.00           H
ATOM    883  OW  SOL X 331      22.150  19.760  16.640  1.00  0.00           O
ATOM    884  HW1 SOL X 331      22.360  19.860  17.570  1.00  0.00           H
ATOM    885  HW2 SOL X 331      21.240  19.450  16.640  1.00  0.00           H
ATOM    886  OW  SOL X 332      43.790  82.090  40.070  1.00  0.00           O
ATOM    887  HW1 SOL X 332      44.020  82.450  40.930  1.00  0.00           H
ATOM    888  HW2 SOL X 332      43.230  82.750  39.670  1.00  0.00           H
ATOM    889  OW  SOL X 333      17.460  14.690  45.490  1.00  0.00           O
ATOM    890  HW1 SOL X 333      17.460  15.510  44.990  1.00  0.00           H
ATOM    891  HW2 SOL X 333      17.530  14.960  46.400  1.00  0.00           H
ATOM    892  OW  SOL X 334      77.930  41.500  12.350  1.00  0.00           O
ATOM    893  HW1 SOL X 334      77.380  42.180  11.970  1.00  0.00           H
ATOM    894  HW2 SOL X 334      77.430  41.200  13.110  1.00  0.00           H
ATOM    895  OW  SOL X 335      90.460  24.710  40.250  1.00  0.00           O
ATOM    896  HW1 SOL X 335      91.220  24.650  40.820  1.00  0.00           H
ATOM    897  HW2 SOL X 335      89.900  25.370  40.660  1.00  0.00           H
ATOM    898  OW  SOL X 336       5.870  40.750   2.610  1.00  0.00           O
ATOM    899  HW1 SOL X 336       5.470  41.600   2.420  1.00  0.00           H
ATOM    900  HW2 SOL X 336       6.640  40.970   3.150  1.00  0.00           H
ATOM    901  OW  SOL X 337      50.900  74.960  23.600  1.00  0.00           O
ATOM    902  HW1 SOL X 337      51.130  75.410  24.400  1.00  0.00           H
ATOM    903  HW2 SOL X 337      50.220  74.340  23.860  1.00  0.00           H
ATOM    904  OW  SOL X 338      64.480  73.290   5.510  1.00  0.00           O
ATOM    905  HW1 SOL X 338      64.040  74.100   5.760  1.00  0.00           H
ATOM    906  HW2 SOL X 338      65.370  73.550   5.280  1.00  0.00           H
ATOM    907  OW  SOL X 339      97.030  30.360 127.780  1.00  0.00           O
ATOM    908  HW1 SOL X 339      97.870  30.680 128.110  1.00  0.00           H
ATOM    909  HW2 SOL X 339      96.540  30.150 128.570  1.00  0.00           H
ATOM    910  OW  SOL X 340      20.630 107.100  50.190  1.00  0.00           O
ATOM    911  HW1 SOL X 340      19.830 106.600  50.040  1.00  0.00           H
ATOM    912  HW2 SOL X 340      20.720 107.640  49.400  1.00  0.00           H
ATOM    913  OW  SOL X 341      26.580  23.010 142.530  1.00  0.00           O
ATOM    914  HW1 SOL X 341      27.470  23.360 142.620  1.00  0.00           H
ATOM    915  HW2 SOL X 341      26.120  23.680 142.020  1.00  0.00           H
ATOM    916  OW  SOL X 342      94.910  18.170  59.480  1.00  0.00           O
ATOM    917  HW1 SOL X 342      95.560  18.700  59.030  1.00  0.00           H
ATOM    918  HW2 SOL X 342      94.860  17.360  58.960  1.00  0.00           H
ATOM    919  OW  SOL X 343      32.770  61.650  49.160  1.00  0.00           O
ATOM    920  HW1 SOL X 343      33.500  61.710  49.760  1.00  0.00           H
ATOM    921  HW2 SOL X 343      32.920  60.830  48.680  1.00  0.00           H
ATOM    922  OW  SOL X 344       3.330  17.350 132.840  1.00  0.00           O
ATOM    923  HW1 SOL X 344       2.370  17.320 132.870  1.00  0.00           H
ATOM    924  HW2 SOL X 344       3.560  16.830 132.070  1.00  0.00           H
ATOM    925  OW  SOL X 345       8.500  12.790  52.300  1.00  0.00           O
ATOM    926  HW1 SOL X 345       7.580  13.020  52.420  1.00  0.00           H
ATOM    927  HW2 SOL X 345       8.850  12.770  53.190  1.00  0.00           H
ATOM    928  OW  SOL X 346      84.590  40.510  28.480  1.00  0.00           O
ATOM    929  HW1 SOL X 346      84.640  41.360  28.040  1.00  0.00           H
ATOM    930  HW2 SOL X 346      83.680  40.430  28.750  1.00  0.00           H
ATOM    931  OW  SOL X 347      37.330  79.920  22.820  1.00  0.00           O
ATOM    932  HW1 SOL X 347      37.580  79.100  22.400  1.00  0.00           H
ATOM    933  HW2 SOL X 347      37.990  80.560  22.530  1.00  0.00           H
ATOM    934  OW  SOL X 348      47.960  50.870   3.450  1.00  0.00           O
ATOM    935  HW1 SOL X 348      47.300  51.420   3.030  1.00  0.00           H
ATOM    936  HW2 SOL X 348      48.780  51.330   3.300  1.00  0.00           H
ATOM    937  OW  SOL X 349      53.720  74.330  23.350  1.00  0.00           O
ATOM    938  HW1 SOL X 349      53.180  74.760  22.680  1.00  0.00           H
ATOM    939  HW2 SOL X 349      53.160  74.330  24.130  1.00  0.00           H
ATOM    940  OW  SOL X 350      50.420  79.330  15.220  1.00  0.00           O
ATOM    941  HW1 SOL X 350      50.850  78.510  14.960  1.00  0.00           H
ATOM    942  HW2 SOL X 350      50.830  79.550  16.060  1.00  0.00           H
ATOM    943  OW  SOL X 351     100.020 107.870  35.090  1.00  0.00           O
ATOM    944  HW1 SOL X 351      99.500 107.120  34.810  1.00  0.00           H
ATOM    945  HW2 SOL X 351     100.530 108.100  34.310  1.00  0.00           H
ATOM    946  OW  SOL X 352      61.350  94.280  57.040  1.00  0.00           O
ATOM    947  HW1 SOL X 352      61.940  95.020  57.210  1.00  0.00           H
ATOM    948  HW2 SOL X 352      60.710  94.310  57.750  1.00  0.00           H
ATOM    949  OW  SOL X 353      31.170  11.230  47.910  1.00  0.00           O
ATOM    950  HW1 SOL X 353      30.550  11.080  47.200  1.00  0.00           H
ATOM    951  HW2 SOL X 353      31.130  12.180  48.070  1.00  0.00           H
ATOM    952  OW  SOL X 354      17.100  43.440  29.400  1.00  0.00           O
ATOM    953  HW1 SOL X 354      16.490  43.620  30.110  1.00  0.00           H
ATOM    954  HW2 SOL X 354      17.860  43.040  29.820  1.00  0.00           H
ATOM    955  OW  SOL X 355     108.600  54.940  12.030  1.00  0.00           O
ATOM    956  HW1 SOL X 355     109.400  55.030  11.510  1.00  0.00           H
ATOM    957  HW2 SOL X 355     107.920  54.740  11.380  1.00  0.00           H
ATOM    958  OW  SOL X 356      32.510  23.700  40.490  1.00  0.00           O
ATOM    959  HW1 SOL X 356      33.200  23.290  41.010  1.00  0.00           H
ATOM    960  HW2 SOL X 356      31.760  23.770  41.090  1.00  0.00           H
ATOM    961  OW  SOL X 357      44.890  36.320  53.110  1.00  0.00           O
ATOM    962  HW1 SOL X 357      45.160  37.230  53.210  1.00  0.00           H
ATOM    963  HW2 SOL X 357      43.930  36.350  53.070  1.00  0.00           H
ATOM    964  OW  SOL X 358      24.660  21.880  25.900  1.00  0.00           O
ATOM    965  HW1 SOL X 358      25.440  21.930  26.450  1.00  0.00           H
ATOM    966  HW2 SOL X 358      24.220  21.070  26.170  1.00  0.00           H
ATOM    967  OW  SOL X 359      35.410  29.070 145.210  1.00  0.00           O
ATOM    968  HW1 SOL X 359      36.100  29.520 145.700  1.00  0.00           H
ATOM    969  HW2 SOL X 359      34.820  29.770 144.930  1.00  0.00           H
ATOM    970  OW  SOL X 360       4.610  36.200  16.320  1.00  0.00           O
ATOM    971  HW1 SOL X 360       4.100  36.450  17.090  1.00  0.00           H
ATOM    972  HW2 SOL X 360       5.030  35.370  16.570  1.00  0.00           H
ATOM    973  OW  SOL X 361      60.470  99.140  55.590  1.00  0.00           O
ATOM    974  HW1 SOL X 361      60.830  99.500  54.770  1.00  0.00           H
ATOM    975  HW2 SOL X 361      60.070  98.310  55.330  1.00  0.00           H
ATOM    976  OW  SOL X 362      17.890  67.040  21.840  1.00  0.00           O
ATOM    977  HW1 SOL X 362      17.360  67.680  21.370  1.00  0.00           H
ATOM    978  HW2 SOL X 362      17.460  66.940  22.690  1.00  0.00           H
ATOM    979  OW  SOL X 363      48.810   9.990  46.810  1.00  0.00           O
ATOM    980  HW1 SOL X 363      48.940   9.940  47.760  1.00  0.00           H
ATOM    981  HW2 SOL X 363      48.000  10.480  46.700  1.00  0.00           H
ATOM    982  OW  SOL X 364      70.870  27.170 128.120  1.00  0.00           O
ATOM    983  HW1 SOL X 364      70.430  27.330 127.290  1.00  0.00           H
ATOM    984  HW2 SOL X 364      70.330  26.530 128.570  1.00  0.00           H
ATOM    985  OW  SOL X 365      24.780  37.880  44.630  1.00  0.00           O
ATOM    986  HW1 SOL X 365      24.970  37.370  43.850  1.00  0.00           H
ATOM    987  HW2 SOL X 365      23.920  37.570  44.930  1.00  0.00           H
ATOM    988  OW  SOL X 366      60.940   1.550  58.900  1.00  0.00           O
ATOM    989  HW1 SOL X 366      60.320   2.080  58.400  1.00  0.00           H
ATOM    990  HW2 SOL X 366      60.440   0.770  59.140  1.00  0.00           H
ATOM    991  OW  SOL X 367      65.860   9.310  45.340  1.00  0.00           O
ATOM    992  HW1 SOL X 367      66.150   9.840  46.080  1.00  0.00           H
ATOM    993  HW2 SOL X 367      65.270   8.660  45.740  1.00  0.00           H
ATOM    994  OW  SOL X 368      11.920  19.870   3.690  1.00  0.00           O
ATOM    995  HW1 SOL X 368      11.200  19.540   3.150  1.00  0.00           H
ATOM    996  HW2 SOL X 368      11.490  20.420   4.350  1.00  0.00           H
ATOM    997  OW  SOL X 369      68.640  80.780  45.550  1.00  0.00           O
ATOM    998  HW1 SOL X 369      69.300  81.340  45.960  1.00  0.00           H
ATOM    999  HW2 SOL X 369      68.780  80.900  44.610  1.00  0.00           H
ATOM   1000  OW  SOL X 370      36.970 109.090   2.160  1.00  0.00           O
ATOM   1001  HW1 SOL X 370      36.480 108.270   2.240  1.00  0.00           H
ATOM   1002  HW2 SOL X 370      37.890 108.810   2.140  1.00  0.00           H
ATOM   1003  OW  SOL X 371      88.960  94.650  54.330  1.00  0.00           O
ATOM   1004  HW1 SOL X 371      89.020  93.690  54.270  1.00  0.00           H
ATOM   1005  HW2 SOL X 371      88.490  94.910  53.530  1.00  0.00           H
ATOM   1006  OW  SOL X 372     103.180  85.730  30.650  1.00  0.00           O
ATOM   1007  HW1 SOL X 372     103.570  86.540  30.980  1.00  0.00           H
ATOM   1008  HW2 SOL X 372     103.500  85.050  31.250  1.00  0.00           H
ATOM   1009  OW  SOL X 373      77.900  42.430  39.050  1.00  0.00           O
ATOM   1010  HW1 SOL X 373      77.290  42.560  39.780  1.00  0.00           H
ATOM   1011  HW2 SOL X 373      77.860  43.240  38.550  1.00  0.00           H
ATOM   1012  OW  SOL X 374      94.090  38.580   0.870  1.00  0.00           O
ATOM   1013  HW1 SOL X 374      93.970  38.960   1.740  1.00  0.00           H
ATOM   1014  HW2 SOL X 374      93.800  37.670   0.960  1.00  0.00           H
ATOM   1015  OW  SOL X 375      81.590  80.860  41.640  1.00  0.00           O
ATOM   1016  HW1 SOL X 375      81.010  80.100  41.720  1.00  0.00           H
ATOM   1017  HW2 SOL X 375      82.460  80.520  41.850  1.00  0.00           H
ATOM   1018  OW  SOL X 376      69.230  81.500  28.960  1.00  0.00           O
ATOM   1019  HW1 SOL X 376      69.490  81.850  28.110  1.00  0.00           H
ATOM   1020  HW2 SOL X 376      68.770  82.220  29.380  1.00  0.00           H
ATOM   1021  OW  SOL X 377      73.350  92.300  15.610  1.00  0.00           O
ATOM   1022  HW1 SOL X 377      72.800  92.210  14.830  1.00  0.00           H
ATOM   1023  HW2 SOL X 377      74.220  92.500  15.260  1.00  0.00           H
ATOM   1024  OW  SOL X 378      81.030  40.970  54.610  1.00  0.00           O
ATOM   1025  HW1 SOL X 378      80.990  41.590  55.340  1.00  0.00           H
ATOM   1026  HW2 SOL X 378      81.890  41.120  54.220  1.00  0.00           H
ATOM   1027  OW  SOL X 379      45.450  74.760  37.230  1.00  0.00           O
ATOM   1028  HW1 SOL X 379      45.070  75.630  37.310  1.00  0.00           H
ATOM   1029  HW2 SOL X 379      45.290  74.500  36.330  1.00  0.00           H
ATOM   1030  OW  SOL X 380      29.630  19.950  26.370  1.00  0.00           O
ATOM   1031  HW1 SOL X 380      30.180  19.390  26.920  1.00  0.00           H
ATOM   1032  HW2 SOL X 380      29.240  19.350  25.730  1.00  0.00           H
ATOM   1033  OW  SOL X 381      52.380  55.350  44.190  1.00  0.00           O
ATOM   1034  HW1 SOL X 381      52.820  55.810  44.910  1.00  0.00           H
ATOM   1035  HW2 SOL X 381      52.330  56.000  43.490  1.00  0.00           H
ATOM   1036  OW  SOL X 382     106.350  23.320   2.410  1.00  0.00           O
ATOM   1037  HW1 SOL X 382     107.220  23.510   2.050  1.00  0.00           H
ATOM   1038  HW2 SOL X 382     106.440  22.440   2.790  1.00  0.00           H
ATOM   1039  OW  SOL X 383      90.610  75.740  47.670  1.00  0.00           O
ATOM   1040  HW1 SOL X 383      91.460  75.600  47.260  1.00  0.00           H
ATOM   1041  HW2 SOL X 383      90.750  76.500  48.240  1.00  0.00           H
ATOM   1042  OW  SOL X 384      34.230  78.640  47.330  1.00  0.00           O
ATOM   1043  HW1 SOL X 384      34.010  78.510  48.250  1.00  0.00           H
ATOM   1044  HW2 SOL X 384      34.230  77.760  46.960  1.00  0.00           H
ATOM   1045  OW  SOL X 385      47.610  69.530  51.500  1.00  0.00           O
ATOM   1046  HW1 SOL X 385      47.930  70.350  51.890  1.00  0.00           H
ATOM   1047  HW2 SOL X 385      47.440  69.750  50.580  1.00  0.00           H
ATOM   1048  OW  SOL X 386      40.370  27.920  38.080  1.00  0.00           O
ATOM   1049  HW1 SOL X 386      39.430  28.110  38.010  1.00  0.00           H
ATOM   1050  HW2 SOL X 386      40.410  27.130  38.630  1.00  0.00           H
ATOM   1051  OW  SOL X 387      71.070  93.600  44.840  1.00  0.00           O
ATOM   1052  HW1 SOL X 387      70.620  94.440  44.820  1.00  0.00           H
ATOM   1053  HW2 SOL X 387      71.970  93.790  44.570  1.00  0.00           H
ATOM   1054  OW  SOL X 388       7.870  47.360  33.400  1.00  0.00           O
ATOM   1055  HW1 SOL X 388       7.230  48.060  33.400  1.00  0.00           H
ATOM   1056  HW2 SOL X 388       8.520  47.630  32.740  1.00  0.00           H
ATOM   1057  OW  SOL X 389     110.470  38.290  55.740  1.00  0.00           O
ATOM   1058  HW1 SOL X 389       0.150  37.570  55.230  1.00  0.00           H
ATOM   1059  HW2 SOL X 389       0.240  38.240  56.580  1.00  0.00           H
ATOM   1060  OW  SOL X 390      38.070  72.660  54.370  1.00  0.00           O
ATOM   1061  HW1 SOL X 390      37.430  72.810  55.060  1.00  0.00           H
ATOM   1062  HW2 SOL X 390      38.530  71.860  54.640  1.00  0.00           H
ATOM   1063  OW  SOL X 391      13.070  90.450  53.500  1.00  0.00           O
ATOM   1064  HW1 SOL X 391      13.380  90.280  52.610  1.00  0.00           H
ATOM   1065  HW2 SOL X 391      12.420  91.160  53.390  1.00  0.00           H
ATOM   1066  OW  SOL X 392      16.040   6.630 144.310  1.00  0.00           O
ATOM   1067  HW1 SOL X 392      15.750   6.370 143.440  1.00  0.00           H
ATOM   1068  HW2 SOL X 392      16.470   5.850 144.670  1.00  0.00           H
ATOM   1069  OW  SOL X 393     103.550  97.000 138.200  1.00  0.00           O
ATOM   1070  HW1 SOL X 393     103.530  97.960 138.220  1.00  0.00           H
ATOM   1071  HW2 SOL X 393     103.220  96.720 139.050  1.00  0.00           H
ATOM   1072  OW  SOL X 394      22.750 104.870  38.400  1.00  0.00           O
ATOM   1073  HW1 SOL X 394      22.200 104.390  39.020  1.00  0.00           H
ATOM   1074  HW2 SOL X 394      22.840 105.740  38.780  1.00  0.00           H
ATOM   1075  OW  SOL X 395      23.440 100.830 140.580  1.00  0.00           O
ATOM   1076  HW1 SOL X 395      24.340 100.840 140.260  1.00  0.00           H
ATOM   1077  HW2 SOL X 395      23.230 101.740 140.750  1.00  0.00           H
ATOM   1078  OW  SOL X 396      64.480  23.340  33.150  1.00  0.00           O
ATOM   1079  HW1 SOL X 396      64.530  22.950  34.020  1.00  0.00           H
ATOM   1080  HW2 SOL X 396      65.290  23.060  32.720  1.00  0.00           H
ATOM   1081  OW  SOL X 397      63.990  19.190   9.220  1.00  0.00           O
ATOM   1082  HW1 SOL X 397      63.300  18.870   8.640  1.00  0.00           H
ATOM   1083  HW2 SOL X 397      64.570  18.430   9.340  1.00  0.00           H
ATOM   1084  OW  SOL X 398     110.560  84.630  57.060  1.00  0.00           O
ATOM   1085  HW1 SOL X 398     110.080  85.270  57.580  1.00  0.00           H
ATOM   1086  HW2 SOL X 398       0.780  84.760  57.310  1.00  0.00           H
ATOM   1087  OW  SOL X 399     102.670   3.490  39.100  1.00  0.00           O
ATOM   1088  HW1 SOL X 399     102.430   2.750  39.660  1.00  0.00           H
ATOM   1089  HW2 SOL X 399     102.670   4.250  39.690  1.00  0.00           H
ATOM   1090  OW  SOL X 400      86.700 107.600   0.800  1.00  0.00           O
ATOM   1091  HW1 SOL X 400      86.510 106.840   0.250  1.00  0.00           H
ATOM   1092  HW2 SOL X 400      87.610 107.810   0.620  1.00  0.00           H
ATOM   1093  OW  SOL X 401      11.350  24.130 147.500  1.00  0.00           O
ATOM   1094  HW1 SOL X 401      10.490  23.770 147.270  1.00  0.00           H
ATOM   1095  HW2 SOL X 401      11.910  23.360 147.590  1.00  0.00           H
ATOM   1096  OW  SOL X 402      57.050 104.760 146.390  1.00  0.00           O
ATOM   1097  HW1 SOL X 402      57.370 103.970 145.940  1.00  0.00           H
ATOM   1098  HW2 SOL X 402      57.210 104.590 147.320  1.00  0.00           H
ATOM   1099  OW  SOL X 403      63.230  79.940  32.680  1.00  0.00           O
ATOM   1100  HW1 SOL X 403      63.720  79.280  33.160  1.00  0.00           H
ATOM   1101  HW2 SOL X 403      62.320  79.810  32.950  1.00  0.00           H
ATOM   1102  OW  SOL X 404      33.590  37.330  20.560  1.00  0.00           O
ATOM   1103  HW1 SOL X 404      33.300  37.010  19.710  1.00  0.00           H
ATOM   1104  HW2 SOL X 404      34.480  36.990  20.660  1.00  0.00           H
ATOM   1105  OW  SOL X 405      35.680  47.670  45.390  1.00  0.00           O
ATOM   1106  HW1 SOL X 405      34.890  47.930  44.930  1.00  0.00           H
ATOM   1107  HW2 SOL X 405      35.710  46.720  45.280  1.00  0.00           H
ATOM   1108  OW  SOL X 406      63.560  97.710   9.410  1.00  0.00           O
ATOM   1109  HW1 SOL X 406      63.980  98.450   8.970  1.00  0.00           H
ATOM   1110  HW2 SOL X 406      64.280  97.100   9.600  1.00  0.00           H
ATOM   1111  OW  SOL X 407       3.990  32.750 143.400  1.00  0.00           O
ATOM   1112  HW1 SOL X 407       3.740  31.830 143.330  1.00  0.00           H
ATOM   1113  HW2 SOL X 407       3.200  33.180 143.740  1.00  0.00           H
ATOM   1114  OW  SOL X 408      99.080   9.560  24.270  1.00  0.00           O
ATOM   1115  HW1 SOL X 408      99.370  10.180  23.600  1.00  0.00           H
ATOM   1116  HW2 SOL X 408      99.060   8.720  23.810  1.00  0.00           H
ATOM   1117  OW  SOL X 409     103.570  99.270  14.210  1.00  0.00           O
ATOM   1118  HW1 SOL X 409     104.000  98.530  14.640  1.00  0.00           H
ATOM   1119  HW2 SOL X 409     104.040 100.040  14.530  1.00  0.00           H
ATOM   1120  OW  SOL X 410      59.920  16.020  22.720  1.00  0.00           O
ATOM   1121  HW1 SOL X 410      59.800  16.140  23.660  1.00  0.00           H
ATOM   1122  HW2 SOL X 410      60.860  16.140  22.580  1.00  0.00           H
ATOM   1123  OW  SOL X 411      61.630  14.810  35.180  1.00  0.00           O
ATOM   1124  HW1 SOL X 411      61.010  14.210  34.770  1.00  0.00           H
ATOM   1125  HW2 SOL X 411      62.350  14.880  34.550  1.00  0.00           H
ATOM   1126  OW  SOL X 412      43.880  24.620  25.520  1.00  0.00           O
ATOM   1127  HW1 SOL X 412      43.270  24.580  26.260  1.00  0.00           H
ATOM   1128  HW2 SOL X 412      43.380  24.270  24.780  1.00  0.00           H
ATOM   1129  OW  SOL X 413      23.600   6.440  52.050  1.00  0.00           O
ATOM   1130  HW1 SOL X 413      23.300   6.740  51.190  1.00  0.00           H
ATOM   1131  HW2 SOL X 413      22.830   6.550  52.620  1.00  0.00           H
ATOM   1132  OW  SOL X 414      12.890  81.370  41.160  1.00  0.00           O
ATOM   1133  HW1 SOL X 414      11.950  81.270  41.280  1.00  0.00           H
ATOM   1134  HW2 SOL X 414      13.000  82.230  40.770  1.00  0.00           H
ATOM   1135  OW  SOL X 415      74.260  46.970  54.800  1.00  0.00           O
ATOM   1136  HW1 SOL X 415      74.680  46.110  54.700  1.00  0.00           H
ATOM   1137  HW2 SOL X 415      74.710  47.380  55.540  1.00  0.00           H
ATOM   1138  OW  SOL X 416      82.240  45.880  53.380  1.00  0.00           O
ATOM   1139  HW1 SOL X 416      83.170  45.840  53.630  1.00  0.00           H
ATOM   1140  HW2 SOL X 416      81.790  45.410  54.080  1.00  0.00           H
ATOM   1141  OW  SOL X 417      13.960  43.270  50.740  1.00  0.00           O
ATOM   1142  HW1 SOL X 417      14.250  44.090  51.140  1.00  0.00           H
ATOM   1143  HW2 SOL X 417      14.320  42.580  51.300  1.00  0.00           H
ATOM   1144  OW  SOL X 418      81.160  55.220  35.060  1.00  0.00           O
ATOM   1145  HW1 SOL X 418      80.730  56.050  35.240  1.00  0.00           H
ATOM   1146  HW2 SOL X 418      81.140  55.150  34.100  1.00  0.00           H
ATOM   1147  OW  SOL X 419      52.460  61.690  42.710  1.00  0.00           O
ATOM   1148  HW1 SOL X 419      52.490  61.330  41.830  1.00  0.00           H
ATOM   1149  HW2 SOL X 419      51.530  61.660  42.950  1.00  0.00           H
ATOM   1150  OW  SOL X 420      80.930   3.640  45.020  1.00  0.00           O
ATOM   1151  HW1 SOL X 420      80.840   3.270  45.900  1.00  0.00           H
ATOM   1152  HW2 SOL X 420      81.750   3.280  44.690  1.00  0.00           H
ATOM   1153  OW  SOL X 421      11.440  76.660 110.390  1.00  0.00           O
ATOM   1154  HW1 SOL X 421      10.910  77.370 110.760  1.00  0.00           H
ATOM   1155  HW2 SOL X 421      11.540  76.880 109.470  1.00  0.00           H
ATOM   1156  OW  SOL X 422      79.260 104.480  38.830  1.00  0.00           O
ATOM   1157  HW1 SOL X 422      79.680 104.840  38.050  1.00  0.00           H
ATOM   1158  HW2 SOL X 422      78.380 104.230  38.530  1.00  0.00           H
ATOM   1159  OW  SOL X 423      28.610   7.130  19.340  1.00  0.00           O
ATOM   1160  HW1 SOL X 423      29.470   6.740  19.490  1.00  0.00           H
ATOM   1161  HW2 SOL X 423      28.790   8.010  19.030  1.00  0.00           H
ATOM   1162  OW  SOL X 424      32.130  45.310  39.520  1.00  0.00           O
ATOM   1163  HW1 SOL X 424      32.300  46.120  39.030  1.00  0.00           H
ATOM   1164  HW2 SOL X 424      31.170  45.260  39.560  1.00  0.00           H
ATOM   1165  OW  SOL X 425      69.600  30.330  54.670  1.00  0.00           O
ATOM   1166  HW1 SOL X 425      70.030  29.780  55.330  1.00  0.00           H
ATOM   1167  HW2 SOL X 425      68.690  30.020  54.660  1.00  0.00           H
ATOM   1168  OW  SOL X 426      78.800  63.460  16.980  1.00  0.00           O
ATOM   1169  HW1 SOL X 426      79.730  63.680  17.000  1.00  0.00           H
ATOM   1170  HW2 SOL X 426      78.350  64.280  17.140  1.00  0.00           H
ATOM   1171  OW  SOL X 427     105.050  88.490 137.040  1.00  0.00           O
ATOM   1172  HW1 SOL X 427     105.790  87.920 136.830  1.00  0.00           H
ATOM   1173  HW2 SOL X 427     104.310  87.890 137.100  1.00  0.00           H
ATOM   1174  OW  SOL X 428      73.620  42.060 124.710  1.00  0.00           O
ATOM   1175  HW1 SOL X 428      73.510  42.400 125.600  1.00  0.00           H
ATOM   1176  HW2 SOL X 428      73.760  42.840 124.170  1.00  0.00           H
ATOM   1177  OW  SOL X 429     105.220  47.360  16.300  1.00  0.00           O
ATOM   1178  HW1 SOL X 429     105.400  46.760  17.030  1.00  0.00           H
ATOM   1179  HW2 SOL X 429     105.520  46.880  15.530  1.00  0.00           H
ATOM   1180  OW  SOL X 430      72.220  76.380  42.290  1.00  0.00           O
ATOM   1181  HW1 SOL X 430      71.880  75.510  42.090  1.00  0.00           H
ATOM   1182  HW2 SOL X 430      73.170  76.290  42.200  1.00  0.00           H
ATOM   1183  OW  SOL X 431      73.820  21.890  28.210  1.00  0.00           O
ATOM   1184  HW1 SOL X 431      74.460  21.860  28.930  1.00  0.00           H
ATOM   1185  HW2 SOL X 431      73.280  22.660  28.400  1.00  0.00           H
ATOM   1186  OW  SOL X 432      88.400  78.610   0.070  1.00  0.00           O
ATOM   1187  HW1 SOL X 432      88.750  79.380   0.510  1.00  0.00           H
ATOM   1188  HW2 SOL X 432      88.920  78.530 146.860  1.00  0.00           H
ATOM   1189  OW  SOL X 433      98.960  68.640  29.390  1.00  0.00           O
ATOM   1190  HW1 SOL X 433      99.620  68.150  28.900  1.00  0.00           H
ATOM   1191  HW2 SOL X 433      98.360  67.980  29.720  1.00  0.00           H
ATOM   1192  OW  SOL X 434      24.370  21.530  47.580  1.00  0.00           O
ATOM   1193  HW1 SOL X 434      24.990  21.840  48.240  1.00  0.00           H
ATOM   1194  HW2 SOL X 434      24.570  20.600  47.490  1.00  0.00           H
ATOM   1195  OW  SOL X 435      93.040   6.750  31.780  1.00  0.00           O
ATOM   1196  HW1 SOL X 435      93.980   6.630  31.910  1.00  0.00           H
ATOM   1197  HW2 SOL X 435      92.820   7.480  32.370  1.00  0.00           H
ATOM   1198  OW  SOL X 436      41.870  49.810   0.110  1.00  0.00           O
ATOM   1199  HW1 SOL X 436      41.630  48.990   0.540  1.00  0.00           H
ATOM   1200  HW2 SOL X 436      41.860  50.460   0.820  1.00  0.00           H
ATOM   1201  OW  SOL X 437      13.020  16.090  59.010  1.00  0.00           O
ATOM   1202  HW1 SOL X 437      13.100  15.430  58.320  1.00  0.00           H
ATOM   1203  HW2 SOL X 437      12.800  16.900  58.550  1.00  0.00           H
ATOM   1204  OW  SOL X 438      74.250  84.960  40.850  1.00  0.00           O
ATOM   1205  HW1 SOL X 438      74.900  84.370  40.460  1.00  0.00           H
ATOM   1206  HW2 SOL X 438      73.720  85.240  40.100  1.00  0.00           H
ATOM   1207  OW  SOL X 439      53.170 109.560  92.960  1.00  0.00           O
ATOM   1208  HW1 SOL X 439      52.830 110.430  92.730  1.00  0.00           H
ATOM   1209  HW2 SOL X 439      52.680 109.310  93.740  1.00  0.00           H
ATOM   1210  OW  SOL X 440      71.960  69.050  14.940  1.00  0.00           O
ATOM   1211  HW1 SOL X 440      72.900  69.180  14.800  1.00  0.00           H
ATOM   1212  HW2 SOL X 440      71.760  68.210  14.510  1.00  0.00           H
ATOM   1213  OW  SOL X 441      35.200  34.010  22.990  1.00  0.00           O
ATOM   1214  HW1 SOL X 441      34.970  34.810  22.520  1.00  0.00           H
ATOM   1215  HW2 SOL X 441      35.250  34.270  23.910  1.00  0.00           H
ATOM   1216  OW  SOL X 442      92.240  33.110   8.400  1.00  0.00           O
ATOM   1217  HW1 SOL X 442      92.940  33.080   9.050  1.00  0.00           H
ATOM   1218  HW2 SOL X 442      92.550  33.730   7.740  1.00  0.00           H
ATOM   1219  OW  SOL X 443      21.460  74.770  41.050  1.00  0.00           O
ATOM   1220  HW1 SOL X 443      21.550  73.890  40.680  1.00  0.00           H
ATOM   1221  HW2 SOL X 443      22.340  75.140  40.980  1.00  0.00           H
ATOM   1222  OW  SOL X 444     108.660  43.010 143.260  1.00  0.00           O
ATOM   1223  HW1 SOL X 444     108.720  42.060 143.150  1.00  0.00           H
ATOM   1224  HW2 SOL X 444     108.520  43.120 144.200  1.00  0.00           H
ATOM   1225  OW  SOL X 445     107.240  70.990  49.520  1.00  0.00           O
ATOM   1226  HW1 SOL X 445     106.960  71.490  48.760  1.00  0.00           H
ATOM   1227  HW2 SOL X 445     108.190  70.900  49.420  1.00  0.00           H
ATOM   1228  OW  SOL X 446      55.850  26.820 142.210  1.00  0.00           O
ATOM   1229  HW1 SOL X 446      56.190  25.920 142.250  1.00  0.00           H
ATOM   1230  HW2 SOL X 446      55.690  27.050 143.130  1.00  0.00           H
ATOM   1231  OW  SOL X 447      98.060  71.270 142.820  1.00  0.00           O
ATOM   1232  HW1 SOL X 447      97.430  71.180 143.540  1.00  0.00           H
ATOM   1233  HW2 SOL X 447      98.880  71.500 143.250  1.00  0.00           H
ATOM   1234  OW  SOL X 448     108.950  26.430  20.790  1.00  0.00           O
ATOM   1235  HW1 SOL X 448     108.930  26.800  19.910  1.00  0.00           H
ATOM   1236  HW2 SOL X 448     108.100  26.000  20.890  1.00  0.00           H
ATOM   1237  OW  SOL X 449      92.600  60.730 132.110  1.00  0.00           O
ATOM   1238  HW1 SOL X 449      92.750  60.010 131.490  1.00  0.00           H
ATOM   1239  HW2 SOL X 449      92.620  60.310 132.970  1.00  0.00           H
ATOM   1240  OW  SOL X 450      60.840  72.010  39.860  1.00  0.00           O
ATOM   1241  HW1 SOL X 450      61.310  71.600  40.580  1.00  0.00           H
ATOM   1242  HW2 SOL X 450      61.300  71.710  39.070  1.00  0.00           H
ATOM   1243  OW  SOL X 451      66.430  50.880 141.550  1.00  0.00           O
ATOM   1244  HW1 SOL X 451      65.680  50.540 141.070  1.00  0.00           H
ATOM   1245  HW2 SOL X 451      66.670  51.690 141.090  1.00  0.00           H
ATOM   1246  OW  SOL X 452      14.240  27.820 136.500  1.00  0.00           O
ATOM   1247  HW1 SOL X 452      13.570  28.430 136.820  1.00  0.00           H
ATOM   1248  HW2 SOL X 452      13.900  27.500 135.670  1.00  0.00           H
ATOM   1249  OW  SOL X 453      46.520  95.960  29.260  1.00  0.00           O
ATOM   1250  HW1 SOL X 453      46.430  95.640  30.160  1.00  0.00           H
ATOM   1251  HW2 SOL X 453      45.870  95.460  28.760  1.00  0.00           H
ATOM   1252  OW  SOL X 454      89.580   1.140   3.430  1.00  0.00           O
ATOM   1253  HW1 SOL X 454      90.080   1.320   2.630  1.00  0.00           H
ATOM   1254  HW2 SOL X 454      90.220   1.180   4.130  1.00  0.00           H
ATOM   1255  OW  SOL X 455      82.540  33.820  34.030  1.00  0.00           O
ATOM   1256  HW1 SOL X 455      81.970  33.320  33.450  1.00  0.00           H
ATOM   1257  HW2 SOL X 455      83.430  33.540  33.790  1.00  0.00           H
ATOM   1258  OW  SOL X 456      28.070  69.910  29.910  1.00  0.00           O
ATOM   1259  HW1 SOL X 456      27.710  69.230  30.480  1.00  0.00           H
ATOM   1260  HW2 SOL X 456      28.090  70.690  30.450  1.00  0.00           H
ATOM   1261  OW  SOL X 457      25.470   5.940  49.710  1.00  0.00           O
ATOM   1262  HW1 SOL X 457      24.830   5.570  49.100  1.00  0.00           H
ATOM   1263  HW2 SOL X 457      24.980   6.620  50.180  1.00  0.00           H
ATOM   1264  OW  SOL X 458      48.000 102.280  10.420  1.00  0.00           O
ATOM   1265  HW1 SOL X 458      48.200 103.080  10.900  1.00  0.00           H
ATOM   1266  HW2 SOL X 458      48.820 101.780  10.420  1.00  0.00           H
ATOM   1267  OW  SOL X 459      56.990  34.310 145.620  1.00  0.00           O
ATOM   1268  HW1 SOL X 459      56.940  33.420 145.950  1.00  0.00           H
ATOM   1269  HW2 SOL X 459      56.300  34.790 146.080  1.00  0.00           H
ATOM   1270  OW  SOL X 460       3.230  17.070   5.730  1.00  0.00           O
ATOM   1271  HW1 SOL X 460       3.870  17.740   5.970  1.00  0.00           H
ATOM   1272  HW2 SOL X 460       2.690  17.470   5.050  1.00  0.00           H
ATOM   1273  OW  SOL X 461     108.670  14.380   9.160  1.00  0.00           O
ATOM   1274  HW1 SOL X 461     108.470  13.710   8.510  1.00  0.00           H
ATOM   1275  HW2 SOL X 461     109.580  14.620   8.990  1.00  0.00           H
ATOM   1276  OW  SOL X 462      25.710  77.020  33.660  1.00  0.00           O
ATOM   1277  HW1 SOL X 462      25.200  77.030  34.470  1.00  0.00           H
ATOM   1278  HW2 SOL X 462      26.330  77.740  33.750  1.00  0.00           H
ATOM   1279  OW  SOL X 463      28.840  10.720 147.300  1.00  0.00           O
ATOM   1280  HW1 SOL X 463      28.680  10.630   0.650  1.00  0.00           H
ATOM   1281  HW2 SOL X 463      29.240   9.890 147.040  1.00  0.00           H
ATOM   1282  OW  SOL X 464      72.830  26.450 144.750  1.00  0.00           O
ATOM   1283  HW1 SOL X 464      73.520  25.860 145.050  1.00  0.00           H
ATOM   1284  HW2 SOL X 464      72.360  26.700 145.550  1.00  0.00           H
ATOM   1285  OW  SOL X 465      67.910 103.820  50.230  1.00  0.00           O
ATOM   1286  HW1 SOL X 465      67.840 104.410  50.980  1.00  0.00           H
ATOM   1287  HW2 SOL X 465      67.830 104.400  49.470  1.00  0.00           H
ATOM   1288  OW  SOL X 466      31.120  86.900  31.110  1.00  0.00           O
ATOM   1289  HW1 SOL X 466      31.170  85.960  31.280  1.00  0.00           H
ATOM   1290  HW2 SOL X 466      31.440  87.300  31.920  1.00  0.00           H
ATOM   1291  OW  SOL X 467      34.850  71.220   5.260  1.00  0.00           O
ATOM   1292  HW1 SOL X 467      35.390  70.680   5.840  1.00  0.00           H
ATOM   1293  HW2 SOL X 467      34.010  71.290   5.710  1.00  0.00           H
ATOM   1294  OW  SOL X 468      78.300  64.160  51.140  1.00  0.00           O
ATOM   1295  HW1 SOL X 468      78.100  64.390  52.050  1.00  0.00           H
ATOM   1296  HW2 SOL X 468      77.700  63.440  50.950  1.00  0.00           H
ATOM   1297  OW  SOL X 469      13.570  69.840  10.840  1.00  0.00           O
ATOM   1298  HW1 SOL X 469      13.420  70.730  10.520  1.00  0.00           H
ATOM   1299  HW2 SOL X 469      14.510  69.820  11.030  1.00  0.00           H
ATOM   1300  OW  SOL X 470      48.590  26.860 142.630  1.00  0.00           O
ATOM   1301  HW1 SOL X 470      49.460  26.470 142.560  1.00  0.00           H
ATOM   1302  HW2 SOL X 470      48.720  27.660 143.150  1.00  0.00           H
ATOM   1303  OW  SOL X 471      36.750  50.370  31.760  1.00  0.00           O
ATOM   1304  HW1 SOL X 471      35.960  50.190  32.270  1.00  0.00           H
ATOM   1305  HW2 SOL X 471      37.150  51.110  32.200  1.00  0.00           H
ATOM   1306  OW  SOL X 472      59.280  17.140   7.140  1.00  0.00           O
ATOM   1307  HW1 SOL X 472      59.500  17.490   6.270  1.00  0.00           H
ATOM   1308  HW2 SOL X 472      59.140  16.210   6.990  1.00  0.00           H
ATOM   1309  OW  SOL X 473      39.790  21.550  50.890  1.00  0.00           O
ATOM   1310  HW1 SOL X 473      40.110  20.670  50.740  1.00  0.00           H
ATOM   1311  HW2 SOL X 473      40.220  21.830  51.710  1.00  0.00           H
ATOM   1312  OW  SOL X 474       1.530  62.280  10.070  1.00  0.00           O
ATOM   1313  HW1 SOL X 474       1.700  61.390  10.370  1.00  0.00           H
ATOM   1314  HW2 SOL X 474       2.030  62.360   9.260  1.00  0.00           H
ATOM   1315  OW  SOL X 475      23.400  73.540 138.580  1.00  0.00           O
ATOM   1316  HW1 SOL X 475      24.110  73.880 139.140  1.00  0.00           H
ATOM   1317  HW2 SOL X 475      23.410  74.110 137.810  1.00  0.00           H
ATOM   1318  OW  SOL X 476      26.790 110.070  17.810  1.00  0.00           O
ATOM   1319  HW1 SOL X 476      27.670 110.040  18.190  1.00  0.00           H
ATOM   1320  HW2 SOL X 476      26.760 109.300  17.240  1.00  0.00           H
ATOM   1321  OW  SOL X 477      59.900 107.610  45.190  1.00  0.00           O
ATOM   1322  HW1 SOL X 477      60.650 107.390  44.620  1.00  0.00           H
ATOM   1323  HW2 SOL X 477      60.290 107.740  46.050  1.00  0.00           H
ATOM   1324  OW  SOL X 478      60.870  82.000  36.930  1.00  0.00           O
ATOM   1325  HW1 SOL X 478      60.290  82.640  37.350  1.00  0.00           H
ATOM   1326  HW2 SOL X 478      61.680  82.050  37.420  1.00  0.00           H
ATOM   1327  OW  SOL X 479      82.670  84.540   9.830  1.00  0.00           O
ATOM   1328  HW1 SOL X 479      82.750  85.110   9.060  1.00  0.00           H
ATOM   1329  HW2 SOL X 479      83.170  84.990  10.510  1.00  0.00           H
ATOM   1330  OW  SOL X 480      50.050  19.450  47.310  1.00  0.00           O
ATOM   1331  HW1 SOL X 480      49.150  19.800  47.330  1.00  0.00           H
ATOM   1332  HW2 SOL X 480      50.300  19.500  46.390  1.00  0.00           H
ATOM   1333  OW  SOL X 481      11.820  56.110  17.500  1.00  0.00           O
ATOM   1334  HW1 SOL X 481      11.940  57.040  17.290  1.00  0.00           H
ATOM   1335  HW2 SOL X 481      11.620  56.100  18.430  1.00  0.00           H
ATOM   1336  OW  SOL X 482       8.290  82.520 129.810  1.00  0.00           O
ATOM   1337  HW1 SOL X 482       7.760  81.810 129.450  1.00  0.00           H
ATOM   1338  HW2 SOL X 482       7.910  83.320 129.460  1.00  0.00           H
ATOM   1339  OW  SOL X 483      58.190  54.720  47.920  1.00  0.00           O
ATOM   1340  HW1 SOL X 483      58.820  55.430  47.840  1.00  0.00           H
ATOM   1341  HW2 SOL X 483      57.570  54.860  47.200  1.00  0.00           H
ATOM   1342  OW  SOL X 484      61.580  65.040 141.440  1.00  0.00           O
ATOM   1343  HW1 SOL X 484      61.090  65.350 142.200  1.00  0.00           H
ATOM   1344  HW2 SOL X 484      61.230  64.170 141.260  1.00  0.00           H
ATOM   1345  OW  SOL X 485      56.020  15.090 144.310  1.00  0.00           O
ATOM   1346  HW1 SOL X 485      55.650  15.960 144.150  1.00  0.00           H
ATOM   1347  HW2 SOL X 485      55.310  14.480 144.090  1.00  0.00           H
ATOM   1348  OW  SOL X 486      59.120 103.710  33.490  1.00  0.00           O
ATOM   1349  HW1 SOL X 486      59.460 102.880  33.810  1.00  0.00           H
ATOM   1350  HW2 SOL X 486      59.750 104.000  32.840  1.00  0.00           H
ATOM   1351  OW  SOL X 487     102.910  75.720 118.660  1.00  0.00           O
ATOM   1352  HW1 SOL X 487     103.240  75.120 119.330  1.00  0.00           H
ATOM   1353  HW2 SOL X 487     103.690  76.090 118.260  1.00  0.00           H
ATOM   1354  OW  SOL X 488      64.890  75.310  12.650  1.00  0.00           O
ATOM   1355  HW1 SOL X 488      65.110  74.380  12.610  1.00  0.00           H
ATOM   1356  HW2 SOL X 488      65.290  75.620  13.460  1.00  0.00           H
ATOM   1357  OW  SOL X 489      47.900 106.180 144.230  1.00  0.00           O
ATOM   1358  HW1 SOL X 489      48.300 106.520 143.430  1.00  0.00           H
ATOM   1359  HW2 SOL X 489      48.080 106.850 144.890  1.00  0.00           H
ATOM   1360  OW  SOL X 490       8.030  40.020  23.490  1.00  0.00           O
ATOM   1361  HW1 SOL X 490       7.880  40.030  22.550  1.00  0.00           H
ATOM   1362  HW2 SOL X 490       8.630  39.290  23.630  1.00  0.00           H
ATOM   1363  OW  SOL X 491      57.870  50.860  42.580  1.00  0.00           O
ATOM   1364  HW1 SOL X 491      57.800  50.170  43.240  1.00  0.00           H
ATOM   1365  HW2 SOL X 491      58.410  50.470  41.890  1.00  0.00           H
ATOM   1366  OW  SOL X 492      48.260 101.460  30.750  1.00  0.00           O
ATOM   1367  HW1 SOL X 492      47.970 101.590  29.850  1.00  0.00           H
ATOM   1368  HW2 SOL X 492      48.700 102.290  30.980  1.00  0.00           H
ATOM   1369  OW  SOL X 493      81.710  25.660  21.980  1.00  0.00           O
ATOM   1370  HW1 SOL X 493      81.600  24.710  21.890  1.00  0.00           H
ATOM   1371  HW2 SOL X 493      81.840  25.790  22.920  1.00  0.00           H
ATOM   1372  OW  SOL X 494      30.010  32.480  38.610  1.00  0.00           O
ATOM   1373  HW1 SOL X 494      29.950  32.850  39.490  1.00  0.00           H
ATOM   1374  HW2 SOL X 494      30.680  31.790  38.680  1.00  0.00           H
ATOM   1375  OW  SOL X 495      46.080 105.940   9.350  1.00  0.00           O
ATOM   1376  HW1 SOL X 495      45.810 105.690  10.230  1.00  0.00           H
ATOM   1377  HW2 SOL X 495      45.630 105.320   8.770  1.00  0.00           H
ATOM   1378  OW  SOL X 496      12.130  32.360   1.410  1.00  0.00           O
ATOM   1379  HW1 SOL X 496      11.480  32.080   2.050  1.00  0.00           H
ATOM   1380  HW2 SOL X 496      11.780  32.060   0.570  1.00  0.00           H
ATOM   1381  OW  SOL X 497      84.910  57.090  39.010  1.00  0.00           O
ATOM   1382  HW1 SOL X 497      84.060  57.540  39.010  1.00  0.00           H
ATOM   1383  HW2 SOL X 497      84.800  56.380  39.640  1.00  0.00           H
ATOM   1384  OW  SOL X 498      97.380  97.620   4.640  1.00  0.00           O
ATOM   1385  HW1 SOL X 498      97.450  97.490   5.590  1.00  0.00           H
ATOM   1386  HW2 SOL X 498      96.470  97.880   4.500  1.00  0.00           H
ATOM   1387  OW  SOL X 499      81.000  47.290  56.720  1.00  0.00           O
ATOM   1388  HW1 SOL X 499      81.950  47.410  56.810  1.00  0.00           H
ATOM   1389  HW2 SOL X 499      80.850  47.230  55.780  1.00  0.00           H
ATOM   1390  OW  SOL X 500      23.150  66.560 117.940  1.00  0.00           O
ATOM   1391  HW1 SOL X 500      22.760  67.220 117.380  1.00  0.00           H
ATOM   1392  HW2 SOL X 500      23.400  67.040 118.730  1.00  0.00           H
ATOM   1393  OW  SOL X 501      85.500  75.740 122.860  1.00  0.00           O
ATOM   1394  HW1 SOL X 501      86.100  76.460 123.040  1.00  0.00           H
ATOM   1395  HW2 SOL X 501      86.020  74.950 123.000  1.00  0.00           H
ATOM   1396  OW  SOL X 502      85.940  38.670  49.640  1.00  0.00           O
ATOM   1397  HW1 SOL X 502      85.280  38.260  50.210  1.00  0.00           H
ATOM   1398  HW2 SOL X 502      86.750  38.610  50.140  1.00  0.00           H
ATOM   1399  OW  SOL X 503      97.300  62.990 141.890  1.00  0.00           O
ATOM   1400  HW1 SOL X 503      97.930  62.940 142.610  1.00  0.00           H
ATOM   1401  HW2 SOL X 503      97.750  63.480 141.210  1.00  0.00           H
ATOM   1402  OW  SOL X 504      85.490  21.880 138.840  1.00  0.00           O
ATOM   1403  HW1 SOL X 504      85.080  22.340 138.110  1.00  0.00           H
ATOM   1404  HW2 SOL X 504      84.930  21.120 138.990  1.00  0.00           H
ATOM   1405  OW  SOL X 505       1.290   1.390 102.550  1.00  0.00           O
ATOM   1406  HW1 SOL X 505       2.090   1.260 103.070  1.00  0.00           H
ATOM   1407  HW2 SOL X 505       0.650   1.720 103.180  1.00  0.00           H
ATOM   1408  OW  SOL X 506      14.180 107.240  49.870  1.00  0.00           O
ATOM   1409  HW1 SOL X 506      14.460 106.910  50.730  1.00  0.00           H
ATOM   1410  HW2 SOL X 506      14.740 106.770  49.250  1.00  0.00           H
ATOM   1411  OW  SOL X 507      36.980  42.350 120.770  1.00  0.00           O
ATOM   1412  HW1 SOL X 507      36.230  42.900 120.550  1.00  0.00           H
ATOM   1413  HW2 SOL X 507      36.680  41.460 120.610  1.00  0.00           H
ATOM   1414  OW  SOL X 508      61.420  65.550  16.130  1.00  0.00           O
ATOM   1415  HW1 SOL X 508      60.610  65.860  15.730  1.00  0.00           H
ATOM   1416  HW2 SOL X 508      61.660  66.230  16.750  1.00  0.00           H
ATOM   1417  OW  SOL X 509      10.800  44.770  26.300  1.00  0.00           O
ATOM   1418  HW1 SOL X 509      10.610  45.690  26.120  1.00  0.00           H
ATOM   1419  HW2 SOL X 509      10.050  44.290  25.950  1.00  0.00           H
ATOM   1420  OW  SOL X 510      34.690   5.940  42.760  1.00  0.00           O
ATOM   1421  HW1 SOL X 510      34.110   6.440  43.330  1.00  0.00           H
ATOM   1422  HW2 SOL X 510      35.270   5.480  43.360  1.00  0.00           H
ATOM   1423  OW  SOL X 511      26.060  90.000  39.850  1.00  0.00           O
ATOM   1424  HW1 SOL X 511      25.950  90.940  39.720  1.00  0.00           H
ATOM   1425  HW2 SOL X 511      26.980  89.840  39.630  1.00  0.00           H
ATOM   1426  OW  SOL X 512      38.180 109.360 129.820  1.00  0.00           O
ATOM   1427  HW1 SOL X 512      37.590 108.630 130.000  1.00  0.00           H
ATOM   1428  HW2 SOL X 512      37.720 110.130 130.140  1.00  0.00           H
ATOM   1429  OW  SOL X 513      42.500   0.330  63.400  1.00  0.00           O
ATOM   1430  HW1 SOL X 513      42.560 110.230  63.930  1.00  0.00           H
ATOM   1431  HW2 SOL X 513      41.730   0.200  62.850  1.00  0.00           H
ATOM   1432  OW  SOL X 514      38.520  37.770  24.760  1.00  0.00           O
ATOM   1433  HW1 SOL X 514      37.770  37.870  24.180  1.00  0.00           H
ATOM   1434  HW2 SOL X 514      38.270  37.050  25.340  1.00  0.00           H
ATOM   1435  OW  SOL X 515      54.970  38.220  28.210  1.00  0.00           O
ATOM   1436  HW1 SOL X 515      55.010  38.740  27.400  1.00  0.00           H
ATOM   1437  HW2 SOL X 515      54.260  37.600  28.050  1.00  0.00           H
ATOM   1438  OW  SOL X 516      93.450  42.970  38.740  1.00  0.00           O
ATOM   1439  HW1 SOL X 516      92.750  43.600  38.880  1.00  0.00           H
ATOM   1440  HW2 SOL X 516      93.030  42.120  38.830  1.00  0.00           H
ATOM   1441  OW  SOL X 517     109.930  36.040  27.460  1.00  0.00           O
ATOM   1442  HW1 SOL X 517       0.040  36.500  27.730  1.00  0.00           H
ATOM   1443  HW2 SOL X 517     109.700  35.500  28.210  1.00  0.00           H
ATOM   1444  OW  SOL X 518     101.260  28.420  33.320  1.00  0.00           O
ATOM   1445  HW1 SOL X 518     101.190  27.820  32.580  1.00  0.00           H
ATOM   1446  HW2 SOL X 518     100.420  28.890  33.330  1.00  0.00           H
ATOM   1447  OW  SOL X 519       6.600  69.910   3.500  1.00  0.00           O
ATOM   1448  HW1 SOL X 519       6.380  70.350   4.330  1.00  0.00           H
ATOM   1449  HW2 SOL X 519       5.880  70.140   2.920  1.00  0.00           H
ATOM   1450  OW  SOL X 520      86.650  24.670  16.460  1.00  0.00           O
ATOM   1451  HW1 SOL X 520      86.230  25.490  16.190  1.00  0.00           H
ATOM   1452  HW2 SOL X 520      87.520  24.940  16.740  1.00  0.00           H
ATOM   1453  OW  SOL X 521      16.770  78.210  52.590  1.00  0.00           O
ATOM   1454  HW1 SOL X 521      16.770  77.560  51.890  1.00  0.00           H
ATOM   1455  HW2 SOL X 521      17.140  77.750  53.340  1.00  0.00           H
ATOM   1456  OW  SOL X 522      90.020  36.350  38.790  1.00  0.00           O
ATOM   1457  HW1 SOL X 522      89.280  36.950  38.670  1.00  0.00           H
ATOM   1458  HW2 SOL X 522      90.760  36.920  39.010  1.00  0.00           H
ATOM   1459  OW  SOL X 523      28.090  51.390  10.940  1.00  0.00           O
ATOM   1460  HW1 SOL X 523      27.230  51.680  11.260  1.00  0.00           H
ATOM   1461  HW2 SOL X 523      28.660  52.150  11.040  1.00  0.00           H
ATOM   1462  OW  SOL X 524      86.440  73.380  22.420  1.00  0.00           O
ATOM   1463  HW1 SOL X 524      86.650  73.200  23.340  1.00  0.00           H
ATOM   1464  HW2 SOL X 524      86.790  74.260  22.260  1.00  0.00           H
ATOM   1465  OW  SOL X 525      47.240 109.740  63.090  1.00  0.00           O
ATOM   1466  HW1 SOL X 525      48.050 109.730  63.600  1.00  0.00           H
ATOM   1467  HW2 SOL X 525      47.430 110.350  62.370  1.00  0.00           H
ATOM   1468  OW  SOL X 526      14.730  77.830  42.820  1.00  0.00           O
ATOM   1469  HW1 SOL X 526      14.620  77.630  41.890  1.00  0.00           H
ATOM   1470  HW2 SOL X 526      14.410  78.720  42.910  1.00  0.00           H
ATOM   1471  OW  SOL X 527      68.760  98.600  38.130  1.00  0.00           O
ATOM   1472  HW1 SOL X 527      68.940  98.830  37.220  1.00  0.00           H
ATOM   1473  HW2 SOL X 527      68.740  97.650  38.140  1.00  0.00           H
ATOM   1474  OW  SOL X 528      14.870  28.420  46.470  1.00  0.00           O
ATOM   1475  HW1 SOL X 528      14.470  29.090  45.930  1.00  0.00           H
ATOM   1476  HW2 SOL X 528      15.780  28.380  46.180  1.00  0.00           H
ATOM   1477  OW  SOL X 529      35.900  69.900  16.160  1.00  0.00           O
ATOM   1478  HW1 SOL X 529      35.200  69.740  15.530  1.00  0.00           H
ATOM   1479  HW2 SOL X 529      35.460  70.210  16.940  1.00  0.00           H
ATOM   1480  OW  SOL X 530      21.320  60.460  19.890  1.00  0.00           O
ATOM   1481  HW1 SOL X 530      22.220  60.220  19.700  1.00  0.00           H
ATOM   1482  HW2 SOL X 530      20.930  59.660  20.250  1.00  0.00           H
ATOM   1483  OW  SOL X 531     110.600  34.320   9.700  1.00  0.00           O
ATOM   1484  HW1 SOL X 531       0.500  34.750  10.330  1.00  0.00           H
ATOM   1485  HW2 SOL X 531     109.750  34.720   9.880  1.00  0.00           H
ATOM   1486  OW  SOL X 532      88.260  44.360  36.710  1.00  0.00           O
ATOM   1487  HW1 SOL X 532      88.320  43.820  35.920  1.00  0.00           H
ATOM   1488  HW2 SOL X 532      87.950  43.770  37.390  1.00  0.00           H
ATOM   1489  OW  SOL X 533     100.910  38.660  38.660  1.00  0.00           O
ATOM   1490  HW1 SOL X 533     100.590  39.330  39.270  1.00  0.00           H
ATOM   1491  HW2 SOL X 533     101.570  39.110  38.140  1.00  0.00           H
ATOM   1492  OW  SOL X 534      35.450  58.970  39.570  1.00  0.00           O
ATOM   1493  HW1 SOL X 534      34.930  58.690  38.810  1.00  0.00           H
ATOM   1494  HW2 SOL X 534      35.310  58.280  40.220  1.00  0.00           H
ATOM   1495  OW  SOL X 535      52.720  79.400  34.650  1.00  0.00           O
ATOM   1496  HW1 SOL X 535      52.350  79.620  35.500  1.00  0.00           H
ATOM   1497  HW2 SOL X 535      53.220  80.180  34.390  1.00  0.00           H
ATOM   1498  OW  SOL X 536      92.130  26.190  21.360  1.00  0.00           O
ATOM   1499  HW1 SOL X 536      92.900  26.110  20.800  1.00  0.00           H
ATOM   1500  HW2 SOL X 536      91.420  26.430  20.760  1.00  0.00           H
ATOM   1501  OW  SOL X 537      61.460  27.220 143.090  1.00  0.00           O
ATOM   1502  HW1 SOL X 537      60.800  26.670 143.520  1.00  0.00           H
ATOM   1503  HW2 SOL X 537      61.360  28.080 143.490  1.00  0.00           H
ATOM   1504  OW  SOL X 538      62.900 105.930  41.190  1.00  0.00           O
ATOM   1505  HW1 SOL X 538      61.980 106.130  41.040  1.00  0.00           H
ATOM   1506  HW2 SOL X 538      62.950 104.980  41.170  1.00  0.00           H
ATOM   1507  OW  SOL X 539      28.790  94.650  50.330  1.00  0.00           O
ATOM   1508  HW1 SOL X 539      28.110  94.210  50.840  1.00  0.00           H
ATOM   1509  HW2 SOL X 539      28.320  95.340  49.850  1.00  0.00           H
ATOM   1510  OW  SOL X 540      80.990  85.940  37.650  1.00  0.00           O
ATOM   1511  HW1 SOL X 540      81.460  86.280  38.410  1.00  0.00           H
ATOM   1512  HW2 SOL X 540      81.100  86.620  36.980  1.00  0.00           H
ATOM   1513  OW  SOL X 541      47.830  21.970  38.130  1.00  0.00           O
ATOM   1514  HW1 SOL X 541      47.640  22.400  37.290  1.00  0.00           H
ATOM   1515  HW2 SOL X 541      48.530  22.490  38.520  1.00  0.00           H
ATOM   1516  OW  SOL X 542      79.540  96.830   4.070  1.00  0.00           O
ATOM   1517  HW1 SOL X 542      78.670  96.670   4.440  1.00  0.00           H
ATOM   1518  HW2 SOL X 542      80.080  97.050   4.820  1.00  0.00           H
ATOM   1519  OW  SOL X 543      77.900  20.830   0.170  1.00  0.00           O
ATOM   1520  HW1 SOL X 543      77.870  20.150   0.830  1.00  0.00           H
ATOM   1521  HW2 SOL X 543      78.580  21.440   0.480  1.00  0.00           H
ATOM   1522  OW  SOL X 544      53.730  53.490  34.470  1.00  0.00           O
ATOM   1523  HW1 SOL X 544      54.410  53.930  34.980  1.00  0.00           H
ATOM   1524  HW2 SOL X 544      53.750  53.910  33.620  1.00  0.00           H
ATOM   1525  OW  SOL X 545      25.310  57.680  41.360  1.00  0.00           O
ATOM   1526  HW1 SOL X 545      26.030  57.710  41.990  1.00  0.00           H
ATOM   1527  HW2 SOL X 545      25.220  58.590  41.060  1.00  0.00           H
ATOM   1528  OW  SOL X 546      22.380  53.200  37.060  1.00  0.00           O
ATOM   1529  HW1 SOL X 546      22.850  52.420  37.350  1.00  0.00           H
ATOM   1530  HW2 SOL X 546      23.020  53.910  37.150  1.00  0.00           H
ATOM   1531  OW  SOL X 547      43.350  32.470  44.640  1.00  0.00           O
ATOM   1532  HW1 SOL X 547      43.680  32.200  45.500  1.00  0.00           H
ATOM   1533  HW2 SOL X 547      42.510  32.010  44.560  1.00  0.00           H
ATOM   1534  OW  SOL X 548      27.860  82.560  21.610  1.00  0.00           O
ATOM   1535  HW1 SOL X 548      28.060  81.970  20.880  1.00  0.00           H
ATOM   1536  HW2 SOL X 548      27.160  82.120  22.090  1.00  0.00           H
ATOM   1537  OW  SOL X 549       3.340  65.490  23.090  1.00  0.00           O
ATOM   1538  HW1 SOL X 549       2.990  65.700  23.950  1.00  0.00           H
ATOM   1539  HW2 SOL X 549       4.290  65.450  23.220  1.00  0.00           H
ATOM   1540  OW  SOL X 550      27.950   3.740  23.060  1.00  0.00           O
ATOM   1541  HW1 SOL X 550      28.320   2.980  23.510  1.00  0.00           H
ATOM   1542  HW2 SOL X 550      28.110   4.470  23.650  1.00  0.00           H
ATOM   1543  OW  SOL X 551      57.220  11.640  23.990  1.00  0.00           O
ATOM   1544  HW1 SOL X 551      57.850  12.360  23.920  1.00  0.00           H
ATOM   1545  HW2 SOL X 551      57.580  10.950  23.440  1.00  0.00           H
ATOM   1546  OW  SOL X 552     105.610  76.310  51.270  1.00  0.00           O
ATOM   1547  HW1 SOL X 552     106.030  77.150  51.090  1.00  0.00           H
ATOM   1548  HW2 SOL X 552     105.950  75.720  50.590  1.00  0.00           H
ATOM   1549  OW  SOL X 553      85.490  82.960  41.050  1.00  0.00           O
ATOM   1550  HW1 SOL X 553      84.820  83.460  40.590  1.00  0.00           H
ATOM   1551  HW2 SOL X 553      85.010  82.330  41.590  1.00  0.00           H
ATOM   1552  OW  SOL X 554      13.350  94.270  59.580  1.00  0.00           O
ATOM   1553  HW1 SOL X 554      13.290  94.550  60.490  1.00  0.00           H
ATOM   1554  HW2 SOL X 554      13.900  94.930  59.160  1.00  0.00           H
ATOM   1555  OW  SOL X 555      81.630 102.830  13.660  1.00  0.00           O
ATOM   1556  HW1 SOL X 555      81.730 102.180  12.970  1.00  0.00           H
ATOM   1557  HW2 SOL X 555      81.050 102.420  14.290  1.00  0.00           H
ATOM   1558  OW  SOL X 556      66.300  91.520   4.670  1.00  0.00           O
ATOM   1559  HW1 SOL X 556      65.640  92.110   5.040  1.00  0.00           H
ATOM   1560  HW2 SOL X 556      66.960  91.440   5.360  1.00  0.00           H
ATOM   1561  OW  SOL X 557      67.870  64.970  36.950  1.00  0.00           O
ATOM   1562  HW1 SOL X 557      67.190  65.040  36.280  1.00  0.00           H
ATOM   1563  HW2 SOL X 557      67.380  64.900  37.780  1.00  0.00           H
ATOM   1564  OW  SOL X 558     104.270  46.530  33.540  1.00  0.00           O
ATOM   1565  HW1 SOL X 558     104.860  46.650  34.280  1.00  0.00           H
ATOM   1566  HW2 SOL X 558     103.650  45.860  33.840  1.00  0.00           H
ATOM   1567  OW  SOL X 559      68.100   2.040  16.730  1.00  0.00           O
ATOM   1568  HW1 SOL X 559      68.290   1.980  15.790  1.00  0.00           H
ATOM   1569  HW2 SOL X 559      67.700   2.900  16.840  1.00  0.00           H
ATOM   1570  OW  SOL X 560      63.420  13.230  60.690  1.00  0.00           O
ATOM   1571  HW1 SOL X 560      63.800  13.880  61.280  1.00  0.00           H
ATOM   1572  HW2 SOL X 560      63.920  12.430  60.860  1.00  0.00           H
ATOM   1573  OW  SOL X 561      40.600  18.690  57.370  1.00  0.00           O
ATOM   1574  HW1 SOL X 561      40.810  18.830  58.290  1.00  0.00           H
ATOM   1575  HW2 SOL X 561      39.900  19.320  57.190  1.00  0.00           H
ATOM   1576  OW  SOL X 562      58.980   1.560  47.850  1.00  0.00           O
ATOM   1577  HW1 SOL X 562      58.180   1.730  47.350  1.00  0.00           H
ATOM   1578  HW2 SOL X 562      59.680   1.930  47.310  1.00  0.00           H
ATOM   1579  OW  SOL X 563      71.980 107.450 111.640  1.00  0.00           O
ATOM   1580  HW1 SOL X 563      71.340 107.290 112.350  1.00  0.00           H
ATOM   1581  HW2 SOL X 563      72.810 107.570 112.090  1.00  0.00           H
ATOM   1582  OW  SOL X 564      54.180   7.320 147.310  1.00  0.00           O
ATOM   1583  HW1 SOL X 564      53.300   6.960 147.410  1.00  0.00           H
ATOM   1584  HW2 SOL X 564      54.690   6.920   0.420  1.00  0.00           H
ATOM   1585  OW  SOL X 565      31.380  61.790 136.440  1.00  0.00           O
ATOM   1586  HW1 SOL X 565      30.440  61.950 136.350  1.00  0.00           H
ATOM   1587  HW2 SOL X 565      31.450  61.260 137.240  1.00  0.00           H
ATOM   1588  OW  SOL X 566      54.980  66.470 147.110  1.00  0.00           O
ATOM   1589  HW1 SOL X 566      54.220  66.490 146.520  1.00  0.00           H
ATOM   1590  HW2 SOL X 566      54.850  67.210   0.100  1.00  0.00           H
ATOM   1591  OW  SOL X 567      60.300  10.520  45.230  1.00  0.00           O
ATOM   1592  HW1 SOL X 567      61.020  10.760  45.810  1.00  0.00           H
ATOM   1593  HW2 SOL X 567      60.630   9.780  44.720  1.00  0.00           H
ATOM   1594  OW  SOL X 568      24.390  16.170 141.840  1.00  0.00           O
ATOM   1595  HW1 SOL X 568      24.930  16.410 141.090  1.00  0.00           H
ATOM   1596  HW2 SOL X 568      24.850  16.540 142.600  1.00  0.00           H
ATOM   1597  OW  SOL X 569      84.010  89.910  54.690  1.00  0.00           O
ATOM   1598  HW1 SOL X 569      83.640  90.110  55.550  1.00  0.00           H
ATOM   1599  HW2 SOL X 569      84.770  90.490  54.620  1.00  0.00           H
ATOM   1600  OW  SOL X 570      88.530  11.200  26.640  1.00  0.00           O
ATOM   1601  HW1 SOL X 570      87.960  11.100  25.880  1.00  0.00           H
ATOM   1602  HW2 SOL X 570      89.410  11.120  26.290  1.00  0.00           H
ATOM   1603  OW  SOL X 571      35.350  29.390  34.630  1.00  0.00           O
ATOM   1604  HW1 SOL X 571      34.570  28.840  34.510  1.00  0.00           H
ATOM   1605  HW2 SOL X 571      35.130  29.960  35.370  1.00  0.00           H
ATOM   1606  OW  SOL X 572      58.970  63.370  39.600  1.00  0.00           O
ATOM   1607  HW1 SOL X 572      58.210  63.830  39.960  1.00  0.00           H
ATOM   1608  HW2 SOL X 572      59.490  63.130  40.370  1.00  0.00           H
ATOM   1609  OW  SOL X 573      89.140  31.140  53.390  1.00  0.00           O
ATOM   1610  HW1 SOL X 573      89.290  30.370  52.840  1.00  0.00           H
ATOM   1611  HW2 SOL X 573      89.000  30.780  54.270  1.00  0.00           H
ATOM   1612  OW  SOL X 574     108.870  66.420  37.290  1.00  0.00           O
ATOM   1613  HW1 SOL X 574     109.150  67.330  37.420  1.00  0.00           H
ATOM   1614  HW2 SOL X 574     107.990  66.500  36.910  1.00  0.00           H
ATOM   1615  OW  SOL X 575      81.370  12.520  53.510  1.00  0.00           O
ATOM   1616  HW1 SOL X 575      81.030  11.900  54.160  1.00  0.00           H
ATOM   1617  HW2 SOL X 575      80.620  12.700  52.940  1.00  0.00           H
ATOM   1618  OW  SOL X 576      15.420  63.800  48.450  1.00  0.00           O
ATOM   1619  HW1 SOL X 576      16.130  63.260  48.800  1.00  0.00           H
ATOM   1620  HW2 SOL X 576      14.650  63.540  48.960  1.00  0.00           H
ATOM   1621  OW  SOL X 577      90.510  93.830  43.630  1.00  0.00           O
ATOM   1622  HW1 SOL X 577      90.200  93.240  44.320  1.00  0.00           H
ATOM   1623  HW2 SOL X 577      89.720  94.120  43.180  1.00  0.00           H
ATOM   1624  OW  SOL X 578       5.840  43.700   8.870  1.00  0.00           O
ATOM   1625  HW1 SOL X 578       6.180  42.940   9.340  1.00  0.00           H
ATOM   1626  HW2 SOL X 578       6.620  44.200   8.630  1.00  0.00           H
ATOM   1627  OW  SOL X 579      97.070  86.720  16.980  1.00  0.00           O
ATOM   1628  HW1 SOL X 579      97.710  86.860  17.680  1.00  0.00           H
ATOM   1629  HW2 SOL X 579      96.650  85.890  17.200  1.00  0.00           H
ATOM   1630  OW  SOL X 580      65.520  55.890   5.390  1.00  0.00           O
ATOM   1631  HW1 SOL X 580      65.960  56.710   5.640  1.00  0.00           H
ATOM   1632  HW2 SOL X 580      66.080  55.200   5.750  1.00  0.00           H
ATOM   1633  OW  SOL X 581      98.850  81.430  39.650  1.00  0.00           O
ATOM   1634  HW1 SOL X 581      99.450  81.830  40.280  1.00  0.00           H
ATOM   1635  HW2 SOL X 581      99.030  81.890  38.830  1.00  0.00           H
ATOM   1636  OW  SOL X 582      57.220  49.750  48.030  1.00  0.00           O
ATOM   1637  HW1 SOL X 582      57.950  50.330  47.800  1.00  0.00           H
ATOM   1638  HW2 SOL X 582      56.540  49.960  47.390  1.00  0.00           H
ATOM   1639  OW  SOL X 583      20.590  28.940   3.840  1.00  0.00           O
ATOM   1640  HW1 SOL X 583      21.530  28.980   3.670  1.00  0.00           H
ATOM   1641  HW2 SOL X 583      20.200  29.530   3.200  1.00  0.00           H
ATOM   1642  OW  SOL X 584      74.810  43.820  48.630  1.00  0.00           O
ATOM   1643  HW1 SOL X 584      74.920  43.020  48.130  1.00  0.00           H
ATOM   1644  HW2 SOL X 584      74.090  43.630  49.230  1.00  0.00           H
ATOM   1645  OW  SOL X 585      64.500  42.420  34.630  1.00  0.00           O
ATOM   1646  HW1 SOL X 585      64.000  43.210  34.460  1.00  0.00           H
ATOM   1647  HW2 SOL X 585      65.290  42.510  34.090  1.00  0.00           H
ATOM   1648  OW  SOL X 586      56.790  38.710   2.440  1.00  0.00           O
ATOM   1649  HW1 SOL X 586      56.970  37.890   2.900  1.00  0.00           H
ATOM   1650  HW2 SOL X 586      56.400  38.430   1.600  1.00  0.00           H
ATOM   1651  OW  SOL X 587      34.060  57.470  13.590  1.00  0.00           O
ATOM   1652  HW1 SOL X 587      33.590  57.130  12.830  1.00  0.00           H
ATOM   1653  HW2 SOL X 587      33.800  56.900  14.310  1.00  0.00           H
ATOM   1654  OW  SOL X 588      17.050  42.820  14.210  1.00  0.00           O
ATOM   1655  HW1 SOL X 588      17.720  43.110  13.590  1.00  0.00           H
ATOM   1656  HW2 SOL X 588      17.400  42.000  14.570  1.00  0.00           H
ATOM   1657  OW  SOL X 589      67.370  30.340  45.490  1.00  0.00           O
ATOM   1658  HW1 SOL X 589      67.980  30.720  46.120  1.00  0.00           H
ATOM   1659  HW2 SOL X 589      67.200  31.050  44.860  1.00  0.00           H
ATOM   1660  OW  SOL X 590      50.790  19.270 125.690  1.00  0.00           O
ATOM   1661  HW1 SOL X 590      50.540  20.040 126.200  1.00  0.00           H
ATOM   1662  HW2 SOL X 590      51.630  19.010 126.060  1.00  0.00           H
ATOM   1663  OW  SOL X 591      78.090  99.590  47.730  1.00  0.00           O
ATOM   1664  HW1 SOL X 591      78.700  99.200  48.350  1.00  0.00           H
ATOM   1665  HW2 SOL X 591      77.620  98.840  47.350  1.00  0.00           H
ATOM   1666  OW  SOL X 592      95.710  86.640  44.520  1.00  0.00           O
ATOM   1667  HW1 SOL X 592      95.860  87.400  45.080  1.00  0.00           H
ATOM   1668  HW2 SOL X 592      96.480  86.090  44.650  1.00  0.00           H
ATOM   1669  OW  SOL X 593      48.110  44.270  39.900  1.00  0.00           O
ATOM   1670  HW1 SOL X 593      48.370  44.840  39.180  1.00  0.00           H
ATOM   1671  HW2 SOL X 593      48.460  43.410  39.670  1.00  0.00           H
ATOM   1672  OW  SOL X 594     107.060  46.210 132.840  1.00  0.00           O
ATOM   1673  HW1 SOL X 594     107.210  46.660 132.010  1.00  0.00           H
ATOM   1674  HW2 SOL X 594     106.390  45.560 132.640  1.00  0.00           H
ATOM   1675  OW  SOL X 595      14.360  72.900  20.030  1.00  0.00           O
ATOM   1676  HW1 SOL X 595      13.730  73.380  20.560  1.00  0.00           H
ATOM   1677  HW2 SOL X 595      15.030  73.550  19.810  1.00  0.00           H
ATOM   1678  OW  SOL X 596      52.270  34.510   4.180  1.00  0.00           O
ATOM   1679  HW1 SOL X 596      52.660  35.050   4.870  1.00  0.00           H
ATOM   1680  HW2 SOL X 596      52.920  34.530   3.470  1.00  0.00           H
ATOM   1681  OW  SOL X 597     103.870  10.390  13.900  1.00  0.00           O
ATOM   1682  HW1 SOL X 597     104.750  10.170  13.580  1.00  0.00           H
ATOM   1683  HW2 SOL X 597     103.950  10.320  14.850  1.00  0.00           H
ATOM   1684  OW  SOL X 598      55.550  32.390   5.900  1.00  0.00           O
ATOM   1685  HW1 SOL X 598      54.860  32.030   5.350  1.00  0.00           H
ATOM   1686  HW2 SOL X 598      55.540  31.850   6.700  1.00  0.00           H
ATOM   1687  OW  SOL X 599      83.900  16.880  30.790  1.00  0.00           O
ATOM   1688  HW1 SOL X 599      82.980  16.760  30.560  1.00  0.00           H
ATOM   1689  HW2 SOL X 599      84.040  17.820  30.740  1.00  0.00           H
ATOM   1690  OW  SOL X 600      45.710  43.020  95.840  1.00  0.00           O
ATOM   1691  HW1 SOL X 600      44.790  42.760  95.810  1.00  0.00           H
ATOM   1692  HW2 SOL X 600      45.890  43.350  94.960  1.00  0.00           H
ATOM   1693  OW  SOL X 601      20.100  51.910  42.110  1.00  0.00           O
ATOM   1694  HW1 SOL X 601      21.000  52.210  41.960  1.00  0.00           H
ATOM   1695  HW2 SOL X 601      20.040  51.090  41.610  1.00  0.00           H
ATOM   1696  OW  SOL X 602      93.840  18.060  20.960  1.00  0.00           O
ATOM   1697  HW1 SOL X 602      92.900  18.200  20.960  1.00  0.00           H
ATOM   1698  HW2 SOL X 602      94.010  17.510  20.200  1.00  0.00           H
ATOM   1699  OW  SOL X 603      23.010  89.620   8.190  1.00  0.00           O
ATOM   1700  HW1 SOL X 603      22.740  88.710   8.250  1.00  0.00           H
ATOM   1701  HW2 SOL X 603      22.280  90.110   8.560  1.00  0.00           H
ATOM   1702  OW  SOL X 604      74.440  84.870 127.040  1.00  0.00           O
ATOM   1703  HW1 SOL X 604      74.860  85.660 127.380  1.00  0.00           H
ATOM   1704  HW2 SOL X 604      73.620  84.800 127.530  1.00  0.00           H
ATOM   1705  OW  SOL X 605      76.330  83.130  56.970  1.00  0.00           O
ATOM   1706  HW1 SOL X 605      75.920  82.380  56.560  1.00  0.00           H
ATOM   1707  HW2 SOL X 605      75.830  83.270  57.780  1.00  0.00           H
ATOM   1708  OW  SOL X 606      89.960  65.400 146.480  1.00  0.00           O
ATOM   1709  HW1 SOL X 606      90.400  64.840 147.120  1.00  0.00           H
ATOM   1710  HW2 SOL X 606      89.080  65.530 146.840  1.00  0.00           H
ATOM   1711  OW  SOL X 607      88.690  50.960  51.700  1.00  0.00           O
ATOM   1712  HW1 SOL X 607      88.400  50.070  51.900  1.00  0.00           H
ATOM   1713  HW2 SOL X 607      88.330  51.490  52.410  1.00  0.00           H
ATOM   1714  OW  SOL X 608      92.150  45.370  44.640  1.00  0.00           O
ATOM   1715  HW1 SOL X 608      92.610  45.390  45.470  1.00  0.00           H
ATOM   1716  HW2 SOL X 608      91.620  44.580  44.670  1.00  0.00           H
ATOM   1717  OW  SOL X 609      87.590  71.410  46.250  1.00  0.00           O
ATOM   1718  HW1 SOL X 609      87.750  71.260  45.320  1.00  0.00           H
ATOM   1719  HW2 SOL X 609      87.880  72.310  46.400  1.00  0.00           H
ATOM   1720  OW  SOL X 610      11.510  97.700   5.960  1.00  0.00           O
ATOM   1721  HW1 SOL X 610      10.750  98.270   6.030  1.00  0.00           H
ATOM   1722  HW2 SOL X 610      11.970  97.810   6.800  1.00  0.00           H
ATOM   1723  OW  SOL X 611      31.870  56.990 144.390  1.00  0.00           O
ATOM   1724  HW1 SOL X 611      31.920  57.160 143.450  1.00  0.00           H
ATOM   1725  HW2 SOL X 611      32.480  56.270 144.530  1.00  0.00           H
ATOM   1726  OW  SOL X 612      90.540  28.250 144.770  1.00  0.00           O
ATOM   1727  HW1 SOL X 612      90.240  27.380 144.500  1.00  0.00           H
ATOM   1728  HW2 SOL X 612      89.820  28.590 145.300  1.00  0.00           H
ATOM   1729  OW  SOL X 613      68.650  86.380  13.220  1.00  0.00           O
ATOM   1730  HW1 SOL X 613      69.540  86.550  13.520  1.00  0.00           H
ATOM   1731  HW2 SOL X 613      68.750  85.820  12.450  1.00  0.00           H
ATOM   1732  OW  SOL X 614       6.520  15.360   7.440  1.00  0.00           O
ATOM   1733  HW1 SOL X 614       6.250  14.610   7.970  1.00  0.00           H
ATOM   1734  HW2 SOL X 614       5.730  15.630   6.980  1.00  0.00           H
ATOM   1735  OW  SOL X 615      60.430  19.540  19.790  1.00  0.00           O
ATOM   1736  HW1 SOL X 615      60.420  20.390  20.220  1.00  0.00           H
ATOM   1737  HW2 SOL X 615      59.760  19.030  20.260  1.00  0.00           H
ATOM   1738  OW  SOL X 616      93.960  97.100 135.660  1.00  0.00           O
ATOM   1739  HW1 SOL X 616      94.380  97.960 135.660  1.00  0.00           H
ATOM   1740  HW2 SOL X 616      93.150  97.230 136.150  1.00  0.00           H
ATOM   1741  OW  SOL X 617      97.280  50.310  16.650  1.00  0.00           O
ATOM   1742  HW1 SOL X 617      97.730  51.020  16.180  1.00  0.00           H
ATOM   1743  HW2 SOL X 617      97.980  49.860  17.130  1.00  0.00           H
ATOM   1744  OW  SOL X 618      32.440  44.680  44.820  1.00  0.00           O
ATOM   1745  HW1 SOL X 618      32.420  45.080  43.950  1.00  0.00           H
ATOM   1746  HW2 SOL X 618      33.370  44.480  44.960  1.00  0.00           H
ATOM   1747  OW  SOL X 619     101.140   8.600  53.200  1.00  0.00           O
ATOM   1748  HW1 SOL X 619     100.870   9.340  53.740  1.00  0.00           H
ATOM   1749  HW2 SOL X 619     100.320   8.160  52.970  1.00  0.00           H
ATOM   1750  OW  SOL X 620      14.550  34.840  13.570  1.00  0.00           O
ATOM   1751  HW1 SOL X 620      15.310  34.920  14.160  1.00  0.00           H
ATOM   1752  HW2 SOL X 620      14.210  33.960  13.740  1.00  0.00           H
ATOM   1753  OW  SOL X 621      47.590  12.550  29.120  1.00  0.00           O
ATOM   1754  HW1 SOL X 621      48.200  12.830  28.430  1.00  0.00           H
ATOM   1755  HW2 SOL X 621      46.740  12.550  28.690  1.00  0.00           H
ATOM   1756  OW  SOL X 622      66.830   4.320  61.470  1.00  0.00           O
ATOM   1757  HW1 SOL X 622      67.520   3.930  60.950  1.00  0.00           H
ATOM   1758  HW2 SOL X 622      67.060   5.250  61.520  1.00  0.00           H
ATOM   1759  OW  SOL X 623      10.830  54.090 137.690  1.00  0.00           O
ATOM   1760  HW1 SOL X 623      11.460  54.630 137.220  1.00  0.00           H
ATOM   1761  HW2 SOL X 623      11.320  53.310 137.940  1.00  0.00           H
ATOM   1762  OW  SOL X 624      14.140  68.500  47.690  1.00  0.00           O
ATOM   1763  HW1 SOL X 624      13.330  68.170  48.080  1.00  0.00           H
ATOM   1764  HW2 SOL X 624      14.820  68.270  48.320  1.00  0.00           H
ATOM   1765  OW  SOL X 625      57.280 102.120  35.020  1.00  0.00           O
ATOM   1766  HW1 SOL X 625      56.580 102.690  34.690  1.00  0.00           H
ATOM   1767  HW2 SOL X 625      57.410 101.470  34.330  1.00  0.00           H
ATOM   1768  OW  SOL X 626      73.650 101.370  39.290  1.00  0.00           O
ATOM   1769  HW1 SOL X 626      73.070 101.380  40.050  1.00  0.00           H
ATOM   1770  HW2 SOL X 626      74.530 101.480  39.660  1.00  0.00           H
ATOM   1771  OW  SOL X 627      44.110  56.120  44.350  1.00  0.00           O
ATOM   1772  HW1 SOL X 627      43.810  56.940  43.950  1.00  0.00           H
ATOM   1773  HW2 SOL X 627      45.050  56.090  44.160  1.00  0.00           H
ATOM   1774  OW  SOL X 628      37.160  47.640  31.550  1.00  0.00           O
ATOM   1775  HW1 SOL X 628      38.010  47.640  31.990  1.00  0.00           H
ATOM   1776  HW2 SOL X 628      36.930  48.570  31.480  1.00  0.00           H
ATOM   1777  OW  SOL X 629       3.760 106.930  17.210  1.00  0.00           O
ATOM   1778  HW1 SOL X 629       4.400 106.390  17.670  1.00  0.00           H
ATOM   1779  HW2 SOL X 629       4.290 107.510  16.660  1.00  0.00           H
ATOM   1780  OW  SOL X 630     110.100  33.970 131.680  1.00  0.00           O
ATOM   1781  HW1 SOL X 630     109.880  34.840 131.350  1.00  0.00           H
ATOM   1782  HW2 SOL X 630     109.530  33.380 131.180  1.00  0.00           H
ATOM   1783  OW  SOL X 631      27.230  70.010   3.980  1.00  0.00           O
ATOM   1784  HW1 SOL X 631      26.760  70.790   4.280  1.00  0.00           H
ATOM   1785  HW2 SOL X 631      26.840  69.810   3.130  1.00  0.00           H
ATOM   1786  OW  SOL X 632      75.170  37.170  22.980  1.00  0.00           O
ATOM   1787  HW1 SOL X 632      75.740  37.130  23.750  1.00  0.00           H
ATOM   1788  HW2 SOL X 632      74.490  37.800  23.210  1.00  0.00           H
ATOM   1789  OW  SOL X 633      99.880  18.810  56.080  1.00  0.00           O
ATOM   1790  HW1 SOL X 633      99.450  18.080  56.530  1.00  0.00           H
ATOM   1791  HW2 SOL X 633      99.210  19.160  55.500  1.00  0.00           H
ATOM   1792  OW  SOL X 634      24.270  72.360  13.810  1.00  0.00           O
ATOM   1793  HW1 SOL X 634      24.820  73.120  13.610  1.00  0.00           H
ATOM   1794  HW2 SOL X 634      23.810  72.190  12.990  1.00  0.00           H
ATOM   1795  OW  SOL X 635      10.420  41.770 145.550  1.00  0.00           O
ATOM   1796  HW1 SOL X 635      10.870  41.430 146.320  1.00  0.00           H
ATOM   1797  HW2 SOL X 635      10.980  42.480 145.230  1.00  0.00           H
ATOM   1798  OW  SOL X 636      65.380   5.150 139.740  1.00  0.00           O
ATOM   1799  HW1 SOL X 636      65.060   5.560 138.930  1.00  0.00           H
ATOM   1800  HW2 SOL X 636      64.970   5.650 140.440  1.00  0.00           H
ATOM   1801  OW  SOL X 637      27.710   7.680  48.740  1.00  0.00           O
ATOM   1802  HW1 SOL X 637      27.930   8.450  49.270  1.00  0.00           H
ATOM   1803  HW2 SOL X 637      27.100   7.180  49.290  1.00  0.00           H
ATOM   1804  OW  SOL X 638      53.420  42.020  28.330  1.00  0.00           O
ATOM   1805  HW1 SOL X 638      53.230  41.630  27.480  1.00  0.00           H
ATOM   1806  HW2 SOL X 638      54.370  42.160  28.330  1.00  0.00           H
ATOM   1807  OW  SOL X 639       6.620  17.550  16.610  1.00  0.00           O
ATOM   1808  HW1 SOL X 639       6.450  18.420  16.240  1.00  0.00           H
ATOM   1809  HW2 SOL X 639       7.330  17.200  16.070  1.00  0.00           H
ATOM   1810  OW  SOL X 640      13.850  56.750  47.030  1.00  0.00           O
ATOM   1811  HW1 SOL X 640      13.330  57.210  46.370  1.00  0.00           H
ATOM   1812  HW2 SOL X 640      14.150  55.950  46.590  1.00  0.00           H
ATOM   1813  OW  SOL X 641      16.870  23.820 134.930  1.00  0.00           O
ATOM   1814  HW1 SOL X 641      16.500  24.570 135.400  1.00  0.00           H
ATOM   1815  HW2 SOL X 641      16.120  23.280 134.710  1.00  0.00           H
ATOM   1816  OW  SOL X 642      50.060   5.400  35.250  1.00  0.00           O
ATOM   1817  HW1 SOL X 642      51.010   5.310  35.190  1.00  0.00           H
ATOM   1818  HW2 SOL X 642      49.790   5.690  34.370  1.00  0.00           H
ATOM   1819  OW  SOL X 643     103.320  97.290  45.970  1.00  0.00           O
ATOM   1820  HW1 SOL X 643     103.850  97.850  45.410  1.00  0.00           H
ATOM   1821  HW2 SOL X 643     103.820  96.480  46.060  1.00  0.00           H
ATOM   1822  OW  SOL X 644      52.210  27.780  32.840  1.00  0.00           O
ATOM   1823  HW1 SOL X 644      51.630  28.040  33.560  1.00  0.00           H
ATOM   1824  HW2 SOL X 644      51.960  26.870  32.660  1.00  0.00           H
ATOM   1825  OW  SOL X 645      39.640  85.540  50.460  1.00  0.00           O
ATOM   1826  HW1 SOL X 645      39.660  86.030  51.290  1.00  0.00           H
ATOM   1827  HW2 SOL X 645      39.100  84.770  50.650  1.00  0.00           H
ATOM   1828  OW  SOL X 646      38.290  24.390  22.130  1.00  0.00           O
ATOM   1829  HW1 SOL X 646      38.690  23.540  22.310  1.00  0.00           H
ATOM   1830  HW2 SOL X 646      37.590  24.190  21.510  1.00  0.00           H
ATOM   1831  OW  SOL X 647      43.760  18.970  35.150  1.00  0.00           O
ATOM   1832  HW1 SOL X 647      43.970  18.040  35.080  1.00  0.00           H
ATOM   1833  HW2 SOL X 647      42.860  18.980  35.480  1.00  0.00           H
ATOM   1834  OW  SOL X 648      63.140 107.580  52.160  1.00  0.00           O
ATOM   1835  HW1 SOL X 648      62.290 108.010  52.210  1.00  0.00           H
ATOM   1836  HW2 SOL X 648      63.650 107.950  52.880  1.00  0.00           H
ATOM   1837  OW  SOL X 649       2.120  69.380  44.140  1.00  0.00           O
ATOM   1838  HW1 SOL X 649       2.940  69.310  44.630  1.00  0.00           H
ATOM   1839  HW2 SOL X 649       1.580  68.670  44.480  1.00  0.00           H
ATOM   1840  OW  SOL X 650      47.930  55.390  16.140  1.00  0.00           O
ATOM   1841  HW1 SOL X 650      47.960  54.480  16.430  1.00  0.00           H
ATOM   1842  HW2 SOL X 650      48.510  55.420  15.380  1.00  0.00           H
ATOM   1843  OW  SOL X 651      59.830  61.780  42.880  1.00  0.00           O
ATOM   1844  HW1 SOL X 651      59.500  62.320  43.590  1.00  0.00           H
ATOM   1845  HW2 SOL X 651      60.750  62.040  42.790  1.00  0.00           H
ATOM   1846  OW  SOL X 652       1.450  10.660  52.530  1.00  0.00           O
ATOM   1847  HW1 SOL X 652       0.510  10.510  52.400  1.00  0.00           H
ATOM   1848  HW2 SOL X 652       1.490  11.330  53.220  1.00  0.00           H
ATOM   1849  OW  SOL X 653       8.810  43.410   6.980  1.00  0.00           O
ATOM   1850  HW1 SOL X 653       8.780  44.310   6.650  1.00  0.00           H
ATOM   1851  HW2 SOL X 653       8.430  42.880   6.280  1.00  0.00           H
ATOM   1852  OW  SOL X 654      28.260  52.240 141.050  1.00  0.00           O
ATOM   1853  HW1 SOL X 654      29.130  52.630 141.050  1.00  0.00           H
ATOM   1854  HW2 SOL X 654      27.900  52.450 141.910  1.00  0.00           H
ATOM   1855  OW  SOL X 655      41.680  55.180  37.200  1.00  0.00           O
ATOM   1856  HW1 SOL X 655      41.220  54.340  37.220  1.00  0.00           H
ATOM   1857  HW2 SOL X 655      41.000  55.840  37.320  1.00  0.00           H
ATOM   1858  OW  SOL X 656       5.880  67.970  32.530  1.00  0.00           O
ATOM   1859  HW1 SOL X 656       5.180  67.760  33.140  1.00  0.00           H
ATOM   1860  HW2 SOL X 656       5.610  67.570  31.700  1.00  0.00           H
ATOM   1861  OW  SOL X 657      77.620  60.580   5.300  1.00  0.00           O
ATOM   1862  HW1 SOL X 657      77.380  59.740   5.700  1.00  0.00           H
ATOM   1863  HW2 SOL X 657      78.080  60.350   4.500  1.00  0.00           H
ATOM   1864  OW  SOL X 658       2.450  20.740  32.280  1.00  0.00           O
ATOM   1865  HW1 SOL X 658       1.800  21.140  32.860  1.00  0.00           H
ATOM   1866  HW2 SOL X 658       2.740  21.460  31.710  1.00  0.00           H
ATOM   1867  OW  SOL X 659      30.410  47.460   9.610  1.00  0.00           O
ATOM   1868  HW1 SOL X 659      30.480  47.210   8.690  1.00  0.00           H
ATOM   1869  HW2 SOL X 659      29.650  48.040   9.640  1.00  0.00           H
ATOM   1870  OW  SOL X 660      53.000  11.240  43.470  1.00  0.00           O
ATOM   1871  HW1 SOL X 660      53.150  12.170  43.280  1.00  0.00           H
ATOM   1872  HW2 SOL X 660      52.140  11.210  43.880  1.00  0.00           H
ATOM   1873  OW  SOL X 661       0.380  59.680 108.580  1.00  0.00           O
ATOM   1874  HW1 SOL X 661       0.810  59.060 109.170  1.00  0.00           H
ATOM   1875  HW2 SOL X 661     110.140  59.560 108.750  1.00  0.00           H
ATOM   1876  OW  SOL X 662      72.150   3.120  36.370  1.00  0.00           O
ATOM   1877  HW1 SOL X 662      72.320   3.420  37.260  1.00  0.00           H
ATOM   1878  HW2 SOL X 662      71.570   2.370  36.470  1.00  0.00           H
ATOM   1879  OW  SOL X 663      43.510 107.990   5.330  1.00  0.00           O
ATOM   1880  HW1 SOL X 663      43.500 108.830   5.780  1.00  0.00           H
ATOM   1881  HW2 SOL X 663      43.320 107.340   6.010  1.00  0.00           H
ATOM   1882  OW  SOL X 664      58.720  98.620  19.530  1.00  0.00           O
ATOM   1883  HW1 SOL X 664      58.860  98.360  20.440  1.00  0.00           H
ATOM   1884  HW2 SOL X 664      59.400  99.270  19.360  1.00  0.00           H
ATOM   1885  OW  SOL X 665      45.860  73.300   8.780  1.00  0.00           O
ATOM   1886  HW1 SOL X 665      45.310  72.540   9.020  1.00  0.00           H
ATOM   1887  HW2 SOL X 665      45.860  73.840   9.570  1.00  0.00           H
ATOM   1888  OW  SOL X 666      10.350  35.580 141.940  1.00  0.00           O
ATOM   1889  HW1 SOL X 666       9.810  35.670 141.150  1.00  0.00           H
ATOM   1890  HW2 SOL X 666      10.850  36.390 141.980  1.00  0.00           H
ATOM   1891  OW  SOL X 667      55.720  10.930  35.680  1.00  0.00           O
ATOM   1892  HW1 SOL X 667      55.370  10.890  34.790  1.00  0.00           H
ATOM   1893  HW2 SOL X 667      55.900  11.860  35.820  1.00  0.00           H
ATOM   1894  OW  SOL X 668      41.940  36.760  54.190  1.00  0.00           O
ATOM   1895  HW1 SOL X 668      41.710  36.940  53.280  1.00  0.00           H
ATOM   1896  HW2 SOL X 668      41.320  37.270  54.700  1.00  0.00           H
ATOM   1897  OW  SOL X 669      12.710  51.190  34.990  1.00  0.00           O
ATOM   1898  HW1 SOL X 669      12.400  50.320  35.240  1.00  0.00           H
ATOM   1899  HW2 SOL X 669      12.190  51.790  35.530  1.00  0.00           H
ATOM   1900  OW  SOL X 670      68.530   2.780  49.410  1.00  0.00           O
ATOM   1901  HW1 SOL X 670      67.570   2.680  49.400  1.00  0.00           H
ATOM   1902  HW2 SOL X 670      68.670   3.650  49.790  1.00  0.00           H
ATOM   1903  OW  SOL X 671       9.290  95.620  23.420  1.00  0.00           O
ATOM   1904  HW1 SOL X 671       8.420  96.010  23.490  1.00  0.00           H
ATOM   1905  HW2 SOL X 671       9.220  94.780  23.860  1.00  0.00           H
ATOM   1906  OW  SOL X 672       5.420  75.830  56.420  1.00  0.00           O
ATOM   1907  HW1 SOL X 672       5.900  75.930  57.240  1.00  0.00           H
ATOM   1908  HW2 SOL X 672       5.830  75.070  56.000  1.00  0.00           H
ATOM   1909  OW  SOL X 673      92.710  99.370  54.910  1.00  0.00           O
ATOM   1910  HW1 SOL X 673      93.180  99.430  55.740  1.00  0.00           H
ATOM   1911  HW2 SOL X 673      93.340  98.980  54.300  1.00  0.00           H
ATOM   1912  OW  SOL X 674      79.130  49.570  44.200  1.00  0.00           O
ATOM   1913  HW1 SOL X 674      78.200  49.360  44.130  1.00  0.00           H
ATOM   1914  HW2 SOL X 674      79.470  48.960  44.850  1.00  0.00           H
ATOM   1915  OW  SOL X 675       5.830  62.840   8.740  1.00  0.00           O
ATOM   1916  HW1 SOL X 675       6.730  63.150   8.640  1.00  0.00           H
ATOM   1917  HW2 SOL X 675       5.550  63.220   9.580  1.00  0.00           H
ATOM   1918  OW  SOL X 676      47.700  60.710  18.530  1.00  0.00           O
ATOM   1919  HW1 SOL X 676      47.130  60.560  17.780  1.00  0.00           H
ATOM   1920  HW2 SOL X 676      48.580  60.700  18.180  1.00  0.00           H
ATOM   1921  OW  SOL X 677       3.190  61.530  51.370  1.00  0.00           O
ATOM   1922  HW1 SOL X 677       2.780  60.800  51.830  1.00  0.00           H
ATOM   1923  HW2 SOL X 677       2.730  62.310  51.680  1.00  0.00           H
ATOM   1924  OW  SOL X 678      42.920  11.750  21.300  1.00  0.00           O
ATOM   1925  HW1 SOL X 678      43.580  12.440  21.190  1.00  0.00           H
ATOM   1926  HW2 SOL X 678      42.250  12.150  21.850  1.00  0.00           H
ATOM   1927  OW  SOL X 679      46.020  91.250  38.120  1.00  0.00           O
ATOM   1928  HW1 SOL X 679      46.930  91.240  38.420  1.00  0.00           H
ATOM   1929  HW2 SOL X 679      45.920  90.420  37.660  1.00  0.00           H
ATOM   1930  OW  SOL X 680      88.160  99.290  53.380  1.00  0.00           O
ATOM   1931  HW1 SOL X 680      87.370  99.460  53.900  1.00  0.00           H
ATOM   1932  HW2 SOL X 680      88.800  98.960  54.010  1.00  0.00           H
ATOM   1933  OW  SOL X 681      20.530  82.260  49.390  1.00  0.00           O
ATOM   1934  HW1 SOL X 681      21.250  81.640  49.430  1.00  0.00           H
ATOM   1935  HW2 SOL X 681      20.550  82.600  48.490  1.00  0.00           H
ATOM   1936  OW  SOL X 682      10.770  18.080 138.850  1.00  0.00           O
ATOM   1937  HW1 SOL X 682      10.990  17.650 139.670  1.00  0.00           H
ATOM   1938  HW2 SOL X 682       9.960  18.560 139.040  1.00  0.00           H
ATOM   1939  OW  SOL X 683     102.120  31.200  53.680  1.00  0.00           O
ATOM   1940  HW1 SOL X 683     103.070  31.180  53.570  1.00  0.00           H
ATOM   1941  HW2 SOL X 683     101.830  31.950  53.160  1.00  0.00           H
ATOM   1942  OW  SOL X 684      49.670  39.660 131.480  1.00  0.00           O
ATOM   1943  HW1 SOL X 684      49.940  39.840 130.580  1.00  0.00           H
ATOM   1944  HW2 SOL X 684      50.410  39.190 131.870  1.00  0.00           H
ATOM   1945  OW  SOL X 685       7.630  37.220  45.800  1.00  0.00           O
ATOM   1946  HW1 SOL X 685       8.370  37.120  46.390  1.00  0.00           H
ATOM   1947  HW2 SOL X 685       6.930  36.710  46.210  1.00  0.00           H
ATOM   1948  OW  SOL X 686      71.660 104.400  39.930  1.00  0.00           O
ATOM   1949  HW1 SOL X 686      72.560 104.410  39.590  1.00  0.00           H
ATOM   1950  HW2 SOL X 686      71.620 103.600  40.460  1.00  0.00           H
ATOM   1951  OW  SOL X 687      49.110   9.700  39.510  1.00  0.00           O
ATOM   1952  HW1 SOL X 687      48.170   9.560  39.540  1.00  0.00           H
ATOM   1953  HW2 SOL X 687      49.460   8.940  39.060  1.00  0.00           H
ATOM   1954  OW  SOL X 688     100.910  28.300 145.490  1.00  0.00           O
ATOM   1955  HW1 SOL X 688     100.490  28.820 144.800  1.00  0.00           H
ATOM   1956  HW2 SOL X 688     100.490  28.580 146.300  1.00  0.00           H
ATOM   1957  OW  SOL X 689     105.060  48.520 132.500  1.00  0.00           O
ATOM   1958  HW1 SOL X 689     104.570  47.710 132.650  1.00  0.00           H
ATOM   1959  HW2 SOL X 689     105.590  48.340 131.720  1.00  0.00           H
ATOM   1960  OW  SOL X 690      16.640  29.290 147.010  1.00  0.00           O
ATOM   1961  HW1 SOL X 690      16.840  30.010 146.410  1.00  0.00           H
ATOM   1962  HW2 SOL X 690      15.690  29.270 147.060  1.00  0.00           H
ATOM   1963  OW  SOL X 691      50.660 100.170 141.950  1.00  0.00           O
ATOM   1964  HW1 SOL X 691      51.560 100.330 141.690  1.00  0.00           H
ATOM   1965  HW2 SOL X 691      50.450 100.880 142.550  1.00  0.00           H
ATOM   1966  OW  SOL X 692      14.700  20.200 141.390  1.00  0.00           O
ATOM   1967  HW1 SOL X 692      15.150  20.810 140.800  1.00  0.00           H
ATOM   1968  HW2 SOL X 692      15.400  19.690 141.800  1.00  0.00           H
ATOM   1969  OW  SOL X 693      91.410  29.220 141.840  1.00  0.00           O
ATOM   1970  HW1 SOL X 693      91.650  30.010 142.320  1.00  0.00           H
ATOM   1971  HW2 SOL X 693      90.470  29.110 142.000  1.00  0.00           H
ATOM   1972  OW  SOL X 694      98.410  18.810  27.910  1.00  0.00           O
ATOM   1973  HW1 SOL X 694      99.230  19.230  27.660  1.00  0.00           H
ATOM   1974  HW2 SOL X 694      98.200  18.240  27.170  1.00  0.00           H
ATOM   1975  OW  SOL X 695     101.480   1.460  40.640  1.00  0.00           O
ATOM   1976  HW1 SOL X 695     102.130   0.920  40.200  1.00  0.00           H
ATOM   1977  HW2 SOL X 695     100.990   0.850  41.180  1.00  0.00           H
ATOM   1978  OW  SOL X 696      36.630  68.330  30.540  1.00  0.00           O
ATOM   1979  HW1 SOL X 696      37.000  67.900  31.310  1.00  0.00           H
ATOM   1980  HW2 SOL X 696      37.150  69.130  30.430  1.00  0.00           H
ATOM   1981  OW  SOL X 697      94.330  28.960 147.000  1.00  0.00           O
ATOM   1982  HW1 SOL X 697      94.080  29.590 146.320  1.00  0.00           H
ATOM   1983  HW2 SOL X 697      93.790  28.190 146.830  1.00  0.00           H
ATOM   1984  OW  SOL X 698      10.740  80.200 142.770  1.00  0.00           O
ATOM   1985  HW1 SOL X 698       9.880  80.100 142.370  1.00  0.00           H
ATOM   1986  HW2 SOL X 698      11.330  79.740 142.170  1.00  0.00           H
ATOM   1987  OW  SOL X 699      76.690 109.240  10.280  1.00  0.00           O
ATOM   1988  HW1 SOL X 699      76.840 108.920   9.390  1.00  0.00           H
ATOM   1989  HW2 SOL X 699      76.770 110.190  10.210  1.00  0.00           H
ATOM   1990  OW  SOL X 700      29.880  56.610 105.400  1.00  0.00           O
ATOM   1991  HW1 SOL X 700      29.820  56.350 104.480  1.00  0.00           H
ATOM   1992  HW2 SOL X 700      30.650  57.170 105.450  1.00  0.00           H
ATOM   1993  OW  SOL X 701      45.330  72.840 146.060  1.00  0.00           O
ATOM   1994  HW1 SOL X 701      46.240  73.130 146.000  1.00  0.00           H
ATOM   1995  HW2 SOL X 701      45.260  72.460 146.930  1.00  0.00           H
ATOM   1996  OW  SOL X 702      73.050  55.310  13.170  1.00  0.00           O
ATOM   1997  HW1 SOL X 702      72.800  54.490  13.580  1.00  0.00           H
ATOM   1998  HW2 SOL X 702      72.320  55.530  12.600  1.00  0.00           H
ATOM   1999  OW  SOL X 703      81.530  96.980  54.310  1.00  0.00           O
ATOM   2000  HW1 SOL X 703      82.000  97.210  55.110  1.00  0.00           H
ATOM   2001  HW2 SOL X 703      80.700  96.610  54.620  1.00  0.00           H
ATOM   2002  OW  SOL X 704      82.670  54.740  37.630  1.00  0.00           O
ATOM   2003  HW1 SOL X 704      82.390  55.110  38.460  1.00  0.00           H
ATOM   2004  HW2 SOL X 704      82.100  55.140  36.980  1.00  0.00           H
ATOM   2005  OW  SOL X 705      94.590  56.260  29.780  1.00  0.00           O
ATOM   2006  HW1 SOL X 705      93.660  56.150  29.970  1.00  0.00           H
ATOM   2007  HW2 SOL X 705      94.870  56.960  30.370  1.00  0.00           H
ATOM   2008  OW  SOL X 706      24.820   8.830  63.340  1.00  0.00           O
ATOM   2009  HW1 SOL X 706      24.510   9.340  62.590  1.00  0.00           H
ATOM   2010  HW2 SOL X 706      25.740   8.670  63.150  1.00  0.00           H
ATOM   2011  OW  SOL X 707      86.480  43.190  13.120  1.00  0.00           O
ATOM   2012  HW1 SOL X 707      86.350  44.130  13.290  1.00  0.00           H
ATOM   2013  HW2 SOL X 707      87.030  43.160  12.340  1.00  0.00           H
ATOM   2014  OW  SOL X 708      32.960 102.090  53.470  1.00  0.00           O
ATOM   2015  HW1 SOL X 708      32.710 101.560  54.220  1.00  0.00           H
ATOM   2016  HW2 SOL X 708      32.130 102.320  53.040  1.00  0.00           H
ATOM   2017  OW  SOL X 709      22.210  46.440  39.730  1.00  0.00           O
ATOM   2018  HW1 SOL X 709      21.260  46.340  39.650  1.00  0.00           H
ATOM   2019  HW2 SOL X 709      22.380  46.370  40.670  1.00  0.00           H
ATOM   2020  OW  SOL X 710      21.170   4.660   4.560  1.00  0.00           O
ATOM   2021  HW1 SOL X 710      20.210   4.740   4.580  1.00  0.00           H
ATOM   2022  HW2 SOL X 710      21.490   5.500   4.890  1.00  0.00           H
ATOM   2023  OW  SOL X 711      59.050   4.140   4.170  1.00  0.00           O
ATOM   2024  HW1 SOL X 711      58.520   4.730   3.640  1.00  0.00           H
ATOM   2025  HW2 SOL X 711      59.200   3.380   3.610  1.00  0.00           H
ATOM   2026  OW  SOL X 712      82.290  30.530 135.280  1.00  0.00           O
ATOM   2027  HW1 SOL X 712      81.520  30.670 134.740  1.00  0.00           H
ATOM   2028  HW2 SOL X 712      83.010  30.410 134.660  1.00  0.00           H
ATOM   2029  OW  SOL X 713      79.560 108.410  40.840  1.00  0.00           O
ATOM   2030  HW1 SOL X 713      79.940 107.960  41.600  1.00  0.00           H
ATOM   2031  HW2 SOL X 713      79.220 109.230  41.200  1.00  0.00           H
ATOM   2032  OW  SOL X 714      72.220  46.490  45.250  1.00  0.00           O
ATOM   2033  HW1 SOL X 714      72.110  46.380  46.190  1.00  0.00           H
ATOM   2034  HW2 SOL X 714      73.000  47.030  45.160  1.00  0.00           H
ATOM   2035  OW  SOL X 715      86.340  84.080  11.560  1.00  0.00           O
ATOM   2036  HW1 SOL X 715      85.750  84.830  11.460  1.00  0.00           H
ATOM   2037  HW2 SOL X 715      85.940  83.390  11.040  1.00  0.00           H
ATOM   2038  OW  SOL X 716      20.720  10.170 113.710  1.00  0.00           O
ATOM   2039  HW1 SOL X 716      21.010  11.070 113.880  1.00  0.00           H
ATOM   2040  HW2 SOL X 716      20.910   9.700 114.520  1.00  0.00           H
ATOM   2041  OW  SOL X 717      16.220  80.080   6.460  1.00  0.00           O
ATOM   2042  HW1 SOL X 717      15.550  80.690   6.150  1.00  0.00           H
ATOM   2043  HW2 SOL X 717      16.980  80.250   5.910  1.00  0.00           H
ATOM   2044  OW  SOL X 718      76.120  70.990  40.740  1.00  0.00           O
ATOM   2045  HW1 SOL X 718      76.080  70.600  41.610  1.00  0.00           H
ATOM   2046  HW2 SOL X 718      76.110  70.250  40.140  1.00  0.00           H
ATOM   2047  OW  SOL X 719      69.220  57.220  33.270  1.00  0.00           O
ATOM   2048  HW1 SOL X 719      69.160  56.270  33.220  1.00  0.00           H
ATOM   2049  HW2 SOL X 719      68.870  57.530  32.430  1.00  0.00           H
ATOM   2050  OW  SOL X 720      55.230   6.820  15.640  1.00  0.00           O
ATOM   2051  HW1 SOL X 720      54.520   6.410  15.160  1.00  0.00           H
ATOM   2052  HW2 SOL X 720      55.960   6.210  15.570  1.00  0.00           H
ATOM   2053  OW  SOL X 721      16.010  56.240  14.730  1.00  0.00           O
ATOM   2054  HW1 SOL X 721      16.400  55.360  14.670  1.00  0.00           H
ATOM   2055  HW2 SOL X 721      15.370  56.260  14.010  1.00  0.00           H
ATOM   2056  OW  SOL X 722      79.980   0.170 143.310  1.00  0.00           O
ATOM   2057  HW1 SOL X 722      80.670 110.260 143.040  1.00  0.00           H
ATOM   2058  HW2 SOL X 722      79.830   0.720 142.550  1.00  0.00           H
ATOM   2059  OW  SOL X 723      28.240   9.270  55.250  1.00  0.00           O
ATOM   2060  HW1 SOL X 723      28.540   8.410  54.950  1.00  0.00           H
ATOM   2061  HW2 SOL X 723      28.170   9.180  56.200  1.00  0.00           H
ATOM   2062  OW  SOL X 724      56.060  50.340  39.770  1.00  0.00           O
ATOM   2063  HW1 SOL X 724      56.320  50.210  38.860  1.00  0.00           H
ATOM   2064  HW2 SOL X 724      56.880  50.280  40.270  1.00  0.00           H
ATOM   2065  OW  SOL X 725      91.040   3.170  42.240  1.00  0.00           O
ATOM   2066  HW1 SOL X 725      91.950   2.950  42.030  1.00  0.00           H
ATOM   2067  HW2 SOL X 725      91.040   3.340  43.180  1.00  0.00           H
ATOM   2068  OW  SOL X 726      35.970  96.480  24.090  1.00  0.00           O
ATOM   2069  HW1 SOL X 726      36.480  95.780  23.680  1.00  0.00           H
ATOM   2070  HW2 SOL X 726      36.530  96.790  24.800  1.00  0.00           H
ATOM   2071  OW  SOL X 727      40.250  15.530  56.990  1.00  0.00           O
ATOM   2072  HW1 SOL X 727      40.330  16.460  57.220  1.00  0.00           H
ATOM   2073  HW2 SOL X 727      39.310  15.370  56.960  1.00  0.00           H
ATOM   2074  OW  SOL X 728      47.960  31.010  22.810  1.00  0.00           O
ATOM   2075  HW1 SOL X 728      47.640  30.270  23.330  1.00  0.00           H
ATOM   2076  HW2 SOL X 728      47.530  31.770  23.180  1.00  0.00           H
ATOM   2077  OW  SOL X 729     109.460 103.470  36.060  1.00  0.00           O
ATOM   2078  HW1 SOL X 729     109.000 104.210  35.640  1.00  0.00           H
ATOM   2079  HW2 SOL X 729     109.030 102.690  35.700  1.00  0.00           H
ATOM   2080  OW  SOL X 730     106.830  72.290 145.260  1.00  0.00           O
ATOM   2081  HW1 SOL X 730     107.440  72.630 145.920  1.00  0.00           H
ATOM   2082  HW2 SOL X 730     107.400  71.880 144.600  1.00  0.00           H
ATOM   2083  OW  SOL X 731      56.540 103.780  50.330  1.00  0.00           O
ATOM   2084  HW1 SOL X 731      55.870 104.180  49.770  1.00  0.00           H
ATOM   2085  HW2 SOL X 731      56.360 102.840  50.280  1.00  0.00           H
ATOM   2086  OW  SOL X 732      54.180  16.220  55.830  1.00  0.00           O
ATOM   2087  HW1 SOL X 732      54.310  15.270  55.870  1.00  0.00           H
ATOM   2088  HW2 SOL X 732      54.910  16.540  55.300  1.00  0.00           H
ATOM   2089  OW  SOL X 733      36.300 101.250  43.640  1.00  0.00           O
ATOM   2090  HW1 SOL X 733      36.350 101.850  42.900  1.00  0.00           H
ATOM   2091  HW2 SOL X 733      36.890 100.540  43.420  1.00  0.00           H
ATOM   2092  OW  SOL X 734      53.990  83.700   8.960  1.00  0.00           O
ATOM   2093  HW1 SOL X 734      53.180  84.140   9.210  1.00  0.00           H
ATOM   2094  HW2 SOL X 734      53.760  82.770   8.910  1.00  0.00           H
ATOM   2095  OW  SOL X 735      19.250 102.850  53.400  1.00  0.00           O
ATOM   2096  HW1 SOL X 735      19.980 103.150  52.870  1.00  0.00           H
ATOM   2097  HW2 SOL X 735      19.210 101.900  53.230  1.00  0.00           H
ATOM   2098  OW  SOL X 736      37.680  43.390  45.820  1.00  0.00           O
ATOM   2099  HW1 SOL X 736      37.640  42.790  46.560  1.00  0.00           H
ATOM   2100  HW2 SOL X 736      38.430  43.100  45.300  1.00  0.00           H
ATOM   2101  OW  SOL X 737      46.920  10.420 140.040  1.00  0.00           O
ATOM   2102  HW1 SOL X 737      47.200   9.530 140.240  1.00  0.00           H
ATOM   2103  HW2 SOL X 737      46.770  10.430 139.100  1.00  0.00           H
ATOM   2104  OW  SOL X 738     107.260  36.650 124.560  1.00  0.00           O
ATOM   2105  HW1 SOL X 738     106.740  37.160 123.940  1.00  0.00           H
ATOM   2106  HW2 SOL X 738     107.140  35.740 124.280  1.00  0.00           H
ATOM   2107  OW  SOL X 739      46.850  17.240  28.810  1.00  0.00           O
ATOM   2108  HW1 SOL X 739      47.480  16.670  28.370  1.00  0.00           H
ATOM   2109  HW2 SOL X 739      46.030  16.750  28.790  1.00  0.00           H
ATOM   2110  OW  SOL X 740      86.470  68.410  27.910  1.00  0.00           O
ATOM   2111  HW1 SOL X 740      85.630  68.090  28.260  1.00  0.00           H
ATOM   2112  HW2 SOL X 740      86.300  69.320  27.670  1.00  0.00           H
ATOM   2113  OW  SOL X 741      98.630   9.390  31.080  1.00  0.00           O
ATOM   2114  HW1 SOL X 741      98.530  10.200  30.580  1.00  0.00           H
ATOM   2115  HW2 SOL X 741      98.360   9.610  31.970  1.00  0.00           H
ATOM   2116  OW  SOL X 742      57.800   3.270 143.560  1.00  0.00           O
ATOM   2117  HW1 SOL X 742      58.690   3.600 143.400  1.00  0.00           H
ATOM   2118  HW2 SOL X 742      57.810   3.000 144.480  1.00  0.00           H
ATOM   2119  OW  SOL X 743      34.400  82.440  18.440  1.00  0.00           O
ATOM   2120  HW1 SOL X 743      33.510  82.350  18.780  1.00  0.00           H
ATOM   2121  HW2 SOL X 743      34.450  83.340  18.140  1.00  0.00           H
ATOM   2122  OW  SOL X 744       6.180   0.780  59.320  1.00  0.00           O
ATOM   2123  HW1 SOL X 744       5.590   0.060  59.550  1.00  0.00           H
ATOM   2124  HW2 SOL X 744       6.630   0.480  58.530  1.00  0.00           H
ATOM   2125  OW  SOL X 745      91.390  79.200  41.510  1.00  0.00           O
ATOM   2126  HW1 SOL X 745      91.620  80.090  41.780  1.00  0.00           H
ATOM   2127  HW2 SOL X 745      92.180  78.870  41.090  1.00  0.00           H
ATOM   2128  OW  SOL X 746      24.650  51.650  42.640  1.00  0.00           O
ATOM   2129  HW1 SOL X 746      24.660  50.700  42.510  1.00  0.00           H
ATOM   2130  HW2 SOL X 746      25.070  51.780  43.490  1.00  0.00           H
ATOM   2131  OW  SOL X 747      28.960 105.960  21.510  1.00  0.00           O
ATOM   2132  HW1 SOL X 747      28.680 105.770  20.620  1.00  0.00           H
ATOM   2133  HW2 SOL X 747      29.200 105.110  21.880  1.00  0.00           H
ATOM   2134  OW  SOL X 748      39.350   8.090  53.810  1.00  0.00           O
ATOM   2135  HW1 SOL X 748      39.040   8.080  54.720  1.00  0.00           H
ATOM   2136  HW2 SOL X 748      38.630   8.490  53.320  1.00  0.00           H
ATOM   2137  OW  SOL X 749      22.300  51.380  29.930  1.00  0.00           O
ATOM   2138  HW1 SOL X 749      22.530  52.230  29.560  1.00  0.00           H
ATOM   2139  HW2 SOL X 749      22.520  51.450  30.860  1.00  0.00           H
ATOM   2140  OW  SOL X 750      57.040  60.720   6.110  1.00  0.00           O
ATOM   2141  HW1 SOL X 750      56.870  61.070   6.990  1.00  0.00           H
ATOM   2142  HW2 SOL X 750      56.200  60.800   5.660  1.00  0.00           H
ATOM   2143  OW  SOL X 751      50.230  73.040   6.150  1.00  0.00           O
ATOM   2144  HW1 SOL X 751      49.990  73.950   6.350  1.00  0.00           H
ATOM   2145  HW2 SOL X 751      49.390  72.600   6.010  1.00  0.00           H
ATOM   2146  OW  SOL X 752      95.530  34.560  35.110  1.00  0.00           O
ATOM   2147  HW1 SOL X 752      96.100  34.680  35.870  1.00  0.00           H
ATOM   2148  HW2 SOL X 752      94.760  35.100  35.290  1.00  0.00           H
ATOM   2149  OW  SOL X 753       2.930  98.860  26.690  1.00  0.00           O
ATOM   2150  HW1 SOL X 753       2.500  98.640  25.860  1.00  0.00           H
ATOM   2151  HW2 SOL X 753       3.540  98.130  26.840  1.00  0.00           H
ATOM   2152  OW  SOL X 754      13.240  67.560  35.000  1.00  0.00           O
ATOM   2153  HW1 SOL X 754      13.660  67.550  34.130  1.00  0.00           H
ATOM   2154  HW2 SOL X 754      12.460  68.100  34.880  1.00  0.00           H
ATOM   2155  OW  SOL X 755      63.630   5.620  19.760  1.00  0.00           O
ATOM   2156  HW1 SOL X 755      63.450   5.680  20.700  1.00  0.00           H
ATOM   2157  HW2 SOL X 755      63.710   6.530  19.470  1.00  0.00           H
ATOM   2158  OW  SOL X 756      82.530  97.770 127.590  1.00  0.00           O
ATOM   2159  HW1 SOL X 756      82.140  98.220 126.830  1.00  0.00           H
ATOM   2160  HW2 SOL X 756      83.430  97.600 127.330  1.00  0.00           H
ATOM   2161  OW  SOL X 757      93.170  64.260  28.380  1.00  0.00           O
ATOM   2162  HW1 SOL X 757      93.170  64.930  29.060  1.00  0.00           H
ATOM   2163  HW2 SOL X 757      94.040  63.860  28.440  1.00  0.00           H
ATOM   2164  OW  SOL X 758     102.010  21.920  36.230  1.00  0.00           O
ATOM   2165  HW1 SOL X 758     102.280  21.010  36.210  1.00  0.00           H
ATOM   2166  HW2 SOL X 758     102.630  22.350  36.820  1.00  0.00           H
ATOM   2167  OW  SOL X 759      11.680  65.810  25.480  1.00  0.00           O
ATOM   2168  HW1 SOL X 759      12.290  65.850  26.210  1.00  0.00           H
ATOM   2169  HW2 SOL X 759      11.350  66.700  25.400  1.00  0.00           H
ATOM   2170  OW  SOL X 760      41.580  85.190  36.010  1.00  0.00           O
ATOM   2171  HW1 SOL X 760      42.430  85.360  35.590  1.00  0.00           H
ATOM   2172  HW2 SOL X 760      41.800  84.920  36.900  1.00  0.00           H
ATOM   2173  OW  SOL X 761     105.240  83.920  96.640  1.00  0.00           O
ATOM   2174  HW1 SOL X 761     105.630  84.730  96.330  1.00  0.00           H
ATOM   2175  HW2 SOL X 761     104.330  83.960  96.350  1.00  0.00           H
ATOM   2176  OW  SOL X 762      73.090  14.860  14.420  1.00  0.00           O
ATOM   2177  HW1 SOL X 762      73.130  15.790  14.650  1.00  0.00           H
ATOM   2178  HW2 SOL X 762      72.210  14.580  14.670  1.00  0.00           H
ATOM   2179  OW  SOL X 763      56.310  56.110  22.800  1.00  0.00           O
ATOM   2180  HW1 SOL X 763      57.080  55.650  23.150  1.00  0.00           H
ATOM   2181  HW2 SOL X 763      56.260  55.840  21.890  1.00  0.00           H
ATOM   2182  OW  SOL X 764      71.950  69.140  40.190  1.00  0.00           O
ATOM   2183  HW1 SOL X 764      71.150  68.780  39.800  1.00  0.00           H
ATOM   2184  HW2 SOL X 764      72.480  68.380  40.400  1.00  0.00           H
ATOM   2185  OW  SOL X 765      81.470  57.400  46.040  1.00  0.00           O
ATOM   2186  HW1 SOL X 765      81.230  57.920  45.270  1.00  0.00           H
ATOM   2187  HW2 SOL X 765      81.290  56.500  45.790  1.00  0.00           H
ATOM   2188  OW  SOL X 766     109.210  63.500  41.680  1.00  0.00           O
ATOM   2189  HW1 SOL X 766     109.720  62.760  41.340  1.00  0.00           H
ATOM   2190  HW2 SOL X 766     109.220  63.380  42.630  1.00  0.00           H
ATOM   2191  OW  SOL X 767      19.570  67.400 121.800  1.00  0.00           O
ATOM   2192  HW1 SOL X 767      19.020  67.990 121.290  1.00  0.00           H
ATOM   2193  HW2 SOL X 767      18.990  67.070 122.490  1.00  0.00           H
ATOM   2194  OW  SOL X 768      92.960  66.110   7.790  1.00  0.00           O
ATOM   2195  HW1 SOL X 768      93.650  65.630   7.340  1.00  0.00           H
ATOM   2196  HW2 SOL X 768      92.660  66.750   7.150  1.00  0.00           H
ATOM   2197  OW  SOL X 769      34.380  22.170   2.780  1.00  0.00           O
ATOM   2198  HW1 SOL X 769      34.510  21.280   2.460  1.00  0.00           H
ATOM   2199  HW2 SOL X 769      34.190  22.070   3.710  1.00  0.00           H
ATOM   2200  OW  SOL X 770      52.300 103.380  19.700  1.00  0.00           O
ATOM   2201  HW1 SOL X 770      52.150 102.470  19.950  1.00  0.00           H
ATOM   2202  HW2 SOL X 770      53.230 103.530  19.870  1.00  0.00           H
ATOM   2203  OW  SOL X 771      61.210 106.780  60.580  1.00  0.00           O
ATOM   2204  HW1 SOL X 771      60.490 106.540  61.160  1.00  0.00           H
ATOM   2205  HW2 SOL X 771      61.400 107.690  60.810  1.00  0.00           H
ATOM   2206  OW  SOL X 772      98.470  19.530   1.690  1.00  0.00           O
ATOM   2207  HW1 SOL X 772      99.170  19.920   1.170  1.00  0.00           H
ATOM   2208  HW2 SOL X 772      98.920  19.170   2.460  1.00  0.00           H
ATOM   2209  OW  SOL X 773     109.390  83.050  94.650  1.00  0.00           O
ATOM   2210  HW1 SOL X 773     108.980  82.810  93.820  1.00  0.00           H
ATOM   2211  HW2 SOL X 773     110.120  83.610  94.410  1.00  0.00           H
ATOM   2212  OW  SOL X 774      10.430  48.580  48.140  1.00  0.00           O
ATOM   2213  HW1 SOL X 774      10.500  47.640  48.260  1.00  0.00           H
ATOM   2214  HW2 SOL X 774      10.210  48.920  49.010  1.00  0.00           H
ATOM   2215  OW  SOL X 775     109.190  40.590 137.700  1.00  0.00           O
ATOM   2216  HW1 SOL X 775     108.930  41.510 137.630  1.00  0.00           H
ATOM   2217  HW2 SOL X 775     110.100  40.570 137.400  1.00  0.00           H
ATOM   2218  OW  SOL X 776      73.360  85.470   7.450  1.00  0.00           O
ATOM   2219  HW1 SOL X 776      74.280  85.280   7.620  1.00  0.00           H
ATOM   2220  HW2 SOL X 776      73.020  84.670   7.050  1.00  0.00           H
ATOM   2221  OW  SOL X 777       0.450  68.150  40.470  1.00  0.00           O
ATOM   2222  HW1 SOL X 777       1.320  67.970  40.840  1.00  0.00           H
ATOM   2223  HW2 SOL X 777     110.600  67.420  40.760  1.00  0.00           H
ATOM   2224  OW  SOL X 778       8.750  23.210  19.710  1.00  0.00           O
ATOM   2225  HW1 SOL X 778       8.400  23.300  20.590  1.00  0.00           H
ATOM   2226  HW2 SOL X 778       9.130  24.070  19.520  1.00  0.00           H
ATOM   2227  OW  SOL X 779      88.730  12.280  20.010  1.00  0.00           O
ATOM   2228  HW1 SOL X 779      88.310  11.600  20.540  1.00  0.00           H
ATOM   2229  HW2 SOL X 779      88.100  13.000  20.010  1.00  0.00           H
ATOM   2230  OW  SOL X 780      10.990 108.410  22.560  1.00  0.00           O
ATOM   2231  HW1 SOL X 780      11.160 109.270  22.930  1.00  0.00           H
ATOM   2232  HW2 SOL X 780      11.620 108.330  21.840  1.00  0.00           H
ATOM   2233  OW  SOL X 781      48.650  47.460  44.140  1.00  0.00           O
ATOM   2234  HW1 SOL X 781      48.460  46.770  43.510  1.00  0.00           H
ATOM   2235  HW2 SOL X 781      47.780  47.780  44.410  1.00  0.00           H
ATOM   2236  OW  SOL X 782      42.950  69.650  34.720  1.00  0.00           O
ATOM   2237  HW1 SOL X 782      43.150  69.450  35.640  1.00  0.00           H
ATOM   2238  HW2 SOL X 782      42.100  70.100  34.760  1.00  0.00           H
ATOM   2239  OW  SOL X 783      93.120  63.270  56.500  1.00  0.00           O
ATOM   2240  HW1 SOL X 783      92.200  63.170  56.730  1.00  0.00           H
ATOM   2241  HW2 SOL X 783      93.580  62.720  57.140  1.00  0.00           H
ATOM   2242  OW  SOL X 784      43.320  40.930  18.740  1.00  0.00           O
ATOM   2243  HW1 SOL X 784      44.120  41.440  18.620  1.00  0.00           H
ATOM   2244  HW2 SOL X 784      42.700  41.530  19.160  1.00  0.00           H
ATOM   2245  OW  SOL X 785      88.910  26.870 137.510  1.00  0.00           O
ATOM   2246  HW1 SOL X 785      89.360  27.420 138.140  1.00  0.00           H
ATOM   2247  HW2 SOL X 785      88.010  26.820 137.830  1.00  0.00           H
ATOM   2248  OW  SOL X 786       9.160  40.000  26.530  1.00  0.00           O
ATOM   2249  HW1 SOL X 786       9.590  40.450  25.800  1.00  0.00           H
ATOM   2250  HW2 SOL X 786       9.870  39.660  27.060  1.00  0.00           H
ATOM   2251  OW  SOL X 787     110.280  44.570  21.340  1.00  0.00           O
ATOM   2252  HW1 SOL X 787     110.580  44.780  20.460  1.00  0.00           H
ATOM   2253  HW2 SOL X 787       0.310  44.810  21.920  1.00  0.00           H
ATOM   2254  OW  SOL X 788      37.030  63.080  37.910  1.00  0.00           O
ATOM   2255  HW1 SOL X 788      37.380  63.580  37.170  1.00  0.00           H
ATOM   2256  HW2 SOL X 788      37.640  62.350  38.010  1.00  0.00           H
ATOM   2257  OW  SOL X 789      22.370  33.250 137.330  1.00  0.00           O
ATOM   2258  HW1 SOL X 789      21.880  33.430 138.130  1.00  0.00           H
ATOM   2259  HW2 SOL X 789      22.380  32.290 137.260  1.00  0.00           H
ATOM   2260  OW  SOL X 790      68.990  20.380  26.100  1.00  0.00           O
ATOM   2261  HW1 SOL X 790      69.120  21.320  26.190  1.00  0.00           H
ATOM   2262  HW2 SOL X 790      69.450  20.140  25.290  1.00  0.00           H
ATOM   2263  OW  SOL X 791     109.870  74.710  29.620  1.00  0.00           O
ATOM   2264  HW1 SOL X 791     109.820  75.620  29.930  1.00  0.00           H
ATOM   2265  HW2 SOL X 791     109.180  74.640  28.960  1.00  0.00           H
ATOM   2266  OW  SOL X 792      47.470  16.150  48.550  1.00  0.00           O
ATOM   2267  HW1 SOL X 792      47.760  15.380  48.060  1.00  0.00           H
ATOM   2268  HW2 SOL X 792      46.520  16.070  48.570  1.00  0.00           H
ATOM   2269  OW  SOL X 793      48.480  77.690  13.510  1.00  0.00           O
ATOM   2270  HW1 SOL X 793      49.110  78.130  14.090  1.00  0.00           H
ATOM   2271  HW2 SOL X 793      48.370  76.820  13.890  1.00  0.00           H
ATOM   2272  OW  SOL X 794      37.340  33.110  28.380  1.00  0.00           O
ATOM   2273  HW1 SOL X 794      38.200  33.460  28.630  1.00  0.00           H
ATOM   2274  HW2 SOL X 794      36.780  33.290  29.130  1.00  0.00           H
ATOM   2275  OW  SOL X 795      79.150  77.380  36.000  1.00  0.00           O
ATOM   2276  HW1 SOL X 795      79.660  77.640  35.230  1.00  0.00           H
ATOM   2277  HW2 SOL X 795      79.180  78.140  36.580  1.00  0.00           H
ATOM   2278  OW  SOL X 796      44.940   8.160  10.030  1.00  0.00           O
ATOM   2279  HW1 SOL X 796      44.270   7.830   9.440  1.00  0.00           H
ATOM   2280  HW2 SOL X 796      44.850   7.630  10.820  1.00  0.00           H
ATOM   2281  OW  SOL X 797      69.910  87.120  32.480  1.00  0.00           O
ATOM   2282  HW1 SOL X 797      70.310  87.150  31.610  1.00  0.00           H
ATOM   2283  HW2 SOL X 797      69.010  87.410  32.340  1.00  0.00           H
ATOM   2284  OW  SOL X 798      40.550  35.580  17.500  1.00  0.00           O
ATOM   2285  HW1 SOL X 798      40.910  35.540  16.610  1.00  0.00           H
ATOM   2286  HW2 SOL X 798      39.770  35.030  17.470  1.00  0.00           H
ATOM   2287  OW  SOL X 799      74.420  32.760  43.600  1.00  0.00           O
ATOM   2288  HW1 SOL X 799      74.470  32.520  42.680  1.00  0.00           H
ATOM   2289  HW2 SOL X 799      74.360  33.710  43.610  1.00  0.00           H
ATOM   2290  OW  SOL X 800       5.800  22.770  18.630  1.00  0.00           O
ATOM   2291  HW1 SOL X 800       5.230  22.880  17.880  1.00  0.00           H
ATOM   2292  HW2 SOL X 800       6.420  23.500  18.580  1.00  0.00           H
ATOM   2293  OW  SOL X 801      14.670  17.760  12.960  1.00  0.00           O
ATOM   2294  HW1 SOL X 801      15.060  16.890  12.840  1.00  0.00           H
ATOM   2295  HW2 SOL X 801      13.740  17.590  13.080  1.00  0.00           H
ATOM   2296  OW  SOL X 802      25.220  36.330  32.570  1.00  0.00           O
ATOM   2297  HW1 SOL X 802      24.970  36.950  33.250  1.00  0.00           H
ATOM   2298  HW2 SOL X 802      25.830  35.730  33.000  1.00  0.00           H
ATOM   2299  OW  SOL X 803     104.760  17.870  53.500  1.00  0.00           O
ATOM   2300  HW1 SOL X 803     105.300  18.400  54.090  1.00  0.00           H
ATOM   2301  HW2 SOL X 803     103.870  17.970  53.840  1.00  0.00           H
ATOM   2302  OW  SOL X 804      16.760  80.510  41.380  1.00  0.00           O
ATOM   2303  HW1 SOL X 804      16.010  80.070  40.980  1.00  0.00           H
ATOM   2304  HW2 SOL X 804      17.040  79.930  42.080  1.00  0.00           H
ATOM   2305  OW  SOL X 805      69.280  93.380  13.870  1.00  0.00           O
ATOM   2306  HW1 SOL X 805      68.810  93.150  13.080  1.00  0.00           H
ATOM   2307  HW2 SOL X 805      68.940  94.230  14.130  1.00  0.00           H
ATOM   2308  OW  SOL X 806      72.670  10.310  17.240  1.00  0.00           O
ATOM   2309  HW1 SOL X 806      72.690  11.200  17.590  1.00  0.00           H
ATOM   2310  HW2 SOL X 806      72.260   9.790  17.930  1.00  0.00           H
ATOM   2311  OW  SOL X 807      12.330  88.890  17.560  1.00  0.00           O
ATOM   2312  HW1 SOL X 807      11.490  88.470  17.760  1.00  0.00           H
ATOM   2313  HW2 SOL X 807      12.970  88.430  18.100  1.00  0.00           H
ATOM   2314  OW  SOL X 808      20.740  99.170  50.840  1.00  0.00           O
ATOM   2315  HW1 SOL X 808      20.450  99.490  51.690  1.00  0.00           H
ATOM   2316  HW2 SOL X 808      19.940  99.050  50.330  1.00  0.00           H
ATOM   2317  OW  SOL X 809      42.120  58.280 139.940  1.00  0.00           O
ATOM   2318  HW1 SOL X 809      42.400  59.190 139.820  1.00  0.00           H
ATOM   2319  HW2 SOL X 809      42.860  57.860 140.380  1.00  0.00           H
ATOM   2320  OW  SOL X 810      62.470  67.320  35.180  1.00  0.00           O
ATOM   2321  HW1 SOL X 810      62.740  66.410  35.300  1.00  0.00           H
ATOM   2322  HW2 SOL X 810      62.690  67.520  34.270  1.00  0.00           H
ATOM   2323  OW  SOL X 811      65.430  31.810   1.940  1.00  0.00           O
ATOM   2324  HW1 SOL X 811      65.320  32.540   1.330  1.00  0.00           H
ATOM   2325  HW2 SOL X 811      64.540  31.590   2.220  1.00  0.00           H
ATOM   2326  OW  SOL X 812      21.550  54.660   0.250  1.00  0.00           O
ATOM   2327  HW1 SOL X 812      21.670  54.540 146.900  1.00  0.00           H
ATOM   2328  HW2 SOL X 812      21.550  53.770   0.610  1.00  0.00           H
ATOM   2329  OW  SOL X 813       3.700  52.780  10.600  1.00  0.00           O
ATOM   2330  HW1 SOL X 813       3.910  53.110  11.480  1.00  0.00           H
ATOM   2331  HW2 SOL X 813       3.920  51.850  10.640  1.00  0.00           H
ATOM   2332  OW  SOL X 814     102.320  76.000  39.980  1.00  0.00           O
ATOM   2333  HW1 SOL X 814     101.480  75.590  40.190  1.00  0.00           H
ATOM   2334  HW2 SOL X 814     102.730  76.150  40.830  1.00  0.00           H
ATOM   2335  OW  SOL X 815      17.090  63.690  37.490  1.00  0.00           O
ATOM   2336  HW1 SOL X 815      16.380  63.420  38.070  1.00  0.00           H
ATOM   2337  HW2 SOL X 815      16.690  63.730  36.620  1.00  0.00           H
ATOM   2338  OW  SOL X 816      15.920   0.050  13.600  1.00  0.00           O
ATOM   2339  HW1 SOL X 816      15.090 110.400  13.280  1.00  0.00           H
ATOM   2340  HW2 SOL X 816      16.020 110.330  14.460  1.00  0.00           H
ATOM   2341  OW  SOL X 817      34.460  45.190   2.590  1.00  0.00           O
ATOM   2342  HW1 SOL X 817      33.530  45.360   2.780  1.00  0.00           H
ATOM   2343  HW2 SOL X 817      34.440  44.610   1.830  1.00  0.00           H
ATOM   2344  OW  SOL X 818      63.730  60.420  18.620  1.00  0.00           O
ATOM   2345  HW1 SOL X 818      63.780  60.620  17.690  1.00  0.00           H
ATOM   2346  HW2 SOL X 818      63.430  59.510  18.660  1.00  0.00           H
ATOM   2347  OW  SOL X 819      84.860  40.180  35.320  1.00  0.00           O
ATOM   2348  HW1 SOL X 819      85.120  40.680  34.540  1.00  0.00           H
ATOM   2349  HW2 SOL X 819      84.690  39.300  34.990  1.00  0.00           H
ATOM   2350  OW  SOL X 820      75.650  84.340  12.370  1.00  0.00           O
ATOM   2351  HW1 SOL X 820      76.200  83.910  11.710  1.00  0.00           H
ATOM   2352  HW2 SOL X 820      75.370  83.630  12.950  1.00  0.00           H
ATOM   2353  OW  SOL X 821      19.220  71.050  25.170  1.00  0.00           O
ATOM   2354  HW1 SOL X 821      19.120  70.190  25.580  1.00  0.00           H
ATOM   2355  HW2 SOL X 821      18.430  71.160  24.650  1.00  0.00           H
ATOM   2356  OW  SOL X 822      90.180  60.830  55.020  1.00  0.00           O
ATOM   2357  HW1 SOL X 822      90.580  60.020  55.330  1.00  0.00           H
ATOM   2358  HW2 SOL X 822      90.260  61.430  55.760  1.00  0.00           H
ATOM   2359  OW  SOL X 823      91.240  51.760   2.030  1.00  0.00           O
ATOM   2360  HW1 SOL X 823      92.130  51.990   1.760  1.00  0.00           H
ATOM   2361  HW2 SOL X 823      90.950  51.110   1.380  1.00  0.00           H
ATOM   2362  OW  SOL X 824      85.720  58.850  37.070  1.00  0.00           O
ATOM   2363  HW1 SOL X 824      84.880  59.310  37.090  1.00  0.00           H
ATOM   2364  HW2 SOL X 824      85.590  58.080  37.630  1.00  0.00           H
ATOM   2365  OW  SOL X 825      80.240  40.640  48.500  1.00  0.00           O
ATOM   2366  HW1 SOL X 825      80.930  41.250  48.260  1.00  0.00           H
ATOM   2367  HW2 SOL X 825      80.600  39.780  48.290  1.00  0.00           H
ATOM   2368  OW  SOL X 826     104.840  31.280  52.720  1.00  0.00           O
ATOM   2369  HW1 SOL X 826     105.560  30.890  52.220  1.00  0.00           H
ATOM   2370  HW2 SOL X 826     104.300  31.720  52.060  1.00  0.00           H
ATOM   2371  OW  SOL X 827      75.200 106.180  40.410  1.00  0.00           O
ATOM   2372  HW1 SOL X 827      74.620 106.090  39.660  1.00  0.00           H
ATOM   2373  HW2 SOL X 827      74.740 106.780  41.000  1.00  0.00           H
ATOM   2374  OW  SOL X 828       3.090  92.690  54.290  1.00  0.00           O
ATOM   2375  HW1 SOL X 828       3.580  92.570  53.470  1.00  0.00           H
ATOM   2376  HW2 SOL X 828       2.200  92.880  54.000  1.00  0.00           H
ATOM   2377  OW  SOL X 829      22.680  79.090   4.770  1.00  0.00           O
ATOM   2378  HW1 SOL X 829      22.470  80.020   4.860  1.00  0.00           H
ATOM   2379  HW2 SOL X 829      22.540  78.900   3.840  1.00  0.00           H
ATOM   2380  OW  SOL X 830     106.010  19.310  57.720  1.00  0.00           O
ATOM   2381  HW1 SOL X 830     106.300  20.040  58.270  1.00  0.00           H
ATOM   2382  HW2 SOL X 830     105.560  18.720  58.330  1.00  0.00           H
ATOM   2383  OW  SOL X 831      67.800  96.020  60.010  1.00  0.00           O
ATOM   2384  HW1 SOL X 831      68.660  96.410  59.840  1.00  0.00           H
ATOM   2385  HW2 SOL X 831      67.570  95.580  59.200  1.00  0.00           H
ATOM   2386  OW  SOL X 832      75.770  27.660   4.330  1.00  0.00           O
ATOM   2387  HW1 SOL X 832      75.980  28.590   4.350  1.00  0.00           H
ATOM   2388  HW2 SOL X 832      75.520  27.460   5.230  1.00  0.00           H
ATOM   2389  OW  SOL X 833      92.770  67.660  13.340  1.00  0.00           O
ATOM   2390  HW1 SOL X 833      92.660  66.740  13.570  1.00  0.00           H
ATOM   2391  HW2 SOL X 833      93.530  67.960  13.840  1.00  0.00           H
ATOM   2392  OW  SOL X 834      75.370  17.880  22.320  1.00  0.00           O
ATOM   2393  HW1 SOL X 834      74.790  17.930  21.560  1.00  0.00           H
ATOM   2394  HW2 SOL X 834      74.770  17.810  23.060  1.00  0.00           H
ATOM   2395  OW  SOL X 835      10.160  78.830  31.340  1.00  0.00           O
ATOM   2396  HW1 SOL X 835      10.070  79.290  30.510  1.00  0.00           H
ATOM   2397  HW2 SOL X 835      10.960  79.190  31.730  1.00  0.00           H
ATOM   2398  OW  SOL X 836      72.620 103.210  20.840  1.00  0.00           O
ATOM   2399  HW1 SOL X 836      71.910 103.560  21.370  1.00  0.00           H
ATOM   2400  HW2 SOL X 836      72.610 102.270  21.020  1.00  0.00           H
ATOM   2401  OW  SOL X 837      64.650 110.560  39.460  1.00  0.00           O
ATOM   2402  HW1 SOL X 837      65.540 110.600  39.800  1.00  0.00           H
ATOM   2403  HW2 SOL X 837      64.610   0.560  38.800  1.00  0.00           H
ATOM   2404  OW  SOL X 838      45.150   3.640  35.400  1.00  0.00           O
ATOM   2405  HW1 SOL X 838      45.100   3.770  34.450  1.00  0.00           H
ATOM   2406  HW2 SOL X 838      45.860   3.010  35.520  1.00  0.00           H
ATOM   2407  OW  SOL X 839      76.030  68.330  14.620  1.00  0.00           O
ATOM   2408  HW1 SOL X 839      76.720  67.710  14.420  1.00  0.00           H
ATOM   2409  HW2 SOL X 839      76.390  68.880  15.310  1.00  0.00           H
ATOM   2410  OW  SOL X 840      56.890  54.810  32.360  1.00  0.00           O
ATOM   2411  HW1 SOL X 840      57.680  55.150  31.940  1.00  0.00           H
ATOM   2412  HW2 SOL X 840      56.380  54.430  31.650  1.00  0.00           H
ATOM   2413  OW  SOL X 841      68.930  29.030 146.970  1.00  0.00           O
ATOM   2414  HW1 SOL X 841      68.270  28.970 146.280  1.00  0.00           H
ATOM   2415  HW2 SOL X 841      68.420  29.160   0.180  1.00  0.00           H
ATOM   2416  OW  SOL X 842      88.460  43.420  44.160  1.00  0.00           O
ATOM   2417  HW1 SOL X 842      88.300  42.870  43.390  1.00  0.00           H
ATOM   2418  HW2 SOL X 842      88.270  44.310  43.870  1.00  0.00           H
ATOM   2419  OW  SOL X 843      50.970  70.330  21.430  1.00  0.00           O
ATOM   2420  HW1 SOL X 843      50.240  70.310  20.820  1.00  0.00           H
ATOM   2421  HW2 SOL X 843      50.680  70.900  22.140  1.00  0.00           H
ATOM   2422  OW  SOL X 844      89.440 101.820  49.610  1.00  0.00           O
ATOM   2423  HW1 SOL X 844      89.260 101.820  50.550  1.00  0.00           H
ATOM   2424  HW2 SOL X 844      88.630 102.150  49.210  1.00  0.00           H
ATOM   2425  OW  SOL X 845     105.510  70.040  43.200  1.00  0.00           O
ATOM   2426  HW1 SOL X 845     104.720  69.610  42.870  1.00  0.00           H
ATOM   2427  HW2 SOL X 845     106.200  69.780  42.590  1.00  0.00           H
ATOM   2428  OW  SOL X 846      41.660  56.790  34.540  1.00  0.00           O
ATOM   2429  HW1 SOL X 846      41.770  56.820  35.490  1.00  0.00           H
ATOM   2430  HW2 SOL X 846      40.720  56.850  34.400  1.00  0.00           H
ATOM   2431  OW  SOL X 847      14.180  88.540  43.610  1.00  0.00           O
ATOM   2432  HW1 SOL X 847      15.060  88.790  43.910  1.00  0.00           H
ATOM   2433  HW2 SOL X 847      14.050  89.060  42.810  1.00  0.00           H
ATOM   2434  OW  SOL X 848       1.400  62.510  18.350  1.00  0.00           O
ATOM   2435  HW1 SOL X 848       2.170  62.650  18.900  1.00  0.00           H
ATOM   2436  HW2 SOL X 848       1.520  61.640  17.990  1.00  0.00           H
ATOM   2437  OW  SOL X 849      99.900   6.180  38.990  1.00  0.00           O
ATOM   2438  HW1 SOL X 849      99.780   5.230  38.950  1.00  0.00           H
ATOM   2439  HW2 SOL X 849     100.850   6.310  39.050  1.00  0.00           H
ATOM   2440  OW  SOL X 850     104.180  30.010  27.010  1.00  0.00           O
ATOM   2441  HW1 SOL X 850     104.360  30.950  26.940  1.00  0.00           H
ATOM   2442  HW2 SOL X 850     104.950  29.660  27.470  1.00  0.00           H
ATOM   2443  OW  SOL X 851     100.620  37.880  35.000  1.00  0.00           O
ATOM   2444  HW1 SOL X 851     100.980  38.690  34.650  1.00  0.00           H
ATOM   2445  HW2 SOL X 851     101.360  37.450  35.420  1.00  0.00           H
ATOM   2446  OW  SOL X 852     104.300  64.440  34.300  1.00  0.00           O
ATOM   2447  HW1 SOL X 852     103.700  63.780  34.640  1.00  0.00           H
ATOM   2448  HW2 SOL X 852     105.170  64.070  34.460  1.00  0.00           H
ATOM   2449  OW  SOL X 853      82.310  33.480  61.010  1.00  0.00           O
ATOM   2450  HW1 SOL X 853      81.710  34.170  61.290  1.00  0.00           H
ATOM   2451  HW2 SOL X 853      82.900  33.910  60.380  1.00  0.00           H
ATOM   2452  OW  SOL X 854      10.550  89.720  51.910  1.00  0.00           O
ATOM   2453  HW1 SOL X 854      10.350  90.550  51.480  1.00  0.00           H
ATOM   2454  HW2 SOL X 854      11.240  89.330  51.380  1.00  0.00           H
ATOM   2455  OW  SOL X 855      63.230  86.340 144.200  1.00  0.00           O
ATOM   2456  HW1 SOL X 855      63.420  86.320 143.260  1.00  0.00           H
ATOM   2457  HW2 SOL X 855      63.300  87.270 144.430  1.00  0.00           H
ATOM   2458  OW  SOL X 856      73.530  82.770 147.550  1.00  0.00           O
ATOM   2459  HW1 SOL X 856      73.840  82.190 146.850  1.00  0.00           H
ATOM   2460  HW2 SOL X 856      73.760  83.650 147.250  1.00  0.00           H
ATOM   2461  OW  SOL X 857      81.730  80.220 131.990  1.00  0.00           O
ATOM   2462  HW1 SOL X 857      82.150  81.030 131.680  1.00  0.00           H
ATOM   2463  HW2 SOL X 857      81.040  80.050 131.350  1.00  0.00           H
ATOM   2464  OW  SOL X 858      21.980  29.390  27.740  1.00  0.00           O
ATOM   2465  HW1 SOL X 858      21.640  29.440  26.850  1.00  0.00           H
ATOM   2466  HW2 SOL X 858      21.300  28.940  28.240  1.00  0.00           H
ATOM   2467  OW  SOL X 859       7.410  17.510  49.600  1.00  0.00           O
ATOM   2468  HW1 SOL X 859       7.170  17.130  48.750  1.00  0.00           H
ATOM   2469  HW2 SOL X 859       7.150  18.430  49.530  1.00  0.00           H
ATOM   2470  OW  SOL X 860      25.510   0.620  22.810  1.00  0.00           O
ATOM   2471  HW1 SOL X 860      24.710   0.130  22.990  1.00  0.00           H
ATOM   2472  HW2 SOL X 860      25.250   1.540  22.890  1.00  0.00           H
ATOM   2473  OW  SOL X 861      36.830  21.810  33.960  1.00  0.00           O
ATOM   2474  HW1 SOL X 861      36.740  22.740  33.750  1.00  0.00           H
ATOM   2475  HW2 SOL X 861      36.060  21.400  33.570  1.00  0.00           H
ATOM   2476  OW  SOL X 862     101.600  12.980  31.320  1.00  0.00           O
ATOM   2477  HW1 SOL X 862     101.710  12.910  32.270  1.00  0.00           H
ATOM   2478  HW2 SOL X 862     101.640  13.920  31.150  1.00  0.00           H
ATOM   2479  OW  SOL X 863      94.290  48.740  52.560  1.00  0.00           O
ATOM   2480  HW1 SOL X 863      94.090  47.810  52.470  1.00  0.00           H
ATOM   2481  HW2 SOL X 863      93.460  49.150  52.800  1.00  0.00           H
ATOM   2482  OW  SOL X 864      24.550  46.910 136.240  1.00  0.00           O
ATOM   2483  HW1 SOL X 864      25.210  47.460 136.670  1.00  0.00           H
ATOM   2484  HW2 SOL X 864      24.780  46.020 136.480  1.00  0.00           H
ATOM   2485  OW  SOL X 865      11.040  38.730  28.010  1.00  0.00           O
ATOM   2486  HW1 SOL X 865      10.990  39.000  28.930  1.00  0.00           H
ATOM   2487  HW2 SOL X 865      10.990  37.770  28.040  1.00  0.00           H
ATOM   2488  OW  SOL X 866      82.540  51.200  18.170  1.00  0.00           O
ATOM   2489  HW1 SOL X 866      82.780  50.330  17.840  1.00  0.00           H
ATOM   2490  HW2 SOL X 866      83.110  51.800  17.690  1.00  0.00           H
ATOM   2491  OW  SOL X 867     106.830  12.210 140.020  1.00  0.00           O
ATOM   2492  HW1 SOL X 867     106.430  13.000 140.380  1.00  0.00           H
ATOM   2493  HW2 SOL X 867     106.540  12.180 139.110  1.00  0.00           H
ATOM   2494  OW  SOL X 868     106.850  43.000  42.950  1.00  0.00           O
ATOM   2495  HW1 SOL X 868     107.100  42.600  42.120  1.00  0.00           H
ATOM   2496  HW2 SOL X 868     106.070  43.510  42.750  1.00  0.00           H
ATOM   2497  OW  SOL X 869      21.780   4.070 140.990  1.00  0.00           O
ATOM   2498  HW1 SOL X 869      22.370   3.360 141.220  1.00  0.00           H
ATOM   2499  HW2 SOL X 869      21.740   4.040 140.030  1.00  0.00           H
ATOM   2500  OW  SOL X 870       8.230  53.060  12.340  1.00  0.00           O
ATOM   2501  HW1 SOL X 870       8.870  53.450  11.750  1.00  0.00           H
ATOM   2502  HW2 SOL X 870       8.700  52.950  13.170  1.00  0.00           H
ATOM   2503  OW  SOL X 871     101.930  66.990   8.230  1.00  0.00           O
ATOM   2504  HW1 SOL X 871     101.830  67.850   7.830  1.00  0.00           H
ATOM   2505  HW2 SOL X 871     101.210  66.950   8.870  1.00  0.00           H
ATOM   2506  OW  SOL X 872      68.160  19.240 117.930  1.00  0.00           O
ATOM   2507  HW1 SOL X 872      67.590  18.940 117.220  1.00  0.00           H
ATOM   2508  HW2 SOL X 872      68.340  18.460 118.450  1.00  0.00           H
ATOM   2509  OW  SOL X 873      50.060  13.350   5.530  1.00  0.00           O
ATOM   2510  HW1 SOL X 873      50.150  13.690   4.640  1.00  0.00           H
ATOM   2511  HW2 SOL X 873      50.530  12.510   5.520  1.00  0.00           H
ATOM   2512  OW  SOL X 874      41.280  99.150   0.970  1.00  0.00           O
ATOM   2513  HW1 SOL X 874      42.090  98.940   1.440  1.00  0.00           H
ATOM   2514  HW2 SOL X 874      41.230 100.110   1.000  1.00  0.00           H
ATOM   2515  OW  SOL X 875      41.990   0.330  47.890  1.00  0.00           O
ATOM   2516  HW1 SOL X 875      42.570   1.030  48.180  1.00  0.00           H
ATOM   2517  HW2 SOL X 875      42.200   0.220  46.960  1.00  0.00           H
ATOM   2518  OW  SOL X 876      69.000  80.180  21.880  1.00  0.00           O
ATOM   2519  HW1 SOL X 876      68.730  80.800  21.200  1.00  0.00           H
ATOM   2520  HW2 SOL X 876      68.950  79.320  21.460  1.00  0.00           H
ATOM   2521  OW  SOL X 877      50.790  97.060  22.350  1.00  0.00           O
ATOM   2522  HW1 SOL X 877      49.850  97.190  22.220  1.00  0.00           H
ATOM   2523  HW2 SOL X 877      51.080  96.620  21.550  1.00  0.00           H
ATOM   2524  OW  SOL X 878      60.710  93.900 136.180  1.00  0.00           O
ATOM   2525  HW1 SOL X 878      59.840  93.700 135.830  1.00  0.00           H
ATOM   2526  HW2 SOL X 878      61.150  94.360 135.460  1.00  0.00           H
ATOM   2527  OW  SOL X 879       6.900  25.540  17.790  1.00  0.00           O
ATOM   2528  HW1 SOL X 879       7.710  25.770  18.240  1.00  0.00           H
ATOM   2529  HW2 SOL X 879       7.190  25.120  16.980  1.00  0.00           H
ATOM   2530  OW  SOL X 880      16.290  38.440  24.710  1.00  0.00           O
ATOM   2531  HW1 SOL X 880      16.230  38.940  23.900  1.00  0.00           H
ATOM   2532  HW2 SOL X 880      17.020  38.830  25.190  1.00  0.00           H
ATOM   2533  OW  SOL X 881       4.240  69.640  29.870  1.00  0.00           O
ATOM   2534  HW1 SOL X 881       3.310  69.720  29.660  1.00  0.00           H
ATOM   2535  HW2 SOL X 881       4.560  68.930  29.310  1.00  0.00           H
ATOM   2536  OW  SOL X 882     103.740 102.230  47.100  1.00  0.00           O
ATOM   2537  HW1 SOL X 882     103.520 101.400  47.520  1.00  0.00           H
ATOM   2538  HW2 SOL X 882     103.030 102.820  47.350  1.00  0.00           H
ATOM   2539  OW  SOL X 883      80.260  19.170  49.870  1.00  0.00           O
ATOM   2540  HW1 SOL X 883      80.280  18.330  49.410  1.00  0.00           H
ATOM   2541  HW2 SOL X 883      80.740  19.770  49.300  1.00  0.00           H
ATOM   2542  OW  SOL X 884      94.290 109.330  36.800  1.00  0.00           O
ATOM   2543  HW1 SOL X 884      94.840 109.190  36.030  1.00  0.00           H
ATOM   2544  HW2 SOL X 884      94.870 109.750  37.430  1.00  0.00           H
ATOM   2545  OW  SOL X 885     102.200  99.690 103.330  1.00  0.00           O
ATOM   2546  HW1 SOL X 885     101.800  99.810 102.470  1.00  0.00           H
ATOM   2547  HW2 SOL X 885     101.840 100.400 103.860  1.00  0.00           H
ATOM   2548  OW  SOL X 886      54.970  42.800 146.260  1.00  0.00           O
ATOM   2549  HW1 SOL X 886      54.430  42.440 146.970  1.00  0.00           H
ATOM   2550  HW2 SOL X 886      55.250  42.040 145.760  1.00  0.00           H
ATOM   2551  OW  SOL X 887      44.880 104.000 129.170  1.00  0.00           O
ATOM   2552  HW1 SOL X 887      45.430 104.620 129.660  1.00  0.00           H
ATOM   2553  HW2 SOL X 887      45.450 103.250 129.030  1.00  0.00           H
ATOM   2554  OW  SOL X 888     105.090  28.600  36.260  1.00  0.00           O
ATOM   2555  HW1 SOL X 888     104.840  28.510  37.180  1.00  0.00           H
ATOM   2556  HW2 SOL X 888     105.980  28.950  36.290  1.00  0.00           H
ATOM   2557  OW  SOL X 889     108.530   2.060 141.220  1.00  0.00           O
ATOM   2558  HW1 SOL X 889     109.210   1.790 141.830  1.00  0.00           H
ATOM   2559  HW2 SOL X 889     109.010   2.400 140.460  1.00  0.00           H
ATOM   2560  OW  SOL X 890      99.270  70.250 135.090  1.00  0.00           O
ATOM   2561  HW1 SOL X 890      99.610  69.380 135.280  1.00  0.00           H
ATOM   2562  HW2 SOL X 890      98.850  70.170 134.240  1.00  0.00           H
ATOM   2563  OW  SOL X 891      67.240 100.850   2.160  1.00  0.00           O
ATOM   2564  HW1 SOL X 891      68.100 101.040   1.790  1.00  0.00           H
ATOM   2565  HW2 SOL X 891      67.140 101.490   2.870  1.00  0.00           H
ATOM   2566  OW  SOL X 892      82.760  99.270  48.700  1.00  0.00           O
ATOM   2567  HW1 SOL X 892      82.770  98.960  47.800  1.00  0.00           H
ATOM   2568  HW2 SOL X 892      83.210 100.110  48.670  1.00  0.00           H
ATOM   2569  OW  SOL X 893       3.820   5.550  60.090  1.00  0.00           O
ATOM   2570  HW1 SOL X 893       3.110   6.170  59.950  1.00  0.00           H
ATOM   2571  HW2 SOL X 893       4.550   6.080  60.400  1.00  0.00           H
ATOM   2572  OW  SOL X 894     105.970  75.670  42.000  1.00  0.00           O
ATOM   2573  HW1 SOL X 894     105.030  75.780  42.140  1.00  0.00           H
ATOM   2574  HW2 SOL X 894     106.040  75.020  41.300  1.00  0.00           H
ATOM   2575  OW  SOL X 895      89.590  73.620  33.890  1.00  0.00           O
ATOM   2576  HW1 SOL X 895      88.860  74.240  33.870  1.00  0.00           H
ATOM   2577  HW2 SOL X 895      89.210  72.810  34.230  1.00  0.00           H
ATOM   2578  OW  SOL X 896      85.690  37.040  47.270  1.00  0.00           O
ATOM   2579  HW1 SOL X 896      86.590  36.990  46.930  1.00  0.00           H
ATOM   2580  HW2 SOL X 896      85.790  37.030  48.220  1.00  0.00           H
ATOM   2581  OW  SOL X 897      65.640  20.600   1.470  1.00  0.00           O
ATOM   2582  HW1 SOL X 897      66.240  20.200   0.840  1.00  0.00           H
ATOM   2583  HW2 SOL X 897      64.810  20.130   1.330  1.00  0.00           H
ATOM   2584  OW  SOL X 898      69.260  83.430   7.510  1.00  0.00           O
ATOM   2585  HW1 SOL X 898      68.560  84.010   7.820  1.00  0.00           H
ATOM   2586  HW2 SOL X 898      68.970  83.160   6.640  1.00  0.00           H
ATOM   2587  OW  SOL X 899      47.620  58.800 139.700  1.00  0.00           O
ATOM   2588  HW1 SOL X 899      47.850  59.280 138.900  1.00  0.00           H
ATOM   2589  HW2 SOL X 899      47.040  59.400 140.170  1.00  0.00           H
ATOM   2590  OW  SOL X 900      98.590  73.320  35.390  1.00  0.00           O
ATOM   2591  HW1 SOL X 900      98.780  72.660  36.060  1.00  0.00           H
ATOM   2592  HW2 SOL X 900      98.780  74.150  35.820  1.00  0.00           H
ATOM   2593  OW  SOL X 901      69.920  41.730  47.650  1.00  0.00           O
ATOM   2594  HW1 SOL X 901      69.140  41.750  48.210  1.00  0.00           H
ATOM   2595  HW2 SOL X 901      69.760  41.000  47.050  1.00  0.00           H
ATOM   2596  OW  SOL X 902      44.200  19.010  48.350  1.00  0.00           O
ATOM   2597  HW1 SOL X 902      43.680  19.800  48.190  1.00  0.00           H
ATOM   2598  HW2 SOL X 902      45.050  19.190  47.950  1.00  0.00           H
ATOM   2599  OW  SOL X 903      42.110  83.210  27.550  1.00  0.00           O
ATOM   2600  HW1 SOL X 903      41.720  83.040  26.700  1.00  0.00           H
ATOM   2601  HW2 SOL X 903      42.520  84.070  27.460  1.00  0.00           H
ATOM   2602  OW  SOL X 904     104.590   5.900  48.760  1.00  0.00           O
ATOM   2603  HW1 SOL X 904     104.780   5.080  48.310  1.00  0.00           H
ATOM   2604  HW2 SOL X 904     105.330   6.470  48.550  1.00  0.00           H
ATOM   2605  OW  SOL X 905      52.010  86.600  33.320  1.00  0.00           O
ATOM   2606  HW1 SOL X 905      52.760  86.060  33.580  1.00  0.00           H
ATOM   2607  HW2 SOL X 905      52.150  86.760  32.390  1.00  0.00           H
ATOM   2608  OW  SOL X 906      83.550  47.110  48.110  1.00  0.00           O
ATOM   2609  HW1 SOL X 906      82.880  46.430  48.090  1.00  0.00           H
ATOM   2610  HW2 SOL X 906      84.280  46.750  47.620  1.00  0.00           H
ATOM   2611  OW  SOL X 907      97.020  36.480 141.970  1.00  0.00           O
ATOM   2612  HW1 SOL X 907      97.200  36.450 142.910  1.00  0.00           H
ATOM   2613  HW2 SOL X 907      97.260  35.610 141.650  1.00  0.00           H
ATOM   2614  OW  SOL X 908      46.450  94.820  24.040  1.00  0.00           O
ATOM   2615  HW1 SOL X 908      47.300  94.630  24.420  1.00  0.00           H
ATOM   2616  HW2 SOL X 908      46.650  95.070  23.130  1.00  0.00           H
ATOM   2617  OW  SOL X 909      27.450  76.970  40.900  1.00  0.00           O
ATOM   2618  HW1 SOL X 909      27.590  77.710  40.320  1.00  0.00           H
ATOM   2619  HW2 SOL X 909      28.150  76.350  40.680  1.00  0.00           H
ATOM   2620  OW  SOL X 910      17.580  77.050  23.770  1.00  0.00           O
ATOM   2621  HW1 SOL X 910      17.050  77.460  23.090  1.00  0.00           H
ATOM   2622  HW2 SOL X 910      18.480  77.300  23.560  1.00  0.00           H
ATOM   2623  OW  SOL X 911      93.960  67.890  48.420  1.00  0.00           O
ATOM   2624  HW1 SOL X 911      94.110  66.950  48.500  1.00  0.00           H
ATOM   2625  HW2 SOL X 911      93.660  68.160  49.290  1.00  0.00           H
ATOM   2626  OW  SOL X 912      99.760 107.020  27.770  1.00  0.00           O
ATOM   2627  HW1 SOL X 912     100.520 106.590  27.380  1.00  0.00           H
ATOM   2628  HW2 SOL X 912     100.130 107.630  28.410  1.00  0.00           H
ATOM   2629  OW  SOL X 913      79.390   1.840   8.170  1.00  0.00           O
ATOM   2630  HW1 SOL X 913      80.050   2.140   8.790  1.00  0.00           H
ATOM   2631  HW2 SOL X 913      78.830   1.250   8.680  1.00  0.00           H
ATOM   2632  OW  SOL X 914      43.430  33.200 115.330  1.00  0.00           O
ATOM   2633  HW1 SOL X 914      42.850  33.320 116.080  1.00  0.00           H
ATOM   2634  HW2 SOL X 914      42.900  33.450 114.570  1.00  0.00           H
ATOM   2635  OW  SOL X 915      33.620  37.350   0.370  1.00  0.00           O
ATOM   2636  HW1 SOL X 915      34.570  37.300   0.520  1.00  0.00           H
ATOM   2637  HW2 SOL X 915      33.400  38.270   0.540  1.00  0.00           H
ATOM   2638  OW  SOL X 916      16.400  20.970  41.040  1.00  0.00           O
ATOM   2639  HW1 SOL X 916      17.070  20.290  41.160  1.00  0.00           H
ATOM   2640  HW2 SOL X 916      15.670  20.670  41.580  1.00  0.00           H
ATOM   2641  OW  SOL X 917      83.030  38.520  56.970  1.00  0.00           O
ATOM   2642  HW1 SOL X 917      82.530  39.180  57.460  1.00  0.00           H
ATOM   2643  HW2 SOL X 917      82.840  37.690  57.410  1.00  0.00           H
ATOM   2644  OW  SOL X 918      37.900   4.940  35.490  1.00  0.00           O
ATOM   2645  HW1 SOL X 918      38.620   4.620  36.040  1.00  0.00           H
ATOM   2646  HW2 SOL X 918      37.630   4.170  34.990  1.00  0.00           H
ATOM   2647  OW  SOL X 919      90.770 108.930  41.580  1.00  0.00           O
ATOM   2648  HW1 SOL X 919      90.990 108.950  42.510  1.00  0.00           H
ATOM   2649  HW2 SOL X 919      91.170 109.720  41.220  1.00  0.00           H
ATOM   2650  OW  SOL X 920      19.630  98.880 132.640  1.00  0.00           O
ATOM   2651  HW1 SOL X 920      19.990  99.670 132.240  1.00  0.00           H
ATOM   2652  HW2 SOL X 920      18.700  99.080 132.770  1.00  0.00           H
ATOM   2653  OW  SOL X 921     107.080  84.050  47.510  1.00  0.00           O
ATOM   2654  HW1 SOL X 921     107.200  83.440  48.230  1.00  0.00           H
ATOM   2655  HW2 SOL X 921     106.130  84.130  47.420  1.00  0.00           H
ATOM   2656  OW  SOL X 922       1.660  45.150  33.670  1.00  0.00           O
ATOM   2657  HW1 SOL X 922       0.790  45.010  34.060  1.00  0.00           H
ATOM   2658  HW2 SOL X 922       2.020  45.890  34.160  1.00  0.00           H
ATOM   2659  OW  SOL X 923     100.800  15.930   7.010  1.00  0.00           O
ATOM   2660  HW1 SOL X 923     100.590  16.780   6.620  1.00  0.00           H
ATOM   2661  HW2 SOL X 923     100.190  15.840   7.730  1.00  0.00           H
ATOM   2662  OW  SOL X 924      34.940   2.110  38.740  1.00  0.00           O
ATOM   2663  HW1 SOL X 924      35.160   2.340  39.640  1.00  0.00           H
ATOM   2664  HW2 SOL X 924      35.580   1.440  38.500  1.00  0.00           H
ATOM   2665  OW  SOL X 925      80.440  90.930  24.130  1.00  0.00           O
ATOM   2666  HW1 SOL X 925      79.510  90.720  24.220  1.00  0.00           H
ATOM   2667  HW2 SOL X 925      80.850  90.090  23.920  1.00  0.00           H
ATOM   2668  OW  SOL X 926      45.440  77.610  33.570  1.00  0.00           O
ATOM   2669  HW1 SOL X 926      45.930  78.370  33.880  1.00  0.00           H
ATOM   2670  HW2 SOL X 926      46.100  76.910  33.520  1.00  0.00           H
ATOM   2671  OW  SOL X 927      35.700  98.720  45.150  1.00  0.00           O
ATOM   2672  HW1 SOL X 927      36.210  97.910  45.220  1.00  0.00           H
ATOM   2673  HW2 SOL X 927      35.190  98.610  44.350  1.00  0.00           H
ATOM   2674  OW  SOL X 928      48.910   9.130   3.650  1.00  0.00           O
ATOM   2675  HW1 SOL X 928      49.410   9.300   4.440  1.00  0.00           H
ATOM   2676  HW2 SOL X 928      48.440   8.320   3.840  1.00  0.00           H
ATOM   2677  OW  SOL X 929      20.150  47.600 130.980  1.00  0.00           O
ATOM   2678  HW1 SOL X 929      19.780  47.190 131.760  1.00  0.00           H
ATOM   2679  HW2 SOL X 929      19.540  48.300 130.760  1.00  0.00           H
ATOM   2680  OW  SOL X 930      32.570  76.800 112.020  1.00  0.00           O
ATOM   2681  HW1 SOL X 930      32.200  76.050 111.550  1.00  0.00           H
ATOM   2682  HW2 SOL X 930      33.500  76.620 112.080  1.00  0.00           H
ATOM   2683  OW  SOL X 931      36.890  30.290  51.780  1.00  0.00           O
ATOM   2684  HW1 SOL X 931      35.980  30.560  51.680  1.00  0.00           H
ATOM   2685  HW2 SOL X 931      37.030  29.670  51.060  1.00  0.00           H
ATOM   2686  OW  SOL X 932      45.610  28.750 133.990  1.00  0.00           O
ATOM   2687  HW1 SOL X 932      46.360  29.090 133.520  1.00  0.00           H
ATOM   2688  HW2 SOL X 932      45.090  28.300 133.320  1.00  0.00           H
ATOM   2689  OW  SOL X 933      75.020   3.960 124.500  1.00  0.00           O
ATOM   2690  HW1 SOL X 933      74.990   4.470 125.310  1.00  0.00           H
ATOM   2691  HW2 SOL X 933      74.510   3.180 124.680  1.00  0.00           H
ATOM   2692  OW  SOL X 934      88.380  83.540  52.710  1.00  0.00           O
ATOM   2693  HW1 SOL X 934      87.680  82.910  52.880  1.00  0.00           H
ATOM   2694  HW2 SOL X 934      88.410  83.630  51.760  1.00  0.00           H
ATOM   2695  OW  SOL X 935      96.460  28.620  52.820  1.00  0.00           O
ATOM   2696  HW1 SOL X 935      96.950  28.460  52.020  1.00  0.00           H
ATOM   2697  HW2 SOL X 935      97.000  29.250  53.310  1.00  0.00           H
ATOM   2698  OW  SOL X 936       3.800  30.790  51.690  1.00  0.00           O
ATOM   2699  HW1 SOL X 936       4.480  30.570  52.330  1.00  0.00           H
ATOM   2700  HW2 SOL X 936       3.750  31.740  51.710  1.00  0.00           H
ATOM   2701  OW  SOL X 937     110.160  80.010  29.410  1.00  0.00           O
ATOM   2702  HW1 SOL X 937     110.210  80.430  30.270  1.00  0.00           H
ATOM   2703  HW2 SOL X 937     109.410  80.430  28.980  1.00  0.00           H
ATOM   2704  OW  SOL X 938      32.510  29.120  21.410  1.00  0.00           O
ATOM   2705  HW1 SOL X 938      32.420  29.470  22.290  1.00  0.00           H
ATOM   2706  HW2 SOL X 938      32.070  29.770  20.850  1.00  0.00           H
ATOM   2707  OW  SOL X 939      31.430  82.610 123.010  1.00  0.00           O
ATOM   2708  HW1 SOL X 939      32.130  82.060 122.650  1.00  0.00           H
ATOM   2709  HW2 SOL X 939      31.500  83.430 122.520  1.00  0.00           H
ATOM   2710  OW  SOL X 940      37.790  30.290  54.480  1.00  0.00           O
ATOM   2711  HW1 SOL X 940      38.670  29.930  54.390  1.00  0.00           H
ATOM   2712  HW2 SOL X 940      37.450  30.310  53.580  1.00  0.00           H
ATOM   2713  OW  SOL X 941       0.150  33.700 140.920  1.00  0.00           O
ATOM   2714  HW1 SOL X 941       0.660  34.490 141.110  1.00  0.00           H
ATOM   2715  HW2 SOL X 941       0.800  33.060 140.650  1.00  0.00           H
ATOM   2716  OW  SOL X 942      55.800  51.810   2.890  1.00  0.00           O
ATOM   2717  HW1 SOL X 942      56.120  51.570   2.020  1.00  0.00           H
ATOM   2718  HW2 SOL X 942      55.670  50.970   3.340  1.00  0.00           H
ATOM   2719  OW  SOL X 943      95.170  11.290  52.170  1.00  0.00           O
ATOM   2720  HW1 SOL X 943      94.880  11.750  52.950  1.00  0.00           H
ATOM   2721  HW2 SOL X 943      95.470  10.440  52.490  1.00  0.00           H
ATOM   2722  OW  SOL X 944      17.940  31.580  35.360  1.00  0.00           O
ATOM   2723  HW1 SOL X 944      17.890  31.990  36.220  1.00  0.00           H
ATOM   2724  HW2 SOL X 944      17.350  30.830  35.420  1.00  0.00           H
ATOM   2725  OW  SOL X 945      92.650  86.810  11.020  1.00  0.00           O
ATOM   2726  HW1 SOL X 945      92.410  86.030  11.520  1.00  0.00           H
ATOM   2727  HW2 SOL X 945      92.930  87.450  11.670  1.00  0.00           H
ATOM   2728  OW  SOL X 946      36.500  37.960 139.180  1.00  0.00           O
ATOM   2729  HW1 SOL X 946      35.940  37.200 139.020  1.00  0.00           H
ATOM   2730  HW2 SOL X 946      36.640  38.340 138.320  1.00  0.00           H
ATOM   2731  OW  SOL X 947      95.960  43.200  39.580  1.00  0.00           O
ATOM   2732  HW1 SOL X 947      96.310  42.320  39.740  1.00  0.00           H
ATOM   2733  HW2 SOL X 947      95.030  43.060  39.430  1.00  0.00           H
ATOM   2734  OW  SOL X 948     107.910  33.990 147.310  1.00  0.00           O
ATOM   2735  HW1 SOL X 948     108.690  33.790   0.230  1.00  0.00           H
ATOM   2736  HW2 SOL X 948     107.190  33.890   0.330  1.00  0.00           H
ATOM   2737  OW  SOL X 949      92.420  70.600  43.870  1.00  0.00           O
ATOM   2738  HW1 SOL X 949      91.850  69.840  43.780  1.00  0.00           H
ATOM   2739  HW2 SOL X 949      93.280  70.290  43.580  1.00  0.00           H
ATOM   2740  OW  SOL X 950      82.510  60.990 107.870  1.00  0.00           O
ATOM   2741  HW1 SOL X 950      81.800  60.930 107.230  1.00  0.00           H
ATOM   2742  HW2 SOL X 950      82.400  60.210 108.420  1.00  0.00           H
ATOM   2743  OW  SOL X 951      99.680  95.610  22.100  1.00  0.00           O
ATOM   2744  HW1 SOL X 951     100.360  96.270  21.920  1.00  0.00           H
ATOM   2745  HW2 SOL X 951      99.510  95.690  23.040  1.00  0.00           H
ATOM   2746  OW  SOL X 952      26.600  28.710  20.550  1.00  0.00           O
ATOM   2747  HW1 SOL X 952      26.330  29.370  21.190  1.00  0.00           H
ATOM   2748  HW2 SOL X 952      26.100  28.930  19.760  1.00  0.00           H
ATOM   2749  OW  SOL X 953      61.610   8.150  44.700  1.00  0.00           O
ATOM   2750  HW1 SOL X 953      61.460   7.210  44.570  1.00  0.00           H
ATOM   2751  HW2 SOL X 953      62.390   8.190  45.250  1.00  0.00           H
ATOM   2752  OW  SOL X 954     110.390  10.910  17.210  1.00  0.00           O
ATOM   2753  HW1 SOL X 954     109.870  10.380  17.820  1.00  0.00           H
ATOM   2754  HW2 SOL X 954     110.670  11.660  17.740  1.00  0.00           H
ATOM   2755  OW  SOL X 955     106.060  53.650  50.130  1.00  0.00           O
ATOM   2756  HW1 SOL X 955     106.150  54.330  50.800  1.00  0.00           H
ATOM   2757  HW2 SOL X 955     106.370  52.850  50.550  1.00  0.00           H
ATOM   2758  OW  SOL X 956      73.930  21.310  21.420  1.00  0.00           O
ATOM   2759  HW1 SOL X 956      73.490  21.030  22.220  1.00  0.00           H
ATOM   2760  HW2 SOL X 956      73.450  22.090  21.140  1.00  0.00           H
ATOM   2761  OW  SOL X 957      11.280  77.630  44.710  1.00  0.00           O
ATOM   2762  HW1 SOL X 957      11.390  76.680  44.800  1.00  0.00           H
ATOM   2763  HW2 SOL X 957      11.370  77.780  43.770  1.00  0.00           H
ATOM   2764  OW  SOL X 958      54.650  23.020  38.580  1.00  0.00           O
ATOM   2765  HW1 SOL X 958      53.920  23.500  38.190  1.00  0.00           H
ATOM   2766  HW2 SOL X 958      54.690  22.200  38.080  1.00  0.00           H
ATOM   2767  OW  SOL X 959       1.750  14.970  49.310  1.00  0.00           O
ATOM   2768  HW1 SOL X 959       2.690  14.860  49.490  1.00  0.00           H
ATOM   2769  HW2 SOL X 959       1.330  14.320  49.880  1.00  0.00           H
ATOM   2770  OW  SOL X 960       4.720  21.080  21.610  1.00  0.00           O
ATOM   2771  HW1 SOL X 960       5.250  20.650  20.940  1.00  0.00           H
ATOM   2772  HW2 SOL X 960       5.340  21.680  22.050  1.00  0.00           H
ATOM   2773  OW  SOL X 961      10.700  12.310 127.550  1.00  0.00           O
ATOM   2774  HW1 SOL X 961      11.270  12.260 126.790  1.00  0.00           H
ATOM   2775  HW2 SOL X 961       9.910  12.750 127.230  1.00  0.00           H
ATOM   2776  OW  SOL X 962      97.440  55.010  10.830  1.00  0.00           O
ATOM   2777  HW1 SOL X 962      96.810  54.500  10.330  1.00  0.00           H
ATOM   2778  HW2 SOL X 962      97.080  55.900  10.830  1.00  0.00           H
ATOM   2779  OW  SOL X 963     104.570  46.160  12.460  1.00  0.00           O
ATOM   2780  HW1 SOL X 963     105.010  45.970  13.280  1.00  0.00           H
ATOM   2781  HW2 SOL X 963     103.730  46.540  12.710  1.00  0.00           H
ATOM   2782  OW  SOL X 964      44.180  53.270  10.870  1.00  0.00           O
ATOM   2783  HW1 SOL X 964      44.070  52.540  10.260  1.00  0.00           H
ATOM   2784  HW2 SOL X 964      43.980  52.890  11.720  1.00  0.00           H
ATOM   2785  OW  SOL X 965     106.810  17.700  27.870  1.00  0.00           O
ATOM   2786  HW1 SOL X 965     106.200  17.880  28.590  1.00  0.00           H
ATOM   2787  HW2 SOL X 965     106.760  18.480  27.320  1.00  0.00           H
ATOM   2788  OW  SOL X 966      23.880  43.270  19.950  1.00  0.00           O
ATOM   2789  HW1 SOL X 966      23.660  42.820  19.130  1.00  0.00           H
ATOM   2790  HW2 SOL X 966      24.770  42.990  20.140  1.00  0.00           H
ATOM   2791  OW  SOL X 967      67.620  73.800  28.210  1.00  0.00           O
ATOM   2792  HW1 SOL X 967      68.360  74.380  28.010  1.00  0.00           H
ATOM   2793  HW2 SOL X 967      66.850  74.360  28.190  1.00  0.00           H
ATOM   2794  OW  SOL X 968      53.500  50.970  18.990  1.00  0.00           O
ATOM   2795  HW1 SOL X 968      52.800  50.950  18.330  1.00  0.00           H
ATOM   2796  HW2 SOL X 968      53.120  51.450  19.720  1.00  0.00           H
ATOM   2797  OW  SOL X 969      78.090  78.460  50.420  1.00  0.00           O
ATOM   2798  HW1 SOL X 969      78.120  77.520  50.250  1.00  0.00           H
ATOM   2799  HW2 SOL X 969      77.840  78.520  51.340  1.00  0.00           H
ATOM   2800  OW  SOL X 970      78.150  78.850 146.900  1.00  0.00           O
ATOM   2801  HW1 SOL X 970      77.750  78.460   0.080  1.00  0.00           H
ATOM   2802  HW2 SOL X 970      77.860  78.300 146.170  1.00  0.00           H
ATOM   2803  OW  SOL X 971     109.600  13.950 143.690  1.00  0.00           O
ATOM   2804  HW1 SOL X 971     108.880  13.350 143.890  1.00  0.00           H
ATOM   2805  HW2 SOL X 971     109.710  14.470 144.490  1.00  0.00           H
ATOM   2806  OW  SOL X 972      71.490  94.090 106.020  1.00  0.00           O
ATOM   2807  HW1 SOL X 972      71.320  94.190 106.960  1.00  0.00           H
ATOM   2808  HW2 SOL X 972      70.960  94.780 105.620  1.00  0.00           H
ATOM   2809  OW  SOL X 973      80.180   9.540  21.970  1.00  0.00           O
ATOM   2810  HW1 SOL X 973      80.090  10.340  22.480  1.00  0.00           H
ATOM   2811  HW2 SOL X 973      81.010   9.630  21.510  1.00  0.00           H
ATOM   2812  OW  SOL X 974      96.310  65.150  56.130  1.00  0.00           O
ATOM   2813  HW1 SOL X 974      96.420  65.810  55.440  1.00  0.00           H
ATOM   2814  HW2 SOL X 974      95.710  65.560  56.750  1.00  0.00           H
ATOM   2815  OW  SOL X 975      64.930  10.300  40.520  1.00  0.00           O
ATOM   2816  HW1 SOL X 975      64.750  10.250  41.460  1.00  0.00           H
ATOM   2817  HW2 SOL X 975      65.690  10.870  40.460  1.00  0.00           H
ATOM   2818  OW  SOL X 976      34.320  19.080  16.690  1.00  0.00           O
ATOM   2819  HW1 SOL X 976      33.790  19.760  16.290  1.00  0.00           H
ATOM   2820  HW2 SOL X 976      35.100  19.530  17.010  1.00  0.00           H
ATOM   2821  OW  SOL X 977      20.880  80.470  10.240  1.00  0.00           O
ATOM   2822  HW1 SOL X 977      20.500  80.600   9.370  1.00  0.00           H
ATOM   2823  HW2 SOL X 977      20.140  80.190  10.780  1.00  0.00           H
ATOM   2824  OW  SOL X 978      12.650  24.520 114.200  1.00  0.00           O
ATOM   2825  HW1 SOL X 978      11.990  25.120 113.860  1.00  0.00           H
ATOM   2826  HW2 SOL X 978      12.380  24.350 115.100  1.00  0.00           H
ATOM   2827  OW  SOL X 979       2.730  46.450  16.260  1.00  0.00           O
ATOM   2828  HW1 SOL X 979       3.040  47.110  15.650  1.00  0.00           H
ATOM   2829  HW2 SOL X 979       3.410  46.400  16.940  1.00  0.00           H
ATOM   2830  OW  SOL X 980      44.230  77.870 141.620  1.00  0.00           O
ATOM   2831  HW1 SOL X 980      43.420  78.310 141.360  1.00  0.00           H
ATOM   2832  HW2 SOL X 980      44.180  77.820 142.570  1.00  0.00           H
ATOM   2833  OW  SOL X 981      13.880  30.720  31.460  1.00  0.00           O
ATOM   2834  HW1 SOL X 981      13.620  30.560  32.370  1.00  0.00           H
ATOM   2835  HW2 SOL X 981      13.850  31.680  31.370  1.00  0.00           H
ATOM   2836  OW  SOL X 982      75.500   1.980 136.200  1.00  0.00           O
ATOM   2837  HW1 SOL X 982      74.950   2.580 136.690  1.00  0.00           H
ATOM   2838  HW2 SOL X 982      76.100   1.610 136.850  1.00  0.00           H
ATOM   2839  OW  SOL X 983      66.950  66.420  32.440  1.00  0.00           O
ATOM   2840  HW1 SOL X 983      66.490  67.210  32.700  1.00  0.00           H
ATOM   2841  HW2 SOL X 983      67.860  66.570  32.720  1.00  0.00           H
ATOM   2842  OW  SOL X 984       3.200  49.820   0.900  1.00  0.00           O
ATOM   2843  HW1 SOL X 984       2.380  50.160   0.550  1.00  0.00           H
ATOM   2844  HW2 SOL X 984       3.470  50.480   1.550  1.00  0.00           H
ATOM   2845  OW  SOL X 985      34.150  84.730  45.950  1.00  0.00           O
ATOM   2846  HW1 SOL X 985      33.590  84.390  45.250  1.00  0.00           H
ATOM   2847  HW2 SOL X 985      34.940  84.180  45.910  1.00  0.00           H
ATOM   2848  OW  SOL X 986      54.460  77.000   9.200  1.00  0.00           O
ATOM   2849  HW1 SOL X 986      53.630  76.700   8.830  1.00  0.00           H
ATOM   2850  HW2 SOL X 986      54.970  76.200   9.320  1.00  0.00           H
ATOM   2851  OW  SOL X 987       9.100  74.030   3.520  1.00  0.00           O
ATOM   2852  HW1 SOL X 987       9.180  73.440   4.270  1.00  0.00           H
ATOM   2853  HW2 SOL X 987       8.160  74.180   3.440  1.00  0.00           H
ATOM   2854  OW  SOL X 988      90.730  79.240  29.690  1.00  0.00           O
ATOM   2855  HW1 SOL X 988      89.920  79.580  30.060  1.00  0.00           H
ATOM   2856  HW2 SOL X 988      90.480  78.420  29.270  1.00  0.00           H
ATOM   2857  OW  SOL X 989      39.380  80.480  11.550  1.00  0.00           O
ATOM   2858  HW1 SOL X 989      40.340  80.430  11.620  1.00  0.00           H
ATOM   2859  HW2 SOL X 989      39.070  80.030  12.330  1.00  0.00           H
ATOM   2860  OW  SOL X 990      29.420 105.910  34.900  1.00  0.00           O
ATOM   2861  HW1 SOL X 990      28.480 105.720  34.910  1.00  0.00           H
ATOM   2862  HW2 SOL X 990      29.580 106.340  35.740  1.00  0.00           H
ATOM   2863  OW  SOL X 991     102.910   3.950  30.550  1.00  0.00           O
ATOM   2864  HW1 SOL X 991     103.510   3.260  30.850  1.00  0.00           H
ATOM   2865  HW2 SOL X 991     102.380   4.160  31.330  1.00  0.00           H
ATOM   2866  OW  SOL X 992      55.790  24.830  36.290  1.00  0.00           O
ATOM   2867  HW1 SOL X 992      55.270  25.090  35.530  1.00  0.00           H
ATOM   2868  HW2 SOL X 992      56.300  24.070  35.990  1.00  0.00           H
ATOM   2869  OW  SOL X 993      61.530  57.220  45.830  1.00  0.00           O
ATOM   2870  HW1 SOL X 993      61.720  57.910  45.200  1.00  0.00           H
ATOM   2871  HW2 SOL X 993      61.690  56.410  45.350  1.00  0.00           H
ATOM   2872  OW  SOL X 994     100.190  25.950  50.640  1.00  0.00           O
ATOM   2873  HW1 SOL X 994     101.030  26.210  50.260  1.00  0.00           H
ATOM   2874  HW2 SOL X 994      99.610  26.700  50.460  1.00  0.00           H
ATOM   2875  OW  SOL X 995      63.580  90.050  48.340  1.00  0.00           O
ATOM   2876  HW1 SOL X 995      62.820  90.630  48.430  1.00  0.00           H
ATOM   2877  HW2 SOL X 995      64.180  90.530  47.770  1.00  0.00           H
ATOM   2878  OW  SOL X 996      44.920  46.660  45.870  1.00  0.00           O
ATOM   2879  HW1 SOL X 996      45.220  47.560  45.950  1.00  0.00           H
ATOM   2880  HW2 SOL X 996      44.340  46.660  45.110  1.00  0.00           H
ATOM   2881  OW  SOL X 997      85.160  13.060  42.480  1.00  0.00           O
ATOM   2882  HW1 SOL X 997      85.600  13.230  41.650  1.00  0.00           H
ATOM   2883  HW2 SOL X 997      85.730  12.440  42.930  1.00  0.00           H
ATOM   2884  OW  SOL X 998      29.750 104.000  56.500  1.00  0.00           O
ATOM   2885  HW1 SOL X 998      30.480 103.770  57.070  1.00  0.00           H
ATOM   2886  HW2 SOL X 998      29.390 103.150  56.220  1.00  0.00           H
ATOM   2887  OW  SOL X 999      98.090  19.780 134.190  1.00  0.00           O
ATOM   2888  HW1 SOL X 999      97.890  20.080 133.300  1.00  0.00           H
ATOM   2889  HW2 SOL X 999      98.680  20.450 134.540  1.00  0.00           H
ATOM   2890  OW  SOL X1000     107.560  81.610 130.420  1.00  0.00           O
ATOM   2891  HW1 SOL X1000     107.610  81.950 131.310  1.00  0.00           H
ATOM   2892  HW2 SOL X1000     106.860  80.950 130.460  1.00  0.00           H
ATOM   2893  OW  SOL X1001     104.210  27.130  48.270  1.00  0.00           O
ATOM   2894  HW1 SOL X1001     105.040  26.690  48.080  1.00  0.00           H
ATOM   2895  HW2 SOL X1001     104.100  27.760  47.570  1.00  0.00           H
ATOM   2896  OW  SOL X1002      29.850  81.010  30.930  1.00  0.00           O
ATOM   2897  HW1 SOL X1002      30.260  80.490  31.620  1.00  0.00           H
ATOM   2898  HW2 SOL X1002      29.260  80.400  30.490  1.00  0.00           H
ATOM   2899  OW  SOL X1003      10.320  76.260  32.420  1.00  0.00           O
ATOM   2900  HW1 SOL X1003       9.930  77.050  32.060  1.00  0.00           H
ATOM   2901  HW2 SOL X1003      10.180  75.590  31.750  1.00  0.00           H
ATOM   2902  OW  SOL X1004     107.180  47.190  48.660  1.00  0.00           O
ATOM   2903  HW1 SOL X1004     107.420  47.420  49.560  1.00  0.00           H
ATOM   2904  HW2 SOL X1004     107.910  47.490  48.130  1.00  0.00           H
ATOM   2905  OW  SOL X1005      13.840   2.150  14.410  1.00  0.00           O
ATOM   2906  HW1 SOL X1005      14.790   2.230  14.290  1.00  0.00           H
ATOM   2907  HW2 SOL X1005      13.610   1.350  13.930  1.00  0.00           H
ATOM   2908  OW  SOL X1006      29.990  65.120  50.520  1.00  0.00           O
ATOM   2909  HW1 SOL X1006      30.460  64.690  51.240  1.00  0.00           H
ATOM   2910  HW2 SOL X1006      30.100  64.530  49.780  1.00  0.00           H
ATOM   2911  OW  SOL X1007      14.300  92.150  55.240  1.00  0.00           O
ATOM   2912  HW1 SOL X1007      14.080  91.580  54.510  1.00  0.00           H
ATOM   2913  HW2 SOL X1007      14.380  91.570  56.000  1.00  0.00           H
ATOM   2914  OW  SOL X1008       2.530  61.180  42.150  1.00  0.00           O
ATOM   2915  HW1 SOL X1008       3.410  60.970  41.840  1.00  0.00           H
ATOM   2916  HW2 SOL X1008       2.000  60.420  41.890  1.00  0.00           H
ATOM   2917  OW  SOL X1009      58.370  71.050  29.350  1.00  0.00           O
ATOM   2918  HW1 SOL X1009      58.690  70.150  29.220  1.00  0.00           H
ATOM   2919  HW2 SOL X1009      59.000  71.450  29.940  1.00  0.00           H
ATOM   2920  OW  SOL X1010      25.200  52.410  32.560  1.00  0.00           O
ATOM   2921  HW1 SOL X1010      25.520  52.000  33.360  1.00  0.00           H
ATOM   2922  HW2 SOL X1010      24.340  52.010  32.410  1.00  0.00           H
ATOM   2923  OW  SOL X1011     104.370  65.630  22.400  1.00  0.00           O
ATOM   2924  HW1 SOL X1011     103.580  66.020  22.030  1.00  0.00           H
ATOM   2925  HW2 SOL X1011     104.470  64.800  21.940  1.00  0.00           H
ATOM   2926  OW  SOL X1012       7.940   9.800  22.950  1.00  0.00           O
ATOM   2927  HW1 SOL X1012       8.100  10.230  23.790  1.00  0.00           H
ATOM   2928  HW2 SOL X1012       8.570  10.210  22.360  1.00  0.00           H
ATOM   2929  OW  SOL X1013      27.200  14.450  36.670  1.00  0.00           O
ATOM   2930  HW1 SOL X1013      27.550  15.220  36.210  1.00  0.00           H
ATOM   2931  HW2 SOL X1013      27.660  14.450  37.510  1.00  0.00           H
ATOM   2932  OW  SOL X1014      40.100  42.550  44.250  1.00  0.00           O
ATOM   2933  HW1 SOL X1014      39.880  42.730  43.330  1.00  0.00           H
ATOM   2934  HW2 SOL X1014      41.050  42.380  44.240  1.00  0.00           H
ATOM   2935  OW  SOL X1015       3.610  65.500 143.530  1.00  0.00           O
ATOM   2936  HW1 SOL X1015       3.200  64.680 143.260  1.00  0.00           H
ATOM   2937  HW2 SOL X1015       3.060  66.180 143.140  1.00  0.00           H
ATOM   2938  OW  SOL X1016       9.790  98.550  15.290  1.00  0.00           O
ATOM   2939  HW1 SOL X1016       9.110  98.430  14.640  1.00  0.00           H
ATOM   2940  HW2 SOL X1016      10.520  98.950  14.820  1.00  0.00           H
ATOM   2941  OW  SOL X1017      83.430 102.200  32.730  1.00  0.00           O
ATOM   2942  HW1 SOL X1017      83.670 102.950  32.180  1.00  0.00           H
ATOM   2943  HW2 SOL X1017      83.660 101.440  32.210  1.00  0.00           H
ATOM   2944  OW  SOL X1018      89.960  56.440  55.300  1.00  0.00           O
ATOM   2945  HW1 SOL X1018      90.850  56.170  55.540  1.00  0.00           H
ATOM   2946  HW2 SOL X1018      89.910  56.300  54.350  1.00  0.00           H
ATOM   2947  OW  SOL X1019     103.900  88.930 130.310  1.00  0.00           O
ATOM   2948  HW1 SOL X1019     104.360  89.260 129.540  1.00  0.00           H
ATOM   2949  HW2 SOL X1019     104.240  88.040 130.420  1.00  0.00           H
ATOM   2950  OW  SOL X1020      80.040   7.500 115.660  1.00  0.00           O
ATOM   2951  HW1 SOL X1020      79.630   7.750 116.490  1.00  0.00           H
ATOM   2952  HW2 SOL X1020      79.380   7.700 114.990  1.00  0.00           H
ATOM   2953  OW  SOL X1021      61.260   0.010  54.930  1.00  0.00           O
ATOM   2954  HW1 SOL X1021      60.990   0.490  54.150  1.00  0.00           H
ATOM   2955  HW2 SOL X1021      61.550   0.690  55.540  1.00  0.00           H
ATOM   2956  OW  SOL X1022      45.630  27.010 131.760  1.00  0.00           O
ATOM   2957  HW1 SOL X1022      45.570  26.520 130.940  1.00  0.00           H
ATOM   2958  HW2 SOL X1022      46.430  27.530 131.680  1.00  0.00           H
ATOM   2959  OW  SOL X1023      20.960  94.460  18.140  1.00  0.00           O
ATOM   2960  HW1 SOL X1023      20.370  94.670  18.860  1.00  0.00           H
ATOM   2961  HW2 SOL X1023      20.810  93.530  17.970  1.00  0.00           H
ATOM   2962  OW  SOL X1024      37.190  77.350 142.800  1.00  0.00           O
ATOM   2963  HW1 SOL X1024      36.870  77.840 142.050  1.00  0.00           H
ATOM   2964  HW2 SOL X1024      38.140  77.320 142.680  1.00  0.00           H
ATOM   2965  OW  SOL X1025      90.610  31.100  13.510  1.00  0.00           O
ATOM   2966  HW1 SOL X1025      89.820  31.110  12.980  1.00  0.00           H
ATOM   2967  HW2 SOL X1025      91.300  31.400  12.920  1.00  0.00           H
ATOM   2968  OW  SOL X1026      25.810   4.670  16.970  1.00  0.00           O
ATOM   2969  HW1 SOL X1026      24.870   4.520  16.990  1.00  0.00           H
ATOM   2970  HW2 SOL X1026      26.190   3.810  16.770  1.00  0.00           H
ATOM   2971  OW  SOL X1027      60.640 109.830 130.380  1.00  0.00           O
ATOM   2972  HW1 SOL X1027      60.430 110.390 129.640  1.00  0.00           H
ATOM   2973  HW2 SOL X1027      60.140 109.020 130.220  1.00  0.00           H
ATOM   2974  OW  SOL X1028      64.020 109.530  44.930  1.00  0.00           O
ATOM   2975  HW1 SOL X1028      64.970 109.460  44.830  1.00  0.00           H
ATOM   2976  HW2 SOL X1028      63.660 109.070  44.180  1.00  0.00           H
ATOM   2977  OW  SOL X1029      66.640  53.200 135.450  1.00  0.00           O
ATOM   2978  HW1 SOL X1029      66.580  53.950 134.860  1.00  0.00           H
ATOM   2979  HW2 SOL X1029      67.350  52.670 135.100  1.00  0.00           H
ATOM   2980  OW  SOL X1030      30.480  21.600  17.730  1.00  0.00           O
ATOM   2981  HW1 SOL X1030      30.750  22.330  17.170  1.00  0.00           H
ATOM   2982  HW2 SOL X1030      29.800  21.970  18.290  1.00  0.00           H
ATOM   2983  OW  SOL X1031      15.530  93.730 122.820  1.00  0.00           O
ATOM   2984  HW1 SOL X1031      15.060  93.730 123.660  1.00  0.00           H
ATOM   2985  HW2 SOL X1031      15.510  94.640 122.530  1.00  0.00           H
ATOM   2986  OW  SOL X1032      85.170  84.550  43.220  1.00  0.00           O
ATOM   2987  HW1 SOL X1032      85.500  84.070  42.450  1.00  0.00           H
ATOM   2988  HW2 SOL X1032      84.490  83.980  43.580  1.00  0.00           H
ATOM   2989  OW  SOL X1033      81.460 101.810   6.290  1.00  0.00           O
ATOM   2990  HW1 SOL X1033      81.710 101.860   5.370  1.00  0.00           H
ATOM   2991  HW2 SOL X1033      80.510 101.700   6.270  1.00  0.00           H
ATOM   2992  OW  SOL X1034      97.570 104.170  30.600  1.00  0.00           O
ATOM   2993  HW1 SOL X1034      98.060 104.980  30.490  1.00  0.00           H
ATOM   2994  HW2 SOL X1034      97.380 103.880  29.700  1.00  0.00           H
ATOM   2995  OW  SOL X1035      69.910 104.170   4.260  1.00  0.00           O
ATOM   2996  HW1 SOL X1035      69.990 103.800   3.380  1.00  0.00           H
ATOM   2997  HW2 SOL X1035      70.530 103.670   4.790  1.00  0.00           H
ATOM   2998  OW  SOL X1036     107.220  30.730  30.940  1.00  0.00           O
ATOM   2999  HW1 SOL X1036     106.530  30.330  31.480  1.00  0.00           H
ATOM   3000  HW2 SOL X1036     107.180  31.660  31.160  1.00  0.00           H
ATOM   3001  OW  SOL X1037      83.990  73.690   7.060  1.00  0.00           O
ATOM   3002  HW1 SOL X1037      84.540  74.320   7.530  1.00  0.00           H
ATOM   3003  HW2 SOL X1037      84.140  73.870   6.140  1.00  0.00           H
ATOM   3004  OW  SOL X1038      56.420  76.950  58.070  1.00  0.00           O
ATOM   3005  HW1 SOL X1038      55.570  76.980  58.520  1.00  0.00           H
ATOM   3006  HW2 SOL X1038      56.220  77.210  57.170  1.00  0.00           H
ATOM   3007  OW  SOL X1039      73.460  74.760  31.500  1.00  0.00           O
ATOM   3008  HW1 SOL X1039      74.020  75.240  32.100  1.00  0.00           H
ATOM   3009  HW2 SOL X1039      73.550  73.840  31.770  1.00  0.00           H
ATOM   3010  OW  SOL X1040      74.880  13.980  43.790  1.00  0.00           O
ATOM   3011  HW1 SOL X1040      75.110  14.740  43.250  1.00  0.00           H
ATOM   3012  HW2 SOL X1040      74.550  13.340  43.160  1.00  0.00           H
ATOM   3013  OW  SOL X1041      96.230 100.960 146.100  1.00  0.00           O
ATOM   3014  HW1 SOL X1041      96.900 100.390 146.470  1.00  0.00           H
ATOM   3015  HW2 SOL X1041      96.710 101.730 145.790  1.00  0.00           H
ATOM   3016  OW  SOL X1042      68.200  19.030  48.970  1.00  0.00           O
ATOM   3017  HW1 SOL X1042      67.380  18.750  49.380  1.00  0.00           H
ATOM   3018  HW2 SOL X1042      68.710  18.230  48.880  1.00  0.00           H
ATOM   3019  OW  SOL X1043       8.710  94.870  59.470  1.00  0.00           O
ATOM   3020  HW1 SOL X1043       9.630  95.020  59.270  1.00  0.00           H
ATOM   3021  HW2 SOL X1043       8.430  94.180  58.870  1.00  0.00           H
ATOM   3022  OW  SOL X1044       2.960  83.060  38.830  1.00  0.00           O
ATOM   3023  HW1 SOL X1044       3.640  83.250  38.190  1.00  0.00           H
ATOM   3024  HW2 SOL X1044       3.360  83.260  39.680  1.00  0.00           H
ATOM   3025  OW  SOL X1045      33.770 108.020 143.330  1.00  0.00           O
ATOM   3026  HW1 SOL X1045      32.840 108.260 143.350  1.00  0.00           H
ATOM   3027  HW2 SOL X1045      33.930 107.630 144.190  1.00  0.00           H
ATOM   3028  OW  SOL X1046      36.300  43.800  36.540  1.00  0.00           O
ATOM   3029  HW1 SOL X1046      35.370  43.950  36.720  1.00  0.00           H
ATOM   3030  HW2 SOL X1046      36.500  42.980  36.980  1.00  0.00           H
ATOM   3031  OW  SOL X1047      16.220  64.180  21.000  1.00  0.00           O
ATOM   3032  HW1 SOL X1047      17.110  64.110  20.650  1.00  0.00           H
ATOM   3033  HW2 SOL X1047      15.880  63.280  20.970  1.00  0.00           H
ATOM   3034  OW  SOL X1048      18.390  85.010  27.840  1.00  0.00           O
ATOM   3035  HW1 SOL X1048      18.970  84.530  28.430  1.00  0.00           H
ATOM   3036  HW2 SOL X1048      17.520  84.660  28.020  1.00  0.00           H
ATOM   3037  OW  SOL X1049      14.850  62.100 120.480  1.00  0.00           O
ATOM   3038  HW1 SOL X1049      14.820  62.820 119.850  1.00  0.00           H
ATOM   3039  HW2 SOL X1049      14.160  61.500 120.180  1.00  0.00           H
ATOM   3040  OW  SOL X1050      84.660  39.010 127.150  1.00  0.00           O
ATOM   3041  HW1 SOL X1050      83.990  39.150 127.820  1.00  0.00           H
ATOM   3042  HW2 SOL X1050      85.370  38.560 127.610  1.00  0.00           H
ATOM   3043  OW  SOL X1051      58.310  10.880  35.390  1.00  0.00           O
ATOM   3044  HW1 SOL X1051      58.930  10.650  36.090  1.00  0.00           H
ATOM   3045  HW2 SOL X1051      57.450  10.760  35.780  1.00  0.00           H
ATOM   3046  OW  SOL X1052      83.270  48.630  38.840  1.00  0.00           O
ATOM   3047  HW1 SOL X1052      83.440  48.670  39.780  1.00  0.00           H
ATOM   3048  HW2 SOL X1052      82.880  47.770  38.690  1.00  0.00           H
ATOM   3049  OW  SOL X1053      82.140  33.590  37.880  1.00  0.00           O
ATOM   3050  HW1 SOL X1053      82.080  34.540  37.920  1.00  0.00           H
ATOM   3051  HW2 SOL X1053      82.770  33.360  38.570  1.00  0.00           H
ATOM   3052  OW  SOL X1054     106.120  69.420 139.830  1.00  0.00           O
ATOM   3053  HW1 SOL X1054     105.700  68.930 139.130  1.00  0.00           H
ATOM   3054  HW2 SOL X1054     105.410  69.610 140.450  1.00  0.00           H
ATOM   3055  OW  SOL X1055     101.680  78.270  50.160  1.00  0.00           O
ATOM   3056  HW1 SOL X1055     100.970  77.770  50.570  1.00  0.00           H
ATOM   3057  HW2 SOL X1055     102.480  77.780  50.380  1.00  0.00           H
ATOM   3058  OW  SOL X1056      96.860  52.910  38.250  1.00  0.00           O
ATOM   3059  HW1 SOL X1056      96.290  53.520  38.720  1.00  0.00           H
ATOM   3060  HW2 SOL X1056      96.820  52.110  38.760  1.00  0.00           H
ATOM   3061  OW  SOL X1057      39.450  85.220  53.760  1.00  0.00           O
ATOM   3062  HW1 SOL X1057      38.750  84.610  54.000  1.00  0.00           H
ATOM   3063  HW2 SOL X1057      39.000  85.990  53.410  1.00  0.00           H
ATOM   3064  OW  SOL X1058      94.580  70.870  39.710  1.00  0.00           O
ATOM   3065  HW1 SOL X1058      95.080  70.130  40.050  1.00  0.00           H
ATOM   3066  HW2 SOL X1058      93.710  70.780  40.110  1.00  0.00           H
ATOM   3067  OW  SOL X1059      34.470  91.250 145.030  1.00  0.00           O
ATOM   3068  HW1 SOL X1059      34.420  90.640 145.760  1.00  0.00           H
ATOM   3069  HW2 SOL X1059      34.330  90.710 144.250  1.00  0.00           H
ATOM   3070  OW  SOL X1060      32.380  80.050   7.150  1.00  0.00           O
ATOM   3071  HW1 SOL X1060      33.010  80.630   6.720  1.00  0.00           H
ATOM   3072  HW2 SOL X1060      32.100  79.450   6.460  1.00  0.00           H
ATOM   3073  OW  SOL X1061      55.910  13.460  53.010  1.00  0.00           O
ATOM   3074  HW1 SOL X1061      55.200  13.770  52.460  1.00  0.00           H
ATOM   3075  HW2 SOL X1061      56.400  12.850  52.460  1.00  0.00           H
ATOM   3076  OW  SOL X1062      47.710  39.180   3.000  1.00  0.00           O
ATOM   3077  HW1 SOL X1062      48.410  39.460   3.590  1.00  0.00           H
ATOM   3078  HW2 SOL X1062      47.740  39.820   2.280  1.00  0.00           H
ATOM   3079  OW  SOL X1063      71.540  78.960 135.280  1.00  0.00           O
ATOM   3080  HW1 SOL X1063      71.650  78.080 134.930  1.00  0.00           H
ATOM   3081  HW2 SOL X1063      71.440  78.830 136.220  1.00  0.00           H
ATOM   3082  OW  SOL X1064      31.990  18.940   7.390  1.00  0.00           O
ATOM   3083  HW1 SOL X1064      32.610  19.240   8.050  1.00  0.00           H
ATOM   3084  HW2 SOL X1064      31.140  18.980   7.820  1.00  0.00           H
ATOM   3085  OW  SOL X1065      30.240  64.740 124.480  1.00  0.00           O
ATOM   3086  HW1 SOL X1065      29.640  64.830 123.730  1.00  0.00           H
ATOM   3087  HW2 SOL X1065      30.000  65.470 125.060  1.00  0.00           H
ATOM   3088  OW  SOL X1066      16.870 100.710  40.060  1.00  0.00           O
ATOM   3089  HW1 SOL X1066      17.660 101.120  39.710  1.00  0.00           H
ATOM   3090  HW2 SOL X1066      16.470 101.390  40.600  1.00  0.00           H
ATOM   3091  OW  SOL X1067      22.630  92.490   5.100  1.00  0.00           O
ATOM   3092  HW1 SOL X1067      22.800  93.250   4.540  1.00  0.00           H
ATOM   3093  HW2 SOL X1067      22.870  91.740   4.550  1.00  0.00           H
ATOM   3094  OW  SOL X1068      42.390  99.560  11.340  1.00  0.00           O
ATOM   3095  HW1 SOL X1068      43.310  99.570  11.610  1.00  0.00           H
ATOM   3096  HW2 SOL X1068      42.130 100.480  11.360  1.00  0.00           H
ATOM   3097  OW  SOL X1069      56.830  68.360 141.880  1.00  0.00           O
ATOM   3098  HW1 SOL X1069      57.330  68.190 142.680  1.00  0.00           H
ATOM   3099  HW2 SOL X1069      57.150  67.700 141.260  1.00  0.00           H
ATOM   3100  OW  SOL X1070      44.500  17.540  55.030  1.00  0.00           O
ATOM   3101  HW1 SOL X1070      44.880  18.390  54.820  1.00  0.00           H
ATOM   3102  HW2 SOL X1070      43.560  17.690  55.030  1.00  0.00           H
ATOM   3103  OW  SOL X1071      36.470  87.540 144.820  1.00  0.00           O
ATOM   3104  HW1 SOL X1071      36.570  86.670 144.410  1.00  0.00           H
ATOM   3105  HW2 SOL X1071      36.010  88.060 144.160  1.00  0.00           H
ATOM   3106  OW  SOL X1072      83.300  19.300  16.060  1.00  0.00           O
ATOM   3107  HW1 SOL X1072      83.190  19.890  15.310  1.00  0.00           H
ATOM   3108  HW2 SOL X1072      82.480  18.810  16.100  1.00  0.00           H
ATOM   3109  OW  SOL X1073     102.840  62.610 143.510  1.00  0.00           O
ATOM   3110  HW1 SOL X1073     102.850  61.920 142.850  1.00  0.00           H
ATOM   3111  HW2 SOL X1073     103.630  63.110 143.350  1.00  0.00           H
ATOM   3112  OW  SOL X1074     100.030  62.770  42.700  1.00  0.00           O
ATOM   3113  HW1 SOL X1074      99.750  63.210  43.500  1.00  0.00           H
ATOM   3114  HW2 SOL X1074     100.820  63.240  42.440  1.00  0.00           H
ATOM   3115  OW  SOL X1075      31.730  48.480  40.550  1.00  0.00           O
ATOM   3116  HW1 SOL X1075      31.440  48.130  39.710  1.00  0.00           H
ATOM   3117  HW2 SOL X1075      32.670  48.640  40.440  1.00  0.00           H
ATOM   3118  OW  SOL X1076      75.440 103.580  21.380  1.00  0.00           O
ATOM   3119  HW1 SOL X1076      75.450 102.830  21.970  1.00  0.00           H
ATOM   3120  HW2 SOL X1076      74.550 103.610  21.040  1.00  0.00           H
ATOM   3121  OW  SOL X1077       8.510 110.440  22.140  1.00  0.00           O
ATOM   3122  HW1 SOL X1077       9.100 110.340  22.880  1.00  0.00           H
ATOM   3123  HW2 SOL X1077       7.640 110.530  22.530  1.00  0.00           H
ATOM   3124  OW  SOL X1078      24.910  17.600  37.280  1.00  0.00           O
ATOM   3125  HW1 SOL X1078      24.460  16.900  37.750  1.00  0.00           H
ATOM   3126  HW2 SOL X1078      25.520  17.150  36.700  1.00  0.00           H
ATOM   3127  OW  SOL X1079      11.370  64.510  37.460  1.00  0.00           O
ATOM   3128  HW1 SOL X1079      12.120  64.620  36.880  1.00  0.00           H
ATOM   3129  HW2 SOL X1079      11.480  65.200  38.120  1.00  0.00           H
ATOM   3130  OW  SOL X1080      59.220  45.870  10.320  1.00  0.00           O
ATOM   3131  HW1 SOL X1080      58.940  45.390   9.540  1.00  0.00           H
ATOM   3132  HW2 SOL X1080      58.700  46.680  10.300  1.00  0.00           H
ATOM   3133  OW  SOL X1081      32.450 105.770   3.900  1.00  0.00           O
ATOM   3134  HW1 SOL X1081      33.100 105.910   4.590  1.00  0.00           H
ATOM   3135  HW2 SOL X1081      32.960 105.630   3.110  1.00  0.00           H
ATOM   3136  OW  SOL X1082     110.330 107.110  48.540  1.00  0.00           O
ATOM   3137  HW1 SOL X1082       0.020 107.980  48.700  1.00  0.00           H
ATOM   3138  HW2 SOL X1082     110.100 107.120  47.610  1.00  0.00           H
ATOM   3139  OW  SOL X1083       2.950  95.560  55.230  1.00  0.00           O
ATOM   3140  HW1 SOL X1083       3.590  95.560  55.940  1.00  0.00           H
ATOM   3141  HW2 SOL X1083       2.700  94.640  55.120  1.00  0.00           H
ATOM   3142  OW  SOL X1084      85.370  70.920  27.320  1.00  0.00           O
ATOM   3143  HW1 SOL X1084      84.970  70.880  26.450  1.00  0.00           H
ATOM   3144  HW2 SOL X1084      85.350  71.840  27.560  1.00  0.00           H
ATOM   3145  OW  SOL X1085      83.620  88.780  36.910  1.00  0.00           O
ATOM   3146  HW1 SOL X1085      84.320  88.230  37.240  1.00  0.00           H
ATOM   3147  HW2 SOL X1085      83.930  89.670  37.040  1.00  0.00           H
ATOM   3148  OW  SOL X1086      87.570  31.540   5.630  1.00  0.00           O
ATOM   3149  HW1 SOL X1086      87.300  31.850   6.500  1.00  0.00           H
ATOM   3150  HW2 SOL X1086      87.080  30.720   5.510  1.00  0.00           H
ATOM   3151  OW  SOL X1087      67.300  88.570  14.440  1.00  0.00           O
ATOM   3152  HW1 SOL X1087      66.910  88.140  15.200  1.00  0.00           H
ATOM   3153  HW2 SOL X1087      67.820  87.890  14.010  1.00  0.00           H
ATOM   3154  OW  SOL X1088      13.100  92.230 133.630  1.00  0.00           O
ATOM   3155  HW1 SOL X1088      13.400  92.210 134.530  1.00  0.00           H
ATOM   3156  HW2 SOL X1088      13.370  91.390 133.260  1.00  0.00           H
ATOM   3157  OW  SOL X1089      92.360  12.830   7.690  1.00  0.00           O
ATOM   3158  HW1 SOL X1089      91.700  13.010   7.030  1.00  0.00           H
ATOM   3159  HW2 SOL X1089      92.180  13.460   8.390  1.00  0.00           H
ATOM   3160  OW  SOL X1090      38.890  71.680  39.070  1.00  0.00           O
ATOM   3161  HW1 SOL X1090      38.850  70.720  39.120  1.00  0.00           H
ATOM   3162  HW2 SOL X1090      39.810  71.890  39.260  1.00  0.00           H
ATOM   3163  OW  SOL X1091       7.840   3.200  42.860  1.00  0.00           O
ATOM   3164  HW1 SOL X1091       8.430   2.760  42.240  1.00  0.00           H
ATOM   3165  HW2 SOL X1091       8.390   3.380  43.620  1.00  0.00           H
ATOM   3166  OW  SOL X1092      19.970   8.030  23.920  1.00  0.00           O
ATOM   3167  HW1 SOL X1092      19.880   7.280  23.340  1.00  0.00           H
ATOM   3168  HW2 SOL X1092      20.020   8.790  23.340  1.00  0.00           H
ATOM   3169  OW  SOL X1093      61.860  61.140  45.800  1.00  0.00           O
ATOM   3170  HW1 SOL X1093      61.030  60.690  45.650  1.00  0.00           H
ATOM   3171  HW2 SOL X1093      62.260  60.690  46.540  1.00  0.00           H
ATOM   3172  OW  SOL X1094      32.220  80.630  38.770  1.00  0.00           O
ATOM   3173  HW1 SOL X1094      31.600  80.210  39.360  1.00  0.00           H
ATOM   3174  HW2 SOL X1094      33.020  80.110  38.840  1.00  0.00           H
ATOM   3175  OW  SOL X1095       9.770  36.510 117.080  1.00  0.00           O
ATOM   3176  HW1 SOL X1095      10.290  36.160 116.350  1.00  0.00           H
ATOM   3177  HW2 SOL X1095      10.270  36.280 117.860  1.00  0.00           H
ATOM   3178  OW  SOL X1096      73.590  67.480 137.830  1.00  0.00           O
ATOM   3179  HW1 SOL X1096      73.700  66.580 137.530  1.00  0.00           H
ATOM   3180  HW2 SOL X1096      74.480  67.790 138.000  1.00  0.00           H
ATOM   3181  OW  SOL X1097      79.680  21.860  61.350  1.00  0.00           O
ATOM   3182  HW1 SOL X1097      80.610  22.070  61.450  1.00  0.00           H
ATOM   3183  HW2 SOL X1097      79.570  21.060  61.860  1.00  0.00           H
ATOM   3184  OW  SOL X1098     104.270  78.970  19.210  1.00  0.00           O
ATOM   3185  HW1 SOL X1098     104.480  78.630  18.350  1.00  0.00           H
ATOM   3186  HW2 SOL X1098     104.950  79.620  19.400  1.00  0.00           H
ATOM   3187  OW  SOL X1099      15.560 107.790 135.860  1.00  0.00           O
ATOM   3188  HW1 SOL X1099      14.620 107.610 135.800  1.00  0.00           H
ATOM   3189  HW2 SOL X1099      15.680 108.160 136.730  1.00  0.00           H
ATOM   3190  OW  SOL X1100       9.670   1.730   3.530  1.00  0.00           O
ATOM   3191  HW1 SOL X1100      10.050   2.140   4.310  1.00  0.00           H
ATOM   3192  HW2 SOL X1100       9.080   2.400   3.170  1.00  0.00           H
ATOM   3193  OW  SOL X1101      65.890  49.350 102.950  1.00  0.00           O
ATOM   3194  HW1 SOL X1101      66.000  49.180 102.010  1.00  0.00           H
ATOM   3195  HW2 SOL X1101      65.320  50.120 102.980  1.00  0.00           H
ATOM   3196  OW  SOL X1102      74.220  10.030  47.590  1.00  0.00           O
ATOM   3197  HW1 SOL X1102      74.760  10.780  47.340  1.00  0.00           H
ATOM   3198  HW2 SOL X1102      73.420  10.130  47.060  1.00  0.00           H
ATOM   3199  OW  SOL X1103      60.340  84.800  14.420  1.00  0.00           O
ATOM   3200  HW1 SOL X1103      59.920  85.010  13.580  1.00  0.00           H
ATOM   3201  HW2 SOL X1103      61.260  85.040  14.290  1.00  0.00           H
ATOM   3202  OW  SOL X1104      46.130   8.550  52.810  1.00  0.00           O
ATOM   3203  HW1 SOL X1104      45.260   8.230  53.080  1.00  0.00           H
ATOM   3204  HW2 SOL X1104      45.940   9.280  52.230  1.00  0.00           H
ATOM   3205  OW  SOL X1105      82.640  36.150  32.720  1.00  0.00           O
ATOM   3206  HW1 SOL X1105      82.340  35.340  33.120  1.00  0.00           H
ATOM   3207  HW2 SOL X1105      83.190  35.870  31.990  1.00  0.00           H
ATOM   3208  OW  SOL X1106      53.100  27.380  12.920  1.00  0.00           O
ATOM   3209  HW1 SOL X1106      53.310  28.190  13.370  1.00  0.00           H
ATOM   3210  HW2 SOL X1106      52.990  26.730  13.620  1.00  0.00           H
ATOM   3211  OW  SOL X1107      46.440  43.540  36.780  1.00  0.00           O
ATOM   3212  HW1 SOL X1107      47.350  43.760  36.970  1.00  0.00           H
ATOM   3213  HW2 SOL X1107      46.190  42.930  37.480  1.00  0.00           H
ATOM   3214  OW  SOL X1108      33.370  52.440  34.020  1.00  0.00           O
ATOM   3215  HW1 SOL X1108      33.540  53.330  33.730  1.00  0.00           H
ATOM   3216  HW2 SOL X1108      32.610  52.510  34.600  1.00  0.00           H
ATOM   3217  OW  SOL X1109     103.030  61.900  44.130  1.00  0.00           O
ATOM   3218  HW1 SOL X1109     102.360  61.900  44.810  1.00  0.00           H
ATOM   3219  HW2 SOL X1109     103.330  61.000  44.080  1.00  0.00           H
ATOM   3220  OW  SOL X1110      51.830  93.410 134.960  1.00  0.00           O
ATOM   3221  HW1 SOL X1110      51.510  94.250 135.280  1.00  0.00           H
ATOM   3222  HW2 SOL X1110      52.430  93.110 135.630  1.00  0.00           H
ATOM   3223  OW  SOL X1111      77.610  55.310  13.880  1.00  0.00           O
ATOM   3224  HW1 SOL X1111      77.200  55.280  14.750  1.00  0.00           H
ATOM   3225  HW2 SOL X1111      76.870  55.400  13.270  1.00  0.00           H
ATOM   3226  OW  SOL X1112      18.410  52.100  30.320  1.00  0.00           O
ATOM   3227  HW1 SOL X1112      17.480  52.350  30.280  1.00  0.00           H
ATOM   3228  HW2 SOL X1112      18.550  51.860  31.240  1.00  0.00           H
ATOM   3229  OW  SOL X1113      13.000  85.760  17.880  1.00  0.00           O
ATOM   3230  HW1 SOL X1113      12.140  85.960  18.250  1.00  0.00           H
ATOM   3231  HW2 SOL X1113      12.820  85.480  16.980  1.00  0.00           H
ATOM   3232  OW  SOL X1114     108.960  47.160  28.530  1.00  0.00           O
ATOM   3233  HW1 SOL X1114     109.140  47.750  27.800  1.00  0.00           H
ATOM   3234  HW2 SOL X1114     108.180  47.530  28.950  1.00  0.00           H
ATOM   3235  OW  SOL X1115      21.490   7.550  45.340  1.00  0.00           O
ATOM   3236  HW1 SOL X1115      20.680   7.070  45.500  1.00  0.00           H
ATOM   3237  HW2 SOL X1115      21.420   7.860  44.440  1.00  0.00           H
ATOM   3238  OW  SOL X1116       0.230  95.680  54.910  1.00  0.00           O
ATOM   3239  HW1 SOL X1116       1.070  95.880  55.320  1.00  0.00           H
ATOM   3240  HW2 SOL X1116     110.580  96.540  54.640  1.00  0.00           H
ATOM   3241  OW  SOL X1117      83.020  78.460  42.060  1.00  0.00           O
ATOM   3242  HW1 SOL X1117      83.860  78.520  42.530  1.00  0.00           H
ATOM   3243  HW2 SOL X1117      82.470  77.920  42.620  1.00  0.00           H
ATOM   3244  OW  SOL X1118      62.780  97.820 106.220  1.00  0.00           O
ATOM   3245  HW1 SOL X1118      62.360  98.130 107.020  1.00  0.00           H
ATOM   3246  HW2 SOL X1118      62.500  98.440 105.550  1.00  0.00           H
ATOM   3247  OW  SOL X1119      72.950  15.330 144.280  1.00  0.00           O
ATOM   3248  HW1 SOL X1119      73.330  15.950 143.660  1.00  0.00           H
ATOM   3249  HW2 SOL X1119      73.350  15.570 145.120  1.00  0.00           H
ATOM   3250  OW  SOL X1120     105.840  72.790  55.160  1.00  0.00           O
ATOM   3251  HW1 SOL X1120     105.060  73.240  55.480  1.00  0.00           H
ATOM   3252  HW2 SOL X1120     106.320  73.460  54.680  1.00  0.00           H
ATOM   3253  OW  SOL X1121      74.130  28.020 139.590  1.00  0.00           O
ATOM   3254  HW1 SOL X1121      73.600  27.350 140.020  1.00  0.00           H
ATOM   3255  HW2 SOL X1121      73.920  27.940 138.660  1.00  0.00           H
ATOM   3256  OW  SOL X1122      53.000  56.300  29.380  1.00  0.00           O
ATOM   3257  HW1 SOL X1122      52.850  57.180  29.720  1.00  0.00           H
ATOM   3258  HW2 SOL X1122      53.060  56.410  28.430  1.00  0.00           H
ATOM   3259  OW  SOL X1123      83.200  93.610  40.960  1.00  0.00           O
ATOM   3260  HW1 SOL X1123      82.340  93.660  41.380  1.00  0.00           H
ATOM   3261  HW2 SOL X1123      83.040  93.840  40.050  1.00  0.00           H
ATOM   3262  OW  SOL X1124     106.870  71.150   6.660  1.00  0.00           O
ATOM   3263  HW1 SOL X1124     107.210  70.990   5.780  1.00  0.00           H
ATOM   3264  HW2 SOL X1124     106.240  71.860   6.550  1.00  0.00           H
ATOM   3265  OW  SOL X1125      81.590   2.260  37.210  1.00  0.00           O
ATOM   3266  HW1 SOL X1125      81.780   2.990  36.630  1.00  0.00           H
ATOM   3267  HW2 SOL X1125      81.490   1.510  36.630  1.00  0.00           H
ATOM   3268  OW  SOL X1126      91.120  33.510 136.810  1.00  0.00           O
ATOM   3269  HW1 SOL X1126      91.730  32.770 136.840  1.00  0.00           H
ATOM   3270  HW2 SOL X1126      91.240  33.880 135.930  1.00  0.00           H
ATOM   3271  OW  SOL X1127      14.780   1.080  22.620  1.00  0.00           O
ATOM   3272  HW1 SOL X1127      14.400   0.620  23.370  1.00  0.00           H
ATOM   3273  HW2 SOL X1127      14.510   0.570  21.860  1.00  0.00           H
ATOM   3274  OW  SOL X1128      91.380  80.290  14.300  1.00  0.00           O
ATOM   3275  HW1 SOL X1128      91.210  79.390  14.030  1.00  0.00           H
ATOM   3276  HW2 SOL X1128      91.620  80.750  13.500  1.00  0.00           H
ATOM   3277  OW  SOL X1129      67.950   0.170  18.770  1.00  0.00           O
ATOM   3278  HW1 SOL X1129      68.000   0.720  17.980  1.00  0.00           H
ATOM   3279  HW2 SOL X1129      68.840   0.200  19.130  1.00  0.00           H
ATOM   3280  OW  SOL X1130      32.640  69.020  48.390  1.00  0.00           O
ATOM   3281  HW1 SOL X1130      32.570  68.140  48.760  1.00  0.00           H
ATOM   3282  HW2 SOL X1130      33.540  69.290  48.570  1.00  0.00           H
ATOM   3283  OW  SOL X1131      42.150  51.600  54.990  1.00  0.00           O
ATOM   3284  HW1 SOL X1131      42.470  52.200  55.660  1.00  0.00           H
ATOM   3285  HW2 SOL X1131      41.820  52.180  54.290  1.00  0.00           H
ATOM   3286  OW  SOL X1132      39.760  19.350 135.880  1.00  0.00           O
ATOM   3287  HW1 SOL X1132      38.900  19.770 135.820  1.00  0.00           H
ATOM   3288  HW2 SOL X1132      40.370  20.070 136.030  1.00  0.00           H
ATOM   3289  OW  SOL X1133      94.800  15.030  49.470  1.00  0.00           O
ATOM   3290  HW1 SOL X1133      94.170  15.730  49.300  1.00  0.00           H
ATOM   3291  HW2 SOL X1133      95.150  15.230  50.340  1.00  0.00           H
ATOM   3292  OW  SOL X1134      95.710  83.130  42.910  1.00  0.00           O
ATOM   3293  HW1 SOL X1134      95.390  83.890  42.420  1.00  0.00           H
ATOM   3294  HW2 SOL X1134      96.660  83.280  42.980  1.00  0.00           H
ATOM   3295  OW  SOL X1135      64.950  14.710  29.290  1.00  0.00           O
ATOM   3296  HW1 SOL X1135      65.310  13.890  29.630  1.00  0.00           H
ATOM   3297  HW2 SOL X1135      65.680  15.120  28.830  1.00  0.00           H
ATOM   3298  OW  SOL X1136      71.450  89.400  33.630  1.00  0.00           O
ATOM   3299  HW1 SOL X1136      71.680  89.350  34.560  1.00  0.00           H
ATOM   3300  HW2 SOL X1136      72.050  88.790  33.210  1.00  0.00           H
ATOM   3301  OW  SOL X1137      25.350  43.630   6.910  1.00  0.00           O
ATOM   3302  HW1 SOL X1137      25.030  42.840   7.350  1.00  0.00           H
ATOM   3303  HW2 SOL X1137      25.650  44.200   7.620  1.00  0.00           H
ATOM   3304  OW  SOL X1138      90.670  80.040 135.050  1.00  0.00           O
ATOM   3305  HW1 SOL X1138      90.520  79.580 134.230  1.00  0.00           H
ATOM   3306  HW2 SOL X1138      90.050  80.770 135.030  1.00  0.00           H
ATOM   3307  OW  SOL X1139      50.960  29.280  51.670  1.00  0.00           O
ATOM   3308  HW1 SOL X1139      51.250  29.560  52.540  1.00  0.00           H
ATOM   3309  HW2 SOL X1139      50.010  29.330  51.700  1.00  0.00           H
ATOM   3310  OW  SOL X1140      55.230  95.810  24.900  1.00  0.00           O
ATOM   3311  HW1 SOL X1140      55.150  96.720  25.180  1.00  0.00           H
ATOM   3312  HW2 SOL X1140      55.680  95.380  25.630  1.00  0.00           H
ATOM   3313  OW  SOL X1141      21.130   8.960  15.880  1.00  0.00           O
ATOM   3314  HW1 SOL X1141      21.950   8.490  15.700  1.00  0.00           H
ATOM   3315  HW2 SOL X1141      20.440   8.340  15.650  1.00  0.00           H
ATOM   3316  OW  SOL X1142      12.820  11.580  25.830  1.00  0.00           O
ATOM   3317  HW1 SOL X1142      13.090  11.510  26.740  1.00  0.00           H
ATOM   3318  HW2 SOL X1142      12.670  12.520  25.700  1.00  0.00           H
ATOM   3319  OW  SOL X1143      14.060  91.300  38.030  1.00  0.00           O
ATOM   3320  HW1 SOL X1143      14.710  90.890  37.470  1.00  0.00           H
ATOM   3321  HW2 SOL X1143      14.560  91.620  38.790  1.00  0.00           H
ATOM   3322  OW  SOL X1144      42.910  59.000  37.240  1.00  0.00           O
ATOM   3323  HW1 SOL X1144      42.080  59.480  37.300  1.00  0.00           H
ATOM   3324  HW2 SOL X1144      43.010  58.580  38.090  1.00  0.00           H
ATOM   3325  OW  SOL X1145      11.450  35.610 128.300  1.00  0.00           O
ATOM   3326  HW1 SOL X1145      11.580  35.690 127.350  1.00  0.00           H
ATOM   3327  HW2 SOL X1145      12.280  35.890 128.680  1.00  0.00           H
ATOM   3328  OW  SOL X1146      88.000  38.160  21.520  1.00  0.00           O
ATOM   3329  HW1 SOL X1146      88.930  38.070  21.320  1.00  0.00           H
ATOM   3330  HW2 SOL X1146      87.640  37.280  21.440  1.00  0.00           H
ATOM   3331  OW  SOL X1147      73.580   0.430  43.090  1.00  0.00           O
ATOM   3332  HW1 SOL X1147      73.580   0.080  43.980  1.00  0.00           H
ATOM   3333  HW2 SOL X1147      74.090 110.490  42.590  1.00  0.00           H
ATOM   3334  OW  SOL X1148      12.700  48.230  23.700  1.00  0.00           O
ATOM   3335  HW1 SOL X1148      12.520  48.660  24.540  1.00  0.00           H
ATOM   3336  HW2 SOL X1148      13.450  48.690  23.350  1.00  0.00           H
ATOM   3337  OW  SOL X1149      48.880  13.220 142.980  1.00  0.00           O
ATOM   3338  HW1 SOL X1149      49.800  12.990 142.850  1.00  0.00           H
ATOM   3339  HW2 SOL X1149      48.600  12.680 143.720  1.00  0.00           H
ATOM   3340  OW  SOL X1150      53.240  66.030  44.270  1.00  0.00           O
ATOM   3341  HW1 SOL X1150      53.480  65.700  43.400  1.00  0.00           H
ATOM   3342  HW2 SOL X1150      52.310  65.810  44.360  1.00  0.00           H
ATOM   3343  OW  SOL X1151      66.190  47.710  29.840  1.00  0.00           O
ATOM   3344  HW1 SOL X1151      65.730  46.980  29.430  1.00  0.00           H
ATOM   3345  HW2 SOL X1151      66.810  47.300  30.450  1.00  0.00           H
ATOM   3346  OW  SOL X1152      84.400   3.670 146.980  1.00  0.00           O
ATOM   3347  HW1 SOL X1152      84.860   4.490 146.870  1.00  0.00           H
ATOM   3348  HW2 SOL X1152      85.080   3.040 147.230  1.00  0.00           H
ATOM   3349  OW  SOL X1153      34.220  82.150   6.330  1.00  0.00           O
ATOM   3350  HW1 SOL X1153      34.170  82.620   7.160  1.00  0.00           H
ATOM   3351  HW2 SOL X1153      35.150  81.940   6.230  1.00  0.00           H
ATOM   3352  OW  SOL X1154      44.990  99.840 120.600  1.00  0.00           O
ATOM   3353  HW1 SOL X1154      45.920  99.740 120.810  1.00  0.00           H
ATOM   3354  HW2 SOL X1154      44.680 100.510 121.210  1.00  0.00           H
ATOM   3355  OW  SOL X1155      70.690  17.400 137.920  1.00  0.00           O
ATOM   3356  HW1 SOL X1155      70.360  18.240 138.230  1.00  0.00           H
ATOM   3357  HW2 SOL X1155      71.600  17.370 138.200  1.00  0.00           H
ATOM   3358  OW  SOL X1156      43.990  79.900  31.280  1.00  0.00           O
ATOM   3359  HW1 SOL X1156      44.180  79.960  30.340  1.00  0.00           H
ATOM   3360  HW2 SOL X1156      44.840  79.720  31.680  1.00  0.00           H
ATOM   3361  OW  SOL X1157      50.200 106.740  29.910  1.00  0.00           O
ATOM   3362  HW1 SOL X1157      50.290 107.640  29.600  1.00  0.00           H
ATOM   3363  HW2 SOL X1157      49.650 106.310  29.260  1.00  0.00           H
ATOM   3364  OW  SOL X1158      99.980  49.410  30.230  1.00  0.00           O
ATOM   3365  HW1 SOL X1158      99.990  49.290  31.180  1.00  0.00           H
ATOM   3366  HW2 SOL X1158     100.620  48.770  29.900  1.00  0.00           H
ATOM   3367  OW  SOL X1159     109.330  75.050  37.180  1.00  0.00           O
ATOM   3368  HW1 SOL X1159     110.050  75.050  36.540  1.00  0.00           H
ATOM   3369  HW2 SOL X1159     109.770  74.910  38.020  1.00  0.00           H
ATOM   3370  OW  SOL X1160       0.550 106.780  45.160  1.00  0.00           O
ATOM   3371  HW1 SOL X1160     110.500 107.200  45.610  1.00  0.00           H
ATOM   3372  HW2 SOL X1160       1.280 107.380  45.310  1.00  0.00           H
ATOM   3373  OW  SOL X1161      97.600  59.870  35.860  1.00  0.00           O
ATOM   3374  HW1 SOL X1161      98.250  59.180  36.010  1.00  0.00           H
ATOM   3375  HW2 SOL X1161      97.860  60.570  36.460  1.00  0.00           H
ATOM   3376  OW  SOL X1162      25.780  67.590 139.290  1.00  0.00           O
ATOM   3377  HW1 SOL X1162      25.930  68.500 139.530  1.00  0.00           H
ATOM   3378  HW2 SOL X1162      24.840  67.530 139.150  1.00  0.00           H
ATOM   3379  OW  SOL X1163      50.710  37.050  22.710  1.00  0.00           O
ATOM   3380  HW1 SOL X1163      51.560  37.050  23.150  1.00  0.00           H
ATOM   3381  HW2 SOL X1163      50.510  37.980  22.570  1.00  0.00           H
ATOM   3382  OW  SOL X1164      80.990   8.560  34.490  1.00  0.00           O
ATOM   3383  HW1 SOL X1164      80.270   7.930  34.420  1.00  0.00           H
ATOM   3384  HW2 SOL X1164      80.680   9.190  35.130  1.00  0.00           H
ATOM   3385  OW  SOL X1165     110.070  24.600  14.690  1.00  0.00           O
ATOM   3386  HW1 SOL X1165     109.840  25.040  15.510  1.00  0.00           H
ATOM   3387  HW2 SOL X1165     109.240  24.580  14.200  1.00  0.00           H
ATOM   3388  OW  SOL X1166       4.900  48.850  55.640  1.00  0.00           O
ATOM   3389  HW1 SOL X1166       5.110  48.820  54.710  1.00  0.00           H
ATOM   3390  HW2 SOL X1166       5.700  49.140  56.060  1.00  0.00           H
ATOM   3391  OW  SOL X1167      66.330  64.790  39.390  1.00  0.00           O
ATOM   3392  HW1 SOL X1167      66.860  65.260  40.030  1.00  0.00           H
ATOM   3393  HW2 SOL X1167      66.320  63.890  39.710  1.00  0.00           H
ATOM   3394  OW  SOL X1168      26.950  60.720 133.860  1.00  0.00           O
ATOM   3395  HW1 SOL X1168      27.790  60.400 133.540  1.00  0.00           H
ATOM   3396  HW2 SOL X1168      26.330  60.020 133.670  1.00  0.00           H
ATOM   3397  OW  SOL X1169      40.920  89.590 136.110  1.00  0.00           O
ATOM   3398  HW1 SOL X1169      41.080  90.210 135.400  1.00  0.00           H
ATOM   3399  HW2 SOL X1169      40.210  89.990 136.610  1.00  0.00           H
ATOM   3400  OW  SOL X1170      98.590  91.110  13.810  1.00  0.00           O
ATOM   3401  HW1 SOL X1170      98.910  91.580  13.050  1.00  0.00           H
ATOM   3402  HW2 SOL X1170      98.340  90.250  13.480  1.00  0.00           H
ATOM   3403  OW  SOL X1171      23.220  81.140  49.510  1.00  0.00           O
ATOM   3404  HW1 SOL X1171      23.230  80.240  49.830  1.00  0.00           H
ATOM   3405  HW2 SOL X1171      23.750  81.120  48.720  1.00  0.00           H
ATOM   3406  OW  SOL X1172     107.700  78.340  31.770  1.00  0.00           O
ATOM   3407  HW1 SOL X1172     106.910  78.730  32.130  1.00  0.00           H
ATOM   3408  HW2 SOL X1172     107.930  77.650  32.390  1.00  0.00           H
ATOM   3409  OW  SOL X1173      29.190   9.060  16.790  1.00  0.00           O
ATOM   3410  HW1 SOL X1173      28.340   9.470  16.640  1.00  0.00           H
ATOM   3411  HW2 SOL X1173      29.260   8.400  16.100  1.00  0.00           H
ATOM   3412  OW  SOL X1174      58.540  45.210  45.520  1.00  0.00           O
ATOM   3413  HW1 SOL X1174      58.110  45.390  46.360  1.00  0.00           H
ATOM   3414  HW2 SOL X1174      59.470  45.290  45.710  1.00  0.00           H
ATOM   3415  OW  SOL X1175      82.280  95.390  46.070  1.00  0.00           O
ATOM   3416  HW1 SOL X1175      82.430  94.710  45.420  1.00  0.00           H
ATOM   3417  HW2 SOL X1175      82.190  94.920  46.900  1.00  0.00           H
ATOM   3418  OW  SOL X1176      58.350  41.230  30.590  1.00  0.00           O
ATOM   3419  HW1 SOL X1176      58.140  40.540  31.230  1.00  0.00           H
ATOM   3420  HW2 SOL X1176      59.120  40.900  30.130  1.00  0.00           H
ATOM   3421  OW  SOL X1177      41.480  81.490  52.970  1.00  0.00           O
ATOM   3422  HW1 SOL X1177      40.620  81.170  53.260  1.00  0.00           H
ATOM   3423  HW2 SOL X1177      41.290  82.340  52.560  1.00  0.00           H
ATOM   3424  OW  SOL X1178       9.290  39.100 141.590  1.00  0.00           O
ATOM   3425  HW1 SOL X1178       9.520  38.940 140.670  1.00  0.00           H
ATOM   3426  HW2 SOL X1178       9.190  40.050 141.650  1.00  0.00           H
ATOM   3427  OW  SOL X1179      76.850  57.900  54.150  1.00  0.00           O
ATOM   3428  HW1 SOL X1179      76.210  57.190  54.230  1.00  0.00           H
ATOM   3429  HW2 SOL X1179      76.730  58.220  53.250  1.00  0.00           H
ATOM   3430  OW  SOL X1180       2.920  15.490  53.900  1.00  0.00           O
ATOM   3431  HW1 SOL X1180       2.880  15.720  52.970  1.00  0.00           H
ATOM   3432  HW2 SOL X1180       3.290  16.270  54.320  1.00  0.00           H
ATOM   3433  OW  SOL X1181      17.190  10.250  12.540  1.00  0.00           O
ATOM   3434  HW1 SOL X1181      17.240  10.700  13.380  1.00  0.00           H
ATOM   3435  HW2 SOL X1181      16.440  10.640  12.100  1.00  0.00           H
ATOM   3436  OW  SOL X1182      60.880 107.550  40.220  1.00  0.00           O
ATOM   3437  HW1 SOL X1182      61.630 108.140  40.180  1.00  0.00           H
ATOM   3438  HW2 SOL X1182      60.570 107.480  39.310  1.00  0.00           H
ATOM   3439  OW  SOL X1183      73.640  71.190  47.830  1.00  0.00           O
ATOM   3440  HW1 SOL X1183      73.130  71.650  48.490  1.00  0.00           H
ATOM   3441  HW2 SOL X1183      74.530  71.150  48.190  1.00  0.00           H
ATOM   3442  OW  SOL X1184     106.330   1.730  51.780  1.00  0.00           O
ATOM   3443  HW1 SOL X1184     105.910   2.590  51.800  1.00  0.00           H
ATOM   3444  HW2 SOL X1184     106.460   1.500  52.710  1.00  0.00           H
ATOM   3445  OW  SOL X1185      10.780 101.730  56.160  1.00  0.00           O
ATOM   3446  HW1 SOL X1185      10.660 102.650  55.910  1.00  0.00           H
ATOM   3447  HW2 SOL X1185       9.930 101.470  56.520  1.00  0.00           H
ATOM   3448  OW  SOL X1186      82.780  98.490  39.600  1.00  0.00           O
ATOM   3449  HW1 SOL X1186      83.050  97.960  40.360  1.00  0.00           H
ATOM   3450  HW2 SOL X1186      82.110  99.080  39.940  1.00  0.00           H
ATOM   3451  OW  SOL X1187      21.770  84.920  43.680  1.00  0.00           O
ATOM   3452  HW1 SOL X1187      20.870  84.610  43.560  1.00  0.00           H
ATOM   3453  HW2 SOL X1187      21.690  85.730  44.170  1.00  0.00           H
ATOM   3454  OW  SOL X1188      21.200  34.710   1.970  1.00  0.00           O
ATOM   3455  HW1 SOL X1188      20.610  34.800   1.220  1.00  0.00           H
ATOM   3456  HW2 SOL X1188      20.620  34.520   2.700  1.00  0.00           H
ATOM   3457  OW  SOL X1189      20.860  46.780  52.470  1.00  0.00           O
ATOM   3458  HW1 SOL X1189      20.690  46.590  53.390  1.00  0.00           H
ATOM   3459  HW2 SOL X1189      21.770  46.520  52.340  1.00  0.00           H
ATOM   3460  OW  SOL X1190      57.530  25.220  41.200  1.00  0.00           O
ATOM   3461  HW1 SOL X1190      57.600  24.660  40.430  1.00  0.00           H
ATOM   3462  HW2 SOL X1190      57.210  24.650  41.890  1.00  0.00           H
ATOM   3463  OW  SOL X1191      37.550  60.440  44.260  1.00  0.00           O
ATOM   3464  HW1 SOL X1191      37.390  59.900  43.490  1.00  0.00           H
ATOM   3465  HW2 SOL X1191      38.270  61.010  44.010  1.00  0.00           H
ATOM   3466  OW  SOL X1192      74.660  68.860   9.840  1.00  0.00           O
ATOM   3467  HW1 SOL X1192      74.510  68.200   9.170  1.00  0.00           H
ATOM   3468  HW2 SOL X1192      75.290  69.460   9.450  1.00  0.00           H
ATOM   3469  OW  SOL X1193      97.440   9.080   7.160  1.00  0.00           O
ATOM   3470  HW1 SOL X1193      96.710   9.150   6.550  1.00  0.00           H
ATOM   3471  HW2 SOL X1193      98.050   9.770   6.880  1.00  0.00           H
ATOM   3472  OW  SOL X1194       5.500  34.000  27.080  1.00  0.00           O
ATOM   3473  HW1 SOL X1194       5.550  33.340  27.770  1.00  0.00           H
ATOM   3474  HW2 SOL X1194       5.210  34.800  27.520  1.00  0.00           H
ATOM   3475  OW  SOL X1195      61.950  23.790  18.950  1.00  0.00           O
ATOM   3476  HW1 SOL X1195      61.200  24.290  18.630  1.00  0.00           H
ATOM   3477  HW2 SOL X1195      62.660  24.430  18.970  1.00  0.00           H
ATOM   3478  OW  SOL X1196      91.940  13.060  29.090  1.00  0.00           O
ATOM   3479  HW1 SOL X1196      91.640  12.180  29.310  1.00  0.00           H
ATOM   3480  HW2 SOL X1196      92.270  13.420  29.910  1.00  0.00           H
ATOM   3481  OW  SOL X1197      28.950   6.360  54.810  1.00  0.00           O
ATOM   3482  HW1 SOL X1197      29.390   6.160  55.630  1.00  0.00           H
ATOM   3483  HW2 SOL X1197      28.530   5.540  54.540  1.00  0.00           H
ATOM   3484  OW  SOL X1198      15.390   5.750  13.140  1.00  0.00           O
ATOM   3485  HW1 SOL X1198      15.830   6.280  12.470  1.00  0.00           H
ATOM   3486  HW2 SOL X1198      14.470   5.750  12.870  1.00  0.00           H
ATOM   3487  OW  SOL X1199      14.300  45.730 146.510  1.00  0.00           O
ATOM   3488  HW1 SOL X1199      14.930  45.590 145.800  1.00  0.00           H
ATOM   3489  HW2 SOL X1199      14.760  46.270 147.140  1.00  0.00           H
ATOM   3490  OW  SOL X1200      21.060   9.240  38.820  1.00  0.00           O
ATOM   3491  HW1 SOL X1200      21.740   9.640  38.280  1.00  0.00           H
ATOM   3492  HW2 SOL X1200      21.470   8.450  39.190  1.00  0.00           H
ATOM   3493  OW  SOL X1201      94.940  70.100  43.090  1.00  0.00           O
ATOM   3494  HW1 SOL X1201      95.770  69.630  43.210  1.00  0.00           H
ATOM   3495  HW2 SOL X1201      94.620  69.820  42.230  1.00  0.00           H
ATOM   3496  OW  SOL X1202      16.360  85.120  11.350  1.00  0.00           O
ATOM   3497  HW1 SOL X1202      16.370  84.290  11.830  1.00  0.00           H
ATOM   3498  HW2 SOL X1202      16.000  84.890  10.490  1.00  0.00           H
ATOM   3499  OW  SOL X1203      57.730  85.150  12.610  1.00  0.00           O
ATOM   3500  HW1 SOL X1203      58.190  85.560  11.880  1.00  0.00           H
ATOM   3501  HW2 SOL X1203      56.810  85.130  12.330  1.00  0.00           H
ATOM   3502  OW  SOL X1204       5.200 105.890  44.670  1.00  0.00           O
ATOM   3503  HW1 SOL X1204       4.880 106.590  44.120  1.00  0.00           H
ATOM   3504  HW2 SOL X1204       4.900 105.090  44.250  1.00  0.00           H
ATOM   3505  OW  SOL X1205      94.930  66.680  33.810  1.00  0.00           O
ATOM   3506  HW1 SOL X1205      94.010  66.900  33.940  1.00  0.00           H
ATOM   3507  HW2 SOL X1205      94.920  65.770  33.500  1.00  0.00           H
ATOM   3508  OW  SOL X1206      25.320  68.010  52.650  1.00  0.00           O
ATOM   3509  HW1 SOL X1206      25.310  68.810  53.180  1.00  0.00           H
ATOM   3510  HW2 SOL X1206      24.560  67.510  52.950  1.00  0.00           H
ATOM   3511  OW  SOL X1207      50.560  57.470  22.120  1.00  0.00           O
ATOM   3512  HW1 SOL X1207      49.820  57.910  21.710  1.00  0.00           H
ATOM   3513  HW2 SOL X1207      50.870  56.850  21.470  1.00  0.00           H
ATOM   3514  OW  SOL X1208      71.310  77.280  30.930  1.00  0.00           O
ATOM   3515  HW1 SOL X1208      71.320  78.170  30.570  1.00  0.00           H
ATOM   3516  HW2 SOL X1208      72.090  76.860  30.560  1.00  0.00           H
ATOM   3517  OW  SOL X1209     108.260  44.050  29.010  1.00  0.00           O
ATOM   3518  HW1 SOL X1209     107.860  44.310  29.850  1.00  0.00           H
ATOM   3519  HW2 SOL X1209     108.760  44.830  28.740  1.00  0.00           H
ATOM   3520  OW  SOL X1210     107.010  68.720  34.040  1.00  0.00           O
ATOM   3521  HW1 SOL X1210     106.140  69.070  34.230  1.00  0.00           H
ATOM   3522  HW2 SOL X1210     107.350  68.440  34.900  1.00  0.00           H
ATOM   3523  OW  SOL X1211      79.220  89.540  18.450  1.00  0.00           O
ATOM   3524  HW1 SOL X1211      79.640  88.710  18.670  1.00  0.00           H
ATOM   3525  HW2 SOL X1211      79.010  89.930  19.300  1.00  0.00           H
ATOM   3526  OW  SOL X1212      11.680  19.820 146.040  1.00  0.00           O
ATOM   3527  HW1 SOL X1212      12.520  19.360 146.100  1.00  0.00           H
ATOM   3528  HW2 SOL X1212      11.500  19.890 145.100  1.00  0.00           H
ATOM   3529  OW  SOL X1213      40.120  77.440  34.200  1.00  0.00           O
ATOM   3530  HW1 SOL X1213      41.060  77.360  34.030  1.00  0.00           H
ATOM   3531  HW2 SOL X1213      39.790  77.920  33.440  1.00  0.00           H
ATOM   3532  OW  SOL X1214      49.880  77.090  11.190  1.00  0.00           O
ATOM   3533  HW1 SOL X1214      49.220  77.300  11.850  1.00  0.00           H
ATOM   3534  HW2 SOL X1214      49.390  76.710  10.470  1.00  0.00           H
ATOM   3535  OW  SOL X1215       8.190  23.650  10.480  1.00  0.00           O
ATOM   3536  HW1 SOL X1215       7.940  23.740   9.560  1.00  0.00           H
ATOM   3537  HW2 SOL X1215       8.560  22.770  10.550  1.00  0.00           H
ATOM   3538  OW  SOL X1216      61.970  50.640   0.740  1.00  0.00           O
ATOM   3539  HW1 SOL X1216      62.880  50.370   0.810  1.00  0.00           H
ATOM   3540  HW2 SOL X1216      61.710  50.860   1.640  1.00  0.00           H
ATOM   3541  OW  SOL X1217      78.480  62.110 114.480  1.00  0.00           O
ATOM   3542  HW1 SOL X1217      78.790  61.920 113.590  1.00  0.00           H
ATOM   3543  HW2 SOL X1217      79.110  61.680 115.060  1.00  0.00           H
ATOM   3544  OW  SOL X1218      22.500  47.140  14.360  1.00  0.00           O
ATOM   3545  HW1 SOL X1218      22.950  47.300  15.190  1.00  0.00           H
ATOM   3546  HW2 SOL X1218      22.480  46.190  14.280  1.00  0.00           H
ATOM   3547  OW  SOL X1219      24.310 101.270  12.760  1.00  0.00           O
ATOM   3548  HW1 SOL X1219      23.970 100.810  13.530  1.00  0.00           H
ATOM   3549  HW2 SOL X1219      25.120 100.810  12.550  1.00  0.00           H
ATOM   3550  OW  SOL X1220      65.630  57.170   8.850  1.00  0.00           O
ATOM   3551  HW1 SOL X1220      64.960  57.750   9.220  1.00  0.00           H
ATOM   3552  HW2 SOL X1220      65.380  56.300   9.140  1.00  0.00           H
ATOM   3553  OW  SOL X1221      84.090  57.570  29.580  1.00  0.00           O
ATOM   3554  HW1 SOL X1221      84.690  57.520  30.330  1.00  0.00           H
ATOM   3555  HW2 SOL X1221      83.620  58.400  29.710  1.00  0.00           H
ATOM   3556  OW  SOL X1222       2.860  72.860  20.740  1.00  0.00           O
ATOM   3557  HW1 SOL X1222       2.280  72.300  21.250  1.00  0.00           H
ATOM   3558  HW2 SOL X1222       3.670  72.350  20.640  1.00  0.00           H
ATOM   3559  OW  SOL X1223     100.730 109.620   6.110  1.00  0.00           O
ATOM   3560  HW1 SOL X1223     101.350 109.890   6.790  1.00  0.00           H
ATOM   3561  HW2 SOL X1223     100.850 108.670   6.040  1.00  0.00           H
ATOM   3562  OW  SOL X1224      38.290  48.190   9.910  1.00  0.00           O
ATOM   3563  HW1 SOL X1224      39.140  47.740   9.920  1.00  0.00           H
ATOM   3564  HW2 SOL X1224      37.780  47.750  10.590  1.00  0.00           H
ATOM   3565  OW  SOL X1225      17.340  26.990 113.550  1.00  0.00           O
ATOM   3566  HW1 SOL X1225      16.560  26.450 113.440  1.00  0.00           H
ATOM   3567  HW2 SOL X1225      18.060  26.350 113.610  1.00  0.00           H
ATOM   3568  OW  SOL X1226      80.680  14.870  28.810  1.00  0.00           O
ATOM   3569  HW1 SOL X1226      80.610  14.870  29.760  1.00  0.00           H
ATOM   3570  HW2 SOL X1226      80.550  15.790  28.560  1.00  0.00           H
ATOM   3571  OW  SOL X1227      90.280 103.500   0.920  1.00  0.00           O
ATOM   3572  HW1 SOL X1227      90.350 103.160   0.020  1.00  0.00           H
ATOM   3573  HW2 SOL X1227      89.470 104.000   0.930  1.00  0.00           H
ATOM   3574  OW  SOL X1228      70.630 109.550 141.050  1.00  0.00           O
ATOM   3575  HW1 SOL X1228      70.360 110.210 140.420  1.00  0.00           H
ATOM   3576  HW2 SOL X1228      71.180 110.030 141.680  1.00  0.00           H
ATOM   3577  OW  SOL X1229      59.450  26.040  38.520  1.00  0.00           O
ATOM   3578  HW1 SOL X1229      60.000  26.500  39.160  1.00  0.00           H
ATOM   3579  HW2 SOL X1229      58.700  25.740  39.030  1.00  0.00           H
ATOM   3580  OW  SOL X1230      80.820  98.440  32.220  1.00  0.00           O
ATOM   3581  HW1 SOL X1230      80.780  98.490  31.270  1.00  0.00           H
ATOM   3582  HW2 SOL X1230      80.730  97.510  32.420  1.00  0.00           H
ATOM   3583  OW  SOL X1231      44.300  94.470  28.030  1.00  0.00           O
ATOM   3584  HW1 SOL X1231      43.530  94.950  28.340  1.00  0.00           H
ATOM   3585  HW2 SOL X1231      44.420  94.780  27.130  1.00  0.00           H
ATOM   3586  OW  SOL X1232      29.750  65.520  53.470  1.00  0.00           O
ATOM   3587  HW1 SOL X1232      30.420  65.480  54.150  1.00  0.00           H
ATOM   3588  HW2 SOL X1232      29.600  64.610  53.210  1.00  0.00           H
ATOM   3589  OW  SOL X1233      95.340  95.480  32.880  1.00  0.00           O
ATOM   3590  HW1 SOL X1233      95.600  94.950  33.630  1.00  0.00           H
ATOM   3591  HW2 SOL X1233      95.870  95.140  32.160  1.00  0.00           H
ATOM   3592  OW  SOL X1234       9.120  44.250  42.570  1.00  0.00           O
ATOM   3593  HW1 SOL X1234       9.770  44.460  41.900  1.00  0.00           H
ATOM   3594  HW2 SOL X1234       9.290  43.340  42.790  1.00  0.00           H
ATOM   3595  OW  SOL X1235      97.370  96.950  35.820  1.00  0.00           O
ATOM   3596  HW1 SOL X1235      97.480  97.900  35.760  1.00  0.00           H
ATOM   3597  HW2 SOL X1235      96.520  96.820  36.240  1.00  0.00           H
ATOM   3598  OW  SOL X1236      71.940  23.730  29.240  1.00  0.00           O
ATOM   3599  HW1 SOL X1236      71.790  23.950  28.320  1.00  0.00           H
ATOM   3600  HW2 SOL X1236      71.210  23.160  29.470  1.00  0.00           H
ATOM   3601  OW  SOL X1237      41.630 103.650  19.180  1.00  0.00           O
ATOM   3602  HW1 SOL X1237      41.420 103.770  20.110  1.00  0.00           H
ATOM   3603  HW2 SOL X1237      42.530 103.320  19.180  1.00  0.00           H
ATOM   3604  OW  SOL X1238      81.390  53.860  13.050  1.00  0.00           O
ATOM   3605  HW1 SOL X1238      82.170  53.530  12.620  1.00  0.00           H
ATOM   3606  HW2 SOL X1238      80.980  53.080  13.430  1.00  0.00           H
ATOM   3607  OW  SOL X1239     103.510  77.210  33.790  1.00  0.00           O
ATOM   3608  HW1 SOL X1239     102.960  76.790  34.440  1.00  0.00           H
ATOM   3609  HW2 SOL X1239     103.740  76.500  33.180  1.00  0.00           H
ATOM   3610  OW  SOL X1240      85.750  80.500  18.040  1.00  0.00           O
ATOM   3611  HW1 SOL X1240      85.800  81.430  18.240  1.00  0.00           H
ATOM   3612  HW2 SOL X1240      84.810  80.310  17.980  1.00  0.00           H
ATOM   3613  OW  SOL X1241      78.720  75.120  51.130  1.00  0.00           O
ATOM   3614  HW1 SOL X1241      79.550  75.330  51.560  1.00  0.00           H
ATOM   3615  HW2 SOL X1241      78.120  74.920  51.850  1.00  0.00           H
ATOM   3616  OW  SOL X1242      56.780  90.560  51.580  1.00  0.00           O
ATOM   3617  HW1 SOL X1242      56.940  90.850  50.680  1.00  0.00           H
ATOM   3618  HW2 SOL X1242      57.370  91.100  52.120  1.00  0.00           H
ATOM   3619  OW  SOL X1243      31.520  17.070  37.680  1.00  0.00           O
ATOM   3620  HW1 SOL X1243      30.780  17.340  38.230  1.00  0.00           H
ATOM   3621  HW2 SOL X1243      31.310  16.170  37.420  1.00  0.00           H
ATOM   3622  OW  SOL X1244      16.730  50.750 143.320  1.00  0.00           O
ATOM   3623  HW1 SOL X1244      15.900  50.620 143.790  1.00  0.00           H
ATOM   3624  HW2 SOL X1244      16.480  51.200 142.520  1.00  0.00           H
ATOM   3625  OW  SOL X1245     102.290  42.260  54.780  1.00  0.00           O
ATOM   3626  HW1 SOL X1245     102.450  43.000  54.200  1.00  0.00           H
ATOM   3627  HW2 SOL X1245     102.630  42.530  55.630  1.00  0.00           H
ATOM   3628  OW  SOL X1246     100.150  87.280  34.410  1.00  0.00           O
ATOM   3629  HW1 SOL X1246     100.860  87.690  34.900  1.00  0.00           H
ATOM   3630  HW2 SOL X1246      99.350  87.570  34.850  1.00  0.00           H
ATOM   3631  OW  SOL X1247      92.150  27.440   6.060  1.00  0.00           O
ATOM   3632  HW1 SOL X1247      92.510  27.170   5.210  1.00  0.00           H
ATOM   3633  HW2 SOL X1247      91.650  28.230   5.860  1.00  0.00           H
ATOM   3634  OW  SOL X1248      75.480  60.860  43.220  1.00  0.00           O
ATOM   3635  HW1 SOL X1248      75.280  60.140  42.620  1.00  0.00           H
ATOM   3636  HW2 SOL X1248      76.410  60.750  43.420  1.00  0.00           H
ATOM   3637  OW  SOL X1249      82.270  57.370  58.420  1.00  0.00           O
ATOM   3638  HW1 SOL X1249      81.800  56.860  57.770  1.00  0.00           H
ATOM   3639  HW2 SOL X1249      82.920  56.770  58.780  1.00  0.00           H
ATOM   3640  OW  SOL X1250      28.560  53.450  37.380  1.00  0.00           O
ATOM   3641  HW1 SOL X1250      28.410  53.770  38.270  1.00  0.00           H
ATOM   3642  HW2 SOL X1250      29.510  53.430  37.290  1.00  0.00           H
ATOM   3643  OW  SOL X1251       3.250 100.420  39.340  1.00  0.00           O
ATOM   3644  HW1 SOL X1251       3.470  99.780  40.020  1.00  0.00           H
ATOM   3645  HW2 SOL X1251       3.440 101.270  39.740  1.00  0.00           H
ATOM   3646  OW  SOL X1252       3.010  28.250  43.380  1.00  0.00           O
ATOM   3647  HW1 SOL X1252       2.110  28.090  43.090  1.00  0.00           H
ATOM   3648  HW2 SOL X1252       3.350  27.380  43.600  1.00  0.00           H
ATOM   3649  OW  SOL X1253      91.310  64.320  18.990  1.00  0.00           O
ATOM   3650  HW1 SOL X1253      91.410  65.220  19.310  1.00  0.00           H
ATOM   3651  HW2 SOL X1253      92.200  64.010  18.850  1.00  0.00           H
ATOM   3652  OW  SOL X1254      16.240  69.640  45.060  1.00  0.00           O
ATOM   3653  HW1 SOL X1254      16.930  70.050  44.550  1.00  0.00           H
ATOM   3654  HW2 SOL X1254      15.430  70.030  44.740  1.00  0.00           H
ATOM   3655  OW  SOL X1255      27.270  65.790  18.120  1.00  0.00           O
ATOM   3656  HW1 SOL X1255      27.380  66.620  17.650  1.00  0.00           H
ATOM   3657  HW2 SOL X1255      27.310  66.040  19.040  1.00  0.00           H
ATOM   3658  OW  SOL X1256     105.550  88.160  50.920  1.00  0.00           O
ATOM   3659  HW1 SOL X1256     106.020  87.540  51.490  1.00  0.00           H
ATOM   3660  HW2 SOL X1256     104.710  87.740  50.760  1.00  0.00           H
ATOM   3661  OW  SOL X1257      96.720  79.060   4.030  1.00  0.00           O
ATOM   3662  HW1 SOL X1257      95.980  79.130   3.440  1.00  0.00           H
ATOM   3663  HW2 SOL X1257      96.750  79.900   4.490  1.00  0.00           H
ATOM   3664  OW  SOL X1258      40.200  90.750   4.160  1.00  0.00           O
ATOM   3665  HW1 SOL X1258      40.850  90.210   4.610  1.00  0.00           H
ATOM   3666  HW2 SOL X1258      39.400  90.230   4.170  1.00  0.00           H
ATOM   3667  OW  SOL X1259      20.550  38.000  33.740  1.00  0.00           O
ATOM   3668  HW1 SOL X1259      20.410  37.100  34.040  1.00  0.00           H
ATOM   3669  HW2 SOL X1259      21.490  38.130  33.790  1.00  0.00           H
ATOM   3670  OW  SOL X1260      98.470 102.050   3.890  1.00  0.00           O
ATOM   3671  HW1 SOL X1260      97.520 102.090   4.030  1.00  0.00           H
ATOM   3672  HW2 SOL X1260      98.610 101.200   3.460  1.00  0.00           H
ATOM   3673  OW  SOL X1261       7.140  73.610  29.370  1.00  0.00           O
ATOM   3674  HW1 SOL X1261       6.510  74.320  29.490  1.00  0.00           H
ATOM   3675  HW2 SOL X1261       6.680  72.830  29.690  1.00  0.00           H
ATOM   3676  OW  SOL X1262      91.640  53.840 146.850  1.00  0.00           O
ATOM   3677  HW1 SOL X1262      90.860  54.280 147.180  1.00  0.00           H
ATOM   3678  HW2 SOL X1262      92.370  54.310 147.260  1.00  0.00           H
ATOM   3679  OW  SOL X1263      35.820  40.970  34.110  1.00  0.00           O
ATOM   3680  HW1 SOL X1263      36.040  40.520  34.930  1.00  0.00           H
ATOM   3681  HW2 SOL X1263      34.860  41.040  34.140  1.00  0.00           H
ATOM   3682  OW  SOL X1264      22.010  25.950  15.230  1.00  0.00           O
ATOM   3683  HW1 SOL X1264      22.860  25.520  15.260  1.00  0.00           H
ATOM   3684  HW2 SOL X1264      21.370  25.240  15.230  1.00  0.00           H
ATOM   3685  OW  SOL X1265     105.880  72.090   9.660  1.00  0.00           O
ATOM   3686  HW1 SOL X1265     105.760  71.890  10.590  1.00  0.00           H
ATOM   3687  HW2 SOL X1265     106.210  71.280   9.280  1.00  0.00           H
ATOM   3688  OW  SOL X1266      95.560  56.580 131.230  1.00  0.00           O
ATOM   3689  HW1 SOL X1266      95.420  56.460 132.170  1.00  0.00           H
ATOM   3690  HW2 SOL X1266      96.380  57.090 131.180  1.00  0.00           H
ATOM   3691  OW  SOL X1267      26.080  40.130  44.260  1.00  0.00           O
ATOM   3692  HW1 SOL X1267      25.460  39.420  44.420  1.00  0.00           H
ATOM   3693  HW2 SOL X1267      25.530  40.860  43.960  1.00  0.00           H
ATOM   3694  OW  SOL X1268      38.780  66.470 140.550  1.00  0.00           O
ATOM   3695  HW1 SOL X1268      39.450  65.820 140.740  1.00  0.00           H
ATOM   3696  HW2 SOL X1268      38.870  67.130 141.250  1.00  0.00           H
ATOM   3697  OW  SOL X1269      13.820   5.700 142.590  1.00  0.00           O
ATOM   3698  HW1 SOL X1269      13.120   6.260 142.260  1.00  0.00           H
ATOM   3699  HW2 SOL X1269      13.370   5.040 143.120  1.00  0.00           H
ATOM   3700  OW  SOL X1270      60.940  43.000   0.480  1.00  0.00           O
ATOM   3701  HW1 SOL X1270      60.080  43.070   0.900  1.00  0.00           H
ATOM   3702  HW2 SOL X1270      60.840  42.300 147.430  1.00  0.00           H
ATOM   3703  OW  SOL X1271      89.750  23.960  29.250  1.00  0.00           O
ATOM   3704  HW1 SOL X1271      89.810  24.190  30.170  1.00  0.00           H
ATOM   3705  HW2 SOL X1271      89.570  23.020  29.250  1.00  0.00           H
ATOM   3706  OW  SOL X1272      63.780  25.080   5.680  1.00  0.00           O
ATOM   3707  HW1 SOL X1272      64.690  25.370   5.590  1.00  0.00           H
ATOM   3708  HW2 SOL X1272      63.680  24.870   6.600  1.00  0.00           H
ATOM   3709  OW  SOL X1273      77.290   2.820 134.330  1.00  0.00           O
ATOM   3710  HW1 SOL X1273      76.850   3.470 133.780  1.00  0.00           H
ATOM   3711  HW2 SOL X1273      76.690   2.690 135.070  1.00  0.00           H
ATOM   3712  OW  SOL X1274      50.300 109.130  28.370  1.00  0.00           O
ATOM   3713  HW1 SOL X1274      50.790 109.950  28.280  1.00  0.00           H
ATOM   3714  HW2 SOL X1274      49.490 109.290  27.880  1.00  0.00           H
ATOM   3715  OW  SOL X1275      57.990  15.270  36.470  1.00  0.00           O
ATOM   3716  HW1 SOL X1275      58.210  14.890  37.320  1.00  0.00           H
ATOM   3717  HW2 SOL X1275      57.500  14.580  36.020  1.00  0.00           H
ATOM   3718  OW  SOL X1276      47.280  97.790  11.880  1.00  0.00           O
ATOM   3719  HW1 SOL X1276      47.370  98.060  12.790  1.00  0.00           H
ATOM   3720  HW2 SOL X1276      46.930  98.570  11.440  1.00  0.00           H
ATOM   3721  OW  SOL X1277      67.270  19.270  54.900  1.00  0.00           O
ATOM   3722  HW1 SOL X1277      67.670  19.690  55.660  1.00  0.00           H
ATOM   3723  HW2 SOL X1277      66.990  18.410  55.210  1.00  0.00           H
ATOM   3724  OW  SOL X1278     100.870  74.320  43.480  1.00  0.00           O
ATOM   3725  HW1 SOL X1278     101.560  74.460  42.840  1.00  0.00           H
ATOM   3726  HW2 SOL X1278     100.930  75.080  44.070  1.00  0.00           H
ATOM   3727  OW  SOL X1279     106.970  41.250  45.190  1.00  0.00           O
ATOM   3728  HW1 SOL X1279     107.120  41.740  46.000  1.00  0.00           H
ATOM   3729  HW2 SOL X1279     107.120  41.890  44.500  1.00  0.00           H
ATOM   3730  OW  SOL X1280      76.080  85.300  55.230  1.00  0.00           O
ATOM   3731  HW1 SOL X1280      76.120  84.600  55.880  1.00  0.00           H
ATOM   3732  HW2 SOL X1280      76.990  85.490  55.020  1.00  0.00           H
ATOM   3733  OW  SOL X1281      67.990  65.680  29.800  1.00  0.00           O
ATOM   3734  HW1 SOL X1281      68.860  65.960  30.090  1.00  0.00           H
ATOM   3735  HW2 SOL X1281      67.430  65.790  30.570  1.00  0.00           H
ATOM   3736  OW  SOL X1282      27.120  91.700  20.510  1.00  0.00           O
ATOM   3737  HW1 SOL X1282      26.460  92.360  20.290  1.00  0.00           H
ATOM   3738  HW2 SOL X1282      27.910  91.990  20.050  1.00  0.00           H
ATOM   3739  OW  SOL X1283      31.730  54.260  27.860  1.00  0.00           O
ATOM   3740  HW1 SOL X1283      32.060  54.570  27.020  1.00  0.00           H
ATOM   3741  HW2 SOL X1283      32.060  53.370  27.940  1.00  0.00           H
ATOM   3742  OW  SOL X1284      17.090   9.260  45.250  1.00  0.00           O
ATOM   3743  HW1 SOL X1284      17.220  10.170  45.510  1.00  0.00           H
ATOM   3744  HW2 SOL X1284      16.310   8.990  45.730  1.00  0.00           H
ATOM   3745  OW  SOL X1285      56.080 100.770  43.630  1.00  0.00           O
ATOM   3746  HW1 SOL X1285      56.660 101.460  43.940  1.00  0.00           H
ATOM   3747  HW2 SOL X1285      55.720 101.110  42.810  1.00  0.00           H
ATOM   3748  OW  SOL X1286      63.890  13.730  22.980  1.00  0.00           O
ATOM   3749  HW1 SOL X1286      64.700  13.300  23.240  1.00  0.00           H
ATOM   3750  HW2 SOL X1286      64.150  14.360  22.310  1.00  0.00           H
ATOM   3751  OW  SOL X1287      38.480  85.250 139.770  1.00  0.00           O
ATOM   3752  HW1 SOL X1287      38.440  86.200 139.870  1.00  0.00           H
ATOM   3753  HW2 SOL X1287      38.970  84.940 140.520  1.00  0.00           H
ATOM   3754  OW  SOL X1288      37.380  12.290   9.730  1.00  0.00           O
ATOM   3755  HW1 SOL X1288      38.180  12.420   9.220  1.00  0.00           H
ATOM   3756  HW2 SOL X1288      36.870  13.080   9.560  1.00  0.00           H
ATOM   3757  OW  SOL X1289      13.740  75.050 142.130  1.00  0.00           O
ATOM   3758  HW1 SOL X1289      13.940  74.480 142.880  1.00  0.00           H
ATOM   3759  HW2 SOL X1289      14.210  74.650 141.400  1.00  0.00           H
ATOM   3760  OW  SOL X1290      96.690   0.120  26.130  1.00  0.00           O
ATOM   3761  HW1 SOL X1290      96.310 110.590  25.280  1.00  0.00           H
ATOM   3762  HW2 SOL X1290      96.420   1.020  26.290  1.00  0.00           H
ATOM   3763  OW  SOL X1291      71.510  45.180  14.530  1.00  0.00           O
ATOM   3764  HW1 SOL X1291      72.290  45.000  15.060  1.00  0.00           H
ATOM   3765  HW2 SOL X1291      70.780  44.990  15.110  1.00  0.00           H
ATOM   3766  OW  SOL X1292      87.640  55.760  46.800  1.00  0.00           O
ATOM   3767  HW1 SOL X1292      87.990  55.740  45.910  1.00  0.00           H
ATOM   3768  HW2 SOL X1292      86.770  56.160  46.710  1.00  0.00           H
ATOM   3769  OW  SOL X1293       5.290  43.260  30.420  1.00  0.00           O
ATOM   3770  HW1 SOL X1293       4.490  43.270  30.950  1.00  0.00           H
ATOM   3771  HW2 SOL X1293       5.050  42.790  29.620  1.00  0.00           H
ATOM   3772  OW  SOL X1294      70.360  24.790 138.290  1.00  0.00           O
ATOM   3773  HW1 SOL X1294      69.440  24.710 138.050  1.00  0.00           H
ATOM   3774  HW2 SOL X1294      70.830  24.490 137.510  1.00  0.00           H
ATOM   3775  OW  SOL X1295      62.150  92.940  14.640  1.00  0.00           O
ATOM   3776  HW1 SOL X1295      62.760  93.440  14.110  1.00  0.00           H
ATOM   3777  HW2 SOL X1295      62.690  92.300  15.100  1.00  0.00           H
ATOM   3778  OW  SOL X1296      51.740 108.510  38.290  1.00  0.00           O
ATOM   3779  HW1 SOL X1296      50.810 108.680  38.430  1.00  0.00           H
ATOM   3780  HW2 SOL X1296      52.180 109.270  38.680  1.00  0.00           H
ATOM   3781  OW  SOL X1297      68.990  10.420  12.080  1.00  0.00           O
ATOM   3782  HW1 SOL X1297      69.260  10.680  12.970  1.00  0.00           H
ATOM   3783  HW2 SOL X1297      68.200   9.900  12.210  1.00  0.00           H
ATOM   3784  OW  SOL X1298      52.540  38.160 118.820  1.00  0.00           O
ATOM   3785  HW1 SOL X1298      52.000  37.490 118.390  1.00  0.00           H
ATOM   3786  HW2 SOL X1298      53.440  37.880 118.660  1.00  0.00           H
ATOM   3787  OW  SOL X1299       9.340 106.270  52.570  1.00  0.00           O
ATOM   3788  HW1 SOL X1299       8.960 106.990  53.080  1.00  0.00           H
ATOM   3789  HW2 SOL X1299      10.140 106.630  52.190  1.00  0.00           H
ATOM   3790  OW  SOL X1300      55.470   9.070  59.410  1.00  0.00           O
ATOM   3791  HW1 SOL X1300      55.170   8.250  59.800  1.00  0.00           H
ATOM   3792  HW2 SOL X1300      56.180   8.800  58.810  1.00  0.00           H
ATOM   3793  OW  SOL X1301       6.320  37.800  37.020  1.00  0.00           O
ATOM   3794  HW1 SOL X1301       7.120  38.180  36.640  1.00  0.00           H
ATOM   3795  HW2 SOL X1301       5.760  37.630  36.260  1.00  0.00           H
ATOM   3796  OW  SOL X1302      96.390  43.440  33.610  1.00  0.00           O
ATOM   3797  HW1 SOL X1302      95.820  43.880  34.230  1.00  0.00           H
ATOM   3798  HW2 SOL X1302      95.880  42.690  33.300  1.00  0.00           H
ATOM   3799  OW  SOL X1303      42.430  29.110  25.910  1.00  0.00           O
ATOM   3800  HW1 SOL X1303      42.430  29.730  26.640  1.00  0.00           H
ATOM   3801  HW2 SOL X1303      43.240  29.280  25.440  1.00  0.00           H
ATOM   3802  OW  SOL X1304      79.740  37.040  17.120  1.00  0.00           O
ATOM   3803  HW1 SOL X1304      80.260  36.250  17.240  1.00  0.00           H
ATOM   3804  HW2 SOL X1304      79.330  36.930  16.260  1.00  0.00           H
ATOM   3805  OW  SOL X1305      46.840  31.070   1.040  1.00  0.00           O
ATOM   3806  HW1 SOL X1305      47.460  31.790   1.120  1.00  0.00           H
ATOM   3807  HW2 SOL X1305      46.320  31.290   0.270  1.00  0.00           H
ATOM   3808  OW  SOL X1306      60.440  32.250  22.980  1.00  0.00           O
ATOM   3809  HW1 SOL X1306      59.500  32.310  22.800  1.00  0.00           H
ATOM   3810  HW2 SOL X1306      60.590  31.320  23.150  1.00  0.00           H
ATOM   3811  OW  SOL X1307     106.260  52.750  19.380  1.00  0.00           O
ATOM   3812  HW1 SOL X1307     106.450  51.850  19.130  1.00  0.00           H
ATOM   3813  HW2 SOL X1307     105.460  52.690  19.910  1.00  0.00           H
ATOM   3814  OW  SOL X1308      30.500  56.040 138.340  1.00  0.00           O
ATOM   3815  HW1 SOL X1308      31.460  56.000 138.350  1.00  0.00           H
ATOM   3816  HW2 SOL X1308      30.280  56.070 137.410  1.00  0.00           H
ATOM   3817  OW  SOL X1309       4.490  75.410  46.360  1.00  0.00           O
ATOM   3818  HW1 SOL X1309       3.990  74.860  45.760  1.00  0.00           H
ATOM   3819  HW2 SOL X1309       5.000  75.980  45.790  1.00  0.00           H
ATOM   3820  OW  SOL X1310      30.280  20.030  35.110  1.00  0.00           O
ATOM   3821  HW1 SOL X1310      30.040  20.150  36.030  1.00  0.00           H
ATOM   3822  HW2 SOL X1310      30.750  20.830  34.880  1.00  0.00           H
ATOM   3823  OW  SOL X1311      91.840  86.150  54.330  1.00  0.00           O
ATOM   3824  HW1 SOL X1311      91.150  86.660  54.760  1.00  0.00           H
ATOM   3825  HW2 SOL X1311      91.960  85.390  54.910  1.00  0.00           H
ATOM   3826  OW  SOL X1312      23.320  66.760 106.300  1.00  0.00           O
ATOM   3827  HW1 SOL X1312      22.620  67.120 106.850  1.00  0.00           H
ATOM   3828  HW2 SOL X1312      22.880  66.580 105.460  1.00  0.00           H
ATOM   3829  OW  SOL X1313      40.780  43.370 136.150  1.00  0.00           O
ATOM   3830  HW1 SOL X1313      40.350  43.480 137.000  1.00  0.00           H
ATOM   3831  HW2 SOL X1313      40.120  42.950 135.600  1.00  0.00           H
ATOM   3832  OW  SOL X1314      39.240  40.820  27.590  1.00  0.00           O
ATOM   3833  HW1 SOL X1314      38.360  40.810  27.220  1.00  0.00           H
ATOM   3834  HW2 SOL X1314      39.820  40.630  26.860  1.00  0.00           H
ATOM   3835  OW  SOL X1315      50.970  72.930  33.650  1.00  0.00           O
ATOM   3836  HW1 SOL X1315      51.530  73.000  34.430  1.00  0.00           H
ATOM   3837  HW2 SOL X1315      51.320  73.590  33.060  1.00  0.00           H
ATOM   3838  OW  SOL X1316     104.950  74.950  25.370  1.00  0.00           O
ATOM   3839  HW1 SOL X1316     104.530  75.740  25.040  1.00  0.00           H
ATOM   3840  HW2 SOL X1316     105.480  75.260  26.110  1.00  0.00           H
ATOM   3841  OW  SOL X1317      55.970  86.560   1.790  1.00  0.00           O
ATOM   3842  HW1 SOL X1317      56.570  87.200   2.180  1.00  0.00           H
ATOM   3843  HW2 SOL X1317      55.180  86.630   2.320  1.00  0.00           H
ATOM   3844  OW  SOL X1318      24.040  45.940 118.280  1.00  0.00           O
ATOM   3845  HW1 SOL X1318      24.400  45.530 119.070  1.00  0.00           H
ATOM   3846  HW2 SOL X1318      23.520  45.250 117.870  1.00  0.00           H
ATOM   3847  OW  SOL X1319      29.580  27.600  40.190  1.00  0.00           O
ATOM   3848  HW1 SOL X1319      29.900  28.320  40.730  1.00  0.00           H
ATOM   3849  HW2 SOL X1319      28.660  27.810  40.030  1.00  0.00           H
ATOM   3850  OW  SOL X1320      11.410  27.550   4.980  1.00  0.00           O
ATOM   3851  HW1 SOL X1320      11.700  26.660   4.800  1.00  0.00           H
ATOM   3852  HW2 SOL X1320      11.810  27.770   5.820  1.00  0.00           H
ATOM   3853  OW  SOL X1321      88.100  45.260  52.500  1.00  0.00           O
ATOM   3854  HW1 SOL X1321      88.660  44.490  52.420  1.00  0.00           H
ATOM   3855  HW2 SOL X1321      87.210  44.910  52.480  1.00  0.00           H
ATOM   3856  OW  SOL X1322      52.420 103.330  16.900  1.00  0.00           O
ATOM   3857  HW1 SOL X1322      52.660 102.460  16.590  1.00  0.00           H
ATOM   3858  HW2 SOL X1322      52.670 103.330  17.830  1.00  0.00           H
ATOM   3859  OW  SOL X1323      82.510   1.930   2.630  1.00  0.00           O
ATOM   3860  HW1 SOL X1323      82.980   2.590   3.150  1.00  0.00           H
ATOM   3861  HW2 SOL X1323      81.670   1.830   3.080  1.00  0.00           H
ATOM   3862  OW  SOL X1324      67.940   8.230  37.660  1.00  0.00           O
ATOM   3863  HW1 SOL X1324      68.720   8.590  38.080  1.00  0.00           H
ATOM   3864  HW2 SOL X1324      67.670   7.510  38.230  1.00  0.00           H
ATOM   3865  OW  SOL X1325      42.650   0.020  56.480  1.00  0.00           O
ATOM   3866  HW1 SOL X1325      43.190   0.810  56.610  1.00  0.00           H
ATOM   3867  HW2 SOL X1325      42.830 110.460  55.570  1.00  0.00           H
ATOM   3868  OW  SOL X1326      46.050  25.300  58.810  1.00  0.00           O
ATOM   3869  HW1 SOL X1326      46.640  25.300  58.060  1.00  0.00           H
ATOM   3870  HW2 SOL X1326      46.590  24.960  59.530  1.00  0.00           H
ATOM   3871  OW  SOL X1327      43.330  28.900  49.540  1.00  0.00           O
ATOM   3872  HW1 SOL X1327      42.580  28.470  49.960  1.00  0.00           H
ATOM   3873  HW2 SOL X1327      44.000  28.220  49.500  1.00  0.00           H
ATOM   3874  OW  SOL X1328      71.400  43.800  35.690  1.00  0.00           O
ATOM   3875  HW1 SOL X1328      71.360  42.920  36.050  1.00  0.00           H
ATOM   3876  HW2 SOL X1328      70.930  44.340  36.330  1.00  0.00           H
ATOM   3877  OW  SOL X1329      93.270   8.050  23.650  1.00  0.00           O
ATOM   3878  HW1 SOL X1329      93.140   8.160  22.710  1.00  0.00           H
ATOM   3879  HW2 SOL X1329      92.680   8.690  24.050  1.00  0.00           H
ATOM   3880  OW  SOL X1330     104.450  16.370  36.240  1.00  0.00           O
ATOM   3881  HW1 SOL X1330     105.240  16.150  35.740  1.00  0.00           H
ATOM   3882  HW2 SOL X1330     104.420  15.730  36.950  1.00  0.00           H
ATOM   3883  OW  SOL X1331      85.900  12.010  49.230  1.00  0.00           O
ATOM   3884  HW1 SOL X1331      85.060  11.690  48.920  1.00  0.00           H
ATOM   3885  HW2 SOL X1331      85.700  12.500  50.030  1.00  0.00           H
ATOM   3886  OW  SOL X1332      78.000  15.150   8.970  1.00  0.00           O
ATOM   3887  HW1 SOL X1332      77.700  14.940   9.860  1.00  0.00           H
ATOM   3888  HW2 SOL X1332      78.500  14.380   8.700  1.00  0.00           H
ATOM   3889  OW  SOL X1333     103.060  60.190  11.810  1.00  0.00           O
ATOM   3890  HW1 SOL X1333     102.300  59.620  11.670  1.00  0.00           H
ATOM   3891  HW2 SOL X1333     103.060  60.370  12.750  1.00  0.00           H
ATOM   3892  OW  SOL X1334      96.520 102.140  36.780  1.00  0.00           O
ATOM   3893  HW1 SOL X1334      96.570 103.000  36.350  1.00  0.00           H
ATOM   3894  HW2 SOL X1334      95.800 102.240  37.410  1.00  0.00           H
ATOM   3895  OW  SOL X1335      76.660  49.810  12.860  1.00  0.00           O
ATOM   3896  HW1 SOL X1335      76.200  50.640  12.950  1.00  0.00           H
ATOM   3897  HW2 SOL X1335      76.440  49.330  13.650  1.00  0.00           H
ATOM   3898  OW  SOL X1336      59.680  81.510   6.200  1.00  0.00           O
ATOM   3899  HW1 SOL X1336      58.970  81.810   5.630  1.00  0.00           H
ATOM   3900  HW2 SOL X1336      60.460  81.960   5.860  1.00  0.00           H
ATOM   3901  OW  SOL X1337     102.630  47.420   9.230  1.00  0.00           O
ATOM   3902  HW1 SOL X1337     102.200  46.820   9.840  1.00  0.00           H
ATOM   3903  HW2 SOL X1337     103.300  47.860   9.760  1.00  0.00           H
ATOM   3904  OW  SOL X1338       3.810  65.780  52.470  1.00  0.00           O
ATOM   3905  HW1 SOL X1338       4.750  65.990  52.480  1.00  0.00           H
ATOM   3906  HW2 SOL X1338       3.640  65.430  53.340  1.00  0.00           H
ATOM   3907  OW  SOL X1339      76.290  28.240  12.940  1.00  0.00           O
ATOM   3908  HW1 SOL X1339      76.590  27.340  12.820  1.00  0.00           H
ATOM   3909  HW2 SOL X1339      76.850  28.750  12.350  1.00  0.00           H
ATOM   3910  OW  SOL X1340      88.340  27.350   5.730  1.00  0.00           O
ATOM   3911  HW1 SOL X1340      87.920  26.960   4.960  1.00  0.00           H
ATOM   3912  HW2 SOL X1340      87.690  27.970   6.070  1.00  0.00           H
ATOM   3913  OW  SOL X1341      73.870  32.280  46.230  1.00  0.00           O
ATOM   3914  HW1 SOL X1341      73.070  31.980  45.790  1.00  0.00           H
ATOM   3915  HW2 SOL X1341      74.540  32.260  45.550  1.00  0.00           H
ATOM   3916  OW  SOL X1342      10.240  12.770  12.800  1.00  0.00           O
ATOM   3917  HW1 SOL X1342      10.260  13.190  11.940  1.00  0.00           H
ATOM   3918  HW2 SOL X1342       9.800  13.410  13.370  1.00  0.00           H
ATOM   3919  OW  SOL X1343       2.200  67.710  51.530  1.00  0.00           O
ATOM   3920  HW1 SOL X1343       2.260  67.310  50.660  1.00  0.00           H
ATOM   3921  HW2 SOL X1343       2.860  67.250  52.050  1.00  0.00           H
ATOM   3922  OW  SOL X1344      37.100  24.360  32.750  1.00  0.00           O
ATOM   3923  HW1 SOL X1344      36.320  24.230  32.210  1.00  0.00           H
ATOM   3924  HW2 SOL X1344      37.810  24.500  32.110  1.00  0.00           H
ATOM   3925  OW  SOL X1345      42.380  15.720   1.070  1.00  0.00           O
ATOM   3926  HW1 SOL X1345      42.460  16.570   0.650  1.00  0.00           H
ATOM   3927  HW2 SOL X1345      43.180  15.630   1.590  1.00  0.00           H
ATOM   3928  OW  SOL X1346      31.830  30.490  39.490  1.00  0.00           O
ATOM   3929  HW1 SOL X1346      32.640  30.550  40.010  1.00  0.00           H
ATOM   3930  HW2 SOL X1346      31.510  29.600  39.650  1.00  0.00           H
ATOM   3931  OW  SOL X1347      17.250  25.150  16.460  1.00  0.00           O
ATOM   3932  HW1 SOL X1347      17.230  24.560  17.220  1.00  0.00           H
ATOM   3933  HW2 SOL X1347      17.080  26.010  16.820  1.00  0.00           H
ATOM   3934  OW  SOL X1348      82.720  58.820  20.530  1.00  0.00           O
ATOM   3935  HW1 SOL X1348      82.020  58.180  20.690  1.00  0.00           H
ATOM   3936  HW2 SOL X1348      82.740  58.920  19.580  1.00  0.00           H
ATOM   3937  OW  SOL X1349      55.210  77.010   4.560  1.00  0.00           O
ATOM   3938  HW1 SOL X1349      55.680  77.250   3.770  1.00  0.00           H
ATOM   3939  HW2 SOL X1349      55.630  77.520   5.260  1.00  0.00           H
ATOM   3940  OW  SOL X1350      99.290 103.200  42.520  1.00  0.00           O
ATOM   3941  HW1 SOL X1350      98.760 103.040  43.310  1.00  0.00           H
ATOM   3942  HW2 SOL X1350      99.330 102.350  42.090  1.00  0.00           H
ATOM   3943  OW  SOL X1351      10.350  68.790  21.180  1.00  0.00           O
ATOM   3944  HW1 SOL X1351      10.730  68.120  21.740  1.00  0.00           H
ATOM   3945  HW2 SOL X1351      10.150  68.330  20.360  1.00  0.00           H
ATOM   3946  OW  SOL X1352      57.850  48.910  56.820  1.00  0.00           O
ATOM   3947  HW1 SOL X1352      57.690  48.060  57.240  1.00  0.00           H
ATOM   3948  HW2 SOL X1352      57.820  49.540  57.540  1.00  0.00           H
ATOM   3949  OW  SOL X1353      45.490  50.190 132.530  1.00  0.00           O
ATOM   3950  HW1 SOL X1353      44.720  50.040 133.070  1.00  0.00           H
ATOM   3951  HW2 SOL X1353      45.150  50.490 131.690  1.00  0.00           H
ATOM   3952  OW  SOL X1354      58.790  33.800  48.390  1.00  0.00           O
ATOM   3953  HW1 SOL X1354      58.980  33.190  47.670  1.00  0.00           H
ATOM   3954  HW2 SOL X1354      58.600  33.240  49.140  1.00  0.00           H
ATOM   3955  OW  SOL X1355      18.720  45.560  46.200  1.00  0.00           O
ATOM   3956  HW1 SOL X1355      18.200  45.370  46.980  1.00  0.00           H
ATOM   3957  HW2 SOL X1355      19.530  45.950  46.540  1.00  0.00           H
ATOM   3958  OW  SOL X1356      48.680  49.120  34.150  1.00  0.00           O
ATOM   3959  HW1 SOL X1356      48.780  48.220  34.450  1.00  0.00           H
ATOM   3960  HW2 SOL X1356      48.290  49.050  33.280  1.00  0.00           H
ATOM   3961  OW  SOL X1357      51.120  52.470  29.560  1.00  0.00           O
ATOM   3962  HW1 SOL X1357      50.980  51.590  29.210  1.00  0.00           H
ATOM   3963  HW2 SOL X1357      51.330  53.000  28.790  1.00  0.00           H
ATOM   3964  OW  SOL X1358      41.650  62.140   0.680  1.00  0.00           O
ATOM   3965  HW1 SOL X1358      41.540  62.770 147.560  1.00  0.00           H
ATOM   3966  HW2 SOL X1358      42.400  62.460   1.180  1.00  0.00           H
ATOM   3967  OW  SOL X1359      38.160  32.320  47.470  1.00  0.00           O
ATOM   3968  HW1 SOL X1359      38.450  33.220  47.330  1.00  0.00           H
ATOM   3969  HW2 SOL X1359      37.860  32.310  48.380  1.00  0.00           H
ATOM   3970  OW  SOL X1360      18.370  80.710  50.710  1.00  0.00           O
ATOM   3971  HW1 SOL X1360      18.760  79.840  50.580  1.00  0.00           H
ATOM   3972  HW2 SOL X1360      19.070  81.320  50.460  1.00  0.00           H
ATOM   3973  OW  SOL X1361      49.880 103.530  18.370  1.00  0.00           O
ATOM   3974  HW1 SOL X1361      50.750 103.490  18.770  1.00  0.00           H
ATOM   3975  HW2 SOL X1361      50.030 103.250  17.460  1.00  0.00           H
ATOM   3976  OW  SOL X1362      49.260  51.360   8.550  1.00  0.00           O
ATOM   3977  HW1 SOL X1362      48.360  51.700   8.620  1.00  0.00           H
ATOM   3978  HW2 SOL X1362      49.660  51.880   7.860  1.00  0.00           H
ATOM   3979  OW  SOL X1363       2.370  64.410  47.090  1.00  0.00           O
ATOM   3980  HW1 SOL X1363       2.550  63.730  46.450  1.00  0.00           H
ATOM   3981  HW2 SOL X1363       1.780  64.000  47.720  1.00  0.00           H
ATOM   3982  OW  SOL X1364      75.170  23.600  25.790  1.00  0.00           O
ATOM   3983  HW1 SOL X1364      74.800  22.720  25.850  1.00  0.00           H
ATOM   3984  HW2 SOL X1364      76.110  23.480  25.900  1.00  0.00           H
ATOM   3985  OW  SOL X1365      42.070  31.380  21.060  1.00  0.00           O
ATOM   3986  HW1 SOL X1365      41.770  30.820  20.330  1.00  0.00           H
ATOM   3987  HW2 SOL X1365      42.980  31.130  21.190  1.00  0.00           H
ATOM   3988  OW  SOL X1366       0.060  71.380  27.460  1.00  0.00           O
ATOM   3989  HW1 SOL X1366     110.210  72.160  27.370  1.00  0.00           H
ATOM   3990  HW2 SOL X1366     110.180  70.660  27.190  1.00  0.00           H
ATOM   3991  OW  SOL X1367     100.010  56.370  17.310  1.00  0.00           O
ATOM   3992  HW1 SOL X1367      99.060  56.390  17.380  1.00  0.00           H
ATOM   3993  HW2 SOL X1367     100.200  56.820  16.490  1.00  0.00           H
ATOM   3994  OW  SOL X1368      98.530  72.890  29.870  1.00  0.00           O
ATOM   3995  HW1 SOL X1368      98.180  73.690  29.490  1.00  0.00           H
ATOM   3996  HW2 SOL X1368      98.280  72.940  30.800  1.00  0.00           H
ATOM   3997  OW  SOL X1369       3.000  70.630  24.750  1.00  0.00           O
ATOM   3998  HW1 SOL X1369       2.210  70.280  24.330  1.00  0.00           H
ATOM   3999  HW2 SOL X1369       2.720  71.450  25.140  1.00  0.00           H
ATOM   4000  OW  SOL X1370      48.650  54.440  48.770  1.00  0.00           O
ATOM   4001  HW1 SOL X1370      48.430  55.230  49.280  1.00  0.00           H
ATOM   4002  HW2 SOL X1370      48.230  54.590  47.920  1.00  0.00           H
ATOM   4003  OW  SOL X1371      32.060 110.140  52.420  1.00  0.00           O
ATOM   4004  HW1 SOL X1371      32.200 109.260  52.770  1.00  0.00           H
ATOM   4005  HW2 SOL X1371      31.680 110.630  53.150  1.00  0.00           H
ATOM   4006  OW  SOL X1372      34.000  53.640  46.950  1.00  0.00           O
ATOM   4007  HW1 SOL X1372      33.430  53.650  47.730  1.00  0.00           H
ATOM   4008  HW2 SOL X1372      33.970  52.730  46.650  1.00  0.00           H
ATOM   4009  OW  SOL X1373      17.560  67.590  54.510  1.00  0.00           O
ATOM   4010  HW1 SOL X1373      16.940  68.020  53.920  1.00  0.00           H
ATOM   4011  HW2 SOL X1373      18.090  68.300  54.860  1.00  0.00           H
ATOM   4012  OW  SOL X1374      76.650  49.670  39.370  1.00  0.00           O
ATOM   4013  HW1 SOL X1374      77.440  50.150  39.110  1.00  0.00           H
ATOM   4014  HW2 SOL X1374      76.040  50.350  39.650  1.00  0.00           H
ATOM   4015  OW  SOL X1375      21.250  13.170  31.630  1.00  0.00           O
ATOM   4016  HW1 SOL X1375      20.550  13.210  30.990  1.00  0.00           H
ATOM   4017  HW2 SOL X1375      21.630  12.300  31.510  1.00  0.00           H
ATOM   4018  OW  SOL X1376     101.100  80.660  45.780  1.00  0.00           O
ATOM   4019  HW1 SOL X1376     100.310  81.150  45.580  1.00  0.00           H
ATOM   4020  HW2 SOL X1376     100.790  79.830  46.150  1.00  0.00           H
ATOM   4021  OW  SOL X1377      61.180  37.160   5.450  1.00  0.00           O
ATOM   4022  HW1 SOL X1377      61.310  38.030   5.070  1.00  0.00           H
ATOM   4023  HW2 SOL X1377      61.680  37.170   6.260  1.00  0.00           H
ATOM   4024  OW  SOL X1378      44.410  13.110  39.790  1.00  0.00           O
ATOM   4025  HW1 SOL X1378      44.950  12.760  40.500  1.00  0.00           H
ATOM   4026  HW2 SOL X1378      43.510  13.020  40.110  1.00  0.00           H
ATOM   4027  OW  SOL X1379      84.290   6.300 123.440  1.00  0.00           O
ATOM   4028  HW1 SOL X1379      84.100   6.850 122.680  1.00  0.00           H
ATOM   4029  HW2 SOL X1379      84.340   5.410 123.080  1.00  0.00           H
ATOM   4030  OW  SOL X1380      38.180  95.970  29.260  1.00  0.00           O
ATOM   4031  HW1 SOL X1380      37.540  96.180  29.940  1.00  0.00           H
ATOM   4032  HW2 SOL X1380      38.520  95.100  29.500  1.00  0.00           H
ATOM   4033  OW  SOL X1381      16.560  41.750  32.220  1.00  0.00           O
ATOM   4034  HW1 SOL X1381      17.320  41.580  32.780  1.00  0.00           H
ATOM   4035  HW2 SOL X1381      16.000  42.310  32.750  1.00  0.00           H
ATOM   4036  OW  SOL X1382      38.230  11.290  36.650  1.00  0.00           O
ATOM   4037  HW1 SOL X1382      38.910  11.050  36.030  1.00  0.00           H
ATOM   4038  HW2 SOL X1382      38.060  10.480  37.140  1.00  0.00           H
ATOM   4039  OW  SOL X1383      54.420 106.220  13.830  1.00  0.00           O
ATOM   4040  HW1 SOL X1383      54.450 107.170  13.950  1.00  0.00           H
ATOM   4041  HW2 SOL X1383      55.330 105.960  13.690  1.00  0.00           H
ATOM   4042  OW  SOL X1384      51.470  54.570 138.430  1.00  0.00           O
ATOM   4043  HW1 SOL X1384      50.890  53.810 138.520  1.00  0.00           H
ATOM   4044  HW2 SOL X1384      51.180  55.170 139.120  1.00  0.00           H
ATOM   4045  OW  SOL X1385      34.940  90.220 130.850  1.00  0.00           O
ATOM   4046  HW1 SOL X1385      34.190  90.820 130.810  1.00  0.00           H
ATOM   4047  HW2 SOL X1385      35.460  90.430 130.080  1.00  0.00           H
ATOM   4048  OW  SOL X1386      94.860  12.440  44.420  1.00  0.00           O
ATOM   4049  HW1 SOL X1386      95.630  12.000  44.060  1.00  0.00           H
ATOM   4050  HW2 SOL X1386      95.150  12.790  45.260  1.00  0.00           H
ATOM   4051  OW  SOL X1387      80.380 104.140  19.910  1.00  0.00           O
ATOM   4052  HW1 SOL X1387      80.640 103.260  19.620  1.00  0.00           H
ATOM   4053  HW2 SOL X1387      79.420 104.140  19.860  1.00  0.00           H
ATOM   4054  OW  SOL X1388       4.210  74.970  19.570  1.00  0.00           O
ATOM   4055  HW1 SOL X1388       3.960  74.960  18.650  1.00  0.00           H
ATOM   4056  HW2 SOL X1388       3.740  74.220  19.960  1.00  0.00           H
ATOM   4057  OW  SOL X1389      80.770  82.040  49.800  1.00  0.00           O
ATOM   4058  HW1 SOL X1389      81.570  82.550  49.700  1.00  0.00           H
ATOM   4059  HW2 SOL X1389      80.360  82.070  48.940  1.00  0.00           H
ATOM   4060  OW  SOL X1390      80.560  33.600  54.110  1.00  0.00           O
ATOM   4061  HW1 SOL X1390      80.750  34.520  54.300  1.00  0.00           H
ATOM   4062  HW2 SOL X1390      80.940  33.120  54.850  1.00  0.00           H
ATOM   4063  OW  SOL X1391     107.360  38.300  47.480  1.00  0.00           O
ATOM   4064  HW1 SOL X1391     106.560  38.700  47.130  1.00  0.00           H
ATOM   4065  HW2 SOL X1391     107.500  38.730  48.320  1.00  0.00           H
ATOM   4066  OW  SOL X1392     106.810  72.500  43.440  1.00  0.00           O
ATOM   4067  HW1 SOL X1392     106.330  71.680  43.540  1.00  0.00           H
ATOM   4068  HW2 SOL X1392     107.100  72.510  42.530  1.00  0.00           H
ATOM   4069  OW  SOL X1393      72.730  81.010  35.390  1.00  0.00           O
ATOM   4070  HW1 SOL X1393      72.660  80.110  35.070  1.00  0.00           H
ATOM   4071  HW2 SOL X1393      71.830  81.320  35.410  1.00  0.00           H
ATOM   4072  OW  SOL X1394      19.280  62.960  14.850  1.00  0.00           O
ATOM   4073  HW1 SOL X1394      18.880  62.680  15.670  1.00  0.00           H
ATOM   4074  HW2 SOL X1394      19.190  63.920  14.860  1.00  0.00           H
ATOM   4075  OW  SOL X1395      25.520  75.790 126.700  1.00  0.00           O
ATOM   4076  HW1 SOL X1395      26.400  75.430 126.590  1.00  0.00           H
ATOM   4077  HW2 SOL X1395      24.950  75.030 126.740  1.00  0.00           H
ATOM   4078  OW  SOL X1396      35.900  98.220 144.080  1.00  0.00           O
ATOM   4079  HW1 SOL X1396      36.300  98.080 144.940  1.00  0.00           H
ATOM   4080  HW2 SOL X1396      35.240  98.900 144.240  1.00  0.00           H
ATOM   4081  OW  SOL X1397      49.080  42.730  17.370  1.00  0.00           O
ATOM   4082  HW1 SOL X1397      49.210  42.410  16.470  1.00  0.00           H
ATOM   4083  HW2 SOL X1397      49.900  43.160  17.600  1.00  0.00           H
ATOM   4084  OW  SOL X1398       7.490  81.590   2.930  1.00  0.00           O
ATOM   4085  HW1 SOL X1398       7.370  81.130   2.100  1.00  0.00           H
ATOM   4086  HW2 SOL X1398       7.290  82.500   2.740  1.00  0.00           H
ATOM   4087  OW  SOL X1399      44.090 106.960  57.340  1.00  0.00           O
ATOM   4088  HW1 SOL X1399      43.190 106.860  57.030  1.00  0.00           H
ATOM   4089  HW2 SOL X1399      44.040 106.840  58.280  1.00  0.00           H
ATOM   4090  OW  SOL X1400      55.300  89.970  15.850  1.00  0.00           O
ATOM   4091  HW1 SOL X1400      55.980  90.630  15.980  1.00  0.00           H
ATOM   4092  HW2 SOL X1400      54.880  90.220  15.030  1.00  0.00           H
ATOM   4093  OW  SOL X1401      55.310  39.950   4.210  1.00  0.00           O
ATOM   4094  HW1 SOL X1401      55.900  40.110   4.950  1.00  0.00           H
ATOM   4095  HW2 SOL X1401      55.890  39.650   3.510  1.00  0.00           H
ATOM   4096  OW  SOL X1402      20.030  29.700  21.840  1.00  0.00           O
ATOM   4097  HW1 SOL X1402      20.660  29.200  22.360  1.00  0.00           H
ATOM   4098  HW2 SOL X1402      19.200  29.260  21.980  1.00  0.00           H
ATOM   4099  OW  SOL X1403      82.910  40.460  43.050  1.00  0.00           O
ATOM   4100  HW1 SOL X1403      83.210  40.740  43.920  1.00  0.00           H
ATOM   4101  HW2 SOL X1403      82.600  41.260  42.640  1.00  0.00           H
ATOM   4102  OW  SOL X1404      14.100  82.000   5.780  1.00  0.00           O
ATOM   4103  HW1 SOL X1404      13.550  81.270   5.500  1.00  0.00           H
ATOM   4104  HW2 SOL X1404      13.790  82.210   6.660  1.00  0.00           H
ATOM   4105  OW  SOL X1405      49.530  21.350  41.240  1.00  0.00           O
ATOM   4106  HW1 SOL X1405      49.400  20.750  40.510  1.00  0.00           H
ATOM   4107  HW2 SOL X1405      50.430  21.170  41.530  1.00  0.00           H
ATOM   4108  OW  SOL X1406      52.660  36.540 123.290  1.00  0.00           O
ATOM   4109  HW1 SOL X1406      52.560  36.570 122.340  1.00  0.00           H
ATOM   4110  HW2 SOL X1406      53.370  35.920 123.440  1.00  0.00           H
ATOM   4111  OW  SOL X1407      11.360  77.860  25.480  1.00  0.00           O
ATOM   4112  HW1 SOL X1407      11.200  76.920  25.400  1.00  0.00           H
ATOM   4113  HW2 SOL X1407      12.310  77.940  25.410  1.00  0.00           H
ATOM   4114  OW  SOL X1408      11.830  62.590  44.090  1.00  0.00           O
ATOM   4115  HW1 SOL X1408      11.610  61.930  44.750  1.00  0.00           H
ATOM   4116  HW2 SOL X1408      11.060  62.650  43.530  1.00  0.00           H
ATOM   4117  OW  SOL X1409      41.450  14.420   4.990  1.00  0.00           O
ATOM   4118  HW1 SOL X1409      41.140  13.580   4.650  1.00  0.00           H
ATOM   4119  HW2 SOL X1409      40.700  15.010   4.890  1.00  0.00           H
ATOM   4120  OW  SOL X1410      67.980  12.420  19.100  1.00  0.00           O
ATOM   4121  HW1 SOL X1410      67.050  12.240  19.250  1.00  0.00           H
ATOM   4122  HW2 SOL X1410      68.430  11.950  19.800  1.00  0.00           H
ATOM   4123  OW  SOL X1411      52.170  22.380  52.590  1.00  0.00           O
ATOM   4124  HW1 SOL X1411      52.530  21.720  52.000  1.00  0.00           H
ATOM   4125  HW2 SOL X1411      52.870  22.540  53.230  1.00  0.00           H
ATOM   4126  OW  SOL X1412      66.070  67.410  20.120  1.00  0.00           O
ATOM   4127  HW1 SOL X1412      66.000  68.350  19.970  1.00  0.00           H
ATOM   4128  HW2 SOL X1412      65.660  67.270  20.970  1.00  0.00           H
ATOM   4129  OW  SOL X1413      17.860  49.640  19.360  1.00  0.00           O
ATOM   4130  HW1 SOL X1413      17.190  49.030  19.030  1.00  0.00           H
ATOM   4131  HW2 SOL X1413      17.640  49.760  20.280  1.00  0.00           H
ATOM   4132  OW  SOL X1414      63.590  63.400   6.940  1.00  0.00           O
ATOM   4133  HW1 SOL X1414      64.100  64.020   6.420  1.00  0.00           H
ATOM   4134  HW2 SOL X1414      62.710  63.440   6.570  1.00  0.00           H
ATOM   4135  OW  SOL X1415      74.690  96.410  34.400  1.00  0.00           O
ATOM   4136  HW1 SOL X1415      73.860  96.120  34.780  1.00  0.00           H
ATOM   4137  HW2 SOL X1415      75.200  96.730  35.150  1.00  0.00           H
ATOM   4138  OW  SOL X1416      14.310  66.090  20.860  1.00  0.00           O
ATOM   4139  HW1 SOL X1416      14.990  65.490  21.150  1.00  0.00           H
ATOM   4140  HW2 SOL X1416      14.740  66.940  20.790  1.00  0.00           H
ATOM   4141  OW  SOL X1417      26.750  99.320 145.390  1.00  0.00           O
ATOM   4142  HW1 SOL X1417      26.240  98.620 145.800  1.00  0.00           H
ATOM   4143  HW2 SOL X1417      26.840  99.990 146.070  1.00  0.00           H
ATOM   4144  OW  SOL X1418      93.760  37.330  14.790  1.00  0.00           O
ATOM   4145  HW1 SOL X1418      93.310  37.870  14.140  1.00  0.00           H
ATOM   4146  HW2 SOL X1418      93.710  37.830  15.610  1.00  0.00           H
ATOM   4147  OW  SOL X1419      57.480   7.910  42.010  1.00  0.00           O
ATOM   4148  HW1 SOL X1419      57.920   8.740  42.220  1.00  0.00           H
ATOM   4149  HW2 SOL X1419      56.580   8.040  42.320  1.00  0.00           H
ATOM   4150  OW  SOL X1420      29.140  58.130  20.680  1.00  0.00           O
ATOM   4151  HW1 SOL X1420      29.410  58.270  21.590  1.00  0.00           H
ATOM   4152  HW2 SOL X1420      28.700  58.940  20.430  1.00  0.00           H
ATOM   4153  OW  SOL X1421       5.700  32.190  45.670  1.00  0.00           O
ATOM   4154  HW1 SOL X1421       5.100  31.730  45.080  1.00  0.00           H
ATOM   4155  HW2 SOL X1421       5.870  33.020  45.240  1.00  0.00           H
ATOM   4156  OW  SOL X1422      26.740   3.140  19.670  1.00  0.00           O
ATOM   4157  HW1 SOL X1422      26.820   3.440  18.770  1.00  0.00           H
ATOM   4158  HW2 SOL X1422      26.520   3.920  20.170  1.00  0.00           H
ATOM   4159  OW  SOL X1423      93.270  26.490  24.790  1.00  0.00           O
ATOM   4160  HW1 SOL X1423      92.370  26.770  24.980  1.00  0.00           H
ATOM   4161  HW2 SOL X1423      93.160  25.790  24.140  1.00  0.00           H
ATOM   4162  OW  SOL X1424      50.820  91.620  57.480  1.00  0.00           O
ATOM   4163  HW1 SOL X1424      50.330  90.930  57.030  1.00  0.00           H
ATOM   4164  HW2 SOL X1424      51.270  92.090  56.770  1.00  0.00           H
ATOM   4165  OW  SOL X1425      67.590 100.600  49.220  1.00  0.00           O
ATOM   4166  HW1 SOL X1425      68.360 101.020  49.600  1.00  0.00           H
ATOM   4167  HW2 SOL X1425      67.170 101.280  48.700  1.00  0.00           H
ATOM   4168  OW  SOL X1426      17.220  32.160  18.060  1.00  0.00           O
ATOM   4169  HW1 SOL X1426      16.370  32.550  17.880  1.00  0.00           H
ATOM   4170  HW2 SOL X1426      17.610  32.010  17.200  1.00  0.00           H
ATOM   4171  OW  SOL X1427      39.600  30.900  16.530  1.00  0.00           O
ATOM   4172  HW1 SOL X1427      39.510  31.840  16.680  1.00  0.00           H
ATOM   4173  HW2 SOL X1427      38.700  30.560  16.570  1.00  0.00           H
ATOM   4174  OW  SOL X1428      71.600  34.760 112.760  1.00  0.00           O
ATOM   4175  HW1 SOL X1428      72.280  34.220 112.370  1.00  0.00           H
ATOM   4176  HW2 SOL X1428      70.800  34.500 112.300  1.00  0.00           H
ATOM   4177  OW  SOL X1429      87.310  75.560  35.190  1.00  0.00           O
ATOM   4178  HW1 SOL X1429      87.020  74.770  34.740  1.00  0.00           H
ATOM   4179  HW2 SOL X1429      87.150  75.390  36.120  1.00  0.00           H
ATOM   4180  OW  SOL X1430      90.010  36.770  41.780  1.00  0.00           O
ATOM   4181  HW1 SOL X1430      89.520  35.970  41.980  1.00  0.00           H
ATOM   4182  HW2 SOL X1430      89.940  36.860  40.830  1.00  0.00           H
ATOM   4183  OW  SOL X1431      81.430 100.180  34.270  1.00  0.00           O
ATOM   4184  HW1 SOL X1431      81.770 100.950  33.820  1.00  0.00           H
ATOM   4185  HW2 SOL X1431      81.270  99.540  33.570  1.00  0.00           H
ATOM   4186  OW  SOL X1432     108.140  81.820  31.370  1.00  0.00           O
ATOM   4187  HW1 SOL X1432     107.240  81.960  31.090  1.00  0.00           H
ATOM   4188  HW2 SOL X1432     108.110  80.980  31.840  1.00  0.00           H
ATOM   4189  OW  SOL X1433      34.210   1.860  32.520  1.00  0.00           O
ATOM   4190  HW1 SOL X1433      33.320   1.520  32.550  1.00  0.00           H
ATOM   4191  HW2 SOL X1433      34.260   2.470  33.260  1.00  0.00           H
ATOM   4192  OW  SOL X1434      94.440  78.760  52.220  1.00  0.00           O
ATOM   4193  HW1 SOL X1434      93.910  79.090  51.490  1.00  0.00           H
ATOM   4194  HW2 SOL X1434      93.910  78.070  52.600  1.00  0.00           H
ATOM   4195  OW  SOL X1435      92.690  44.540 133.820  1.00  0.00           O
ATOM   4196  HW1 SOL X1435      93.080  45.120 134.470  1.00  0.00           H
ATOM   4197  HW2 SOL X1435      91.880  44.230 134.230  1.00  0.00           H
ATOM   4198  OW  SOL X1436      63.660  13.660  56.340  1.00  0.00           O
ATOM   4199  HW1 SOL X1436      63.460  13.190  57.150  1.00  0.00           H
ATOM   4200  HW2 SOL X1436      64.440  14.160  56.540  1.00  0.00           H
ATOM   4201  OW  SOL X1437      36.610 106.170  49.120  1.00  0.00           O
ATOM   4202  HW1 SOL X1437      36.550 105.760  49.980  1.00  0.00           H
ATOM   4203  HW2 SOL X1437      36.870 107.070  49.300  1.00  0.00           H
ATOM   4204  OW  SOL X1438     106.080   1.360  61.140  1.00  0.00           O
ATOM   4205  HW1 SOL X1438     106.650   0.620  60.950  1.00  0.00           H
ATOM   4206  HW2 SOL X1438     106.060   1.870  60.330  1.00  0.00           H
ATOM   4207  OW  SOL X1439      42.760  54.540  41.530  1.00  0.00           O
ATOM   4208  HW1 SOL X1439      42.130  55.200  41.820  1.00  0.00           H
ATOM   4209  HW2 SOL X1439      42.390  53.710  41.830  1.00  0.00           H
ATOM   4210  OW  SOL X1440      32.410  21.760  36.010  1.00  0.00           O
ATOM   4211  HW1 SOL X1440      32.950  21.650  35.230  1.00  0.00           H
ATOM   4212  HW2 SOL X1440      32.620  22.640  36.330  1.00  0.00           H
ATOM   4213  OW  SOL X1441      10.790   4.750  28.300  1.00  0.00           O
ATOM   4214  HW1 SOL X1441      11.650   4.740  28.730  1.00  0.00           H
ATOM   4215  HW2 SOL X1441      10.170   4.930  29.000  1.00  0.00           H
ATOM   4216  OW  SOL X1442      56.470   2.160  20.230  1.00  0.00           O
ATOM   4217  HW1 SOL X1442      57.270   2.370  20.720  1.00  0.00           H
ATOM   4218  HW2 SOL X1442      55.790   2.090  20.900  1.00  0.00           H
ATOM   4219  OW  SOL X1443       9.130  26.930  52.040  1.00  0.00           O
ATOM   4220  HW1 SOL X1443       9.370  26.340  51.310  1.00  0.00           H
ATOM   4221  HW2 SOL X1443       9.950  27.030  52.530  1.00  0.00           H
ATOM   4222  OW  SOL X1444     107.660  69.790  29.980  1.00  0.00           O
ATOM   4223  HW1 SOL X1444     108.470  70.300  29.980  1.00  0.00           H
ATOM   4224  HW2 SOL X1444     107.070  70.280  29.400  1.00  0.00           H
ATOM   4225  OW  SOL X1445      46.040  80.470  33.170  1.00  0.00           O
ATOM   4226  HW1 SOL X1445      46.380  80.390  34.060  1.00  0.00           H
ATOM   4227  HW2 SOL X1445      45.820  81.400  33.070  1.00  0.00           H
ATOM   4228  OW  SOL X1446      92.520  13.740  35.990  1.00  0.00           O
ATOM   4229  HW1 SOL X1446      93.100  13.790  35.220  1.00  0.00           H
ATOM   4230  HW2 SOL X1446      93.060  14.060  36.710  1.00  0.00           H
ATOM   4231  OW  SOL X1447     105.970  96.410 136.260  1.00  0.00           O
ATOM   4232  HW1 SOL X1447     105.490  95.580 136.220  1.00  0.00           H
ATOM   4233  HW2 SOL X1447     105.690  96.820 137.080  1.00  0.00           H
ATOM   4234  OW  SOL X1448      72.970  16.440  18.390  1.00  0.00           O
ATOM   4235  HW1 SOL X1448      73.380  16.490  19.250  1.00  0.00           H
ATOM   4236  HW2 SOL X1448      73.440  15.750  17.940  1.00  0.00           H
ATOM   4237  OW  SOL X1449      17.980  57.290  12.040  1.00  0.00           O
ATOM   4238  HW1 SOL X1449      17.900  58.010  12.670  1.00  0.00           H
ATOM   4239  HW2 SOL X1449      17.340  56.640  12.340  1.00  0.00           H
ATOM   4240  OW  SOL X1450      36.010  36.240  51.420  1.00  0.00           O
ATOM   4241  HW1 SOL X1450      35.570  36.690  50.700  1.00  0.00           H
ATOM   4242  HW2 SOL X1450      35.380  36.270  52.150  1.00  0.00           H
ATOM   4243  OW  SOL X1451      93.960  77.690   6.200  1.00  0.00           O
ATOM   4244  HW1 SOL X1451      94.830  77.490   6.550  1.00  0.00           H
ATOM   4245  HW2 SOL X1451      93.480  76.870   6.260  1.00  0.00           H
ATOM   4246  OW  SOL X1452      39.910  51.160   6.900  1.00  0.00           O
ATOM   4247  HW1 SOL X1452      39.860  51.870   7.540  1.00  0.00           H
ATOM   4248  HW2 SOL X1452      40.180  51.590   6.090  1.00  0.00           H
ATOM   4249  OW  SOL X1453      22.570  18.630 141.010  1.00  0.00           O
ATOM   4250  HW1 SOL X1453      22.270  19.140 141.760  1.00  0.00           H
ATOM   4251  HW2 SOL X1453      22.930  17.830 141.390  1.00  0.00           H
ATOM   4252  OW  SOL X1454      56.750  40.110  18.250  1.00  0.00           O
ATOM   4253  HW1 SOL X1454      57.130  40.630  17.540  1.00  0.00           H
ATOM   4254  HW2 SOL X1454      55.960  39.730  17.870  1.00  0.00           H
ATOM   4255  OW  SOL X1455      75.970  10.210  49.830  1.00  0.00           O
ATOM   4256  HW1 SOL X1455      75.410   9.760  49.200  1.00  0.00           H
ATOM   4257  HW2 SOL X1455      76.190   9.550  50.480  1.00  0.00           H
ATOM   4258  OW  SOL X1456      80.940  79.120  31.600  1.00  0.00           O
ATOM   4259  HW1 SOL X1456      80.650  78.250  31.320  1.00  0.00           H
ATOM   4260  HW2 SOL X1456      80.640  79.710  30.910  1.00  0.00           H
ATOM   4261  OW  SOL X1457      28.140  87.970  11.300  1.00  0.00           O
ATOM   4262  HW1 SOL X1457      27.450  87.980  10.650  1.00  0.00           H
ATOM   4263  HW2 SOL X1457      28.220  88.890  11.580  1.00  0.00           H
ATOM   4264  OW  SOL X1458      51.550  66.750 136.050  1.00  0.00           O
ATOM   4265  HW1 SOL X1458      51.650  67.550 136.570  1.00  0.00           H
ATOM   4266  HW2 SOL X1458      52.060  66.910 135.260  1.00  0.00           H
ATOM   4267  OW  SOL X1459      31.430  61.010  46.100  1.00  0.00           O
ATOM   4268  HW1 SOL X1459      31.780  60.990  45.220  1.00  0.00           H
ATOM   4269  HW2 SOL X1459      31.440  61.940  46.340  1.00  0.00           H
ATOM   4270  OW  SOL X1460      93.540  57.340  17.960  1.00  0.00           O
ATOM   4271  HW1 SOL X1460      92.960  57.160  17.220  1.00  0.00           H
ATOM   4272  HW2 SOL X1460      94.110  56.580  18.010  1.00  0.00           H
ATOM   4273  OW  SOL X1461     102.370  54.870   6.850  1.00  0.00           O
ATOM   4274  HW1 SOL X1461     101.410  54.920   6.850  1.00  0.00           H
ATOM   4275  HW2 SOL X1461     102.630  55.180   7.710  1.00  0.00           H
ATOM   4276  OW  SOL X1462      93.500   1.510  60.060  1.00  0.00           O
ATOM   4277  HW1 SOL X1462      93.170   2.390  59.860  1.00  0.00           H
ATOM   4278  HW2 SOL X1462      93.060   0.940  59.420  1.00  0.00           H
ATOM   4279  OW  SOL X1463      59.870  90.610  34.980  1.00  0.00           O
ATOM   4280  HW1 SOL X1463      59.490  90.160  34.230  1.00  0.00           H
ATOM   4281  HW2 SOL X1463      60.010  91.510  34.670  1.00  0.00           H
ATOM   4282  OW  SOL X1464      61.440  30.610   1.980  1.00  0.00           O
ATOM   4283  HW1 SOL X1464      62.240  30.730   1.470  1.00  0.00           H
ATOM   4284  HW2 SOL X1464      61.640  30.970   2.840  1.00  0.00           H
ATOM   4285  OW  SOL X1465      67.990  60.640   3.990  1.00  0.00           O
ATOM   4286  HW1 SOL X1465      67.860  61.060   4.840  1.00  0.00           H
ATOM   4287  HW2 SOL X1465      67.220  60.090   3.860  1.00  0.00           H
ATOM   4288  OW  SOL X1466      99.520  77.810  38.850  1.00  0.00           O
ATOM   4289  HW1 SOL X1466      99.830  78.680  38.610  1.00  0.00           H
ATOM   4290  HW2 SOL X1466      99.710  77.740  39.790  1.00  0.00           H
ATOM   4291  OW  SOL X1467       7.990  68.100  42.330  1.00  0.00           O
ATOM   4292  HW1 SOL X1467       7.170  68.020  41.830  1.00  0.00           H
ATOM   4293  HW2 SOL X1467       8.160  69.040  42.350  1.00  0.00           H
ATOM   4294  OW  SOL X1468      38.750  13.340  25.320  1.00  0.00           O
ATOM   4295  HW1 SOL X1468      37.870  13.620  25.060  1.00  0.00           H
ATOM   4296  HW2 SOL X1468      38.600  12.690  26.010  1.00  0.00           H
ATOM   4297  OW  SOL X1469     102.550 109.420   8.000  1.00  0.00           O
ATOM   4298  HW1 SOL X1469     102.010 109.000   8.660  1.00  0.00           H
ATOM   4299  HW2 SOL X1469     102.850 110.230   8.410  1.00  0.00           H
ATOM   4300  OW  SOL X1470     106.430   5.960  39.990  1.00  0.00           O
ATOM   4301  HW1 SOL X1470     106.330   6.320  40.880  1.00  0.00           H
ATOM   4302  HW2 SOL X1470     107.290   5.540  40.000  1.00  0.00           H
ATOM   4303  OW  SOL X1471      95.010  43.930  36.170  1.00  0.00           O
ATOM   4304  HW1 SOL X1471      94.480  43.990  36.960  1.00  0.00           H
ATOM   4305  HW2 SOL X1471      95.070  44.840  35.860  1.00  0.00           H
ATOM   4306  OW  SOL X1472      19.800  86.260 129.130  1.00  0.00           O
ATOM   4307  HW1 SOL X1472      20.170  86.000 128.290  1.00  0.00           H
ATOM   4308  HW2 SOL X1472      19.900  85.480 129.680  1.00  0.00           H
ATOM   4309  OW  SOL X1473      90.130  49.710  28.790  1.00  0.00           O
ATOM   4310  HW1 SOL X1473      90.480  49.060  29.400  1.00  0.00           H
ATOM   4311  HW2 SOL X1473      90.880  50.260  28.580  1.00  0.00           H
ATOM   4312  OW  SOL X1474      56.060  74.370 122.750  1.00  0.00           O
ATOM   4313  HW1 SOL X1474      55.200  74.270 123.180  1.00  0.00           H
ATOM   4314  HW2 SOL X1474      56.280  75.290 122.890  1.00  0.00           H
ATOM   4315  OW  SOL X1475      66.000  94.460  14.080  1.00  0.00           O
ATOM   4316  HW1 SOL X1475      65.600  95.260  14.420  1.00  0.00           H
ATOM   4317  HW2 SOL X1475      66.390  94.040  14.840  1.00  0.00           H
ATOM   4318  OW  SOL X1476      70.060  20.630  22.220  1.00  0.00           O
ATOM   4319  HW1 SOL X1476      70.200  19.730  21.930  1.00  0.00           H
ATOM   4320  HW2 SOL X1476      70.350  21.170  21.480  1.00  0.00           H
ATOM   4321  OW  SOL X1477      48.210  20.760  45.410  1.00  0.00           O
ATOM   4322  HW1 SOL X1477      47.640  20.880  44.660  1.00  0.00           H
ATOM   4323  HW2 SOL X1477      49.060  21.100  45.130  1.00  0.00           H
ATOM   4324  OW  SOL X1478      67.790  89.660  58.990  1.00  0.00           O
ATOM   4325  HW1 SOL X1478      68.160  90.530  59.110  1.00  0.00           H
ATOM   4326  HW2 SOL X1478      67.000  89.800  58.470  1.00  0.00           H
ATOM   4327  OW  SOL X1479      20.350  95.900 126.070  1.00  0.00           O
ATOM   4328  HW1 SOL X1479      20.050  95.410 126.840  1.00  0.00           H
ATOM   4329  HW2 SOL X1479      19.560  96.340 125.750  1.00  0.00           H
ATOM   4330  OW  SOL X1480     109.150  39.230   2.360  1.00  0.00           O
ATOM   4331  HW1 SOL X1480     109.390  39.710   3.150  1.00  0.00           H
ATOM   4332  HW2 SOL X1480     108.470  39.770   1.960  1.00  0.00           H
ATOM   4333  OW  SOL X1481      50.140  53.870  45.550  1.00  0.00           O
ATOM   4334  HW1 SOL X1481      50.800  54.450  45.170  1.00  0.00           H
ATOM   4335  HW2 SOL X1481      49.380  54.430  45.700  1.00  0.00           H
ATOM   4336  OW  SOL X1482      61.260  52.810 144.020  1.00  0.00           O
ATOM   4337  HW1 SOL X1482      61.010  53.710 143.810  1.00  0.00           H
ATOM   4338  HW2 SOL X1482      60.610  52.260 143.570  1.00  0.00           H
ATOM   4339  OW  SOL X1483      45.340  88.980  33.830  1.00  0.00           O
ATOM   4340  HW1 SOL X1483      44.740  88.260  33.660  1.00  0.00           H
ATOM   4341  HW2 SOL X1483      46.120  88.560  34.200  1.00  0.00           H
ATOM   4342  OW  SOL X1484      13.240 109.910  48.890  1.00  0.00           O
ATOM   4343  HW1 SOL X1484      14.160 110.140  48.810  1.00  0.00           H
ATOM   4344  HW2 SOL X1484      13.230 109.040  49.270  1.00  0.00           H
ATOM   4345  OW  SOL X1485      64.380  60.890 131.000  1.00  0.00           O
ATOM   4346  HW1 SOL X1485      63.700  60.420 131.480  1.00  0.00           H
ATOM   4347  HW2 SOL X1485      64.180  61.810 131.160  1.00  0.00           H
ATOM   4348  OW  SOL X1486       0.460  30.440  14.210  1.00  0.00           O
ATOM   4349  HW1 SOL X1486     110.220  30.510  14.410  1.00  0.00           H
ATOM   4350  HW2 SOL X1486       0.810  31.300  14.440  1.00  0.00           H
ATOM   4351  OW  SOL X1487      14.890  86.450  40.920  1.00  0.00           O
ATOM   4352  HW1 SOL X1487      14.580  87.200  40.400  1.00  0.00           H
ATOM   4353  HW2 SOL X1487      15.710  86.200  40.490  1.00  0.00           H
ATOM   4354  OW  SOL X1488      69.490  39.010 145.070  1.00  0.00           O
ATOM   4355  HW1 SOL X1488      69.750  38.890 144.160  1.00  0.00           H
ATOM   4356  HW2 SOL X1488      70.200  39.540 145.450  1.00  0.00           H
ATOM   4357  OW  SOL X1489      68.870  61.730 146.220  1.00  0.00           O
ATOM   4358  HW1 SOL X1489      69.070  60.910 145.780  1.00  0.00           H
ATOM   4359  HW2 SOL X1489      69.300  61.660 147.070  1.00  0.00           H
ATOM   4360  OW  SOL X1490     103.470  39.730  54.440  1.00  0.00           O
ATOM   4361  HW1 SOL X1490     104.200  39.560  55.040  1.00  0.00           H
ATOM   4362  HW2 SOL X1490     103.200  40.630  54.620  1.00  0.00           H
ATOM   4363  OW  SOL X1491      22.190  73.680   1.980  1.00  0.00           O
ATOM   4364  HW1 SOL X1491      23.100  73.380   2.040  1.00  0.00           H
ATOM   4365  HW2 SOL X1491      21.930  73.430   1.090  1.00  0.00           H
ATOM   4366  OW  SOL X1492      87.250  34.920  55.360  1.00  0.00           O
ATOM   4367  HW1 SOL X1492      86.790  34.150  55.690  1.00  0.00           H
ATOM   4368  HW2 SOL X1492      87.560  34.660  54.490  1.00  0.00           H
ATOM   4369  OW  SOL X1493      82.420   7.130  59.040  1.00  0.00           O
ATOM   4370  HW1 SOL X1493      83.140   7.420  58.480  1.00  0.00           H
ATOM   4371  HW2 SOL X1493      82.740   6.320  59.440  1.00  0.00           H
ATOM   4372  OW  SOL X1494      81.370   0.350  50.920  1.00  0.00           O
ATOM   4373  HW1 SOL X1494      81.540 110.640  51.770  1.00  0.00           H
ATOM   4374  HW2 SOL X1494      80.440   0.210  50.760  1.00  0.00           H
ATOM   4375  OW  SOL X1495      58.060  32.800  50.940  1.00  0.00           O
ATOM   4376  HW1 SOL X1495      57.740  33.670  51.190  1.00  0.00           H
ATOM   4377  HW2 SOL X1495      57.850  32.240  51.680  1.00  0.00           H
ATOM   4378  OW  SOL X1496      75.080 110.150  52.550  1.00  0.00           O
ATOM   4379  HW1 SOL X1496      75.140   0.030  51.780  1.00  0.00           H
ATOM   4380  HW2 SOL X1496      75.960 110.160  52.920  1.00  0.00           H
ATOM   4381  OW  SOL X1497      53.900  78.050  42.750  1.00  0.00           O
ATOM   4382  HW1 SOL X1497      53.850  78.920  42.340  1.00  0.00           H
ATOM   4383  HW2 SOL X1497      53.170  77.560  42.370  1.00  0.00           H
ATOM   4384  OW  SOL X1498      35.130   3.610  27.350  1.00  0.00           O
ATOM   4385  HW1 SOL X1498      34.790   3.020  28.030  1.00  0.00           H
ATOM   4386  HW2 SOL X1498      35.220   3.040  26.580  1.00  0.00           H
ATOM   4387  OW  SOL X1499      81.460  81.150  14.790  1.00  0.00           O
ATOM   4388  HW1 SOL X1499      81.940  81.490  15.540  1.00  0.00           H
ATOM   4389  HW2 SOL X1499      82.080  80.560  14.360  1.00  0.00           H
ATOM   4390  OW  SOL X1500      55.000  13.520  11.470  1.00  0.00           O
ATOM   4391  HW1 SOL X1500      55.460  13.570  10.630  1.00  0.00           H
ATOM   4392  HW2 SOL X1500      55.280  12.690  11.860  1.00  0.00           H
ATOM   4393  OW  SOL X1501      94.770  60.080  36.480  1.00  0.00           O
ATOM   4394  HW1 SOL X1501      95.620  59.710  36.240  1.00  0.00           H
ATOM   4395  HW2 SOL X1501      94.310  60.160  35.640  1.00  0.00           H
ATOM   4396  OW  SOL X1502      62.860  78.910   7.800  1.00  0.00           O
ATOM   4397  HW1 SOL X1502      62.160  78.880   7.150  1.00  0.00           H
ATOM   4398  HW2 SOL X1502      62.420  79.160   8.610  1.00  0.00           H
ATOM   4399  OW  SOL X1503      27.630  21.590  52.540  1.00  0.00           O
ATOM   4400  HW1 SOL X1503      28.000  20.950  53.150  1.00  0.00           H
ATOM   4401  HW2 SOL X1503      27.890  22.440  52.900  1.00  0.00           H
ATOM   4402  OW  SOL X1504      89.220  68.570  28.230  1.00  0.00           O
ATOM   4403  HW1 SOL X1504      88.320  68.280  28.330  1.00  0.00           H
ATOM   4404  HW2 SOL X1504      89.160  69.440  27.840  1.00  0.00           H
ATOM   4405  OW  SOL X1505      79.570  15.330  20.350  1.00  0.00           O
ATOM   4406  HW1 SOL X1505      79.900  14.460  20.560  1.00  0.00           H
ATOM   4407  HW2 SOL X1505      78.980  15.550  21.070  1.00  0.00           H
ATOM   4408  OW  SOL X1506      45.960  19.250  17.600  1.00  0.00           O
ATOM   4409  HW1 SOL X1506      46.030  18.360  17.260  1.00  0.00           H
ATOM   4410  HW2 SOL X1506      45.020  19.380  17.730  1.00  0.00           H
ATOM   4411  OW  SOL X1507      70.600  99.690 126.530  1.00  0.00           O
ATOM   4412  HW1 SOL X1507      69.950  99.390 127.170  1.00  0.00           H
ATOM   4413  HW2 SOL X1507      70.070  99.940 125.760  1.00  0.00           H
ATOM   4414  OW  SOL X1508      84.050  95.420 145.470  1.00  0.00           O
ATOM   4415  HW1 SOL X1508      83.880  94.680 144.890  1.00  0.00           H
ATOM   4416  HW2 SOL X1508      83.440  96.100 145.180  1.00  0.00           H
ATOM   4417  OW  SOL X1509      85.660  21.810  14.380  1.00  0.00           O
ATOM   4418  HW1 SOL X1509      85.960  22.430  13.720  1.00  0.00           H
ATOM   4419  HW2 SOL X1509      84.730  21.680  14.190  1.00  0.00           H
ATOM   4420  OW  SOL X1510      53.670  16.890  29.670  1.00  0.00           O
ATOM   4421  HW1 SOL X1510      53.970  17.600  29.100  1.00  0.00           H
ATOM   4422  HW2 SOL X1510      53.710  17.250  30.550  1.00  0.00           H
ATOM   4423  OW  SOL X1511       0.410  17.140  97.570  1.00  0.00           O
ATOM   4424  HW1 SOL X1511       1.320  16.840  97.620  1.00  0.00           H
ATOM   4425  HW2 SOL X1511       0.380  17.690  96.780  1.00  0.00           H
ATOM   4426  OW  SOL X1512       7.020   0.210   1.350  1.00  0.00           O
ATOM   4427  HW1 SOL X1512       7.060   1.090   1.710  1.00  0.00           H
ATOM   4428  HW2 SOL X1512       7.090   0.330   0.400  1.00  0.00           H
ATOM   4429  OW  SOL X1513      76.540 103.540  54.470  1.00  0.00           O
ATOM   4430  HW1 SOL X1513      77.210 103.580  55.150  1.00  0.00           H
ATOM   4431  HW2 SOL X1513      76.420 102.600  54.310  1.00  0.00           H
ATOM   4432  OW  SOL X1514      37.320  15.670  18.200  1.00  0.00           O
ATOM   4433  HW1 SOL X1514      37.050  14.930  17.670  1.00  0.00           H
ATOM   4434  HW2 SOL X1514      36.580  15.820  18.790  1.00  0.00           H
ATOM   4435  OW  SOL X1515      92.690  51.520  47.780  1.00  0.00           O
ATOM   4436  HW1 SOL X1515      92.670  52.070  48.560  1.00  0.00           H
ATOM   4437  HW2 SOL X1515      93.360  51.920  47.220  1.00  0.00           H
ATOM   4438  OW  SOL X1516      70.560  56.490  40.440  1.00  0.00           O
ATOM   4439  HW1 SOL X1516      70.570  57.420  40.180  1.00  0.00           H
ATOM   4440  HW2 SOL X1516      70.550  56.510  41.390  1.00  0.00           H
ATOM   4441  OW  SOL X1517      33.820   3.910  59.470  1.00  0.00           O
ATOM   4442  HW1 SOL X1517      34.250   4.700  59.800  1.00  0.00           H
ATOM   4443  HW2 SOL X1517      33.170   4.230  58.850  1.00  0.00           H
ATOM   4444  OW  SOL X1518      46.660  85.750  15.320  1.00  0.00           O
ATOM   4445  HW1 SOL X1518      45.940  86.210  15.750  1.00  0.00           H
ATOM   4446  HW2 SOL X1518      46.370  84.840  15.270  1.00  0.00           H
ATOM   4447  OW  SOL X1519      93.100  40.000  52.900  1.00  0.00           O
ATOM   4448  HW1 SOL X1519      92.970  40.720  53.520  1.00  0.00           H
ATOM   4449  HW2 SOL X1519      93.980  39.680  53.100  1.00  0.00           H
ATOM   4450  OW  SOL X1520      99.640   6.180  42.440  1.00  0.00           O
ATOM   4451  HW1 SOL X1520      99.310   5.340  42.140  1.00  0.00           H
ATOM   4452  HW2 SOL X1520     100.560   6.190  42.170  1.00  0.00           H
ATOM   4453  OW  SOL X1521      10.980  53.840  45.640  1.00  0.00           O
ATOM   4454  HW1 SOL X1521      10.970  53.130  46.280  1.00  0.00           H
ATOM   4455  HW2 SOL X1521      11.910  54.020  45.480  1.00  0.00           H
ATOM   4456  OW  SOL X1522      12.960  72.340  40.350  1.00  0.00           O
ATOM   4457  HW1 SOL X1522      12.370  72.730  39.700  1.00  0.00           H
ATOM   4458  HW2 SOL X1522      12.450  72.300  41.150  1.00  0.00           H
ATOM   4459  OW  SOL X1523      43.100  17.660  50.640  1.00  0.00           O
ATOM   4460  HW1 SOL X1523      43.820  17.600  50.020  1.00  0.00           H
ATOM   4461  HW2 SOL X1523      42.510  16.940  50.410  1.00  0.00           H
ATOM   4462  OW  SOL X1524      20.920  38.840  54.020  1.00  0.00           O
ATOM   4463  HW1 SOL X1524      20.960  39.350  54.820  1.00  0.00           H
ATOM   4464  HW2 SOL X1524      20.350  38.100  54.230  1.00  0.00           H
ATOM   4465  OW  SOL X1525      51.870   3.100  45.120  1.00  0.00           O
ATOM   4466  HW1 SOL X1525      51.040   3.380  45.500  1.00  0.00           H
ATOM   4467  HW2 SOL X1525      52.340   3.920  44.950  1.00  0.00           H
ATOM   4468  OW  SOL X1526      51.040  72.630 141.680  1.00  0.00           O
ATOM   4469  HW1 SOL X1526      51.390  72.500 140.800  1.00  0.00           H
ATOM   4470  HW2 SOL X1526      51.560  72.060 142.240  1.00  0.00           H
ATOM   4471  OW  SOL X1527      88.770  35.830  27.420  1.00  0.00           O
ATOM   4472  HW1 SOL X1527      89.010  36.310  26.630  1.00  0.00           H
ATOM   4473  HW2 SOL X1527      87.820  35.780  27.390  1.00  0.00           H
ATOM   4474  OW  SOL X1528      42.350  81.620  22.770  1.00  0.00           O
ATOM   4475  HW1 SOL X1528      42.490  82.360  23.350  1.00  0.00           H
ATOM   4476  HW2 SOL X1528      43.130  81.590  22.220  1.00  0.00           H
ATOM   4477  OW  SOL X1529      25.990  58.420 144.370  1.00  0.00           O
ATOM   4478  HW1 SOL X1529      25.290  58.010 143.870  1.00  0.00           H
ATOM   4479  HW2 SOL X1529      26.330  59.100 143.790  1.00  0.00           H
ATOM   4480  OW  SOL X1530      22.290  51.390  45.390  1.00  0.00           O
ATOM   4481  HW1 SOL X1530      22.830  51.640  44.650  1.00  0.00           H
ATOM   4482  HW2 SOL X1530      22.890  51.350  46.140  1.00  0.00           H
ATOM   4483  OW  SOL X1531     104.030  47.070  20.340  1.00  0.00           O
ATOM   4484  HW1 SOL X1531     104.790  47.530  20.690  1.00  0.00           H
ATOM   4485  HW2 SOL X1531     104.390  46.420  19.750  1.00  0.00           H
ATOM   4486  OW  SOL X1532      96.380  25.200  45.460  1.00  0.00           O
ATOM   4487  HW1 SOL X1532      97.060  25.850  45.600  1.00  0.00           H
ATOM   4488  HW2 SOL X1532      96.850  24.370  45.430  1.00  0.00           H
ATOM   4489  OW  SOL X1533      23.770  65.230 133.850  1.00  0.00           O
ATOM   4490  HW1 SOL X1533      24.450  64.570 133.980  1.00  0.00           H
ATOM   4491  HW2 SOL X1533      23.270  65.220 134.660  1.00  0.00           H
ATOM   4492  OW  SOL X1534      56.550   1.340  33.500  1.00  0.00           O
ATOM   4493  HW1 SOL X1534      57.230   0.990  34.080  1.00  0.00           H
ATOM   4494  HW2 SOL X1534      55.960   0.600  33.350  1.00  0.00           H
ATOM   4495  OW  SOL X1535      82.400  90.360   9.090  1.00  0.00           O
ATOM   4496  HW1 SOL X1535      82.190  89.990   9.950  1.00  0.00           H
ATOM   4497  HW2 SOL X1535      81.710  91.000   8.930  1.00  0.00           H
ATOM   4498  OW  SOL X1536      87.050  38.160   5.560  1.00  0.00           O
ATOM   4499  HW1 SOL X1536      87.920  37.760   5.540  1.00  0.00           H
ATOM   4500  HW2 SOL X1536      87.170  38.980   6.040  1.00  0.00           H
ATOM   4501  OW  SOL X1537     103.660  36.260 147.140  1.00  0.00           O
ATOM   4502  HW1 SOL X1537     104.450  36.730 146.920  1.00  0.00           H
ATOM   4503  HW2 SOL X1537     103.620  36.290   0.500  1.00  0.00           H
ATOM   4504  OW  SOL X1538      36.250   1.620  63.330  1.00  0.00           O
ATOM   4505  HW1 SOL X1538      35.460   2.060  63.660  1.00  0.00           H
ATOM   4506  HW2 SOL X1538      36.640   2.260  62.730  1.00  0.00           H
ATOM   4507  OW  SOL X1539      47.890  32.470 133.930  1.00  0.00           O
ATOM   4508  HW1 SOL X1539      48.820  32.680 133.860  1.00  0.00           H
ATOM   4509  HW2 SOL X1539      47.500  32.860 133.140  1.00  0.00           H
ATOM   4510  OW  SOL X1540      33.130  31.870  33.340  1.00  0.00           O
ATOM   4511  HW1 SOL X1540      32.660  32.530  32.820  1.00  0.00           H
ATOM   4512  HW2 SOL X1540      33.020  31.060  32.850  1.00  0.00           H
ATOM   4513  OW  SOL X1541      97.570  23.320  35.600  1.00  0.00           O
ATOM   4514  HW1 SOL X1541      96.750  22.830  35.610  1.00  0.00           H
ATOM   4515  HW2 SOL X1541      97.440  24.040  36.220  1.00  0.00           H
ATOM   4516  OW  SOL X1542       0.160  65.380  50.590  1.00  0.00           O
ATOM   4517  HW1 SOL X1542     110.140  65.680  50.030  1.00  0.00           H
ATOM   4518  HW2 SOL X1542       0.530  66.180  50.960  1.00  0.00           H
ATOM   4519  OW  SOL X1543      19.530  47.570  16.150  1.00  0.00           O
ATOM   4520  HW1 SOL X1543      19.830  47.050  15.400  1.00  0.00           H
ATOM   4521  HW2 SOL X1543      19.860  47.110  16.920  1.00  0.00           H
ATOM   4522  OW  SOL X1544      34.730   1.220 116.230  1.00  0.00           O
ATOM   4523  HW1 SOL X1544      35.510   0.700 116.050  1.00  0.00           H
ATOM   4524  HW2 SOL X1544      34.000   0.630 116.020  1.00  0.00           H
ATOM   4525  OW  SOL X1545      55.680  47.820   1.880  1.00  0.00           O
ATOM   4526  HW1 SOL X1545      55.350  47.020   1.470  1.00  0.00           H
ATOM   4527  HW2 SOL X1545      55.530  47.700   2.810  1.00  0.00           H
ATOM   4528  OW  SOL X1546      40.750  60.800  34.900  1.00  0.00           O
ATOM   4529  HW1 SOL X1546      39.870  61.160  34.760  1.00  0.00           H
ATOM   4530  HW2 SOL X1546      41.040  60.530  34.030  1.00  0.00           H
ATOM   4531  OW  SOL X1547      10.000  85.800 144.270  1.00  0.00           O
ATOM   4532  HW1 SOL X1547       9.660  84.970 143.920  1.00  0.00           H
ATOM   4533  HW2 SOL X1547      10.680  86.060 143.660  1.00  0.00           H
ATOM   4534  OW  SOL X1548       0.910  81.400  38.100  1.00  0.00           O
ATOM   4535  HW1 SOL X1548       1.580  82.070  38.260  1.00  0.00           H
ATOM   4536  HW2 SOL X1548       0.080  81.880  38.110  1.00  0.00           H
ATOM   4537  OW  SOL X1549      53.700  11.250  47.530  1.00  0.00           O
ATOM   4538  HW1 SOL X1549      54.330  11.550  48.190  1.00  0.00           H
ATOM   4539  HW2 SOL X1549      52.960  10.910  48.040  1.00  0.00           H
ATOM   4540  OW  SOL X1550       1.860  27.820  56.920  1.00  0.00           O
ATOM   4541  HW1 SOL X1550       2.050  27.080  57.500  1.00  0.00           H
ATOM   4542  HW2 SOL X1550       2.490  27.730  56.200  1.00  0.00           H
ATOM   4543  OW  SOL X1551       6.990   5.030  29.200  1.00  0.00           O
ATOM   4544  HW1 SOL X1551       6.450   5.730  29.570  1.00  0.00           H
ATOM   4545  HW2 SOL X1551       7.840   5.430  29.050  1.00  0.00           H
ATOM   4546  OW  SOL X1552      86.680  63.150  37.360  1.00  0.00           O
ATOM   4547  HW1 SOL X1552      86.580  63.310  38.290  1.00  0.00           H
ATOM   4548  HW2 SOL X1552      87.130  62.310  37.310  1.00  0.00           H
ATOM   4549  OW  SOL X1553       0.970  26.360  21.050  1.00  0.00           O
ATOM   4550  HW1 SOL X1553       0.030  26.540  20.940  1.00  0.00           H
ATOM   4551  HW2 SOL X1553       1.360  27.210  21.230  1.00  0.00           H
ATOM   4552  OW  SOL X1554      63.740  54.760  28.290  1.00  0.00           O
ATOM   4553  HW1 SOL X1554      62.990  54.920  27.720  1.00  0.00           H
ATOM   4554  HW2 SOL X1554      64.440  55.290  27.920  1.00  0.00           H
ATOM   4555  OW  SOL X1555      66.310  49.680  36.470  1.00  0.00           O
ATOM   4556  HW1 SOL X1555      66.000  49.050  35.820  1.00  0.00           H
ATOM   4557  HW2 SOL X1555      65.950  50.520  36.180  1.00  0.00           H
ATOM   4558  OW  SOL X1556      84.810   5.930  52.360  1.00  0.00           O
ATOM   4559  HW1 SOL X1556      85.120   5.250  52.970  1.00  0.00           H
ATOM   4560  HW2 SOL X1556      84.000   5.580  52.010  1.00  0.00           H
ATOM   4561  OW  SOL X1557      47.710  72.600  44.690  1.00  0.00           O
ATOM   4562  HW1 SOL X1557      48.670  72.550  44.600  1.00  0.00           H
ATOM   4563  HW2 SOL X1557      47.530  72.300  45.580  1.00  0.00           H
ATOM   4564  OW  SOL X1558     102.590  17.720  15.550  1.00  0.00           O
ATOM   4565  HW1 SOL X1558     103.030  16.880  15.670  1.00  0.00           H
ATOM   4566  HW2 SOL X1558     102.200  17.670  14.670  1.00  0.00           H
ATOM   4567  OW  SOL X1559      74.530  57.480 144.950  1.00  0.00           O
ATOM   4568  HW1 SOL X1559      75.320  58.020 144.850  1.00  0.00           H
ATOM   4569  HW2 SOL X1559      74.820  56.710 145.440  1.00  0.00           H
ATOM   4570  OW  SOL X1560      72.040  63.500   5.530  1.00  0.00           O
ATOM   4571  HW1 SOL X1560      72.820  63.340   6.060  1.00  0.00           H
ATOM   4572  HW2 SOL X1560      71.550  62.680   5.570  1.00  0.00           H
ATOM   4573  OW  SOL X1561      84.820  85.180 124.230  1.00  0.00           O
ATOM   4574  HW1 SOL X1561      85.710  84.840 124.300  1.00  0.00           H
ATOM   4575  HW2 SOL X1561      84.600  85.440 125.130  1.00  0.00           H
ATOM   4576  OW  SOL X1562     106.530   9.660 140.820  1.00  0.00           O
ATOM   4577  HW1 SOL X1562     106.640  10.570 140.540  1.00  0.00           H
ATOM   4578  HW2 SOL X1562     105.840   9.700 141.480  1.00  0.00           H
ATOM   4579  OW  SOL X1563      45.080  10.440  26.350  1.00  0.00           O
ATOM   4580  HW1 SOL X1563      45.150  11.080  27.050  1.00  0.00           H
ATOM   4581  HW2 SOL X1563      44.610  10.900  25.650  1.00  0.00           H
ATOM   4582  OW  SOL X1564      13.420 108.500  60.270  1.00  0.00           O
ATOM   4583  HW1 SOL X1564      13.140 107.730  60.770  1.00  0.00           H
ATOM   4584  HW2 SOL X1564      13.190 109.240  60.820  1.00  0.00           H
ATOM   4585  OW  SOL X1565      76.690  38.360   6.990  1.00  0.00           O
ATOM   4586  HW1 SOL X1565      76.410  38.040   7.850  1.00  0.00           H
ATOM   4587  HW2 SOL X1565      76.970  37.570   6.520  1.00  0.00           H
ATOM   4588  OW  SOL X1566      32.100  87.380  34.890  1.00  0.00           O
ATOM   4589  HW1 SOL X1566      32.380  88.010  35.550  1.00  0.00           H
ATOM   4590  HW2 SOL X1566      32.030  86.550  35.370  1.00  0.00           H
ATOM   4591  OW  SOL X1567      15.650  53.020  29.560  1.00  0.00           O
ATOM   4592  HW1 SOL X1567      15.600  53.970  29.530  1.00  0.00           H
ATOM   4593  HW2 SOL X1567      15.460  52.730  28.670  1.00  0.00           H
ATOM   4594  OW  SOL X1568      65.180 104.280  42.830  1.00  0.00           O
ATOM   4595  HW1 SOL X1568      64.300 104.050  43.130  1.00  0.00           H
ATOM   4596  HW2 SOL X1568      65.580 103.440  42.600  1.00  0.00           H
ATOM   4597  OW  SOL X1569     109.710  39.550  42.300  1.00  0.00           O
ATOM   4598  HW1 SOL X1569     109.760  39.570  43.260  1.00  0.00           H
ATOM   4599  HW2 SOL X1569     110.130  38.730  42.060  1.00  0.00           H
ATOM   4600  OW  SOL X1570       8.200  98.020  34.130  1.00  0.00           O
ATOM   4601  HW1 SOL X1570       7.770  97.210  33.870  1.00  0.00           H
ATOM   4602  HW2 SOL X1570       7.520  98.530  34.560  1.00  0.00           H
ATOM   4603  OW  SOL X1571      91.660  26.690  29.000  1.00  0.00           O
ATOM   4604  HW1 SOL X1571      92.410  26.110  29.160  1.00  0.00           H
ATOM   4605  HW2 SOL X1571      91.090  26.570  29.750  1.00  0.00           H
ATOM   4606  OW  SOL X1572      74.480   5.210   4.690  1.00  0.00           O
ATOM   4607  HW1 SOL X1572      75.390   5.000   4.880  1.00  0.00           H
ATOM   4608  HW2 SOL X1572      73.970   4.600   5.220  1.00  0.00           H
ATOM   4609  OW  SOL X1573      78.450  59.950  20.950  1.00  0.00           O
ATOM   4610  HW1 SOL X1573      79.310  59.960  21.350  1.00  0.00           H
ATOM   4611  HW2 SOL X1573      78.090  60.820  21.110  1.00  0.00           H
ATOM   4612  OW  SOL X1574      99.310  40.090 126.620  1.00  0.00           O
ATOM   4613  HW1 SOL X1574      99.500  40.320 127.530  1.00  0.00           H
ATOM   4614  HW2 SOL X1574     100.140  39.730 126.290  1.00  0.00           H
ATOM   4615  OW  SOL X1575      49.730  97.990 140.310  1.00  0.00           O
ATOM   4616  HW1 SOL X1575      50.050  98.700 140.860  1.00  0.00           H
ATOM   4617  HW2 SOL X1575      49.880  97.200 140.830  1.00  0.00           H
ATOM   4618  OW  SOL X1576      21.240  14.410  48.420  1.00  0.00           O
ATOM   4619  HW1 SOL X1576      21.500  14.140  47.540  1.00  0.00           H
ATOM   4620  HW2 SOL X1576      20.330  14.690  48.320  1.00  0.00           H
ATOM   4621  OW  SOL X1577      95.920  60.790  48.930  1.00  0.00           O
ATOM   4622  HW1 SOL X1577      96.410  60.220  49.520  1.00  0.00           H
ATOM   4623  HW2 SOL X1577      95.630  60.220  48.220  1.00  0.00           H
ATOM   4624  OW  SOL X1578      76.890  17.240  27.460  1.00  0.00           O
ATOM   4625  HW1 SOL X1578      77.230  17.390  28.340  1.00  0.00           H
ATOM   4626  HW2 SOL X1578      76.100  17.780  27.410  1.00  0.00           H
ATOM   4627  OW  SOL X1579      96.260  19.770  57.550  1.00  0.00           O
ATOM   4628  HW1 SOL X1579      96.740  20.590  57.690  1.00  0.00           H
ATOM   4629  HW2 SOL X1579      96.560  19.460  56.700  1.00  0.00           H
ATOM   4630  OW  SOL X1580     106.840  70.350  19.210  1.00  0.00           O
ATOM   4631  HW1 SOL X1580     106.330  71.090  19.550  1.00  0.00           H
ATOM   4632  HW2 SOL X1580     106.520  69.600  19.700  1.00  0.00           H
ATOM   4633  OW  SOL X1581      26.030  57.050  31.230  1.00  0.00           O
ATOM   4634  HW1 SOL X1581      25.270  56.480  31.370  1.00  0.00           H
ATOM   4635  HW2 SOL X1581      26.130  57.080  30.280  1.00  0.00           H
ATOM   4636  OW  SOL X1582       7.570 101.880  43.180  1.00  0.00           O
ATOM   4637  HW1 SOL X1582       7.280 102.780  43.320  1.00  0.00           H
ATOM   4638  HW2 SOL X1582       7.510 101.470  44.050  1.00  0.00           H
ATOM   4639  OW  SOL X1583      37.660  77.920  47.200  1.00  0.00           O
ATOM   4640  HW1 SOL X1583      37.440  77.870  48.130  1.00  0.00           H
ATOM   4641  HW2 SOL X1583      36.840  78.180  46.770  1.00  0.00           H
ATOM   4642  OW  SOL X1584      20.330   1.290  17.970  1.00  0.00           O
ATOM   4643  HW1 SOL X1584      20.850   0.620  18.410  1.00  0.00           H
ATOM   4644  HW2 SOL X1584      20.860   2.080  18.020  1.00  0.00           H
ATOM   4645  OW  SOL X1585      44.770  63.350  41.340  1.00  0.00           O
ATOM   4646  HW1 SOL X1585      44.600  62.910  42.180  1.00  0.00           H
ATOM   4647  HW2 SOL X1585      45.160  64.190  41.580  1.00  0.00           H
ATOM   4648  OW  SOL X1586       0.720  57.300 104.930  1.00  0.00           O
ATOM   4649  HW1 SOL X1586       0.420  56.530 104.450  1.00  0.00           H
ATOM   4650  HW2 SOL X1586       1.560  57.530 104.530  1.00  0.00           H
ATOM   4651  OW  SOL X1587      10.890  52.220  15.140  1.00  0.00           O
ATOM   4652  HW1 SOL X1587      11.800  52.440  14.940  1.00  0.00           H
ATOM   4653  HW2 SOL X1587      10.410  53.030  14.990  1.00  0.00           H
ATOM   4654  OW  SOL X1588      24.340  28.760  53.310  1.00  0.00           O
ATOM   4655  HW1 SOL X1588      24.550  28.550  52.400  1.00  0.00           H
ATOM   4656  HW2 SOL X1588      24.920  29.500  53.520  1.00  0.00           H
ATOM   4657  OW  SOL X1589      29.160 108.290  54.570  1.00  0.00           O
ATOM   4658  HW1 SOL X1589      30.020 108.510  54.910  1.00  0.00           H
ATOM   4659  HW2 SOL X1589      29.180 107.350  54.430  1.00  0.00           H
ATOM   4660  OW  SOL X1590      22.530  90.360  48.120  1.00  0.00           O
ATOM   4661  HW1 SOL X1590      22.830  91.150  47.670  1.00  0.00           H
ATOM   4662  HW2 SOL X1590      21.680  90.610  48.500  1.00  0.00           H
ATOM   4663  OW  SOL X1591      62.100   7.940 131.170  1.00  0.00           O
ATOM   4664  HW1 SOL X1591      62.940   8.170 130.770  1.00  0.00           H
ATOM   4665  HW2 SOL X1591      62.340   7.450 131.960  1.00  0.00           H
ATOM   4666  OW  SOL X1592      98.320  39.560  29.660  1.00  0.00           O
ATOM   4667  HW1 SOL X1592      98.660  40.220  30.270  1.00  0.00           H
ATOM   4668  HW2 SOL X1592      98.580  39.880  28.790  1.00  0.00           H
ATOM   4669  OW  SOL X1593      28.630  17.300  41.510  1.00  0.00           O
ATOM   4670  HW1 SOL X1593      28.790  17.440  40.570  1.00  0.00           H
ATOM   4671  HW2 SOL X1593      27.700  17.510  41.630  1.00  0.00           H
ATOM   4672  OW  SOL X1594      62.670 101.640 143.230  1.00  0.00           O
ATOM   4673  HW1 SOL X1594      62.540 101.580 142.290  1.00  0.00           H
ATOM   4674  HW2 SOL X1594      63.570 101.330 143.370  1.00  0.00           H
ATOM   4675  OW  SOL X1595      59.400   5.990 137.290  1.00  0.00           O
ATOM   4676  HW1 SOL X1595      58.510   6.350 137.290  1.00  0.00           H
ATOM   4677  HW2 SOL X1595      59.580   5.800 138.210  1.00  0.00           H
ATOM   4678  OW  SOL X1596       7.670  62.780  26.150  1.00  0.00           O
ATOM   4679  HW1 SOL X1596       7.410  63.440  26.800  1.00  0.00           H
ATOM   4680  HW2 SOL X1596       6.890  62.250  26.020  1.00  0.00           H
ATOM   4681  OW  SOL X1597      37.940  79.200  29.840  1.00  0.00           O
ATOM   4682  HW1 SOL X1597      37.170  79.260  30.410  1.00  0.00           H
ATOM   4683  HW2 SOL X1597      37.760  79.820  29.130  1.00  0.00           H
ATOM   4684  OW  SOL X1598      77.420  99.070  37.430  1.00  0.00           O
ATOM   4685  HW1 SOL X1598      77.890  98.600  36.730  1.00  0.00           H
ATOM   4686  HW2 SOL X1598      77.910  98.870  38.220  1.00  0.00           H
ATOM   4687  OW  SOL X1599      67.790  46.800  50.640  1.00  0.00           O
ATOM   4688  HW1 SOL X1599      68.040  46.940  49.730  1.00  0.00           H
ATOM   4689  HW2 SOL X1599      68.440  47.300  51.140  1.00  0.00           H
ATOM   4690  OW  SOL X1600       9.760  85.310  16.760  1.00  0.00           O
ATOM   4691  HW1 SOL X1600       9.560  84.380  16.650  1.00  0.00           H
ATOM   4692  HW2 SOL X1600      10.390  85.500  16.070  1.00  0.00           H
ATOM   4693  OW  SOL X1601      12.450  50.550  31.220  1.00  0.00           O
ATOM   4694  HW1 SOL X1601      11.610  50.880  31.550  1.00  0.00           H
ATOM   4695  HW2 SOL X1601      12.320  50.450  30.280  1.00  0.00           H
ATOM   4696  OW  SOL X1602      64.650  33.700 131.510  1.00  0.00           O
ATOM   4697  HW1 SOL X1602      65.170  32.940 131.250  1.00  0.00           H
ATOM   4698  HW2 SOL X1602      64.210  33.970 130.700  1.00  0.00           H
ATOM   4699  OW  SOL X1603      22.380  49.870  42.560  1.00  0.00           O
ATOM   4700  HW1 SOL X1603      21.640  49.350  42.250  1.00  0.00           H
ATOM   4701  HW2 SOL X1603      23.070  49.710  41.920  1.00  0.00           H
ATOM   4702  OW  SOL X1604       6.060  43.470  13.020  1.00  0.00           O
ATOM   4703  HW1 SOL X1604       6.990  43.330  12.850  1.00  0.00           H
ATOM   4704  HW2 SOL X1604       5.770  42.650  13.430  1.00  0.00           H
ATOM   4705  OW  SOL X1605      37.030  35.140  38.370  1.00  0.00           O
ATOM   4706  HW1 SOL X1605      36.540  35.950  38.500  1.00  0.00           H
ATOM   4707  HW2 SOL X1605      36.360  34.500  38.100  1.00  0.00           H
ATOM   4708  OW  SOL X1606      28.510  27.410  23.270  1.00  0.00           O
ATOM   4709  HW1 SOL X1606      28.450  28.340  23.060  1.00  0.00           H
ATOM   4710  HW2 SOL X1606      28.230  26.970  22.470  1.00  0.00           H
ATOM   4711  OW  SOL X1607      36.910  76.780  36.930  1.00  0.00           O
ATOM   4712  HW1 SOL X1607      36.900  76.760  35.970  1.00  0.00           H
ATOM   4713  HW2 SOL X1607      37.060  77.690  37.150  1.00  0.00           H
ATOM   4714  OW  SOL X1608       6.030   1.260  26.070  1.00  0.00           O
ATOM   4715  HW1 SOL X1608       5.700   0.480  26.520  1.00  0.00           H
ATOM   4716  HW2 SOL X1608       5.620   1.990  26.530  1.00  0.00           H
ATOM   4717  OW  SOL X1609      63.760   9.510  52.110  1.00  0.00           O
ATOM   4718  HW1 SOL X1609      62.890   9.890  51.990  1.00  0.00           H
ATOM   4719  HW2 SOL X1609      64.310  10.250  52.350  1.00  0.00           H
ATOM   4720  OW  SOL X1610       4.280  47.890  14.680  1.00  0.00           O
ATOM   4721  HW1 SOL X1610       3.780  47.540  13.950  1.00  0.00           H
ATOM   4722  HW2 SOL X1610       4.660  48.700  14.340  1.00  0.00           H
ATOM   4723  OW  SOL X1611      90.350  47.620  46.530  1.00  0.00           O
ATOM   4724  HW1 SOL X1611      90.280  47.700  45.580  1.00  0.00           H
ATOM   4725  HW2 SOL X1611      90.530  48.510  46.820  1.00  0.00           H
ATOM   4726  OW  SOL X1612      44.890  43.700 146.630  1.00  0.00           O
ATOM   4727  HW1 SOL X1612      45.220  44.580 146.820  1.00  0.00           H
ATOM   4728  HW2 SOL X1612      45.260  43.490 145.780  1.00  0.00           H
ATOM   4729  OW  SOL X1613      51.120  46.320  22.870  1.00  0.00           O
ATOM   4730  HW1 SOL X1613      51.370  47.240  22.930  1.00  0.00           H
ATOM   4731  HW2 SOL X1613      50.800  46.090  23.740  1.00  0.00           H
ATOM   4732  OW  SOL X1614      86.090   0.670  34.340  1.00  0.00           O
ATOM   4733  HW1 SOL X1614      86.830   0.550  33.760  1.00  0.00           H
ATOM   4734  HW2 SOL X1614      85.630 110.520  34.320  1.00  0.00           H
ATOM   4735  OW  SOL X1615      16.820  11.330  42.060  1.00  0.00           O
ATOM   4736  HW1 SOL X1615      16.830  12.290  42.020  1.00  0.00           H
ATOM   4737  HW2 SOL X1615      17.310  11.130  42.860  1.00  0.00           H
ATOM   4738  OW  SOL X1616      62.930  70.900  23.540  1.00  0.00           O
ATOM   4739  HW1 SOL X1616      62.470  71.180  24.330  1.00  0.00           H
ATOM   4740  HW2 SOL X1616      63.780  70.590  23.850  1.00  0.00           H
ATOM   4741  OW  SOL X1617      76.550  95.280  27.340  1.00  0.00           O
ATOM   4742  HW1 SOL X1617      76.340  94.500  27.850  1.00  0.00           H
ATOM   4743  HW2 SOL X1617      76.230  95.070  26.460  1.00  0.00           H
ATOM   4744  OW  SOL X1618     109.200  73.290  53.220  1.00  0.00           O
ATOM   4745  HW1 SOL X1618     108.420  73.840  53.240  1.00  0.00           H
ATOM   4746  HW2 SOL X1618     109.510  73.360  52.320  1.00  0.00           H
ATOM   4747  OW  SOL X1619       6.670   0.460  31.890  1.00  0.00           O
ATOM   4748  HW1 SOL X1619       6.790   0.080  31.010  1.00  0.00           H
ATOM   4749  HW2 SOL X1619       6.200   1.280  31.730  1.00  0.00           H
ATOM   4750  OW  SOL X1620      75.100  76.080 138.760  1.00  0.00           O
ATOM   4751  HW1 SOL X1620      75.900  75.930 138.260  1.00  0.00           H
ATOM   4752  HW2 SOL X1620      74.420  75.590 138.290  1.00  0.00           H
ATOM   4753  OW  SOL X1621      72.810  91.890  47.680  1.00  0.00           O
ATOM   4754  HW1 SOL X1621      73.130  91.090  48.090  1.00  0.00           H
ATOM   4755  HW2 SOL X1621      72.410  91.590  46.860  1.00  0.00           H
ATOM   4756  OW  SOL X1622      69.020  77.500  28.090  1.00  0.00           O
ATOM   4757  HW1 SOL X1622      69.110  77.170  28.990  1.00  0.00           H
ATOM   4758  HW2 SOL X1622      68.940  76.710  27.560  1.00  0.00           H
ATOM   4759  OW  SOL X1623       0.340  69.540  52.450  1.00  0.00           O
ATOM   4760  HW1 SOL X1623       0.940  68.790  52.480  1.00  0.00           H
ATOM   4761  HW2 SOL X1623       0.660  70.120  53.140  1.00  0.00           H
ATOM   4762  OW  SOL X1624      81.260  23.170   4.420  1.00  0.00           O
ATOM   4763  HW1 SOL X1624      82.200  22.990   4.330  1.00  0.00           H
ATOM   4764  HW2 SOL X1624      80.860  22.300   4.510  1.00  0.00           H
ATOM   4765  OW  SOL X1625      68.430  23.870  12.560  1.00  0.00           O
ATOM   4766  HW1 SOL X1625      68.940  23.090  12.780  1.00  0.00           H
ATOM   4767  HW2 SOL X1625      68.180  23.740  11.640  1.00  0.00           H
ATOM   4768  OW  SOL X1626      74.820  29.310  51.720  1.00  0.00           O
ATOM   4769  HW1 SOL X1626      75.100  29.330  50.800  1.00  0.00           H
ATOM   4770  HW2 SOL X1626      74.490  30.200  51.880  1.00  0.00           H
ATOM   4771  OW  SOL X1627       7.520  15.340  27.900  1.00  0.00           O
ATOM   4772  HW1 SOL X1627       8.150  15.620  27.230  1.00  0.00           H
ATOM   4773  HW2 SOL X1627       7.860  15.710  28.720  1.00  0.00           H
ATOM   4774  OW  SOL X1628      57.250 100.000  24.540  1.00  0.00           O
ATOM   4775  HW1 SOL X1628      56.720 100.500  23.910  1.00  0.00           H
ATOM   4776  HW2 SOL X1628      57.740 100.670  25.020  1.00  0.00           H
ATOM   4777  OW  SOL X1629      67.050  80.930 145.320  1.00  0.00           O
ATOM   4778  HW1 SOL X1629      66.180  80.570 145.180  1.00  0.00           H
ATOM   4779  HW2 SOL X1629      66.940  81.880 145.230  1.00  0.00           H
ATOM   4780  OW  SOL X1630       9.450  12.230  35.050  1.00  0.00           O
ATOM   4781  HW1 SOL X1630       9.590  11.300  35.210  1.00  0.00           H
ATOM   4782  HW2 SOL X1630       8.510  12.330  34.940  1.00  0.00           H
ATOM   4783  OW  SOL X1631      56.380  69.000   8.300  1.00  0.00           O
ATOM   4784  HW1 SOL X1631      56.670  69.600   7.620  1.00  0.00           H
ATOM   4785  HW2 SOL X1631      57.120  68.400   8.430  1.00  0.00           H
ATOM   4786  OW  SOL X1632     106.690 109.990  45.770  1.00  0.00           O
ATOM   4787  HW1 SOL X1632     106.730   0.250  45.740  1.00  0.00           H
ATOM   4788  HW2 SOL X1632     106.550 109.720  44.860  1.00  0.00           H
ATOM   4789  OW  SOL X1633      33.280  83.080  11.510  1.00  0.00           O
ATOM   4790  HW1 SOL X1633      32.520  83.450  11.950  1.00  0.00           H
ATOM   4791  HW2 SOL X1633      32.940  82.290  11.080  1.00  0.00           H
ATOM   4792  OW  SOL X1634      76.940  95.710  52.630  1.00  0.00           O
ATOM   4793  HW1 SOL X1634      76.850  96.040  51.730  1.00  0.00           H
ATOM   4794  HW2 SOL X1634      76.040  95.680  52.960  1.00  0.00           H
ATOM   4795  OW  SOL X1635      28.330  62.780  43.090  1.00  0.00           O
ATOM   4796  HW1 SOL X1635      28.200  63.720  43.210  1.00  0.00           H
ATOM   4797  HW2 SOL X1635      27.760  62.370  43.740  1.00  0.00           H
ATOM   4798  OW  SOL X1636      90.350  57.210 125.000  1.00  0.00           O
ATOM   4799  HW1 SOL X1636      90.380  57.180 124.040  1.00  0.00           H
ATOM   4800  HW2 SOL X1636      90.770  58.040 125.230  1.00  0.00           H
ATOM   4801  OW  SOL X1637      17.570   9.280  18.150  1.00  0.00           O
ATOM   4802  HW1 SOL X1637      18.210   9.830  17.690  1.00  0.00           H
ATOM   4803  HW2 SOL X1637      17.640   9.550  19.060  1.00  0.00           H
ATOM   4804  OW  SOL X1638      44.900 110.660  46.580  1.00  0.00           O
ATOM   4805  HW1 SOL X1638      44.820 109.730  46.360  1.00  0.00           H
ATOM   4806  HW2 SOL X1638      45.350 110.680  47.420  1.00  0.00           H
ATOM   4807  OW  SOL X1639      62.590  73.230  19.400  1.00  0.00           O
ATOM   4808  HW1 SOL X1639      63.110  73.770  20.000  1.00  0.00           H
ATOM   4809  HW2 SOL X1639      62.210  72.550  19.950  1.00  0.00           H
ATOM   4810  OW  SOL X1640      69.840  76.910  11.020  1.00  0.00           O
ATOM   4811  HW1 SOL X1640      69.290  77.660  10.810  1.00  0.00           H
ATOM   4812  HW2 SOL X1640      69.310  76.150  10.770  1.00  0.00           H
ATOM   4813  OW  SOL X1641      26.590  47.880  51.270  1.00  0.00           O
ATOM   4814  HW1 SOL X1641      27.250  47.930  50.570  1.00  0.00           H
ATOM   4815  HW2 SOL X1641      25.780  47.660  50.820  1.00  0.00           H
ATOM   4816  OW  SOL X1642      28.940   1.020  14.680  1.00  0.00           O
ATOM   4817  HW1 SOL X1642      29.550   1.740  14.520  1.00  0.00           H
ATOM   4818  HW2 SOL X1642      28.760   0.660  13.810  1.00  0.00           H
ATOM   4819  OW  SOL X1643      56.330  61.290  41.220  1.00  0.00           O
ATOM   4820  HW1 SOL X1643      55.550  61.530  40.720  1.00  0.00           H
ATOM   4821  HW2 SOL X1643      56.700  62.120  41.510  1.00  0.00           H
ATOM   4822  OW  SOL X1644       3.320 101.000   8.700  1.00  0.00           O
ATOM   4823  HW1 SOL X1644       3.470 101.870   8.320  1.00  0.00           H
ATOM   4824  HW2 SOL X1644       2.930 100.490   7.980  1.00  0.00           H
ATOM   4825  OW  SOL X1645      65.030  95.110   9.810  1.00  0.00           O
ATOM   4826  HW1 SOL X1645      64.520  94.460  10.300  1.00  0.00           H
ATOM   4827  HW2 SOL X1645      65.920  95.020  10.140  1.00  0.00           H
ATOM   4828  OW  SOL X1646      66.020  96.580  44.910  1.00  0.00           O
ATOM   4829  HW1 SOL X1646      65.800  96.650  43.970  1.00  0.00           H
ATOM   4830  HW2 SOL X1646      66.810  97.100  45.010  1.00  0.00           H
ATOM   4831  OW  SOL X1647      67.890  88.530  47.170  1.00  0.00           O
ATOM   4832  HW1 SOL X1647      67.460  88.170  46.400  1.00  0.00           H
ATOM   4833  HW2 SOL X1647      68.690  88.010  47.270  1.00  0.00           H
ATOM   4834  OW  SOL X1648      13.810  28.260  13.430  1.00  0.00           O
ATOM   4835  HW1 SOL X1648      14.740  28.180  13.650  1.00  0.00           H
ATOM   4836  HW2 SOL X1648      13.350  27.930  14.200  1.00  0.00           H
ATOM   4837  OW  SOL X1649       2.570  75.160  31.340  1.00  0.00           O
ATOM   4838  HW1 SOL X1649       2.600  75.440  32.250  1.00  0.00           H
ATOM   4839  HW2 SOL X1649       1.670  74.840  31.230  1.00  0.00           H
ATOM   4840  OW  SOL X1650      85.630  54.960 129.910  1.00  0.00           O
ATOM   4841  HW1 SOL X1650      85.560  55.430 129.080  1.00  0.00           H
ATOM   4842  HW2 SOL X1650      86.570  54.950 130.100  1.00  0.00           H
ATOM   4843  OW  SOL X1651       0.670  93.290  53.590  1.00  0.00           O
ATOM   4844  HW1 SOL X1651     110.680  92.710  53.930  1.00  0.00           H
ATOM   4845  HW2 SOL X1651       0.390  94.170  53.840  1.00  0.00           H
ATOM   4846  OW  SOL X1652      93.110  50.430  39.230  1.00  0.00           O
ATOM   4847  HW1 SOL X1652      92.420  50.560  38.570  1.00  0.00           H
ATOM   4848  HW2 SOL X1652      92.670  49.970  39.940  1.00  0.00           H
ATOM   4849  OW  SOL X1653      25.530  37.300  10.710  1.00  0.00           O
ATOM   4850  HW1 SOL X1653      25.560  38.180  11.100  1.00  0.00           H
ATOM   4851  HW2 SOL X1653      25.120  37.430   9.850  1.00  0.00           H
ATOM   4852  OW  SOL X1654      74.750  85.040 147.150  1.00  0.00           O
ATOM   4853  HW1 SOL X1654      75.430  84.640   0.100  1.00  0.00           H
ATOM   4854  HW2 SOL X1654      74.270  85.620   0.160  1.00  0.00           H
ATOM   4855  OW  SOL X1655       9.310  18.300  32.430  1.00  0.00           O
ATOM   4856  HW1 SOL X1655       9.540  19.220  32.480  1.00  0.00           H
ATOM   4857  HW2 SOL X1655       9.530  17.950  33.290  1.00  0.00           H
ATOM   4858  OW  SOL X1656      82.010  13.690  25.430  1.00  0.00           O
ATOM   4859  HW1 SOL X1656      81.180  13.330  25.750  1.00  0.00           H
ATOM   4860  HW2 SOL X1656      82.070  14.550  25.840  1.00  0.00           H
ATOM   4861  OW  SOL X1657      21.100  47.210  43.430  1.00  0.00           O
ATOM   4862  HW1 SOL X1657      21.040  48.030  43.920  1.00  0.00           H
ATOM   4863  HW2 SOL X1657      20.190  46.920  43.330  1.00  0.00           H
ATOM   4864  OW  SOL X1658      41.950  84.750   8.140  1.00  0.00           O
ATOM   4865  HW1 SOL X1658      41.580  85.630   8.130  1.00  0.00           H
ATOM   4866  HW2 SOL X1658      42.660  84.800   8.780  1.00  0.00           H
ATOM   4867  OW  SOL X1659       8.990  34.600  16.440  1.00  0.00           O
ATOM   4868  HW1 SOL X1659       8.140  34.300  16.780  1.00  0.00           H
ATOM   4869  HW2 SOL X1659       9.550  34.650  17.210  1.00  0.00           H
ATOM   4870  OW  SOL X1660      63.300  88.850 142.380  1.00  0.00           O
ATOM   4871  HW1 SOL X1660      64.110  88.590 141.960  1.00  0.00           H
ATOM   4872  HW2 SOL X1660      62.610  88.470 141.830  1.00  0.00           H
ATOM   4873  OW  SOL X1661      57.270  59.890  34.930  1.00  0.00           O
ATOM   4874  HW1 SOL X1661      56.590  59.280  35.220  1.00  0.00           H
ATOM   4875  HW2 SOL X1661      56.830  60.740  34.920  1.00  0.00           H
ATOM   4876  OW  SOL X1662      67.700 101.590  23.470  1.00  0.00           O
ATOM   4877  HW1 SOL X1662      68.210 100.790  23.590  1.00  0.00           H
ATOM   4878  HW2 SOL X1662      67.140 101.640  24.250  1.00  0.00           H
ATOM   4879  OW  SOL X1663     100.130   2.800 147.300  1.00  0.00           O
ATOM   4880  HW1 SOL X1663     100.590   1.970 147.290  1.00  0.00           H
ATOM   4881  HW2 SOL X1663     100.720   3.410 146.860  1.00  0.00           H
ATOM   4882  OW  SOL X1664      90.070  68.120  52.640  1.00  0.00           O
ATOM   4883  HW1 SOL X1664      90.030  68.030  51.690  1.00  0.00           H
ATOM   4884  HW2 SOL X1664      90.900  67.710  52.880  1.00  0.00           H
ATOM   4885  OW  SOL X1665      83.480  74.650  32.390  1.00  0.00           O
ATOM   4886  HW1 SOL X1665      83.100  74.850  31.530  1.00  0.00           H
ATOM   4887  HW2 SOL X1665      84.340  75.080  32.380  1.00  0.00           H
ATOM   4888  OW  SOL X1666      31.090   2.470  60.380  1.00  0.00           O
ATOM   4889  HW1 SOL X1666      32.020   2.350  60.590  1.00  0.00           H
ATOM   4890  HW2 SOL X1666      30.790   3.130  61.010  1.00  0.00           H
ATOM   4891  OW  SOL X1667      56.890  64.210   7.220  1.00  0.00           O
ATOM   4892  HW1 SOL X1667      57.100  63.470   7.790  1.00  0.00           H
ATOM   4893  HW2 SOL X1667      57.070  63.900   6.330  1.00  0.00           H
ATOM   4894  OW  SOL X1668      48.170  65.960  44.440  1.00  0.00           O
ATOM   4895  HW1 SOL X1668      48.810  66.110  45.140  1.00  0.00           H
ATOM   4896  HW2 SOL X1668      48.020  66.820  44.070  1.00  0.00           H
ATOM   4897  OW  SOL X1669     108.680  68.940 140.860  1.00  0.00           O
ATOM   4898  HW1 SOL X1669     107.780  68.690 140.640  1.00  0.00           H
ATOM   4899  HW2 SOL X1669     109.060  69.240 140.040  1.00  0.00           H
ATOM   4900  OW  SOL X1670      20.540  94.500  47.240  1.00  0.00           O
ATOM   4901  HW1 SOL X1670      19.980  94.120  47.930  1.00  0.00           H
ATOM   4902  HW2 SOL X1670      20.990  95.220  47.670  1.00  0.00           H
ATOM   4903  OW  SOL X1671      78.860  20.130  52.050  1.00  0.00           O
ATOM   4904  HW1 SOL X1671      79.060  19.860  51.150  1.00  0.00           H
ATOM   4905  HW2 SOL X1671      78.410  19.370  52.430  1.00  0.00           H
ATOM   4906  OW  SOL X1672      71.460   9.000  33.010  1.00  0.00           O
ATOM   4907  HW1 SOL X1672      72.370   9.260  33.140  1.00  0.00           H
ATOM   4908  HW2 SOL X1672      71.140   9.590  32.320  1.00  0.00           H
ATOM   4909  OW  SOL X1673      70.870  91.420   2.620  1.00  0.00           O
ATOM   4910  HW1 SOL X1673      70.700  92.190   3.170  1.00  0.00           H
ATOM   4911  HW2 SOL X1673      70.040  91.240   2.190  1.00  0.00           H
ATOM   4912  OW  SOL X1674      13.670 110.050  24.690  1.00  0.00           O
ATOM   4913  HW1 SOL X1674      13.900 110.160  25.610  1.00  0.00           H
ATOM   4914  HW2 SOL X1674      12.800 109.630  24.710  1.00  0.00           H
ATOM   4915  OW  SOL X1675      50.560 104.880   8.590  1.00  0.00           O
ATOM   4916  HW1 SOL X1675      51.360 104.350   8.520  1.00  0.00           H
ATOM   4917  HW2 SOL X1675      50.870 105.730   8.920  1.00  0.00           H
ATOM   4918  OW  SOL X1676      64.910  16.440 142.250  1.00  0.00           O
ATOM   4919  HW1 SOL X1676      64.760  15.490 142.170  1.00  0.00           H
ATOM   4920  HW2 SOL X1676      64.040  16.830 142.180  1.00  0.00           H
ATOM   4921  OW  SOL X1677      48.190  31.650 139.760  1.00  0.00           O
ATOM   4922  HW1 SOL X1677      49.000  31.140 139.710  1.00  0.00           H
ATOM   4923  HW2 SOL X1677      47.500  31.010 139.590  1.00  0.00           H
ATOM   4924  OW  SOL X1678      84.040  42.730  16.320  1.00  0.00           O
ATOM   4925  HW1 SOL X1678      83.700  41.890  16.650  1.00  0.00           H
ATOM   4926  HW2 SOL X1678      84.630  42.480  15.610  1.00  0.00           H
ATOM   4927  OW  SOL X1679      48.090  55.430   5.430  1.00  0.00           O
ATOM   4928  HW1 SOL X1679      47.460  54.720   5.360  1.00  0.00           H
ATOM   4929  HW2 SOL X1679      48.930  54.990   5.540  1.00  0.00           H
ATOM   4930  OW  SOL X1680      58.580  16.700  56.830  1.00  0.00           O
ATOM   4931  HW1 SOL X1680      59.260  16.410  56.210  1.00  0.00           H
ATOM   4932  HW2 SOL X1680      58.600  16.050  57.520  1.00  0.00           H
ATOM   4933  OW  SOL X1681       9.540 108.740  28.120  1.00  0.00           O
ATOM   4934  HW1 SOL X1681       9.240 109.370  28.770  1.00  0.00           H
ATOM   4935  HW2 SOL X1681       9.260 109.120  27.280  1.00  0.00           H
ATOM   4936  OW  SOL X1682      39.380  51.290 133.160  1.00  0.00           O
ATOM   4937  HW1 SOL X1682      39.520  50.500 132.640  1.00  0.00           H
ATOM   4938  HW2 SOL X1682      38.520  51.600 132.880  1.00  0.00           H
ATOM   4939  OW  SOL X1683       2.840  62.900  25.250  1.00  0.00           O
ATOM   4940  HW1 SOL X1683       3.560  62.290  25.360  1.00  0.00           H
ATOM   4941  HW2 SOL X1683       2.080  62.450  25.630  1.00  0.00           H
ATOM   4942  OW  SOL X1684      26.080   3.370  26.120  1.00  0.00           O
ATOM   4943  HW1 SOL X1684      25.820   2.500  25.840  1.00  0.00           H
ATOM   4944  HW2 SOL X1684      26.880   3.240  26.630  1.00  0.00           H
ATOM   4945  OW  SOL X1685      59.440  73.960  10.740  1.00  0.00           O
ATOM   4946  HW1 SOL X1685      59.840  74.570  11.360  1.00  0.00           H
ATOM   4947  HW2 SOL X1685      59.160  73.220  11.290  1.00  0.00           H
ATOM   4948  OW  SOL X1686      63.930 101.060  52.640  1.00  0.00           O
ATOM   4949  HW1 SOL X1686      64.340 101.680  52.030  1.00  0.00           H
ATOM   4950  HW2 SOL X1686      63.400 101.610  53.220  1.00  0.00           H
ATOM   4951  OW  SOL X1687      88.600  86.410  25.280  1.00  0.00           O
ATOM   4952  HW1 SOL X1687      87.810  86.300  24.750  1.00  0.00           H
ATOM   4953  HW2 SOL X1687      88.330  86.950  26.020  1.00  0.00           H
ATOM   4954  OW  SOL X1688      35.150  23.700  35.880  1.00  0.00           O
ATOM   4955  HW1 SOL X1688      34.660  24.270  36.480  1.00  0.00           H
ATOM   4956  HW2 SOL X1688      34.630  23.710  35.070  1.00  0.00           H
ATOM   4957  OW  SOL X1689      67.890  19.940  33.140  1.00  0.00           O
ATOM   4958  HW1 SOL X1689      67.260  19.390  33.610  1.00  0.00           H
ATOM   4959  HW2 SOL X1689      67.490  20.810  33.150  1.00  0.00           H
ATOM   4960  OW  SOL X1690      41.490  63.260  26.350  1.00  0.00           O
ATOM   4961  HW1 SOL X1690      41.910  62.910  25.570  1.00  0.00           H
ATOM   4962  HW2 SOL X1690      42.210  63.450  26.950  1.00  0.00           H
ATOM   4963  OW  SOL X1691      86.830 101.730  43.360  1.00  0.00           O
ATOM   4964  HW1 SOL X1691      87.420 101.500  44.080  1.00  0.00           H
ATOM   4965  HW2 SOL X1691      87.060 101.130  42.660  1.00  0.00           H
ATOM   4966  OW  SOL X1692     107.990  14.520  50.770  1.00  0.00           O
ATOM   4967  HW1 SOL X1692     107.120  14.300  51.080  1.00  0.00           H
ATOM   4968  HW2 SOL X1692     107.850  14.940  49.920  1.00  0.00           H
ATOM   4969  OW  SOL X1693      55.160  72.150  37.540  1.00  0.00           O
ATOM   4970  HW1 SOL X1693      55.570  72.100  36.670  1.00  0.00           H
ATOM   4971  HW2 SOL X1693      55.130  73.080  37.740  1.00  0.00           H
ATOM   4972  OW  SOL X1694      17.200  57.280  48.910  1.00  0.00           O
ATOM   4973  HW1 SOL X1694      16.950  58.150  48.590  1.00  0.00           H
ATOM   4974  HW2 SOL X1694      17.710  56.910  48.190  1.00  0.00           H
ATOM   4975  OW  SOL X1695      56.370  43.290  51.940  1.00  0.00           O
ATOM   4976  HW1 SOL X1695      56.920  43.300  52.730  1.00  0.00           H
ATOM   4977  HW2 SOL X1695      55.750  42.580  52.090  1.00  0.00           H
ATOM   4978  OW  SOL X1696      46.950  12.930 141.160  1.00  0.00           O
ATOM   4979  HW1 SOL X1696      47.670  12.940 141.780  1.00  0.00           H
ATOM   4980  HW2 SOL X1696      46.990  12.060 140.750  1.00  0.00           H
ATOM   4981  OW  SOL X1697      68.900 104.830  41.140  1.00  0.00           O
ATOM   4982  HW1 SOL X1697      69.700 105.150  40.730  1.00  0.00           H
ATOM   4983  HW2 SOL X1697      68.830 105.320  41.960  1.00  0.00           H
ATOM   4984  OW  SOL X1698      39.800  29.300  24.940  1.00  0.00           O
ATOM   4985  HW1 SOL X1698      40.690  29.620  25.090  1.00  0.00           H
ATOM   4986  HW2 SOL X1698      39.570  29.630  24.070  1.00  0.00           H
ATOM   4987  OW  SOL X1699      52.710  75.880  63.480  1.00  0.00           O
ATOM   4988  HW1 SOL X1699      53.490  75.620  62.980  1.00  0.00           H
ATOM   4989  HW2 SOL X1699      52.180  76.380  62.850  1.00  0.00           H
ATOM   4990  OW  SOL X1700      57.910 108.060  32.640  1.00  0.00           O
ATOM   4991  HW1 SOL X1700      57.130 108.250  33.180  1.00  0.00           H
ATOM   4992  HW2 SOL X1700      58.380 107.390  33.140  1.00  0.00           H
ATOM   4993  OW  SOL X1701      56.610  68.600  35.880  1.00  0.00           O
ATOM   4994  HW1 SOL X1701      55.800  68.840  35.430  1.00  0.00           H
ATOM   4995  HW2 SOL X1701      56.990  67.920  35.330  1.00  0.00           H
ATOM   4996  OW  SOL X1702      74.920  60.290  52.830  1.00  0.00           O
ATOM   4997  HW1 SOL X1702      74.500  59.670  53.430  1.00  0.00           H
ATOM   4998  HW2 SOL X1702      74.330  60.340  52.080  1.00  0.00           H
ATOM   4999  OW  SOL X1703      73.630  59.760  22.400  1.00  0.00           O
ATOM   5000  HW1 SOL X1703      73.160  60.510  22.750  1.00  0.00           H
ATOM   5001  HW2 SOL X1703      74.000  59.320  23.160  1.00  0.00           H
ATOM   5002  OW  SOL X1704      61.920  83.760  29.130  1.00  0.00           O
ATOM   5003  HW1 SOL X1704      61.000  83.830  28.880  1.00  0.00           H
ATOM   5004  HW2 SOL X1704      62.340  83.320  28.390  1.00  0.00           H
ATOM   5005  OW  SOL X1705      16.600   5.460  37.850  1.00  0.00           O
ATOM   5006  HW1 SOL X1705      15.850   5.270  37.290  1.00  0.00           H
ATOM   5007  HW2 SOL X1705      16.290   5.310  38.740  1.00  0.00           H
ATOM   5008  OW  SOL X1706      95.870  41.020  63.060  1.00  0.00           O
ATOM   5009  HW1 SOL X1706      96.080  41.950  62.950  1.00  0.00           H
ATOM   5010  HW2 SOL X1706      95.070  41.020  63.590  1.00  0.00           H
ATOM   5011  OW  SOL X1707      39.600  43.150  41.690  1.00  0.00           O
ATOM   5012  HW1 SOL X1707      39.590  43.810  40.990  1.00  0.00           H
ATOM   5013  HW2 SOL X1707      40.070  42.400  41.300  1.00  0.00           H
ATOM   5014  OW  SOL X1708      24.090  26.000  41.270  1.00  0.00           O
ATOM   5015  HW1 SOL X1708      24.210  25.990  40.320  1.00  0.00           H
ATOM   5016  HW2 SOL X1708      24.970  25.880  41.620  1.00  0.00           H
ATOM   5017  OW  SOL X1709      14.510  64.630 143.660  1.00  0.00           O
ATOM   5018  HW1 SOL X1709      14.810  63.840 143.210  1.00  0.00           H
ATOM   5019  HW2 SOL X1709      13.790  64.320 144.220  1.00  0.00           H
ATOM   5020  OW  SOL X1710      12.920  76.140 146.580  1.00  0.00           O
ATOM   5021  HW1 SOL X1710      13.160  76.090 147.510  1.00  0.00           H
ATOM   5022  HW2 SOL X1710      13.730  75.980 146.110  1.00  0.00           H
ATOM   5023  OW  SOL X1711      10.680  69.100 131.970  1.00  0.00           O
ATOM   5024  HW1 SOL X1711      11.080  68.260 132.200  1.00  0.00           H
ATOM   5025  HW2 SOL X1711      11.000  69.700 132.640  1.00  0.00           H
ATOM   5026  OW  SOL X1712      21.690  71.960  21.640  1.00  0.00           O
ATOM   5027  HW1 SOL X1712      21.760  71.930  20.690  1.00  0.00           H
ATOM   5028  HW2 SOL X1712      22.520  72.340  21.930  1.00  0.00           H
ATOM   5029  OW  SOL X1713      61.450  24.750 123.180  1.00  0.00           O
ATOM   5030  HW1 SOL X1713      61.350  24.350 122.310  1.00  0.00           H
ATOM   5031  HW2 SOL X1713      62.280  24.390 123.510  1.00  0.00           H
ATOM   5032  OW  SOL X1714     109.950  79.010  23.720  1.00  0.00           O
ATOM   5033  HW1 SOL X1714     109.450  78.250  23.420  1.00  0.00           H
ATOM   5034  HW2 SOL X1714     110.000  78.900  24.670  1.00  0.00           H
ATOM   5035  OW  SOL X1715      17.690  27.940  47.910  1.00  0.00           O
ATOM   5036  HW1 SOL X1715      17.300  28.810  47.810  1.00  0.00           H
ATOM   5037  HW2 SOL X1715      18.190  28.000  48.720  1.00  0.00           H
ATOM   5038  OW  SOL X1716      16.360  51.520  44.570  1.00  0.00           O
ATOM   5039  HW1 SOL X1716      16.460  51.310  45.500  1.00  0.00           H
ATOM   5040  HW2 SOL X1716      17.150  51.160  44.160  1.00  0.00           H
ATOM   5041  OW  SOL X1717      77.850  81.850  40.350  1.00  0.00           O
ATOM   5042  HW1 SOL X1717      78.450  82.340  40.910  1.00  0.00           H
ATOM   5043  HW2 SOL X1717      77.420  82.520  39.820  1.00  0.00           H
ATOM   5044  OW  SOL X1718      15.700  93.150   5.100  1.00  0.00           O
ATOM   5045  HW1 SOL X1718      14.830  93.320   4.730  1.00  0.00           H
ATOM   5046  HW2 SOL X1718      15.820  93.820   5.770  1.00  0.00           H
ATOM   5047  OW  SOL X1719      86.020  47.820  43.940  1.00  0.00           O
ATOM   5048  HW1 SOL X1719      86.560  48.000  43.170  1.00  0.00           H
ATOM   5049  HW2 SOL X1719      85.730  48.690  44.230  1.00  0.00           H
ATOM   5050  OW  SOL X1720      72.110  81.160   1.600  1.00  0.00           O
ATOM   5051  HW1 SOL X1720      72.730  81.480   0.940  1.00  0.00           H
ATOM   5052  HW2 SOL X1720      72.120  80.210   1.500  1.00  0.00           H
ATOM   5053  OW  SOL X1721      19.850  25.760  37.090  1.00  0.00           O
ATOM   5054  HW1 SOL X1721      20.550  25.970  37.710  1.00  0.00           H
ATOM   5055  HW2 SOL X1721      20.280  25.290  36.380  1.00  0.00           H
ATOM   5056  OW  SOL X1722      32.880  80.590  32.990  1.00  0.00           O
ATOM   5057  HW1 SOL X1722      33.480  80.780  33.710  1.00  0.00           H
ATOM   5058  HW2 SOL X1722      33.060  81.280  32.350  1.00  0.00           H
ATOM   5059  OW  SOL X1723      87.680  41.410  61.660  1.00  0.00           O
ATOM   5060  HW1 SOL X1723      88.480  41.370  61.130  1.00  0.00           H
ATOM   5061  HW2 SOL X1723      87.960  41.190  62.550  1.00  0.00           H
ATOM   5062  OW  SOL X1724      30.750  21.070   2.150  1.00  0.00           O
[truncated: 14,218,662 more chars]
