# Supplementary material for: Permeation enhancer-induced membrane defects assist the oral absorption of peptide drugs
Source: Nat Commun. 2025 Oct 28;16:9512. doi: 10.1038/s41467-025-64891-0 (PMC12568990; doi:10.1038/s41467-025-64891-0)
Supplement: Supplementary file 20 — Supplementary Data 1 [file 41467_2025_64891_MOESM20_ESM.zip › Supplementary_Data_1/Trajectory_shown_in_Supplementary_Video_14_Last_Frame.pdb]

TITLE     membrane test
REMARK    THIS IS A SIMULATION BOX
CRYST1  108.310  108.310  155.184  90.00  90.00  90.00 P 1           1
MODEL        1
ATOM      1  OW  SOL    37       3.889  28.833 120.363  1.00  0.00           O
ATOM      2  HW1 SOL    37       4.057  28.578 119.456  1.00  0.00           H
ATOM      3  HW2 SOL    37       3.896  28.008 120.850  1.00  0.00           H
ATOM      4  OW  SOL    38      85.675  58.958 115.164  1.00  0.00           O
ATOM      5  HW1 SOL    38      84.729  59.016 115.029  1.00  0.00           H
ATOM      6  HW2 SOL    38      86.037  58.849 114.285  1.00  0.00           H
ATOM      7  OW  SOL    39      61.871  12.710 116.175  1.00  0.00           O
ATOM      8  HW1 SOL    39      61.117  13.028 116.672  1.00  0.00           H
ATOM      9  HW2 SOL    39      62.428  13.481 116.065  1.00  0.00           H
ATOM     10  OW  SOL    40      79.304  82.155  35.733  1.00  0.00           O
ATOM     11  HW1 SOL    40      79.308  83.106  35.845  1.00  0.00           H
ATOM     12  HW2 SOL    40      80.216  81.931  35.548  1.00  0.00           H
ATOM     13  OW  SOL    41      18.995  41.305 124.376  1.00  0.00           O
ATOM     14  HW1 SOL    41      18.767  42.235 124.377  1.00  0.00           H
ATOM     15  HW2 SOL    41      18.191  40.861 124.106  1.00  0.00           H
ATOM     16  OW  SOL    42      68.911  93.532  38.204  1.00  0.00           O
ATOM     17  HW1 SOL    42      68.689  94.020  38.997  1.00  0.00           H
ATOM     18  HW2 SOL    42      68.316  93.875  37.537  1.00  0.00           H
ATOM     19  OW  SOL    43      32.926  31.316  34.984  1.00  0.00           O
ATOM     20  HW1 SOL    43      33.509  30.650  35.348  1.00  0.00           H
ATOM     21  HW2 SOL    43      32.479  30.874  34.262  1.00  0.00           H
ATOM     22  OW  SOL    44      76.998  37.212 105.942  1.00  0.00           O
ATOM     23  HW1 SOL    44      77.647  36.974 105.280  1.00  0.00           H
ATOM     24  HW2 SOL    44      77.302  38.052 106.285  1.00  0.00           H
ATOM     25  OW  SOL    45      59.683  20.285  54.850  1.00  0.00           O
ATOM     26  HW1 SOL    45      60.065  19.841  54.093  1.00  0.00           H
ATOM     27  HW2 SOL    45      59.870  19.705  55.588  1.00  0.00           H
ATOM     28  OW  SOL    46       4.043  40.445  19.870  1.00  0.00           O
ATOM     29  HW1 SOL    46       3.116  40.680  19.922  1.00  0.00           H
ATOM     30  HW2 SOL    46       4.049  39.488  19.884  1.00  0.00           H
ATOM     31  OW  SOL    47      51.929  31.597  16.835  1.00  0.00           O
ATOM     32  HW1 SOL    47      51.208  31.506  17.458  1.00  0.00           H
ATOM     33  HW2 SOL    47      52.068  30.713  16.497  1.00  0.00           H
ATOM     34  OW  SOL    48      17.130  89.859 114.848  1.00  0.00           O
ATOM     35  HW1 SOL    48      16.706  89.769 113.995  1.00  0.00           H
ATOM     36  HW2 SOL    48      17.531  89.004 115.008  1.00  0.00           H
ATOM     37  OW  SOL    49     101.950   6.620  47.048  1.00  0.00           O
ATOM     38  HW1 SOL    49     102.686   6.012  46.973  1.00  0.00           H
ATOM     39  HW2 SOL    49     101.208   6.146  46.673  1.00  0.00           H
ATOM     40  OW  SOL    50      94.012  76.603  33.463  1.00  0.00           O
ATOM     41  HW1 SOL    50      93.070  76.458  33.554  1.00  0.00           H
ATOM     42  HW2 SOL    50      94.408  75.761  33.690  1.00  0.00           H
ATOM     43  OW  SOL    51      99.803  20.226  32.170  1.00  0.00           O
ATOM     44  HW1 SOL    51      98.923  20.241  32.546  1.00  0.00           H
ATOM     45  HW2 SOL    51     100.381  20.075  32.918  1.00  0.00           H
ATOM     46  OW  SOL    52      58.763  24.146 113.232  1.00  0.00           O
ATOM     47  HW1 SOL    52      59.108  23.623 113.956  1.00  0.00           H
ATOM     48  HW2 SOL    52      59.490  24.209 112.613  1.00  0.00           H
ATOM     49  OW  SOL    53       9.499  25.064 101.506  1.00  0.00           O
ATOM     50  HW1 SOL    53       9.662  25.358 100.610  1.00  0.00           H
ATOM     51  HW2 SOL    53       8.793  25.630 101.819  1.00  0.00           H
ATOM     52  OW  SOL    54      57.626  17.667  58.352  1.00  0.00           O
ATOM     53  HW1 SOL    54      57.271  16.902  58.804  1.00  0.00           H
ATOM     54  HW2 SOL    54      58.324  17.983  58.927  1.00  0.00           H
ATOM     55  OW  SOL    55      71.044  85.010 145.473  1.00  0.00           O
ATOM     56  HW1 SOL    55      71.842  84.892 144.957  1.00  0.00           H
ATOM     57  HW2 SOL    55      71.147  84.413 146.214  1.00  0.00           H
ATOM     58  OW  SOL    56      44.711  85.228  35.397  1.00  0.00           O
ATOM     59  HW1 SOL    56      44.449  85.507  34.520  1.00  0.00           H
ATOM     60  HW2 SOL    56      43.891  84.982  35.825  1.00  0.00           H
ATOM     61  OW  SOL    57      50.913  40.560 149.997  1.00  0.00           O
ATOM     62  HW1 SOL    57      50.907  41.517 149.972  1.00  0.00           H
ATOM     63  HW2 SOL    57      51.601  40.308 149.381  1.00  0.00           H
ATOM     64  OW  SOL    58       7.426  78.373 135.694  1.00  0.00           O
ATOM     65  HW1 SOL    58       7.708  78.997 136.363  1.00  0.00           H
ATOM     66  HW2 SOL    58       8.239  77.996 135.360  1.00  0.00           H
ATOM     67  OW  SOL    59      10.368  30.142 112.765  1.00  0.00           O
ATOM     68  HW1 SOL    59      10.528  29.815 113.651  1.00  0.00           H
ATOM     69  HW2 SOL    59      10.861  30.962 112.719  1.00  0.00           H
ATOM     70  OW  SOL    60      48.441  46.481  47.010  1.00  0.00           O
ATOM     71  HW1 SOL    60      47.547  46.219  46.790  1.00  0.00           H
ATOM     72  HW2 SOL    60      48.904  46.483  46.172  1.00  0.00           H
ATOM     73  OW  SOL    61      51.120  77.769  21.174  1.00  0.00           O
ATOM     74  HW1 SOL    61      51.517  76.991  21.564  1.00  0.00           H
ATOM     75  HW2 SOL    61      50.232  77.497  20.945  1.00  0.00           H
ATOM     76  OW  SOL    62      12.904  49.380 104.700  1.00  0.00           O
ATOM     77  HW1 SOL    62      13.441  50.058 105.109  1.00  0.00           H
ATOM     78  HW2 SOL    62      12.885  49.614 103.772  1.00  0.00           H
ATOM     79  OW  SOL    63       1.981  36.210   6.479  1.00  0.00           O
ATOM     80  HW1 SOL    63       1.047  36.109   6.298  1.00  0.00           H
ATOM     81  HW2 SOL    63       2.278  35.330   6.710  1.00  0.00           H
ATOM     82  OW  SOL    64      11.365  99.066  28.747  1.00  0.00           O
ATOM     83  HW1 SOL    64      11.940  99.793  28.508  1.00  0.00           H
ATOM     84  HW2 SOL    64      11.318  99.101  29.702  1.00  0.00           H
ATOM     85  OW  SOL    65      63.184 100.183 133.790  1.00  0.00           O
ATOM     86  HW1 SOL    65      62.530 100.877 133.703  1.00  0.00           H
ATOM     87  HW2 SOL    65      63.102  99.890 134.697  1.00  0.00           H
ATOM     88  OW  SOL    66      57.947  83.303 134.086  1.00  0.00           O
ATOM     89  HW1 SOL    66      58.571  83.156 133.375  1.00  0.00           H
ATOM     90  HW2 SOL    66      57.088  83.208 133.675  1.00  0.00           H
ATOM     91  OW  SOL    67      80.331 100.185   7.534  1.00  0.00           O
ATOM     92  HW1 SOL    67      79.531  99.661   7.489  1.00  0.00           H
ATOM     93  HW2 SOL    67      80.738  99.933   8.363  1.00  0.00           H
ATOM     94  OW  SOL    68       4.161  82.566 151.448  1.00  0.00           O
ATOM     95  HW1 SOL    68       3.960  82.421 152.373  1.00  0.00           H
ATOM     96  HW2 SOL    68       3.456  83.134 151.136  1.00  0.00           H
ATOM     97  OW  SOL    69      55.106  11.566   5.399  1.00  0.00           O
ATOM     98  HW1 SOL    69      55.233  11.021   4.622  1.00  0.00           H
ATOM     99  HW2 SOL    69      54.654  12.345   5.074  1.00  0.00           H
ATOM    100  OW  SOL    70      52.712  92.213 154.152  1.00  0.00           O
ATOM    101  HW1 SOL    70      52.075  91.710 153.645  1.00  0.00           H
ATOM    102  HW2 SOL    70      53.310  91.555 154.507  1.00  0.00           H
ATOM    103  OW  SOL    71      83.238  47.397 114.051  1.00  0.00           O
ATOM    104  HW1 SOL    71      82.369  47.669 113.755  1.00  0.00           H
ATOM    105  HW2 SOL    71      83.132  47.234 114.989  1.00  0.00           H
ATOM    106  OW  SOL    72      10.327  24.452  35.017  1.00  0.00           O
ATOM    107  HW1 SOL    72       9.977  23.563  34.965  1.00  0.00           H
ATOM    108  HW2 SOL    72      11.063  24.385  35.626  1.00  0.00           H
ATOM    109  OW  SOL    73      32.493  44.288 110.693  1.00  0.00           O
ATOM    110  HW1 SOL    73      32.528  45.131 111.145  1.00  0.00           H
ATOM    111  HW2 SOL    73      31.784  44.385 110.057  1.00  0.00           H
ATOM    112  OW  SOL    74      41.780  65.448 124.977  1.00  0.00           O
ATOM    113  HW1 SOL    74      41.286  65.275 124.175  1.00  0.00           H
ATOM    114  HW2 SOL    74      42.322  66.209 124.766  1.00  0.00           H
ATOM    115  OW  SOL    75      97.407  52.750 100.539  1.00  0.00           O
ATOM    116  HW1 SOL    75      97.944  53.127  99.842  1.00  0.00           H
ATOM    117  HW2 SOL    75      97.061  53.507 101.011  1.00  0.00           H
ATOM    118  OW  SOL    76      18.013 101.730 147.097  1.00  0.00           O
ATOM    119  HW1 SOL    76      17.672 102.529 147.500  1.00  0.00           H
ATOM    120  HW2 SOL    76      17.275 101.120 147.114  1.00  0.00           H
ATOM    121  OW  SOL    77      29.674 101.500 148.042  1.00  0.00           O
ATOM    122  HW1 SOL    77      30.083 101.561 147.179  1.00  0.00           H
ATOM    123  HW2 SOL    77      30.254 100.926 148.543  1.00  0.00           H
ATOM    124  OW  SOL    78      62.323  69.406  47.788  1.00  0.00           O
ATOM    125  HW1 SOL    78      62.406  68.474  47.991  1.00  0.00           H
ATOM    126  HW2 SOL    78      63.188  69.659  47.465  1.00  0.00           H
ATOM    127  OW  SOL    79     107.598  46.747  23.593  1.00  0.00           O
ATOM    128  HW1 SOL    79     106.680  46.891  23.825  1.00  0.00           H
ATOM    129  HW2 SOL    79     107.800  45.878  23.939  1.00  0.00           H
ATOM    130  OW  SOL    80     107.989  18.581 121.987  1.00  0.00           O
ATOM    131  HW1 SOL    80     107.071  18.624 121.718  1.00  0.00           H
ATOM    132  HW2 SOL    80     108.381  17.932 121.403  1.00  0.00           H
ATOM    133  OW  SOL    81      55.859  92.039  32.064  1.00  0.00           O
ATOM    134  HW1 SOL    81      55.661  92.764  32.657  1.00  0.00           H
ATOM    135  HW2 SOL    81      55.059  91.513  32.053  1.00  0.00           H
ATOM    136  OW  SOL    82      46.463  51.252 138.878  1.00  0.00           O
ATOM    137  HW1 SOL    82      46.226  51.268 139.805  1.00  0.00           H
ATOM    138  HW2 SOL    82      47.408  51.399 138.868  1.00  0.00           H
ATOM    139  OW  SOL    83       3.472   0.312 152.824  1.00  0.00           O
ATOM    140  HW1 SOL    83       4.199   0.554 152.250  1.00  0.00           H
ATOM    141  HW2 SOL    83       3.622   0.814 153.625  1.00  0.00           H
ATOM    142  OW  SOL    84      83.868  19.124  52.776  1.00  0.00           O
ATOM    143  HW1 SOL    84      83.435  18.524  53.384  1.00  0.00           H
ATOM    144  HW2 SOL    84      84.788  18.862  52.796  1.00  0.00           H
ATOM    145  OW  SOL    85       4.938  76.768   1.407  1.00  0.00           O
ATOM    146  HW1 SOL    85       4.712  76.162   2.113  1.00  0.00           H
ATOM    147  HW2 SOL    85       4.175  77.340   1.329  1.00  0.00           H
ATOM    148  OW  SOL    86      50.962  62.494   2.706  1.00  0.00           O
ATOM    149  HW1 SOL    86      51.701  62.839   2.206  1.00  0.00           H
ATOM    150  HW2 SOL    86      51.137  61.555   2.776  1.00  0.00           H
ATOM    151  OW  SOL    87      70.490  96.815  99.618  1.00  0.00           O
ATOM    152  HW1 SOL    87      70.993  96.328 100.271  1.00  0.00           H
ATOM    153  HW2 SOL    87      71.042  96.810  98.836  1.00  0.00           H
ATOM    154  OW  SOL    88      89.917 106.951  18.965  1.00  0.00           O
ATOM    155  HW1 SOL    88      89.276 106.336  19.318  1.00  0.00           H
ATOM    156  HW2 SOL    88      89.869 106.831  18.016  1.00  0.00           H
ATOM    157  OW  SOL    89      56.549   1.805 118.227  1.00  0.00           O
ATOM    158  HW1 SOL    89      55.829   1.683 118.846  1.00  0.00           H
ATOM    159  HW2 SOL    89      56.125   1.840 117.370  1.00  0.00           H
ATOM    160  OW  SOL    90      72.223  54.615 149.826  1.00  0.00           O
ATOM    161  HW1 SOL    90      72.255  55.379 150.403  1.00  0.00           H
ATOM    162  HW2 SOL    90      71.298  54.370 149.804  1.00  0.00           H
ATOM    163  OW  SOL    91      19.550  94.647  35.709  1.00  0.00           O
ATOM    164  HW1 SOL    91      19.898  93.823  36.049  1.00  0.00           H
ATOM    165  HW2 SOL    91      19.543  94.532  34.759  1.00  0.00           H
ATOM    166  OW  SOL    92      63.837  94.155  26.569  1.00  0.00           O
ATOM    167  HW1 SOL    92      63.073  94.567  26.973  1.00  0.00           H
ATOM    168  HW2 SOL    92      63.974  93.354  27.076  1.00  0.00           H
ATOM    169  OW  SOL    93      70.020  71.302  43.961  1.00  0.00           O
ATOM    170  HW1 SOL    93      69.494  71.575  43.210  1.00  0.00           H
ATOM    171  HW2 SOL    93      69.744  70.402  44.134  1.00  0.00           H
ATOM    172  OW  SOL    94      64.863  26.602  12.326  1.00  0.00           O
ATOM    173  HW1 SOL    94      64.747  27.117  13.125  1.00  0.00           H
ATOM    174  HW2 SOL    94      65.276  27.206  11.709  1.00  0.00           H
ATOM    175  OW  SOL    95      22.565  34.111 123.392  1.00  0.00           O
ATOM    176  HW1 SOL    95      22.393  34.989 123.731  1.00  0.00           H
ATOM    177  HW2 SOL    95      23.010  33.659 124.108  1.00  0.00           H
ATOM    178  OW  SOL    96      48.232  42.522  15.515  1.00  0.00           O
ATOM    179  HW1 SOL    96      48.316  43.127  14.778  1.00  0.00           H
ATOM    180  HW2 SOL    96      48.378  43.065  16.290  1.00  0.00           H
ATOM    181  OW  SOL    97       8.015  93.098 105.031  1.00  0.00           O
ATOM    182  HW1 SOL    97       7.296  92.991 105.654  1.00  0.00           H
ATOM    183  HW2 SOL    97       7.596  93.422 104.234  1.00  0.00           H
ATOM    184  OW  SOL    98       6.354  50.040   4.800  1.00  0.00           O
ATOM    185  HW1 SOL    98       6.764  50.880   4.593  1.00  0.00           H
ATOM    186  HW2 SOL    98       5.436  50.254   4.965  1.00  0.00           H
ATOM    187  OW  SOL    99      21.729  77.440  14.341  1.00  0.00           O
ATOM    188  HW1 SOL    99      22.184  78.274  14.224  1.00  0.00           H
ATOM    189  HW2 SOL    99      21.881  77.210  15.258  1.00  0.00           H
ATOM    190  OW  SOL   100       7.362  34.971  95.499  1.00  0.00           O
ATOM    191  HW1 SOL   100       7.400  34.626  96.391  1.00  0.00           H
ATOM    192  HW2 SOL   100       8.034  35.652  95.477  1.00  0.00           H
ATOM    193  OW  SOL   101      26.005  80.479  18.978  1.00  0.00           O
ATOM    194  HW1 SOL   101      26.882  80.802  18.772  1.00  0.00           H
ATOM    195  HW2 SOL   101      26.096  80.067  19.837  1.00  0.00           H
ATOM    196  OW  SOL   102      83.021  64.272  25.660  1.00  0.00           O
ATOM    197  HW1 SOL   102      83.832  63.836  25.920  1.00  0.00           H
ATOM    198  HW2 SOL   102      82.897  64.022  24.744  1.00  0.00           H
ATOM    199  OW  SOL   103      46.326   4.983  13.334  1.00  0.00           O
ATOM    200  HW1 SOL   103      47.127   4.924  13.855  1.00  0.00           H
ATOM    201  HW2 SOL   103      45.618   4.890  13.971  1.00  0.00           H
ATOM    202  OW  SOL   104      24.862  48.088  38.017  1.00  0.00           O
ATOM    203  HW1 SOL   104      24.970  47.515  37.257  1.00  0.00           H
ATOM    204  HW2 SOL   104      23.996  47.870  38.360  1.00  0.00           H
ATOM    205  OW  SOL   105      72.386  27.086  55.518  1.00  0.00           O
ATOM    206  HW1 SOL   105      72.626  27.710  56.204  1.00  0.00           H
ATOM    207  HW2 SOL   105      73.170  26.550  55.396  1.00  0.00           H
ATOM    208  OW  SOL   106     104.024 108.143 130.812  1.00  0.00           O
ATOM    209  HW1 SOL   106     104.368 108.575 130.030  1.00  0.00           H
ATOM    210  HW2 SOL   106     103.159 108.534 130.940  1.00  0.00           H
ATOM    211  OW  SOL   107      84.191  94.662 103.147  1.00  0.00           O
ATOM    212  HW1 SOL   107      83.482  94.714 103.788  1.00  0.00           H
ATOM    213  HW2 SOL   107      84.030  93.844 102.678  1.00  0.00           H
ATOM    214  OW  SOL   108      55.209   5.954  42.570  1.00  0.00           O
ATOM    215  HW1 SOL   108      54.630   6.023  41.811  1.00  0.00           H
ATOM    216  HW2 SOL   108      55.744   6.748  42.537  1.00  0.00           H
ATOM    217  OW  SOL   109      17.709  57.520  54.128  1.00  0.00           O
ATOM    218  HW1 SOL   109      17.247  56.839  54.617  1.00  0.00           H
ATOM    219  HW2 SOL   109      18.622  57.434  54.402  1.00  0.00           H
ATOM    220  OW  SOL   110      42.836 107.824 150.042  1.00  0.00           O
ATOM    221  HW1 SOL   110      43.102 107.273 150.777  1.00  0.00           H
ATOM    222  HW2 SOL   110      42.248 108.473 150.429  1.00  0.00           H
ATOM    223  OW  SOL   111      40.241  79.680   0.568  1.00  0.00           O
ATOM    224  HW1 SOL   111      41.130  80.000   0.719  1.00  0.00           H
ATOM    225  HW2 SOL   111      39.737  80.464   0.351  1.00  0.00           H
ATOM    226  OW  SOL   112      11.160  14.648 150.875  1.00  0.00           O
ATOM    227  HW1 SOL   112      10.208  14.691 150.791  1.00  0.00           H
ATOM    228  HW2 SOL   112      11.320  14.678 151.818  1.00  0.00           H
ATOM    229  OW  SOL   113       8.997 100.443 140.122  1.00  0.00           O
ATOM    230  HW1 SOL   113       8.895 100.443 139.170  1.00  0.00           H
ATOM    231  HW2 SOL   113       8.725  99.566 140.393  1.00  0.00           H
ATOM    232  OW  SOL   114      12.703  70.084  13.737  1.00  0.00           O
ATOM    233  HW1 SOL   114      12.022  70.480  14.280  1.00  0.00           H
ATOM    234  HW2 SOL   114      13.271  69.628  14.358  1.00  0.00           H
ATOM    235  OW  SOL   115      89.335  89.637  12.338  1.00  0.00           O
ATOM    236  HW1 SOL   115      90.205  89.344  12.609  1.00  0.00           H
ATOM    237  HW2 SOL   115      89.501  90.404  11.790  1.00  0.00           H
ATOM    238  OW  SOL   116      27.342  11.875  59.670  1.00  0.00           O
ATOM    239  HW1 SOL   116      27.196  10.997  60.024  1.00  0.00           H
ATOM    240  HW2 SOL   116      27.303  12.451  60.434  1.00  0.00           H
ATOM    241  OW  SOL   117      92.694  39.623  36.672  1.00  0.00           O
ATOM    242  HW1 SOL   117      93.042  39.071  37.371  1.00  0.00           H
ATOM    243  HW2 SOL   117      93.223  39.403  35.905  1.00  0.00           H
ATOM    244  OW  SOL   118      69.806  97.024 139.867  1.00  0.00           O
ATOM    245  HW1 SOL   118      69.752  97.872 139.428  1.00  0.00           H
ATOM    246  HW2 SOL   118      70.517  96.566 139.418  1.00  0.00           H
ATOM    247  OW  SOL   119      92.168 104.702 103.982  1.00  0.00           O
ATOM    248  HW1 SOL   119      92.287 105.649 103.911  1.00  0.00           H
ATOM    249  HW2 SOL   119      92.386 104.500 104.892  1.00  0.00           H
ATOM    250  OW  SOL   120      75.046  86.008  50.673  1.00  0.00           O
ATOM    251  HW1 SOL   120      74.686  86.895  50.641  1.00  0.00           H
ATOM    252  HW2 SOL   120      75.364  85.911  51.571  1.00  0.00           H
ATOM    253  OW  SOL   121      15.483  86.904  54.015  1.00  0.00           O
ATOM    254  HW1 SOL   121      15.314  86.094  53.534  1.00  0.00           H
ATOM    255  HW2 SOL   121      15.927  86.621  54.814  1.00  0.00           H
ATOM    256  OW  SOL   122      52.029  57.268  16.868  1.00  0.00           O
ATOM    257  HW1 SOL   122      52.124  56.381  16.521  1.00  0.00           H
ATOM    258  HW2 SOL   122      52.099  57.164  17.817  1.00  0.00           H
ATOM    259  OW  SOL   123      66.708  88.448  35.410  1.00  0.00           O
ATOM    260  HW1 SOL   123      66.709  89.360  35.121  1.00  0.00           H
ATOM    261  HW2 SOL   123      66.752  87.939  34.601  1.00  0.00           H
ATOM    262  OW  SOL   124      47.948  58.215  30.070  1.00  0.00           O
ATOM    263  HW1 SOL   124      48.597  57.564  29.803  1.00  0.00           H
ATOM    264  HW2 SOL   124      47.630  58.588  29.248  1.00  0.00           H
ATOM    265  OW  SOL   125      72.485  21.377 126.493  1.00  0.00           O
ATOM    266  HW1 SOL   125      73.259  21.707 126.035  1.00  0.00           H
ATOM    267  HW2 SOL   125      71.800  22.015 126.295  1.00  0.00           H
ATOM    268  OW  SOL   126      42.020  68.531 111.631  1.00  0.00           O
ATOM    269  HW1 SOL   126      41.386  69.225 111.814  1.00  0.00           H
ATOM    270  HW2 SOL   126      42.312  68.702 110.736  1.00  0.00           H
ATOM    271  OW  SOL   127      48.084  13.097 123.422  1.00  0.00           O
ATOM    272  HW1 SOL   127      47.816  13.058 122.504  1.00  0.00           H
ATOM    273  HW2 SOL   127      48.582  13.911 123.493  1.00  0.00           H
ATOM    274  OW  SOL   128      74.823  49.101  35.780  1.00  0.00           O
ATOM    275  HW1 SOL   128      74.993  48.247  35.381  1.00  0.00           H
ATOM    276  HW2 SOL   128      73.901  49.275  35.591  1.00  0.00           H
ATOM    277  OW  SOL   129      35.841   0.353 130.082  1.00  0.00           O
ATOM    278  HW1 SOL   129      35.112  -0.222 129.851  1.00  0.00           H
ATOM    279  HW2 SOL   129      35.777   1.081 129.463  1.00  0.00           H
ATOM    280  OW  SOL   130      36.357  83.301 123.874  1.00  0.00           O
ATOM    281  HW1 SOL   130      35.693  83.741 124.404  1.00  0.00           H
ATOM    282  HW2 SOL   130      36.396  82.412 124.227  1.00  0.00           H
ATOM    283  OW  SOL   131       0.791 104.930 117.934  1.00  0.00           O
ATOM    284  HW1 SOL   131      -0.000 105.429 117.730  1.00  0.00           H
ATOM    285  HW2 SOL   131       1.432 105.592 118.194  1.00  0.00           H
ATOM    286  OW  SOL   132      57.725  93.896  46.496  1.00  0.00           O
ATOM    287  HW1 SOL   132      56.971  94.327  46.095  1.00  0.00           H
ATOM    288  HW2 SOL   132      57.345  93.279  47.121  1.00  0.00           H
ATOM    289  OW  SOL   133      38.409  91.001  55.954  1.00  0.00           O
ATOM    290  HW1 SOL   133      37.633  91.337  56.402  1.00  0.00           H
ATOM    291  HW2 SOL   133      38.064  90.528  55.197  1.00  0.00           H
ATOM    292  OW  SOL   134      49.303  29.579 132.723  1.00  0.00           O
ATOM    293  HW1 SOL   134      49.473  30.495 132.504  1.00  0.00           H
ATOM    294  HW2 SOL   134      49.858  29.408 133.484  1.00  0.00           H
ATOM    295  OW  SOL   135      46.148  21.307 142.151  1.00  0.00           O
ATOM    296  HW1 SOL   135      46.994  21.741 142.268  1.00  0.00           H
ATOM    297  HW2 SOL   135      45.683  21.855 141.520  1.00  0.00           H
ATOM    298  OW  SOL   136     104.492  66.684  55.915  1.00  0.00           O
ATOM    299  HW1 SOL   136     105.205  66.193  55.507  1.00  0.00           H
ATOM    300  HW2 SOL   136     104.354  66.253  56.758  1.00  0.00           H
ATOM    301  OW  SOL   137      74.854  65.035  31.982  1.00  0.00           O
ATOM    302  HW1 SOL   137      73.957  65.220  31.704  1.00  0.00           H
ATOM    303  HW2 SOL   137      74.959  65.527  32.797  1.00  0.00           H
ATOM    304  OW  SOL   138      50.868  73.191  52.795  1.00  0.00           O
ATOM    305  HW1 SOL   138      50.632  74.022  52.384  1.00  0.00           H
ATOM    306  HW2 SOL   138      51.198  72.653  52.076  1.00  0.00           H
ATOM    307  OW  SOL   139      70.876  26.277 139.002  1.00  0.00           O
ATOM    308  HW1 SOL   139      71.144  25.361 139.075  1.00  0.00           H
ATOM    309  HW2 SOL   139      70.333  26.431 139.774  1.00  0.00           H
ATOM    310  OW  SOL   140      67.539 104.061 126.289  1.00  0.00           O
ATOM    311  HW1 SOL   140      67.109 104.571 125.603  1.00  0.00           H
ATOM    312  HW2 SOL   140      67.964 103.342 125.823  1.00  0.00           H
ATOM    313  OW  SOL   141       2.421  93.769 114.760  1.00  0.00           O
ATOM    314  HW1 SOL   141       1.990  94.584 115.018  1.00  0.00           H
ATOM    315  HW2 SOL   141       2.303  93.187 115.510  1.00  0.00           H
ATOM    316  OW  SOL   142      24.635  87.121 131.173  1.00  0.00           O
ATOM    317  HW1 SOL   142      23.696  87.213 131.336  1.00  0.00           H
ATOM    318  HW2 SOL   142      24.928  88.006 130.955  1.00  0.00           H
ATOM    319  OW  SOL   143      16.654  98.167 143.640  1.00  0.00           O
ATOM    320  HW1 SOL   143      17.076  97.618 144.301  1.00  0.00           H
ATOM    321  HW2 SOL   143      17.032  99.036 143.774  1.00  0.00           H
ATOM    322  OW  SOL   144      45.115  65.106 153.285  1.00  0.00           O
ATOM    323  HW1 SOL   144      45.899  64.594 153.085  1.00  0.00           H
ATOM    324  HW2 SOL   144      45.023  65.042 154.236  1.00  0.00           H
ATOM    325  OW  SOL   145      19.043  20.892 142.246  1.00  0.00           O
ATOM    326  HW1 SOL   145      19.004  20.738 141.302  1.00  0.00           H
ATOM    327  HW2 SOL   145      19.631  21.641 142.343  1.00  0.00           H
ATOM    328  OW  SOL   146      40.795  51.624 115.644  1.00  0.00           O
ATOM    329  HW1 SOL   146      40.062  52.049 116.089  1.00  0.00           H
ATOM    330  HW2 SOL   146      41.103  50.965 116.265  1.00  0.00           H
ATOM    331  OW  SOL   147      76.947  87.348  13.862  1.00  0.00           O
ATOM    332  HW1 SOL   147      77.451  87.474  13.058  1.00  0.00           H
ATOM    333  HW2 SOL   147      76.493  88.181  13.992  1.00  0.00           H
ATOM    334  OW  SOL   148      53.816  64.671  56.592  1.00  0.00           O
ATOM    335  HW1 SOL   148      53.741  65.625  56.597  1.00  0.00           H
ATOM    336  HW2 SOL   148      53.830  64.426  57.517  1.00  0.00           H
ATOM    337  OW  SOL   149     101.738   8.465 114.384  1.00  0.00           O
ATOM    338  HW1 SOL   149     102.301   8.407 115.155  1.00  0.00           H
ATOM    339  HW2 SOL   149     101.333   9.330 114.447  1.00  0.00           H
ATOM    340  OW  SOL   150      39.074  90.734  37.638  1.00  0.00           O
ATOM    341  HW1 SOL   150      38.485  91.008  36.935  1.00  0.00           H
ATOM    342  HW2 SOL   150      39.945  90.747  37.241  1.00  0.00           H
ATOM    343  OW  SOL   151      65.913 107.290 125.986  1.00  0.00           O
ATOM    344  HW1 SOL   151      65.846 108.224 125.783  1.00  0.00           H
ATOM    345  HW2 SOL   151      65.306 106.869 125.377  1.00  0.00           H
ATOM    346  OW  SOL   152      37.102  69.593  49.105  1.00  0.00           O
ATOM    347  HW1 SOL   152      36.645  69.236  48.344  1.00  0.00           H
ATOM    348  HW2 SOL   152      37.093  68.882  49.746  1.00  0.00           H
ATOM    349  OW  SOL   153     102.530  28.058  56.964  1.00  0.00           O
ATOM    350  HW1 SOL   153     101.686  28.484  56.810  1.00  0.00           H
ATOM    351  HW2 SOL   153     102.522  27.841  57.896  1.00  0.00           H
ATOM    352  OW  SOL   154      71.823  26.325 116.278  1.00  0.00           O
ATOM    353  HW1 SOL   154      72.187  26.746 115.499  1.00  0.00           H
ATOM    354  HW2 SOL   154      71.676  25.417 116.013  1.00  0.00           H
ATOM    355  OW  SOL   155      91.188 107.703  89.112  1.00  0.00           O
ATOM    356  HW1 SOL   155      92.057 107.345  89.291  1.00  0.00           H
ATOM    357  HW2 SOL   155      90.949 108.167  89.914  1.00  0.00           H
ATOM    358  OW  SOL   156       4.311   3.083  46.916  1.00  0.00           O
ATOM    359  HW1 SOL   156       5.142   2.695  46.641  1.00  0.00           H
ATOM    360  HW2 SOL   156       4.509   4.012  47.037  1.00  0.00           H
ATOM    361  OW  SOL   157      83.716  11.830  14.331  1.00  0.00           O
ATOM    362  HW1 SOL   157      83.246  12.051  15.135  1.00  0.00           H
ATOM    363  HW2 SOL   157      83.029  11.590  13.710  1.00  0.00           H
ATOM    364  OW  SOL   158      37.973   9.784  36.316  1.00  0.00           O
ATOM    365  HW1 SOL   158      37.524   9.736  35.472  1.00  0.00           H
ATOM    366  HW2 SOL   158      38.897   9.888  36.091  1.00  0.00           H
ATOM    367  OW  SOL   159      95.080  82.267  44.012  1.00  0.00           O
ATOM    368  HW1 SOL   159      94.590  82.831  44.610  1.00  0.00           H
ATOM    369  HW2 SOL   159      95.793  82.820  43.692  1.00  0.00           H
ATOM    370  OW  SOL   160      51.485  83.276 124.129  1.00  0.00           O
ATOM    371  HW1 SOL   160      51.791  83.602 123.283  1.00  0.00           H
ATOM    372  HW2 SOL   160      50.723  82.737 123.918  1.00  0.00           H
ATOM    373  OW  SOL   161       3.697  25.276  13.610  1.00  0.00           O
ATOM    374  HW1 SOL   161       4.519  25.527  14.032  1.00  0.00           H
ATOM    375  HW2 SOL   161       3.310  26.105  13.328  1.00  0.00           H
ATOM    376  OW  SOL   162      22.879  26.880 101.931  1.00  0.00           O
ATOM    377  HW1 SOL   162      23.382  27.332 101.253  1.00  0.00           H
ATOM    378  HW2 SOL   162      22.628  26.048 101.529  1.00  0.00           H
ATOM    379  OW  SOL   163      20.599  14.495 118.089  1.00  0.00           O
ATOM    380  HW1 SOL   163      20.136  14.541 118.926  1.00  0.00           H
ATOM    381  HW2 SOL   163      20.303  13.675 117.696  1.00  0.00           H
ATOM    382  OW  SOL   164      24.174  15.955   5.544  1.00  0.00           O
ATOM    383  HW1 SOL   164      23.308  16.122   5.171  1.00  0.00           H
ATOM    384  HW2 SOL   164      24.293  15.009   5.459  1.00  0.00           H
ATOM    385  OW  SOL   165      68.309  47.181  25.070  1.00  0.00           O
ATOM    386  HW1 SOL   165      68.954  47.748  25.493  1.00  0.00           H
ATOM    387  HW2 SOL   165      68.350  46.362  25.564  1.00  0.00           H
ATOM    388  OW  SOL   166      20.319  16.300  44.870  1.00  0.00           O
ATOM    389  HW1 SOL   166      19.932  15.511  44.491  1.00  0.00           H
ATOM    390  HW2 SOL   166      21.227  16.058  45.053  1.00  0.00           H
ATOM    391  OW  SOL   167      21.690  79.013  42.197  1.00  0.00           O
ATOM    392  HW1 SOL   167      20.853  79.467  42.287  1.00  0.00           H
ATOM    393  HW2 SOL   167      21.468  78.181  41.779  1.00  0.00           H
ATOM    394  OW  SOL   168       8.623 101.840  42.460  1.00  0.00           O
ATOM    395  HW1 SOL   168       8.297 100.942  42.402  1.00  0.00           H
ATOM    396  HW2 SOL   168       9.532 101.785  42.165  1.00  0.00           H
ATOM    397  OW  SOL   169      69.924 104.374  19.949  1.00  0.00           O
ATOM    398  HW1 SOL   169      70.687 104.914  20.153  1.00  0.00           H
ATOM    399  HW2 SOL   169      69.279 104.991  19.603  1.00  0.00           H
ATOM    400  OW  SOL   170      84.157  70.116  15.096  1.00  0.00           O
ATOM    401  HW1 SOL   170      83.836  69.875  15.965  1.00  0.00           H
ATOM    402  HW2 SOL   170      84.317  71.059  15.152  1.00  0.00           H
ATOM    403  OW  SOL   171      69.912   8.219   1.324  1.00  0.00           O
ATOM    404  HW1 SOL   171      70.078   8.365   0.393  1.00  0.00           H
ATOM    405  HW2 SOL   171      70.752   8.394   1.748  1.00  0.00           H
ATOM    406  OW  SOL   172      83.346  24.175  51.925  1.00  0.00           O
ATOM    407  HW1 SOL   172      84.039  24.422  51.313  1.00  0.00           H
ATOM    408  HW2 SOL   172      83.652  23.356  52.315  1.00  0.00           H
ATOM    409  OW  SOL   173      35.416  81.314  15.126  1.00  0.00           O
ATOM    410  HW1 SOL   173      36.259  81.768  15.120  1.00  0.00           H
ATOM    411  HW2 SOL   173      35.149  81.317  16.045  1.00  0.00           H
ATOM    412  OW  SOL   174      44.699  71.328 122.401  1.00  0.00           O
ATOM    413  HW1 SOL   174      43.749  71.377 122.503  1.00  0.00           H
ATOM    414  HW2 SOL   174      44.946  70.515 122.841  1.00  0.00           H
ATOM    415  OW  SOL   175      62.375  57.682 145.756  1.00  0.00           O
ATOM    416  HW1 SOL   175      62.909  58.441 145.519  1.00  0.00           H
ATOM    417  HW2 SOL   175      61.812  57.538 144.995  1.00  0.00           H
ATOM    418  OW  SOL   176      70.193  53.849 105.020  1.00  0.00           O
ATOM    419  HW1 SOL   176      69.762  53.422 104.279  1.00  0.00           H
ATOM    420  HW2 SOL   176      69.473  54.175 105.560  1.00  0.00           H
ATOM    421  OW  SOL   177      98.627  54.564  24.980  1.00  0.00           O
ATOM    422  HW1 SOL   177      98.126  54.842  24.213  1.00  0.00           H
ATOM    423  HW2 SOL   177      98.275  53.701  25.197  1.00  0.00           H
ATOM    424  OW  SOL   178     103.981  44.262  31.931  1.00  0.00           O
ATOM    425  HW1 SOL   178     103.836  45.205  31.851  1.00  0.00           H
ATOM    426  HW2 SOL   178     103.101  43.887  31.972  1.00  0.00           H
ATOM    427  OW  SOL   179      82.069  43.904   2.977  1.00  0.00           O
ATOM    428  HW1 SOL   179      82.017  44.483   3.738  1.00  0.00           H
ATOM    429  HW2 SOL   179      82.658  43.201   3.250  1.00  0.00           H
ATOM    430  OW  SOL   180      96.996  52.005 123.704  1.00  0.00           O
ATOM    431  HW1 SOL   180      97.081  52.865 124.117  1.00  0.00           H
ATOM    432  HW2 SOL   180      96.840  51.403 124.431  1.00  0.00           H
ATOM    433  OW  SOL   181      87.049  96.411 121.782  1.00  0.00           O
ATOM    434  HW1 SOL   181      86.543  96.828 121.084  1.00  0.00           H
ATOM    435  HW2 SOL   181      87.565  95.739 121.337  1.00  0.00           H
ATOM    436  OW  SOL   182      21.084  54.976 138.248  1.00  0.00           O
ATOM    437  HW1 SOL   182      21.478  54.303 138.803  1.00  0.00           H
ATOM    438  HW2 SOL   182      21.386  55.804 138.622  1.00  0.00           H
ATOM    439  OW  SOL   183       9.047   5.859 147.546  1.00  0.00           O
ATOM    440  HW1 SOL   183       8.417   5.694 146.844  1.00  0.00           H
ATOM    441  HW2 SOL   183       8.781   5.269 148.251  1.00  0.00           H
ATOM    442  OW  SOL   184     104.631  90.521  40.302  1.00  0.00           O
ATOM    443  HW1 SOL   184     104.754  91.310  39.774  1.00  0.00           H
ATOM    444  HW2 SOL   184     104.088  90.807  41.037  1.00  0.00           H
ATOM    445  OW  SOL   185      30.636  30.040 114.985  1.00  0.00           O
ATOM    446  HW1 SOL   185      30.998  29.972 114.101  1.00  0.00           H
ATOM    447  HW2 SOL   185      29.717  30.269 114.851  1.00  0.00           H
ATOM    448  OW  SOL   186      64.603  98.115 112.656  1.00  0.00           O
ATOM    449  HW1 SOL   186      63.896  98.745 112.514  1.00  0.00           H
ATOM    450  HW2 SOL   186      64.231  97.467 113.253  1.00  0.00           H
ATOM    451  OW  SOL   187      92.700  13.373 106.066  1.00  0.00           O
ATOM    452  HW1 SOL   187      92.163  13.378 106.858  1.00  0.00           H
ATOM    453  HW2 SOL   187      93.570  13.637 106.364  1.00  0.00           H
ATOM    454  OW  SOL   188      87.609  90.063   9.597  1.00  0.00           O
ATOM    455  HW1 SOL   188      88.141  89.578  10.227  1.00  0.00           H
ATOM    456  HW2 SOL   188      88.139  90.084   8.800  1.00  0.00           H
ATOM    457  OW  SOL   189      58.756  56.210 141.759  1.00  0.00           O
ATOM    458  HW1 SOL   189      59.580  55.918 142.149  1.00  0.00           H
ATOM    459  HW2 SOL   189      58.716  55.759 140.916  1.00  0.00           H
ATOM    460  OW  SOL   190      66.925  82.413 134.980  1.00  0.00           O
ATOM    461  HW1 SOL   190      66.082  82.424 135.434  1.00  0.00           H
ATOM    462  HW2 SOL   190      67.521  81.979 135.589  1.00  0.00           H
ATOM    463  OW  SOL   191      75.353   1.152   0.231  1.00  0.00           O
ATOM    464  HW1 SOL   191      74.604   0.878  -0.299  1.00  0.00           H
ATOM    465  HW2 SOL   191      75.054   1.058   1.135  1.00  0.00           H
ATOM    466  OW  SOL   192       5.526  56.979 151.366  1.00  0.00           O
ATOM    467  HW1 SOL   192       6.163  56.997 150.651  1.00  0.00           H
ATOM    468  HW2 SOL   192       5.512  56.065 151.651  1.00  0.00           H
ATOM    469  OW  SOL   193      78.341  11.047  44.566  1.00  0.00           O
ATOM    470  HW1 SOL   193      78.372  10.404  45.275  1.00  0.00           H
ATOM    471  HW2 SOL   193      78.991  10.738  43.934  1.00  0.00           H
ATOM    472  OW  SOL   194      24.933  43.007  29.033  1.00  0.00           O
ATOM    473  HW1 SOL   194      24.326  43.650  28.666  1.00  0.00           H
ATOM    474  HW2 SOL   194      25.763  43.476  29.111  1.00  0.00           H
ATOM    475  OW  SOL   195      14.567  42.422 135.676  1.00  0.00           O
ATOM    476  HW1 SOL   195      15.048  42.765 136.429  1.00  0.00           H
ATOM    477  HW2 SOL   195      14.118  41.646 136.011  1.00  0.00           H
ATOM    478  OW  SOL   196      61.516  48.589 118.735  1.00  0.00           O
ATOM    479  HW1 SOL   196      61.529  48.257 117.837  1.00  0.00           H
ATOM    480  HW2 SOL   196      60.667  48.315 119.080  1.00  0.00           H
ATOM    481  OW  SOL   197      67.995 102.294  24.571  1.00  0.00           O
ATOM    482  HW1 SOL   197      68.036 101.338  24.562  1.00  0.00           H
ATOM    483  HW2 SOL   197      67.531 102.507  25.381  1.00  0.00           H
ATOM    484  OW  SOL   198      77.310  13.169   9.988  1.00  0.00           O
ATOM    485  HW1 SOL   198      76.731  13.884   9.727  1.00  0.00           H
ATOM    486  HW2 SOL   198      78.157  13.588  10.138  1.00  0.00           H
ATOM    487  OW  SOL   199      45.575  61.389  42.946  1.00  0.00           O
ATOM    488  HW1 SOL   199      44.800  61.876  42.664  1.00  0.00           H
ATOM    489  HW2 SOL   199      46.015  61.145  42.132  1.00  0.00           H
ATOM    490  OW  SOL   200      88.848   8.214  37.745  1.00  0.00           O
ATOM    491  HW1 SOL   200      88.315   8.494  37.001  1.00  0.00           H
ATOM    492  HW2 SOL   200      89.639   8.750  37.689  1.00  0.00           H
ATOM    493  OW  SOL   201      35.341  33.689 108.487  1.00  0.00           O
ATOM    494  HW1 SOL   201      35.612  33.887 107.591  1.00  0.00           H
ATOM    495  HW2 SOL   201      36.042  33.137 108.833  1.00  0.00           H
ATOM    496  OW  SOL   202       6.192   1.369 131.089  1.00  0.00           O
ATOM    497  HW1 SOL   202       5.588   0.630 131.011  1.00  0.00           H
ATOM    498  HW2 SOL   202       5.842   2.029 130.492  1.00  0.00           H
ATOM    499  OW  SOL   203      50.507   8.362 140.056  1.00  0.00           O
ATOM    500  HW1 SOL   203      51.074   7.844 140.627  1.00  0.00           H
ATOM    501  HW2 SOL   203      51.052   9.099 139.780  1.00  0.00           H
ATOM    502  OW  SOL   204      10.599  52.063 104.832  1.00  0.00           O
ATOM    503  HW1 SOL   204      10.356  51.143 104.938  1.00  0.00           H
ATOM    504  HW2 SOL   204      11.335  52.048 104.220  1.00  0.00           H
ATOM    505  OW  SOL   205      21.112  33.431 133.646  1.00  0.00           O
ATOM    506  HW1 SOL   205      20.709  34.296 133.563  1.00  0.00           H
ATOM    507  HW2 SOL   205      20.793  33.098 134.484  1.00  0.00           H
ATOM    508  OW  SOL   206      88.885  33.577 107.468  1.00  0.00           O
ATOM    509  HW1 SOL   206      88.656  32.769 107.009  1.00  0.00           H
ATOM    510  HW2 SOL   206      89.554  33.313 108.100  1.00  0.00           H
ATOM    511  OW  SOL   207      36.999  55.481 135.723  1.00  0.00           O
ATOM    512  HW1 SOL   207      36.426  54.798 136.071  1.00  0.00           H
ATOM    513  HW2 SOL   207      36.484  56.285 135.795  1.00  0.00           H
ATOM    514  OW  SOL   208     107.835  80.813   5.448  1.00  0.00           O
ATOM    515  HW1 SOL   208     108.375  80.589   4.690  1.00  0.00           H
ATOM    516  HW2 SOL   208     107.781  81.769   5.430  1.00  0.00           H
ATOM    517  OW  SOL   209      33.931  11.397 140.665  1.00  0.00           O
ATOM    518  HW1 SOL   209      34.094  10.466 140.510  1.00  0.00           H
ATOM    519  HW2 SOL   209      34.789  11.755 140.894  1.00  0.00           H
ATOM    520  OW  SOL   210      47.346  96.368 130.939  1.00  0.00           O
ATOM    521  HW1 SOL   210      47.069  97.219 130.602  1.00  0.00           H
ATOM    522  HW2 SOL   210      47.567  96.533 131.855  1.00  0.00           H
ATOM    523  OW  SOL   211      66.662 100.355  50.233  1.00  0.00           O
ATOM    524  HW1 SOL   211      67.342 100.996  50.443  1.00  0.00           H
ATOM    525  HW2 SOL   211      66.336 100.624  49.374  1.00  0.00           H
ATOM    526  OW  SOL   212       2.574  52.034 147.380  1.00  0.00           O
ATOM    527  HW1 SOL   212       2.418  52.545 146.586  1.00  0.00           H
ATOM    528  HW2 SOL   212       2.297  51.147 147.154  1.00  0.00           H
ATOM    529  OW  SOL   213      44.340   0.208   2.060  1.00  0.00           O
ATOM    530  HW1 SOL   213      45.179   0.145   1.604  1.00  0.00           H
ATOM    531  HW2 SOL   213      44.300  -0.582   2.599  1.00  0.00           H
ATOM    532  OW  SOL   214      26.088  88.436  43.881  1.00  0.00           O
ATOM    533  HW1 SOL   214      26.475  88.155  44.710  1.00  0.00           H
ATOM    534  HW2 SOL   214      25.298  88.914  44.134  1.00  0.00           H
ATOM    535  OW  SOL   215     107.904  39.217  38.966  1.00  0.00           O
ATOM    536  HW1 SOL   215     108.074  38.319  38.681  1.00  0.00           H
ATOM    537  HW2 SOL   215     108.722  39.496  39.378  1.00  0.00           H
ATOM    538  OW  SOL   216      27.661  37.174 146.595  1.00  0.00           O
ATOM    539  HW1 SOL   216      27.571  38.126 146.570  1.00  0.00           H
ATOM    540  HW2 SOL   216      28.283  36.973 145.896  1.00  0.00           H
ATOM    541  OW  SOL   217      84.070  69.523  35.042  1.00  0.00           O
ATOM    542  HW1 SOL   217      83.324  70.042  35.341  1.00  0.00           H
ATOM    543  HW2 SOL   217      84.834  69.968  35.409  1.00  0.00           H
ATOM    544  OW  SOL   218      38.511 102.165 150.254  1.00  0.00           O
ATOM    545  HW1 SOL   218      38.395 102.624 151.087  1.00  0.00           H
ATOM    546  HW2 SOL   218      37.761 102.435 149.725  1.00  0.00           H
ATOM    547  OW  SOL   219      76.366  41.588  34.828  1.00  0.00           O
ATOM    548  HW1 SOL   219      76.539  42.349  35.381  1.00  0.00           H
ATOM    549  HW2 SOL   219      76.481  40.837  35.410  1.00  0.00           H
ATOM    550  OW  SOL   220      35.103  54.065 110.723  1.00  0.00           O
ATOM    551  HW1 SOL   220      34.837  54.779 110.143  1.00  0.00           H
ATOM    552  HW2 SOL   220      35.180  54.473 111.586  1.00  0.00           H
ATOM    553  OW  SOL   221      49.645  98.706  28.169  1.00  0.00           O
ATOM    554  HW1 SOL   221      50.287  98.917  27.491  1.00  0.00           H
ATOM    555  HW2 SOL   221      48.840  98.517  27.687  1.00  0.00           H
ATOM    556  OW  SOL   222      86.874  70.501 131.389  1.00  0.00           O
ATOM    557  HW1 SOL   222      87.685  70.839 131.009  1.00  0.00           H
ATOM    558  HW2 SOL   222      87.033  69.564 131.498  1.00  0.00           H
ATOM    559  OW  SOL   223      37.060  37.568  96.425  1.00  0.00           O
ATOM    560  HW1 SOL   223      36.119  37.721  96.514  1.00  0.00           H
ATOM    561  HW2 SOL   223      37.461  38.412  96.633  1.00  0.00           H
ATOM    562  OW  SOL   224      36.143  53.411 126.168  1.00  0.00           O
ATOM    563  HW1 SOL   224      36.468  54.072 125.557  1.00  0.00           H
ATOM    564  HW2 SOL   224      35.249  53.688 126.368  1.00  0.00           H
ATOM    565  OW  SOL   225      79.530  75.324  98.596  1.00  0.00           O
ATOM    566  HW1 SOL   225      79.234  74.895  97.793  1.00  0.00           H
ATOM    567  HW2 SOL   225      80.422  75.003  98.725  1.00  0.00           H
ATOM    568  OW  SOL   226      62.876  56.041  26.175  1.00  0.00           O
ATOM    569  HW1 SOL   226      63.333  55.994  27.014  1.00  0.00           H
ATOM    570  HW2 SOL   226      63.117  56.896  25.817  1.00  0.00           H
ATOM    571  OW  SOL   227      27.983  89.890 133.794  1.00  0.00           O
ATOM    572  HW1 SOL   227      27.496  89.066 133.791  1.00  0.00           H
ATOM    573  HW2 SOL   227      28.204  90.041 132.875  1.00  0.00           H
ATOM    574  OW  SOL   228      27.967   6.395 119.134  1.00  0.00           O
ATOM    575  HW1 SOL   228      27.353   6.335 118.402  1.00  0.00           H
ATOM    576  HW2 SOL   228      28.189   5.486 119.336  1.00  0.00           H
ATOM    577  OW  SOL   229      15.423  32.425  29.654  1.00  0.00           O
ATOM    578  HW1 SOL   229      15.916  31.820  29.100  1.00  0.00           H
ATOM    579  HW2 SOL   229      15.914  33.245  29.611  1.00  0.00           H
ATOM    580  OW  SOL   230      49.142  32.498  46.315  1.00  0.00           O
ATOM    581  HW1 SOL   230      48.853  33.328  45.937  1.00  0.00           H
ATOM    582  HW2 SOL   230      48.338  32.083  46.626  1.00  0.00           H
ATOM    583  OW  SOL   231      60.078  89.136  45.718  1.00  0.00           O
ATOM    584  HW1 SOL   231      60.692  88.500  46.085  1.00  0.00           H
ATOM    585  HW2 SOL   231      59.988  88.881  44.800  1.00  0.00           H
ATOM    586  OW  SOL   232     102.773   8.678  13.508  1.00  0.00           O
ATOM    587  HW1 SOL   232     102.478   9.118  12.710  1.00  0.00           H
ATOM    588  HW2 SOL   232     102.711   7.745  13.304  1.00  0.00           H
ATOM    589  OW  SOL   233      40.265  57.766 136.088  1.00  0.00           O
ATOM    590  HW1 SOL   233      40.022  58.600 136.490  1.00  0.00           H
ATOM    591  HW2 SOL   233      41.222  57.762 136.103  1.00  0.00           H
ATOM    592  OW  SOL   234      34.466  42.699  43.336  1.00  0.00           O
ATOM    593  HW1 SOL   234      35.054  43.407  43.073  1.00  0.00           H
ATOM    594  HW2 SOL   234      34.666  42.552  44.261  1.00  0.00           H
ATOM    595  OW  SOL   235      79.041  33.242 120.503  1.00  0.00           O
ATOM    596  HW1 SOL   235      79.685  32.635 120.868  1.00  0.00           H
ATOM    597  HW2 SOL   235      79.254  34.086 120.901  1.00  0.00           H
ATOM    598  OW  SOL   236      83.981  26.202  22.580  1.00  0.00           O
ATOM    599  HW1 SOL   236      84.636  25.503  22.590  1.00  0.00           H
ATOM    600  HW2 SOL   236      83.164  25.761  22.348  1.00  0.00           H
ATOM    601  OW  SOL   237      96.929  61.929 125.980  1.00  0.00           O
ATOM    602  HW1 SOL   237      97.274  62.306 126.790  1.00  0.00           H
ATOM    603  HW2 SOL   237      97.346  62.435 125.283  1.00  0.00           H
ATOM    604  OW  SOL   238      57.327  55.031 120.336  1.00  0.00           O
ATOM    605  HW1 SOL   238      57.108  55.947 120.168  1.00  0.00           H
ATOM    606  HW2 SOL   238      57.208  54.925 121.280  1.00  0.00           H
ATOM    607  OW  SOL   239      39.200   9.446  15.361  1.00  0.00           O
ATOM    608  HW1 SOL   239      39.951   8.871  15.210  1.00  0.00           H
ATOM    609  HW2 SOL   239      39.477  10.020  16.075  1.00  0.00           H
ATOM    610  OW  SOL   240      36.254  54.104 150.078  1.00  0.00           O
ATOM    611  HW1 SOL   240      36.571  53.884 149.203  1.00  0.00           H
ATOM    612  HW2 SOL   240      35.338  53.826 150.079  1.00  0.00           H
ATOM    613  OW  SOL   241      52.606  79.727   2.979  1.00  0.00           O
ATOM    614  HW1 SOL   241      51.687  79.582   2.754  1.00  0.00           H
ATOM    615  HW2 SOL   241      52.867  78.933   3.446  1.00  0.00           H
ATOM    616  OW  SOL   242     106.128  37.070 128.390  1.00  0.00           O
ATOM    617  HW1 SOL   242     105.334  36.711 127.995  1.00  0.00           H
ATOM    618  HW2 SOL   242     106.299  37.873 127.898  1.00  0.00           H
ATOM    619  OW  SOL   243      58.201  60.395  50.177  1.00  0.00           O
ATOM    620  HW1 SOL   243      58.944  60.843  49.772  1.00  0.00           H
ATOM    621  HW2 SOL   243      57.642  61.101  50.500  1.00  0.00           H
ATOM    622  OW  SOL   244      66.532  66.431 154.643  1.00  0.00           O
ATOM    623  HW1 SOL   244      66.051  67.210 154.924  1.00  0.00           H
ATOM    624  HW2 SOL   244      66.141  66.199 153.801  1.00  0.00           H
ATOM    625  OW  SOL   245      78.432  52.898  42.398  1.00  0.00           O
ATOM    626  HW1 SOL   245      78.567  51.970  42.205  1.00  0.00           H
ATOM    627  HW2 SOL   245      77.560  53.090  42.054  1.00  0.00           H
ATOM    628  OW  SOL   246      51.787  73.421  19.348  1.00  0.00           O
ATOM    629  HW1 SOL   246      52.197  73.999  18.704  1.00  0.00           H
ATOM    630  HW2 SOL   246      50.978  73.129  18.927  1.00  0.00           H
ATOM    631  OW  SOL   247       5.863  15.963   2.760  1.00  0.00           O
ATOM    632  HW1 SOL   247       5.225  16.534   2.333  1.00  0.00           H
ATOM    633  HW2 SOL   247       5.404  15.130   2.871  1.00  0.00           H
ATOM    634  OW  SOL   248      85.185   4.043 148.076  1.00  0.00           O
ATOM    635  HW1 SOL   248      84.862   4.631 148.759  1.00  0.00           H
ATOM    636  HW2 SOL   248      86.082   3.838 148.341  1.00  0.00           H
ATOM    637  OW  SOL   249     104.434 100.216   5.272  1.00  0.00           O
ATOM    638  HW1 SOL   249     105.336 100.435   5.503  1.00  0.00           H
ATOM    639  HW2 SOL   249     103.911 100.545   6.003  1.00  0.00           H
ATOM    640  OW  SOL   250      56.008  69.874  35.120  1.00  0.00           O
ATOM    641  HW1 SOL   250      55.754  70.264  34.283  1.00  0.00           H
ATOM    642  HW2 SOL   250      55.762  68.952  35.040  1.00  0.00           H
ATOM    643  OW  SOL   251      17.148 105.823  25.603  1.00  0.00           O
ATOM    644  HW1 SOL   251      17.807 106.053  24.948  1.00  0.00           H
ATOM    645  HW2 SOL   251      16.776 106.662  25.874  1.00  0.00           H
ATOM    646  OW  SOL   252      98.524  25.236  49.244  1.00  0.00           O
ATOM    647  HW1 SOL   252      99.476  25.243  49.347  1.00  0.00           H
ATOM    648  HW2 SOL   252      98.255  24.376  49.567  1.00  0.00           H
ATOM    649  OW  SOL   253     101.170  90.984  25.823  1.00  0.00           O
ATOM    650  HW1 SOL   253     100.842  91.015  26.722  1.00  0.00           H
ATOM    651  HW2 SOL   253     101.712  91.768  25.738  1.00  0.00           H
ATOM    652  OW  SOL   254       1.522  89.275  42.564  1.00  0.00           O
ATOM    653  HW1 SOL   254       1.798  90.088  42.141  1.00  0.00           H
ATOM    654  HW2 SOL   254       0.566  89.319  42.569  1.00  0.00           H
ATOM    655  OW  SOL   255     100.629  62.528 110.536  1.00  0.00           O
ATOM    656  HW1 SOL   255      99.966  61.847 110.647  1.00  0.00           H
ATOM    657  HW2 SOL   255     101.334  62.276 111.132  1.00  0.00           H
ATOM    658  OW  SOL   256      27.388   2.799  44.654  1.00  0.00           O
ATOM    659  HW1 SOL   256      28.172   2.281  44.833  1.00  0.00           H
ATOM    660  HW2 SOL   256      26.875   2.745  45.460  1.00  0.00           H
ATOM    661  OW  SOL   257      54.173  19.017  17.674  1.00  0.00           O
ATOM    662  HW1 SOL   257      54.134  19.973  17.638  1.00  0.00           H
ATOM    663  HW2 SOL   257      53.890  18.733  16.805  1.00  0.00           H
ATOM    664  OW  SOL   258       1.263  31.328  19.313  1.00  0.00           O
ATOM    665  HW1 SOL   258       0.655  30.938  18.685  1.00  0.00           H
ATOM    666  HW2 SOL   258       2.087  30.862  19.171  1.00  0.00           H
ATOM    667  OW  SOL   259     101.697   2.299 155.009  1.00  0.00           O
ATOM    668  HW1 SOL   259     101.351   1.769 154.291  1.00  0.00           H
ATOM    669  HW2 SOL   259     101.986   3.110 154.591  1.00  0.00           H
ATOM    670  OW  SOL   260      82.046  12.488  16.554  1.00  0.00           O
ATOM    671  HW1 SOL   260      81.721  13.132  17.183  1.00  0.00           H
ATOM    672  HW2 SOL   260      81.617  12.721  15.730  1.00  0.00           H
ATOM    673  OW  SOL   261       3.261  90.641 116.712  1.00  0.00           O
ATOM    674  HW1 SOL   261       3.462  90.442 115.797  1.00  0.00           H
ATOM    675  HW2 SOL   261       3.026  89.795 117.095  1.00  0.00           H
ATOM    676  OW  SOL   262      31.940  68.931  47.302  1.00  0.00           O
ATOM    677  HW1 SOL   262      32.542  68.796  48.034  1.00  0.00           H
ATOM    678  HW2 SOL   262      32.364  69.598  46.762  1.00  0.00           H
ATOM    679  OW  SOL   263      96.609  76.350 139.738  1.00  0.00           O
ATOM    680  HW1 SOL   263      96.169  77.013 139.205  1.00  0.00           H
ATOM    681  HW2 SOL   263      97.542  76.503 139.588  1.00  0.00           H
ATOM    682  OW  SOL   264      73.673  20.954  23.485  1.00  0.00           O
ATOM    683  HW1 SOL   264      73.226  21.124  24.314  1.00  0.00           H
ATOM    684  HW2 SOL   264      74.166  20.148  23.639  1.00  0.00           H
ATOM    685  OW  SOL   265      67.920   1.937  34.581  1.00  0.00           O
ATOM    686  HW1 SOL   265      67.053   2.312  34.730  1.00  0.00           H
ATOM    687  HW2 SOL   265      68.166   2.241  33.707  1.00  0.00           H
ATOM    688  OW  SOL   266      75.282 102.268 117.384  1.00  0.00           O
ATOM    689  HW1 SOL   266      74.952 103.041 116.927  1.00  0.00           H
ATOM    690  HW2 SOL   266      75.203 101.560 116.745  1.00  0.00           H
ATOM    691  OW  SOL   267      78.863  14.151  16.661  1.00  0.00           O
ATOM    692  HW1 SOL   267      78.482  13.472  17.218  1.00  0.00           H
ATOM    693  HW2 SOL   267      79.601  14.490  17.167  1.00  0.00           H
ATOM    694  OW  SOL   268      26.146  84.574  17.718  1.00  0.00           O
ATOM    695  HW1 SOL   268      26.606  84.478  16.884  1.00  0.00           H
ATOM    696  HW2 SOL   268      25.264  84.245  17.544  1.00  0.00           H
ATOM    697  OW  SOL   269      90.558  83.413 117.723  1.00  0.00           O
ATOM    698  HW1 SOL   269      91.138  83.752 117.040  1.00  0.00           H
ATOM    699  HW2 SOL   269      90.425  84.154 118.314  1.00  0.00           H
ATOM    700  OW  SOL   270      95.153  41.638   2.779  1.00  0.00           O
ATOM    701  HW1 SOL   270      94.474  41.454   2.130  1.00  0.00           H
ATOM    702  HW2 SOL   270      95.907  41.122   2.491  1.00  0.00           H
ATOM    703  OW  SOL   271      67.304  59.813 127.518  1.00  0.00           O
ATOM    704  HW1 SOL   271      67.860  60.090 126.790  1.00  0.00           H
ATOM    705  HW2 SOL   271      67.467  60.459 128.205  1.00  0.00           H
ATOM    706  OW  SOL   272      28.967  73.502   3.734  1.00  0.00           O
ATOM    707  HW1 SOL   272      29.440  73.896   3.001  1.00  0.00           H
ATOM    708  HW2 SOL   272      28.175  73.136   3.339  1.00  0.00           H
ATOM    709  OW  SOL   273      64.694  89.677  24.484  1.00  0.00           O
ATOM    710  HW1 SOL   273      65.054  90.562  24.544  1.00  0.00           H
ATOM    711  HW2 SOL   273      64.850  89.296  25.348  1.00  0.00           H
ATOM    712  OW  SOL   274     104.043  15.185  16.578  1.00  0.00           O
ATOM    713  HW1 SOL   274     104.036  15.155  17.535  1.00  0.00           H
ATOM    714  HW2 SOL   274     104.614  15.924  16.366  1.00  0.00           H
ATOM    715  OW  SOL   275      95.020 107.877   4.000  1.00  0.00           O
ATOM    716  HW1 SOL   275      94.683 108.161   4.850  1.00  0.00           H
ATOM    717  HW2 SOL   275      94.821 108.602   3.408  1.00  0.00           H
ATOM    718  OW  SOL   276      65.834  38.514 140.158  1.00  0.00           O
ATOM    719  HW1 SOL   276      66.204  39.384 140.009  1.00  0.00           H
ATOM    720  HW2 SOL   276      66.391  37.925 139.649  1.00  0.00           H
ATOM    721  OW  SOL   277       5.681  45.557 142.458  1.00  0.00           O
ATOM    722  HW1 SOL   277       4.810  45.300 142.759  1.00  0.00           H
ATOM    723  HW2 SOL   277       5.969  44.830 141.906  1.00  0.00           H
ATOM    724  OW  SOL   278      66.051  19.892  53.826  1.00  0.00           O
ATOM    725  HW1 SOL   278      65.274  20.422  53.646  1.00  0.00           H
ATOM    726  HW2 SOL   278      65.855  19.452  54.653  1.00  0.00           H
ATOM    727  OW  SOL   279       4.006  80.965 131.540  1.00  0.00           O
ATOM    728  HW1 SOL   279       4.647  81.640 131.764  1.00  0.00           H
ATOM    729  HW2 SOL   279       3.615  80.719 132.378  1.00  0.00           H
ATOM    730  OW  SOL   280      64.783  89.992  58.580  1.00  0.00           O
ATOM    731  HW1 SOL   280      65.090  90.897  58.517  1.00  0.00           H
ATOM    732  HW2 SOL   280      65.582  89.467  58.574  1.00  0.00           H
ATOM    733  OW  SOL   281      27.581 105.876 128.056  1.00  0.00           O
ATOM    734  HW1 SOL   281      27.575 105.376 128.872  1.00  0.00           H
ATOM    735  HW2 SOL   281      27.305 105.249 127.388  1.00  0.00           H
ATOM    736  OW  SOL   282     105.791  11.439  52.230  1.00  0.00           O
ATOM    737  HW1 SOL   282     106.077  12.119  51.620  1.00  0.00           H
ATOM    738  HW2 SOL   282     105.435  11.921  52.977  1.00  0.00           H
ATOM    739  OW  SOL   283      23.308  25.152 125.508  1.00  0.00           O
ATOM    740  HW1 SOL   283      23.853  25.559 126.181  1.00  0.00           H
ATOM    741  HW2 SOL   283      23.381  24.213 125.675  1.00  0.00           H
ATOM    742  OW  SOL   284      89.890   7.739 150.632  1.00  0.00           O
ATOM    743  HW1 SOL   284      89.829   6.786 150.566  1.00  0.00           H
ATOM    744  HW2 SOL   284      90.018   7.908 151.565  1.00  0.00           H
ATOM    745  OW  SOL   285      64.601  65.275   2.781  1.00  0.00           O
ATOM    746  HW1 SOL   285      65.089  64.586   2.329  1.00  0.00           H
ATOM    747  HW2 SOL   285      64.348  64.880   3.616  1.00  0.00           H
ATOM    748  OW  SOL   286      44.292  34.747  43.673  1.00  0.00           O
ATOM    749  HW1 SOL   286      44.542  34.716  42.750  1.00  0.00           H
ATOM    750  HW2 SOL   286      43.951  33.872  43.859  1.00  0.00           H
ATOM    751  OW  SOL   287     104.292  47.759 113.421  1.00  0.00           O
ATOM    752  HW1 SOL   287     103.554  48.013 113.975  1.00  0.00           H
ATOM    753  HW2 SOL   287     104.198  48.298 112.635  1.00  0.00           H
ATOM    754  OW  SOL   288      34.120  35.213 113.613  1.00  0.00           O
ATOM    755  HW1 SOL   288      34.574  34.392 113.426  1.00  0.00           H
ATOM    756  HW2 SOL   288      34.270  35.753 112.838  1.00  0.00           H
ATOM    757  OW  SOL   289      12.008  55.958 129.387  1.00  0.00           O
ATOM    758  HW1 SOL   289      12.841  55.543 129.609  1.00  0.00           H
ATOM    759  HW2 SOL   289      11.757  56.432 130.180  1.00  0.00           H
ATOM    760  OW  SOL   290      34.495  75.337  50.675  1.00  0.00           O
ATOM    761  HW1 SOL   290      34.751  74.550  51.156  1.00  0.00           H
ATOM    762  HW2 SOL   290      35.149  75.418  49.981  1.00  0.00           H
ATOM    763  OW  SOL   291       1.799  76.253 147.532  1.00  0.00           O
ATOM    764  HW1 SOL   291       1.003  76.178 148.059  1.00  0.00           H
ATOM    765  HW2 SOL   291       1.908  75.388 147.137  1.00  0.00           H
ATOM    766  OW  SOL   292      62.281  40.898 149.922  1.00  0.00           O
ATOM    767  HW1 SOL   292      61.888  40.108 149.549  1.00  0.00           H
ATOM    768  HW2 SOL   292      63.147  40.619 150.219  1.00  0.00           H
ATOM    769  OW  SOL   293      55.857  46.917 112.661  1.00  0.00           O
ATOM    770  HW1 SOL   293      55.090  46.638 112.161  1.00  0.00           H
ATOM    771  HW2 SOL   293      56.079  46.159 113.202  1.00  0.00           H
ATOM    772  OW  SOL   294      53.350  39.879 120.525  1.00  0.00           O
ATOM    773  HW1 SOL   294      52.892  40.682 120.774  1.00  0.00           H
ATOM    774  HW2 SOL   294      54.270  40.058 120.720  1.00  0.00           H
ATOM    775  OW  SOL   295      59.488 104.910 149.868  1.00  0.00           O
ATOM    776  HW1 SOL   295      59.829 105.343 149.085  1.00  0.00           H
ATOM    777  HW2 SOL   295      58.695 105.399 150.086  1.00  0.00           H
ATOM    778  OW  SOL   296      15.712  99.353  37.246  1.00  0.00           O
ATOM    779  HW1 SOL   296      15.365  99.505  36.367  1.00  0.00           H
ATOM    780  HW2 SOL   296      14.956  99.061  37.756  1.00  0.00           H
ATOM    781  OW  SOL   297      26.069   5.572 143.790  1.00  0.00           O
ATOM    782  HW1 SOL   297      25.792   6.448 143.521  1.00  0.00           H
ATOM    783  HW2 SOL   297      26.967   5.495 143.469  1.00  0.00           H
ATOM    784  OW  SOL   298       0.036  77.999  48.436  1.00  0.00           O
ATOM    785  HW1 SOL   298       0.226  78.431  49.269  1.00  0.00           H
ATOM    786  HW2 SOL   298      -0.768  77.506  48.599  1.00  0.00           H
ATOM    787  OW  SOL   299      25.143  92.144  27.742  1.00  0.00           O
ATOM    788  HW1 SOL   299      25.991  92.169  28.186  1.00  0.00           H
ATOM    789  HW2 SOL   299      24.543  92.580  28.347  1.00  0.00           H
ATOM    790  OW  SOL   300      40.078  68.635  18.072  1.00  0.00           O
ATOM    791  HW1 SOL   300      39.686  69.133  17.354  1.00  0.00           H
ATOM    792  HW2 SOL   300      40.132  69.259  18.795  1.00  0.00           H
ATOM    793  OW  SOL   301      54.651  15.701  46.525  1.00  0.00           O
ATOM    794  HW1 SOL   301      54.170  15.119  47.114  1.00  0.00           H
ATOM    795  HW2 SOL   301      54.316  15.491  45.653  1.00  0.00           H
ATOM    796  OW  SOL   302      67.402  31.402  11.670  1.00  0.00           O
ATOM    797  HW1 SOL   302      67.863  31.745  10.905  1.00  0.00           H
ATOM    798  HW2 SOL   302      68.096  31.064  12.237  1.00  0.00           H
ATOM    799  OW  SOL   303      94.108  47.532 137.645  1.00  0.00           O
ATOM    800  HW1 SOL   303      93.487  47.645 136.926  1.00  0.00           H
ATOM    801  HW2 SOL   303      94.876  48.038 137.381  1.00  0.00           H
ATOM    802  OW  SOL   304      84.555  71.287 115.937  1.00  0.00           O
ATOM    803  HW1 SOL   304      84.833  71.893 115.251  1.00  0.00           H
ATOM    804  HW2 SOL   304      83.639  71.512 116.100  1.00  0.00           H
ATOM    805  OW  SOL   305     104.928  91.137  97.889  1.00  0.00           O
ATOM    806  HW1 SOL   305     104.144  91.681  97.952  1.00  0.00           H
ATOM    807  HW2 SOL   305     105.651  91.762  97.837  1.00  0.00           H
ATOM    808  OW  SOL   306     102.806  45.282  37.470  1.00  0.00           O
ATOM    809  HW1 SOL   306     102.015  45.678  37.835  1.00  0.00           H
ATOM    810  HW2 SOL   306     102.971  44.520  38.025  1.00  0.00           H
ATOM    811  OW  SOL   307      27.185  73.551  57.560  1.00  0.00           O
ATOM    812  HW1 SOL   307      27.670  73.711  56.750  1.00  0.00           H
ATOM    813  HW2 SOL   307      26.783  74.394  57.770  1.00  0.00           H
ATOM    814  OW  SOL   308      98.771  56.382   5.388  1.00  0.00           O
ATOM    815  HW1 SOL   308      99.016  55.464   5.274  1.00  0.00           H
ATOM    816  HW2 SOL   308      98.344  56.621   4.565  1.00  0.00           H
ATOM    817  OW  SOL   309       1.344  39.205 107.999  1.00  0.00           O
ATOM    818  HW1 SOL   309       0.424  38.941 107.974  1.00  0.00           H
ATOM    819  HW2 SOL   309       1.319  40.141 108.199  1.00  0.00           H
ATOM    820  OW  SOL   310     106.345  61.786  95.815  1.00  0.00           O
ATOM    821  HW1 SOL   310     105.721  61.543  95.130  1.00  0.00           H
ATOM    822  HW2 SOL   310     105.798  62.063  96.550  1.00  0.00           H
ATOM    823  OW  SOL   311       1.054  67.936 106.260  1.00  0.00           O
ATOM    824  HW1 SOL   311       0.468  67.205 106.066  1.00  0.00           H
ATOM    825  HW2 SOL   311       1.883  67.696 105.846  1.00  0.00           H
ATOM    826  OW  SOL   312      95.501  55.293  40.748  1.00  0.00           O
ATOM    827  HW1 SOL   312      95.642  55.478  41.676  1.00  0.00           H
ATOM    828  HW2 SOL   312      96.194  54.674  40.519  1.00  0.00           H
ATOM    829  OW  SOL   313      60.549  37.800 119.779  1.00  0.00           O
ATOM    830  HW1 SOL   313      59.963  37.776 119.022  1.00  0.00           H
ATOM    831  HW2 SOL   313      61.416  37.614 119.417  1.00  0.00           H
ATOM    832  OW  SOL   314      13.031   5.809 125.020  1.00  0.00           O
ATOM    833  HW1 SOL   314      13.153   6.438 124.309  1.00  0.00           H
ATOM    834  HW2 SOL   314      13.875   5.792 125.472  1.00  0.00           H
ATOM    835  OW  SOL   315      66.363  81.631 123.752  1.00  0.00           O
ATOM    836  HW1 SOL   315      67.196  81.255 124.038  1.00  0.00           H
ATOM    837  HW2 SOL   315      66.592  82.500 123.424  1.00  0.00           H
ATOM    838  OW  SOL   316      31.984 102.925  37.442  1.00  0.00           O
ATOM    839  HW1 SOL   316      31.946 103.173  38.365  1.00  0.00           H
ATOM    840  HW2 SOL   316      32.505 102.122  37.430  1.00  0.00           H
ATOM    841  OW  SOL   317       5.168  21.643 107.138  1.00  0.00           O
ATOM    842  HW1 SOL   317       4.770  21.588 106.270  1.00  0.00           H
ATOM    843  HW2 SOL   317       4.640  22.292 107.603  1.00  0.00           H
ATOM    844  OW  SOL   318      16.814  43.410  31.917  1.00  0.00           O
ATOM    845  HW1 SOL   318      17.430  44.128  31.774  1.00  0.00           H
ATOM    846  HW2 SOL   318      16.150  43.523  31.237  1.00  0.00           H
ATOM    847  OW  SOL   319      72.821  53.742 147.159  1.00  0.00           O
ATOM    848  HW1 SOL   319      72.765  54.175 148.011  1.00  0.00           H
ATOM    849  HW2 SOL   319      72.050  53.175 147.127  1.00  0.00           H
ATOM    850  OW  SOL   320      54.858  21.251  26.092  1.00  0.00           O
ATOM    851  HW1 SOL   320      55.686  20.802  26.267  1.00  0.00           H
ATOM    852  HW2 SOL   320      54.642  21.013  25.190  1.00  0.00           H
ATOM    853  OW  SOL   321       8.357 103.047 101.419  1.00  0.00           O
ATOM    854  HW1 SOL   321       8.688 103.665 100.767  1.00  0.00           H
ATOM    855  HW2 SOL   321       7.587 102.654 101.008  1.00  0.00           H
ATOM    856  OW  SOL   322      14.277  76.684  29.752  1.00  0.00           O
ATOM    857  HW1 SOL   322      14.397  77.347  29.072  1.00  0.00           H
ATOM    858  HW2 SOL   322      15.158  76.527  30.091  1.00  0.00           H
ATOM    859  OW  SOL   323      58.848  73.190 150.660  1.00  0.00           O
ATOM    860  HW1 SOL   323      59.019  72.708 149.851  1.00  0.00           H
ATOM    861  HW2 SOL   323      59.627  73.043 151.196  1.00  0.00           H
ATOM    862  OW  SOL   324       5.691  61.626  13.322  1.00  0.00           O
ATOM    863  HW1 SOL   324       5.524  62.392  12.773  1.00  0.00           H
ATOM    864  HW2 SOL   324       4.848  61.439  13.735  1.00  0.00           H
ATOM    865  OW  SOL   325      13.125  13.066 130.383  1.00  0.00           O
ATOM    866  HW1 SOL   325      12.987  12.674 131.246  1.00  0.00           H
ATOM    867  HW2 SOL   325      13.342  13.980 130.567  1.00  0.00           H
ATOM    868  OW  SOL   326      55.889  18.661 152.690  1.00  0.00           O
ATOM    869  HW1 SOL   326      56.655  19.029 152.249  1.00  0.00           H
ATOM    870  HW2 SOL   326      55.363  19.423 152.933  1.00  0.00           H
ATOM    871  OW  SOL   327       0.173 102.426  21.007  1.00  0.00           O
ATOM    872  HW1 SOL   327      -0.363 103.192  21.216  1.00  0.00           H
ATOM    873  HW2 SOL   327      -0.302 101.986  20.303  1.00  0.00           H
ATOM    874  OW  SOL   328      63.157  21.449  12.947  1.00  0.00           O
ATOM    875  HW1 SOL   328      63.118  22.291  12.494  1.00  0.00           H
ATOM    876  HW2 SOL   328      62.258  21.289  13.236  1.00  0.00           H
ATOM    877  OW  SOL   329      87.391  86.628   7.532  1.00  0.00           O
ATOM    878  HW1 SOL   329      87.514  85.782   7.962  1.00  0.00           H
ATOM    879  HW2 SOL   329      86.656  87.029   7.996  1.00  0.00           H
ATOM    880  OW  SOL   330     105.186  89.483 143.447  1.00  0.00           O
ATOM    881  HW1 SOL   330     105.942  89.995 143.736  1.00  0.00           H
ATOM    882  HW2 SOL   330     104.781  90.017 142.764  1.00  0.00           H
ATOM    883  OW  SOL   331      19.579   6.699  61.136  1.00  0.00           O
ATOM    884  HW1 SOL   331      18.879   7.319  61.341  1.00  0.00           H
ATOM    885  HW2 SOL   331      20.303   6.959  61.704  1.00  0.00           H
ATOM    886  OW  SOL   332      51.843  12.450 116.998  1.00  0.00           O
ATOM    887  HW1 SOL   332      51.983  11.510 116.884  1.00  0.00           H
ATOM    888  HW2 SOL   332      51.666  12.774 116.115  1.00  0.00           H
ATOM    889  OW  SOL   333      59.874  86.446 142.881  1.00  0.00           O
ATOM    890  HW1 SOL   333      59.090  86.964 143.064  1.00  0.00           H
ATOM    891  HW2 SOL   333      60.395  86.509 143.681  1.00  0.00           H
ATOM    892  OW  SOL   334     102.824  87.826 126.478  1.00  0.00           O
ATOM    893  HW1 SOL   334     103.511  87.989 125.832  1.00  0.00           H
ATOM    894  HW2 SOL   334     103.143  88.244 127.278  1.00  0.00           H
ATOM    895  OW  SOL   335     104.741 105.716 121.304  1.00  0.00           O
ATOM    896  HW1 SOL   335     105.174 105.354 122.077  1.00  0.00           H
ATOM    897  HW2 SOL   335     103.952 106.137 121.646  1.00  0.00           H
ATOM    898  OW  SOL   336      19.757  70.048 119.584  1.00  0.00           O
ATOM    899  HW1 SOL   336      20.686  69.966 119.799  1.00  0.00           H
ATOM    900  HW2 SOL   336      19.366  69.229 119.889  1.00  0.00           H
ATOM    901  OW  SOL   337     104.473  27.246 120.383  1.00  0.00           O
ATOM    902  HW1 SOL   337     104.412  26.565 121.053  1.00  0.00           H
ATOM    903  HW2 SOL   337     103.880  27.934 120.686  1.00  0.00           H
ATOM    904  OW  SOL   338      11.547  80.161 150.659  1.00  0.00           O
ATOM    905  HW1 SOL   338      11.477  79.458 151.305  1.00  0.00           H
ATOM    906  HW2 SOL   338      11.689  79.709 149.827  1.00  0.00           H
ATOM    907  OW  SOL   339       9.852  60.416  29.653  1.00  0.00           O
ATOM    908  HW1 SOL   339       9.479  59.536  29.709  1.00  0.00           H
ATOM    909  HW2 SOL   339       9.117  61.001  29.834  1.00  0.00           H
ATOM    910  OW  SOL   340      52.811 106.496 143.351  1.00  0.00           O
ATOM    911  HW1 SOL   340      52.134 106.418 142.679  1.00  0.00           H
ATOM    912  HW2 SOL   340      53.463 105.837 143.112  1.00  0.00           H
ATOM    913  OW  SOL   341      17.018  89.993  60.531  1.00  0.00           O
ATOM    914  HW1 SOL   341      17.957  90.175  60.481  1.00  0.00           H
ATOM    915  HW2 SOL   341      16.965  89.105  60.884  1.00  0.00           H
ATOM    916  OW  SOL   342      95.017  91.814  23.852  1.00  0.00           O
ATOM    917  HW1 SOL   342      95.068  91.519  24.761  1.00  0.00           H
ATOM    918  HW2 SOL   342      95.402  92.691  23.863  1.00  0.00           H
ATOM    919  OW  SOL   343      62.977  11.060  12.502  1.00  0.00           O
ATOM    920  HW1 SOL   343      62.601  10.245  12.171  1.00  0.00           H
ATOM    921  HW2 SOL   343      63.920  10.897  12.527  1.00  0.00           H
ATOM    922  OW  SOL   344      87.164 106.367  97.092  1.00  0.00           O
ATOM    923  HW1 SOL   344      86.924 105.440  97.076  1.00  0.00           H
ATOM    924  HW2 SOL   344      87.328 106.588  96.175  1.00  0.00           H
ATOM    925  OW  SOL   345      34.244  23.774  10.664  1.00  0.00           O
ATOM    926  HW1 SOL   345      34.056  24.182   9.819  1.00  0.00           H
ATOM    927  HW2 SOL   345      33.445  23.294  10.882  1.00  0.00           H
ATOM    928  OW  SOL   346      86.279  28.578  21.883  1.00  0.00           O
ATOM    929  HW1 SOL   346      85.620  29.268  21.956  1.00  0.00           H
ATOM    930  HW2 SOL   346      86.375  28.243  22.775  1.00  0.00           H
ATOM    931  OW  SOL   347      58.800  23.231 122.714  1.00  0.00           O
ATOM    932  HW1 SOL   347      58.199  22.681 123.215  1.00  0.00           H
ATOM    933  HW2 SOL   347      58.232  23.748 122.142  1.00  0.00           H
ATOM    934  OW  SOL   348      81.269  13.530  44.062  1.00  0.00           O
ATOM    935  HW1 SOL   348      80.787  13.962  43.356  1.00  0.00           H
ATOM    936  HW2 SOL   348      82.166  13.464  43.735  1.00  0.00           H
ATOM    937  OW  SOL   349      58.540  48.399   5.143  1.00  0.00           O
ATOM    938  HW1 SOL   349      58.725  48.172   4.232  1.00  0.00           H
ATOM    939  HW2 SOL   349      57.588  48.329   5.219  1.00  0.00           H
ATOM    940  OW  SOL   350     102.478  80.276  90.839  1.00  0.00           O
ATOM    941  HW1 SOL   350     103.304  80.051  91.265  1.00  0.00           H
ATOM    942  HW2 SOL   350     102.374  81.215  90.998  1.00  0.00           H
ATOM    943  OW  SOL   351      92.319  31.789 137.428  1.00  0.00           O
ATOM    944  HW1 SOL   351      91.803  31.102 137.006  1.00  0.00           H
ATOM    945  HW2 SOL   351      93.116  31.346 137.719  1.00  0.00           H
ATOM    946  OW  SOL   352      43.321   0.487  40.302  1.00  0.00           O
ATOM    947  HW1 SOL   352      43.277   1.443  40.318  1.00  0.00           H
ATOM    948  HW2 SOL   352      42.817   0.211  41.068  1.00  0.00           H
ATOM    949  OW  SOL   353     100.309  98.310   2.182  1.00  0.00           O
ATOM    950  HW1 SOL   353     101.127  98.253   1.688  1.00  0.00           H
ATOM    951  HW2 SOL   353      99.954  99.171   1.958  1.00  0.00           H
ATOM    952  OW  SOL   354      75.461   1.382 119.125  1.00  0.00           O
ATOM    953  HW1 SOL   354      75.468   1.288 118.172  1.00  0.00           H
ATOM    954  HW2 SOL   354      74.585   1.711 119.327  1.00  0.00           H
ATOM    955  OW  SOL   355      49.511  35.637 150.974  1.00  0.00           O
ATOM    956  HW1 SOL   355      49.688  36.569 150.849  1.00  0.00           H
ATOM    957  HW2 SOL   355      48.836  35.609 151.652  1.00  0.00           H
ATOM    958  OW  SOL   356      67.334  19.395 126.459  1.00  0.00           O
ATOM    959  HW1 SOL   356      67.834  18.959 127.149  1.00  0.00           H
ATOM    960  HW2 SOL   356      67.776  19.146 125.647  1.00  0.00           H
ATOM    961  OW  SOL   357      66.561  51.732 139.198  1.00  0.00           O
ATOM    962  HW1 SOL   357      66.331  51.399 140.066  1.00  0.00           H
ATOM    963  HW2 SOL   357      66.288  52.650 139.213  1.00  0.00           H
ATOM    964  OW  SOL   358       1.977 106.950 137.991  1.00  0.00           O
ATOM    965  HW1 SOL   358       1.146 106.543 137.747  1.00  0.00           H
ATOM    966  HW2 SOL   358       1.726 107.746 138.459  1.00  0.00           H
ATOM    967  OW  SOL   359      85.202  75.440   0.098  1.00  0.00           O
ATOM    968  HW1 SOL   359      84.517  74.952  -0.359  1.00  0.00           H
ATOM    969  HW2 SOL   359      85.819  74.769   0.393  1.00  0.00           H
ATOM    970  OW  SOL   360      39.992  97.210  16.709  1.00  0.00           O
ATOM    971  HW1 SOL   360      39.950  96.908  15.801  1.00  0.00           H
ATOM    972  HW2 SOL   360      39.803  98.147  16.659  1.00  0.00           H
ATOM    973  OW  SOL   361      44.890  95.211 137.244  1.00  0.00           O
ATOM    974  HW1 SOL   361      45.706  95.366 136.769  1.00  0.00           H
ATOM    975  HW2 SOL   361      44.412  96.038 137.178  1.00  0.00           H
ATOM    976  OW  SOL   362      49.244 107.176  33.736  1.00  0.00           O
ATOM    977  HW1 SOL   362      49.939 106.520  33.798  1.00  0.00           H
ATOM    978  HW2 SOL   362      48.831 107.008  32.889  1.00  0.00           H
ATOM    979  OW  SOL   363      93.449  74.014 132.243  1.00  0.00           O
ATOM    980  HW1 SOL   363      93.597  73.397 131.526  1.00  0.00           H
ATOM    981  HW2 SOL   363      92.682  73.669 132.701  1.00  0.00           H
ATOM    982  OW  SOL   364      61.164  91.378 145.554  1.00  0.00           O
ATOM    983  HW1 SOL   364      61.167  90.430 145.424  1.00  0.00           H
ATOM    984  HW2 SOL   364      60.335  91.557 145.998  1.00  0.00           H
ATOM    985  OW  SOL   365      90.035  11.173 120.927  1.00  0.00           O
ATOM    986  HW1 SOL   365      89.633  11.046 121.786  1.00  0.00           H
ATOM    987  HW2 SOL   365      90.964  10.992 121.066  1.00  0.00           H
ATOM    988  OW  SOL   366      69.531  17.399  55.131  1.00  0.00           O
ATOM    989  HW1 SOL   366      69.270  17.249  54.222  1.00  0.00           H
ATOM    990  HW2 SOL   366      68.876  16.930  55.649  1.00  0.00           H
ATOM    991  OW  SOL   367      92.431  51.298 149.060  1.00  0.00           O
ATOM    992  HW1 SOL   367      92.907  52.076 149.351  1.00  0.00           H
ATOM    993  HW2 SOL   367      91.934  51.592 148.297  1.00  0.00           H
ATOM    994  OW  SOL   368      78.186  74.401 124.964  1.00  0.00           O
ATOM    995  HW1 SOL   368      78.132  73.741 124.272  1.00  0.00           H
ATOM    996  HW2 SOL   368      78.936  74.132 125.494  1.00  0.00           H
ATOM    997  OW  SOL   369      91.681  25.118  56.449  1.00  0.00           O
ATOM    998  HW1 SOL   369      91.238  25.874  56.064  1.00  0.00           H
ATOM    999  HW2 SOL   369      91.784  24.504  55.721  1.00  0.00           H
ATOM   1000  OW  SOL   370      58.362  96.795  15.059  1.00  0.00           O
ATOM   1001  HW1 SOL   370      57.849  97.603  15.053  1.00  0.00           H
ATOM   1002  HW2 SOL   370      57.748  96.123  15.356  1.00  0.00           H
ATOM   1003  OW  SOL   371      30.100   8.214 131.210  1.00  0.00           O
ATOM   1004  HW1 SOL   371      30.788   7.688 130.802  1.00  0.00           H
ATOM   1005  HW2 SOL   371      29.364   7.611 131.309  1.00  0.00           H
ATOM   1006  OW  SOL   372      44.339  23.760 130.260  1.00  0.00           O
ATOM   1007  HW1 SOL   372      44.693  22.925 129.954  1.00  0.00           H
ATOM   1008  HW2 SOL   372      43.596  23.932 129.682  1.00  0.00           H
ATOM   1009  OW  SOL   373      36.679  23.010  62.959  1.00  0.00           O
ATOM   1010  HW1 SOL   373      35.943  22.624  62.483  1.00  0.00           H
ATOM   1011  HW2 SOL   373      36.313  23.253  63.810  1.00  0.00           H
ATOM   1012  OW  SOL   374      46.086  92.009  22.358  1.00  0.00           O
ATOM   1013  HW1 SOL   374      45.835  91.086  22.372  1.00  0.00           H
ATOM   1014  HW2 SOL   374      46.518  92.153  23.200  1.00  0.00           H
ATOM   1015  OW  SOL   375     107.128  82.653 148.694  1.00  0.00           O
ATOM   1016  HW1 SOL   375     107.358  82.259 149.535  1.00  0.00           H
ATOM   1017  HW2 SOL   375     107.193  81.933 148.066  1.00  0.00           H
ATOM   1018  OW  SOL   376      42.844  34.453 143.076  1.00  0.00           O
ATOM   1019  HW1 SOL   376      42.677  34.523 144.016  1.00  0.00           H
ATOM   1020  HW2 SOL   376      42.263  35.104 142.681  1.00  0.00           H
ATOM   1021  OW  SOL   377      53.605   8.790 129.175  1.00  0.00           O
ATOM   1022  HW1 SOL   377      53.347   9.481 128.564  1.00  0.00           H
ATOM   1023  HW2 SOL   377      53.936   8.087 128.616  1.00  0.00           H
ATOM   1024  OW  SOL   378      69.500  38.591  35.471  1.00  0.00           O
ATOM   1025  HW1 SOL   378      68.647  38.266  35.757  1.00  0.00           H
ATOM   1026  HW2 SOL   378      70.133  38.055  35.948  1.00  0.00           H
ATOM   1027  OW  SOL   379      18.743   9.148 125.567  1.00  0.00           O
ATOM   1028  HW1 SOL   379      18.180   8.950 126.316  1.00  0.00           H
ATOM   1029  HW2 SOL   379      19.379   8.433 125.550  1.00  0.00           H
ATOM   1030  OW  SOL   380      91.399 107.054  22.817  1.00  0.00           O
ATOM   1031  HW1 SOL   380      90.446 106.970  22.788  1.00  0.00           H
ATOM   1032  HW2 SOL   380      91.553 107.885  23.267  1.00  0.00           H
ATOM   1033  OW  SOL   381      43.793  83.928 127.518  1.00  0.00           O
ATOM   1034  HW1 SOL   381      44.178  83.169 127.081  1.00  0.00           H
ATOM   1035  HW2 SOL   381      44.543  84.464 127.774  1.00  0.00           H
ATOM   1036  OW  SOL   382     101.160  59.255 111.850  1.00  0.00           O
ATOM   1037  HW1 SOL   382     101.286  59.435 112.782  1.00  0.00           H
ATOM   1038  HW2 SOL   382     100.482  58.579 111.825  1.00  0.00           H
ATOM   1039  OW  SOL   383      35.753   9.776 151.404  1.00  0.00           O
ATOM   1040  HW1 SOL   383      35.082   9.945 150.742  1.00  0.00           H
ATOM   1041  HW2 SOL   383      35.764  10.567 151.942  1.00  0.00           H
ATOM   1042  OW  SOL   384      42.881  60.328  30.293  1.00  0.00           O
ATOM   1043  HW1 SOL   384      42.671  59.737  29.570  1.00  0.00           H
ATOM   1044  HW2 SOL   384      43.505  60.951  29.920  1.00  0.00           H
ATOM   1045  OW  SOL   385      49.297  28.226 119.238  1.00  0.00           O
ATOM   1046  HW1 SOL   385      50.227  28.452 119.259  1.00  0.00           H
ATOM   1047  HW2 SOL   385      48.958  28.525 120.082  1.00  0.00           H
ATOM   1048  OW  SOL   386       9.965  47.220  32.109  1.00  0.00           O
ATOM   1049  HW1 SOL   386       9.450  47.536  31.367  1.00  0.00           H
ATOM   1050  HW2 SOL   386      10.357  46.404  31.799  1.00  0.00           H
ATOM   1051  OW  SOL   387       8.784  43.461  24.123  1.00  0.00           O
ATOM   1052  HW1 SOL   387       9.002  42.783  23.484  1.00  0.00           H
ATOM   1053  HW2 SOL   387       8.005  43.129  24.569  1.00  0.00           H
ATOM   1054  OW  SOL   388      54.770   0.485  19.500  1.00  0.00           O
ATOM   1055  HW1 SOL   388      55.616   0.572  19.061  1.00  0.00           H
ATOM   1056  HW2 SOL   388      54.991   0.290  20.410  1.00  0.00           H
ATOM   1057  OW  SOL   389      78.359   9.298 153.513  1.00  0.00           O
ATOM   1058  HW1 SOL   389      78.664   9.919 154.175  1.00  0.00           H
ATOM   1059  HW2 SOL   389      77.819   9.823 152.922  1.00  0.00           H
ATOM   1060  OW  SOL   390      68.328  51.228 132.182  1.00  0.00           O
ATOM   1061  HW1 SOL   390      67.895  50.498 131.738  1.00  0.00           H
ATOM   1062  HW2 SOL   390      68.028  52.006 131.712  1.00  0.00           H
ATOM   1063  OW  SOL   391      27.106  62.669  24.743  1.00  0.00           O
ATOM   1064  HW1 SOL   391      26.552  62.159  25.334  1.00  0.00           H
ATOM   1065  HW2 SOL   391      27.580  62.013  24.233  1.00  0.00           H
ATOM   1066  OW  SOL   392      64.838  58.828 111.911  1.00  0.00           O
ATOM   1067  HW1 SOL   392      64.792  59.680 111.478  1.00  0.00           H
ATOM   1068  HW2 SOL   392      65.624  58.418 111.549  1.00  0.00           H
ATOM   1069  OW  SOL   393      55.570 102.899 127.693  1.00  0.00           O
ATOM   1070  HW1 SOL   393      55.221 102.087 127.327  1.00  0.00           H
ATOM   1071  HW2 SOL   393      54.838 103.515 127.652  1.00  0.00           H
ATOM   1072  OW  SOL   394      51.281  59.678  12.617  1.00  0.00           O
ATOM   1073  HW1 SOL   394      51.705  59.562  11.767  1.00  0.00           H
ATOM   1074  HW2 SOL   394      50.455  60.117  12.415  1.00  0.00           H
ATOM   1075  OW  SOL   395      14.758   0.693  42.125  1.00  0.00           O
ATOM   1076  HW1 SOL   395      13.832   0.704  42.364  1.00  0.00           H
ATOM   1077  HW2 SOL   395      15.073  -0.161  42.424  1.00  0.00           H
ATOM   1078  OW  SOL   396      31.011  28.194   4.226  1.00  0.00           O
ATOM   1079  HW1 SOL   396      30.272  28.405   4.798  1.00  0.00           H
ATOM   1080  HW2 SOL   396      31.568  28.971   4.257  1.00  0.00           H
ATOM   1081  OW  SOL   397      64.530  59.081 154.845  1.00  0.00           O
ATOM   1082  HW1 SOL   397      64.420  59.002 155.792  1.00  0.00           H
ATOM   1083  HW2 SOL   397      64.602  60.022 154.689  1.00  0.00           H
ATOM   1084  OW  SOL   398      42.648   6.714  54.848  1.00  0.00           O
ATOM   1085  HW1 SOL   398      43.514   6.371  54.627  1.00  0.00           H
ATOM   1086  HW2 SOL   398      42.128   6.579  54.055  1.00  0.00           H
ATOM   1087  OW  SOL   399      92.617  99.141 136.165  1.00  0.00           O
ATOM   1088  HW1 SOL   399      93.426  98.659 135.995  1.00  0.00           H
ATOM   1089  HW2 SOL   399      91.999  98.475 136.465  1.00  0.00           H
ATOM   1090  OW  SOL   400      94.562  48.637   2.310  1.00  0.00           O
ATOM   1091  HW1 SOL   400      95.213  49.297   2.072  1.00  0.00           H
ATOM   1092  HW2 SOL   400      93.975  49.088   2.918  1.00  0.00           H
ATOM   1093  OW  SOL   401       1.516  19.723 117.753  1.00  0.00           O
ATOM   1094  HW1 SOL   401       0.690  20.206 117.768  1.00  0.00           H
ATOM   1095  HW2 SOL   401       2.113  20.250 118.285  1.00  0.00           H
ATOM   1096  OW  SOL   402      53.760  12.070  51.448  1.00  0.00           O
ATOM   1097  HW1 SOL   402      53.671  11.314  50.867  1.00  0.00           H
ATOM   1098  HW2 SOL   402      54.346  12.664  50.980  1.00  0.00           H
ATOM   1099  OW  SOL   403      86.348 107.541 114.226  1.00  0.00           O
ATOM   1100  HW1 SOL   403      86.085 106.672 113.922  1.00  0.00           H
ATOM   1101  HW2 SOL   403      85.627 107.827 114.787  1.00  0.00           H
ATOM   1102  OW  SOL   404      49.919 106.563  45.394  1.00  0.00           O
ATOM   1103  HW1 SOL   404      49.372 107.102  45.967  1.00  0.00           H
ATOM   1104  HW2 SOL   404      50.366 105.960  45.988  1.00  0.00           H
ATOM   1105  OW  SOL   405      62.858  78.401 123.867  1.00  0.00           O
ATOM   1106  HW1 SOL   405      63.465  77.661 123.841  1.00  0.00           H
ATOM   1107  HW2 SOL   405      63.325  79.077 124.358  1.00  0.00           H
ATOM   1108  OW  SOL   406      26.943  29.195 155.135  1.00  0.00           O
ATOM   1109  HW1 SOL   406      26.612  28.310 155.288  1.00  0.00           H
ATOM   1110  HW2 SOL   406      27.818  29.194 155.522  1.00  0.00           H
ATOM   1111  OW  SOL   407      80.461  31.940 122.658  1.00  0.00           O
ATOM   1112  HW1 SOL   407      80.662  32.315 123.515  1.00  0.00           H
ATOM   1113  HW2 SOL   407      80.651  31.007 122.753  1.00  0.00           H
ATOM   1114  OW  SOL   408      13.572  51.670 155.046  1.00  0.00           O
ATOM   1115  HW1 SOL   408      13.927  51.248 155.829  1.00  0.00           H
ATOM   1116  HW2 SOL   408      12.624  51.655 155.174  1.00  0.00           H
ATOM   1117  OW  SOL   409      24.034  65.970 121.821  1.00  0.00           O
ATOM   1118  HW1 SOL   409      23.418  65.434 121.322  1.00  0.00           H
ATOM   1119  HW2 SOL   409      23.949  65.658 122.722  1.00  0.00           H
ATOM   1120  OW  SOL   410      89.092 105.745 100.414  1.00  0.00           O
ATOM   1121  HW1 SOL   410      89.380 104.987  99.905  1.00  0.00           H
ATOM   1122  HW2 SOL   410      88.807 106.380  99.757  1.00  0.00           H
ATOM   1123  OW  SOL   411      75.967  94.531  19.902  1.00  0.00           O
ATOM   1124  HW1 SOL   411      75.862  95.267  20.506  1.00  0.00           H
ATOM   1125  HW2 SOL   411      76.682  94.016  20.274  1.00  0.00           H
ATOM   1126  OW  SOL   412      35.946  49.182 145.934  1.00  0.00           O
ATOM   1127  HW1 SOL   412      36.530  49.881 145.640  1.00  0.00           H
ATOM   1128  HW2 SOL   412      36.499  48.401 145.956  1.00  0.00           H
ATOM   1129  OW  SOL   413      18.019  34.705  38.949  1.00  0.00           O
ATOM   1130  HW1 SOL   413      18.877  34.717  38.525  1.00  0.00           H
ATOM   1131  HW2 SOL   413      18.195  34.400  39.839  1.00  0.00           H
ATOM   1132  OW  SOL   414      42.730  81.226   2.885  1.00  0.00           O
ATOM   1133  HW1 SOL   414      42.746  81.089   1.937  1.00  0.00           H
ATOM   1134  HW2 SOL   414      43.192  80.468   3.244  1.00  0.00           H
ATOM   1135  OW  SOL   415      70.504  73.773   2.065  1.00  0.00           O
ATOM   1136  HW1 SOL   415      70.471  72.911   1.649  1.00  0.00           H
ATOM   1137  HW2 SOL   415      71.308  74.170   1.730  1.00  0.00           H
ATOM   1138  OW  SOL   416      98.064  44.370 140.424  1.00  0.00           O
ATOM   1139  HW1 SOL   416      97.675  43.693 140.978  1.00  0.00           H
ATOM   1140  HW2 SOL   416      98.155  43.955 139.567  1.00  0.00           H
ATOM   1141  OW  SOL   417      89.345 104.330 140.947  1.00  0.00           O
ATOM   1142  HW1 SOL   417      89.441 105.136 141.455  1.00  0.00           H
ATOM   1143  HW2 SOL   417      90.227 104.142 140.627  1.00  0.00           H
ATOM   1144  OW  SOL   418      74.685  83.908  49.097  1.00  0.00           O
ATOM   1145  HW1 SOL   418      74.195  84.290  48.369  1.00  0.00           H
ATOM   1146  HW2 SOL   418      74.751  84.615  49.739  1.00  0.00           H
ATOM   1147  OW  SOL   419      20.692 106.858  39.853  1.00  0.00           O
ATOM   1148  HW1 SOL   419      21.036 106.716  40.735  1.00  0.00           H
ATOM   1149  HW2 SOL   419      21.305 106.399  39.279  1.00  0.00           H
ATOM   1150  OW  SOL   420      30.895  98.734  18.552  1.00  0.00           O
ATOM   1151  HW1 SOL   420      31.387  97.949  18.793  1.00  0.00           H
ATOM   1152  HW2 SOL   420      30.968  99.306  19.316  1.00  0.00           H
ATOM   1153  OW  SOL   421      13.106  75.671  22.741  1.00  0.00           O
ATOM   1154  HW1 SOL   421      12.400  75.029  22.814  1.00  0.00           H
ATOM   1155  HW2 SOL   421      12.658  76.515  22.687  1.00  0.00           H
ATOM   1156  OW  SOL   422      18.278  28.513  23.920  1.00  0.00           O
ATOM   1157  HW1 SOL   422      18.353  27.569  24.065  1.00  0.00           H
ATOM   1158  HW2 SOL   422      19.166  28.792  23.697  1.00  0.00           H
ATOM   1159  OW  SOL   423      75.879  74.801   0.805  1.00  0.00           O
ATOM   1160  HW1 SOL   423      75.871  74.117   1.474  1.00  0.00           H
ATOM   1161  HW2 SOL   423      76.268  75.559   1.240  1.00  0.00           H
ATOM   1162  OW  SOL   424      30.937   2.676   2.035  1.00  0.00           O
ATOM   1163  HW1 SOL   424      31.744   2.902   1.573  1.00  0.00           H
ATOM   1164  HW2 SOL   424      30.302   3.331   1.743  1.00  0.00           H
ATOM   1165  OW  SOL   425      73.446  45.091 153.315  1.00  0.00           O
ATOM   1166  HW1 SOL   425      73.641  44.273 152.857  1.00  0.00           H
ATOM   1167  HW2 SOL   425      74.215  45.248 153.863  1.00  0.00           H
ATOM   1168  OW  SOL   426     103.904  26.365  53.750  1.00  0.00           O
ATOM   1169  HW1 SOL   426     103.045  26.767  53.618  1.00  0.00           H
ATOM   1170  HW2 SOL   426     103.775  25.444  53.524  1.00  0.00           H
ATOM   1171  OW  SOL   427      98.806  78.131  18.566  1.00  0.00           O
ATOM   1172  HW1 SOL   427      98.601  77.240  18.850  1.00  0.00           H
ATOM   1173  HW2 SOL   427      98.042  78.403  18.058  1.00  0.00           H
ATOM   1174  OW  SOL   428      70.387  55.105  41.522  1.00  0.00           O
ATOM   1175  HW1 SOL   428      69.471  54.986  41.770  1.00  0.00           H
ATOM   1176  HW2 SOL   428      70.457  54.695  40.659  1.00  0.00           H
ATOM   1177  OW  SOL   429      55.798  92.478 130.118  1.00  0.00           O
ATOM   1178  HW1 SOL   429      56.229  92.270 130.947  1.00  0.00           H
ATOM   1179  HW2 SOL   429      55.662  91.629 129.699  1.00  0.00           H
ATOM   1180  OW  SOL   430       3.566  17.219  25.262  1.00  0.00           O
ATOM   1181  HW1 SOL   430       4.200  16.644  24.833  1.00  0.00           H
ATOM   1182  HW2 SOL   430       2.976  16.622  25.723  1.00  0.00           H
ATOM   1183  OW  SOL   431      18.451  68.201  19.843  1.00  0.00           O
ATOM   1184  HW1 SOL   431      17.788  68.469  20.479  1.00  0.00           H
ATOM   1185  HW2 SOL   431      18.224  67.297  19.627  1.00  0.00           H
ATOM   1186  OW  SOL   432      82.298   3.264 133.909  1.00  0.00           O
ATOM   1187  HW1 SOL   432      81.489   3.679 134.208  1.00  0.00           H
ATOM   1188  HW2 SOL   432      82.975   3.608 134.492  1.00  0.00           H
ATOM   1189  OW  SOL   433      87.540  69.967  30.963  1.00  0.00           O
ATOM   1190  HW1 SOL   433      87.559  70.276  31.869  1.00  0.00           H
ATOM   1191  HW2 SOL   433      88.447  70.045  30.664  1.00  0.00           H
ATOM   1192  OW  SOL   434      72.536  82.334 129.805  1.00  0.00           O
ATOM   1193  HW1 SOL   434      71.615  82.143 129.982  1.00  0.00           H
ATOM   1194  HW2 SOL   434      72.667  82.061 128.897  1.00  0.00           H
ATOM   1195  OW  SOL   435       1.965  66.548   4.814  1.00  0.00           O
ATOM   1196  HW1 SOL   435       1.649  66.659   5.710  1.00  0.00           H
ATOM   1197  HW2 SOL   435       1.181  66.634   4.270  1.00  0.00           H
ATOM   1198  OW  SOL   436      69.310  17.596 114.581  1.00  0.00           O
ATOM   1199  HW1 SOL   436      69.113  18.494 114.846  1.00  0.00           H
ATOM   1200  HW2 SOL   436      68.476  17.133 114.660  1.00  0.00           H
ATOM   1201  OW  SOL   437      72.092  14.015  41.634  1.00  0.00           O
ATOM   1202  HW1 SOL   437      71.862  14.156  42.552  1.00  0.00           H
ATOM   1203  HW2 SOL   437      72.309  13.085  41.580  1.00  0.00           H
ATOM   1204  OW  SOL   438      73.559  21.696   1.341  1.00  0.00           O
ATOM   1205  HW1 SOL   438      72.843  21.388   1.897  1.00  0.00           H
ATOM   1206  HW2 SOL   438      73.273  22.555   1.033  1.00  0.00           H
ATOM   1207  OW  SOL   439      58.181 100.284  57.559  1.00  0.00           O
ATOM   1208  HW1 SOL   439      57.832 100.891  58.212  1.00  0.00           H
ATOM   1209  HW2 SOL   439      59.102 100.178  57.798  1.00  0.00           H
ATOM   1210  OW  SOL   440      64.209  11.170 133.933  1.00  0.00           O
ATOM   1211  HW1 SOL   440      63.539  10.774 134.491  1.00  0.00           H
ATOM   1212  HW2 SOL   440      63.727  11.488 133.169  1.00  0.00           H
ATOM   1213  OW  SOL   441      86.095  73.664 145.311  1.00  0.00           O
ATOM   1214  HW1 SOL   441      86.425  73.145 144.577  1.00  0.00           H
ATOM   1215  HW2 SOL   441      85.704  74.436 144.902  1.00  0.00           H
ATOM   1216  OW  SOL   442      77.112  51.118  14.436  1.00  0.00           O
ATOM   1217  HW1 SOL   442      76.890  51.092  13.505  1.00  0.00           H
ATOM   1218  HW2 SOL   442      77.377  52.025  14.594  1.00  0.00           H
ATOM   1219  OW  SOL   443     105.490 103.224 145.066  1.00  0.00           O
ATOM   1220  HW1 SOL   443     105.212 102.885 144.216  1.00  0.00           H
ATOM   1221  HW2 SOL   443     105.948 104.039 144.862  1.00  0.00           H
ATOM   1222  OW  SOL   444      45.695  87.672 150.486  1.00  0.00           O
ATOM   1223  HW1 SOL   444      45.018  87.080 150.813  1.00  0.00           H
ATOM   1224  HW2 SOL   444      45.264  88.169 149.791  1.00  0.00           H
ATOM   1225  OW  SOL   445      20.698   0.792 112.322  1.00  0.00           O
ATOM   1226  HW1 SOL   445      20.246   1.499 112.783  1.00  0.00           H
ATOM   1227  HW2 SOL   445      20.311   0.792 111.446  1.00  0.00           H
ATOM   1228  OW  SOL   446      65.889  13.063 109.428  1.00  0.00           O
ATOM   1229  HW1 SOL   446      65.221  12.462 109.757  1.00  0.00           H
ATOM   1230  HW2 SOL   446      66.377  12.550 108.784  1.00  0.00           H
ATOM   1231  OW  SOL   447      63.686  91.699  19.472  1.00  0.00           O
ATOM   1232  HW1 SOL   447      62.810  91.462  19.775  1.00  0.00           H
ATOM   1233  HW2 SOL   447      64.164  91.922  20.271  1.00  0.00           H
ATOM   1234  OW  SOL   448      94.792  51.701  99.241  1.00  0.00           O
ATOM   1235  HW1 SOL   448      95.562  51.594  98.682  1.00  0.00           H
ATOM   1236  HW2 SOL   448      94.160  51.068  98.901  1.00  0.00           H
ATOM   1237  OW  SOL   449      39.515  76.538  16.220  1.00  0.00           O
ATOM   1238  HW1 SOL   449      40.374  76.336  15.848  1.00  0.00           H
ATOM   1239  HW2 SOL   449      38.931  76.585  15.463  1.00  0.00           H
ATOM   1240  OW  SOL   450      64.486  20.520 103.967  1.00  0.00           O
ATOM   1241  HW1 SOL   450      63.894  21.239 104.186  1.00  0.00           H
ATOM   1242  HW2 SOL   450      64.039  20.045 103.267  1.00  0.00           H
ATOM   1243  OW  SOL   451      86.804  60.278 108.486  1.00  0.00           O
ATOM   1244  HW1 SOL   451      86.462  60.313 109.379  1.00  0.00           H
ATOM   1245  HW2 SOL   451      87.563  59.698 108.542  1.00  0.00           H
ATOM   1246  OW  SOL   452      95.500  89.777 101.377  1.00  0.00           O
ATOM   1247  HW1 SOL   452      95.164  90.353 102.063  1.00  0.00           H
ATOM   1248  HW2 SOL   452      94.728  89.309 101.057  1.00  0.00           H
ATOM   1249  OW  SOL   453      20.727  15.557  28.958  1.00  0.00           O
ATOM   1250  HW1 SOL   453      20.286  16.005  29.680  1.00  0.00           H
ATOM   1251  HW2 SOL   453      20.358  14.674  28.963  1.00  0.00           H
ATOM   1252  OW  SOL   454      64.835 104.744  49.979  1.00  0.00           O
ATOM   1253  HW1 SOL   454      64.419 104.385  49.195  1.00  0.00           H
ATOM   1254  HW2 SOL   454      64.575 104.149  50.682  1.00  0.00           H
ATOM   1255  OW  SOL   455     100.133  98.518 113.330  1.00  0.00           O
ATOM   1256  HW1 SOL   455      99.987  99.217 113.967  1.00  0.00           H
ATOM   1257  HW2 SOL   455     100.307  97.741 113.861  1.00  0.00           H
ATOM   1258  OW  SOL   456     104.804  16.905 119.392  1.00  0.00           O
ATOM   1259  HW1 SOL   456     105.620  16.410 119.314  1.00  0.00           H
ATOM   1260  HW2 SOL   456     104.279  16.405 120.018  1.00  0.00           H
ATOM   1261  OW  SOL   457      69.198  83.618 144.092  1.00  0.00           O
ATOM   1262  HW1 SOL   457      68.633  84.284 143.700  1.00  0.00           H
ATOM   1263  HW2 SOL   457      69.744  84.101 144.712  1.00  0.00           H
ATOM   1264  OW  SOL   458      17.093  93.750  54.520  1.00  0.00           O
ATOM   1265  HW1 SOL   458      16.890  94.491  55.091  1.00  0.00           H
ATOM   1266  HW2 SOL   458      18.018  93.861  54.303  1.00  0.00           H
ATOM   1267  OW  SOL   459      72.857  30.473  60.040  1.00  0.00           O
ATOM   1268  HW1 SOL   459      72.258  29.900  60.519  1.00  0.00           H
ATOM   1269  HW2 SOL   459      72.326  30.838  59.332  1.00  0.00           H
ATOM   1270  OW  SOL   460      34.798  83.808   6.793  1.00  0.00           O
ATOM   1271  HW1 SOL   460      34.844  83.030   7.349  1.00  0.00           H
ATOM   1272  HW2 SOL   460      35.699  83.949   6.502  1.00  0.00           H
ATOM   1273  OW  SOL   461       7.892  48.083 137.217  1.00  0.00           O
ATOM   1274  HW1 SOL   461       8.491  48.622 137.734  1.00  0.00           H
ATOM   1275  HW2 SOL   461       7.651  48.637 136.475  1.00  0.00           H
ATOM   1276  OW  SOL   462      53.669  47.014  47.210  1.00  0.00           O
ATOM   1277  HW1 SOL   462      53.624  46.129  46.849  1.00  0.00           H
ATOM   1278  HW2 SOL   462      53.380  47.581  46.495  1.00  0.00           H
ATOM   1279  OW  SOL   463      63.910 106.384 113.029  1.00  0.00           O
ATOM   1280  HW1 SOL   463      64.522 105.988 113.650  1.00  0.00           H
ATOM   1281  HW2 SOL   463      63.159 106.641 113.564  1.00  0.00           H
ATOM   1282  OW  SOL   464      81.833  77.935  97.694  1.00  0.00           O
ATOM   1283  HW1 SOL   464      82.493  77.714  97.036  1.00  0.00           H
ATOM   1284  HW2 SOL   464      82.177  78.717  98.125  1.00  0.00           H
ATOM   1285  OW  SOL   465      74.878  95.977 118.447  1.00  0.00           O
ATOM   1286  HW1 SOL   465      75.024  96.491 117.653  1.00  0.00           H
ATOM   1287  HW2 SOL   465      75.561  96.270 119.051  1.00  0.00           H
ATOM   1288  OW  SOL   466       4.803   7.593 105.394  1.00  0.00           O
ATOM   1289  HW1 SOL   466       4.864   6.856 106.001  1.00  0.00           H
ATOM   1290  HW2 SOL   466       5.668   7.639 104.986  1.00  0.00           H
ATOM   1291  OW  SOL   467      10.302  31.533 146.691  1.00  0.00           O
ATOM   1292  HW1 SOL   467      11.252  31.627 146.760  1.00  0.00           H
ATOM   1293  HW2 SOL   467      10.149  30.590 146.752  1.00  0.00           H
ATOM   1294  OW  SOL   468      42.402  43.390  17.191  1.00  0.00           O
ATOM   1295  HW1 SOL   468      42.803  42.527  17.086  1.00  0.00           H
ATOM   1296  HW2 SOL   468      41.523  43.292  16.825  1.00  0.00           H
ATOM   1297  OW  SOL   469      33.220   0.727   7.646  1.00  0.00           O
ATOM   1298  HW1 SOL   469      33.847   0.300   8.230  1.00  0.00           H
ATOM   1299  HW2 SOL   469      33.569   0.576   6.768  1.00  0.00           H
ATOM   1300  OW  SOL   470      44.327  63.518  15.631  1.00  0.00           O
ATOM   1301  HW1 SOL   470      43.703  62.992  15.130  1.00  0.00           H
ATOM   1302  HW2 SOL   470      44.778  64.047  14.972  1.00  0.00           H
ATOM   1303  OW  SOL   471      52.628  77.478 155.132  1.00  0.00           O
ATOM   1304  HW1 SOL   471      52.002  78.094 155.512  1.00  0.00           H
ATOM   1305  HW2 SOL   471      52.162  76.642 155.117  1.00  0.00           H
ATOM   1306  OW  SOL   472       3.924   5.382  51.036  1.00  0.00           O
ATOM   1307  HW1 SOL   472       4.093   4.471  51.273  1.00  0.00           H
ATOM   1308  HW2 SOL   472       3.015   5.387  50.735  1.00  0.00           H
ATOM   1309  OW  SOL   473      78.114  72.902 143.267  1.00  0.00           O
ATOM   1310  HW1 SOL   473      78.862  72.387 142.963  1.00  0.00           H
ATOM   1311  HW2 SOL   473      77.491  72.872 142.541  1.00  0.00           H
ATOM   1312  OW  SOL   474      19.993  68.008 123.464  1.00  0.00           O
ATOM   1313  HW1 SOL   474      20.910  68.163 123.689  1.00  0.00           H
ATOM   1314  HW2 SOL   474      19.996  67.887 122.514  1.00  0.00           H
ATOM   1315  OW  SOL   475      15.205  42.086 128.761  1.00  0.00           O
ATOM   1316  HW1 SOL   475      15.113  41.988 127.814  1.00  0.00           H
ATOM   1317  HW2 SOL   475      16.113  42.362 128.887  1.00  0.00           H
ATOM   1318  OW  SOL   476      21.221  48.130  42.852  1.00  0.00           O
ATOM   1319  HW1 SOL   476      20.436  47.794  43.284  1.00  0.00           H
ATOM   1320  HW2 SOL   476      21.744  48.505  43.560  1.00  0.00           H
ATOM   1321  OW  SOL   477      79.544  80.632  21.142  1.00  0.00           O
ATOM   1322  HW1 SOL   477      79.542  81.132  20.326  1.00  0.00           H
ATOM   1323  HW2 SOL   477      80.179  81.083  21.698  1.00  0.00           H
ATOM   1324  OW  SOL   478      58.727  78.650 146.998  1.00  0.00           O
ATOM   1325  HW1 SOL   478      58.092  79.122 146.458  1.00  0.00           H
ATOM   1326  HW2 SOL   478      58.298  78.561 147.849  1.00  0.00           H
ATOM   1327  OW  SOL   479      24.609  91.940  54.681  1.00  0.00           O
ATOM   1328  HW1 SOL   479      24.185  91.866  55.536  1.00  0.00           H
ATOM   1329  HW2 SOL   479      24.506  91.074  54.286  1.00  0.00           H
ATOM   1330  OW  SOL   480      86.039  79.851 130.766  1.00  0.00           O
ATOM   1331  HW1 SOL   480      85.322  80.217 130.250  1.00  0.00           H
ATOM   1332  HW2 SOL   480      85.947  80.257 131.628  1.00  0.00           H
ATOM   1333  OW  SOL   481      52.468  57.518   1.137  1.00  0.00           O
ATOM   1334  HW1 SOL   481      51.801  57.196   1.743  1.00  0.00           H
ATOM   1335  HW2 SOL   481      53.078  56.787   1.041  1.00  0.00           H
ATOM   1336  OW  SOL   482      97.522  23.065 128.575  1.00  0.00           O
ATOM   1337  HW1 SOL   482      97.346  23.438 127.711  1.00  0.00           H
ATOM   1338  HW2 SOL   482      97.215  23.730 129.191  1.00  0.00           H
ATOM   1339  OW  SOL   483      12.846  68.059  47.122  1.00  0.00           O
ATOM   1340  HW1 SOL   483      12.882  68.019  46.166  1.00  0.00           H
ATOM   1341  HW2 SOL   483      12.662  68.978  47.317  1.00  0.00           H
ATOM   1342  OW  SOL   484      50.009  68.248 140.696  1.00  0.00           O
ATOM   1343  HW1 SOL   484      50.447  67.398 140.679  1.00  0.00           H
ATOM   1344  HW2 SOL   484      49.685  68.334 141.592  1.00  0.00           H
ATOM   1345  OW  SOL   485      99.601  71.834 143.405  1.00  0.00           O
ATOM   1346  HW1 SOL   485      98.928  72.351 143.847  1.00  0.00           H
ATOM   1347  HW2 SOL   485     100.426  72.251 143.652  1.00  0.00           H
ATOM   1348  OW  SOL   486      98.687  22.912 103.753  1.00  0.00           O
ATOM   1349  HW1 SOL   486      99.485  22.676 103.280  1.00  0.00           H
ATOM   1350  HW2 SOL   486      98.121  23.303 103.088  1.00  0.00           H
ATOM   1351  OW  SOL   487       7.316   3.537  15.857  1.00  0.00           O
ATOM   1352  HW1 SOL   487       7.027   4.347  16.278  1.00  0.00           H
ATOM   1353  HW2 SOL   487       8.210   3.408  16.173  1.00  0.00           H
ATOM   1354  OW  SOL   488      90.310  40.846  27.362  1.00  0.00           O
ATOM   1355  HW1 SOL   488      89.392  40.973  27.601  1.00  0.00           H
ATOM   1356  HW2 SOL   488      90.646  41.731  27.218  1.00  0.00           H
ATOM   1357  OW  SOL   489      47.394  48.499 128.377  1.00  0.00           O
ATOM   1358  HW1 SOL   489      47.008  48.971 127.639  1.00  0.00           H
ATOM   1359  HW2 SOL   489      47.656  47.654 128.012  1.00  0.00           H
ATOM   1360  OW  SOL   490      28.133 107.506  30.563  1.00  0.00           O
ATOM   1361  HW1 SOL   490      27.326 106.994  30.601  1.00  0.00           H
ATOM   1362  HW2 SOL   490      28.826 106.856  30.446  1.00  0.00           H
ATOM   1363  OW  SOL   491     107.086  46.897 119.065  1.00  0.00           O
ATOM   1364  HW1 SOL   491     106.251  46.620 119.441  1.00  0.00           H
ATOM   1365  HW2 SOL   491     106.843  47.449 118.322  1.00  0.00           H
ATOM   1366  OW  SOL   492      95.956  36.843   4.511  1.00  0.00           O
ATOM   1367  HW1 SOL   492      95.708  37.089   5.402  1.00  0.00           H
ATOM   1368  HW2 SOL   492      95.131  36.833   4.026  1.00  0.00           H
ATOM   1369  OW  SOL   493       6.684  50.887 139.162  1.00  0.00           O
ATOM   1370  HW1 SOL   493       6.769  50.717 140.100  1.00  0.00           H
ATOM   1371  HW2 SOL   493       6.830  51.829 139.074  1.00  0.00           H
ATOM   1372  OW  SOL   494      22.284  97.298 126.080  1.00  0.00           O
ATOM   1373  HW1 SOL   494      21.607  97.896 125.763  1.00  0.00           H
ATOM   1374  HW2 SOL   494      21.855  96.443 126.109  1.00  0.00           H
ATOM   1375  OW  SOL   495      12.979 100.107  35.450  1.00  0.00           O
ATOM   1376  HW1 SOL   495      12.754  99.316  35.941  1.00  0.00           H
ATOM   1377  HW2 SOL   495      12.487 100.030  34.632  1.00  0.00           H
ATOM   1378  OW  SOL   496     106.309  53.133  22.280  1.00  0.00           O
ATOM   1379  HW1 SOL   496     105.503  52.653  22.093  1.00  0.00           H
ATOM   1380  HW2 SOL   496     107.009  52.555  21.975  1.00  0.00           H
ATOM   1381  OW  SOL   497      44.973  33.314   6.419  1.00  0.00           O
ATOM   1382  HW1 SOL   497      45.685  33.262   5.782  1.00  0.00           H
ATOM   1383  HW2 SOL   497      44.866  34.251   6.584  1.00  0.00           H
ATOM   1384  OW  SOL   498      37.324  71.665  26.986  1.00  0.00           O
ATOM   1385  HW1 SOL   498      37.108  70.793  27.319  1.00  0.00           H
ATOM   1386  HW2 SOL   498      37.585  72.160  27.763  1.00  0.00           H
ATOM   1387  OW  SOL   499      78.628  44.291 106.456  1.00  0.00           O
ATOM   1388  HW1 SOL   499      78.785  43.379 106.701  1.00  0.00           H
ATOM   1389  HW2 SOL   499      78.924  44.797 107.213  1.00  0.00           H
ATOM   1390  OW  SOL   500      20.513  93.532  19.671  1.00  0.00           O
ATOM   1391  HW1 SOL   500      21.037  92.937  20.208  1.00  0.00           H
ATOM   1392  HW2 SOL   500      19.660  93.558  20.104  1.00  0.00           H
ATOM   1393  OW  SOL   501      19.813   9.054  49.880  1.00  0.00           O
ATOM   1394  HW1 SOL   501      20.597   9.222  50.403  1.00  0.00           H
ATOM   1395  HW2 SOL   501      19.090   9.112  50.505  1.00  0.00           H
ATOM   1396  OW  SOL   502       8.620   7.761  41.175  1.00  0.00           O
ATOM   1397  HW1 SOL   502       8.288   8.557  41.591  1.00  0.00           H
ATOM   1398  HW2 SOL   502       8.324   7.051  41.744  1.00  0.00           H
ATOM   1399  OW  SOL   503      68.143 108.239 140.401  1.00  0.00           O
ATOM   1400  HW1 SOL   503      67.472 107.820 140.940  1.00  0.00           H
ATOM   1401  HW2 SOL   503      68.248 109.110 140.783  1.00  0.00           H
ATOM   1402  OW  SOL   504      34.600   7.086  13.712  1.00  0.00           O
ATOM   1403  HW1 SOL   504      35.293   7.746  13.703  1.00  0.00           H
ATOM   1404  HW2 SOL   504      34.236   7.108  12.828  1.00  0.00           H
ATOM   1405  OW  SOL   505      96.295  55.186 101.196  1.00  0.00           O
ATOM   1406  HW1 SOL   505      96.917  55.888 101.006  1.00  0.00           H
ATOM   1407  HW2 SOL   505      95.446  55.625 101.247  1.00  0.00           H
ATOM   1408  OW  SOL   506      53.194 102.256 136.952  1.00  0.00           O
ATOM   1409  HW1 SOL   506      54.051 101.841 136.851  1.00  0.00           H
ATOM   1410  HW2 SOL   506      52.738 101.711 137.593  1.00  0.00           H
ATOM   1411  OW  SOL   507      64.938  27.588 122.736  1.00  0.00           O
ATOM   1412  HW1 SOL   507      64.737  28.518 122.623  1.00  0.00           H
ATOM   1413  HW2 SOL   507      65.889  27.535 122.643  1.00  0.00           H
ATOM   1414  OW  SOL   508      94.911  61.030 115.306  1.00  0.00           O
ATOM   1415  HW1 SOL   508      94.112  61.207 114.809  1.00  0.00           H
ATOM   1416  HW2 SOL   508      95.063  61.830 115.810  1.00  0.00           H
ATOM   1417  OW  SOL   509      37.749  32.410 109.405  1.00  0.00           O
ATOM   1418  HW1 SOL   509      38.623  32.328 109.023  1.00  0.00           H
ATOM   1419  HW2 SOL   509      37.514  31.517 109.661  1.00  0.00           H
ATOM   1420  OW  SOL   510      34.553  52.159 117.875  1.00  0.00           O
ATOM   1421  HW1 SOL   510      34.043  51.540 117.353  1.00  0.00           H
ATOM   1422  HW2 SOL   510      35.048  51.610 118.482  1.00  0.00           H
ATOM   1423  OW  SOL   511      45.857   9.661   8.304  1.00  0.00           O
ATOM   1424  HW1 SOL   511      45.960   9.625   9.255  1.00  0.00           H
ATOM   1425  HW2 SOL   511      45.313  10.433   8.150  1.00  0.00           H
ATOM   1426  OW  SOL   512      67.633  83.832  27.436  1.00  0.00           O
ATOM   1427  HW1 SOL   512      67.174  84.512  26.944  1.00  0.00           H
ATOM   1428  HW2 SOL   512      67.062  83.066  27.379  1.00  0.00           H
ATOM   1429  OW  SOL   513      68.117  33.026  22.361  1.00  0.00           O
ATOM   1430  HW1 SOL   513      68.333  32.893  21.437  1.00  0.00           H
ATOM   1431  HW2 SOL   513      67.433  33.696  22.353  1.00  0.00           H
ATOM   1432  OW  SOL   514      58.047   7.273 144.647  1.00  0.00           O
ATOM   1433  HW1 SOL   514      57.539   7.207 145.455  1.00  0.00           H
ATOM   1434  HW2 SOL   514      57.390   7.336 143.954  1.00  0.00           H
ATOM   1435  OW  SOL   515      59.178   1.567 146.248  1.00  0.00           O
ATOM   1436  HW1 SOL   515      58.392   2.076 146.445  1.00  0.00           H
ATOM   1437  HW2 SOL   515      58.858   0.676 146.106  1.00  0.00           H
ATOM   1438  OW  SOL   516      96.015  65.367  42.161  1.00  0.00           O
ATOM   1439  HW1 SOL   516      96.585  66.045  42.524  1.00  0.00           H
ATOM   1440  HW2 SOL   516      96.077  65.483  41.213  1.00  0.00           H
ATOM   1441  OW  SOL   517      69.595  83.982  52.480  1.00  0.00           O
ATOM   1442  HW1 SOL   517      68.680  84.257  52.420  1.00  0.00           H
ATOM   1443  HW2 SOL   517      70.040  84.717  52.902  1.00  0.00           H
ATOM   1444  OW  SOL   518      19.730  52.393 120.661  1.00  0.00           O
ATOM   1445  HW1 SOL   518      19.987  53.283 120.902  1.00  0.00           H
ATOM   1446  HW2 SOL   518      18.921  52.237 121.149  1.00  0.00           H
ATOM   1447  OW  SOL   519       8.651  82.927  27.135  1.00  0.00           O
ATOM   1448  HW1 SOL   519       8.898  83.847  27.228  1.00  0.00           H
ATOM   1449  HW2 SOL   519       9.212  82.464  27.758  1.00  0.00           H
ATOM   1450  OW  SOL   520       6.397  37.470 127.452  1.00  0.00           O
ATOM   1451  HW1 SOL   520       7.065  37.484 128.138  1.00  0.00           H
ATOM   1452  HW2 SOL   520       6.851  37.779 126.668  1.00  0.00           H
ATOM   1453  OW  SOL   521       0.531  52.097 138.597  1.00  0.00           O
ATOM   1454  HW1 SOL   521       0.091  52.078 139.447  1.00  0.00           H
ATOM   1455  HW2 SOL   521       0.941  52.961 138.559  1.00  0.00           H
ATOM   1456  OW  SOL   522      44.014  63.470   6.459  1.00  0.00           O
ATOM   1457  HW1 SOL   522      43.529  62.832   5.934  1.00  0.00           H
ATOM   1458  HW2 SOL   522      43.359  64.120   6.712  1.00  0.00           H
ATOM   1459  OW  SOL   523      29.805  96.194 151.325  1.00  0.00           O
ATOM   1460  HW1 SOL   523      29.719  95.306 150.978  1.00  0.00           H
ATOM   1461  HW2 SOL   523      29.152  96.703 150.844  1.00  0.00           H
ATOM   1462  OW  SOL   524      56.247  67.643 121.375  1.00  0.00           O
ATOM   1463  HW1 SOL   524      56.109  67.565 122.319  1.00  0.00           H
ATOM   1464  HW2 SOL   524      57.178  67.455 121.252  1.00  0.00           H
ATOM   1465  OW  SOL   525      46.286   9.352   0.275  1.00  0.00           O
ATOM   1466  HW1 SOL   525      47.009   9.759   0.752  1.00  0.00           H
ATOM   1467  HW2 SOL   525      45.508   9.828   0.566  1.00  0.00           H
ATOM   1468  OW  SOL   526      54.453 103.735  36.540  1.00  0.00           O
ATOM   1469  HW1 SOL   526      54.978 102.972  36.296  1.00  0.00           H
ATOM   1470  HW2 SOL   526      53.754 103.764  35.888  1.00  0.00           H
ATOM   1471  OW  SOL   527      63.888  28.943  32.482  1.00  0.00           O
ATOM   1472  HW1 SOL   527      64.575  28.278  32.529  1.00  0.00           H
ATOM   1473  HW2 SOL   527      64.096  29.448  31.696  1.00  0.00           H
ATOM   1474  OW  SOL   528      34.440  98.041  22.335  1.00  0.00           O
ATOM   1475  HW1 SOL   528      34.830  97.742  21.513  1.00  0.00           H
ATOM   1476  HW2 SOL   528      34.971  97.627  23.015  1.00  0.00           H
ATOM   1477  OW  SOL   529      79.268  17.722 141.283  1.00  0.00           O
ATOM   1478  HW1 SOL   529      80.085  17.442 140.871  1.00  0.00           H
ATOM   1479  HW2 SOL   529      79.088  18.581 140.899  1.00  0.00           H
ATOM   1480  OW  SOL   530      58.347  85.822   3.962  1.00  0.00           O
ATOM   1481  HW1 SOL   530      57.709  85.682   4.661  1.00  0.00           H
ATOM   1482  HW2 SOL   530      58.726  84.957   3.806  1.00  0.00           H
ATOM   1483  OW  SOL   531       7.970  20.070 147.686  1.00  0.00           O
ATOM   1484  HW1 SOL   531       7.448  20.309 146.920  1.00  0.00           H
ATOM   1485  HW2 SOL   531       7.836  20.790 148.302  1.00  0.00           H
ATOM   1486  OW  SOL   532      87.016  46.455 129.794  1.00  0.00           O
ATOM   1487  HW1 SOL   532      87.436  46.920 130.518  1.00  0.00           H
ATOM   1488  HW2 SOL   532      87.128  45.529 130.007  1.00  0.00           H
ATOM   1489  OW  SOL   533     102.509  67.546  42.215  1.00  0.00           O
ATOM   1490  HW1 SOL   533     102.257  66.649  41.996  1.00  0.00           H
ATOM   1491  HW2 SOL   533     103.227  67.447  42.840  1.00  0.00           H
ATOM   1492  OW  SOL   534      24.549  25.549  31.930  1.00  0.00           O
ATOM   1493  HW1 SOL   534      24.819  25.403  32.837  1.00  0.00           H
ATOM   1494  HW2 SOL   534      24.475  26.500  31.852  1.00  0.00           H
ATOM   1495  OW  SOL   535      75.744  83.096   6.189  1.00  0.00           O
ATOM   1496  HW1 SOL   535      75.421  82.589   6.934  1.00  0.00           H
ATOM   1497  HW2 SOL   535      76.228  82.463   5.659  1.00  0.00           H
ATOM   1498  OW  SOL   536      38.232  66.983  23.371  1.00  0.00           O
ATOM   1499  HW1 SOL   536      37.429  66.610  23.005  1.00  0.00           H
ATOM   1500  HW2 SOL   536      37.933  67.527  24.099  1.00  0.00           H
ATOM   1501  OW  SOL   537      68.019 106.196 119.462  1.00  0.00           O
ATOM   1502  HW1 SOL   537      67.606 105.528 118.915  1.00  0.00           H
ATOM   1503  HW2 SOL   537      68.158 106.937 118.872  1.00  0.00           H
ATOM   1504  OW  SOL   538      36.617  30.491  34.190  1.00  0.00           O
ATOM   1505  HW1 SOL   538      37.294  30.651  34.848  1.00  0.00           H
ATOM   1506  HW2 SOL   538      36.139  31.318  34.131  1.00  0.00           H
ATOM   1507  OW  SOL   539      92.701  21.734   3.444  1.00  0.00           O
ATOM   1508  HW1 SOL   539      92.630  20.797   3.261  1.00  0.00           H
ATOM   1509  HW2 SOL   539      93.158  22.093   2.683  1.00  0.00           H
ATOM   1510  OW  SOL   540      16.848 101.199  24.545  1.00  0.00           O
ATOM   1511  HW1 SOL   540      16.460 102.031  24.274  1.00  0.00           H
ATOM   1512  HW2 SOL   540      17.674 101.152  24.063  1.00  0.00           H
ATOM   1513  OW  SOL   541      80.296  35.722   3.844  1.00  0.00           O
ATOM   1514  HW1 SOL   541      81.021  35.699   4.469  1.00  0.00           H
ATOM   1515  HW2 SOL   541      79.535  35.970   4.369  1.00  0.00           H
ATOM   1516  OW  SOL   542       2.923   2.440  38.587  1.00  0.00           O
ATOM   1517  HW1 SOL   542       3.326   1.594  38.393  1.00  0.00           H
ATOM   1518  HW2 SOL   542       3.653   2.998  38.857  1.00  0.00           H
ATOM   1519  OW  SOL   543      31.368  40.488 120.972  1.00  0.00           O
ATOM   1520  HW1 SOL   543      31.664  40.703 121.857  1.00  0.00           H
ATOM   1521  HW2 SOL   543      30.425  40.651 120.989  1.00  0.00           H
ATOM   1522  OW  SOL   544      99.101  94.429  20.054  1.00  0.00           O
ATOM   1523  HW1 SOL   544      98.581  94.912  19.412  1.00  0.00           H
ATOM   1524  HW2 SOL   544      99.034  93.515  19.778  1.00  0.00           H
ATOM   1525  OW  SOL   545      75.986  71.094  48.304  1.00  0.00           O
ATOM   1526  HW1 SOL   545      76.725  70.491  48.221  1.00  0.00           H
ATOM   1527  HW2 SOL   545      75.256  70.541  48.582  1.00  0.00           H
ATOM   1528  OW  SOL   546      80.194  12.961 141.242  1.00  0.00           O
ATOM   1529  HW1 SOL   546      79.797  13.649 141.775  1.00  0.00           H
ATOM   1530  HW2 SOL   546      81.071  12.848 141.609  1.00  0.00           H
ATOM   1531  OW  SOL   547       6.366  20.697  50.475  1.00  0.00           O
ATOM   1532  HW1 SOL   547       6.538  19.779  50.262  1.00  0.00           H
ATOM   1533  HW2 SOL   547       7.171  21.000  50.896  1.00  0.00           H
ATOM   1534  OW  SOL   548      83.386  61.810  41.032  1.00  0.00           O
ATOM   1535  HW1 SOL   548      84.184  61.474  40.624  1.00  0.00           H
ATOM   1536  HW2 SOL   548      83.122  62.542  40.474  1.00  0.00           H
ATOM   1537  OW  SOL   549      13.078  88.179  52.956  1.00  0.00           O
ATOM   1538  HW1 SOL   549      12.687  87.638  52.269  1.00  0.00           H
ATOM   1539  HW2 SOL   549      14.007  87.949  52.942  1.00  0.00           H
ATOM   1540  OW  SOL   550      59.255  69.425  28.803  1.00  0.00           O
ATOM   1541  HW1 SOL   550      59.821  69.699  28.081  1.00  0.00           H
ATOM   1542  HW2 SOL   550      59.559  68.546  29.027  1.00  0.00           H
ATOM   1543  OW  SOL   551      85.065  26.405  51.021  1.00  0.00           O
ATOM   1544  HW1 SOL   551      85.239  25.704  50.393  1.00  0.00           H
ATOM   1545  HW2 SOL   551      84.164  26.672  50.839  1.00  0.00           H
ATOM   1546  OW  SOL   552      49.654  13.937 130.421  1.00  0.00           O
ATOM   1547  HW1 SOL   552      49.223  13.106 130.219  1.00  0.00           H
ATOM   1548  HW2 SOL   552      50.494  13.685 130.804  1.00  0.00           H
ATOM   1549  OW  SOL   553      39.359  30.235  49.254  1.00  0.00           O
ATOM   1550  HW1 SOL   553      39.668  30.265  48.349  1.00  0.00           H
ATOM   1551  HW2 SOL   553      38.581  30.793  49.261  1.00  0.00           H
ATOM   1552  OW  SOL   554      69.576   1.226 126.915  1.00  0.00           O
ATOM   1553  HW1 SOL   554      70.313   1.577 127.414  1.00  0.00           H
ATOM   1554  HW2 SOL   554      68.829   1.290 127.510  1.00  0.00           H
ATOM   1555  OW  SOL   555      89.050  55.654 127.860  1.00  0.00           O
ATOM   1556  HW1 SOL   555      88.189  55.589 128.273  1.00  0.00           H
ATOM   1557  HW2 SOL   555      89.170  56.591 127.704  1.00  0.00           H
ATOM   1558  OW  SOL   556      35.282  74.417  63.785  1.00  0.00           O
ATOM   1559  HW1 SOL   556      35.240  74.463  62.830  1.00  0.00           H
ATOM   1560  HW2 SOL   556      35.205  73.484  63.984  1.00  0.00           H
ATOM   1561  OW  SOL   557      24.008  98.790 123.364  1.00  0.00           O
ATOM   1562  HW1 SOL   557      24.551  98.039 123.605  1.00  0.00           H
ATOM   1563  HW2 SOL   557      24.633  99.500 123.215  1.00  0.00           H
ATOM   1564  OW  SOL   558      88.052  72.734  25.629  1.00  0.00           O
ATOM   1565  HW1 SOL   558      88.592  71.969  25.822  1.00  0.00           H
ATOM   1566  HW2 SOL   558      87.283  72.634  26.191  1.00  0.00           H
ATOM   1567  OW  SOL   559     101.566  25.594  10.799  1.00  0.00           O
ATOM   1568  HW1 SOL   559     101.007  25.272  11.507  1.00  0.00           H
ATOM   1569  HW2 SOL   559     102.458  25.441  11.110  1.00  0.00           H
ATOM   1570  OW  SOL   560     104.502  56.750 100.360  1.00  0.00           O
ATOM   1571  HW1 SOL   560     105.348  56.840  99.921  1.00  0.00           H
ATOM   1572  HW2 SOL   560     104.350  57.604 100.765  1.00  0.00           H
ATOM   1573  OW  SOL   561      71.592  84.139  30.505  1.00  0.00           O
ATOM   1574  HW1 SOL   561      71.800  83.205  30.480  1.00  0.00           H
ATOM   1575  HW2 SOL   561      72.408  84.574  30.255  1.00  0.00           H
ATOM   1576  OW  SOL   562      16.954  11.972  56.743  1.00  0.00           O
ATOM   1577  HW1 SOL   562      17.709  11.444  57.001  1.00  0.00           H
ATOM   1578  HW2 SOL   562      16.259  11.710  57.348  1.00  0.00           H
ATOM   1579  OW  SOL   563      83.379  22.150  47.630  1.00  0.00           O
ATOM   1580  HW1 SOL   563      83.065  22.390  48.503  1.00  0.00           H
ATOM   1581  HW2 SOL   563      83.260  21.201  47.585  1.00  0.00           H
ATOM   1582  OW  SOL   564      19.125  22.309  10.452  1.00  0.00           O
ATOM   1583  HW1 SOL   564      18.813  22.905  11.133  1.00  0.00           H
ATOM   1584  HW2 SOL   564      18.399  21.701  10.315  1.00  0.00           H
ATOM   1585  OW  SOL   565      48.521  51.105 110.065  1.00  0.00           O
ATOM   1586  HW1 SOL   565      48.045  51.898 110.312  1.00  0.00           H
ATOM   1587  HW2 SOL   565      49.262  51.072 110.669  1.00  0.00           H
ATOM   1588  OW  SOL   566     108.095  78.721 101.934  1.00  0.00           O
ATOM   1589  HW1 SOL   566     107.642  78.346 101.178  1.00  0.00           H
ATOM   1590  HW2 SOL   566     107.795  78.197 102.677  1.00  0.00           H
ATOM   1591  OW  SOL   567      68.514  71.561 112.590  1.00  0.00           O
ATOM   1592  HW1 SOL   567      69.415  71.244 112.534  1.00  0.00           H
ATOM   1593  HW2 SOL   567      67.979  70.767 112.568  1.00  0.00           H
ATOM   1594  OW  SOL   568      16.521  62.161  58.605  1.00  0.00           O
ATOM   1595  HW1 SOL   568      16.546  61.256  58.915  1.00  0.00           H
ATOM   1596  HW2 SOL   568      16.627  62.093  57.656  1.00  0.00           H
ATOM   1597  OW  SOL   569      83.862  95.441  21.529  1.00  0.00           O
ATOM   1598  HW1 SOL   569      83.006  95.636  21.148  1.00  0.00           H
ATOM   1599  HW2 SOL   569      84.145  94.641  21.087  1.00  0.00           H
ATOM   1600  OW  SOL   570       8.149  71.605 100.919  1.00  0.00           O
ATOM   1601  HW1 SOL   570       8.845  71.476 100.275  1.00  0.00           H
ATOM   1602  HW2 SOL   570       7.947  72.539 100.870  1.00  0.00           H
ATOM   1603  OW  SOL   571      85.152  21.367 128.624  1.00  0.00           O
ATOM   1604  HW1 SOL   571      85.919  20.963 128.218  1.00  0.00           H
ATOM   1605  HW2 SOL   571      85.479  21.725 129.450  1.00  0.00           H
ATOM   1606  OW  SOL   572      61.155   3.215  12.157  1.00  0.00           O
ATOM   1607  HW1 SOL   572      61.972   3.063  11.682  1.00  0.00           H
ATOM   1608  HW2 SOL   572      60.798   2.339  12.307  1.00  0.00           H
ATOM   1609  OW  SOL   573      81.814  21.020  11.348  1.00  0.00           O
ATOM   1610  HW1 SOL   573      82.705  21.261  11.094  1.00  0.00           H
ATOM   1611  HW2 SOL   573      81.639  21.542  12.131  1.00  0.00           H
ATOM   1612  OW  SOL   574      94.363  79.999   6.844  1.00  0.00           O
ATOM   1613  HW1 SOL   574      94.220  79.859   7.780  1.00  0.00           H
ATOM   1614  HW2 SOL   574      94.937  80.764   6.800  1.00  0.00           H
ATOM   1615  OW  SOL   575      36.906  44.701 137.908  1.00  0.00           O
ATOM   1616  HW1 SOL   575      37.513  44.952 137.212  1.00  0.00           H
ATOM   1617  HW2 SOL   575      37.285  45.073 138.704  1.00  0.00           H
ATOM   1618  OW  SOL   576      17.679 107.670  58.694  1.00  0.00           O
ATOM   1619  HW1 SOL   576      17.140 107.138  59.280  1.00  0.00           H
ATOM   1620  HW2 SOL   576      18.579 107.463  58.943  1.00  0.00           H
ATOM   1621  OW  SOL   577      50.311  12.752  15.316  1.00  0.00           O
ATOM   1622  HW1 SOL   577      50.712  12.835  14.451  1.00  0.00           H
ATOM   1623  HW2 SOL   577      49.588  12.138  15.188  1.00  0.00           H
ATOM   1624  OW  SOL   578      36.444  97.061 147.047  1.00  0.00           O
ATOM   1625  HW1 SOL   578      36.027  97.491 146.301  1.00  0.00           H
ATOM   1626  HW2 SOL   578      36.865  97.772 147.530  1.00  0.00           H
ATOM   1627  OW  SOL   579      44.658  62.283 130.598  1.00  0.00           O
ATOM   1628  HW1 SOL   579      43.951  61.962 131.158  1.00  0.00           H
ATOM   1629  HW2 SOL   579      44.300  62.240 129.711  1.00  0.00           H
ATOM   1630  OW  SOL   580      85.011  42.446 104.049  1.00  0.00           O
ATOM   1631  HW1 SOL   580      84.821  41.520 103.894  1.00  0.00           H
ATOM   1632  HW2 SOL   580      84.392  42.915 103.490  1.00  0.00           H
ATOM   1633  OW  SOL   581      43.630  91.938  63.648  1.00  0.00           O
ATOM   1634  HW1 SOL   581      44.152  92.703  63.407  1.00  0.00           H
ATOM   1635  HW2 SOL   581      44.029  91.214  63.166  1.00  0.00           H
ATOM   1636  OW  SOL   582      18.095  99.708  48.805  1.00  0.00           O
ATOM   1637  HW1 SOL   582      17.380  99.233  49.228  1.00  0.00           H
ATOM   1638  HW2 SOL   582      18.879  99.436  49.282  1.00  0.00           H
ATOM   1639  OW  SOL   583      92.232  32.594 125.352  1.00  0.00           O
ATOM   1640  HW1 SOL   583      91.322  32.510 125.068  1.00  0.00           H
ATOM   1641  HW2 SOL   583      92.230  32.283 126.257  1.00  0.00           H
ATOM   1642  OW  SOL   584       9.920  50.948 144.207  1.00  0.00           O
ATOM   1643  HW1 SOL   584       9.687  51.771 144.636  1.00  0.00           H
ATOM   1644  HW2 SOL   584      10.784  51.112 143.827  1.00  0.00           H
ATOM   1645  OW  SOL   585      80.068   0.044 151.272  1.00  0.00           O
ATOM   1646  HW1 SOL   585      80.056  -0.165 152.206  1.00  0.00           H
ATOM   1647  HW2 SOL   585      80.450  -0.729 150.857  1.00  0.00           H
ATOM   1648  OW  SOL   586      25.663  98.486 126.519  1.00  0.00           O
ATOM   1649  HW1 SOL   586      25.519  99.324 126.959  1.00  0.00           H
ATOM   1650  HW2 SOL   586      25.284  97.836 127.110  1.00  0.00           H
ATOM   1651  OW  SOL   587      54.759  91.940  65.754  1.00  0.00           O
ATOM   1652  HW1 SOL   587      54.057  91.857  66.398  1.00  0.00           H
ATOM   1653  HW2 SOL   587      54.568  92.757  65.294  1.00  0.00           H
ATOM   1654  OW  SOL   588      65.999  12.769 123.674  1.00  0.00           O
ATOM   1655  HW1 SOL   588      66.147  11.846 123.879  1.00  0.00           H
ATOM   1656  HW2 SOL   588      65.393  13.071 124.352  1.00  0.00           H
ATOM   1657  OW  SOL   589      14.588  96.294  51.361  1.00  0.00           O
ATOM   1658  HW1 SOL   589      14.172  95.941  52.147  1.00  0.00           H
ATOM   1659  HW2 SOL   589      13.936  96.173  50.670  1.00  0.00           H
ATOM   1660  OW  SOL   590      73.204  74.295 136.862  1.00  0.00           O
ATOM   1661  HW1 SOL   590      73.084  75.174 137.220  1.00  0.00           H
ATOM   1662  HW2 SOL   590      72.639  73.738 137.398  1.00  0.00           H
ATOM   1663  OW  SOL   591      64.450   3.470  30.421  1.00  0.00           O
ATOM   1664  HW1 SOL   591      64.577   2.920  31.194  1.00  0.00           H
ATOM   1665  HW2 SOL   591      63.866   4.168  30.716  1.00  0.00           H
ATOM   1666  OW  SOL   592      77.365  89.493 140.824  1.00  0.00           O
ATOM   1667  HW1 SOL   592      77.756  89.198 140.002  1.00  0.00           H
ATOM   1668  HW2 SOL   592      76.586  89.983 140.557  1.00  0.00           H
ATOM   1669  OW  SOL   593       2.575  14.088 130.042  1.00  0.00           O
ATOM   1670  HW1 SOL   593       3.410  13.856 130.449  1.00  0.00           H
ATOM   1671  HW2 SOL   593       1.968  13.408 130.332  1.00  0.00           H
ATOM   1672  OW  SOL   594       4.370  73.759 137.574  1.00  0.00           O
ATOM   1673  HW1 SOL   594       3.714  74.290 138.026  1.00  0.00           H
ATOM   1674  HW2 SOL   594       5.163  74.295 137.587  1.00  0.00           H
ATOM   1675  OW  SOL   595      29.303  45.586  13.971  1.00  0.00           O
ATOM   1676  HW1 SOL   595      29.683  45.433  13.106  1.00  0.00           H
ATOM   1677  HW2 SOL   595      29.404  44.751  14.429  1.00  0.00           H
ATOM   1678  OW  SOL   596      35.538  53.417 136.934  1.00  0.00           O
ATOM   1679  HW1 SOL   596      34.904  54.100 136.717  1.00  0.00           H
ATOM   1680  HW2 SOL   596      35.058  52.817 137.504  1.00  0.00           H
ATOM   1681  OW  SOL   597      76.510  25.605 115.993  1.00  0.00           O
ATOM   1682  HW1 SOL   597      77.065  25.929 115.284  1.00  0.00           H
ATOM   1683  HW2 SOL   597      75.893  25.012 115.564  1.00  0.00           H
ATOM   1684  OW  SOL   598      17.124  44.521 140.016  1.00  0.00           O
ATOM   1685  HW1 SOL   598      17.595  44.310 140.822  1.00  0.00           H
ATOM   1686  HW2 SOL   598      17.111  45.478 139.989  1.00  0.00           H
ATOM   1687  OW  SOL   599      21.395  91.437  25.405  1.00  0.00           O
ATOM   1688  HW1 SOL   599      22.346  91.353  25.479  1.00  0.00           H
ATOM   1689  HW2 SOL   599      21.261  92.288  24.987  1.00  0.00           H
ATOM   1690  OW  SOL   600      93.125  22.885  21.485  1.00  0.00           O
ATOM   1691  HW1 SOL   600      92.920  22.166  22.081  1.00  0.00           H
ATOM   1692  HW2 SOL   600      92.853  23.673  21.955  1.00  0.00           H
ATOM   1693  OW  SOL   601      25.407  84.122   4.572  1.00  0.00           O
ATOM   1694  HW1 SOL   601      25.830  84.356   3.745  1.00  0.00           H
ATOM   1695  HW2 SOL   601      25.360  83.166   4.555  1.00  0.00           H
ATOM   1696  OW  SOL   602      86.530   8.147   6.900  1.00  0.00           O
ATOM   1697  HW1 SOL   602      86.161   9.015   6.736  1.00  0.00           H
ATOM   1698  HW2 SOL   602      87.478   8.281   6.880  1.00  0.00           H
ATOM   1699  OW  SOL   603     100.239  21.800 138.588  1.00  0.00           O
ATOM   1700  HW1 SOL   603      99.991  21.111 137.972  1.00  0.00           H
ATOM   1701  HW2 SOL   603     101.068  22.139 138.249  1.00  0.00           H
ATOM   1702  OW  SOL   604      13.059  15.193 140.878  1.00  0.00           O
ATOM   1703  HW1 SOL   604      12.219  15.239 140.422  1.00  0.00           H
ATOM   1704  HW2 SOL   604      12.827  15.031 141.793  1.00  0.00           H
ATOM   1705  OW  SOL   605      66.369  81.383  39.587  1.00  0.00           O
ATOM   1706  HW1 SOL   605      65.958  81.387  40.451  1.00  0.00           H
ATOM   1707  HW2 SOL   605      65.694  81.721  38.998  1.00  0.00           H
ATOM   1708  OW  SOL   606      22.809  61.658  12.979  1.00  0.00           O
ATOM   1709  HW1 SOL   606      22.345  62.455  12.724  1.00  0.00           H
ATOM   1710  HW2 SOL   606      23.084  61.819  13.881  1.00  0.00           H
ATOM   1711  OW  SOL   607      98.852  57.317 130.326  1.00  0.00           O
ATOM   1712  HW1 SOL   607      99.753  57.634 130.389  1.00  0.00           H
ATOM   1713  HW2 SOL   607      98.818  56.853 129.490  1.00  0.00           H
ATOM   1714  OW  SOL   608      45.199  88.620 140.613  1.00  0.00           O
ATOM   1715  HW1 SOL   608      44.759  88.196 139.877  1.00  0.00           H
ATOM   1716  HW2 SOL   608      44.795  89.486 140.667  1.00  0.00           H
ATOM   1717  OW  SOL   609      21.542  64.720 142.783  1.00  0.00           O
ATOM   1718  HW1 SOL   609      21.814  63.820 142.966  1.00  0.00           H
ATOM   1719  HW2 SOL   609      20.944  64.644 142.040  1.00  0.00           H
ATOM   1720  OW  SOL   610      27.016   3.354  51.957  1.00  0.00           O
ATOM   1721  HW1 SOL   610      26.127   3.029  51.817  1.00  0.00           H
ATOM   1722  HW2 SOL   610      27.204   3.152  52.874  1.00  0.00           H
ATOM   1723  OW  SOL   611      90.590   4.546  12.675  1.00  0.00           O
ATOM   1724  HW1 SOL   611      89.820   4.455  13.236  1.00  0.00           H
ATOM   1725  HW2 SOL   611      91.309   4.185  13.193  1.00  0.00           H
ATOM   1726  OW  SOL   612       3.556  64.349 132.571  1.00  0.00           O
ATOM   1727  HW1 SOL   612       3.012  63.629 132.254  1.00  0.00           H
ATOM   1728  HW2 SOL   612       3.947  64.017 133.379  1.00  0.00           H
ATOM   1729  OW  SOL   613      16.439  47.380 125.394  1.00  0.00           O
ATOM   1730  HW1 SOL   613      15.743  47.780 124.873  1.00  0.00           H
ATOM   1731  HW2 SOL   613      16.574  47.988 126.121  1.00  0.00           H
ATOM   1732  OW  SOL   614      80.136  91.637  36.089  1.00  0.00           O
ATOM   1733  HW1 SOL   614      81.069  91.848  36.087  1.00  0.00           H
ATOM   1734  HW2 SOL   614      79.999  91.160  36.907  1.00  0.00           H
ATOM   1735  OW  SOL   615      25.078 105.363 134.566  1.00  0.00           O
ATOM   1736  HW1 SOL   615      25.156 105.227 133.622  1.00  0.00           H
ATOM   1737  HW2 SOL   615      25.900 105.783 134.817  1.00  0.00           H
ATOM   1738  OW  SOL   616      19.978  20.653  37.941  1.00  0.00           O
ATOM   1739  HW1 SOL   616      19.535  20.828  37.110  1.00  0.00           H
ATOM   1740  HW2 SOL   616      19.717  19.761  38.169  1.00  0.00           H
ATOM   1741  OW  SOL   617      37.359   2.142  56.775  1.00  0.00           O
ATOM   1742  HW1 SOL   617      38.190   2.044  57.239  1.00  0.00           H
ATOM   1743  HW2 SOL   617      37.418   3.000  56.354  1.00  0.00           H
ATOM   1744  OW  SOL   618      35.485  21.171 155.097  1.00  0.00           O
ATOM   1745  HW1 SOL   618      34.999  21.454 155.871  1.00  0.00           H
ATOM   1746  HW2 SOL   618      35.989  21.942 154.835  1.00  0.00           H
ATOM   1747  OW  SOL   619      74.124   9.928 131.323  1.00  0.00           O
ATOM   1748  HW1 SOL   619      73.220  10.146 131.095  1.00  0.00           H
ATOM   1749  HW2 SOL   619      74.188  10.120 132.258  1.00  0.00           H
ATOM   1750  OW  SOL   620      84.466  15.505 139.563  1.00  0.00           O
ATOM   1751  HW1 SOL   620      85.060  14.757 139.630  1.00  0.00           H
ATOM   1752  HW2 SOL   620      84.154  15.483 138.659  1.00  0.00           H
ATOM   1753  OW  SOL   621      94.420 107.389  36.433  1.00  0.00           O
ATOM   1754  HW1 SOL   621      95.357 107.222  36.540  1.00  0.00           H
ATOM   1755  HW2 SOL   621      94.356 108.338  36.330  1.00  0.00           H
ATOM   1756  OW  SOL   622      60.618  74.761  51.868  1.00  0.00           O
ATOM   1757  HW1 SOL   622      60.639  73.950  52.376  1.00  0.00           H
ATOM   1758  HW2 SOL   622      61.330  74.667  51.236  1.00  0.00           H
ATOM   1759  OW  SOL   623     104.724  95.772 127.549  1.00  0.00           O
ATOM   1760  HW1 SOL   623     105.191  95.814 128.383  1.00  0.00           H
ATOM   1761  HW2 SOL   623     105.001  96.558 127.079  1.00  0.00           H
ATOM   1762  OW  SOL   624       1.640  54.881  47.527  1.00  0.00           O
ATOM   1763  HW1 SOL   624       2.030  55.726  47.303  1.00  0.00           H
ATOM   1764  HW2 SOL   624       0.785  55.101  47.896  1.00  0.00           H
ATOM   1765  OW  SOL   625      55.799  23.458 146.954  1.00  0.00           O
ATOM   1766  HW1 SOL   625      56.611  23.816 147.312  1.00  0.00           H
ATOM   1767  HW2 SOL   625      55.216  24.214 146.879  1.00  0.00           H
ATOM   1768  OW  SOL   626      88.398  52.470  44.798  1.00  0.00           O
ATOM   1769  HW1 SOL   626      87.805  53.215  44.887  1.00  0.00           H
ATOM   1770  HW2 SOL   626      88.082  52.001  44.026  1.00  0.00           H
ATOM   1771  OW  SOL   627      13.557   5.269 100.276  1.00  0.00           O
ATOM   1772  HW1 SOL   627      13.470   4.539  99.663  1.00  0.00           H
ATOM   1773  HW2 SOL   627      13.060   5.981  99.874  1.00  0.00           H
ATOM   1774  OW  SOL   628      37.327  14.602 146.036  1.00  0.00           O
ATOM   1775  HW1 SOL   628      36.467  14.947 146.275  1.00  0.00           H
ATOM   1776  HW2 SOL   628      37.349  14.651 145.080  1.00  0.00           H
ATOM   1777  OW  SOL   629      91.911  91.208 152.666  1.00  0.00           O
ATOM   1778  HW1 SOL   629      91.260  91.440 153.328  1.00  0.00           H
ATOM   1779  HW2 SOL   629      92.378  90.460 153.039  1.00  0.00           H
ATOM   1780  OW  SOL   630      98.012 104.522 130.760  1.00  0.00           O
ATOM   1781  HW1 SOL   630      97.578 105.338 131.009  1.00  0.00           H
ATOM   1782  HW2 SOL   630      98.513 104.270 131.536  1.00  0.00           H
ATOM   1783  OW  SOL   631      60.077  60.901 126.022  1.00  0.00           O
ATOM   1784  HW1 SOL   631      59.721  61.546 126.633  1.00  0.00           H
ATOM   1785  HW2 SOL   631      59.527  60.978 125.243  1.00  0.00           H
ATOM   1786  OW  SOL   632       8.142  51.324 108.132  1.00  0.00           O
ATOM   1787  HW1 SOL   632       8.388  51.601 109.015  1.00  0.00           H
ATOM   1788  HW2 SOL   632       7.642  52.061 107.781  1.00  0.00           H
ATOM   1789  OW  SOL   633     100.456  96.867 107.255  1.00  0.00           O
ATOM   1790  HW1 SOL   633     100.961  96.059 107.348  1.00  0.00           H
ATOM   1791  HW2 SOL   633     100.909  97.499 107.814  1.00  0.00           H
ATOM   1792  OW  SOL   634      94.326  21.119 110.396  1.00  0.00           O
ATOM   1793  HW1 SOL   634      95.074  21.527 110.831  1.00  0.00           H
ATOM   1794  HW2 SOL   634      94.634  20.937 109.508  1.00  0.00           H
ATOM   1795  OW  SOL   635     105.336  69.446  29.140  1.00  0.00           O
ATOM   1796  HW1 SOL   635     105.801  69.859  28.412  1.00  0.00           H
ATOM   1797  HW2 SOL   635     105.771  69.783  29.923  1.00  0.00           H
ATOM   1798  OW  SOL   636      50.198 105.453  23.241  1.00  0.00           O
ATOM   1799  HW1 SOL   636      50.351 104.509  23.196  1.00  0.00           H
ATOM   1800  HW2 SOL   636      49.398 105.542  23.758  1.00  0.00           H
ATOM   1801  OW  SOL   637      98.731  23.385  52.802  1.00  0.00           O
ATOM   1802  HW1 SOL   637      97.815  23.171  52.978  1.00  0.00           H
ATOM   1803  HW2 SOL   637      99.096  23.601  53.660  1.00  0.00           H
ATOM   1804  OW  SOL   638      74.835  13.700 128.537  1.00  0.00           O
ATOM   1805  HW1 SOL   638      75.577  13.200 128.198  1.00  0.00           H
ATOM   1806  HW2 SOL   638      74.714  14.409 127.905  1.00  0.00           H
ATOM   1807  OW  SOL   639      75.252  40.509 136.673  1.00  0.00           O
ATOM   1808  HW1 SOL   639      75.566  39.881 137.323  1.00  0.00           H
ATOM   1809  HW2 SOL   639      75.591  40.182 135.840  1.00  0.00           H
ATOM   1810  OW  SOL   640      50.559  39.854  63.425  1.00  0.00           O
ATOM   1811  HW1 SOL   640      50.972  39.116  63.874  1.00  0.00           H
ATOM   1812  HW2 SOL   640      51.173  40.579  63.540  1.00  0.00           H
ATOM   1813  OW  SOL   641      20.262  22.617  56.666  1.00  0.00           O
ATOM   1814  HW1 SOL   641      20.157  23.521  56.370  1.00  0.00           H
ATOM   1815  HW2 SOL   641      21.051  22.309  56.220  1.00  0.00           H
ATOM   1816  OW  SOL   642      33.276  58.046 135.357  1.00  0.00           O
ATOM   1817  HW1 SOL   642      32.591  58.332 134.753  1.00  0.00           H
ATOM   1818  HW2 SOL   642      33.040  58.445 136.194  1.00  0.00           H
ATOM   1819  OW  SOL   643       0.653  91.045  37.709  1.00  0.00           O
ATOM   1820  HW1 SOL   643       0.850  90.138  37.474  1.00  0.00           H
ATOM   1821  HW2 SOL   643      -0.227  91.197  37.364  1.00  0.00           H
ATOM   1822  OW  SOL   644     107.289  19.049 127.614  1.00  0.00           O
ATOM   1823  HW1 SOL   644     106.574  19.378 128.159  1.00  0.00           H
ATOM   1824  HW2 SOL   644     108.005  19.669 127.757  1.00  0.00           H
ATOM   1825  OW  SOL   645      76.979  69.865  37.215  1.00  0.00           O
ATOM   1826  HW1 SOL   645      77.318  68.973  37.296  1.00  0.00           H
ATOM   1827  HW2 SOL   645      76.123  69.759  36.801  1.00  0.00           H
ATOM   1828  OW  SOL   646      19.704  39.813  16.511  1.00  0.00           O
ATOM   1829  HW1 SOL   646      19.162  39.483  17.228  1.00  0.00           H
ATOM   1830  HW2 SOL   646      20.507  39.294  16.560  1.00  0.00           H
ATOM   1831  OW  SOL   647      43.643  88.276  10.865  1.00  0.00           O
ATOM   1832  HW1 SOL   647      42.960  88.896  11.121  1.00  0.00           H
ATOM   1833  HW2 SOL   647      43.173  87.578  10.408  1.00  0.00           H
ATOM   1834  OW  SOL   648      96.082  36.043  51.773  1.00  0.00           O
ATOM   1835  HW1 SOL   648      95.709  36.893  51.539  1.00  0.00           H
ATOM   1836  HW2 SOL   648      96.274  36.115  52.708  1.00  0.00           H
ATOM   1837  OW  SOL   649      21.871  38.980 133.572  1.00  0.00           O
ATOM   1838  HW1 SOL   649      22.023  39.042 134.515  1.00  0.00           H
ATOM   1839  HW2 SOL   649      21.772  39.888 133.285  1.00  0.00           H
ATOM   1840  OW  SOL   650      48.283 105.244 121.272  1.00  0.00           O
ATOM   1841  HW1 SOL   650      48.730 104.458 120.957  1.00  0.00           H
ATOM   1842  HW2 SOL   650      48.647 105.955 120.744  1.00  0.00           H
ATOM   1843  OW  SOL   651      38.098  50.305  53.129  1.00  0.00           O
ATOM   1844  HW1 SOL   651      37.949  49.359  53.143  1.00  0.00           H
ATOM   1845  HW2 SOL   651      37.820  50.604  53.994  1.00  0.00           H
ATOM   1846  OW  SOL   652      44.804  16.967  19.189  1.00  0.00           O
ATOM   1847  HW1 SOL   652      43.920  17.007  18.822  1.00  0.00           H
ATOM   1848  HW2 SOL   652      45.382  17.041  18.430  1.00  0.00           H
ATOM   1849  OW  SOL   653      87.646  39.445  46.317  1.00  0.00           O
ATOM   1850  HW1 SOL   653      86.959  39.070  46.869  1.00  0.00           H
ATOM   1851  HW2 SOL   653      87.592  40.388  46.474  1.00  0.00           H
ATOM   1852  OW  SOL   654      19.506  97.498 134.904  1.00  0.00           O
ATOM   1853  HW1 SOL   654      19.606  97.033 134.073  1.00  0.00           H
ATOM   1854  HW2 SOL   654      20.271  97.237 135.418  1.00  0.00           H
ATOM   1855  OW  SOL   655      27.469  62.703 113.379  1.00  0.00           O
ATOM   1856  HW1 SOL   655      27.965  63.506 113.538  1.00  0.00           H
ATOM   1857  HW2 SOL   655      27.930  62.274 112.659  1.00  0.00           H
ATOM   1858  OW  SOL   656      38.945  64.839  31.146  1.00  0.00           O
ATOM   1859  HW1 SOL   656      39.842  64.507  31.126  1.00  0.00           H
ATOM   1860  HW2 SOL   656      38.976  65.645  30.629  1.00  0.00           H
ATOM   1861  OW  SOL   657      94.874  10.610 110.571  1.00  0.00           O
ATOM   1862  HW1 SOL   657      94.913  11.227 111.302  1.00  0.00           H
ATOM   1863  HW2 SOL   657      93.951  10.368 110.510  1.00  0.00           H
ATOM   1864  OW  SOL   658      72.655  48.778 140.177  1.00  0.00           O
ATOM   1865  HW1 SOL   658      73.457  48.568 139.699  1.00  0.00           H
ATOM   1866  HW2 SOL   658      72.428  47.967 140.633  1.00  0.00           H
ATOM   1867  OW  SOL   659     104.115  62.368  50.201  1.00  0.00           O
ATOM   1868  HW1 SOL   659     103.990  61.474  50.520  1.00  0.00           H
ATOM   1869  HW2 SOL   659     103.271  62.606  49.817  1.00  0.00           H
ATOM   1870  OW  SOL   660     107.486 106.139  35.422  1.00  0.00           O
ATOM   1871  HW1 SOL   660     107.563 106.907  35.988  1.00  0.00           H
ATOM   1872  HW2 SOL   660     107.331 105.412  36.024  1.00  0.00           H
ATOM   1873  OW  SOL   661      12.655  55.993 133.660  1.00  0.00           O
ATOM   1874  HW1 SOL   661      12.977  55.211 134.108  1.00  0.00           H
ATOM   1875  HW2 SOL   661      13.441  56.508 133.480  1.00  0.00           H
ATOM   1876  OW  SOL   662      99.156  81.474  11.864  1.00  0.00           O
ATOM   1877  HW1 SOL   662      99.955  81.902  11.557  1.00  0.00           H
ATOM   1878  HW2 SOL   662      99.064  80.706  11.300  1.00  0.00           H
ATOM   1879  OW  SOL   663      60.054  59.268 129.513  1.00  0.00           O
ATOM   1880  HW1 SOL   663      60.960  59.458 129.267  1.00  0.00           H
ATOM   1881  HW2 SOL   663      59.991  58.313 129.477  1.00  0.00           H
ATOM   1882  OW  SOL   664      84.121  97.595  10.053  1.00  0.00           O
ATOM   1883  HW1 SOL   664      83.890  97.482  10.975  1.00  0.00           H
ATOM   1884  HW2 SOL   664      83.839  96.783   9.633  1.00  0.00           H
ATOM   1885  OW  SOL   665      42.749  11.781 131.033  1.00  0.00           O
ATOM   1886  HW1 SOL   665      42.779  11.952 130.092  1.00  0.00           H
ATOM   1887  HW2 SOL   665      43.021  12.607 131.435  1.00  0.00           H
ATOM   1888  OW  SOL   666      89.869 101.637 138.539  1.00  0.00           O
ATOM   1889  HW1 SOL   666      89.756 100.930 137.904  1.00  0.00           H
ATOM   1890  HW2 SOL   666      90.800 101.615 138.759  1.00  0.00           H
ATOM   1891  OW  SOL   667      28.037  16.122  24.088  1.00  0.00           O
ATOM   1892  HW1 SOL   667      27.495  16.876  24.319  1.00  0.00           H
ATOM   1893  HW2 SOL   667      28.926  16.380  24.330  1.00  0.00           H
ATOM   1894  OW  SOL   668      11.733  29.750  34.447  1.00  0.00           O
ATOM   1895  HW1 SOL   668      12.674  29.797  34.613  1.00  0.00           H
ATOM   1896  HW2 SOL   668      11.350  30.388  35.048  1.00  0.00           H
ATOM   1897  OW  SOL   669      36.105  37.465 132.728  1.00  0.00           O
ATOM   1898  HW1 SOL   669      36.568  37.972 132.061  1.00  0.00           H
ATOM   1899  HW2 SOL   669      35.178  37.590 132.525  1.00  0.00           H
ATOM   1900  OW  SOL   670      16.972  58.966 129.523  1.00  0.00           O
ATOM   1901  HW1 SOL   670      16.665  58.995 128.617  1.00  0.00           H
ATOM   1902  HW2 SOL   670      17.780  59.479 129.520  1.00  0.00           H
ATOM   1903  OW  SOL   671      22.564  12.532 151.782  1.00  0.00           O
ATOM   1904  HW1 SOL   671      22.192  13.012 152.522  1.00  0.00           H
ATOM   1905  HW2 SOL   671      21.804  12.202 151.303  1.00  0.00           H
ATOM   1906  OW  SOL   672      47.919   0.685  52.637  1.00  0.00           O
ATOM   1907  HW1 SOL   672      48.648   1.290  52.502  1.00  0.00           H
ATOM   1908  HW2 SOL   672      48.089  -0.035  52.030  1.00  0.00           H
ATOM   1909  OW  SOL   673      12.457  17.272 117.264  1.00  0.00           O
ATOM   1910  HW1 SOL   673      12.409  16.959 118.167  1.00  0.00           H
ATOM   1911  HW2 SOL   673      11.650  16.957 116.857  1.00  0.00           H
ATOM   1912  OW  SOL   674      60.817  15.988  30.953  1.00  0.00           O
ATOM   1913  HW1 SOL   674      61.131  16.465  31.721  1.00  0.00           H
ATOM   1914  HW2 SOL   674      59.896  16.235  30.875  1.00  0.00           H
ATOM   1915  OW  SOL   675      85.467  95.538 118.719  1.00  0.00           O
ATOM   1916  HW1 SOL   675      84.609  95.440 118.307  1.00  0.00           H
ATOM   1917  HW2 SOL   675      86.023  95.903 118.031  1.00  0.00           H
ATOM   1918  OW  SOL   676      32.404  28.593 152.116  1.00  0.00           O
ATOM   1919  HW1 SOL   676      31.519  28.927 152.260  1.00  0.00           H
ATOM   1920  HW2 SOL   676      32.619  28.126 152.924  1.00  0.00           H
ATOM   1921  OW  SOL   677      49.145  44.209  58.876  1.00  0.00           O
ATOM   1922  HW1 SOL   677      49.334  44.133  57.941  1.00  0.00           H
ATOM   1923  HW2 SOL   677      49.937  44.595  59.251  1.00  0.00           H
ATOM   1924  OW  SOL   678      45.470  53.391  21.111  1.00  0.00           O
ATOM   1925  HW1 SOL   678      46.022  52.620  20.981  1.00  0.00           H
ATOM   1926  HW2 SOL   678      46.047  54.032  21.526  1.00  0.00           H
ATOM   1927  OW  SOL   679      33.930  12.832 106.436  1.00  0.00           O
ATOM   1928  HW1 SOL   679      34.639  12.435 106.941  1.00  0.00           H
ATOM   1929  HW2 SOL   679      33.175  12.809 107.023  1.00  0.00           H
ATOM   1930  OW  SOL   680      62.395   8.319  23.853  1.00  0.00           O
ATOM   1931  HW1 SOL   680      61.776   8.771  24.427  1.00  0.00           H
ATOM   1932  HW2 SOL   680      61.842   7.843  23.233  1.00  0.00           H
ATOM   1933  OW  SOL   681      37.698   7.932 151.661  1.00  0.00           O
ATOM   1934  HW1 SOL   681      37.839   8.173 152.576  1.00  0.00           H
ATOM   1935  HW2 SOL   681      37.072   8.579 151.336  1.00  0.00           H
ATOM   1936  OW  SOL   682      54.354  85.753  55.481  1.00  0.00           O
ATOM   1937  HW1 SOL   682      54.140  85.242  56.262  1.00  0.00           H
ATOM   1938  HW2 SOL   682      54.728  85.115  54.873  1.00  0.00           H
ATOM   1939  OW  SOL   683      18.126 107.995  32.459  1.00  0.00           O
ATOM   1940  HW1 SOL   683      18.514 108.039  31.585  1.00  0.00           H
ATOM   1941  HW2 SOL   683      17.181 108.021  32.304  1.00  0.00           H
ATOM   1942  OW  SOL   684      10.301  72.369  44.531  1.00  0.00           O
ATOM   1943  HW1 SOL   684       9.399  72.359  44.849  1.00  0.00           H
ATOM   1944  HW2 SOL   684      10.351  73.146  43.974  1.00  0.00           H
ATOM   1945  OW  SOL   685     101.211  16.398 133.975  1.00  0.00           O
ATOM   1946  HW1 SOL   685     101.925  16.594 134.582  1.00  0.00           H
ATOM   1947  HW2 SOL   685     100.893  17.256 133.694  1.00  0.00           H
ATOM   1948  OW  SOL   686      57.270  51.560  27.430  1.00  0.00           O
ATOM   1949  HW1 SOL   686      57.241  50.618  27.266  1.00  0.00           H
ATOM   1950  HW2 SOL   686      56.537  51.723  28.025  1.00  0.00           H
ATOM   1951  OW  SOL   687      72.947  99.555 137.922  1.00  0.00           O
ATOM   1952  HW1 SOL   687      73.420  98.727 137.831  1.00  0.00           H
ATOM   1953  HW2 SOL   687      73.119 100.020 137.103  1.00  0.00           H
ATOM   1954  OW  SOL   688      46.667  67.083 110.065  1.00  0.00           O
ATOM   1955  HW1 SOL   688      47.560  67.128 109.723  1.00  0.00           H
ATOM   1956  HW2 SOL   688      46.382  67.996 110.112  1.00  0.00           H
ATOM   1957  OW  SOL   689      56.950  22.961  22.665  1.00  0.00           O
ATOM   1958  HW1 SOL   689      57.741  23.005  22.128  1.00  0.00           H
ATOM   1959  HW2 SOL   689      57.231  23.258  23.530  1.00  0.00           H
ATOM   1960  OW  SOL   690      39.804  73.582   0.219  1.00  0.00           O
ATOM   1961  HW1 SOL   690      39.848  74.200   0.948  1.00  0.00           H
ATOM   1962  HW2 SOL   690      39.113  73.926  -0.347  1.00  0.00           H
ATOM   1963  OW  SOL   691      60.308  21.747 154.826  1.00  0.00           O
ATOM   1964  HW1 SOL   691      60.860  21.284 154.195  1.00  0.00           H
ATOM   1965  HW2 SOL   691      60.926  22.217 155.385  1.00  0.00           H
ATOM   1966  OW  SOL   692      80.931  60.512 154.366  1.00  0.00           O
ATOM   1967  HW1 SOL   692      81.571  60.142 153.757  1.00  0.00           H
ATOM   1968  HW2 SOL   692      80.157  60.678 153.828  1.00  0.00           H
ATOM   1969  OW  SOL   693      92.164  93.727 144.239  1.00  0.00           O
ATOM   1970  HW1 SOL   693      92.881  93.194 144.585  1.00  0.00           H
ATOM   1971  HW2 SOL   693      91.378  93.368 144.651  1.00  0.00           H
ATOM   1972  OW  SOL   694      74.998  88.966  40.905  1.00  0.00           O
ATOM   1973  HW1 SOL   694      74.871  89.147  39.974  1.00  0.00           H
ATOM   1974  HW2 SOL   694      75.767  88.396  40.936  1.00  0.00           H
ATOM   1975  OW  SOL   695      15.791 100.085  34.684  1.00  0.00           O
ATOM   1976  HW1 SOL   695      16.144 100.910  35.017  1.00  0.00           H
ATOM   1977  HW2 SOL   695      14.872 100.276  34.496  1.00  0.00           H
ATOM   1978  OW  SOL   696      85.082  55.263  36.065  1.00  0.00           O
ATOM   1979  HW1 SOL   696      84.294  55.397  36.591  1.00  0.00           H
ATOM   1980  HW2 SOL   696      85.591  56.064  36.188  1.00  0.00           H
ATOM   1981  OW  SOL   697       0.573  18.687  50.868  1.00  0.00           O
ATOM   1982  HW1 SOL   697       0.285  19.598  50.809  1.00  0.00           H
ATOM   1983  HW2 SOL   697       0.745  18.430  49.963  1.00  0.00           H
ATOM   1984  OW  SOL   698      43.390 100.588  26.131  1.00  0.00           O
ATOM   1985  HW1 SOL   698      44.032 101.294  26.055  1.00  0.00           H
ATOM   1986  HW2 SOL   698      43.797  99.846  25.683  1.00  0.00           H
ATOM   1987  OW  SOL   699     103.822  40.054 133.156  1.00  0.00           O
ATOM   1988  HW1 SOL   699     103.306  39.733 132.416  1.00  0.00           H
ATOM   1989  HW2 SOL   699     104.319  40.790 132.801  1.00  0.00           H
ATOM   1990  OW  SOL   700     100.068  33.780 129.585  1.00  0.00           O
ATOM   1991  HW1 SOL   700     100.907  34.217 129.437  1.00  0.00           H
ATOM   1992  HW2 SOL   700      99.717  34.195 130.372  1.00  0.00           H
ATOM   1993  OW  SOL   701     105.404  81.966 102.121  1.00  0.00           O
ATOM   1994  HW1 SOL   701     106.357  81.876 102.133  1.00  0.00           H
ATOM   1995  HW2 SOL   701     105.132  81.521 101.318  1.00  0.00           H
ATOM   1996  OW  SOL   702      71.884  77.417  55.430  1.00  0.00           O
ATOM   1997  HW1 SOL   702      71.933  77.048  56.312  1.00  0.00           H
ATOM   1998  HW2 SOL   702      71.985  78.360  55.559  1.00  0.00           H
ATOM   1999  OW  SOL   703      63.871  22.128 151.397  1.00  0.00           O
ATOM   2000  HW1 SOL   703      64.166  22.462 150.550  1.00  0.00           H
ATOM   2001  HW2 SOL   703      63.844  22.899 151.963  1.00  0.00           H
ATOM   2002  OW  SOL   704      21.423  18.417   2.242  1.00  0.00           O
ATOM   2003  HW1 SOL   704      21.131  18.009   1.427  1.00  0.00           H
ATOM   2004  HW2 SOL   704      22.184  17.902   2.509  1.00  0.00           H
ATOM   2005  OW  SOL   705      21.000  24.545  50.171  1.00  0.00           O
ATOM   2006  HW1 SOL   705      20.504  23.776  50.452  1.00  0.00           H
ATOM   2007  HW2 SOL   705      20.996  24.497  49.215  1.00  0.00           H
ATOM   2008  OW  SOL   706      95.911  46.180 153.224  1.00  0.00           O
ATOM   2009  HW1 SOL   706      95.526  45.311 153.335  1.00  0.00           H
ATOM   2010  HW2 SOL   706      95.313  46.634 152.631  1.00  0.00           H
ATOM   2011  OW  SOL   707      37.251  89.576   2.427  1.00  0.00           O
ATOM   2012  HW1 SOL   707      37.553  89.044   3.163  1.00  0.00           H
ATOM   2013  HW2 SOL   707      36.296  89.517   2.464  1.00  0.00           H
ATOM   2014  OW  SOL   708      33.759  42.799 106.336  1.00  0.00           O
ATOM   2015  HW1 SOL   708      33.318  43.323 105.667  1.00  0.00           H
ATOM   2016  HW2 SOL   708      33.054  42.314 106.764  1.00  0.00           H
ATOM   2017  OW  SOL   709      91.775  14.401 127.435  1.00  0.00           O
ATOM   2018  HW1 SOL   709      92.459  14.832 126.923  1.00  0.00           H
ATOM   2019  HW2 SOL   709      91.902  14.726 128.326  1.00  0.00           H
ATOM   2020  OW  SOL   710      15.583  31.892  25.963  1.00  0.00           O
ATOM   2021  HW1 SOL   710      16.452  32.256  26.133  1.00  0.00           H
ATOM   2022  HW2 SOL   710      15.145  32.557  25.430  1.00  0.00           H
ATOM   2023  OW  SOL   711       1.267  36.238 121.888  1.00  0.00           O
ATOM   2024  HW1 SOL   711       1.940  35.932 122.496  1.00  0.00           H
ATOM   2025  HW2 SOL   711       1.470  35.796 121.064  1.00  0.00           H
ATOM   2026  OW  SOL   712      67.574  18.026  16.985  1.00  0.00           O
ATOM   2027  HW1 SOL   712      68.182  17.340  16.708  1.00  0.00           H
ATOM   2028  HW2 SOL   712      66.856  17.979  16.353  1.00  0.00           H
ATOM   2029  OW  SOL   713       1.982  71.521 145.081  1.00  0.00           O
ATOM   2030  HW1 SOL   713       1.044  71.359 144.976  1.00  0.00           H
ATOM   2031  HW2 SOL   713       2.328  70.705 145.442  1.00  0.00           H
ATOM   2032  OW  SOL   714       8.502  67.449  59.215  1.00  0.00           O
ATOM   2033  HW1 SOL   714       7.623  67.144  59.440  1.00  0.00           H
ATOM   2034  HW2 SOL   714       8.765  67.994  59.957  1.00  0.00           H
ATOM   2035  OW  SOL   715      27.939  14.667  35.019  1.00  0.00           O
ATOM   2036  HW1 SOL   715      27.837  14.991  35.914  1.00  0.00           H
ATOM   2037  HW2 SOL   715      28.655  15.188  34.655  1.00  0.00           H
ATOM   2038  OW  SOL   716      71.071  55.053 142.413  1.00  0.00           O
ATOM   2039  HW1 SOL   716      71.158  54.105 142.512  1.00  0.00           H
ATOM   2040  HW2 SOL   716      70.128  55.200 142.333  1.00  0.00           H
ATOM   2041  OW  SOL   717       1.259   4.441 124.457  1.00  0.00           O
ATOM   2042  HW1 SOL   717       1.300   4.266 125.397  1.00  0.00           H
ATOM   2043  HW2 SOL   717       2.061   4.928 124.268  1.00  0.00           H
ATOM   2044  OW  SOL   718      43.025 106.110 139.240  1.00  0.00           O
ATOM   2045  HW1 SOL   718      42.662 105.586 138.526  1.00  0.00           H
ATOM   2046  HW2 SOL   718      42.827 105.607 140.030  1.00  0.00           H
ATOM   2047  OW  SOL   719      62.574  22.255  33.102  1.00  0.00           O
ATOM   2048  HW1 SOL   719      61.678  21.924  33.157  1.00  0.00           H
ATOM   2049  HW2 SOL   719      62.611  22.711  32.261  1.00  0.00           H
ATOM   2050  OW  SOL   720      51.093 101.297 121.575  1.00  0.00           O
ATOM   2051  HW1 SOL   720      51.394 100.404 121.743  1.00  0.00           H
ATOM   2052  HW2 SOL   720      50.176 101.198 121.318  1.00  0.00           H
ATOM   2053  OW  SOL   721      20.813  39.395 150.354  1.00  0.00           O
ATOM   2054  HW1 SOL   721      20.666  40.297 150.639  1.00  0.00           H
ATOM   2055  HW2 SOL   721      21.346  39.008 151.049  1.00  0.00           H
ATOM   2056  OW  SOL   722     105.934  39.836 127.795  1.00  0.00           O
ATOM   2057  HW1 SOL   722     106.811  39.968 128.155  1.00  0.00           H
ATOM   2058  HW2 SOL   722     105.353  40.285 128.408  1.00  0.00           H
ATOM   2059  OW  SOL   723      45.976  87.352   4.653  1.00  0.00           O
ATOM   2060  HW1 SOL   723      46.536  86.587   4.783  1.00  0.00           H
ATOM   2061  HW2 SOL   723      45.607  87.233   3.778  1.00  0.00           H
ATOM   2062  OW  SOL   724      52.723  11.397   2.844  1.00  0.00           O
ATOM   2063  HW1 SOL   724      53.269  12.140   2.588  1.00  0.00           H
ATOM   2064  HW2 SOL   724      51.825  11.710   2.731  1.00  0.00           H
ATOM   2065  OW  SOL   725       6.243  53.731  57.033  1.00  0.00           O
ATOM   2066  HW1 SOL   725       5.930  54.595  56.766  1.00  0.00           H
ATOM   2067  HW2 SOL   725       5.735  53.117  56.502  1.00  0.00           H
ATOM   2068  OW  SOL   726      36.303  12.752 141.278  1.00  0.00           O
ATOM   2069  HW1 SOL   726      37.174  12.498 141.584  1.00  0.00           H
ATOM   2070  HW2 SOL   726      35.968  13.331 141.962  1.00  0.00           H
ATOM   2071  OW  SOL   727      56.021 100.548 136.756  1.00  0.00           O
ATOM   2072  HW1 SOL   727      56.186 100.057 137.561  1.00  0.00           H
ATOM   2073  HW2 SOL   727      56.639 100.183 136.122  1.00  0.00           H
ATOM   2074  OW  SOL   728      50.562  97.972 131.094  1.00  0.00           O
ATOM   2075  HW1 SOL   728      50.496  98.853 131.463  1.00  0.00           H
ATOM   2076  HW2 SOL   728      50.791  98.113 130.176  1.00  0.00           H
ATOM   2077  OW  SOL   729      87.595   2.674 149.613  1.00  0.00           O
ATOM   2078  HW1 SOL   729      87.184   1.837 149.828  1.00  0.00           H
ATOM   2079  HW2 SOL   729      88.328   2.746 150.224  1.00  0.00           H
ATOM   2080  OW  SOL   730     107.996   1.823 136.092  1.00  0.00           O
ATOM   2081  HW1 SOL   730     107.317   2.125 135.489  1.00  0.00           H
ATOM   2082  HW2 SOL   730     107.622   1.042 136.502  1.00  0.00           H
ATOM   2083  OW  SOL   731     101.033 100.769 120.010  1.00  0.00           O
ATOM   2084  HW1 SOL   731     100.903 101.592 120.480  1.00  0.00           H
ATOM   2085  HW2 SOL   731     100.358 100.772 119.331  1.00  0.00           H
ATOM   2086  OW  SOL   732       0.304  42.591 121.177  1.00  0.00           O
ATOM   2087  HW1 SOL   732      -0.520  42.954 121.502  1.00  0.00           H
ATOM   2088  HW2 SOL   732       0.888  42.607 121.935  1.00  0.00           H
ATOM   2089  OW  SOL   733      14.731 100.425  26.497  1.00  0.00           O
ATOM   2090  HW1 SOL   733      14.145  99.794  26.078  1.00  0.00           H
ATOM   2091  HW2 SOL   733      15.282 100.749  25.785  1.00  0.00           H
ATOM   2092  OW  SOL   734       1.733   0.305 145.645  1.00  0.00           O
ATOM   2093  HW1 SOL   734       1.005   0.554 145.075  1.00  0.00           H
ATOM   2094  HW2 SOL   734       2.443   0.081 145.043  1.00  0.00           H
ATOM   2095  OW  SOL   735       7.826  39.249  24.131  1.00  0.00           O
ATOM   2096  HW1 SOL   735       7.480  39.654  24.926  1.00  0.00           H
ATOM   2097  HW2 SOL   735       7.916  39.973  23.512  1.00  0.00           H
ATOM   2098  OW  SOL   736      92.280  46.153 153.276  1.00  0.00           O
ATOM   2099  HW1 SOL   736      91.746  45.585 152.722  1.00  0.00           H
ATOM   2100  HW2 SOL   736      92.422  45.645 154.075  1.00  0.00           H
ATOM   2101  OW  SOL   737      44.126  20.759  20.042  1.00  0.00           O
ATOM   2102  HW1 SOL   737      43.380  21.095  20.538  1.00  0.00           H
ATOM   2103  HW2 SOL   737      44.195  19.841  20.305  1.00  0.00           H
ATOM   2104  OW  SOL   738      69.804  19.204 132.103  1.00  0.00           O
ATOM   2105  HW1 SOL   738      70.200  19.851 131.520  1.00  0.00           H
ATOM   2106  HW2 SOL   738      70.458  18.509 132.170  1.00  0.00           H
ATOM   2107  OW  SOL   739      22.154   7.100  40.165  1.00  0.00           O
ATOM   2108  HW1 SOL   739      22.233   7.856  40.747  1.00  0.00           H
ATOM   2109  HW2 SOL   739      21.567   7.394  39.468  1.00  0.00           H
ATOM   2110  OW  SOL   740      20.315  34.626  51.163  1.00  0.00           O
ATOM   2111  HW1 SOL   740      20.509  34.501  50.234  1.00  0.00           H
ATOM   2112  HW2 SOL   740      19.718  35.373  51.185  1.00  0.00           H
ATOM   2113  OW  SOL   741      69.390  39.093 144.844  1.00  0.00           O
ATOM   2114  HW1 SOL   741      69.951  38.317 144.816  1.00  0.00           H
ATOM   2115  HW2 SOL   741      68.506  38.745 144.957  1.00  0.00           H
ATOM   2116  OW  SOL   742      89.731 104.059  17.990  1.00  0.00           O
ATOM   2117  HW1 SOL   742      89.760 104.184  18.939  1.00  0.00           H
ATOM   2118  HW2 SOL   742      88.856 103.711  17.820  1.00  0.00           H
ATOM   2119  OW  SOL   743      75.834  45.275 129.935  1.00  0.00           O
ATOM   2120  HW1 SOL   743      75.360  45.637 130.684  1.00  0.00           H
ATOM   2121  HW2 SOL   743      76.346  44.554 130.302  1.00  0.00           H
ATOM   2122  OW  SOL   744      56.220  31.950 105.736  1.00  0.00           O
ATOM   2123  HW1 SOL   744      56.833  31.598 105.091  1.00  0.00           H
ATOM   2124  HW2 SOL   744      55.498  32.302 105.215  1.00  0.00           H
ATOM   2125  OW  SOL   745       7.544  64.136  94.477  1.00  0.00           O
ATOM   2126  HW1 SOL   745       6.843  64.290  95.111  1.00  0.00           H
ATOM   2127  HW2 SOL   745       8.338  64.438  94.918  1.00  0.00           H
ATOM   2128  OW  SOL   746      56.143   3.828 137.545  1.00  0.00           O
ATOM   2129  HW1 SOL   746      55.682   3.678 138.371  1.00  0.00           H
ATOM   2130  HW2 SOL   746      55.916   3.073 137.003  1.00  0.00           H
ATOM   2131  OW  SOL   747      98.932  45.817 150.761  1.00  0.00           O
ATOM   2132  HW1 SOL   747      98.328  45.103 150.557  1.00  0.00           H
ATOM   2133  HW2 SOL   747      99.788  45.394 150.828  1.00  0.00           H
ATOM   2134  OW  SOL   748      27.392  42.494 101.808  1.00  0.00           O
ATOM   2135  HW1 SOL   748      28.161  42.934 102.171  1.00  0.00           H
ATOM   2136  HW2 SOL   748      27.709  41.627 101.555  1.00  0.00           H
ATOM   2137  OW  SOL   749      67.463   0.322  14.179  1.00  0.00           O
ATOM   2138  HW1 SOL   749      68.344  -0.034  14.296  1.00  0.00           H
ATOM   2139  HW2 SOL   749      66.968  -0.009  14.929  1.00  0.00           H
ATOM   2140  OW  SOL   750      12.896  67.245   0.394  1.00  0.00           O
ATOM   2141  HW1 SOL   750      12.718  66.396  -0.010  1.00  0.00           H
ATOM   2142  HW2 SOL   750      13.073  67.042   1.312  1.00  0.00           H
ATOM   2143  OW  SOL   751      66.755  24.917 150.007  1.00  0.00           O
ATOM   2144  HW1 SOL   751      66.575  25.856 149.976  1.00  0.00           H
ATOM   2145  HW2 SOL   751      67.613  24.851 150.426  1.00  0.00           H
ATOM   2146  OW  SOL   752      24.265  36.760 118.320  1.00  0.00           O
ATOM   2147  HW1 SOL   752      23.718  36.917 117.550  1.00  0.00           H
ATOM   2148  HW2 SOL   752      23.978  35.907 118.647  1.00  0.00           H
ATOM   2149  OW  SOL   753       9.734  90.534  52.389  1.00  0.00           O
ATOM   2150  HW1 SOL   753      10.543  91.024  52.537  1.00  0.00           H
ATOM   2151  HW2 SOL   753       9.224  91.085  51.796  1.00  0.00           H
ATOM   2152  OW  SOL   754      28.572  36.298 129.068  1.00  0.00           O
ATOM   2153  HW1 SOL   754      27.926  36.946 129.348  1.00  0.00           H
ATOM   2154  HW2 SOL   754      28.189  35.901 128.285  1.00  0.00           H
ATOM   2155  OW  SOL   755      11.625   5.479 120.626  1.00  0.00           O
ATOM   2156  HW1 SOL   755      11.978   5.064 121.413  1.00  0.00           H
ATOM   2157  HW2 SOL   755      11.960   4.946 119.904  1.00  0.00           H
ATOM   2158  OW  SOL   756      94.116  90.498  19.491  1.00  0.00           O
ATOM   2159  HW1 SOL   756      94.782  90.416  20.174  1.00  0.00           H
ATOM   2160  HW2 SOL   756      93.391  89.952  19.796  1.00  0.00           H
ATOM   2161  OW  SOL   757      82.189  18.490  21.678  1.00  0.00           O
ATOM   2162  HW1 SOL   757      81.590  17.786  21.924  1.00  0.00           H
ATOM   2163  HW2 SOL   757      81.694  19.293  21.839  1.00  0.00           H
ATOM   2164  OW  SOL   758      68.051  65.456 117.000  1.00  0.00           O
ATOM   2165  HW1 SOL   758      68.555  65.752 116.242  1.00  0.00           H
ATOM   2166  HW2 SOL   758      67.700  64.605 116.737  1.00  0.00           H
ATOM   2167  OW  SOL   759      56.117  29.504 120.003  1.00  0.00           O
ATOM   2168  HW1 SOL   759      55.521  29.309 120.726  1.00  0.00           H
ATOM   2169  HW2 SOL   759      56.011  28.768 119.400  1.00  0.00           H
ATOM   2170  OW  SOL   760      69.105  71.893  23.042  1.00  0.00           O
ATOM   2171  HW1 SOL   760      68.320  72.135  23.534  1.00  0.00           H
ATOM   2172  HW2 SOL   760      69.599  72.709  22.963  1.00  0.00           H
ATOM   2173  OW  SOL   761      65.017   7.882 128.380  1.00  0.00           O
ATOM   2174  HW1 SOL   761      64.117   8.206 128.375  1.00  0.00           H
ATOM   2175  HW2 SOL   761      64.980   7.060 127.891  1.00  0.00           H
ATOM   2176  OW  SOL   762      14.048  79.254 144.958  1.00  0.00           O
ATOM   2177  HW1 SOL   762      13.447  78.604 145.322  1.00  0.00           H
ATOM   2178  HW2 SOL   762      14.483  79.633 145.722  1.00  0.00           H
ATOM   2179  OW  SOL   763      58.739  54.398 114.574  1.00  0.00           O
ATOM   2180  HW1 SOL   763      58.712  54.250 115.519  1.00  0.00           H
ATOM   2181  HW2 SOL   763      59.631  54.163 114.319  1.00  0.00           H
ATOM   2182  OW  SOL   764      74.510 101.759  26.975  1.00  0.00           O
ATOM   2183  HW1 SOL   764      74.640 102.317  26.208  1.00  0.00           H
ATOM   2184  HW2 SOL   764      75.310 101.237  27.031  1.00  0.00           H
ATOM   2185  OW  SOL   765      50.408 103.402  43.254  1.00  0.00           O
ATOM   2186  HW1 SOL   765      50.284 104.210  42.757  1.00  0.00           H
ATOM   2187  HW2 SOL   765      49.587 102.923  43.142  1.00  0.00           H
ATOM   2188  OW  SOL   766     104.013  99.611  31.699  1.00  0.00           O
ATOM   2189  HW1 SOL   766     104.854  99.795  32.118  1.00  0.00           H
ATOM   2190  HW2 SOL   766     104.191  99.684  30.762  1.00  0.00           H
ATOM   2191  OW  SOL   767      80.269  63.690 149.661  1.00  0.00           O
ATOM   2192  HW1 SOL   767      80.190  62.850 149.209  1.00  0.00           H
ATOM   2193  HW2 SOL   767      81.089  64.062 149.336  1.00  0.00           H
ATOM   2194  OW  SOL   768      85.822  79.889  38.025  1.00  0.00           O
ATOM   2195  HW1 SOL   768      86.445  80.351  37.464  1.00  0.00           H
ATOM   2196  HW2 SOL   768      85.938  78.965  37.802  1.00  0.00           H
ATOM   2197  OW  SOL   769      26.415  94.667  31.037  1.00  0.00           O
ATOM   2198  HW1 SOL   769      27.125  94.617  31.678  1.00  0.00           H
ATOM   2199  HW2 SOL   769      25.774  95.257  31.434  1.00  0.00           H
ATOM   2200  OW  SOL   770      92.947  10.963  24.022  1.00  0.00           O
ATOM   2201  HW1 SOL   770      92.907  11.576  23.288  1.00  0.00           H
ATOM   2202  HW2 SOL   770      93.873  10.732  24.092  1.00  0.00           H
ATOM   2203  OW  SOL   771      15.486   6.511   5.563  1.00  0.00           O
ATOM   2204  HW1 SOL   771      14.579   6.807   5.480  1.00  0.00           H
ATOM   2205  HW2 SOL   771      15.585   5.844   4.884  1.00  0.00           H
ATOM   2206  OW  SOL   772      32.058  56.900  53.627  1.00  0.00           O
ATOM   2207  HW1 SOL   772      32.301  56.196  53.025  1.00  0.00           H
ATOM   2208  HW2 SOL   772      32.040  56.483  54.489  1.00  0.00           H
ATOM   2209  OW  SOL   773      99.917   2.888  20.993  1.00  0.00           O
ATOM   2210  HW1 SOL   773      99.214   3.538  20.977  1.00  0.00           H
ATOM   2211  HW2 SOL   773      99.613   2.221  21.608  1.00  0.00           H
ATOM   2212  OW  SOL   774       4.706  35.465 107.277  1.00  0.00           O
ATOM   2213  HW1 SOL   774       3.770  35.292 107.175  1.00  0.00           H
ATOM   2214  HW2 SOL   774       5.083  34.615 107.504  1.00  0.00           H
ATOM   2215  OW  SOL   775     104.334   2.700  26.277  1.00  0.00           O
ATOM   2216  HW1 SOL   775     104.288   2.002  25.624  1.00  0.00           H
ATOM   2217  HW2 SOL   775     104.391   3.506  25.764  1.00  0.00           H
ATOM   2218  OW  SOL   776     100.433  32.309  13.805  1.00  0.00           O
ATOM   2219  HW1 SOL   776      99.498  32.268  13.604  1.00  0.00           H
ATOM   2220  HW2 SOL   776     100.473  32.688  14.683  1.00  0.00           H
ATOM   2221  OW  SOL   777      22.700  68.589 126.408  1.00  0.00           O
ATOM   2222  HW1 SOL   777      22.101  68.219 127.056  1.00  0.00           H
ATOM   2223  HW2 SOL   777      23.572  68.364 126.732  1.00  0.00           H
ATOM   2224  OW  SOL   778      24.845  62.219 140.575  1.00  0.00           O
ATOM   2225  HW1 SOL   778      24.323  61.953 139.818  1.00  0.00           H
ATOM   2226  HW2 SOL   778      25.752  62.169 140.271  1.00  0.00           H
ATOM   2227  OW  SOL   779     102.842  98.257 136.420  1.00  0.00           O
ATOM   2228  HW1 SOL   779     103.462  98.575 137.076  1.00  0.00           H
ATOM   2229  HW2 SOL   779     103.201  98.558 135.585  1.00  0.00           H
ATOM   2230  OW  SOL   780      36.351  45.754 108.402  1.00  0.00           O
ATOM   2231  HW1 SOL   780      35.853  44.995 108.705  1.00  0.00           H
ATOM   2232  HW2 SOL   780      36.360  46.349 109.152  1.00  0.00           H
ATOM   2233  OW  SOL   781      96.484  91.546  17.400  1.00  0.00           O
ATOM   2234  HW1 SOL   781      96.961  90.777  17.088  1.00  0.00           H
ATOM   2235  HW2 SOL   781      95.599  91.225  17.572  1.00  0.00           H
ATOM   2236  OW  SOL   782      14.580  85.894  24.759  1.00  0.00           O
ATOM   2237  HW1 SOL   782      15.406  85.416  24.689  1.00  0.00           H
ATOM   2238  HW2 SOL   782      14.830  86.759  25.085  1.00  0.00           H
ATOM   2239  OW  SOL   783      63.075  89.268 119.291  1.00  0.00           O
ATOM   2240  HW1 SOL   783      62.820  89.239 118.369  1.00  0.00           H
ATOM   2241  HW2 SOL   783      62.289  89.569 119.748  1.00  0.00           H
ATOM   2242  OW  SOL   784      49.123  41.350   1.351  1.00  0.00           O
ATOM   2243  HW1 SOL   784      48.182  41.435   1.501  1.00  0.00           H
ATOM   2244  HW2 SOL   784      49.463  40.978   2.165  1.00  0.00           H
ATOM   2245  OW  SOL   785       6.374  15.628 100.232  1.00  0.00           O
ATOM   2246  HW1 SOL   785       7.089  14.999 100.140  1.00  0.00           H
ATOM   2247  HW2 SOL   785       6.746  16.339 100.754  1.00  0.00           H
ATOM   2248  OW  SOL   786     103.903  52.974  14.322  1.00  0.00           O
ATOM   2249  HW1 SOL   786     103.665  53.456  13.530  1.00  0.00           H
ATOM   2250  HW2 SOL   786     103.393  52.165  14.273  1.00  0.00           H
ATOM   2251  OW  SOL   787      44.932  98.658 124.771  1.00  0.00           O
ATOM   2252  HW1 SOL   787      45.191  99.273 124.086  1.00  0.00           H
ATOM   2253  HW2 SOL   787      45.149  97.796 124.414  1.00  0.00           H
ATOM   2254  OW  SOL   788      67.341 104.308   0.159  1.00  0.00           O
ATOM   2255  HW1 SOL   788      67.995 104.634   0.778  1.00  0.00           H
ATOM   2256  HW2 SOL   788      67.638 103.425  -0.061  1.00  0.00           H
ATOM   2257  OW  SOL   789      38.304  22.444  21.003  1.00  0.00           O
ATOM   2258  HW1 SOL   789      37.400  22.753  20.935  1.00  0.00           H
ATOM   2259  HW2 SOL   789      38.364  21.737  20.361  1.00  0.00           H
ATOM   2260  OW  SOL   790      26.595  86.524  51.467  1.00  0.00           O
ATOM   2261  HW1 SOL   790      26.684  86.508  50.514  1.00  0.00           H
ATOM   2262  HW2 SOL   790      26.798  87.428  51.711  1.00  0.00           H
ATOM   2263  OW  SOL   791       3.528  67.081 131.598  1.00  0.00           O
ATOM   2264  HW1 SOL   791       3.431  66.191 131.936  1.00  0.00           H
ATOM   2265  HW2 SOL   791       4.368  67.380 131.947  1.00  0.00           H
ATOM   2266  OW  SOL   792      59.740  30.102  49.044  1.00  0.00           O
ATOM   2267  HW1 SOL   792      60.570  30.579  49.049  1.00  0.00           H
ATOM   2268  HW2 SOL   792      59.110  30.714  49.425  1.00  0.00           H
ATOM   2269  OW  SOL   793      50.534  72.571  37.315  1.00  0.00           O
ATOM   2270  HW1 SOL   793      50.639  72.798  38.239  1.00  0.00           H
ATOM   2271  HW2 SOL   793      51.376  72.190  37.065  1.00  0.00           H
ATOM   2272  OW  SOL   794      33.428  25.624  49.625  1.00  0.00           O
ATOM   2273  HW1 SOL   794      33.173  26.394  49.117  1.00  0.00           H
ATOM   2274  HW2 SOL   794      34.385  25.650  49.637  1.00  0.00           H
ATOM   2275  OW  SOL   795      28.871   3.928 130.641  1.00  0.00           O
ATOM   2276  HW1 SOL   795      28.091   3.491 130.982  1.00  0.00           H
ATOM   2277  HW2 SOL   795      29.523   3.231 130.567  1.00  0.00           H
ATOM   2278  OW  SOL   796      18.250  85.236  18.933  1.00  0.00           O
ATOM   2279  HW1 SOL   796      18.373  84.297  18.793  1.00  0.00           H
ATOM   2280  HW2 SOL   796      18.812  85.442  19.680  1.00  0.00           H
ATOM   2281  OW  SOL   797      38.384 103.021 132.597  1.00  0.00           O
ATOM   2282  HW1 SOL   797      37.859 103.103 131.801  1.00  0.00           H
ATOM   2283  HW2 SOL   797      37.801 102.594 133.226  1.00  0.00           H
ATOM   2284  OW  SOL   798      61.004  79.713  19.704  1.00  0.00           O
ATOM   2285  HW1 SOL   798      60.279  79.925  20.292  1.00  0.00           H
ATOM   2286  HW2 SOL   798      61.144  78.774  19.825  1.00  0.00           H
ATOM   2287  OW  SOL   799     102.824  18.374  48.000  1.00  0.00           O
ATOM   2288  HW1 SOL   799     102.857  19.225  48.437  1.00  0.00           H
ATOM   2289  HW2 SOL   799     102.795  18.585  47.066  1.00  0.00           H
ATOM   2290  OW  SOL   800      19.567  69.389   1.003  1.00  0.00           O
ATOM   2291  HW1 SOL   800      18.883  68.893   1.453  1.00  0.00           H
ATOM   2292  HW2 SOL   800      19.224  69.523   0.119  1.00  0.00           H
ATOM   2293  OW  SOL   801       5.639  74.358 134.043  1.00  0.00           O
ATOM   2294  HW1 SOL   801       6.244  74.511 134.769  1.00  0.00           H
ATOM   2295  HW2 SOL   801       5.196  73.540 134.268  1.00  0.00           H
ATOM   2296  OW  SOL   802      63.437  24.898  61.873  1.00  0.00           O
ATOM   2297  HW1 SOL   802      63.790  24.130  62.323  1.00  0.00           H
ATOM   2298  HW2 SOL   802      63.896  24.915  61.033  1.00  0.00           H
ATOM   2299  OW  SOL   803      29.997  73.677 142.386  1.00  0.00           O
ATOM   2300  HW1 SOL   803      29.999  73.868 143.324  1.00  0.00           H
ATOM   2301  HW2 SOL   803      29.658  74.474 141.980  1.00  0.00           H
ATOM   2302  OW  SOL   804     108.099  44.247 154.939  1.00  0.00           O
ATOM   2303  HW1 SOL   804     108.441  44.095 155.820  1.00  0.00           H
ATOM   2304  HW2 SOL   804     108.077  43.378 154.538  1.00  0.00           H
ATOM   2305  OW  SOL   805      14.386  91.382 125.315  1.00  0.00           O
ATOM   2306  HW1 SOL   805      14.707  92.197 125.702  1.00  0.00           H
ATOM   2307  HW2 SOL   805      14.576  91.469 124.381  1.00  0.00           H
ATOM   2308  OW  SOL   806      70.329   1.627   3.810  1.00  0.00           O
ATOM   2309  HW1 SOL   806      69.934   2.439   3.492  1.00  0.00           H
ATOM   2310  HW2 SOL   806      71.012   1.426   3.171  1.00  0.00           H
ATOM   2311  OW  SOL   807       4.686  32.257  46.871  1.00  0.00           O
ATOM   2312  HW1 SOL   807       4.483  31.367  46.584  1.00  0.00           H
ATOM   2313  HW2 SOL   807       5.175  32.140  47.686  1.00  0.00           H
ATOM   2314  OW  SOL   808      33.780  52.400 149.404  1.00  0.00           O
ATOM   2315  HW1 SOL   808      33.882  51.630 148.844  1.00  0.00           H
ATOM   2316  HW2 SOL   808      33.783  52.051 150.295  1.00  0.00           H
ATOM   2317  OW  SOL   809      86.583  28.276 107.037  1.00  0.00           O
ATOM   2318  HW1 SOL   809      86.862  28.428 106.134  1.00  0.00           H
ATOM   2319  HW2 SOL   809      86.345  29.144 107.364  1.00  0.00           H
ATOM   2320  OW  SOL   810      54.212  35.863  20.763  1.00  0.00           O
ATOM   2321  HW1 SOL   810      54.854  35.255  20.396  1.00  0.00           H
ATOM   2322  HW2 SOL   810      53.531  35.925  20.094  1.00  0.00           H
ATOM   2323  OW  SOL   811      45.867  38.198 105.009  1.00  0.00           O
ATOM   2324  HW1 SOL   811      44.989  37.890 104.785  1.00  0.00           H
ATOM   2325  HW2 SOL   811      46.291  38.350 104.165  1.00  0.00           H
ATOM   2326  OW  SOL   812      37.686  91.339  63.668  1.00  0.00           O
ATOM   2327  HW1 SOL   812      37.843  90.554  64.192  1.00  0.00           H
ATOM   2328  HW2 SOL   812      37.907  92.066  64.251  1.00  0.00           H
ATOM   2329  OW  SOL   813      50.019  87.383  32.002  1.00  0.00           O
ATOM   2330  HW1 SOL   813      49.807  87.999  32.703  1.00  0.00           H
ATOM   2331  HW2 SOL   813      49.304  86.746  32.017  1.00  0.00           H
ATOM   2332  OW  SOL   814      35.351  87.454  70.270  1.00  0.00           O
ATOM   2333  HW1 SOL   814      34.576  87.279  69.737  1.00  0.00           H
ATOM   2334  HW2 SOL   814      35.299  88.389  70.469  1.00  0.00           H
ATOM   2335  OW  SOL   815      99.567  51.234  46.219  1.00  0.00           O
ATOM   2336  HW1 SOL   815      99.849  50.821  45.403  1.00  0.00           H
ATOM   2337  HW2 SOL   815      98.760  51.695  45.988  1.00  0.00           H
ATOM   2338  OW  SOL   816      10.202  47.058   0.320  1.00  0.00           O
ATOM   2339  HW1 SOL   816      10.281  47.695   1.030  1.00  0.00           H
ATOM   2340  HW2 SOL   816      10.588  47.496  -0.439  1.00  0.00           H
ATOM   2341  OW  SOL   817     102.810  58.233 139.441  1.00  0.00           O
ATOM   2342  HW1 SOL   817     102.872  58.736 138.629  1.00  0.00           H
ATOM   2343  HW2 SOL   817     102.680  57.329 139.155  1.00  0.00           H
ATOM   2344  OW  SOL   818      52.578  46.082   4.284  1.00  0.00           O
ATOM   2345  HW1 SOL   818      52.284  45.210   4.021  1.00  0.00           H
ATOM   2346  HW2 SOL   818      53.323  45.919   4.864  1.00  0.00           H
ATOM   2347  OW  SOL   819      75.731  98.456  27.527  1.00  0.00           O
ATOM   2348  HW1 SOL   819      74.915  98.683  27.079  1.00  0.00           H
ATOM   2349  HW2 SOL   819      76.327  98.199  26.823  1.00  0.00           H
ATOM   2350  OW  SOL   820      83.050  87.652  41.351  1.00  0.00           O
ATOM   2351  HW1 SOL   820      82.983  88.540  41.001  1.00  0.00           H
ATOM   2352  HW2 SOL   820      82.143  87.378  41.488  1.00  0.00           H
ATOM   2353  OW  SOL   821      10.820  10.521 100.079  1.00  0.00           O
ATOM   2354  HW1 SOL   821      10.922  11.471 100.133  1.00  0.00           H
ATOM   2355  HW2 SOL   821       9.887  10.388  99.912  1.00  0.00           H
ATOM   2356  OW  SOL   822      70.433  22.099 120.263  1.00  0.00           O
ATOM   2357  HW1 SOL   822      71.121  21.705 119.727  1.00  0.00           H
ATOM   2358  HW2 SOL   822      70.903  22.540 120.970  1.00  0.00           H
ATOM   2359  OW  SOL   823      34.653 103.183  40.932  1.00  0.00           O
ATOM   2360  HW1 SOL   823      35.299 103.694  40.444  1.00  0.00           H
ATOM   2361  HW2 SOL   823      34.831 103.384  41.850  1.00  0.00           H
ATOM   2362  OW  SOL   824     103.381  88.750 131.400  1.00  0.00           O
ATOM   2363  HW1 SOL   824     103.301  89.471 132.025  1.00  0.00           H
ATOM   2364  HW2 SOL   824     104.221  88.343 131.609  1.00  0.00           H
ATOM   2365  OW  SOL   825      11.797  41.239  96.783  1.00  0.00           O
ATOM   2366  HW1 SOL   825      10.858  41.262  96.598  1.00  0.00           H
ATOM   2367  HW2 SOL   825      12.062  42.159  96.790  1.00  0.00           H
ATOM   2368  OW  SOL   826      56.360  97.399  96.632  1.00  0.00           O
ATOM   2369  HW1 SOL   826      56.031  98.197  97.045  1.00  0.00           H
ATOM   2370  HW2 SOL   826      56.532  96.804  97.363  1.00  0.00           H
ATOM   2371  OW  SOL   827      53.413  36.264 154.455  1.00  0.00           O
ATOM   2372  HW1 SOL   827      52.628  36.582 154.902  1.00  0.00           H
ATOM   2373  HW2 SOL   827      53.387  36.684 153.596  1.00  0.00           H
ATOM   2374  OW  SOL   828      91.375  86.026  23.824  1.00  0.00           O
ATOM   2375  HW1 SOL   828      91.325  86.371  24.715  1.00  0.00           H
ATOM   2376  HW2 SOL   828      91.887  85.221  23.906  1.00  0.00           H
ATOM   2377  OW  SOL   829      78.931  80.321  93.997  1.00  0.00           O
ATOM   2378  HW1 SOL   829      79.138  79.591  94.581  1.00  0.00           H
ATOM   2379  HW2 SOL   829      79.170  81.102  94.496  1.00  0.00           H
ATOM   2380  OW  SOL   830      18.276  18.694 134.051  1.00  0.00           O
ATOM   2381  HW1 SOL   830      19.043  18.674 133.478  1.00  0.00           H
ATOM   2382  HW2 SOL   830      18.619  18.973 134.900  1.00  0.00           H
ATOM   2383  OW  SOL   831      58.317  92.899 142.007  1.00  0.00           O
ATOM   2384  HW1 SOL   831      58.294  92.354 142.794  1.00  0.00           H
ATOM   2385  HW2 SOL   831      57.465  93.335 141.993  1.00  0.00           H
ATOM   2386  OW  SOL   832      44.927 105.020  20.493  1.00  0.00           O
ATOM   2387  HW1 SOL   832      45.185 105.894  20.201  1.00  0.00           H
ATOM   2388  HW2 SOL   832      44.961 104.483  19.702  1.00  0.00           H
ATOM   2389  OW  SOL   833      58.598   0.608  35.931  1.00  0.00           O
ATOM   2390  HW1 SOL   833      57.943   1.293  35.799  1.00  0.00           H
ATOM   2391  HW2 SOL   833      58.199   0.013  36.566  1.00  0.00           H
ATOM   2392  OW  SOL   834       6.247  48.735  14.669  1.00  0.00           O
ATOM   2393  HW1 SOL   834       5.390  48.943  14.298  1.00  0.00           H
ATOM   2394  HW2 SOL   834       6.613  48.079  14.075  1.00  0.00           H
ATOM   2395  OW  SOL   835      72.998  87.673  11.562  1.00  0.00           O
ATOM   2396  HW1 SOL   835      72.185  88.130  11.347  1.00  0.00           H
ATOM   2397  HW2 SOL   835      73.690  88.245  11.229  1.00  0.00           H
ATOM   2398  OW  SOL   836      48.875  73.682   5.642  1.00  0.00           O
ATOM   2399  HW1 SOL   836      48.947  72.728   5.665  1.00  0.00           H
ATOM   2400  HW2 SOL   836      48.283  73.861   4.911  1.00  0.00           H
ATOM   2401  OW  SOL   837      19.413  96.314  53.625  1.00  0.00           O
ATOM   2402  HW1 SOL   837      19.897  96.345  54.450  1.00  0.00           H
ATOM   2403  HW2 SOL   837      19.265  97.232  53.398  1.00  0.00           H
ATOM   2404  OW  SOL   838       2.627  47.960   8.287  1.00  0.00           O
ATOM   2405  HW1 SOL   838       2.657  47.509   9.130  1.00  0.00           H
ATOM   2406  HW2 SOL   838       2.775  48.881   8.502  1.00  0.00           H
ATOM   2407  OW  SOL   839     100.711  70.489  40.601  1.00  0.00           O
ATOM   2408  HW1 SOL   839     100.759  71.439  40.493  1.00  0.00           H
ATOM   2409  HW2 SOL   839     101.578  70.238  40.919  1.00  0.00           H
ATOM   2410  OW  SOL   840      33.489  48.801  19.725  1.00  0.00           O
ATOM   2411  HW1 SOL   840      32.973  48.606  20.507  1.00  0.00           H
ATOM   2412  HW2 SOL   840      34.036  49.545  19.977  1.00  0.00           H
ATOM   2413  OW  SOL   841      64.668  99.852 131.491  1.00  0.00           O
ATOM   2414  HW1 SOL   841      63.941  99.952 132.106  1.00  0.00           H
ATOM   2415  HW2 SOL   841      64.414 100.377 130.732  1.00  0.00           H
ATOM   2416  OW  SOL   842      70.509  95.985  25.385  1.00  0.00           O
ATOM   2417  HW1 SOL   842      70.656  96.088  24.445  1.00  0.00           H
ATOM   2418  HW2 SOL   842      70.668  95.056  25.553  1.00  0.00           H
ATOM   2419  OW  SOL   843      98.135  38.524 113.463  1.00  0.00           O
ATOM   2420  HW1 SOL   843      98.641  38.715 112.674  1.00  0.00           H
ATOM   2421  HW2 SOL   843      97.472  37.896 113.177  1.00  0.00           H
ATOM   2422  OW  SOL   844       4.695  53.252   5.500  1.00  0.00           O
ATOM   2423  HW1 SOL   844       4.313  53.220   4.623  1.00  0.00           H
ATOM   2424  HW2 SOL   844       4.079  53.775   6.012  1.00  0.00           H
ATOM   2425  OW  SOL   845      84.846  45.091 118.810  1.00  0.00           O
ATOM   2426  HW1 SOL   845      84.045  44.606 119.008  1.00  0.00           H
ATOM   2427  HW2 SOL   845      85.544  44.440 118.882  1.00  0.00           H
ATOM   2428  OW  SOL   846      19.485  74.149 123.558  1.00  0.00           O
ATOM   2429  HW1 SOL   846      20.346  73.943 123.922  1.00  0.00           H
ATOM   2430  HW2 SOL   846      19.593  75.012 123.159  1.00  0.00           H
ATOM   2431  OW  SOL   847      65.351 104.043  24.175  1.00  0.00           O
ATOM   2432  HW1 SOL   847      66.165 104.303  23.745  1.00  0.00           H
ATOM   2433  HW2 SOL   847      65.578 103.249  24.660  1.00  0.00           H
ATOM   2434  OW  SOL   848      43.674  61.181 154.949  1.00  0.00           O
ATOM   2435  HW1 SOL   848      42.904  61.394 155.477  1.00  0.00           H
ATOM   2436  HW2 SOL   848      43.317  60.887 154.111  1.00  0.00           H
ATOM   2437  OW  SOL   849      51.805  39.501 147.172  1.00  0.00           O
ATOM   2438  HW1 SOL   849      52.453  39.620 146.478  1.00  0.00           H
ATOM   2439  HW2 SOL   849      51.050  39.112 146.731  1.00  0.00           H
ATOM   2440  OW  SOL   850     104.323 103.543  33.633  1.00  0.00           O
ATOM   2441  HW1 SOL   850     104.394 103.167  32.756  1.00  0.00           H
ATOM   2442  HW2 SOL   850     104.702 104.418  33.550  1.00  0.00           H
ATOM   2443  OW  SOL   851      29.163  26.898 114.536  1.00  0.00           O
ATOM   2444  HW1 SOL   851      29.237  27.131 115.461  1.00  0.00           H
ATOM   2445  HW2 SOL   851      29.611  26.055 114.464  1.00  0.00           H
ATOM   2446  OW  SOL   852      81.133  77.881 141.392  1.00  0.00           O
ATOM   2447  HW1 SOL   852      81.715  78.338 141.999  1.00  0.00           H
ATOM   2448  HW2 SOL   852      80.304  77.806 141.864  1.00  0.00           H
ATOM   2449  OW  SOL   853     103.986  92.416  16.607  1.00  0.00           O
ATOM   2450  HW1 SOL   853     103.169  92.571  17.082  1.00  0.00           H
ATOM   2451  HW2 SOL   853     104.630  92.234  17.292  1.00  0.00           H
ATOM   2452  OW  SOL   854     105.671  85.589 128.849  1.00  0.00           O
ATOM   2453  HW1 SOL   854     105.736  85.030 128.074  1.00  0.00           H
ATOM   2454  HW2 SOL   854     106.522  86.023 128.904  1.00  0.00           H
ATOM   2455  OW  SOL   855      99.228  32.071   0.673  1.00  0.00           O
ATOM   2456  HW1 SOL   855      99.378  31.126   0.646  1.00  0.00           H
ATOM   2457  HW2 SOL   855     100.053  32.453   0.375  1.00  0.00           H
ATOM   2458  OW  SOL   856      83.080  30.520   7.851  1.00  0.00           O
ATOM   2459  HW1 SOL   856      83.502  30.943   7.104  1.00  0.00           H
ATOM   2460  HW2 SOL   856      83.805  30.185   8.378  1.00  0.00           H
ATOM   2461  OW  SOL   857      44.875 102.413  14.385  1.00  0.00           O
ATOM   2462  HW1 SOL   857      44.282 102.812  15.022  1.00  0.00           H
ATOM   2463  HW2 SOL   857      45.692 102.903  14.479  1.00  0.00           H
ATOM   2464  OW  SOL   858      16.193 105.204 127.463  1.00  0.00           O
ATOM   2465  HW1 SOL   858      16.428 105.318 126.542  1.00  0.00           H
ATOM   2466  HW2 SOL   858      15.885 106.066 127.741  1.00  0.00           H
ATOM   2467  OW  SOL   859      52.453  68.781  36.550  1.00  0.00           O
ATOM   2468  HW1 SOL   859      52.350  69.567  36.014  1.00  0.00           H
ATOM   2469  HW2 SOL   859      52.612  68.079  35.919  1.00  0.00           H
ATOM   2470  OW  SOL   860      51.632  65.010 110.178  1.00  0.00           O
ATOM   2471  HW1 SOL   860      51.295  64.447 109.481  1.00  0.00           H
ATOM   2472  HW2 SOL   860      52.006  65.762 109.719  1.00  0.00           H
ATOM   2473  OW  SOL   861      21.283  96.815 111.445  1.00  0.00           O
ATOM   2474  HW1 SOL   861      21.772  96.184 111.973  1.00  0.00           H
ATOM   2475  HW2 SOL   861      20.771  97.314 112.082  1.00  0.00           H
ATOM   2476  OW  SOL   862      75.278   3.033  32.877  1.00  0.00           O
ATOM   2477  HW1 SOL   862      75.050   2.527  32.097  1.00  0.00           H
ATOM   2478  HW2 SOL   862      75.966   3.630  32.582  1.00  0.00           H
ATOM   2479  OW  SOL   863      35.313  85.448 121.009  1.00  0.00           O
ATOM   2480  HW1 SOL   863      34.753  85.179 120.281  1.00  0.00           H
ATOM   2481  HW2 SOL   863      36.077  84.873 120.949  1.00  0.00           H
ATOM   2482  OW  SOL   864      11.109  62.483  28.385  1.00  0.00           O
ATOM   2483  HW1 SOL   864      10.688  61.777  28.875  1.00  0.00           H
ATOM   2484  HW2 SOL   864      11.559  63.002  29.052  1.00  0.00           H
ATOM   2485  OW  SOL   865      93.571 106.177 126.290  1.00  0.00           O
ATOM   2486  HW1 SOL   865      94.158 106.716 125.760  1.00  0.00           H
ATOM   2487  HW2 SOL   865      93.237 105.518 125.683  1.00  0.00           H
ATOM   2488  OW  SOL   866      92.609  99.114 109.584  1.00  0.00           O
ATOM   2489  HW1 SOL   866      93.380  98.807 109.109  1.00  0.00           H
ATOM   2490  HW2 SOL   866      91.887  98.594 109.231  1.00  0.00           H
ATOM   2491  OW  SOL   867     100.689  70.764 125.828  1.00  0.00           O
ATOM   2492  HW1 SOL   867     100.726  71.547 126.377  1.00  0.00           H
ATOM   2493  HW2 SOL   867      99.807  70.418 125.961  1.00  0.00           H
ATOM   2494  OW  SOL   868      93.679  11.621   0.175  1.00  0.00           O
ATOM   2495  HW1 SOL   868      93.404  12.261   0.832  1.00  0.00           H
ATOM   2496  HW2 SOL   868      94.400  12.047  -0.288  1.00  0.00           H
ATOM   2497  OW  SOL   869      34.137  92.631  22.790  1.00  0.00           O
ATOM   2498  HW1 SOL   869      34.052  93.034  21.925  1.00  0.00           H
ATOM   2499  HW2 SOL   869      33.806  91.741  22.673  1.00  0.00           H
ATOM   2500  OW  SOL   870      91.441  39.262 113.975  1.00  0.00           O
ATOM   2501  HW1 SOL   870      90.595  39.535 113.621  1.00  0.00           H
ATOM   2502  HW2 SOL   870      92.044  39.327 113.234  1.00  0.00           H
ATOM   2503  OW  SOL   871      53.206  89.497  23.137  1.00  0.00           O
ATOM   2504  HW1 SOL   871      54.039  89.684  22.704  1.00  0.00           H
ATOM   2505  HW2 SOL   871      53.174  90.110  23.871  1.00  0.00           H
ATOM   2506  OW  SOL   872      31.368  37.613 111.528  1.00  0.00           O
ATOM   2507  HW1 SOL   872      32.283  37.618 111.244  1.00  0.00           H
ATOM   2508  HW2 SOL   872      31.196  36.701 111.763  1.00  0.00           H
ATOM   2509  OW  SOL   873      65.304  45.122  12.312  1.00  0.00           O
ATOM   2510  HW1 SOL   873      64.800  45.059  13.124  1.00  0.00           H
ATOM   2511  HW2 SOL   873      64.680  44.894  11.624  1.00  0.00           H
ATOM   2512  OW  SOL   874       1.156  64.085 142.617  1.00  0.00           O
ATOM   2513  HW1 SOL   874       0.556  63.804 141.926  1.00  0.00           H
ATOM   2514  HW2 SOL   874       1.625  64.830 142.239  1.00  0.00           H
ATOM   2515  OW  SOL   875     104.021  35.766 111.029  1.00  0.00           O
ATOM   2516  HW1 SOL   875     103.959  34.986 110.477  1.00  0.00           H
ATOM   2517  HW2 SOL   875     103.376  35.622 111.721  1.00  0.00           H
ATOM   2518  OW  SOL   876       6.654  63.500 142.136  1.00  0.00           O
ATOM   2519  HW1 SOL   876       5.750  63.267 142.349  1.00  0.00           H
ATOM   2520  HW2 SOL   876       6.584  64.330 141.665  1.00  0.00           H
ATOM   2521  OW  SOL   877      77.568  37.050  19.308  1.00  0.00           O
ATOM   2522  HW1 SOL   877      77.935  36.393  19.900  1.00  0.00           H
ATOM   2523  HW2 SOL   877      77.014  37.594  19.868  1.00  0.00           H
ATOM   2524  OW  SOL   878       5.454  29.347 151.238  1.00  0.00           O
ATOM   2525  HW1 SOL   878       5.193  28.523 151.649  1.00  0.00           H
ATOM   2526  HW2 SOL   878       4.640  29.846 151.162  1.00  0.00           H
ATOM   2527  OW  SOL   879      87.547  61.987 145.009  1.00  0.00           O
ATOM   2528  HW1 SOL   879      87.115  61.164 145.240  1.00  0.00           H
ATOM   2529  HW2 SOL   879      88.105  62.184 145.762  1.00  0.00           H
ATOM   2530  OW  SOL   880       3.904  98.424 103.833  1.00  0.00           O
ATOM   2531  HW1 SOL   880       3.535  97.568 103.617  1.00  0.00           H
ATOM   2532  HW2 SOL   880       4.262  98.746 103.006  1.00  0.00           H
ATOM   2533  OW  SOL   881      89.817  84.426 100.311  1.00  0.00           O
ATOM   2534  HW1 SOL   881      88.926  84.772 100.372  1.00  0.00           H
ATOM   2535  HW2 SOL   881      89.740  83.666  99.735  1.00  0.00           H
ATOM   2536  OW  SOL   882      83.324  52.664 127.995  1.00  0.00           O
ATOM   2537  HW1 SOL   882      83.992  52.920 127.359  1.00  0.00           H
ATOM   2538  HW2 SOL   882      83.627  51.822 128.335  1.00  0.00           H
ATOM   2539  OW  SOL   883      23.332  45.514  39.220  1.00  0.00           O
ATOM   2540  HW1 SOL   883      23.232  44.731  39.762  1.00  0.00           H
ATOM   2541  HW2 SOL   883      22.873  46.201  39.703  1.00  0.00           H
ATOM   2542  OW  SOL   884      54.790  42.533   8.392  1.00  0.00           O
ATOM   2543  HW1 SOL   884      54.014  42.031   8.141  1.00  0.00           H
ATOM   2544  HW2 SOL   884      54.854  42.419   9.340  1.00  0.00           H
ATOM   2545  OW  SOL   885      69.517  72.351 117.120  1.00  0.00           O
ATOM   2546  HW1 SOL   885      69.697  73.191 117.542  1.00  0.00           H
ATOM   2547  HW2 SOL   885      68.891  71.920 117.702  1.00  0.00           H
ATOM   2548  OW  SOL   886      67.442  49.057 146.934  1.00  0.00           O
ATOM   2549  HW1 SOL   886      67.592  49.984 146.750  1.00  0.00           H
ATOM   2550  HW2 SOL   886      66.517  48.918 146.727  1.00  0.00           H
ATOM   2551  OW  SOL   887      98.396  24.679  10.576  1.00  0.00           O
ATOM   2552  HW1 SOL   887      98.724  25.474  10.157  1.00  0.00           H
ATOM   2553  HW2 SOL   887      99.181  24.231  10.890  1.00  0.00           H
ATOM   2554  OW  SOL   888      26.865   7.472   9.652  1.00  0.00           O
ATOM   2555  HW1 SOL   888      27.565   7.821   9.101  1.00  0.00           H
ATOM   2556  HW2 SOL   888      26.267   7.046   9.037  1.00  0.00           H
ATOM   2557  OW  SOL   889      20.759  34.795 140.603  1.00  0.00           O
ATOM   2558  HW1 SOL   889      20.285  35.621 140.699  1.00  0.00           H
ATOM   2559  HW2 SOL   889      20.079  34.123 140.637  1.00  0.00           H
ATOM   2560  OW  SOL   890      56.158  85.734  59.014  1.00  0.00           O
ATOM   2561  HW1 SOL   890      56.799  85.994  59.676  1.00  0.00           H
ATOM   2562  HW2 SOL   890      56.612  85.079  58.484  1.00  0.00           H
ATOM   2563  OW  SOL   891      47.116  42.567   3.014  1.00  0.00           O
ATOM   2564  HW1 SOL   891      46.699  43.404   2.811  1.00  0.00           H
ATOM   2565  HW2 SOL   891      47.772  42.780   3.677  1.00  0.00           H
ATOM   2566  OW  SOL   892      97.180   5.305 145.289  1.00  0.00           O
ATOM   2567  HW1 SOL   892      96.432   4.720 145.166  1.00  0.00           H
ATOM   2568  HW2 SOL   892      96.923   5.871 146.018  1.00  0.00           H
ATOM   2569  OW  SOL   893      37.175  90.703 125.676  1.00  0.00           O
ATOM   2570  HW1 SOL   893      36.244  90.569 125.854  1.00  0.00           H
ATOM   2571  HW2 SOL   893      37.232  91.604 125.359  1.00  0.00           H
ATOM   2572  OW  SOL   894      38.173   2.410 124.493  1.00  0.00           O
ATOM   2573  HW1 SOL   894      37.312   2.427 124.912  1.00  0.00           H
ATOM   2574  HW2 SOL   894      38.357   3.326 124.286  1.00  0.00           H
ATOM   2575  OW  SOL   895      25.823  78.897  35.105  1.00  0.00           O
ATOM   2576  HW1 SOL   895      26.374  79.509  34.617  1.00  0.00           H
ATOM   2577  HW2 SOL   895      26.221  78.856  35.974  1.00  0.00           H
ATOM   2578  OW  SOL   896      15.553  72.035 117.392  1.00  0.00           O
ATOM   2579  HW1 SOL   896      15.523  71.231 116.874  1.00  0.00           H
ATOM   2580  HW2 SOL   896      16.462  72.097 117.686  1.00  0.00           H
ATOM   2581  OW  SOL   897      77.302  18.815 112.719  1.00  0.00           O
ATOM   2582  HW1 SOL   897      77.901  18.188 113.124  1.00  0.00           H
ATOM   2583  HW2 SOL   897      77.856  19.560 112.486  1.00  0.00           H
ATOM   2584  OW  SOL   898      32.951   8.659  55.692  1.00  0.00           O
ATOM   2585  HW1 SOL   898      33.486   9.419  55.924  1.00  0.00           H
ATOM   2586  HW2 SOL   898      32.091   8.849  56.066  1.00  0.00           H
ATOM   2587  OW  SOL   899      95.275  51.964  29.101  1.00  0.00           O
ATOM   2588  HW1 SOL   899      94.711  51.225  29.331  1.00  0.00           H
ATOM   2589  HW2 SOL   899      96.159  51.667  29.316  1.00  0.00           H
ATOM   2590  OW  SOL   900      86.311  31.990 141.844  1.00  0.00           O
ATOM   2591  HW1 SOL   900      86.254  31.244 142.441  1.00  0.00           H
ATOM   2592  HW2 SOL   900      86.909  32.599 142.277  1.00  0.00           H
ATOM   2593  OW  SOL   901      50.758 106.053 138.671  1.00  0.00           O
ATOM   2594  HW1 SOL   901      51.663 105.745 138.641  1.00  0.00           H
ATOM   2595  HW2 SOL   901      50.322 105.589 137.956  1.00  0.00           H
ATOM   2596  OW  SOL   902      76.913  18.328 126.978  1.00  0.00           O
ATOM   2597  HW1 SOL   902      76.195  18.905 127.238  1.00  0.00           H
ATOM   2598  HW2 SOL   902      76.543  17.446 127.029  1.00  0.00           H
ATOM   2599  OW  SOL   903       3.649  39.518  23.129  1.00  0.00           O
ATOM   2600  HW1 SOL   903       3.972  39.484  24.029  1.00  0.00           H
ATOM   2601  HW2 SOL   903       3.293  38.644  22.969  1.00  0.00           H
ATOM   2602  OW  SOL   904      32.092  16.314 137.806  1.00  0.00           O
ATOM   2603  HW1 SOL   904      32.195  15.724 138.553  1.00  0.00           H
ATOM   2604  HW2 SOL   904      32.610  15.912 137.109  1.00  0.00           H
ATOM   2605  OW  SOL   905      40.057  51.311 122.020  1.00  0.00           O
ATOM   2606  HW1 SOL   905      40.509  51.995 121.526  1.00  0.00           H
ATOM   2607  HW2 SOL   905      40.132  50.530 121.471  1.00  0.00           H
ATOM   2608  OW  SOL   906      19.322  23.532  47.741  1.00  0.00           O
ATOM   2609  HW1 SOL   906      18.633  23.997  48.215  1.00  0.00           H
ATOM   2610  HW2 SOL   906      19.162  22.608  47.931  1.00  0.00           H
ATOM   2611  OW  SOL   907      14.919 100.448   0.729  1.00  0.00           O
ATOM   2612  HW1 SOL   907      15.278 101.162   0.203  1.00  0.00           H
ATOM   2613  HW2 SOL   907      15.225  99.652   0.294  1.00  0.00           H
ATOM   2614  OW  SOL   908      59.792  46.731 125.022  1.00  0.00           O
ATOM   2615  HW1 SOL   908      59.658  47.529 124.510  1.00  0.00           H
ATOM   2616  HW2 SOL   908      60.191  47.033 125.838  1.00  0.00           H
ATOM   2617  OW  SOL   909      96.312  29.937 110.706  1.00  0.00           O
ATOM   2618  HW1 SOL   909      97.137  30.347 110.448  1.00  0.00           H
ATOM   2619  HW2 SOL   909      95.659  30.630 110.606  1.00  0.00           H
ATOM   2620  OW  SOL   910      73.843  65.158  40.400  1.00  0.00           O
ATOM   2621  HW1 SOL   910      73.923  64.209  40.496  1.00  0.00           H
ATOM   2622  HW2 SOL   910      72.947  65.293  40.091  1.00  0.00           H
ATOM   2623  OW  SOL   911      41.317  41.721  14.359  1.00  0.00           O
ATOM   2624  HW1 SOL   911      41.485  42.651  14.203  1.00  0.00           H
ATOM   2625  HW2 SOL   911      42.144  41.382  14.702  1.00  0.00           H
ATOM   2626  OW  SOL   912       9.448  83.130 117.991  1.00  0.00           O
ATOM   2627  HW1 SOL   912       9.603  82.227 117.713  1.00  0.00           H
ATOM   2628  HW2 SOL   912      10.124  83.297 118.648  1.00  0.00           H
ATOM   2629  OW  SOL   913      84.783  92.090 135.415  1.00  0.00           O
ATOM   2630  HW1 SOL   913      84.336  91.907 136.242  1.00  0.00           H
ATOM   2631  HW2 SOL   913      85.463  91.418 135.356  1.00  0.00           H
ATOM   2632  OW  SOL   914      99.773  42.881  58.682  1.00  0.00           O
ATOM   2633  HW1 SOL   914      98.957  42.391  58.574  1.00  0.00           H
ATOM   2634  HW2 SOL   914     100.462  42.229  58.557  1.00  0.00           H
ATOM   2635  OW  SOL   915      34.102  15.588  48.101  1.00  0.00           O
ATOM   2636  HW1 SOL   915      33.481  15.762  47.394  1.00  0.00           H
ATOM   2637  HW2 SOL   915      34.537  16.428  48.249  1.00  0.00           H
ATOM   2638  OW  SOL   916      14.968  22.402 147.868  1.00  0.00           O
ATOM   2639  HW1 SOL   916      14.843  21.504 148.176  1.00  0.00           H
ATOM   2640  HW2 SOL   916      14.157  22.853 148.106  1.00  0.00           H
ATOM   2641  OW  SOL   917      91.062  83.042  96.070  1.00  0.00           O
ATOM   2642  HW1 SOL   917      90.524  83.022  95.279  1.00  0.00           H
ATOM   2643  HW2 SOL   917      91.871  82.595  95.822  1.00  0.00           H
ATOM   2644  OW  SOL   918      78.309  78.810  32.044  1.00  0.00           O
ATOM   2645  HW1 SOL   918      77.898  79.315  31.343  1.00  0.00           H
ATOM   2646  HW2 SOL   918      78.016  79.236  32.850  1.00  0.00           H
ATOM   2647  OW  SOL   919      25.065  92.727 138.316  1.00  0.00           O
ATOM   2648  HW1 SOL   919      25.333  93.519 137.849  1.00  0.00           H
ATOM   2649  HW2 SOL   919      25.462  92.011 137.820  1.00  0.00           H
ATOM   2650  OW  SOL   920      95.681  20.594 142.072  1.00  0.00           O
ATOM   2651  HW1 SOL   920      96.085  19.964 142.669  1.00  0.00           H
ATOM   2652  HW2 SOL   920      96.418  21.006 141.623  1.00  0.00           H
ATOM   2653  OW  SOL   921     106.830  96.544  98.224  1.00  0.00           O
ATOM   2654  HW1 SOL   921     107.786  96.490  98.238  1.00  0.00           H
ATOM   2655  HW2 SOL   921     106.643  97.382  97.803  1.00  0.00           H
ATOM   2656  OW  SOL   922      89.059  56.201 148.616  1.00  0.00           O
ATOM   2657  HW1 SOL   922      89.853  56.041 149.126  1.00  0.00           H
ATOM   2658  HW2 SOL   922      88.753  57.058 148.912  1.00  0.00           H
ATOM   2659  OW  SOL   923      32.025  86.049  26.411  1.00  0.00           O
ATOM   2660  HW1 SOL   923      31.601  85.198  26.519  1.00  0.00           H
ATOM   2661  HW2 SOL   923      31.949  86.239  25.476  1.00  0.00           H
ATOM   2662  OW  SOL   924      38.297  52.383   1.837  1.00  0.00           O
ATOM   2663  HW1 SOL   924      37.588  52.114   1.253  1.00  0.00           H
ATOM   2664  HW2 SOL   924      38.040  52.048   2.696  1.00  0.00           H
ATOM   2665  OW  SOL   925      54.781  80.041  36.933  1.00  0.00           O
ATOM   2666  HW1 SOL   925      54.807  80.379  36.038  1.00  0.00           H
ATOM   2667  HW2 SOL   925      53.984  80.415  37.309  1.00  0.00           H
ATOM   2668  OW  SOL   926      71.759  70.933 116.439  1.00  0.00           O
ATOM   2669  HW1 SOL   926      70.987  71.427 116.714  1.00  0.00           H
ATOM   2670  HW2 SOL   926      71.462  70.423 115.686  1.00  0.00           H
ATOM   2671  OW  SOL   927      67.728  27.718 103.817  1.00  0.00           O
ATOM   2672  HW1 SOL   927      68.027  27.245 104.594  1.00  0.00           H
ATOM   2673  HW2 SOL   927      66.780  27.585 103.807  1.00  0.00           H
ATOM   2674  OW  SOL   928      19.192   3.275 121.609  1.00  0.00           O
ATOM   2675  HW1 SOL   928      20.109   3.367 121.353  1.00  0.00           H
ATOM   2676  HW2 SOL   928      19.222   2.805 122.443  1.00  0.00           H
ATOM   2677  OW  SOL   929      83.665   4.207 138.094  1.00  0.00           O
ATOM   2678  HW1 SOL   929      84.205   3.432 138.252  1.00  0.00           H
ATOM   2679  HW2 SOL   929      84.065   4.626 137.332  1.00  0.00           H
ATOM   2680  OW  SOL   930      40.385  87.873  29.587  1.00  0.00           O
ATOM   2681  HW1 SOL   930      40.259  87.671  28.660  1.00  0.00           H
ATOM   2682  HW2 SOL   930      40.216  87.046  30.038  1.00  0.00           H
ATOM   2683  OW  SOL   931      62.317  88.106 141.006  1.00  0.00           O
ATOM   2684  HW1 SOL   931      61.564  88.697 141.023  1.00  0.00           H
ATOM   2685  HW2 SOL   931      62.398  87.795 141.907  1.00  0.00           H
ATOM   2686  OW  SOL   932      84.975  63.908 131.152  1.00  0.00           O
ATOM   2687  HW1 SOL   932      85.034  62.954 131.099  1.00  0.00           H
ATOM   2688  HW2 SOL   932      84.127  64.118 130.761  1.00  0.00           H
ATOM   2689  OW  SOL   933      92.308  95.036  97.227  1.00  0.00           O
ATOM   2690  HW1 SOL   933      91.908  95.834  96.881  1.00  0.00           H
ATOM   2691  HW2 SOL   933      92.688  94.607  96.460  1.00  0.00           H
ATOM   2692  OW  SOL   934      53.729  33.342  24.127  1.00  0.00           O
ATOM   2693  HW1 SOL   934      54.674  33.486  24.161  1.00  0.00           H
ATOM   2694  HW2 SOL   934      53.629  32.390  24.167  1.00  0.00           H
ATOM   2695  OW  SOL   935      49.567  93.885  41.421  1.00  0.00           O
ATOM   2696  HW1 SOL   935      50.361  93.479  41.074  1.00  0.00           H
ATOM   2697  HW2 SOL   935      48.897  93.706  40.761  1.00  0.00           H
ATOM   2698  OW  SOL   936      32.285  27.800  23.760  1.00  0.00           O
ATOM   2699  HW1 SOL   936      32.848  28.430  24.211  1.00  0.00           H
ATOM   2700  HW2 SOL   936      31.537  28.317  23.462  1.00  0.00           H
ATOM   2701  OW  SOL   937     104.208  72.332 109.009  1.00  0.00           O
ATOM   2702  HW1 SOL   937     105.125  72.236 108.751  1.00  0.00           H
ATOM   2703  HW2 SOL   937     103.829  72.902 108.340  1.00  0.00           H
ATOM   2704  OW  SOL   938      74.428  87.940  43.285  1.00  0.00           O
ATOM   2705  HW1 SOL   938      75.287  87.879  43.703  1.00  0.00           H
ATOM   2706  HW2 SOL   938      74.608  88.307  42.419  1.00  0.00           H
ATOM   2707  OW  SOL   939      33.699  76.072  16.861  1.00  0.00           O
ATOM   2708  HW1 SOL   939      34.101  76.867  17.211  1.00  0.00           H
ATOM   2709  HW2 SOL   939      32.873  75.991  17.338  1.00  0.00           H
ATOM   2710  OW  SOL   940      61.052  13.968   3.443  1.00  0.00           O
ATOM   2711  HW1 SOL   940      61.705  14.160   2.770  1.00  0.00           H
ATOM   2712  HW2 SOL   940      60.211  14.113   3.009  1.00  0.00           H
ATOM   2713  OW  SOL   941       1.745  53.914  26.187  1.00  0.00           O
ATOM   2714  HW1 SOL   941       1.705  53.911  25.231  1.00  0.00           H
ATOM   2715  HW2 SOL   941       1.257  54.696  26.445  1.00  0.00           H
ATOM   2716  OW  SOL   942      64.072  35.500   5.764  1.00  0.00           O
ATOM   2717  HW1 SOL   942      64.554  35.636   4.948  1.00  0.00           H
ATOM   2718  HW2 SOL   942      64.527  36.047   6.405  1.00  0.00           H
ATOM   2719  OW  SOL   943      99.667  40.165 152.917  1.00  0.00           O
ATOM   2720  HW1 SOL   943      99.568  39.844 153.814  1.00  0.00           H
ATOM   2721  HW2 SOL   943     100.187  39.492 152.477  1.00  0.00           H
ATOM   2722  OW  SOL   944       3.955 100.943  38.521  1.00  0.00           O
ATOM   2723  HW1 SOL   944       3.612 100.149  38.931  1.00  0.00           H
ATOM   2724  HW2 SOL   944       3.658 101.654  39.089  1.00  0.00           H
ATOM   2725  OW  SOL   945       2.711  66.998  49.885  1.00  0.00           O
ATOM   2726  HW1 SOL   945       2.257  66.171  49.720  1.00  0.00           H
ATOM   2727  HW2 SOL   945       2.286  67.625  49.301  1.00  0.00           H
ATOM   2728  OW  SOL   946      30.983  13.794  51.250  1.00  0.00           O
ATOM   2729  HW1 SOL   946      31.480  14.612  51.252  1.00  0.00           H
ATOM   2730  HW2 SOL   946      30.924  13.552  50.325  1.00  0.00           H
ATOM   2731  OW  SOL   947      15.382  40.495  25.816  1.00  0.00           O
ATOM   2732  HW1 SOL   947      15.508  41.138  26.514  1.00  0.00           H
ATOM   2733  HW2 SOL   947      14.478  40.199  25.923  1.00  0.00           H
ATOM   2734  OW  SOL   948      88.131  82.570 147.799  1.00  0.00           O
ATOM   2735  HW1 SOL   948      88.126  83.474 147.485  1.00  0.00           H
ATOM   2736  HW2 SOL   948      89.035  82.416 148.073  1.00  0.00           H
ATOM   2737  OW  SOL   949      72.935  98.460  17.218  1.00  0.00           O
ATOM   2738  HW1 SOL   949      73.504  98.883  16.576  1.00  0.00           H
ATOM   2739  HW2 SOL   949      72.631  99.175  17.777  1.00  0.00           H
ATOM   2740  OW  SOL   950      71.829  92.201 138.596  1.00  0.00           O
ATOM   2741  HW1 SOL   950      71.009  91.707 138.613  1.00  0.00           H
ATOM   2742  HW2 SOL   950      72.306  91.850 137.844  1.00  0.00           H
ATOM   2743  OW  SOL   951      29.957  27.390  33.138  1.00  0.00           O
ATOM   2744  HW1 SOL   951      29.833  26.442  33.163  1.00  0.00           H
ATOM   2745  HW2 SOL   951      29.548  27.708  33.943  1.00  0.00           H
ATOM   2746  OW  SOL   952      60.256  62.443 140.470  1.00  0.00           O
ATOM   2747  HW1 SOL   952      60.020  61.957 139.680  1.00  0.00           H
ATOM   2748  HW2 SOL   952      59.473  62.405 141.018  1.00  0.00           H
ATOM   2749  OW  SOL   953      20.685  36.592 138.060  1.00  0.00           O
ATOM   2750  HW1 SOL   953      21.348  36.952 137.472  1.00  0.00           H
ATOM   2751  HW2 SOL   953      20.243  37.360 138.423  1.00  0.00           H
ATOM   2752  OW  SOL   954      71.085  29.058 120.765  1.00  0.00           O
ATOM   2753  HW1 SOL   954      71.605  28.850 119.989  1.00  0.00           H
ATOM   2754  HW2 SOL   954      71.413  29.911 121.052  1.00  0.00           H
ATOM   2755  OW  SOL   955      73.906  25.287   2.889  1.00  0.00           O
ATOM   2756  HW1 SOL   955      74.087  25.676   3.744  1.00  0.00           H
ATOM   2757  HW2 SOL   955      74.767  25.187   2.483  1.00  0.00           H
ATOM   2758  OW  SOL   956       1.005  44.239 106.386  1.00  0.00           O
ATOM   2759  HW1 SOL   956       0.480  43.446 106.498  1.00  0.00           H
ATOM   2760  HW2 SOL   956       0.445  44.827 105.879  1.00  0.00           H
ATOM   2761  OW  SOL   957      52.687   5.557  33.534  1.00  0.00           O
ATOM   2762  HW1 SOL   957      52.018   5.778  32.886  1.00  0.00           H
ATOM   2763  HW2 SOL   957      53.380   5.131  33.029  1.00  0.00           H
ATOM   2764  OW  SOL   958      34.437  95.138  40.555  1.00  0.00           O
ATOM   2765  HW1 SOL   958      34.294  94.870  41.463  1.00  0.00           H
ATOM   2766  HW2 SOL   958      34.199  96.065  40.539  1.00  0.00           H
ATOM   2767  OW  SOL   959      97.737  32.531 135.205  1.00  0.00           O
ATOM   2768  HW1 SOL   959      96.976  31.983 135.400  1.00  0.00           H
ATOM   2769  HW2 SOL   959      97.512  33.390 135.563  1.00  0.00           H
ATOM   2770  OW  SOL   960      85.610  98.338 131.052  1.00  0.00           O
ATOM   2771  HW1 SOL   960      85.663  98.085 130.131  1.00  0.00           H
ATOM   2772  HW2 SOL   960      86.357  97.904 131.464  1.00  0.00           H
ATOM   2773  OW  SOL   961      74.340 108.148  46.871  1.00  0.00           O
ATOM   2774  HW1 SOL   961      73.861 108.619  47.553  1.00  0.00           H
ATOM   2775  HW2 SOL   961      75.191 107.955  47.264  1.00  0.00           H
ATOM   2776  OW  SOL   962      58.670   9.229  12.567  1.00  0.00           O
ATOM   2777  HW1 SOL   962      59.332   8.577  12.798  1.00  0.00           H
ATOM   2778  HW2 SOL   962      58.090   9.263  13.327  1.00  0.00           H
ATOM   2779  OW  SOL   963      92.303  75.678 143.497  1.00  0.00           O
ATOM   2780  HW1 SOL   963      91.497  75.975 143.921  1.00  0.00           H
ATOM   2781  HW2 SOL   963      92.955  76.338 143.735  1.00  0.00           H
ATOM   2782  OW  SOL   964      74.871  86.127  38.268  1.00  0.00           O
ATOM   2783  HW1 SOL   964      75.429  85.403  37.983  1.00  0.00           H
ATOM   2784  HW2 SOL   964      74.553  85.860  39.131  1.00  0.00           H
ATOM   2785  OW  SOL   965      84.091  51.950 134.502  1.00  0.00           O
ATOM   2786  HW1 SOL   965      83.966  51.999 135.450  1.00  0.00           H
ATOM   2787  HW2 SOL   965      83.513  51.241 134.220  1.00  0.00           H
ATOM   2788  OW  SOL   966      39.343  16.244 118.645  1.00  0.00           O
ATOM   2789  HW1 SOL   966      39.597  16.253 119.568  1.00  0.00           H
ATOM   2790  HW2 SOL   966      39.057  15.344 118.485  1.00  0.00           H
ATOM   2791  OW  SOL   967      37.874  81.001 130.913  1.00  0.00           O
ATOM   2792  HW1 SOL   967      37.103  81.566 130.877  1.00  0.00           H
ATOM   2793  HW2 SOL   967      38.614  81.608 130.955  1.00  0.00           H
ATOM   2794  OW  SOL   968      64.989  84.446  34.721  1.00  0.00           O
ATOM   2795  HW1 SOL   968      65.855  84.796  34.933  1.00  0.00           H
ATOM   2796  HW2 SOL   968      64.394  85.184  34.849  1.00  0.00           H
ATOM   2797  OW  SOL   969       2.708  40.009 112.757  1.00  0.00           O
ATOM   2798  HW1 SOL   969       2.784  39.208 112.238  1.00  0.00           H
ATOM   2799  HW2 SOL   969       2.389  39.712 113.610  1.00  0.00           H
ATOM   2800  OW  SOL   970       0.175  11.510  29.621  1.00  0.00           O
ATOM   2801  HW1 SOL   970      -0.385  11.874  28.935  1.00  0.00           H
ATOM   2802  HW2 SOL   970       0.296  10.594  29.371  1.00  0.00           H
ATOM   2803  OW  SOL   971      67.679  27.041 122.718  1.00  0.00           O
ATOM   2804  HW1 SOL   971      68.459  26.794 123.215  1.00  0.00           H
ATOM   2805  HW2 SOL   971      67.982  27.726 122.122  1.00  0.00           H
ATOM   2806  OW  SOL   972      93.597  75.657 120.349  1.00  0.00           O
ATOM   2807  HW1 SOL   972      93.287  75.111 119.627  1.00  0.00           H
ATOM   2808  HW2 SOL   972      94.492  75.358 120.509  1.00  0.00           H
ATOM   2809  OW  SOL   973      57.232  26.443  25.589  1.00  0.00           O
ATOM   2810  HW1 SOL   973      57.465  27.290  25.969  1.00  0.00           H
ATOM   2811  HW2 SOL   973      57.077  26.629  24.663  1.00  0.00           H
ATOM   2812  OW  SOL   974      89.760   5.821   9.634  1.00  0.00           O
ATOM   2813  HW1 SOL   974      90.477   5.212   9.811  1.00  0.00           H
ATOM   2814  HW2 SOL   974      90.167   6.537   9.148  1.00  0.00           H
ATOM   2815  OW  SOL   975     106.488  49.316 135.996  1.00  0.00           O
ATOM   2816  HW1 SOL   975     107.357  49.597 136.285  1.00  0.00           H
ATOM   2817  HW2 SOL   975     106.052  50.125 135.728  1.00  0.00           H
ATOM   2818  OW  SOL   976      37.615  40.116  11.762  1.00  0.00           O
ATOM   2819  HW1 SOL   976      36.698  40.383  11.716  1.00  0.00           H
ATOM   2820  HW2 SOL   976      38.079  40.900  12.056  1.00  0.00           H
ATOM   2821  OW  SOL   977      13.790   9.078 109.686  1.00  0.00           O
ATOM   2822  HW1 SOL   977      12.985   8.921 109.193  1.00  0.00           H
ATOM   2823  HW2 SOL   977      13.943  10.019 109.602  1.00  0.00           H
ATOM   2824  OW  SOL   978      79.867  46.968 125.658  1.00  0.00           O
ATOM   2825  HW1 SOL   978      79.442  46.130 125.473  1.00  0.00           H
ATOM   2826  HW2 SOL   978      79.147  47.597 125.707  1.00  0.00           H
ATOM   2827  OW  SOL   979      83.014  88.036  10.182  1.00  0.00           O
ATOM   2828  HW1 SOL   979      82.618  88.091  11.052  1.00  0.00           H
ATOM   2829  HW2 SOL   979      82.334  87.648   9.632  1.00  0.00           H
ATOM   2830  OW  SOL   980      72.989  66.043 129.679  1.00  0.00           O
ATOM   2831  HW1 SOL   980      73.710  65.607 130.134  1.00  0.00           H
ATOM   2832  HW2 SOL   980      73.208  66.974 129.719  1.00  0.00           H
ATOM   2833  OW  SOL   981       8.761  30.449  93.505  1.00  0.00           O
ATOM   2834  HW1 SOL   981       8.688  31.336  93.151  1.00  0.00           H
ATOM   2835  HW2 SOL   981       7.875  30.093  93.443  1.00  0.00           H
ATOM   2836  OW  SOL   982      95.346  43.563 128.000  1.00  0.00           O
ATOM   2837  HW1 SOL   982      95.373  44.134 128.767  1.00  0.00           H
ATOM   2838  HW2 SOL   982      95.494  42.684 128.349  1.00  0.00           H
ATOM   2839  OW  SOL   983      66.879  41.053 141.355  1.00  0.00           O
ATOM   2840  HW1 SOL   983      66.725  41.522 140.534  1.00  0.00           H
ATOM   2841  HW2 SOL   983      66.372  41.537 142.007  1.00  0.00           H
ATOM   2842  OW  SOL   984      33.767   3.325 118.617  1.00  0.00           O
ATOM   2843  HW1 SOL   984      34.714   3.250 118.738  1.00  0.00           H
ATOM   2844  HW2 SOL   984      33.570   2.733 117.891  1.00  0.00           H
ATOM   2845  OW  SOL   985      20.762  47.049  30.483  1.00  0.00           O
ATOM   2846  HW1 SOL   985      21.361  47.460  29.859  1.00  0.00           H
ATOM   2847  HW2 SOL   985      19.892  47.193  30.111  1.00  0.00           H
ATOM   2848  OW  SOL   986     103.351  80.410 149.907  1.00  0.00           O
ATOM   2849  HW1 SOL   986     103.604  81.297 150.163  1.00  0.00           H
ATOM   2850  HW2 SOL   986     102.437  80.333 150.180  1.00  0.00           H
ATOM   2851  OW  SOL   987       0.565   3.074  31.497  1.00  0.00           O
ATOM   2852  HW1 SOL   987       0.606   2.309  32.071  1.00  0.00           H
ATOM   2853  HW2 SOL   987       0.565   2.711  30.612  1.00  0.00           H
ATOM   2854  OW  SOL   988      13.301   8.944   8.294  1.00  0.00           O
ATOM   2855  HW1 SOL   988      13.372   9.858   8.018  1.00  0.00           H
ATOM   2856  HW2 SOL   988      12.750   8.534   7.626  1.00  0.00           H
ATOM   2857  OW  SOL   989      76.672   7.287 154.679  1.00  0.00           O
ATOM   2858  HW1 SOL   989      76.994   6.399 154.524  1.00  0.00           H
ATOM   2859  HW2 SOL   989      77.205   7.838 154.106  1.00  0.00           H
ATOM   2860  OW  SOL   990      81.673  24.902 129.045  1.00  0.00           O
ATOM   2861  HW1 SOL   990      82.480  24.413 128.883  1.00  0.00           H
ATOM   2862  HW2 SOL   990      81.000  24.229 129.149  1.00  0.00           H
ATOM   2863  OW  SOL   991      76.396  58.610  54.052  1.00  0.00           O
ATOM   2864  HW1 SOL   991      76.006  59.264  53.472  1.00  0.00           H
ATOM   2865  HW2 SOL   991      77.212  59.010  54.351  1.00  0.00           H
ATOM   2866  OW  SOL   992      83.678  81.125 106.897  1.00  0.00           O
ATOM   2867  HW1 SOL   992      83.152  80.909 106.127  1.00  0.00           H
ATOM   2868  HW2 SOL   992      83.215  81.855 107.307  1.00  0.00           H
ATOM   2869  OW  SOL   993      51.965  70.612 120.609  1.00  0.00           O
ATOM   2870  HW1 SOL   993      52.802  70.559 121.072  1.00  0.00           H
ATOM   2871  HW2 SOL   993      51.951  69.835 120.050  1.00  0.00           H
ATOM   2872  OW  SOL   994      83.257  18.243  17.916  1.00  0.00           O
ATOM   2873  HW1 SOL   994      83.838  17.807  18.540  1.00  0.00           H
ATOM   2874  HW2 SOL   994      83.359  19.176  18.103  1.00  0.00           H
ATOM   2875  OW  SOL   995      25.465  54.970  21.695  1.00  0.00           O
ATOM   2876  HW1 SOL   995      25.868  55.447  20.969  1.00  0.00           H
ATOM   2877  HW2 SOL   995      25.367  55.624  22.387  1.00  0.00           H
ATOM   2878  OW  SOL   996      87.239  36.081 126.789  1.00  0.00           O
ATOM   2879  HW1 SOL   996      86.967  36.961 126.531  1.00  0.00           H
ATOM   2880  HW2 SOL   996      86.524  35.514 126.499  1.00  0.00           H
ATOM   2881  OW  SOL   997     101.429  59.546  24.550  1.00  0.00           O
ATOM   2882  HW1 SOL   997     101.190  59.580  25.476  1.00  0.00           H
ATOM   2883  HW2 SOL   997     100.864  58.867  24.180  1.00  0.00           H
ATOM   2884  OW  SOL   998      15.350  46.890   3.102  1.00  0.00           O
ATOM   2885  HW1 SOL   998      15.623  46.624   2.224  1.00  0.00           H
ATOM   2886  HW2 SOL   998      16.015  47.521   3.379  1.00  0.00           H
ATOM   2887  OW  SOL   999      46.669  10.187   3.513  1.00  0.00           O
ATOM   2888  HW1 SOL   999      46.205  10.959   3.188  1.00  0.00           H
ATOM   2889  HW2 SOL   999      47.403  10.542   4.014  1.00  0.00           H
ATOM   2890  OW  SOL  1000      96.719  26.794   7.828  1.00  0.00           O
ATOM   2891  HW1 SOL  1000      96.220  26.240   7.228  1.00  0.00           H
ATOM   2892  HW2 SOL  1000      97.630  26.679   7.559  1.00  0.00           H
ATOM   2893  OW  SOL  1001      32.022  14.591  45.743  1.00  0.00           O
ATOM   2894  HW1 SOL  1001      31.850  14.686  44.806  1.00  0.00           H
ATOM   2895  HW2 SOL  1001      32.306  13.683  45.845  1.00  0.00           H
ATOM   2896  OW  SOL  1002      36.741   9.465 124.516  1.00  0.00           O
ATOM   2897  HW1 SOL  1002      36.261   9.548 123.692  1.00  0.00           H
ATOM   2898  HW2 SOL  1002      36.243   8.822 125.020  1.00  0.00           H
ATOM   2899  OW  SOL  1003      26.658  38.660 101.479  1.00  0.00           O
ATOM   2900  HW1 SOL  1003      26.361  37.908 100.968  1.00  0.00           H
ATOM   2901  HW2 SOL  1003      27.345  39.058 100.945  1.00  0.00           H
ATOM   2902  OW  SOL  1004       3.868   5.508  14.774  1.00  0.00           O
ATOM   2903  HW1 SOL  1004       3.243   5.511  15.500  1.00  0.00           H
ATOM   2904  HW2 SOL  1004       4.553   4.900  15.050  1.00  0.00           H
ATOM   2905  OW  SOL  1005      67.874 102.624  50.735  1.00  0.00           O
ATOM   2906  HW1 SOL  1005      67.819 103.271  50.032  1.00  0.00           H
ATOM   2907  HW2 SOL  1005      68.741 102.758  51.117  1.00  0.00           H
ATOM   2908  OW  SOL  1006      52.517 102.082  55.608  1.00  0.00           O
ATOM   2909  HW1 SOL  1006      52.682 103.012  55.454  1.00  0.00           H
ATOM   2910  HW2 SOL  1006      52.310 101.729  54.743  1.00  0.00           H
ATOM   2911  OW  SOL  1007      56.428  88.761  44.174  1.00  0.00           O
ATOM   2912  HW1 SOL  1007      55.936  88.651  44.987  1.00  0.00           H
ATOM   2913  HW2 SOL  1007      57.344  88.790  44.450  1.00  0.00           H
ATOM   2914  OW  SOL  1008      77.836  64.424 125.318  1.00  0.00           O
ATOM   2915  HW1 SOL  1008      77.190  64.355 124.615  1.00  0.00           H
ATOM   2916  HW2 SOL  1008      77.377  64.111 126.097  1.00  0.00           H
ATOM   2917  OW  SOL  1009      78.327  54.299 131.409  1.00  0.00           O
ATOM   2918  HW1 SOL  1009      79.107  54.762 131.103  1.00  0.00           H
ATOM   2919  HW2 SOL  1009      78.002  53.839 130.635  1.00  0.00           H
ATOM   2920  OW  SOL  1010       1.345  63.715 119.954  1.00  0.00           O
ATOM   2921  HW1 SOL  1010       0.907  63.174 119.297  1.00  0.00           H
ATOM   2922  HW2 SOL  1010       0.823  63.601 120.747  1.00  0.00           H
ATOM   2923  OW  SOL  1011      55.815  90.213  21.587  1.00  0.00           O
ATOM   2924  HW1 SOL  1011      55.920  89.632  22.341  1.00  0.00           H
ATOM   2925  HW2 SOL  1011      55.985  89.654  20.829  1.00  0.00           H
ATOM   2926  OW  SOL  1012      24.141  17.797 126.391  1.00  0.00           O
ATOM   2927  HW1 SOL  1012      23.262  18.059 126.116  1.00  0.00           H
ATOM   2928  HW2 SOL  1012      24.145  16.844 126.304  1.00  0.00           H
ATOM   2929  OW  SOL  1013      51.008  93.486  47.297  1.00  0.00           O
ATOM   2930  HW1 SOL  1013      51.196  92.760  47.891  1.00  0.00           H
ATOM   2931  HW2 SOL  1013      50.070  93.416  47.121  1.00  0.00           H
ATOM   2932  OW  SOL  1014      71.679  47.457  33.807  1.00  0.00           O
ATOM   2933  HW1 SOL  1014      71.089  47.850  33.163  1.00  0.00           H
ATOM   2934  HW2 SOL  1014      71.314  46.588  33.969  1.00  0.00           H
ATOM   2935  OW  SOL  1015      82.687  45.129 107.455  1.00  0.00           O
ATOM   2936  HW1 SOL  1015      83.231  45.846 107.780  1.00  0.00           H
ATOM   2937  HW2 SOL  1015      82.486  44.609 108.233  1.00  0.00           H
ATOM   2938  OW  SOL  1016      63.004  25.519  23.747  1.00  0.00           O
ATOM   2939  HW1 SOL  1016      63.450  24.784  24.168  1.00  0.00           H
ATOM   2940  HW2 SOL  1016      63.300  26.289  24.233  1.00  0.00           H
ATOM   2941  OW  SOL  1017      87.346  56.248 102.312  1.00  0.00           O
ATOM   2942  HW1 SOL  1017      87.616  57.151 102.143  1.00  0.00           H
ATOM   2943  HW2 SOL  1017      87.817  55.731 101.658  1.00  0.00           H
ATOM   2944  OW  SOL  1018      74.884  44.543   8.522  1.00  0.00           O
ATOM   2945  HW1 SOL  1018      74.367  44.135   9.217  1.00  0.00           H
ATOM   2946  HW2 SOL  1018      74.418  45.355   8.322  1.00  0.00           H
ATOM   2947  OW  SOL  1019      61.177  21.256 148.837  1.00  0.00           O
ATOM   2948  HW1 SOL  1019      60.367  21.754 148.954  1.00  0.00           H
ATOM   2949  HW2 SOL  1019      61.870  21.915 148.877  1.00  0.00           H
ATOM   2950  OW  SOL  1020     100.986  24.902 111.663  1.00  0.00           O
ATOM   2951  HW1 SOL  1020     101.656  25.503 111.338  1.00  0.00           H
ATOM   2952  HW2 SOL  1020     101.302  24.633 112.526  1.00  0.00           H
ATOM   2953  OW  SOL  1021      89.259  92.737  93.917  1.00  0.00           O
ATOM   2954  HW1 SOL  1021      88.394  93.118  93.769  1.00  0.00           H
ATOM   2955  HW2 SOL  1021      89.244  92.453  94.830  1.00  0.00           H
ATOM   2956  OW  SOL  1022      23.351  10.882 118.266  1.00  0.00           O
ATOM   2957  HW1 SOL  1022      24.041  10.609 118.871  1.00  0.00           H
ATOM   2958  HW2 SOL  1022      23.551  11.798 118.071  1.00  0.00           H
ATOM   2959  OW  SOL  1023      62.722  73.332  48.148  1.00  0.00           O
ATOM   2960  HW1 SOL  1023      62.982  73.785  48.951  1.00  0.00           H
ATOM   2961  HW2 SOL  1023      62.713  74.017  47.479  1.00  0.00           H
ATOM   2962  OW  SOL  1024      98.016 100.685 123.336  1.00  0.00           O
ATOM   2963  HW1 SOL  1024      98.015 101.454 123.906  1.00  0.00           H
ATOM   2964  HW2 SOL  1024      97.338 100.867 122.685  1.00  0.00           H
ATOM   2965  OW  SOL  1025      77.191  76.555 114.154  1.00  0.00           O
ATOM   2966  HW1 SOL  1025      77.401  77.480 114.027  1.00  0.00           H
ATOM   2967  HW2 SOL  1025      76.458  76.391 113.561  1.00  0.00           H
ATOM   2968  OW  SOL  1026       2.903 103.704  17.869  1.00  0.00           O
ATOM   2969  HW1 SOL  1026       3.472 104.473  17.860  1.00  0.00           H
ATOM   2970  HW2 SOL  1026       3.428 103.022  18.288  1.00  0.00           H
ATOM   2971  OW  SOL  1027      81.061  53.320 135.168  1.00  0.00           O
ATOM   2972  HW1 SOL  1027      81.899  53.694 134.897  1.00  0.00           H
ATOM   2973  HW2 SOL  1027      80.842  53.783 135.977  1.00  0.00           H
ATOM   2974  OW  SOL  1028      60.246  65.092  99.150  1.00  0.00           O
ATOM   2975  HW1 SOL  1028      60.825  65.611  98.591  1.00  0.00           H
ATOM   2976  HW2 SOL  1028      60.394  65.433 100.032  1.00  0.00           H
ATOM   2977  OW  SOL  1029      75.063  27.846  20.819  1.00  0.00           O
ATOM   2978  HW1 SOL  1029      76.017  27.771  20.812  1.00  0.00           H
ATOM   2979  HW2 SOL  1029      74.752  26.961  20.629  1.00  0.00           H
ATOM   2980  OW  SOL  1030      87.369  32.682 133.156  1.00  0.00           O
ATOM   2981  HW1 SOL  1030      87.120  33.457 133.659  1.00  0.00           H
ATOM   2982  HW2 SOL  1030      86.976  32.820 132.294  1.00  0.00           H
ATOM   2983  OW  SOL  1031      22.462  57.440 138.715  1.00  0.00           O
ATOM   2984  HW1 SOL  1031      23.334  57.331 139.094  1.00  0.00           H
ATOM   2985  HW2 SOL  1031      22.624  57.746 137.823  1.00  0.00           H
ATOM   2986  OW  SOL  1032      28.514  58.963 111.580  1.00  0.00           O
ATOM   2987  HW1 SOL  1032      28.502  58.007 111.605  1.00  0.00           H
ATOM   2988  HW2 SOL  1032      27.611  59.220 111.765  1.00  0.00           H
ATOM   2989  OW  SOL  1033      38.972  25.450 141.070  1.00  0.00           O
ATOM   2990  HW1 SOL  1033      38.681  24.635 141.479  1.00  0.00           H
ATOM   2991  HW2 SOL  1033      38.224  25.735 140.544  1.00  0.00           H
ATOM   2992  OW  SOL  1034      50.442  71.265  28.005  1.00  0.00           O
ATOM   2993  HW1 SOL  1034      51.220  70.899  28.426  1.00  0.00           H
ATOM   2994  HW2 SOL  1034      50.786  71.803  27.292  1.00  0.00           H
ATOM   2995  OW  SOL  1035      25.337 102.417 149.665  1.00  0.00           O
ATOM   2996  HW1 SOL  1035      25.572 102.476 148.739  1.00  0.00           H
ATOM   2997  HW2 SOL  1035      25.605 103.258 150.034  1.00  0.00           H
ATOM   2998  OW  SOL  1036      60.243  14.312  23.292  1.00  0.00           O
ATOM   2999  HW1 SOL  1036      59.754  14.171  22.481  1.00  0.00           H
ATOM   3000  HW2 SOL  1036      60.548  13.441  23.543  1.00  0.00           H
ATOM   3001  OW  SOL  1037      16.526  36.893  41.841  1.00  0.00           O
ATOM   3002  HW1 SOL  1037      16.340  35.971  42.015  1.00  0.00           H
ATOM   3003  HW2 SOL  1037      16.827  37.239  42.681  1.00  0.00           H
ATOM   3004  OW  SOL  1038      98.160  46.908  47.674  1.00  0.00           O
ATOM   3005  HW1 SOL  1038      97.932  47.790  47.968  1.00  0.00           H
ATOM   3006  HW2 SOL  1038      98.988  47.018  47.207  1.00  0.00           H
ATOM   3007  OW  SOL  1039      14.074  85.275 106.437  1.00  0.00           O
ATOM   3008  HW1 SOL  1039      14.419  84.533 105.941  1.00  0.00           H
ATOM   3009  HW2 SOL  1039      13.140  85.290 106.229  1.00  0.00           H
ATOM   3010  OW  SOL  1040      70.797 105.656 119.487  1.00  0.00           O
ATOM   3011  HW1 SOL  1040      69.845 105.641 119.586  1.00  0.00           H
ATOM   3012  HW2 SOL  1040      71.131 105.688 120.383  1.00  0.00           H
ATOM   3013  OW  SOL  1041      48.102  21.309  17.689  1.00  0.00           O
ATOM   3014  HW1 SOL  1041      47.818  21.659  16.845  1.00  0.00           H
ATOM   3015  HW2 SOL  1041      47.611  21.814  18.337  1.00  0.00           H
ATOM   3016  OW  SOL  1042      20.448  37.552 120.935  1.00  0.00           O
ATOM   3017  HW1 SOL  1042      20.754  36.652 121.046  1.00  0.00           H
ATOM   3018  HW2 SOL  1042      20.912  37.870 120.160  1.00  0.00           H
ATOM   3019  OW  SOL  1043      28.183  88.159  37.284  1.00  0.00           O
ATOM   3020  HW1 SOL  1043      27.453  88.151  37.904  1.00  0.00           H
ATOM   3021  HW2 SOL  1043      28.668  87.356  37.474  1.00  0.00           H
ATOM   3022  OW  SOL  1044       8.797  95.293 132.592  1.00  0.00           O
ATOM   3023  HW1 SOL  1044       8.649  95.129 131.660  1.00  0.00           H
ATOM   3024  HW2 SOL  1044       8.086  95.880 132.847  1.00  0.00           H
ATOM   3025  OW  SOL  1045      82.920  80.413 111.159  1.00  0.00           O
ATOM   3026  HW1 SOL  1045      82.431  81.002 111.734  1.00  0.00           H
ATOM   3027  HW2 SOL  1045      82.249  79.874 110.741  1.00  0.00           H
ATOM   3028  OW  SOL  1046      19.127  48.888  18.682  1.00  0.00           O
ATOM   3029  HW1 SOL  1046      19.439  48.083  18.270  1.00  0.00           H
ATOM   3030  HW2 SOL  1046      19.568  48.909  19.532  1.00  0.00           H
ATOM   3031  OW  SOL  1047     101.400  59.377  45.385  1.00  0.00           O
ATOM   3032  HW1 SOL  1047     100.651  59.302  44.794  1.00  0.00           H
ATOM   3033  HW2 SOL  1047     101.678  60.289  45.305  1.00  0.00           H
ATOM   3034  OW  SOL  1048      10.524   7.558 136.536  1.00  0.00           O
ATOM   3035  HW1 SOL  1048       9.907   6.864 136.305  1.00  0.00           H
ATOM   3036  HW2 SOL  1048      11.384   7.138 136.498  1.00  0.00           H
ATOM   3037  OW  SOL  1049      36.063  87.663  35.298  1.00  0.00           O
ATOM   3038  HW1 SOL  1049      36.961  87.973  35.179  1.00  0.00           H
ATOM   3039  HW2 SOL  1049      36.026  87.382  36.212  1.00  0.00           H
ATOM   3040  OW  SOL  1050     104.804  38.189 123.613  1.00  0.00           O
ATOM   3041  HW1 SOL  1050     104.264  37.633 123.051  1.00  0.00           H
ATOM   3042  HW2 SOL  1050     105.691  38.090 123.267  1.00  0.00           H
ATOM   3043  OW  SOL  1051     106.872  41.822 136.570  1.00  0.00           O
ATOM   3044  HW1 SOL  1051     106.985  42.524 135.929  1.00  0.00           H
ATOM   3045  HW2 SOL  1051     106.746  41.033 136.043  1.00  0.00           H
ATOM   3046  OW  SOL  1052      81.642  86.660 121.962  1.00  0.00           O
ATOM   3047  HW1 SOL  1052      81.213  87.505 121.825  1.00  0.00           H
ATOM   3048  HW2 SOL  1052      82.410  86.865 122.494  1.00  0.00           H
ATOM   3049  OW  SOL  1053      65.453  45.324 122.680  1.00  0.00           O
ATOM   3050  HW1 SOL  1053      65.151  44.874 123.469  1.00  0.00           H
ATOM   3051  HW2 SOL  1053      64.695  45.319 122.095  1.00  0.00           H
ATOM   3052  OW  SOL  1054      38.780  47.703  18.865  1.00  0.00           O
ATOM   3053  HW1 SOL  1054      39.549  48.177  18.548  1.00  0.00           H
ATOM   3054  HW2 SOL  1054      38.527  47.140  18.133  1.00  0.00           H
ATOM   3055  OW  SOL  1055      49.887  61.472 122.422  1.00  0.00           O
ATOM   3056  HW1 SOL  1055      50.420  61.606 123.205  1.00  0.00           H
ATOM   3057  HW2 SOL  1055      49.419  60.654 122.587  1.00  0.00           H
ATOM   3058  OW  SOL  1056      65.381  82.603 112.418  1.00  0.00           O
ATOM   3059  HW1 SOL  1056      65.141  83.359 112.955  1.00  0.00           H
ATOM   3060  HW2 SOL  1056      64.555  82.310 112.033  1.00  0.00           H
ATOM   3061  OW  SOL  1057      52.674   2.837  55.111  1.00  0.00           O
ATOM   3062  HW1 SOL  1057      53.511   3.093  55.496  1.00  0.00           H
ATOM   3063  HW2 SOL  1057      52.273   2.264  55.765  1.00  0.00           H
ATOM   3064  OW  SOL  1058       4.070  64.036 119.887  1.00  0.00           O
ATOM   3065  HW1 SOL  1058       3.141  64.247 119.980  1.00  0.00           H
ATOM   3066  HW2 SOL  1058       4.500  64.886 119.793  1.00  0.00           H
ATOM   3067  OW  SOL  1059      86.575  87.319 100.170  1.00  0.00           O
ATOM   3068  HW1 SOL  1059      86.830  87.992  99.540  1.00  0.00           H
ATOM   3069  HW2 SOL  1059      85.829  87.697 100.637  1.00  0.00           H
ATOM   3070  OW  SOL  1060      67.213  44.199  49.612  1.00  0.00           O
ATOM   3071  HW1 SOL  1060      67.516  44.191  48.704  1.00  0.00           H
ATOM   3072  HW2 SOL  1060      68.001  44.030  50.129  1.00  0.00           H
ATOM   3073  OW  SOL  1061      74.109  13.428  48.579  1.00  0.00           O
ATOM   3074  HW1 SOL  1061      74.516  12.833  47.949  1.00  0.00           H
ATOM   3075  HW2 SOL  1061      74.817  14.011  48.851  1.00  0.00           H
ATOM   3076  OW  SOL  1062       4.444   2.762  43.736  1.00  0.00           O
ATOM   3077  HW1 SOL  1062       4.075   3.520  43.282  1.00  0.00           H
ATOM   3078  HW2 SOL  1062       4.035   2.778  44.601  1.00  0.00           H
ATOM   3079  OW  SOL  1063      37.862  98.550  36.565  1.00  0.00           O
ATOM   3080  HW1 SOL  1063      37.175  99.154  36.283  1.00  0.00           H
ATOM   3081  HW2 SOL  1063      38.257  98.239  35.750  1.00  0.00           H
ATOM   3082  OW  SOL  1064      78.763  26.878  26.388  1.00  0.00           O
ATOM   3083  HW1 SOL  1064      79.119  27.077  27.254  1.00  0.00           H
ATOM   3084  HW2 SOL  1064      79.529  26.844  25.816  1.00  0.00           H
ATOM   3085  OW  SOL  1065      40.147  96.821 139.948  1.00  0.00           O
ATOM   3086  HW1 SOL  1065      40.783  97.327 140.454  1.00  0.00           H
ATOM   3087  HW2 SOL  1065      40.432  96.919 139.039  1.00  0.00           H
ATOM   3088  OW  SOL  1066      57.538  13.477  29.388  1.00  0.00           O
ATOM   3089  HW1 SOL  1066      57.311  12.979  30.174  1.00  0.00           H
ATOM   3090  HW2 SOL  1066      57.139  14.336  29.524  1.00  0.00           H
ATOM   3091  OW  SOL  1067      41.254  90.467  46.336  1.00  0.00           O
ATOM   3092  HW1 SOL  1067      42.129  90.552  46.714  1.00  0.00           H
ATOM   3093  HW2 SOL  1067      41.328  90.867  45.469  1.00  0.00           H
ATOM   3094  OW  SOL  1068      29.476  64.833  37.065  1.00  0.00           O
ATOM   3095  HW1 SOL  1068      30.409  64.937  37.251  1.00  0.00           H
ATOM   3096  HW2 SOL  1068      29.067  64.750  37.927  1.00  0.00           H
ATOM   3097  OW  SOL  1069      67.072  47.637  42.333  1.00  0.00           O
ATOM   3098  HW1 SOL  1069      67.872  48.155  42.427  1.00  0.00           H
ATOM   3099  HW2 SOL  1069      66.450  48.233  41.915  1.00  0.00           H
ATOM   3100  OW  SOL  1070      13.345  18.067  14.916  1.00  0.00           O
ATOM   3101  HW1 SOL  1070      12.395  18.078  15.032  1.00  0.00           H
ATOM   3102  HW2 SOL  1070      13.593  17.153  15.057  1.00  0.00           H
ATOM   3103  OW  SOL  1071      76.765  92.875 120.331  1.00  0.00           O
ATOM   3104  HW1 SOL  1071      77.374  92.153 120.178  1.00  0.00           H
ATOM   3105  HW2 SOL  1071      77.119  93.601 119.818  1.00  0.00           H
ATOM   3106  OW  SOL  1072      99.886  55.523 143.753  1.00  0.00           O
ATOM   3107  HW1 SOL  1072      99.676  54.661 144.113  1.00  0.00           H
ATOM   3108  HW2 SOL  1072      99.295  56.124 144.206  1.00  0.00           H
ATOM   3109  OW  SOL  1073      80.145  81.955 154.417  1.00  0.00           O
ATOM   3110  HW1 SOL  1073      79.758  82.830 154.440  1.00  0.00           H
ATOM   3111  HW2 SOL  1073      81.089  82.109 154.447  1.00  0.00           H
ATOM   3112  OW  SOL  1074      71.257  51.663  38.834  1.00  0.00           O
ATOM   3113  HW1 SOL  1074      71.716  51.154  39.502  1.00  0.00           H
ATOM   3114  HW2 SOL  1074      70.569  51.078  38.516  1.00  0.00           H
ATOM   3115  OW  SOL  1075      94.648   0.361  21.282  1.00  0.00           O
ATOM   3116  HW1 SOL  1075      94.804   0.091  22.187  1.00  0.00           H
ATOM   3117  HW2 SOL  1075      94.157  -0.366  20.897  1.00  0.00           H
ATOM   3118  OW  SOL  1076     101.811  97.606  32.133  1.00  0.00           O
ATOM   3119  HW1 SOL  1076     101.966  98.460  32.537  1.00  0.00           H
ATOM   3120  HW2 SOL  1076     101.197  97.169  32.724  1.00  0.00           H
ATOM   3121  OW  SOL  1077      99.144  77.428  11.552  1.00  0.00           O
ATOM   3122  HW1 SOL  1077     100.077  77.480  11.347  1.00  0.00           H
ATOM   3123  HW2 SOL  1077      98.741  77.090  10.751  1.00  0.00           H
ATOM   3124  OW  SOL  1078      99.436  30.843 125.537  1.00  0.00           O
ATOM   3125  HW1 SOL  1078      99.114  31.733 125.678  1.00  0.00           H
ATOM   3126  HW2 SOL  1078     100.258  30.805 126.026  1.00  0.00           H
ATOM   3127  OW  SOL  1079      21.498  35.985 128.459  1.00  0.00           O
ATOM   3128  HW1 SOL  1079      22.017  35.595 129.163  1.00  0.00           H
ATOM   3129  HW2 SOL  1079      20.720  35.432 128.399  1.00  0.00           H
ATOM   3130  OW  SOL  1080     107.929  14.912 100.056  1.00  0.00           O
ATOM   3131  HW1 SOL  1080     107.700  15.343  99.232  1.00  0.00           H
ATOM   3132  HW2 SOL  1080     107.136  14.972 100.588  1.00  0.00           H
ATOM   3133  OW  SOL  1081      23.066   7.435 151.686  1.00  0.00           O
ATOM   3134  HW1 SOL  1081      23.258   7.824 152.539  1.00  0.00           H
ATOM   3135  HW2 SOL  1081      23.919   7.158 151.351  1.00  0.00           H
ATOM   3136  OW  SOL  1082      35.027  58.303  19.614  1.00  0.00           O
ATOM   3137  HW1 SOL  1082      35.925  57.973  19.581  1.00  0.00           H
ATOM   3138  HW2 SOL  1082      35.119  59.227  19.846  1.00  0.00           H
ATOM   3139  OW  SOL  1083      93.223  97.935 144.693  1.00  0.00           O
ATOM   3140  HW1 SOL  1083      92.861  98.746 145.050  1.00  0.00           H
ATOM   3141  HW2 SOL  1083      93.826  98.223 144.006  1.00  0.00           H
ATOM   3142  OW  SOL  1084      16.257  75.657  35.641  1.00  0.00           O
ATOM   3143  HW1 SOL  1084      15.559  75.943  36.229  1.00  0.00           H
ATOM   3144  HW2 SOL  1084      17.010  76.196  35.883  1.00  0.00           H
ATOM   3145  OW  SOL  1085      55.830  21.279 111.959  1.00  0.00           O
ATOM   3146  HW1 SOL  1085      55.683  22.030 111.385  1.00  0.00           H
ATOM   3147  HW2 SOL  1085      56.331  21.633 112.694  1.00  0.00           H
ATOM   3148  OW  SOL  1086      30.259  85.893  37.634  1.00  0.00           O
ATOM   3149  HW1 SOL  1086      30.740  86.284  36.904  1.00  0.00           H
ATOM   3150  HW2 SOL  1086      29.530  85.430  37.220  1.00  0.00           H
ATOM   3151  OW  SOL  1087      34.474  19.517  19.354  1.00  0.00           O
ATOM   3152  HW1 SOL  1087      33.768  19.375  18.724  1.00  0.00           H
ATOM   3153  HW2 SOL  1087      35.250  19.149  18.932  1.00  0.00           H
ATOM   3154  OW  SOL  1088      43.730  33.326  28.424  1.00  0.00           O
ATOM   3155  HW1 SOL  1088      42.934  33.455  28.939  1.00  0.00           H
ATOM   3156  HW2 SOL  1088      43.617  33.891  27.660  1.00  0.00           H
ATOM   3157  OW  SOL  1089      62.793  83.127 123.044  1.00  0.00           O
ATOM   3158  HW1 SOL  1089      63.462  82.537 122.697  1.00  0.00           H
ATOM   3159  HW2 SOL  1089      62.011  82.934 122.526  1.00  0.00           H
ATOM   3160  OW  SOL  1090      39.356  21.807 152.937  1.00  0.00           O
ATOM   3161  HW1 SOL  1090      38.958  21.834 152.067  1.00  0.00           H
ATOM   3162  HW2 SOL  1090      39.961  21.066 152.901  1.00  0.00           H
ATOM   3163  OW  SOL  1091      96.642  37.213 148.038  1.00  0.00           O
ATOM   3164  HW1 SOL  1091      97.000  37.084 148.916  1.00  0.00           H
ATOM   3165  HW2 SOL  1091      95.700  37.311 148.175  1.00  0.00           H
ATOM   3166  OW  SOL  1092     105.456  80.203  11.863  1.00  0.00           O
ATOM   3167  HW1 SOL  1092     106.357  80.117  11.551  1.00  0.00           H
ATOM   3168  HW2 SOL  1092     105.136  81.007  11.455  1.00  0.00           H
ATOM   3169  OW  SOL  1093      31.587  77.855  26.597  1.00  0.00           O
ATOM   3170  HW1 SOL  1093      30.733  78.074  26.225  1.00  0.00           H
ATOM   3171  HW2 SOL  1093      31.999  78.702  26.766  1.00  0.00           H
ATOM   3172  OW  SOL  1094     105.731  55.332 127.815  1.00  0.00           O
ATOM   3173  HW1 SOL  1094     106.550  55.827 127.810  1.00  0.00           H
ATOM   3174  HW2 SOL  1094     105.877  54.635 128.455  1.00  0.00           H
ATOM   3175  OW  SOL  1095      71.173 100.892 148.580  1.00  0.00           O
ATOM   3176  HW1 SOL  1095      71.448 101.786 148.374  1.00  0.00           H
ATOM   3177  HW2 SOL  1095      70.217 100.935 148.606  1.00  0.00           H
ATOM   3178  OW  SOL  1096      13.405  91.112   6.680  1.00  0.00           O
ATOM   3179  HW1 SOL  1096      13.329  91.568   5.842  1.00  0.00           H
ATOM   3180  HW2 SOL  1096      13.129  91.758   7.331  1.00  0.00           H
ATOM   3181  OW  SOL  1097     102.995  82.856 106.512  1.00  0.00           O
ATOM   3182  HW1 SOL  1097     102.777  83.740 106.219  1.00  0.00           H
ATOM   3183  HW2 SOL  1097     102.258  82.599 107.068  1.00  0.00           H
ATOM   3184  OW  SOL  1098      49.954  32.963  50.669  1.00  0.00           O
ATOM   3185  HW1 SOL  1098      50.221  33.844  50.405  1.00  0.00           H
ATOM   3186  HW2 SOL  1098      50.771  32.525  50.905  1.00  0.00           H
ATOM   3187  OW  SOL  1099      24.869  25.158   9.912  1.00  0.00           O
ATOM   3188  HW1 SOL  1099      24.048  25.008  10.380  1.00  0.00           H
ATOM   3189  HW2 SOL  1099      24.814  24.591   9.142  1.00  0.00           H
ATOM   3190  OW  SOL  1100      76.261  98.593  17.973  1.00  0.00           O
ATOM   3191  HW1 SOL  1100      77.140  98.270  18.171  1.00  0.00           H
ATOM   3192  HW2 SOL  1100      75.988  98.089  17.206  1.00  0.00           H
ATOM   3193  OW  SOL  1101      58.327  28.357  41.482  1.00  0.00           O
ATOM   3194  HW1 SOL  1101      57.442  28.007  41.374  1.00  0.00           H
ATOM   3195  HW2 SOL  1101      58.675  27.900  42.247  1.00  0.00           H
ATOM   3196  OW  SOL  1102      44.773  56.892  28.319  1.00  0.00           O
ATOM   3197  HW1 SOL  1102      44.810  56.609  29.233  1.00  0.00           H
ATOM   3198  HW2 SOL  1102      44.273  56.207  27.876  1.00  0.00           H
ATOM   3199  OW  SOL  1103      38.764   2.909 155.068  1.00  0.00           O
ATOM   3200  HW1 SOL  1103      39.137   3.772 154.889  1.00  0.00           H
ATOM   3201  HW2 SOL  1103      38.744   2.850 156.023  1.00  0.00           H
ATOM   3202  OW  SOL  1104      51.603   6.941  46.677  1.00  0.00           O
ATOM   3203  HW1 SOL  1104      50.815   6.874  46.138  1.00  0.00           H
ATOM   3204  HW2 SOL  1104      51.559   6.184  47.261  1.00  0.00           H
ATOM   3205  OW  SOL  1105      21.989  15.825  48.610  1.00  0.00           O
ATOM   3206  HW1 SOL  1105      22.656  15.155  48.460  1.00  0.00           H
ATOM   3207  HW2 SOL  1105      22.408  16.644  48.347  1.00  0.00           H
ATOM   3208  OW  SOL  1106      41.711  29.121  58.161  1.00  0.00           O
ATOM   3209  HW1 SOL  1106      40.967  28.744  58.631  1.00  0.00           H
ATOM   3210  HW2 SOL  1106      42.479  28.815  58.643  1.00  0.00           H
ATOM   3211  OW  SOL  1107      50.840   5.202 147.824  1.00  0.00           O
ATOM   3212  HW1 SOL  1107      51.711   4.807 147.788  1.00  0.00           H
ATOM   3213  HW2 SOL  1107      50.647   5.441 146.918  1.00  0.00           H
ATOM   3214  OW  SOL  1108      99.922  44.711  16.256  1.00  0.00           O
ATOM   3215  HW1 SOL  1108      99.309  44.184  15.743  1.00  0.00           H
ATOM   3216  HW2 SOL  1108      99.591  45.605  16.181  1.00  0.00           H
ATOM   3217  OW  SOL  1109      44.956  26.377  31.121  1.00  0.00           O
ATOM   3218  HW1 SOL  1109      45.080  27.061  30.462  1.00  0.00           H
ATOM   3219  HW2 SOL  1109      45.786  26.349  31.596  1.00  0.00           H
ATOM   3220  OW  SOL  1110      80.343  70.163 153.925  1.00  0.00           O
ATOM   3221  HW1 SOL  1110      80.505  69.335 153.472  1.00  0.00           H
ATOM   3222  HW2 SOL  1110      81.047  70.225 154.570  1.00  0.00           H
ATOM   3223  OW  SOL  1111      12.940 102.087 111.775  1.00  0.00           O
ATOM   3224  HW1 SOL  1111      13.188 101.805 110.894  1.00  0.00           H
ATOM   3225  HW2 SOL  1111      13.550 101.631 112.354  1.00  0.00           H
ATOM   3226  OW  SOL  1112      52.283 103.428  30.134  1.00  0.00           O
ATOM   3227  HW1 SOL  1112      52.947 103.157  30.767  1.00  0.00           H
ATOM   3228  HW2 SOL  1112      52.748 104.009  29.532  1.00  0.00           H
ATOM   3229  OW  SOL  1113      66.834  12.390 149.966  1.00  0.00           O
ATOM   3230  HW1 SOL  1113      67.193  11.532 149.741  1.00  0.00           H
ATOM   3231  HW2 SOL  1113      67.007  12.932 149.197  1.00  0.00           H
ATOM   3232  OW  SOL  1114      93.746  24.978 111.940  1.00  0.00           O
ATOM   3233  HW1 SOL  1114      93.817  24.238 112.543  1.00  0.00           H
ATOM   3234  HW2 SOL  1114      94.619  25.369 111.936  1.00  0.00           H
ATOM   3235  OW  SOL  1115      22.794  30.240 139.751  1.00  0.00           O
ATOM   3236  HW1 SOL  1115      22.639  31.038 139.246  1.00  0.00           H
ATOM   3237  HW2 SOL  1115      23.353  29.705 139.187  1.00  0.00           H
ATOM   3238  OW  SOL  1116      22.024  83.680 121.658  1.00  0.00           O
ATOM   3239  HW1 SOL  1116      22.122  83.405 120.746  1.00  0.00           H
ATOM   3240  HW2 SOL  1116      21.324  84.333 121.637  1.00  0.00           H
ATOM   3241  OW  SOL  1117      39.324  81.865  11.624  1.00  0.00           O
ATOM   3242  HW1 SOL  1117      38.820  82.562  11.205  1.00  0.00           H
ATOM   3243  HW2 SOL  1117      39.790  81.440  10.904  1.00  0.00           H
ATOM   3244  OW  SOL  1118      37.192  49.145 154.199  1.00  0.00           O
ATOM   3245  HW1 SOL  1118      36.323  48.810 153.977  1.00  0.00           H
ATOM   3246  HW2 SOL  1118      37.265  49.964 153.709  1.00  0.00           H
ATOM   3247  OW  SOL  1119      58.860  50.993 153.310  1.00  0.00           O
ATOM   3248  HW1 SOL  1119      58.088  50.488 153.052  1.00  0.00           H
ATOM   3249  HW2 SOL  1119      59.287  51.218 152.484  1.00  0.00           H
ATOM   3250  OW  SOL  1120      27.272  41.321  19.513  1.00  0.00           O
ATOM   3251  HW1 SOL  1120      27.354  41.074  18.592  1.00  0.00           H
ATOM   3252  HW2 SOL  1120      28.092  41.771  19.715  1.00  0.00           H
ATOM   3253  OW  SOL  1121       5.491  33.451  14.259  1.00  0.00           O
ATOM   3254  HW1 SOL  1121       5.126  33.421  15.143  1.00  0.00           H
ATOM   3255  HW2 SOL  1121       5.322  34.345  13.960  1.00  0.00           H
ATOM   3256  OW  SOL  1122     104.396  68.172 151.400  1.00  0.00           O
ATOM   3257  HW1 SOL  1122     104.232  67.764 152.250  1.00  0.00           H
ATOM   3258  HW2 SOL  1122     105.228  68.632 151.511  1.00  0.00           H
ATOM   3259  OW  SOL  1123      60.285  10.766 114.360  1.00  0.00           O
ATOM   3260  HW1 SOL  1123      60.784  10.885 115.168  1.00  0.00           H
ATOM   3261  HW2 SOL  1123      60.832  10.196 113.821  1.00  0.00           H
ATOM   3262  OW  SOL  1124      73.142  42.321 136.732  1.00  0.00           O
ATOM   3263  HW1 SOL  1124      73.586  41.474 136.775  1.00  0.00           H
ATOM   3264  HW2 SOL  1124      73.830  42.962 136.911  1.00  0.00           H
ATOM   3265  OW  SOL  1125      96.030  49.048  32.187  1.00  0.00           O
ATOM   3266  HW1 SOL  1125      95.640  48.428  32.803  1.00  0.00           H
ATOM   3267  HW2 SOL  1125      96.763  49.434  32.667  1.00  0.00           H
ATOM   3268  OW  SOL  1126       7.804  77.949 112.670  1.00  0.00           O
ATOM   3269  HW1 SOL  1126       8.514  77.542 112.174  1.00  0.00           H
ATOM   3270  HW2 SOL  1126       7.031  77.427 112.456  1.00  0.00           H
ATOM   3271  OW  SOL  1127      47.671 105.049  40.321  1.00  0.00           O
ATOM   3272  HW1 SOL  1127      47.083 105.506  39.719  1.00  0.00           H
ATOM   3273  HW2 SOL  1127      48.027 104.325  39.806  1.00  0.00           H
ATOM   3274  OW  SOL  1128      28.101  84.592  11.772  1.00  0.00           O
ATOM   3275  HW1 SOL  1128      28.856  84.004  11.769  1.00  0.00           H
ATOM   3276  HW2 SOL  1128      27.724  84.503  10.896  1.00  0.00           H
ATOM   3277  OW  SOL  1129      92.233  68.578 130.014  1.00  0.00           O
ATOM   3278  HW1 SOL  1129      92.392  68.535 130.957  1.00  0.00           H
ATOM   3279  HW2 SOL  1129      92.717  69.351 129.724  1.00  0.00           H
ATOM   3280  OW  SOL  1130      72.864  40.865 114.323  1.00  0.00           O
ATOM   3281  HW1 SOL  1130      73.716  40.825 113.889  1.00  0.00           H
ATOM   3282  HW2 SOL  1130      72.437  41.634 113.944  1.00  0.00           H
ATOM   3283  OW  SOL  1131      65.197  57.981  10.237  1.00  0.00           O
ATOM   3284  HW1 SOL  1131      64.895  58.879  10.373  1.00  0.00           H
ATOM   3285  HW2 SOL  1131      64.506  57.570   9.718  1.00  0.00           H
ATOM   3286  OW  SOL  1132      63.025  12.939 107.394  1.00  0.00           O
ATOM   3287  HW1 SOL  1132      62.525  12.948 106.578  1.00  0.00           H
ATOM   3288  HW2 SOL  1132      63.307  12.029 107.492  1.00  0.00           H
ATOM   3289  OW  SOL  1133      76.682  15.096  45.473  1.00  0.00           O
ATOM   3290  HW1 SOL  1133      76.138  14.786  46.198  1.00  0.00           H
ATOM   3291  HW2 SOL  1133      77.257  15.751  45.868  1.00  0.00           H
ATOM   3292  OW  SOL  1134      19.240  77.618 140.464  1.00  0.00           O
ATOM   3293  HW1 SOL  1134      19.290  77.241 141.343  1.00  0.00           H
ATOM   3294  HW2 SOL  1134      20.128  77.536 140.117  1.00  0.00           H
ATOM   3295  OW  SOL  1135      29.942  51.465  34.686  1.00  0.00           O
ATOM   3296  HW1 SOL  1135      29.330  50.734  34.599  1.00  0.00           H
ATOM   3297  HW2 SOL  1135      30.037  51.588  35.631  1.00  0.00           H
ATOM   3298  OW  SOL  1136      26.670  74.402  50.508  1.00  0.00           O
ATOM   3299  HW1 SOL  1136      26.035  74.977  50.082  1.00  0.00           H
ATOM   3300  HW2 SOL  1136      27.517  74.818  50.345  1.00  0.00           H
ATOM   3301  OW  SOL  1137      22.446  24.643  58.043  1.00  0.00           O
ATOM   3302  HW1 SOL  1137      22.754  25.111  58.819  1.00  0.00           H
ATOM   3303  HW2 SOL  1137      21.585  25.020  57.861  1.00  0.00           H
ATOM   3304  OW  SOL  1138      63.361  28.468 138.895  1.00  0.00           O
ATOM   3305  HW1 SOL  1138      63.498  27.527 139.005  1.00  0.00           H
ATOM   3306  HW2 SOL  1138      63.263  28.587 137.950  1.00  0.00           H
ATOM   3307  OW  SOL  1139     105.942  72.532  34.735  1.00  0.00           O
ATOM   3308  HW1 SOL  1139     106.890  72.398  34.761  1.00  0.00           H
ATOM   3309  HW2 SOL  1139     105.750  73.042  35.522  1.00  0.00           H
ATOM   3310  OW  SOL  1140      14.085   0.498 102.719  1.00  0.00           O
ATOM   3311  HW1 SOL  1140      13.511  -0.057 103.247  1.00  0.00           H
ATOM   3312  HW2 SOL  1140      14.830   0.685 103.290  1.00  0.00           H
ATOM   3313  OW  SOL  1141      20.976  50.390 143.337  1.00  0.00           O
ATOM   3314  HW1 SOL  1141      20.179  50.875 143.553  1.00  0.00           H
ATOM   3315  HW2 SOL  1141      20.846  49.527 143.731  1.00  0.00           H
ATOM   3316  OW  SOL  1142       4.199  67.427  36.521  1.00  0.00           O
ATOM   3317  HW1 SOL  1142       3.254  67.321  36.412  1.00  0.00           H
ATOM   3318  HW2 SOL  1142       4.526  66.537  36.653  1.00  0.00           H
ATOM   3319  OW  SOL  1143      10.067 104.949  30.611  1.00  0.00           O
ATOM   3320  HW1 SOL  1143       9.599 104.339  31.181  1.00  0.00           H
ATOM   3321  HW2 SOL  1143      10.782 105.283  31.152  1.00  0.00           H
ATOM   3322  OW  SOL  1144      84.290  87.018  37.414  1.00  0.00           O
ATOM   3323  HW1 SOL  1144      83.588  86.599  37.910  1.00  0.00           H
ATOM   3324  HW2 SOL  1144      85.035  86.424  37.504  1.00  0.00           H
ATOM   3325  OW  SOL  1145      25.030   0.130  41.296  1.00  0.00           O
ATOM   3326  HW1 SOL  1145      25.854   0.528  41.576  1.00  0.00           H
ATOM   3327  HW2 SOL  1145      25.295  -0.626  40.772  1.00  0.00           H
ATOM   3328  OW  SOL  1146      71.606  46.542 132.264  1.00  0.00           O
ATOM   3329  HW1 SOL  1146      70.872  46.103 132.695  1.00  0.00           H
ATOM   3330  HW2 SOL  1146      71.195  47.165 131.665  1.00  0.00           H
ATOM   3331  OW  SOL  1147       9.531  54.557 118.256  1.00  0.00           O
ATOM   3332  HW1 SOL  1147       9.355  53.617 118.300  1.00  0.00           H
ATOM   3333  HW2 SOL  1147      10.383  54.621 117.823  1.00  0.00           H
ATOM   3334  OW  SOL  1148      91.450  83.320  11.341  1.00  0.00           O
ATOM   3335  HW1 SOL  1148      92.244  83.444  11.861  1.00  0.00           H
ATOM   3336  HW2 SOL  1148      91.322  82.372  11.322  1.00  0.00           H
ATOM   3337  OW  SOL  1149      55.328  59.463   2.949  1.00  0.00           O
ATOM   3338  HW1 SOL  1149      55.497  58.620   2.528  1.00  0.00           H
ATOM   3339  HW2 SOL  1149      56.043  59.564   3.578  1.00  0.00           H
ATOM   3340  OW  SOL  1150      46.639  80.707  59.317  1.00  0.00           O
ATOM   3341  HW1 SOL  1150      47.286  80.962  59.975  1.00  0.00           H
ATOM   3342  HW2 SOL  1150      47.084  80.837  58.480  1.00  0.00           H
ATOM   3343  OW  SOL  1151      16.255  15.234 153.696  1.00  0.00           O
ATOM   3344  HW1 SOL  1151      16.019  14.685 152.948  1.00  0.00           H
ATOM   3345  HW2 SOL  1151      16.689  15.994 153.308  1.00  0.00           H
ATOM   3346  OW  SOL  1152      15.767  79.921  20.618  1.00  0.00           O
ATOM   3347  HW1 SOL  1152      15.312  79.302  21.190  1.00  0.00           H
ATOM   3348  HW2 SOL  1152      16.647  79.985  20.988  1.00  0.00           H
ATOM   3349  OW  SOL  1153      78.862  68.848 107.182  1.00  0.00           O
ATOM   3350  HW1 SOL  1153      79.741  68.720 106.824  1.00  0.00           H
ATOM   3351  HW2 SOL  1153      78.926  69.654 107.694  1.00  0.00           H
ATOM   3352  OW  SOL  1154      68.522  18.923 108.452  1.00  0.00           O
ATOM   3353  HW1 SOL  1154      69.135  18.202 108.593  1.00  0.00           H
ATOM   3354  HW2 SOL  1154      67.657  18.518 108.518  1.00  0.00           H
ATOM   3355  OW  SOL  1155      45.100  80.595   6.118  1.00  0.00           O
ATOM   3356  HW1 SOL  1155      45.900  80.839   5.654  1.00  0.00           H
ATOM   3357  HW2 SOL  1155      44.749  81.424   6.443  1.00  0.00           H
ATOM   3358  OW  SOL  1156      63.533   3.585 123.312  1.00  0.00           O
ATOM   3359  HW1 SOL  1156      63.414   2.646 123.460  1.00  0.00           H
ATOM   3360  HW2 SOL  1156      62.783   3.839 122.774  1.00  0.00           H
ATOM   3361  OW  SOL  1157      13.618  37.472 132.344  1.00  0.00           O
ATOM   3362  HW1 SOL  1157      12.729  37.153 132.192  1.00  0.00           H
ATOM   3363  HW2 SOL  1157      13.764  37.341 133.281  1.00  0.00           H
ATOM   3364  OW  SOL  1158     103.332  13.037   2.369  1.00  0.00           O
ATOM   3365  HW1 SOL  1158     103.300  12.483   3.150  1.00  0.00           H
ATOM   3366  HW2 SOL  1158     104.141  13.540   2.464  1.00  0.00           H
ATOM   3367  OW  SOL  1159      59.653  94.527  22.204  1.00  0.00           O
ATOM   3368  HW1 SOL  1159      59.944  95.423  22.372  1.00  0.00           H
ATOM   3369  HW2 SOL  1159      60.450  94.000  22.258  1.00  0.00           H
ATOM   3370  OW  SOL  1160      89.568 100.403 120.696  1.00  0.00           O
ATOM   3371  HW1 SOL  1160      89.430 101.338 120.848  1.00  0.00           H
ATOM   3372  HW2 SOL  1160      88.906  99.972 121.236  1.00  0.00           H
ATOM   3373  OW  SOL  1161      10.127  58.630  40.833  1.00  0.00           O
ATOM   3374  HW1 SOL  1161      11.019  58.586  40.488  1.00  0.00           H
ATOM   3375  HW2 SOL  1161       9.807  57.728  40.787  1.00  0.00           H
ATOM   3376  OW  SOL  1162      85.668  80.685  45.850  1.00  0.00           O
ATOM   3377  HW1 SOL  1162      85.074  80.842  45.116  1.00  0.00           H
ATOM   3378  HW2 SOL  1162      85.597  79.746  46.020  1.00  0.00           H
ATOM   3379  OW  SOL  1163      88.249  97.331   0.690  1.00  0.00           O
ATOM   3380  HW1 SOL  1163      89.164  97.452   0.439  1.00  0.00           H
ATOM   3381  HW2 SOL  1163      87.841  96.925  -0.075  1.00  0.00           H
ATOM   3382  OW  SOL  1164      30.946  98.595 144.022  1.00  0.00           O
ATOM   3383  HW1 SOL  1164      30.821  97.876 144.641  1.00  0.00           H
ATOM   3384  HW2 SOL  1164      31.804  98.429 143.632  1.00  0.00           H
ATOM   3385  OW  SOL  1165      84.963  46.139  10.814  1.00  0.00           O
ATOM   3386  HW1 SOL  1165      84.705  45.471  11.449  1.00  0.00           H
ATOM   3387  HW2 SOL  1165      84.577  46.949  11.148  1.00  0.00           H
ATOM   3388  OW  SOL  1166      88.309   0.395  29.305  1.00  0.00           O
ATOM   3389  HW1 SOL  1166      87.961   0.953  28.610  1.00  0.00           H
ATOM   3390  HW2 SOL  1166      89.096   0.850  29.607  1.00  0.00           H
ATOM   3391  OW  SOL  1167      90.935   8.157  97.192  1.00  0.00           O
ATOM   3392  HW1 SOL  1167      90.841   8.790  96.480  1.00  0.00           H
ATOM   3393  HW2 SOL  1167      91.871   8.159  97.392  1.00  0.00           H
ATOM   3394  OW  SOL  1168      70.081  22.810 145.959  1.00  0.00           O
ATOM   3395  HW1 SOL  1168      69.751  22.204 146.622  1.00  0.00           H
ATOM   3396  HW2 SOL  1168      69.572  22.608 145.175  1.00  0.00           H
ATOM   3397  OW  SOL  1169     106.528  54.098  10.909  1.00  0.00           O
ATOM   3398  HW1 SOL  1169     107.285  54.140  11.494  1.00  0.00           H
ATOM   3399  HW2 SOL  1169     106.294  55.013  10.753  1.00  0.00           H
ATOM   3400  OW  SOL  1170      73.523  42.621 152.041  1.00  0.00           O
ATOM   3401  HW1 SOL  1170      73.102  41.783 151.846  1.00  0.00           H
ATOM   3402  HW2 SOL  1170      74.198  42.406 152.684  1.00  0.00           H
ATOM   3403  OW  SOL  1171      72.340  39.901 151.610  1.00  0.00           O
ATOM   3404  HW1 SOL  1171      71.726  39.684 150.909  1.00  0.00           H
ATOM   3405  HW2 SOL  1171      72.490  39.072 152.063  1.00  0.00           H
ATOM   3406  OW  SOL  1172      44.660  14.469 104.813  1.00  0.00           O
ATOM   3407  HW1 SOL  1172      43.714  14.342 104.885  1.00  0.00           H
ATOM   3408  HW2 SOL  1172      44.891  14.081 103.969  1.00  0.00           H
ATOM   3409  OW  SOL  1173      87.686  17.375 132.915  1.00  0.00           O
ATOM   3410  HW1 SOL  1173      87.325  18.079 132.376  1.00  0.00           H
ATOM   3411  HW2 SOL  1173      87.027  16.682 132.878  1.00  0.00           H
ATOM   3412  OW  SOL  1174     100.166  79.410 119.986  1.00  0.00           O
ATOM   3413  HW1 SOL  1174     100.954  78.877 120.092  1.00  0.00           H
ATOM   3414  HW2 SOL  1174     100.494  80.292 119.811  1.00  0.00           H
ATOM   3415  OW  SOL  1175      13.106  96.341 101.166  1.00  0.00           O
ATOM   3416  HW1 SOL  1175      13.099  96.026 102.070  1.00  0.00           H
ATOM   3417  HW2 SOL  1175      13.217  95.550 100.638  1.00  0.00           H
ATOM   3418  OW  SOL  1176      49.699  60.149 110.548  1.00  0.00           O
ATOM   3419  HW1 SOL  1176      49.859  60.921 111.091  1.00  0.00           H
ATOM   3420  HW2 SOL  1176      48.765  59.967 110.658  1.00  0.00           H
ATOM   3421  OW  SOL  1177     104.459 104.419  16.387  1.00  0.00           O
ATOM   3422  HW1 SOL  1177     104.363 105.305  16.737  1.00  0.00           H
ATOM   3423  HW2 SOL  1177     104.390 104.528  15.438  1.00  0.00           H
ATOM   3424  OW  SOL  1178      62.157  84.171  25.702  1.00  0.00           O
ATOM   3425  HW1 SOL  1178      62.122  84.618  24.856  1.00  0.00           H
ATOM   3426  HW2 SOL  1178      61.546  84.658  26.255  1.00  0.00           H
ATOM   3427  OW  SOL  1179      71.964  99.150  31.392  1.00  0.00           O
ATOM   3428  HW1 SOL  1179      71.124  99.402  31.009  1.00  0.00           H
ATOM   3429  HW2 SOL  1179      72.289  98.455  30.820  1.00  0.00           H
ATOM   3430  OW  SOL  1180      94.229 105.535   2.691  1.00  0.00           O
ATOM   3431  HW1 SOL  1180      94.577 106.419   2.801  1.00  0.00           H
ATOM   3432  HW2 SOL  1180      93.279 105.650   2.684  1.00  0.00           H
ATOM   3433  OW  SOL  1181      99.312  37.109 139.958  1.00  0.00           O
ATOM   3434  HW1 SOL  1181      98.400  36.855 139.817  1.00  0.00           H
ATOM   3435  HW2 SOL  1181      99.263  37.865 140.543  1.00  0.00           H
ATOM   3436  OW  SOL  1182      76.306  49.853 111.614  1.00  0.00           O
ATOM   3437  HW1 SOL  1182      76.125  50.252 112.466  1.00  0.00           H
ATOM   3438  HW2 SOL  1182      76.499  48.938 111.814  1.00  0.00           H
ATOM   3439  OW  SOL  1183      75.954  35.163  13.907  1.00  0.00           O
ATOM   3440  HW1 SOL  1183      75.135  35.491  14.279  1.00  0.00           H
ATOM   3441  HW2 SOL  1183      75.788  35.120  12.965  1.00  0.00           H
ATOM   3442  OW  SOL  1184     101.999  77.485 119.251  1.00  0.00           O
ATOM   3443  HW1 SOL  1184     101.381  77.073 118.648  1.00  0.00           H
ATOM   3444  HW2 SOL  1184     102.861  77.293 118.880  1.00  0.00           H
ATOM   3445  OW  SOL  1185      30.463  92.337  53.649  1.00  0.00           O
ATOM   3446  HW1 SOL  1185      30.733  92.388  54.566  1.00  0.00           H
ATOM   3447  HW2 SOL  1185      31.113  92.858  53.178  1.00  0.00           H
ATOM   3448  OW  SOL  1186      39.074  75.678   4.975  1.00  0.00           O
ATOM   3449  HW1 SOL  1186      38.626  76.015   5.750  1.00  0.00           H
ATOM   3450  HW2 SOL  1186      39.903  76.155   4.950  1.00  0.00           H
ATOM   3451  OW  SOL  1187      29.098  76.897  40.191  1.00  0.00           O
ATOM   3452  HW1 SOL  1187      29.255  77.351  41.020  1.00  0.00           H
ATOM   3453  HW2 SOL  1187      28.197  77.123  39.961  1.00  0.00           H
ATOM   3454  OW  SOL  1188       8.089  43.349 120.463  1.00  0.00           O
ATOM   3455  HW1 SOL  1188       8.653  42.584 120.344  1.00  0.00           H
ATOM   3456  HW2 SOL  1188       7.858  43.334 121.392  1.00  0.00           H
ATOM   3457  OW  SOL  1189      77.972  26.728 113.707  1.00  0.00           O
ATOM   3458  HW1 SOL  1189      77.992  26.235 112.886  1.00  0.00           H
ATOM   3459  HW2 SOL  1189      77.588  27.572 113.470  1.00  0.00           H
ATOM   3460  OW  SOL  1190      89.732  74.864  26.583  1.00  0.00           O
ATOM   3461  HW1 SOL  1190      89.028  74.268  26.326  1.00  0.00           H
ATOM   3462  HW2 SOL  1190      89.611  74.987  27.525  1.00  0.00           H
ATOM   3463  OW  SOL  1191      86.044  19.683  26.468  1.00  0.00           O
ATOM   3464  HW1 SOL  1191      86.765  19.246  26.014  1.00  0.00           H
ATOM   3465  HW2 SOL  1191      85.536  20.096  25.770  1.00  0.00           H
ATOM   3466  OW  SOL  1192       3.956  43.895  20.487  1.00  0.00           O
ATOM   3467  HW1 SOL  1192       4.642  43.547  19.917  1.00  0.00           H
ATOM   3468  HW2 SOL  1192       3.452  43.126  20.753  1.00  0.00           H
ATOM   3469  OW  SOL  1193      17.784  21.369  27.726  1.00  0.00           O
ATOM   3470  HW1 SOL  1193      18.426  21.759  27.133  1.00  0.00           H
ATOM   3471  HW2 SOL  1193      17.675  22.017  28.422  1.00  0.00           H
ATOM   3472  OW  SOL  1194      41.296 101.341 130.387  1.00  0.00           O
ATOM   3473  HW1 SOL  1194      41.762 100.854 129.707  1.00  0.00           H
ATOM   3474  HW2 SOL  1194      40.742 100.686 130.813  1.00  0.00           H
ATOM   3475  OW  SOL  1195      44.228  94.459   6.833  1.00  0.00           O
ATOM   3476  HW1 SOL  1195      44.028  93.740   6.232  1.00  0.00           H
ATOM   3477  HW2 SOL  1195      43.405  94.623   7.293  1.00  0.00           H
ATOM   3478  OW  SOL  1196      95.787  57.529   1.488  1.00  0.00           O
ATOM   3479  HW1 SOL  1196      95.507  57.416   0.580  1.00  0.00           H
ATOM   3480  HW2 SOL  1196      95.107  57.096   2.004  1.00  0.00           H
ATOM   3481  OW  SOL  1197      18.174  97.538  14.836  1.00  0.00           O
ATOM   3482  HW1 SOL  1197      17.764  98.403  14.819  1.00  0.00           H
ATOM   3483  HW2 SOL  1197      18.987  97.668  15.323  1.00  0.00           H
ATOM   3484  OW  SOL  1198      93.355  17.173  41.197  1.00  0.00           O
ATOM   3485  HW1 SOL  1198      93.398  17.880  40.553  1.00  0.00           H
ATOM   3486  HW2 SOL  1198      93.860  16.460  40.804  1.00  0.00           H
ATOM   3487  OW  SOL  1199      60.015  59.193   2.735  1.00  0.00           O
ATOM   3488  HW1 SOL  1199      60.929  59.285   2.468  1.00  0.00           H
ATOM   3489  HW2 SOL  1199      59.523  59.197   1.914  1.00  0.00           H
ATOM   3490  OW  SOL  1200      88.179  27.915  20.093  1.00  0.00           O
ATOM   3491  HW1 SOL  1200      87.441  27.965  20.700  1.00  0.00           H
ATOM   3492  HW2 SOL  1200      87.981  28.566  19.420  1.00  0.00           H
ATOM   3493  OW  SOL  1201      56.898  19.438  18.758  1.00  0.00           O
ATOM   3494  HW1 SOL  1201      57.005  19.897  19.591  1.00  0.00           H
ATOM   3495  HW2 SOL  1201      55.951  19.385  18.633  1.00  0.00           H
ATOM   3496  OW  SOL  1202      99.044  38.996  47.689  1.00  0.00           O
ATOM   3497  HW1 SOL  1202      99.380  38.151  47.393  1.00  0.00           H
ATOM   3498  HW2 SOL  1202      99.535  39.642  47.180  1.00  0.00           H
ATOM   3499  OW  SOL  1203       0.798  11.314  26.023  1.00  0.00           O
ATOM   3500  HW1 SOL  1203       0.500  10.424  26.213  1.00  0.00           H
ATOM   3501  HW2 SOL  1203       0.023  11.860  26.154  1.00  0.00           H
ATOM   3502  OW  SOL  1204      24.446  85.798   6.882  1.00  0.00           O
ATOM   3503  HW1 SOL  1204      23.535  85.942   6.626  1.00  0.00           H
ATOM   3504  HW2 SOL  1204      24.773  85.153   6.255  1.00  0.00           H
ATOM   3505  OW  SOL  1205      56.333  34.402 122.612  1.00  0.00           O
ATOM   3506  HW1 SOL  1205      55.582  34.310 123.198  1.00  0.00           H
ATOM   3507  HW2 SOL  1205      56.033  34.041 121.778  1.00  0.00           H
ATOM   3508  OW  SOL  1206      69.757  74.423  47.048  1.00  0.00           O
ATOM   3509  HW1 SOL  1206      70.221  75.188  46.706  1.00  0.00           H
ATOM   3510  HW2 SOL  1206      70.193  73.675  46.640  1.00  0.00           H
ATOM   3511  OW  SOL  1207      73.242  51.360  41.085  1.00  0.00           O
ATOM   3512  HW1 SOL  1207      73.626  51.991  40.475  1.00  0.00           H
ATOM   3513  HW2 SOL  1207      73.873  51.305  41.803  1.00  0.00           H
ATOM   3514  OW  SOL  1208      58.205  87.166 121.978  1.00  0.00           O
ATOM   3515  HW1 SOL  1208      58.343  87.401 121.061  1.00  0.00           H
ATOM   3516  HW2 SOL  1208      57.489  86.531 121.959  1.00  0.00           H
ATOM   3517  OW  SOL  1209      17.836   9.307  32.250  1.00  0.00           O
ATOM   3518  HW1 SOL  1209      17.220   9.428  31.528  1.00  0.00           H
ATOM   3519  HW2 SOL  1209      17.411   8.671  32.825  1.00  0.00           H
ATOM   3520  OW  SOL  1210      32.074  32.259 148.892  1.00  0.00           O
ATOM   3521  HW1 SOL  1210      32.681  31.520 148.908  1.00  0.00           H
ATOM   3522  HW2 SOL  1210      31.909  32.415 147.962  1.00  0.00           H
ATOM   3523  OW  SOL  1211      70.372  92.411  21.238  1.00  0.00           O
ATOM   3524  HW1 SOL  1211      70.235  92.920  20.439  1.00  0.00           H
ATOM   3525  HW2 SOL  1211      71.298  92.169  21.213  1.00  0.00           H
ATOM   3526  OW  SOL  1212      30.570  90.339 135.016  1.00  0.00           O
ATOM   3527  HW1 SOL  1212      29.700  90.211 134.639  1.00  0.00           H
ATOM   3528  HW2 SOL  1212      30.712  91.285 134.976  1.00  0.00           H
ATOM   3529  OW  SOL  1213      96.428  42.191  14.529  1.00  0.00           O
ATOM   3530  HW1 SOL  1213      96.635  42.714  15.303  1.00  0.00           H
ATOM   3531  HW2 SOL  1213      95.715  42.666  14.101  1.00  0.00           H
ATOM   3532  OW  SOL  1214      72.009  68.256  41.006  1.00  0.00           O
ATOM   3533  HW1 SOL  1214      72.940  68.395  41.183  1.00  0.00           H
ATOM   3534  HW2 SOL  1214      71.632  68.041  41.859  1.00  0.00           H
ATOM   3535  OW  SOL  1215      42.472  40.070 137.511  1.00  0.00           O
ATOM   3536  HW1 SOL  1215      43.005  39.433 137.986  1.00  0.00           H
ATOM   3537  HW2 SOL  1215      43.107  40.672 137.122  1.00  0.00           H
ATOM   3538  OW  SOL  1216      35.549  77.336 134.089  1.00  0.00           O
ATOM   3539  HW1 SOL  1216      34.985  77.224 133.324  1.00  0.00           H
ATOM   3540  HW2 SOL  1216      35.575  76.470 134.496  1.00  0.00           H
ATOM   3541  OW  SOL  1217      25.611  70.341  42.737  1.00  0.00           O
ATOM   3542  HW1 SOL  1217      26.046  71.056  43.202  1.00  0.00           H
ATOM   3543  HW2 SOL  1217      25.254  70.750  41.948  1.00  0.00           H
ATOM   3544  OW  SOL  1218      21.268  92.125 138.694  1.00  0.00           O
ATOM   3545  HW1 SOL  1218      20.942  92.531 139.498  1.00  0.00           H
ATOM   3546  HW2 SOL  1218      21.277  91.187 138.886  1.00  0.00           H
ATOM   3547  OW  SOL  1219       5.272  54.658  38.215  1.00  0.00           O
ATOM   3548  HW1 SOL  1219       5.174  55.413  38.796  1.00  0.00           H
ATOM   3549  HW2 SOL  1219       5.355  53.910  38.806  1.00  0.00           H
ATOM   3550  OW  SOL  1220      71.881  49.580  35.390  1.00  0.00           O
ATOM   3551  HW1 SOL  1220      71.691  48.824  34.835  1.00  0.00           H
ATOM   3552  HW2 SOL  1220      71.195  49.566  36.058  1.00  0.00           H
ATOM   3553  OW  SOL  1221       6.434 105.891  44.125  1.00  0.00           O
ATOM   3554  HW1 SOL  1221       6.223 105.843  45.057  1.00  0.00           H
ATOM   3555  HW2 SOL  1221       7.322 105.539  44.062  1.00  0.00           H
ATOM   3556  OW  SOL  1222      76.141  74.213 151.591  1.00  0.00           O
ATOM   3557  HW1 SOL  1222      76.565  74.433 150.762  1.00  0.00           H
ATOM   3558  HW2 SOL  1222      76.414  73.312 151.768  1.00  0.00           H
ATOM   3559  OW  SOL  1223      22.378  24.133  32.989  1.00  0.00           O
ATOM   3560  HW1 SOL  1223      22.942  24.692  32.454  1.00  0.00           H
ATOM   3561  HW2 SOL  1223      21.489  24.354  32.711  1.00  0.00           H
ATOM   3562  OW  SOL  1224       7.757  57.727 139.805  1.00  0.00           O
ATOM   3563  HW1 SOL  1224       8.119  58.454 139.300  1.00  0.00           H
ATOM   3564  HW2 SOL  1224       7.375  58.139 140.580  1.00  0.00           H
ATOM   3565  OW  SOL  1225      29.804  42.521  58.167  1.00  0.00           O
ATOM   3566  HW1 SOL  1225      30.446  43.087  58.595  1.00  0.00           H
ATOM   3567  HW2 SOL  1225      30.297  41.737  57.925  1.00  0.00           H
ATOM   3568  OW  SOL  1226      86.431  51.179 104.476  1.00  0.00           O
ATOM   3569  HW1 SOL  1226      86.375  52.111 104.687  1.00  0.00           H
ATOM   3570  HW2 SOL  1226      86.451  50.741 105.327  1.00  0.00           H
ATOM   3571  OW  SOL  1227     106.445   1.648  11.814  1.00  0.00           O
ATOM   3572  HW1 SOL  1227     106.392   0.918  11.197  1.00  0.00           H
ATOM   3573  HW2 SOL  1227     105.542   1.954  11.902  1.00  0.00           H
ATOM   3574  OW  SOL  1228       8.323  84.227 100.360  1.00  0.00           O
ATOM   3575  HW1 SOL  1228       8.572  84.930 100.960  1.00  0.00           H
ATOM   3576  HW2 SOL  1228       7.943  84.678  99.606  1.00  0.00           H
ATOM   3577  OW  SOL  1229      63.919  18.153 153.109  1.00  0.00           O
ATOM   3578  HW1 SOL  1229      63.695  18.495 153.974  1.00  0.00           H
ATOM   3579  HW2 SOL  1229      64.868  18.032 153.138  1.00  0.00           H
ATOM   3580  OW  SOL  1230      74.242  86.753  46.278  1.00  0.00           O
ATOM   3581  HW1 SOL  1230      75.063  86.518  45.845  1.00  0.00           H
ATOM   3582  HW2 SOL  1230      74.074  87.654  46.002  1.00  0.00           H
ATOM   3583  OW  SOL  1231      21.046  69.319  20.624  1.00  0.00           O
ATOM   3584  HW1 SOL  1231      21.120  69.875  19.849  1.00  0.00           H
ATOM   3585  HW2 SOL  1231      20.430  68.632  20.369  1.00  0.00           H
ATOM   3586  OW  SOL  1232      16.609  71.220  21.964  1.00  0.00           O
ATOM   3587  HW1 SOL  1232      15.846  70.642  21.993  1.00  0.00           H
ATOM   3588  HW2 SOL  1232      16.257  72.068  21.694  1.00  0.00           H
ATOM   3589  OW  SOL  1233      95.734   1.680 122.895  1.00  0.00           O
ATOM   3590  HW1 SOL  1233      95.175   2.430 122.688  1.00  0.00           H
ATOM   3591  HW2 SOL  1233      95.369   0.960 122.380  1.00  0.00           H
ATOM   3592  OW  SOL  1234       1.482  67.584   1.198  1.00  0.00           O
ATOM   3593  HW1 SOL  1234       2.269  67.045   1.117  1.00  0.00           H
ATOM   3594  HW2 SOL  1234       1.018  67.219   1.951  1.00  0.00           H
ATOM   3595  OW  SOL  1235      42.824 104.531  12.346  1.00  0.00           O
ATOM   3596  HW1 SOL  1235      43.754 104.655  12.537  1.00  0.00           H
ATOM   3597  HW2 SOL  1235      42.780 104.477  11.391  1.00  0.00           H
ATOM   3598  OW  SOL  1236      29.240  27.890  57.585  1.00  0.00           O
ATOM   3599  HW1 SOL  1236      29.011  28.641  58.132  1.00  0.00           H
ATOM   3600  HW2 SOL  1236      30.186  27.796  57.689  1.00  0.00           H
ATOM   3601  OW  SOL  1237       8.106  36.960  22.745  1.00  0.00           O
ATOM   3602  HW1 SOL  1237       8.086  37.850  23.097  1.00  0.00           H
ATOM   3603  HW2 SOL  1237       7.567  36.451  23.350  1.00  0.00           H
ATOM   3604  OW  SOL  1238      87.238  88.059 122.001  1.00  0.00           O
ATOM   3605  HW1 SOL  1238      86.894  87.600 121.235  1.00  0.00           H
ATOM   3606  HW2 SOL  1238      86.738  87.707 122.737  1.00  0.00           H
ATOM   3607  OW  SOL  1239      24.015  15.308 125.173  1.00  0.00           O
ATOM   3608  HW1 SOL  1239      24.289  14.751 125.901  1.00  0.00           H
ATOM   3609  HW2 SOL  1239      24.819  15.475 124.682  1.00  0.00           H
ATOM   3610  OW  SOL  1240       5.870  36.820  10.997  1.00  0.00           O
ATOM   3611  HW1 SOL  1240       6.295  37.405  11.624  1.00  0.00           H
ATOM   3612  HW2 SOL  1240       5.819  35.979  11.451  1.00  0.00           H
ATOM   3613  OW  SOL  1241     107.137  13.207  26.217  1.00  0.00           O
ATOM   3614  HW1 SOL  1241     106.955  14.103  25.933  1.00  0.00           H
ATOM   3615  HW2 SOL  1241     106.517  13.050  26.929  1.00  0.00           H
ATOM   3616  OW  SOL  1242      36.783 105.178 121.894  1.00  0.00           O
ATOM   3617  HW1 SOL  1242      37.096 106.081 121.956  1.00  0.00           H
ATOM   3618  HW2 SOL  1242      35.843 105.239 122.063  1.00  0.00           H
ATOM   3619  OW  SOL  1243      93.611  72.333 154.620  1.00  0.00           O
ATOM   3620  HW1 SOL  1243      94.040  72.326 153.764  1.00  0.00           H
ATOM   3621  HW2 SOL  1243      93.321  73.238 154.735  1.00  0.00           H
ATOM   3622  OW  SOL  1244      37.252  38.744  36.278  1.00  0.00           O
ATOM   3623  HW1 SOL  1244      37.498  37.870  35.976  1.00  0.00           H
ATOM   3624  HW2 SOL  1244      37.600  38.798  37.168  1.00  0.00           H
ATOM   3625  OW  SOL  1245       0.648  40.889 153.538  1.00  0.00           O
ATOM   3626  HW1 SOL  1245       0.391  41.231 154.394  1.00  0.00           H
ATOM   3627  HW2 SOL  1245      -0.179  40.707 153.092  1.00  0.00           H
ATOM   3628  OW  SOL  1246      96.501  83.438  15.906  1.00  0.00           O
ATOM   3629  HW1 SOL  1246      97.187  83.176  15.292  1.00  0.00           H
ATOM   3630  HW2 SOL  1246      96.576  82.816  16.630  1.00  0.00           H
ATOM   3631  OW  SOL  1247      22.002  53.955  99.703  1.00  0.00           O
ATOM   3632  HW1 SOL  1247      21.979  53.294 100.395  1.00  0.00           H
ATOM   3633  HW2 SOL  1247      21.578  53.535  98.955  1.00  0.00           H
ATOM   3634  OW  SOL  1248      36.829  88.612 146.592  1.00  0.00           O
ATOM   3635  HW1 SOL  1248      36.120  87.970 146.640  1.00  0.00           H
ATOM   3636  HW2 SOL  1248      36.969  88.882 147.500  1.00  0.00           H
ATOM   3637  OW  SOL  1249      67.313  35.784 101.142  1.00  0.00           O
ATOM   3638  HW1 SOL  1249      66.949  36.108 101.966  1.00  0.00           H
ATOM   3639  HW2 SOL  1249      68.202  35.507 101.365  1.00  0.00           H
ATOM   3640  OW  SOL  1250      76.588  37.880  35.606  1.00  0.00           O
ATOM   3641  HW1 SOL  1250      76.682  38.261  34.733  1.00  0.00           H
ATOM   3642  HW2 SOL  1250      76.245  38.594  36.144  1.00  0.00           H
ATOM   3643  OW  SOL  1251      42.082  75.767  20.528  1.00  0.00           O
ATOM   3644  HW1 SOL  1251      42.284  75.445  19.650  1.00  0.00           H
ATOM   3645  HW2 SOL  1251      42.143  76.720  20.455  1.00  0.00           H
ATOM   3646  OW  SOL  1252      98.459   5.442 142.876  1.00  0.00           O
ATOM   3647  HW1 SOL  1252      98.140   5.582 143.767  1.00  0.00           H
ATOM   3648  HW2 SOL  1252      98.783   6.298 142.598  1.00  0.00           H
ATOM   3649  OW  SOL  1253      86.816  43.977  39.446  1.00  0.00           O
ATOM   3650  HW1 SOL  1253      85.884  44.058  39.648  1.00  0.00           H
ATOM   3651  HW2 SOL  1253      86.972  43.034  39.406  1.00  0.00           H
ATOM   3652  OW  SOL  1254      27.700  19.571  53.243  1.00  0.00           O
ATOM   3653  HW1 SOL  1254      28.175  20.387  53.402  1.00  0.00           H
ATOM   3654  HW2 SOL  1254      26.781  19.797  53.384  1.00  0.00           H
ATOM   3655  OW  SOL  1255      56.243  56.884  52.409  1.00  0.00           O
ATOM   3656  HW1 SOL  1255      56.408  56.263  51.700  1.00  0.00           H
ATOM   3657  HW2 SOL  1255      56.097  56.335  53.179  1.00  0.00           H
ATOM   3658  OW  SOL  1256     102.407  47.267  23.242  1.00  0.00           O
ATOM   3659  HW1 SOL  1256     102.006  48.059  23.599  1.00  0.00           H
ATOM   3660  HW2 SOL  1256     101.851  47.030  22.500  1.00  0.00           H
ATOM   3661  OW  SOL  1257      58.633   3.736  24.269  1.00  0.00           O
ATOM   3662  HW1 SOL  1257      57.880   4.326  24.321  1.00  0.00           H
ATOM   3663  HW2 SOL  1257      58.308   2.902  24.608  1.00  0.00           H
ATOM   3664  OW  SOL  1258      99.109  83.931  17.815  1.00  0.00           O
ATOM   3665  HW1 SOL  1258      99.357  83.013  17.711  1.00  0.00           H
ATOM   3666  HW2 SOL  1258      99.537  84.205  18.626  1.00  0.00           H
ATOM   3667  OW  SOL  1259     107.395  24.861  12.681  1.00  0.00           O
ATOM   3668  HW1 SOL  1259     108.082  24.928  12.018  1.00  0.00           H
ATOM   3669  HW2 SOL  1259     107.718  25.383  13.415  1.00  0.00           H
ATOM   3670  OW  SOL  1260      89.506  66.952   1.507  1.00  0.00           O
ATOM   3671  HW1 SOL  1260      89.839  67.795   1.198  1.00  0.00           H
ATOM   3672  HW2 SOL  1260      90.275  66.508   1.864  1.00  0.00           H
ATOM   3673  OW  SOL  1261     107.277   4.744 119.254  1.00  0.00           O
ATOM   3674  HW1 SOL  1261     107.693   5.251 118.557  1.00  0.00           H
ATOM   3675  HW2 SOL  1261     106.940   5.403 119.862  1.00  0.00           H
ATOM   3676  OW  SOL  1262      40.807  30.683 149.061  1.00  0.00           O
ATOM   3677  HW1 SOL  1262      40.742  29.979 149.707  1.00  0.00           H
ATOM   3678  HW2 SOL  1262      40.116  30.491 148.428  1.00  0.00           H
ATOM   3679  OW  SOL  1263      34.160  78.189 109.909  1.00  0.00           O
ATOM   3680  HW1 SOL  1263      33.959  77.475 110.514  1.00  0.00           H
ATOM   3681  HW2 SOL  1263      33.835  78.975 110.348  1.00  0.00           H
ATOM   3682  OW  SOL  1264       7.500  96.800 122.127  1.00  0.00           O
ATOM   3683  HW1 SOL  1264       7.120  95.923 122.168  1.00  0.00           H
ATOM   3684  HW2 SOL  1264       6.788  97.382 122.393  1.00  0.00           H
ATOM   3685  OW  SOL  1265      11.234  80.912  24.759  1.00  0.00           O
ATOM   3686  HW1 SOL  1265      10.427  81.161  24.309  1.00  0.00           H
ATOM   3687  HW2 SOL  1265      11.390  81.620  25.384  1.00  0.00           H
ATOM   3688  OW  SOL  1266      26.567  40.955  32.120  1.00  0.00           O
ATOM   3689  HW1 SOL  1266      25.644  40.908  32.371  1.00  0.00           H
ATOM   3690  HW2 SOL  1266      27.001  40.311  32.679  1.00  0.00           H
ATOM   3691  OW  SOL  1267     104.173  57.678 127.661  1.00  0.00           O
ATOM   3692  HW1 SOL  1267     104.768  57.903 128.377  1.00  0.00           H
ATOM   3693  HW2 SOL  1267     104.243  56.726 127.582  1.00  0.00           H
ATOM   3694  OW  SOL  1268      85.274  41.877 153.521  1.00  0.00           O
ATOM   3695  HW1 SOL  1268      84.648  41.778 154.238  1.00  0.00           H
ATOM   3696  HW2 SOL  1268      86.097  42.109 153.951  1.00  0.00           H
ATOM   3697  OW  SOL  1269      95.451  91.321 111.534  1.00  0.00           O
ATOM   3698  HW1 SOL  1269      95.023  90.723 110.921  1.00  0.00           H
ATOM   3699  HW2 SOL  1269      94.917  92.115 111.507  1.00  0.00           H
ATOM   3700  OW  SOL  1270      81.680  10.298  45.875  1.00  0.00           O
ATOM   3701  HW1 SOL  1270      81.384  11.093  46.317  1.00  0.00           H
ATOM   3702  HW2 SOL  1270      81.339   9.583  46.413  1.00  0.00           H
ATOM   3703  OW  SOL  1271      59.214  32.551  44.872  1.00  0.00           O
ATOM   3704  HW1 SOL  1271      59.367  31.877  45.534  1.00  0.00           H
ATOM   3705  HW2 SOL  1271      58.864  32.074  44.119  1.00  0.00           H
ATOM   3706  OW  SOL  1272      31.512  38.479  41.542  1.00  0.00           O
ATOM   3707  HW1 SOL  1272      31.916  37.956  40.850  1.00  0.00           H
ATOM   3708  HW2 SOL  1272      32.143  39.178  41.715  1.00  0.00           H
ATOM   3709  OW  SOL  1273      12.309  21.248  10.206  1.00  0.00           O
ATOM   3710  HW1 SOL  1273      12.343  20.562  10.874  1.00  0.00           H
ATOM   3711  HW2 SOL  1273      13.038  21.046   9.619  1.00  0.00           H
ATOM   3712  OW  SOL  1274     100.384  60.265 107.764  1.00  0.00           O
ATOM   3713  HW1 SOL  1274     101.131  60.824 107.977  1.00  0.00           H
ATOM   3714  HW2 SOL  1274      99.926  60.150 108.597  1.00  0.00           H
ATOM   3715  OW  SOL  1275      20.160  70.941  37.289  1.00  0.00           O
ATOM   3716  HW1 SOL  1275      19.598  71.282  37.985  1.00  0.00           H
ATOM   3717  HW2 SOL  1275      19.551  70.579  36.645  1.00  0.00           H
ATOM   3718  OW  SOL  1276      90.599  38.057  27.224  1.00  0.00           O
ATOM   3719  HW1 SOL  1276      90.868  38.975  27.193  1.00  0.00           H
ATOM   3720  HW2 SOL  1276      90.016  37.951  26.472  1.00  0.00           H
ATOM   3721  OW  SOL  1277      41.231  68.031  33.753  1.00  0.00           O
ATOM   3722  HW1 SOL  1277      41.205  67.093  33.943  1.00  0.00           H
ATOM   3723  HW2 SOL  1277      40.977  68.450  34.575  1.00  0.00           H
ATOM   3724  OW  SOL  1278      80.236  87.626 109.862  1.00  0.00           O
ATOM   3725  HW1 SOL  1278      80.016  88.245 109.166  1.00  0.00           H
ATOM   3726  HW2 SOL  1278      79.800  87.974 110.640  1.00  0.00           H
ATOM   3727  OW  SOL  1279      70.631  78.584 132.260  1.00  0.00           O
ATOM   3728  HW1 SOL  1279      71.287  77.892 132.346  1.00  0.00           H
ATOM   3729  HW2 SOL  1279      70.291  78.702 133.147  1.00  0.00           H
ATOM   3730  OW  SOL  1280      47.016  84.174  17.122  1.00  0.00           O
ATOM   3731  HW1 SOL  1280      47.313  84.775  16.440  1.00  0.00           H
ATOM   3732  HW2 SOL  1280      47.639  84.297  17.839  1.00  0.00           H
ATOM   3733  OW  SOL  1281      72.165  67.845 107.688  1.00  0.00           O
ATOM   3734  HW1 SOL  1281      71.958  67.763 106.757  1.00  0.00           H
ATOM   3735  HW2 SOL  1281      72.966  68.369 107.710  1.00  0.00           H
ATOM   3736  OW  SOL  1282     104.219  99.476 141.725  1.00  0.00           O
ATOM   3737  HW1 SOL  1282     105.006  99.871 142.100  1.00  0.00           H
ATOM   3738  HW2 SOL  1282     103.732 100.213 141.357  1.00  0.00           H
ATOM   3739  OW  SOL  1283     101.842   9.698   5.276  1.00  0.00           O
ATOM   3740  HW1 SOL  1283     101.662   9.119   6.017  1.00  0.00           H
ATOM   3741  HW2 SOL  1283     102.712  10.054   5.455  1.00  0.00           H
ATOM   3742  OW  SOL  1284      60.772  72.051  14.014  1.00  0.00           O
ATOM   3743  HW1 SOL  1284      59.936  72.353  14.368  1.00  0.00           H
ATOM   3744  HW2 SOL  1284      61.411  72.264  14.694  1.00  0.00           H
ATOM   3745  OW  SOL  1285      63.478  26.795  36.154  1.00  0.00           O
ATOM   3746  HW1 SOL  1285      63.537  26.073  35.529  1.00  0.00           H
ATOM   3747  HW2 SOL  1285      63.584  26.380  37.010  1.00  0.00           H
ATOM   3748  OW  SOL  1286     104.401  92.228 145.507  1.00  0.00           O
ATOM   3749  HW1 SOL  1286     104.805  92.576 146.302  1.00  0.00           H
ATOM   3750  HW2 SOL  1286     104.719  92.799 144.807  1.00  0.00           H
ATOM   3751  OW  SOL  1287      61.101  34.859 125.261  1.00  0.00           O
ATOM   3752  HW1 SOL  1287      61.236  35.719 125.658  1.00  0.00           H
ATOM   3753  HW2 SOL  1287      60.180  34.856 125.002  1.00  0.00           H
ATOM   3754  OW  SOL  1288      35.823  82.985  24.422  1.00  0.00           O
ATOM   3755  HW1 SOL  1288      36.737  82.869  24.161  1.00  0.00           H
ATOM   3756  HW2 SOL  1288      35.805  82.739  25.347  1.00  0.00           H
ATOM   3757  OW  SOL  1289      56.150  16.813   0.988  1.00  0.00           O
ATOM   3758  HW1 SOL  1289      55.738  17.645   1.217  1.00  0.00           H
ATOM   3759  HW2 SOL  1289      56.959  16.797   1.500  1.00  0.00           H
ATOM   3760  OW  SOL  1290      97.022  84.173 141.027  1.00  0.00           O
ATOM   3761  HW1 SOL  1290      96.822  85.089 141.221  1.00  0.00           H
ATOM   3762  HW2 SOL  1290      97.690  83.932 141.669  1.00  0.00           H
ATOM   3763  OW  SOL  1291      94.243  59.015 142.711  1.00  0.00           O
ATOM   3764  HW1 SOL  1291      95.086  58.570 142.792  1.00  0.00           H
ATOM   3765  HW2 SOL  1291      93.923  59.089 143.610  1.00  0.00           H
ATOM   3766  OW  SOL  1292      33.429  29.789  25.368  1.00  0.00           O
ATOM   3767  HW1 SOL  1292      33.023  30.443  25.938  1.00  0.00           H
ATOM   3768  HW2 SOL  1292      34.141  30.259  24.934  1.00  0.00           H
ATOM   3769  OW  SOL  1293     101.540  39.256 131.327  1.00  0.00           O
ATOM   3770  HW1 SOL  1293     100.926  39.878 130.938  1.00  0.00           H
ATOM   3771  HW2 SOL  1293     102.239  39.171 130.678  1.00  0.00           H
ATOM   3772  OW  SOL  1294      95.090 104.870  20.904  1.00  0.00           O
ATOM   3773  HW1 SOL  1294      94.238 104.814  21.337  1.00  0.00           H
ATOM   3774  HW2 SOL  1294      95.657 104.291  21.414  1.00  0.00           H
ATOM   3775  OW  SOL  1295      40.892  72.102   4.746  1.00  0.00           O
ATOM   3776  HW1 SOL  1295      41.378  72.745   5.261  1.00  0.00           H
ATOM   3777  HW2 SOL  1295      40.993  71.282   5.230  1.00  0.00           H
ATOM   3778  OW  SOL  1296      33.461  70.024 118.805  1.00  0.00           O
ATOM   3779  HW1 SOL  1296      33.065  69.805 119.648  1.00  0.00           H
ATOM   3780  HW2 SOL  1296      32.838  70.623 118.395  1.00  0.00           H
ATOM   3781  OW  SOL  1297      87.915  32.798   9.942  1.00  0.00           O
ATOM   3782  HW1 SOL  1297      87.923  31.874   9.695  1.00  0.00           H
ATOM   3783  HW2 SOL  1297      88.675  33.173   9.496  1.00  0.00           H
ATOM   3784  OW  SOL  1298      93.696  92.531 130.831  1.00  0.00           O
ATOM   3785  HW1 SOL  1298      93.450  91.606 130.863  1.00  0.00           H
ATOM   3786  HW2 SOL  1298      93.567  92.844 131.727  1.00  0.00           H
ATOM   3787  OW  SOL  1299      53.258  62.971 144.027  1.00  0.00           O
ATOM   3788  HW1 SOL  1299      53.784  62.519 144.686  1.00  0.00           H
ATOM   3789  HW2 SOL  1299      52.393  63.057 144.428  1.00  0.00           H
ATOM   3790  OW  SOL  1300       5.946   4.958 142.911  1.00  0.00           O
ATOM   3791  HW1 SOL  1300       6.539   4.673 143.607  1.00  0.00           H
ATOM   3792  HW2 SOL  1300       6.422   4.774 142.101  1.00  0.00           H
ATOM   3793  OW  SOL  1301      65.631  13.174   4.111  1.00  0.00           O
ATOM   3794  HW1 SOL  1301      65.369  12.284   3.876  1.00  0.00           H
ATOM   3795  HW2 SOL  1301      66.008  13.533   3.308  1.00  0.00           H
ATOM   3796  OW  SOL  1302      41.350  30.188  43.740  1.00  0.00           O
ATOM   3797  HW1 SOL  1302      41.367  31.143  43.792  1.00  0.00           H
ATOM   3798  HW2 SOL  1302      40.633  29.929  44.319  1.00  0.00           H
ATOM   3799  OW  SOL  1303      23.095  24.321 113.940  1.00  0.00           O
ATOM   3800  HW1 SOL  1303      22.902  24.971 114.615  1.00  0.00           H
ATOM   3801  HW2 SOL  1303      22.828  23.487 114.326  1.00  0.00           H
ATOM   3802  OW  SOL  1304      94.802  98.039 137.305  1.00  0.00           O
ATOM   3803  HW1 SOL  1304      94.293  97.603 137.988  1.00  0.00           H
ATOM   3804  HW2 SOL  1304      94.938  98.927 137.635  1.00  0.00           H
ATOM   3805  OW  SOL  1305      24.076  23.017 127.038  1.00  0.00           O
ATOM   3806  HW1 SOL  1305      23.972  22.582 127.884  1.00  0.00           H
ATOM   3807  HW2 SOL  1305      25.021  23.137 126.944  1.00  0.00           H
ATOM   3808  OW  SOL  1306      27.199  89.783 143.867  1.00  0.00           O
ATOM   3809  HW1 SOL  1306      27.000  90.671 144.163  1.00  0.00           H
ATOM   3810  HW2 SOL  1306      26.688  89.677 143.065  1.00  0.00           H
ATOM   3811  OW  SOL  1307      79.697  35.108 154.418  1.00  0.00           O
ATOM   3812  HW1 SOL  1307      80.220  35.413 153.677  1.00  0.00           H
ATOM   3813  HW2 SOL  1307      80.324  35.022 155.136  1.00  0.00           H
ATOM   3814  OW  SOL  1308      43.685  92.231   5.448  1.00  0.00           O
ATOM   3815  HW1 SOL  1308      44.138  91.419   5.222  1.00  0.00           H
ATOM   3816  HW2 SOL  1308      42.909  92.238   4.887  1.00  0.00           H
ATOM   3817  OW  SOL  1309      96.659  71.117 110.856  1.00  0.00           O
ATOM   3818  HW1 SOL  1309      96.397  71.582 110.062  1.00  0.00           H
ATOM   3819  HW2 SOL  1309      96.120  71.501 111.548  1.00  0.00           H
ATOM   3820  OW  SOL  1310      96.254  23.658 116.561  1.00  0.00           O
ATOM   3821  HW1 SOL  1310      95.425  23.910 116.155  1.00  0.00           H
ATOM   3822  HW2 SOL  1310      96.003  23.086 117.287  1.00  0.00           H
ATOM   3823  OW  SOL  1311      56.026  13.349  21.631  1.00  0.00           O
ATOM   3824  HW1 SOL  1311      56.708  13.501  20.977  1.00  0.00           H
ATOM   3825  HW2 SOL  1311      56.504  13.195  22.445  1.00  0.00           H
ATOM   3826  OW  SOL  1312       5.363   2.894 128.893  1.00  0.00           O
ATOM   3827  HW1 SOL  1312       4.773   3.647 128.912  1.00  0.00           H
ATOM   3828  HW2 SOL  1312       6.106   3.185 128.363  1.00  0.00           H
ATOM   3829  OW  SOL  1313      91.311  94.509 147.637  1.00  0.00           O
ATOM   3830  HW1 SOL  1313      91.052  94.614 146.721  1.00  0.00           H
ATOM   3831  HW2 SOL  1313      91.412  93.564 147.751  1.00  0.00           H
ATOM   3832  OW  SOL  1314      31.714  32.065 116.572  1.00  0.00           O
ATOM   3833  HW1 SOL  1314      31.421  31.472 115.881  1.00  0.00           H
ATOM   3834  HW2 SOL  1314      31.157  31.854 117.321  1.00  0.00           H
ATOM   3835  OW  SOL  1315      59.051 100.408   9.248  1.00  0.00           O
ATOM   3836  HW1 SOL  1315      59.143  99.785   8.527  1.00  0.00           H
ATOM   3837  HW2 SOL  1315      59.308 101.250   8.872  1.00  0.00           H
ATOM   3838  OW  SOL  1316      98.597 104.673  24.978  1.00  0.00           O
ATOM   3839  HW1 SOL  1316      98.969 104.631  25.859  1.00  0.00           H
ATOM   3840  HW2 SOL  1316      99.286 104.326  24.410  1.00  0.00           H
ATOM   3841  OW  SOL  1317      68.085  70.223  34.134  1.00  0.00           O
ATOM   3842  HW1 SOL  1317      68.031  70.451  33.206  1.00  0.00           H
ATOM   3843  HW2 SOL  1317      68.921  69.766  34.221  1.00  0.00           H
ATOM   3844  OW  SOL  1318     108.125  39.940 104.985  1.00  0.00           O
ATOM   3845  HW1 SOL  1318     108.970  39.590 105.270  1.00  0.00           H
ATOM   3846  HW2 SOL  1318     107.478  39.348 105.370  1.00  0.00           H
ATOM   3847  OW  SOL  1319     100.831  46.593  51.039  1.00  0.00           O
ATOM   3848  HW1 SOL  1319     101.540  46.154  50.568  1.00  0.00           H
ATOM   3849  HW2 SOL  1319     101.121  46.604  51.952  1.00  0.00           H
ATOM   3850  OW  SOL  1320       1.381  83.073  16.274  1.00  0.00           O
ATOM   3851  HW1 SOL  1320       1.941  82.997  17.047  1.00  0.00           H
ATOM   3852  HW2 SOL  1320       1.366  84.010  16.080  1.00  0.00           H
ATOM   3853  OW  SOL  1321      73.675  31.843  36.633  1.00  0.00           O
ATOM   3854  HW1 SOL  1321      74.130  31.909  35.793  1.00  0.00           H
ATOM   3855  HW2 SOL  1321      73.992  32.593  37.137  1.00  0.00           H
ATOM   3856  OW  SOL  1322      18.820  87.251   8.898  1.00  0.00           O
ATOM   3857  HW1 SOL  1322      18.363  86.416   8.795  1.00  0.00           H
ATOM   3858  HW2 SOL  1322      18.827  87.630   8.019  1.00  0.00           H
ATOM   3859  OW  SOL  1323      97.804  36.861  21.879  1.00  0.00           O
ATOM   3860  HW1 SOL  1323      96.939  36.512  21.666  1.00  0.00           H
ATOM   3861  HW2 SOL  1323      97.834  36.861  22.836  1.00  0.00           H
ATOM   3862  OW  SOL  1324      55.646  74.715  49.952  1.00  0.00           O
ATOM   3863  HW1 SOL  1324      56.249  74.975  50.650  1.00  0.00           H
ATOM   3864  HW2 SOL  1324      54.823  74.528  50.403  1.00  0.00           H
ATOM   3865  OW  SOL  1325      41.217  18.892   7.302  1.00  0.00           O
ATOM   3866  HW1 SOL  1325      41.374  19.118   6.386  1.00  0.00           H
ATOM   3867  HW2 SOL  1325      41.303  19.721   7.772  1.00  0.00           H
ATOM   3868  OW  SOL  1326      77.682   4.679 143.859  1.00  0.00           O
ATOM   3869  HW1 SOL  1326      77.772   3.979 144.507  1.00  0.00           H
ATOM   3870  HW2 SOL  1326      77.175   5.356 144.307  1.00  0.00           H
ATOM   3871  OW  SOL  1327       5.489   3.614 104.542  1.00  0.00           O
ATOM   3872  HW1 SOL  1327       5.221   2.734 104.808  1.00  0.00           H
ATOM   3873  HW2 SOL  1327       4.775   3.924 103.986  1.00  0.00           H
ATOM   3874  OW  SOL  1328      81.207  34.544 148.148  1.00  0.00           O
ATOM   3875  HW1 SOL  1328      80.808  35.243 148.667  1.00  0.00           H
ATOM   3876  HW2 SOL  1328      80.559  33.840 148.156  1.00  0.00           H
ATOM   3877  OW  SOL  1329      52.204  98.876  20.518  1.00  0.00           O
ATOM   3878  HW1 SOL  1329      52.107  98.315  21.287  1.00  0.00           H
ATOM   3879  HW2 SOL  1329      53.135  98.827  20.301  1.00  0.00           H
ATOM   3880  OW  SOL  1330      81.630  54.228 106.488  1.00  0.00           O
ATOM   3881  HW1 SOL  1330      81.484  54.445 105.567  1.00  0.00           H
ATOM   3882  HW2 SOL  1330      80.895  54.632 106.949  1.00  0.00           H
ATOM   3883  OW  SOL  1331      13.542  22.255 111.264  1.00  0.00           O
ATOM   3884  HW1 SOL  1331      13.144  22.272 110.394  1.00  0.00           H
ATOM   3885  HW2 SOL  1331      14.302  21.681 111.169  1.00  0.00           H
ATOM   3886  OW  SOL  1332      11.780  38.665  30.401  1.00  0.00           O
ATOM   3887  HW1 SOL  1332      11.486  37.755  30.360  1.00  0.00           H
ATOM   3888  HW2 SOL  1332      11.096  39.115  30.898  1.00  0.00           H
ATOM   3889  OW  SOL  1333      88.055  77.647  34.977  1.00  0.00           O
ATOM   3890  HW1 SOL  1333      87.859  77.366  35.871  1.00  0.00           H
ATOM   3891  HW2 SOL  1333      87.306  77.348  34.461  1.00  0.00           H
ATOM   3892  OW  SOL  1334      33.675  16.612  29.910  1.00  0.00           O
ATOM   3893  HW1 SOL  1334      34.521  16.757  30.333  1.00  0.00           H
ATOM   3894  HW2 SOL  1334      33.207  16.025  30.505  1.00  0.00           H
ATOM   3895  OW  SOL  1335      15.090  83.852 115.028  1.00  0.00           O
ATOM   3896  HW1 SOL  1335      15.904  83.917 115.529  1.00  0.00           H
ATOM   3897  HW2 SOL  1335      15.086  84.633 114.475  1.00  0.00           H
ATOM   3898  OW  SOL  1336      52.398  32.663 120.656  1.00  0.00           O
ATOM   3899  HW1 SOL  1336      52.578  32.629 121.596  1.00  0.00           H
ATOM   3900  HW2 SOL  1336      51.454  32.518 120.587  1.00  0.00           H
ATOM   3901  OW  SOL  1337     100.514  30.398 129.940  1.00  0.00           O
ATOM   3902  HW1 SOL  1337     100.355  30.716 130.829  1.00  0.00           H
ATOM   3903  HW2 SOL  1337      99.720  30.630 129.457  1.00  0.00           H
ATOM   3904  OW  SOL  1338      62.931  67.701 137.946  1.00  0.00           O
ATOM   3905  HW1 SOL  1338      63.520  67.397 138.637  1.00  0.00           H
ATOM   3906  HW2 SOL  1338      62.709  66.910 137.455  1.00  0.00           H
ATOM   3907  OW  SOL  1339      97.490  26.033  16.207  1.00  0.00           O
ATOM   3908  HW1 SOL  1339      97.884  26.194  15.349  1.00  0.00           H
ATOM   3909  HW2 SOL  1339      97.356  25.086  16.236  1.00  0.00           H
ATOM   3910  OW  SOL  1340     101.369  79.055 153.850  1.00  0.00           O
ATOM   3911  HW1 SOL  1340     100.647  78.915 153.238  1.00  0.00           H
ATOM   3912  HW2 SOL  1340     101.295  79.975 154.103  1.00  0.00           H
ATOM   3913  OW  SOL  1341      69.751  79.988  55.136  1.00  0.00           O
ATOM   3914  HW1 SOL  1341      69.281  80.483  55.806  1.00  0.00           H
ATOM   3915  HW2 SOL  1341      70.669  80.035  55.403  1.00  0.00           H
ATOM   3916  OW  SOL  1342       1.966  61.885 131.245  1.00  0.00           O
ATOM   3917  HW1 SOL  1342       1.745  61.317 130.507  1.00  0.00           H
ATOM   3918  HW2 SOL  1342       1.629  61.423 132.012  1.00  0.00           H
ATOM   3919  OW  SOL  1343      26.431  63.803  13.739  1.00  0.00           O
ATOM   3920  HW1 SOL  1343      27.193  64.344  13.532  1.00  0.00           H
ATOM   3921  HW2 SOL  1343      26.261  63.973  14.666  1.00  0.00           H
ATOM   3922  OW  SOL  1344      37.798  57.078  13.402  1.00  0.00           O
ATOM   3923  HW1 SOL  1344      38.232  57.859  13.057  1.00  0.00           H
ATOM   3924  HW2 SOL  1344      38.366  56.353  13.141  1.00  0.00           H
ATOM   3925  OW  SOL  1345      89.569  80.515  31.613  1.00  0.00           O
ATOM   3926  HW1 SOL  1345      90.028  80.124  30.870  1.00  0.00           H
ATOM   3927  HW2 SOL  1345      90.200  80.477  32.332  1.00  0.00           H
ATOM   3928  OW  SOL  1346      14.972  95.627  29.512  1.00  0.00           O
ATOM   3929  HW1 SOL  1346      15.265  95.741  30.416  1.00  0.00           H
ATOM   3930  HW2 SOL  1346      15.163  96.466  29.091  1.00  0.00           H
ATOM   3931  OW  SOL  1347      74.405  77.914  43.397  1.00  0.00           O
ATOM   3932  HW1 SOL  1347      74.911  78.704  43.588  1.00  0.00           H
ATOM   3933  HW2 SOL  1347      75.010  77.354  42.910  1.00  0.00           H
ATOM   3934  OW  SOL  1348      88.017  25.366  56.907  1.00  0.00           O
ATOM   3935  HW1 SOL  1348      88.323  26.181  56.509  1.00  0.00           H
ATOM   3936  HW2 SOL  1348      87.958  24.749  56.177  1.00  0.00           H
ATOM   3937  OW  SOL  1349       0.176   2.805   7.331  1.00  0.00           O
ATOM   3938  HW1 SOL  1349       0.003   3.299   8.132  1.00  0.00           H
ATOM   3939  HW2 SOL  1349       0.696   2.054   7.619  1.00  0.00           H
ATOM   3940  OW  SOL  1350      49.753  94.913 122.042  1.00  0.00           O
ATOM   3941  HW1 SOL  1350      48.904  95.316 122.227  1.00  0.00           H
ATOM   3942  HW2 SOL  1350      50.389  95.489 122.465  1.00  0.00           H
ATOM   3943  OW  SOL  1351      27.786  77.515 118.965  1.00  0.00           O
ATOM   3944  HW1 SOL  1351      27.428  78.371 119.199  1.00  0.00           H
ATOM   3945  HW2 SOL  1351      27.703  76.994 119.764  1.00  0.00           H
ATOM   3946  OW  SOL  1352       7.012   7.471  24.576  1.00  0.00           O
ATOM   3947  HW1 SOL  1352       7.185   6.606  24.947  1.00  0.00           H
ATOM   3948  HW2 SOL  1352       7.037   8.064  25.327  1.00  0.00           H
ATOM   3949  OW  SOL  1353     104.661  73.547  94.802  1.00  0.00           O
ATOM   3950  HW1 SOL  1353     105.016  73.229  95.632  1.00  0.00           H
ATOM   3951  HW2 SOL  1353     105.232  74.278  94.562  1.00  0.00           H
ATOM   3952  OW  SOL  1354      67.852  97.255 118.702  1.00  0.00           O
ATOM   3953  HW1 SOL  1354      68.405  96.509 118.935  1.00  0.00           H
ATOM   3954  HW2 SOL  1354      68.409  97.803 118.148  1.00  0.00           H
ATOM   3955  OW  SOL  1355      69.132  72.285 137.755  1.00  0.00           O
ATOM   3956  HW1 SOL  1355      68.957  73.175 137.449  1.00  0.00           H
ATOM   3957  HW2 SOL  1355      68.337  72.034 138.226  1.00  0.00           H
ATOM   3958  OW  SOL  1356      23.243 107.839  23.774  1.00  0.00           O
ATOM   3959  HW1 SOL  1356      23.151 108.535  23.123  1.00  0.00           H
ATOM   3960  HW2 SOL  1356      24.116 107.969  24.143  1.00  0.00           H
ATOM   3961  OW  SOL  1357      92.225   8.810  25.775  1.00  0.00           O
ATOM   3962  HW1 SOL  1357      91.313   9.030  25.582  1.00  0.00           H
ATOM   3963  HW2 SOL  1357      92.683   8.937  24.944  1.00  0.00           H
ATOM   3964  OW  SOL  1358      79.609  86.648 131.324  1.00  0.00           O
ATOM   3965  HW1 SOL  1358      79.087  87.329 130.899  1.00  0.00           H
ATOM   3966  HW2 SOL  1358      80.515  86.943 131.225  1.00  0.00           H
ATOM   3967  OW  SOL  1359       0.601   1.670  37.198  1.00  0.00           O
ATOM   3968  HW1 SOL  1359       0.848   1.011  36.549  1.00  0.00           H
ATOM   3969  HW2 SOL  1359       1.385   1.787  37.733  1.00  0.00           H
ATOM   3970  OW  SOL  1360      55.797  94.593  58.819  1.00  0.00           O
ATOM   3971  HW1 SOL  1360      56.036  95.395  58.354  1.00  0.00           H
ATOM   3972  HW2 SOL  1360      56.376  93.923  58.455  1.00  0.00           H
ATOM   3973  OW  SOL  1361      89.061   1.949 100.187  1.00  0.00           O
ATOM   3974  HW1 SOL  1361      88.323   1.739  99.615  1.00  0.00           H
ATOM   3975  HW2 SOL  1361      89.631   1.182 100.136  1.00  0.00           H
ATOM   3976  OW  SOL  1362       3.293  98.573 126.852  1.00  0.00           O
ATOM   3977  HW1 SOL  1362       2.442  98.816 126.487  1.00  0.00           H
ATOM   3978  HW2 SOL  1362       3.930  98.976 126.262  1.00  0.00           H
ATOM   3979  OW  SOL  1363      45.010  81.953 125.911  1.00  0.00           O
ATOM   3980  HW1 SOL  1363      45.748  82.390 125.487  1.00  0.00           H
ATOM   3981  HW2 SOL  1363      44.414  81.737 125.193  1.00  0.00           H
ATOM   3982  OW  SOL  1364      19.111  28.934 102.800  1.00  0.00           O
ATOM   3983  HW1 SOL  1364      18.415  29.587 102.867  1.00  0.00           H
ATOM   3984  HW2 SOL  1364      19.577  29.162 101.995  1.00  0.00           H
ATOM   3985  OW  SOL  1365      71.686  96.275  18.138  1.00  0.00           O
ATOM   3986  HW1 SOL  1365      72.126  95.965  18.929  1.00  0.00           H
ATOM   3987  HW2 SOL  1365      72.305  96.890  17.745  1.00  0.00           H
ATOM   3988  OW  SOL  1366      76.893  34.804 109.323  1.00  0.00           O
ATOM   3989  HW1 SOL  1366      76.287  35.209 108.702  1.00  0.00           H
ATOM   3990  HW2 SOL  1366      76.608  35.123 110.179  1.00  0.00           H
ATOM   3991  OW  SOL  1367      47.972  81.341  51.975  1.00  0.00           O
ATOM   3992  HW1 SOL  1367      48.000  80.764  51.212  1.00  0.00           H
ATOM   3993  HW2 SOL  1367      47.063  81.638  52.018  1.00  0.00           H
ATOM   3994  OW  SOL  1368      34.903  46.076 128.839  1.00  0.00           O
ATOM   3995  HW1 SOL  1368      34.908  45.228 129.282  1.00  0.00           H
ATOM   3996  HW2 SOL  1368      34.607  46.694 129.507  1.00  0.00           H
ATOM   3997  OW  SOL  1369     107.094  78.657 132.865  1.00  0.00           O
ATOM   3998  HW1 SOL  1369     107.474  78.243 133.641  1.00  0.00           H
ATOM   3999  HW2 SOL  1369     106.706  79.468 133.192  1.00  0.00           H
ATOM   4000  OW  SOL  1370       8.505  88.164   3.890  1.00  0.00           O
ATOM   4001  HW1 SOL  1370       9.179  88.138   3.210  1.00  0.00           H
ATOM   4002  HW2 SOL  1370       8.271  89.090   3.960  1.00  0.00           H
ATOM   4003  OW  SOL  1371      25.303  74.394  24.414  1.00  0.00           O
ATOM   4004  HW1 SOL  1371      25.513  74.011  23.562  1.00  0.00           H
ATOM   4005  HW2 SOL  1371      25.074  75.303  24.219  1.00  0.00           H
ATOM   4006  OW  SOL  1372      26.542  97.127 129.278  1.00  0.00           O
ATOM   4007  HW1 SOL  1372      25.648  97.415 129.094  1.00  0.00           H
ATOM   4008  HW2 SOL  1372      26.831  96.707 128.468  1.00  0.00           H
ATOM   4009  OW  SOL  1373      27.819   4.918 149.647  1.00  0.00           O
ATOM   4010  HW1 SOL  1373      27.921   4.089 150.113  1.00  0.00           H
ATOM   4011  HW2 SOL  1373      28.340   4.812 148.851  1.00  0.00           H
ATOM   4012  OW  SOL  1374      73.509  85.226 139.169  1.00  0.00           O
ATOM   4013  HW1 SOL  1374      73.602  86.020 138.642  1.00  0.00           H
ATOM   4014  HW2 SOL  1374      74.239  85.261 139.787  1.00  0.00           H
ATOM   4015  OW  SOL  1375      78.928  21.357 123.546  1.00  0.00           O
ATOM   4016  HW1 SOL  1375      79.256  21.657 124.394  1.00  0.00           H
ATOM   4017  HW2 SOL  1375      79.423  21.866 122.904  1.00  0.00           H
ATOM   4018  OW  SOL  1376     105.901  52.628 129.490  1.00  0.00           O
ATOM   4019  HW1 SOL  1376     105.887  51.686 129.661  1.00  0.00           H
ATOM   4020  HW2 SOL  1376     106.777  52.907 129.756  1.00  0.00           H
ATOM   4021  OW  SOL  1377       9.852  37.184 108.362  1.00  0.00           O
ATOM   4022  HW1 SOL  1377       9.077  36.929 107.861  1.00  0.00           H
ATOM   4023  HW2 SOL  1377      10.410  37.634 107.728  1.00  0.00           H
ATOM   4024  OW  SOL  1378      94.488  42.251  58.142  1.00  0.00           O
ATOM   4025  HW1 SOL  1378      95.061  42.778  57.584  1.00  0.00           H
ATOM   4026  HW2 SOL  1378      95.029  42.029  58.899  1.00  0.00           H
ATOM   4027  OW  SOL  1379      47.021   9.352 121.787  1.00  0.00           O
ATOM   4028  HW1 SOL  1379      46.312   9.346 121.144  1.00  0.00           H
ATOM   4029  HW2 SOL  1379      46.688   9.887 122.507  1.00  0.00           H
ATOM   4030  OW  SOL  1380      29.037  70.599 151.837  1.00  0.00           O
ATOM   4031  HW1 SOL  1380      29.870  70.336 151.446  1.00  0.00           H
ATOM   4032  HW2 SOL  1380      29.166  71.516 152.081  1.00  0.00           H
ATOM   4033  OW  SOL  1381      53.415 103.716 146.719  1.00  0.00           O
ATOM   4034  HW1 SOL  1381      54.352 103.758 146.527  1.00  0.00           H
ATOM   4035  HW2 SOL  1381      53.368 103.620 147.670  1.00  0.00           H
ATOM   4036  OW  SOL  1382     105.635 103.260 150.151  1.00  0.00           O
ATOM   4037  HW1 SOL  1382     106.388 103.782 149.875  1.00  0.00           H
ATOM   4038  HW2 SOL  1382     105.551 103.435 151.088  1.00  0.00           H
ATOM   4039  OW  SOL  1383       3.821 103.416 115.268  1.00  0.00           O
ATOM   4040  HW1 SOL  1383       2.888 103.580 115.133  1.00  0.00           H
ATOM   4041  HW2 SOL  1383       3.856 102.549 115.671  1.00  0.00           H
ATOM   4042  OW  SOL  1384     106.163  39.587 153.821  1.00  0.00           O
ATOM   4043  HW1 SOL  1384     106.080  40.409 154.305  1.00  0.00           H
ATOM   4044  HW2 SOL  1384     105.553  39.678 153.088  1.00  0.00           H
ATOM   4045  OW  SOL  1385      64.239 100.957 128.921  1.00  0.00           O
ATOM   4046  HW1 SOL  1385      63.992 101.427 128.125  1.00  0.00           H
ATOM   4047  HW2 SOL  1385      64.350 100.049 128.639  1.00  0.00           H
ATOM   4048  OW  SOL  1386      92.150 107.105 152.730  1.00  0.00           O
ATOM   4049  HW1 SOL  1386      91.994 106.540 153.487  1.00  0.00           H
ATOM   4050  HW2 SOL  1386      91.277 107.395 152.464  1.00  0.00           H
ATOM   4051  OW  SOL  1387      64.203  82.434  38.243  1.00  0.00           O
ATOM   4052  HW1 SOL  1387      65.029  82.821  37.953  1.00  0.00           H
ATOM   4053  HW2 SOL  1387      63.580  82.649  37.549  1.00  0.00           H
ATOM   4054  OW  SOL  1388       3.676  57.398  13.404  1.00  0.00           O
ATOM   4055  HW1 SOL  1388       4.066  58.051  12.822  1.00  0.00           H
ATOM   4056  HW2 SOL  1388       4.267  56.647  13.352  1.00  0.00           H
ATOM   4057  OW  SOL  1389       9.164  83.743  40.229  1.00  0.00           O
ATOM   4058  HW1 SOL  1389       9.343  84.597  40.623  1.00  0.00           H
ATOM   4059  HW2 SOL  1389       8.588  83.936  39.489  1.00  0.00           H
ATOM   4060  OW  SOL  1390      21.114  77.918  36.241  1.00  0.00           O
ATOM   4061  HW1 SOL  1390      22.018  78.113  35.994  1.00  0.00           H
ATOM   4062  HW2 SOL  1390      20.821  77.275  35.596  1.00  0.00           H
ATOM   4063  OW  SOL  1391      18.417  46.826 123.612  1.00  0.00           O
ATOM   4064  HW1 SOL  1391      18.921  47.585 123.317  1.00  0.00           H
ATOM   4065  HW2 SOL  1391      17.981  47.124 124.411  1.00  0.00           H
ATOM   4066  OW  SOL  1392      53.660  89.595  51.731  1.00  0.00           O
ATOM   4067  HW1 SOL  1392      52.813  89.220  51.486  1.00  0.00           H
ATOM   4068  HW2 SOL  1392      53.946  90.070  50.951  1.00  0.00           H
ATOM   4069  OW  SOL  1393      11.417  32.501  57.774  1.00  0.00           O
ATOM   4070  HW1 SOL  1393      11.349  33.455  57.809  1.00  0.00           H
ATOM   4071  HW2 SOL  1393      12.300  32.311  58.089  1.00  0.00           H
ATOM   4072  OW  SOL  1394      59.568  96.426  18.165  1.00  0.00           O
ATOM   4073  HW1 SOL  1394      59.486  97.305  18.535  1.00  0.00           H
ATOM   4074  HW2 SOL  1394      59.511  96.559  17.218  1.00  0.00           H
ATOM   4075  OW  SOL  1395      38.783  87.496 124.825  1.00  0.00           O
ATOM   4076  HW1 SOL  1395      38.312  88.230 124.431  1.00  0.00           H
ATOM   4077  HW2 SOL  1395      38.521  86.736 124.306  1.00  0.00           H
ATOM   4078  OW  SOL  1396      86.605  23.813 138.989  1.00  0.00           O
ATOM   4079  HW1 SOL  1396      85.681  23.729 138.755  1.00  0.00           H
ATOM   4080  HW2 SOL  1396      86.915  22.912 139.071  1.00  0.00           H
ATOM   4081  OW  SOL  1397      62.188 107.341 131.818  1.00  0.00           O
ATOM   4082  HW1 SOL  1397      62.864 106.685 131.990  1.00  0.00           H
ATOM   4083  HW2 SOL  1397      62.467 107.765 131.006  1.00  0.00           H
ATOM   4084  OW  SOL  1398      34.740  41.910  88.708  1.00  0.00           O
ATOM   4085  HW1 SOL  1398      34.175  41.643  87.983  1.00  0.00           H
ATOM   4086  HW2 SOL  1398      35.306  42.586  88.335  1.00  0.00           H
ATOM   4087  OW  SOL  1399      62.601  23.333 124.384  1.00  0.00           O
ATOM   4088  HW1 SOL  1399      63.427  23.699 124.701  1.00  0.00           H
ATOM   4089  HW2 SOL  1399      62.862  22.604 123.822  1.00  0.00           H
ATOM   4090  OW  SOL  1400      51.786  30.656 151.202  1.00  0.00           O
ATOM   4091  HW1 SOL  1400      50.920  30.282 151.036  1.00  0.00           H
ATOM   4092  HW2 SOL  1400      51.968  30.444 152.117  1.00  0.00           H
ATOM   4093  OW  SOL  1401      17.804   5.877  53.317  1.00  0.00           O
ATOM   4094  HW1 SOL  1401      18.173   5.019  53.527  1.00  0.00           H
ATOM   4095  HW2 SOL  1401      18.522   6.491  53.470  1.00  0.00           H
ATOM   4096  OW  SOL  1402      85.226 105.304 150.806  1.00  0.00           O
ATOM   4097  HW1 SOL  1402      85.038 104.463 151.222  1.00  0.00           H
ATOM   4098  HW2 SOL  1402      84.962 105.958 151.453  1.00  0.00           H
ATOM   4099  OW  SOL  1403      87.411  68.406 142.349  1.00  0.00           O
ATOM   4100  HW1 SOL  1403      88.262  68.782 142.573  1.00  0.00           H
ATOM   4101  HW2 SOL  1403      87.179  68.816 141.515  1.00  0.00           H
ATOM   4102  OW  SOL  1404     104.114  68.767  36.409  1.00  0.00           O
ATOM   4103  HW1 SOL  1404     104.557  68.935  37.241  1.00  0.00           H
ATOM   4104  HW2 SOL  1404     103.772  69.620  36.143  1.00  0.00           H
ATOM   4105  OW  SOL  1405      27.355  55.560  51.151  1.00  0.00           O
ATOM   4106  HW1 SOL  1405      26.828  54.909  51.614  1.00  0.00           H
ATOM   4107  HW2 SOL  1405      26.755  56.290  50.996  1.00  0.00           H
ATOM   4108  OW  SOL  1406      31.032   6.871  16.328  1.00  0.00           O
ATOM   4109  HW1 SOL  1406      30.394   6.580  16.981  1.00  0.00           H
ATOM   4110  HW2 SOL  1406      30.506   7.080  15.556  1.00  0.00           H
ATOM   4111  OW  SOL  1407      19.943  81.941 108.507  1.00  0.00           O
ATOM   4112  HW1 SOL  1407      19.835  82.841 108.200  1.00  0.00           H
ATOM   4113  HW2 SOL  1407      19.075  81.688 108.819  1.00  0.00           H
ATOM   4114  OW  SOL  1408      25.472  71.742 133.467  1.00  0.00           O
ATOM   4115  HW1 SOL  1408      26.352  71.368 133.415  1.00  0.00           H
ATOM   4116  HW2 SOL  1408      24.932  71.038 133.824  1.00  0.00           H
ATOM   4117  OW  SOL  1409      41.759  29.966  38.250  1.00  0.00           O
ATOM   4118  HW1 SOL  1409      41.849  30.099  39.193  1.00  0.00           H
ATOM   4119  HW2 SOL  1409      40.850  30.197  38.060  1.00  0.00           H
ATOM   4120  OW  SOL  1410       5.881  87.658   3.459  1.00  0.00           O
ATOM   4121  HW1 SOL  1410       6.003  87.283   4.331  1.00  0.00           H
ATOM   4122  HW2 SOL  1410       6.751  87.969   3.208  1.00  0.00           H
ATOM   4123  OW  SOL  1411      51.665  96.980  14.175  1.00  0.00           O
ATOM   4124  HW1 SOL  1411      52.191  96.242  13.867  1.00  0.00           H
ATOM   4125  HW2 SOL  1411      50.840  96.585  14.456  1.00  0.00           H
ATOM   4126  OW  SOL  1412      92.557  83.077  27.656  1.00  0.00           O
ATOM   4127  HW1 SOL  1412      92.212  83.765  28.225  1.00  0.00           H
ATOM   4128  HW2 SOL  1412      92.658  83.500  26.803  1.00  0.00           H
ATOM   4129  OW  SOL  1413     100.711   4.951   8.190  1.00  0.00           O
ATOM   4130  HW1 SOL  1413      99.881   4.508   8.010  1.00  0.00           H
ATOM   4131  HW2 SOL  1413     100.466   5.723   8.699  1.00  0.00           H
ATOM   4132  OW  SOL  1414     102.457  17.024  18.363  1.00  0.00           O
ATOM   4133  HW1 SOL  1414     101.963  16.248  18.628  1.00  0.00           H
ATOM   4134  HW2 SOL  1414     102.032  17.748  18.823  1.00  0.00           H
ATOM   4135  OW  SOL  1415     106.312   7.534 133.375  1.00  0.00           O
ATOM   4136  HW1 SOL  1415     105.659   8.194 133.141  1.00  0.00           H
ATOM   4137  HW2 SOL  1415     106.247   7.460 134.327  1.00  0.00           H
ATOM   4138  OW  SOL  1416      63.582  95.272 124.592  1.00  0.00           O
ATOM   4139  HW1 SOL  1416      63.666  94.749 123.795  1.00  0.00           H
ATOM   4140  HW2 SOL  1416      63.592  94.631 125.303  1.00  0.00           H
ATOM   4141  OW  SOL  1417      66.941  60.982 119.746  1.00  0.00           O
ATOM   4142  HW1 SOL  1417      66.940  61.786 120.265  1.00  0.00           H
ATOM   4143  HW2 SOL  1417      67.688  60.484 120.077  1.00  0.00           H
ATOM   4144  OW  SOL  1418      16.404  91.927  14.047  1.00  0.00           O
ATOM   4145  HW1 SOL  1418      16.555  91.105  14.513  1.00  0.00           H
ATOM   4146  HW2 SOL  1418      15.804  92.416  14.611  1.00  0.00           H
ATOM   4147  OW  SOL  1419      64.730  90.674 132.981  1.00  0.00           O
ATOM   4148  HW1 SOL  1419      64.796  89.756 132.716  1.00  0.00           H
ATOM   4149  HW2 SOL  1419      64.043  90.683 133.647  1.00  0.00           H
ATOM   4150  OW  SOL  1420      68.501   0.063  99.318  1.00  0.00           O
ATOM   4151  HW1 SOL  1420      69.129   0.416  99.949  1.00  0.00           H
ATOM   4152  HW2 SOL  1420      69.010  -0.554  98.793  1.00  0.00           H
ATOM   4153  OW  SOL  1421      81.775  84.122  96.974  1.00  0.00           O
ATOM   4154  HW1 SOL  1421      82.365  83.952  97.709  1.00  0.00           H
ATOM   4155  HW2 SOL  1421      82.343  84.472  96.287  1.00  0.00           H
ATOM   4156  OW  SOL  1422      42.909  66.693 128.584  1.00  0.00           O
ATOM   4157  HW1 SOL  1422      42.301  66.012 128.295  1.00  0.00           H
ATOM   4158  HW2 SOL  1422      42.984  67.281 127.833  1.00  0.00           H
ATOM   4159  OW  SOL  1423      19.946  80.312 124.993  1.00  0.00           O
ATOM   4160  HW1 SOL  1423      19.298  79.925 125.582  1.00  0.00           H
ATOM   4161  HW2 SOL  1423      20.025  79.682 124.277  1.00  0.00           H
ATOM   4162  OW  SOL  1424       2.847  98.317 116.553  1.00  0.00           O
ATOM   4163  HW1 SOL  1424       3.414  98.448 117.313  1.00  0.00           H
ATOM   4164  HW2 SOL  1424       3.324  98.718 115.826  1.00  0.00           H
ATOM   4165  OW  SOL  1425      63.822  80.456 153.869  1.00  0.00           O
ATOM   4166  HW1 SOL  1425      63.857  79.760 153.213  1.00  0.00           H
ATOM   4167  HW2 SOL  1425      63.675  81.255 153.363  1.00  0.00           H
ATOM   4168  OW  SOL  1426      39.171  50.421   6.491  1.00  0.00           O
ATOM   4169  HW1 SOL  1426      39.988  50.172   6.923  1.00  0.00           H
ATOM   4170  HW2 SOL  1426      38.485  50.148   7.100  1.00  0.00           H
ATOM   4171  OW  SOL  1427      24.951  17.477  19.908  1.00  0.00           O
ATOM   4172  HW1 SOL  1427      25.719  17.043  19.538  1.00  0.00           H
ATOM   4173  HW2 SOL  1427      25.290  18.291  20.278  1.00  0.00           H
ATOM   4174  OW  SOL  1428      99.297 102.997 102.345  1.00  0.00           O
ATOM   4175  HW1 SOL  1428     100.014 102.431 102.059  1.00  0.00           H
ATOM   4176  HW2 SOL  1428      98.585 102.394 102.560  1.00  0.00           H
ATOM   4177  OW  SOL  1429      65.340  40.326 149.586  1.00  0.00           O
ATOM   4178  HW1 SOL  1429      65.386  39.498 150.063  1.00  0.00           H
ATOM   4179  HW2 SOL  1429      65.405  40.998 150.265  1.00  0.00           H
ATOM   4180  OW  SOL  1430      13.251  56.621   8.765  1.00  0.00           O
ATOM   4181  HW1 SOL  1430      13.961  57.250   8.895  1.00  0.00           H
ATOM   4182  HW2 SOL  1430      12.510  56.992   9.244  1.00  0.00           H
ATOM   4183  OW  SOL  1431      49.090  24.263  20.493  1.00  0.00           O
ATOM   4184  HW1 SOL  1431      49.689  23.588  20.809  1.00  0.00           H
ATOM   4185  HW2 SOL  1431      49.258  24.312  19.552  1.00  0.00           H
ATOM   4186  OW  SOL  1432      73.758  94.748 100.585  1.00  0.00           O
ATOM   4187  HW1 SOL  1432      73.886  95.661 100.328  1.00  0.00           H
ATOM   4188  HW2 SOL  1432      73.284  94.797 101.415  1.00  0.00           H
ATOM   4189  OW  SOL  1433      80.477  34.083 141.645  1.00  0.00           O
ATOM   4190  HW1 SOL  1433      80.172  33.402 141.045  1.00  0.00           H
ATOM   4191  HW2 SOL  1433      80.497  34.879 141.114  1.00  0.00           H
ATOM   4192  OW  SOL  1434      34.666  25.101   5.887  1.00  0.00           O
ATOM   4193  HW1 SOL  1434      35.497  25.441   6.219  1.00  0.00           H
ATOM   4194  HW2 SOL  1434      34.913  24.355   5.341  1.00  0.00           H
ATOM   4195  OW  SOL  1435      14.247  94.938   3.009  1.00  0.00           O
ATOM   4196  HW1 SOL  1435      14.942  94.820   2.362  1.00  0.00           H
ATOM   4197  HW2 SOL  1435      14.140  95.886   3.077  1.00  0.00           H
ATOM   4198  OW  SOL  1436      43.898   0.081 120.010  1.00  0.00           O
ATOM   4199  HW1 SOL  1436      43.589  -0.445 119.272  1.00  0.00           H
ATOM   4200  HW2 SOL  1436      43.173   0.066 120.635  1.00  0.00           H
ATOM   4201  OW  SOL  1437      48.949  49.512  59.173  1.00  0.00           O
ATOM   4202  HW1 SOL  1437      48.764  49.994  59.979  1.00  0.00           H
ATOM   4203  HW2 SOL  1437      49.837  49.776  58.933  1.00  0.00           H
ATOM   4204  OW  SOL  1438      45.907  36.829  29.859  1.00  0.00           O
ATOM   4205  HW1 SOL  1438      44.964  36.728  29.734  1.00  0.00           H
ATOM   4206  HW2 SOL  1438      46.206  35.964  30.139  1.00  0.00           H
ATOM   4207  OW  SOL  1439      70.272  39.705  16.435  1.00  0.00           O
ATOM   4208  HW1 SOL  1439      70.414  40.645  16.327  1.00  0.00           H
ATOM   4209  HW2 SOL  1439      69.418  39.639  16.864  1.00  0.00           H
ATOM   4210  OW  SOL  1440       3.806  66.148 122.182  1.00  0.00           O
ATOM   4211  HW1 SOL  1440       3.077  66.764 122.256  1.00  0.00           H
ATOM   4212  HW2 SOL  1440       4.156  66.294 121.303  1.00  0.00           H
ATOM   4213  OW  SOL  1441      24.725  73.994  33.611  1.00  0.00           O
ATOM   4214  HW1 SOL  1441      23.922  74.508  33.695  1.00  0.00           H
ATOM   4215  HW2 SOL  1441      24.472  73.109  33.873  1.00  0.00           H
ATOM   4216  OW  SOL  1442      11.919  22.131  52.286  1.00  0.00           O
ATOM   4217  HW1 SOL  1442      12.399  21.876  53.074  1.00  0.00           H
ATOM   4218  HW2 SOL  1442      12.269  21.565  51.598  1.00  0.00           H
ATOM   4219  OW  SOL  1443      21.808  67.004 148.336  1.00  0.00           O
ATOM   4220  HW1 SOL  1443      22.672  66.647 148.538  1.00  0.00           H
ATOM   4221  HW2 SOL  1443      21.983  67.888 148.013  1.00  0.00           H
ATOM   4222  OW  SOL  1444      47.440   3.387  58.888  1.00  0.00           O
ATOM   4223  HW1 SOL  1444      46.902   3.164  59.647  1.00  0.00           H
ATOM   4224  HW2 SOL  1444      47.481   4.343  58.896  1.00  0.00           H
ATOM   4225  OW  SOL  1445      99.192  75.073  88.909  1.00  0.00           O
ATOM   4226  HW1 SOL  1445      98.726  75.895  89.064  1.00  0.00           H
ATOM   4227  HW2 SOL  1445      99.202  74.979  87.956  1.00  0.00           H
ATOM   4228  OW  SOL  1446      41.301  31.547  34.636  1.00  0.00           O
ATOM   4229  HW1 SOL  1446      41.606  31.568  33.729  1.00  0.00           H
ATOM   4230  HW2 SOL  1446      41.846  30.882  35.058  1.00  0.00           H
ATOM   4231  OW  SOL  1447     101.995  41.734   7.807  1.00  0.00           O
ATOM   4232  HW1 SOL  1447     102.932  41.543   7.761  1.00  0.00           H
ATOM   4233  HW2 SOL  1447     101.726  41.409   8.666  1.00  0.00           H
ATOM   4234  OW  SOL  1448      33.063  31.983  51.473  1.00  0.00           O
ATOM   4235  HW1 SOL  1448      32.677  31.652  50.662  1.00  0.00           H
ATOM   4236  HW2 SOL  1448      32.528  32.743  51.700  1.00  0.00           H
ATOM   4237  OW  SOL  1449      16.453  52.629 128.783  1.00  0.00           O
ATOM   4238  HW1 SOL  1449      16.813  51.836 128.388  1.00  0.00           H
ATOM   4239  HW2 SOL  1449      17.018  52.800 129.536  1.00  0.00           H
ATOM   4240  OW  SOL  1450      80.157  42.420 140.292  1.00  0.00           O
ATOM   4241  HW1 SOL  1450      79.712  42.311 139.452  1.00  0.00           H
ATOM   4242  HW2 SOL  1450      81.075  42.561 140.061  1.00  0.00           H
ATOM   4243  OW  SOL  1451      59.409 105.579   6.603  1.00  0.00           O
ATOM   4244  HW1 SOL  1451      59.224 105.505   5.667  1.00  0.00           H
ATOM   4245  HW2 SOL  1451      60.048 106.289   6.666  1.00  0.00           H
ATOM   4246  OW  SOL  1452      45.649  41.790   5.374  1.00  0.00           O
ATOM   4247  HW1 SOL  1452      45.335  42.448   4.754  1.00  0.00           H
ATOM   4248  HW2 SOL  1452      44.990  41.781   6.068  1.00  0.00           H
ATOM   4249  OW  SOL  1453      44.884  77.200  14.740  1.00  0.00           O
ATOM   4250  HW1 SOL  1453      45.231  76.731  13.981  1.00  0.00           H
ATOM   4251  HW2 SOL  1453      44.119  77.668  14.404  1.00  0.00           H
ATOM   4252  OW  SOL  1454      38.394   7.750  41.373  1.00  0.00           O
ATOM   4253  HW1 SOL  1454      38.505   7.925  40.439  1.00  0.00           H
ATOM   4254  HW2 SOL  1454      39.202   8.070  41.775  1.00  0.00           H
ATOM   4255  OW  SOL  1455      91.813  18.150  31.756  1.00  0.00           O
ATOM   4256  HW1 SOL  1455      91.582  17.532  32.450  1.00  0.00           H
ATOM   4257  HW2 SOL  1455      92.752  18.295  31.866  1.00  0.00           H
ATOM   4258  OW  SOL  1456      34.184  33.757  31.353  1.00  0.00           O
ATOM   4259  HW1 SOL  1456      33.454  34.373  31.426  1.00  0.00           H
ATOM   4260  HW2 SOL  1456      34.372  33.719  30.416  1.00  0.00           H
ATOM   4261  OW  SOL  1457      88.136  37.163  61.171  1.00  0.00           O
ATOM   4262  HW1 SOL  1457      87.242  36.879  61.364  1.00  0.00           H
ATOM   4263  HW2 SOL  1457      88.058  38.102  61.004  1.00  0.00           H
ATOM   4264  OW  SOL  1458      21.355  20.580 112.423  1.00  0.00           O
ATOM   4265  HW1 SOL  1458      21.192  20.724 113.355  1.00  0.00           H
ATOM   4266  HW2 SOL  1458      21.577  19.651 112.359  1.00  0.00           H
ATOM   4267  OW  SOL  1459      92.641  89.292   3.201  1.00  0.00           O
ATOM   4268  HW1 SOL  1459      92.500  89.734   4.038  1.00  0.00           H
ATOM   4269  HW2 SOL  1459      91.896  89.558   2.661  1.00  0.00           H
ATOM   4270  OW  SOL  1460      79.275  26.476 134.780  1.00  0.00           O
ATOM   4271  HW1 SOL  1460      78.505  26.877 134.377  1.00  0.00           H
ATOM   4272  HW2 SOL  1460      79.821  26.207 134.042  1.00  0.00           H
ATOM   4273  OW  SOL  1461      29.664  50.563  59.416  1.00  0.00           O
ATOM   4274  HW1 SOL  1461      28.841  50.567  58.928  1.00  0.00           H
ATOM   4275  HW2 SOL  1461      29.689  49.703  59.837  1.00  0.00           H
ATOM   4276  OW  SOL  1462      80.718  14.044  50.676  1.00  0.00           O
ATOM   4277  HW1 SOL  1462      79.903  13.757  51.089  1.00  0.00           H
ATOM   4278  HW2 SOL  1462      80.966  13.319  50.103  1.00  0.00           H
ATOM   4279  OW  SOL  1463      11.705  64.079 109.572  1.00  0.00           O
ATOM   4280  HW1 SOL  1463      11.710  64.993 109.288  1.00  0.00           H
ATOM   4281  HW2 SOL  1463      12.280  63.632 108.951  1.00  0.00           H
ATOM   4282  OW  SOL  1464       0.128   1.253  46.145  1.00  0.00           O
ATOM   4283  HW1 SOL  1464       0.381   1.246  45.222  1.00  0.00           H
ATOM   4284  HW2 SOL  1464      -0.594   0.627  46.202  1.00  0.00           H
ATOM   4285  OW  SOL  1465      51.264  79.906 145.482  1.00  0.00           O
ATOM   4286  HW1 SOL  1465      50.955  79.511 144.667  1.00  0.00           H
ATOM   4287  HW2 SOL  1465      51.610  80.759 145.220  1.00  0.00           H
ATOM   4288  OW  SOL  1466     103.189  82.692 135.266  1.00  0.00           O
ATOM   4289  HW1 SOL  1466     103.365  81.751 135.290  1.00  0.00           H
ATOM   4290  HW2 SOL  1466     102.524  82.793 134.585  1.00  0.00           H
ATOM   4291  OW  SOL  1467      23.548  41.222  16.117  1.00  0.00           O
ATOM   4292  HW1 SOL  1467      22.981  40.905  15.415  1.00  0.00           H
ATOM   4293  HW2 SOL  1467      23.291  42.136  16.239  1.00  0.00           H
ATOM   4294  OW  SOL  1468      43.133  30.372  10.020  1.00  0.00           O
ATOM   4295  HW1 SOL  1468      43.555  31.198   9.785  1.00  0.00           H
ATOM   4296  HW2 SOL  1468      43.607  29.709   9.517  1.00  0.00           H
ATOM   4297  OW  SOL  1469      52.069  66.178  46.701  1.00  0.00           O
ATOM   4298  HW1 SOL  1469      51.918  66.722  45.928  1.00  0.00           H
ATOM   4299  HW2 SOL  1469      52.600  66.725  47.279  1.00  0.00           H
ATOM   4300  OW  SOL  1470       5.689  91.479   5.358  1.00  0.00           O
ATOM   4301  HW1 SOL  1470       5.857  92.269   4.844  1.00  0.00           H
ATOM   4302  HW2 SOL  1470       5.197  90.908   4.766  1.00  0.00           H
ATOM   4303  OW  SOL  1471      24.015  63.063  14.933  1.00  0.00           O
ATOM   4304  HW1 SOL  1471      24.645  63.292  14.250  1.00  0.00           H
ATOM   4305  HW2 SOL  1471      23.643  63.901  15.208  1.00  0.00           H
ATOM   4306  OW  SOL  1472      79.091 104.062 151.974  1.00  0.00           O
ATOM   4307  HW1 SOL  1472      78.862 104.655 152.690  1.00  0.00           H
ATOM   4308  HW2 SOL  1472      80.024 103.887 152.096  1.00  0.00           H
ATOM   4309  OW  SOL  1473      40.065  43.547  62.015  1.00  0.00           O
ATOM   4310  HW1 SOL  1473      39.840  42.700  61.630  1.00  0.00           H
ATOM   4311  HW2 SOL  1473      39.593  43.566  62.847  1.00  0.00           H
ATOM   4312  OW  SOL  1474      65.255  51.400  26.378  1.00  0.00           O
ATOM   4313  HW1 SOL  1474      65.402  51.712  25.486  1.00  0.00           H
ATOM   4314  HW2 SOL  1474      65.175  50.451  26.290  1.00  0.00           H
ATOM   4315  OW  SOL  1475      44.617  60.736 135.093  1.00  0.00           O
ATOM   4316  HW1 SOL  1475      45.125  61.323 135.652  1.00  0.00           H
ATOM   4317  HW2 SOL  1475      45.268  60.155 134.700  1.00  0.00           H
ATOM   4318  OW  SOL  1476     104.535 101.677 105.825  1.00  0.00           O
ATOM   4319  HW1 SOL  1476     105.274 101.611 106.430  1.00  0.00           H
ATOM   4320  HW2 SOL  1476     103.902 102.234 106.279  1.00  0.00           H
ATOM   4321  OW  SOL  1477      53.014  49.915  15.145  1.00  0.00           O
ATOM   4322  HW1 SOL  1477      52.358  50.264  14.541  1.00  0.00           H
ATOM   4323  HW2 SOL  1477      53.784  50.466  15.006  1.00  0.00           H
ATOM   4324  OW  SOL  1478      92.763 102.913  13.687  1.00  0.00           O
ATOM   4325  HW1 SOL  1478      93.222 102.165  13.304  1.00  0.00           H
ATOM   4326  HW2 SOL  1478      91.836 102.684  13.624  1.00  0.00           H
ATOM   4327  OW  SOL  1479      86.448  52.842  20.557  1.00  0.00           O
ATOM   4328  HW1 SOL  1479      86.826  53.721  20.536  1.00  0.00           H
ATOM   4329  HW2 SOL  1479      85.919  52.827  21.355  1.00  0.00           H
ATOM   4330  OW  SOL  1480      63.771  37.319   8.751  1.00  0.00           O
ATOM   4331  HW1 SOL  1480      64.014  36.406   8.596  1.00  0.00           H
ATOM   4332  HW2 SOL  1480      62.868  37.277   9.064  1.00  0.00           H
ATOM   4333  OW  SOL  1481      15.656  22.204 114.833  1.00  0.00           O
ATOM   4334  HW1 SOL  1481      16.465  21.732 114.631  1.00  0.00           H
ATOM   4335  HW2 SOL  1481      15.093  21.548 115.244  1.00  0.00           H
ATOM   4336  OW  SOL  1482      67.555  52.370 108.807  1.00  0.00           O
ATOM   4337  HW1 SOL  1482      68.378  51.920 108.612  1.00  0.00           H
ATOM   4338  HW2 SOL  1482      67.019  52.239 108.025  1.00  0.00           H
ATOM   4339  OW  SOL  1483      44.821  28.866 143.268  1.00  0.00           O
ATOM   4340  HW1 SOL  1483      44.325  28.908 142.450  1.00  0.00           H
ATOM   4341  HW2 SOL  1483      44.714  29.733 143.658  1.00  0.00           H
ATOM   4342  OW  SOL  1484     100.023  65.008 122.024  1.00  0.00           O
ATOM   4343  HW1 SOL  1484     100.754  65.068 122.640  1.00  0.00           H
ATOM   4344  HW2 SOL  1484     100.437  64.846 121.176  1.00  0.00           H
ATOM   4345  OW  SOL  1485      89.065  68.627 145.463  1.00  0.00           O
ATOM   4346  HW1 SOL  1485      89.785  68.376 146.041  1.00  0.00           H
ATOM   4347  HW2 SOL  1485      88.451  67.894 145.512  1.00  0.00           H
ATOM   4348  OW  SOL  1486      52.061   4.149 116.691  1.00  0.00           O
ATOM   4349  HW1 SOL  1486      51.841   4.803 116.027  1.00  0.00           H
ATOM   4350  HW2 SOL  1486      51.738   4.522 117.511  1.00  0.00           H
ATOM   4351  OW  SOL  1487     106.764  99.931  36.959  1.00  0.00           O
ATOM   4352  HW1 SOL  1487     106.862 100.630  36.312  1.00  0.00           H
ATOM   4353  HW2 SOL  1487     106.125 100.272  37.586  1.00  0.00           H
ATOM   4354  OW  SOL  1488      66.426  86.967  60.468  1.00  0.00           O
ATOM   4355  HW1 SOL  1488      66.751  86.839  59.576  1.00  0.00           H
ATOM   4356  HW2 SOL  1488      66.770  86.221  60.958  1.00  0.00           H
ATOM   4357  OW  SOL  1489      18.496  66.770  36.500  1.00  0.00           O
ATOM   4358  HW1 SOL  1489      17.610  66.972  36.800  1.00  0.00           H
ATOM   4359  HW2 SOL  1489      19.054  66.961  37.254  1.00  0.00           H
ATOM   4360  OW  SOL  1490      25.833  80.909 115.244  1.00  0.00           O
ATOM   4361  HW1 SOL  1490      26.616  81.365 115.553  1.00  0.00           H
ATOM   4362  HW2 SOL  1490      25.936  80.012 115.563  1.00  0.00           H
ATOM   4363  OW  SOL  1491      59.494  40.563  11.931  1.00  0.00           O
ATOM   4364  HW1 SOL  1491      59.434  40.501  12.884  1.00  0.00           H
ATOM   4365  HW2 SOL  1491      60.123  39.884  11.686  1.00  0.00           H
ATOM   4366  OW  SOL  1492     107.483 106.411 124.689  1.00  0.00           O
ATOM   4367  HW1 SOL  1492     107.690 106.712 125.574  1.00  0.00           H
ATOM   4368  HW2 SOL  1492     107.671 107.165 124.129  1.00  0.00           H
ATOM   4369  OW  SOL  1493      85.177  23.123 115.827  1.00  0.00           O
ATOM   4370  HW1 SOL  1493      84.683  23.015 116.640  1.00  0.00           H
ATOM   4371  HW2 SOL  1493      86.086  23.221 116.110  1.00  0.00           H
ATOM   4372  OW  SOL  1494      82.985  76.195  43.104  1.00  0.00           O
ATOM   4373  HW1 SOL  1494      82.060  76.365  42.927  1.00  0.00           H
ATOM   4374  HW2 SOL  1494      82.981  75.614  43.865  1.00  0.00           H
ATOM   4375  OW  SOL  1495      58.625  22.438 140.281  1.00  0.00           O
ATOM   4376  HW1 SOL  1495      59.046  22.554 139.429  1.00  0.00           H
ATOM   4377  HW2 SOL  1495      58.137  21.619 140.198  1.00  0.00           H
ATOM   4378  OW  SOL  1496      86.961  58.386   3.057  1.00  0.00           O
ATOM   4379  HW1 SOL  1496      86.095  57.981   3.005  1.00  0.00           H
ATOM   4380  HW2 SOL  1496      86.787  59.327   3.060  1.00  0.00           H
ATOM   4381  OW  SOL  1497      65.835  80.638  28.619  1.00  0.00           O
ATOM   4382  HW1 SOL  1497      66.173  80.562  29.512  1.00  0.00           H
ATOM   4383  HW2 SOL  1497      66.547  80.317  28.065  1.00  0.00           H
ATOM   4384  OW  SOL  1498      40.022 104.772  26.189  1.00  0.00           O
ATOM   4385  HW1 SOL  1498      40.700 104.774  25.514  1.00  0.00           H
ATOM   4386  HW2 SOL  1498      40.259 104.046  26.766  1.00  0.00           H
ATOM   4387  OW  SOL  1499      45.374  22.979  15.452  1.00  0.00           O
ATOM   4388  HW1 SOL  1499      45.062  22.965  16.357  1.00  0.00           H
ATOM   4389  HW2 SOL  1499      46.287  23.261  15.518  1.00  0.00           H
ATOM   4390  OW  SOL  1500      23.787  66.834 154.491  1.00  0.00           O
ATOM   4391  HW1 SOL  1500      24.700  67.118 154.475  1.00  0.00           H
ATOM   4392  HW2 SOL  1500      23.803  66.000 154.962  1.00  0.00           H
ATOM   4393  OW  SOL  1501      21.267  98.471  22.772  1.00  0.00           O
ATOM   4394  HW1 SOL  1501      21.920  97.807  22.994  1.00  0.00           H
ATOM   4395  HW2 SOL  1501      20.454  98.149  23.161  1.00  0.00           H
ATOM   4396  OW  SOL  1502       6.467  34.877  27.621  1.00  0.00           O
ATOM   4397  HW1 SOL  1502       6.858  34.032  27.399  1.00  0.00           H
ATOM   4398  HW2 SOL  1502       5.528  34.747  27.493  1.00  0.00           H
ATOM   4399  OW  SOL  1503      42.609  46.071 129.281  1.00  0.00           O
ATOM   4400  HW1 SOL  1503      42.911  46.880 129.693  1.00  0.00           H
ATOM   4401  HW2 SOL  1503      41.951  46.355 128.646  1.00  0.00           H
ATOM   4402  OW  SOL  1504      29.295  47.023  42.185  1.00  0.00           O
ATOM   4403  HW1 SOL  1504      29.308  46.070  42.092  1.00  0.00           H
ATOM   4404  HW2 SOL  1504      28.707  47.324  41.491  1.00  0.00           H
ATOM   4405  OW  SOL  1505      36.254  35.166  58.428  1.00  0.00           O
ATOM   4406  HW1 SOL  1505      36.627  36.015  58.666  1.00  0.00           H
ATOM   4407  HW2 SOL  1505      36.023  34.763  59.265  1.00  0.00           H
ATOM   4408  OW  SOL  1506      34.948 106.121 135.301  1.00  0.00           O
ATOM   4409  HW1 SOL  1506      34.981 105.743 134.422  1.00  0.00           H
ATOM   4410  HW2 SOL  1506      35.500 106.902 135.247  1.00  0.00           H
ATOM   4411  OW  SOL  1507      76.123   2.847 146.654  1.00  0.00           O
ATOM   4412  HW1 SOL  1507      77.065   2.843 146.824  1.00  0.00           H
ATOM   4413  HW2 SOL  1507      75.724   2.908 147.522  1.00  0.00           H
ATOM   4414  OW  SOL  1508       1.227  76.976 141.883  1.00  0.00           O
ATOM   4415  HW1 SOL  1508       1.059  77.610 141.186  1.00  0.00           H
ATOM   4416  HW2 SOL  1508       1.258  76.130 141.435  1.00  0.00           H
ATOM   4417  OW  SOL  1509      67.872  94.315 117.669  1.00  0.00           O
ATOM   4418  HW1 SOL  1509      68.040  94.060 116.761  1.00  0.00           H
ATOM   4419  HW2 SOL  1509      68.742  94.401 118.059  1.00  0.00           H
ATOM   4420  OW  SOL  1510      52.013  91.975  14.036  1.00  0.00           O
ATOM   4421  HW1 SOL  1510      51.451  92.358  13.362  1.00  0.00           H
ATOM   4422  HW2 SOL  1510      51.755  91.054  14.069  1.00  0.00           H
ATOM   4423  OW  SOL  1511      54.312 102.153  15.028  1.00  0.00           O
ATOM   4424  HW1 SOL  1511      55.194 101.921  15.319  1.00  0.00           H
ATOM   4425  HW2 SOL  1511      54.302 103.110  15.032  1.00  0.00           H
ATOM   4426  OW  SOL  1512      40.101  17.325  34.529  1.00  0.00           O
ATOM   4427  HW1 SOL  1512      40.976  17.348  34.918  1.00  0.00           H
ATOM   4428  HW2 SOL  1512      40.004  16.428  34.210  1.00  0.00           H
ATOM   4429  OW  SOL  1513      27.760  81.572  14.791  1.00  0.00           O
ATOM   4430  HW1 SOL  1513      27.218  81.390  14.023  1.00  0.00           H
ATOM   4431  HW2 SOL  1513      28.526  81.009  14.683  1.00  0.00           H
ATOM   4432  OW  SOL  1514      72.493   4.285 115.738  1.00  0.00           O
ATOM   4433  HW1 SOL  1514      72.332   5.146 115.353  1.00  0.00           H
ATOM   4434  HW2 SOL  1514      73.447   4.216 115.779  1.00  0.00           H
ATOM   4435  OW  SOL  1515     105.020  69.230  22.751  1.00  0.00           O
ATOM   4436  HW1 SOL  1515     104.424  69.668  23.358  1.00  0.00           H
ATOM   4437  HW2 SOL  1515     105.496  69.943  22.325  1.00  0.00           H
ATOM   4438  OW  SOL  1516     102.594  29.977 110.894  1.00  0.00           O
ATOM   4439  HW1 SOL  1516     103.021  30.520 111.556  1.00  0.00           H
ATOM   4440  HW2 SOL  1516     102.140  29.299 111.396  1.00  0.00           H
ATOM   4441  OW  SOL  1517      74.254  89.888 104.348  1.00  0.00           O
ATOM   4442  HW1 SOL  1517      74.179  90.461 103.585  1.00  0.00           H
ATOM   4443  HW2 SOL  1517      73.473  90.077 104.868  1.00  0.00           H
ATOM   4444  OW  SOL  1518      94.660 106.720 103.136  1.00  0.00           O
ATOM   4445  HW1 SOL  1518      95.479 106.282 102.903  1.00  0.00           H
ATOM   4446  HW2 SOL  1518      94.904 107.638 103.256  1.00  0.00           H
ATOM   4447  OW  SOL  1519      89.666  86.090 107.881  1.00  0.00           O
ATOM   4448  HW1 SOL  1519      89.950  85.192 108.050  1.00  0.00           H
ATOM   4449  HW2 SOL  1519      88.955  86.238 108.505  1.00  0.00           H
ATOM   4450  OW  SOL  1520      64.288  36.064  21.861  1.00  0.00           O
ATOM   4451  HW1 SOL  1520      63.565  35.663  22.344  1.00  0.00           H
ATOM   4452  HW2 SOL  1520      64.247  36.991  22.095  1.00  0.00           H
ATOM   4453  OW  SOL  1521      90.151  56.248 153.649  1.00  0.00           O
ATOM   4454  HW1 SOL  1521      89.208  56.176 153.500  1.00  0.00           H
ATOM   4455  HW2 SOL  1521      90.541  55.647 153.015  1.00  0.00           H
ATOM   4456  OW  SOL  1522       0.771 100.359  25.017  1.00  0.00           O
ATOM   4457  HW1 SOL  1522       0.952  99.823  25.789  1.00  0.00           H
ATOM   4458  HW2 SOL  1522       1.603 100.388  24.544  1.00  0.00           H
ATOM   4459  OW  SOL  1523       2.348  96.208  27.574  1.00  0.00           O
ATOM   4460  HW1 SOL  1523       2.968  96.674  27.013  1.00  0.00           H
ATOM   4461  HW2 SOL  1523       2.650  96.386  28.464  1.00  0.00           H
ATOM   4462  OW  SOL  1524     100.855  82.808  34.466  1.00  0.00           O
ATOM   4463  HW1 SOL  1524     101.688  82.342  34.395  1.00  0.00           H
ATOM   4464  HW2 SOL  1524     100.888  83.230  35.324  1.00  0.00           H
ATOM   4465  OW  SOL  1525      90.480  11.520  39.840  1.00  0.00           O
ATOM   4466  HW1 SOL  1525      89.850  11.586  40.558  1.00  0.00           H
ATOM   4467  HW2 SOL  1525      90.340  10.645  39.478  1.00  0.00           H
ATOM   4468  OW  SOL  1526      48.820  99.611  66.466  1.00  0.00           O
ATOM   4469  HW1 SOL  1526      49.606  99.067  66.496  1.00  0.00           H
ATOM   4470  HW2 SOL  1526      49.042 100.384  66.985  1.00  0.00           H
ATOM   4471  OW  SOL  1527      77.622  29.026  35.118  1.00  0.00           O
ATOM   4472  HW1 SOL  1527      78.253  29.702  35.367  1.00  0.00           H
ATOM   4473  HW2 SOL  1527      77.334  28.649  35.950  1.00  0.00           H
ATOM   4474  OW  SOL  1528      80.917  67.844  43.264  1.00  0.00           O
ATOM   4475  HW1 SOL  1528      80.422  67.136  43.677  1.00  0.00           H
ATOM   4476  HW2 SOL  1528      80.456  68.010  42.442  1.00  0.00           H
ATOM   4477  OW  SOL  1529      97.133  88.346  31.062  1.00  0.00           O
ATOM   4478  HW1 SOL  1529      96.344  87.877  31.332  1.00  0.00           H
ATOM   4479  HW2 SOL  1529      97.809  87.669  31.012  1.00  0.00           H
ATOM   4480  OW  SOL  1530      86.977  12.242 135.337  1.00  0.00           O
ATOM   4481  HW1 SOL  1530      86.871  11.605 136.044  1.00  0.00           H
ATOM   4482  HW2 SOL  1530      87.920  12.262 135.171  1.00  0.00           H
ATOM   4483  OW  SOL  1531      62.209  19.819  59.241  1.00  0.00           O
ATOM   4484  HW1 SOL  1531      62.379  20.736  59.456  1.00  0.00           H
ATOM   4485  HW2 SOL  1531      62.876  19.597  58.592  1.00  0.00           H
ATOM   4486  OW  SOL  1532       5.181  29.506 128.889  1.00  0.00           O
ATOM   4487  HW1 SOL  1532       5.771  30.236 128.704  1.00  0.00           H
ATOM   4488  HW2 SOL  1532       5.760  28.790 129.151  1.00  0.00           H
ATOM   4489  OW  SOL  1533      90.196  17.789 120.429  1.00  0.00           O
ATOM   4490  HW1 SOL  1533      91.129  17.808 120.216  1.00  0.00           H
ATOM   4491  HW2 SOL  1533      90.158  17.999 121.362  1.00  0.00           H
ATOM   4492  OW  SOL  1534     102.031  26.581 146.814  1.00  0.00           O
ATOM   4493  HW1 SOL  1534     102.077  27.270 147.477  1.00  0.00           H
ATOM   4494  HW2 SOL  1534     101.134  26.253 146.871  1.00  0.00           H
ATOM   4495  OW  SOL  1535      49.490  34.680 123.811  1.00  0.00           O
ATOM   4496  HW1 SOL  1535      49.673  35.596 123.606  1.00  0.00           H
ATOM   4497  HW2 SOL  1535      48.814  34.715 124.488  1.00  0.00           H
ATOM   4498  OW  SOL  1536      22.299  88.971 145.526  1.00  0.00           O
ATOM   4499  HW1 SOL  1536      22.879  88.712 146.242  1.00  0.00           H
ATOM   4500  HW2 SOL  1536      21.604  88.313 145.531  1.00  0.00           H
ATOM   4501  OW  SOL  1537      86.734  47.811 153.179  1.00  0.00           O
ATOM   4502  HW1 SOL  1537      86.789  48.303 152.360  1.00  0.00           H
ATOM   4503  HW2 SOL  1537      86.329  46.979 152.933  1.00  0.00           H
ATOM   4504  OW  SOL  1538      48.481  77.845  46.755  1.00  0.00           O
ATOM   4505  HW1 SOL  1538      47.612  77.763  46.363  1.00  0.00           H
ATOM   4506  HW2 SOL  1538      49.030  78.194  46.052  1.00  0.00           H
ATOM   4507  OW  SOL  1539      50.154   5.982  39.631  1.00  0.00           O
ATOM   4508  HW1 SOL  1539      49.944   5.534  40.450  1.00  0.00           H
ATOM   4509  HW2 SOL  1539      49.485   5.682  39.015  1.00  0.00           H
ATOM   4510  OW  SOL  1540      95.665  29.773  40.101  1.00  0.00           O
ATOM   4511  HW1 SOL  1540      96.106  29.567  39.277  1.00  0.00           H
ATOM   4512  HW2 SOL  1540      95.530  30.720  40.070  1.00  0.00           H
ATOM   4513  OW  SOL  1541      85.650  81.243  28.976  1.00  0.00           O
ATOM   4514  HW1 SOL  1541      86.536  81.181  28.620  1.00  0.00           H
ATOM   4515  HW2 SOL  1541      85.655  82.048  29.494  1.00  0.00           H
ATOM   4516  OW  SOL  1542     102.681  23.710 144.147  1.00  0.00           O
ATOM   4517  HW1 SOL  1542     102.040  23.151 143.708  1.00  0.00           H
ATOM   4518  HW2 SOL  1542     103.055  24.243 143.445  1.00  0.00           H
ATOM   4519  OW  SOL  1543      80.056  84.794  35.680  1.00  0.00           O
ATOM   4520  HW1 SOL  1543      79.682  85.612  35.352  1.00  0.00           H
ATOM   4521  HW2 SOL  1543      80.999  84.896  35.558  1.00  0.00           H
ATOM   4522  OW  SOL  1544       7.081 105.261  38.288  1.00  0.00           O
ATOM   4523  HW1 SOL  1544       6.649 104.711  38.941  1.00  0.00           H
ATOM   4524  HW2 SOL  1544       6.823 106.154  38.518  1.00  0.00           H
ATOM   4525  OW  SOL  1545      25.756  14.941 122.900  1.00  0.00           O
ATOM   4526  HW1 SOL  1545      25.736  14.782 121.956  1.00  0.00           H
ATOM   4527  HW2 SOL  1545      26.467  14.387 123.222  1.00  0.00           H
ATOM   4528  OW  SOL  1546      24.159  14.082  48.316  1.00  0.00           O
ATOM   4529  HW1 SOL  1546      25.021  14.181  48.722  1.00  0.00           H
ATOM   4530  HW2 SOL  1546      24.348  13.843  47.409  1.00  0.00           H
ATOM   4531  OW  SOL  1547     104.851 102.936 142.293  1.00  0.00           O
ATOM   4532  HW1 SOL  1547     104.233 102.548 141.674  1.00  0.00           H
ATOM   4533  HW2 SOL  1547     105.574 102.311 142.335  1.00  0.00           H
ATOM   4534  OW  SOL  1548       9.572  29.259 115.662  1.00  0.00           O
ATOM   4535  HW1 SOL  1548       8.725  29.705 115.659  1.00  0.00           H
ATOM   4536  HW2 SOL  1548       9.353  28.328 115.691  1.00  0.00           H
ATOM   4537  OW  SOL  1549      43.467  66.160  53.502  1.00  0.00           O
ATOM   4538  HW1 SOL  1549      42.929  65.890  54.247  1.00  0.00           H
ATOM   4539  HW2 SOL  1549      42.960  66.852  53.079  1.00  0.00           H
ATOM   4540  OW  SOL  1550      14.589  61.036 150.280  1.00  0.00           O
ATOM   4541  HW1 SOL  1550      15.331  60.431 150.274  1.00  0.00           H
ATOM   4542  HW2 SOL  1550      14.965  61.876 150.541  1.00  0.00           H
ATOM   4543  OW  SOL  1551       9.378  48.373 143.367  1.00  0.00           O
ATOM   4544  HW1 SOL  1551       9.532  47.827 144.139  1.00  0.00           H
ATOM   4545  HW2 SOL  1551       9.247  49.254 143.718  1.00  0.00           H
ATOM   4546  OW  SOL  1552     104.281   9.560 151.609  1.00  0.00           O
ATOM   4547  HW1 SOL  1552     103.544   9.197 151.119  1.00  0.00           H
ATOM   4548  HW2 SOL  1552     104.186  10.508 151.517  1.00  0.00           H
ATOM   4549  OW  SOL  1553      43.357  17.753  14.225  1.00  0.00           O
ATOM   4550  HW1 SOL  1553      44.104  18.146  14.677  1.00  0.00           H
ATOM   4551  HW2 SOL  1553      42.675  17.696  14.894  1.00  0.00           H
ATOM   4552  OW  SOL  1554      12.639  79.692  47.672  1.00  0.00           O
ATOM   4553  HW1 SOL  1554      11.743  79.647  48.008  1.00  0.00           H
ATOM   4554  HW2 SOL  1554      12.658  79.059  46.955  1.00  0.00           H
ATOM   4555  OW  SOL  1555      83.913  59.321  17.664  1.00  0.00           O
ATOM   4556  HW1 SOL  1555      84.683  58.850  17.981  1.00  0.00           H
ATOM   4557  HW2 SOL  1555      83.578  58.781  16.949  1.00  0.00           H
ATOM   4558  OW  SOL  1556       6.231  42.411 100.430  1.00  0.00           O
ATOM   4559  HW1 SOL  1556       5.784  42.222  99.605  1.00  0.00           H
ATOM   4560  HW2 SOL  1556       5.933  43.289 100.668  1.00  0.00           H
ATOM   4561  OW  SOL  1557      88.599  63.137  37.264  1.00  0.00           O
ATOM   4562  HW1 SOL  1557      89.215  62.477  36.947  1.00  0.00           H
ATOM   4563  HW2 SOL  1557      88.313  63.597  36.475  1.00  0.00           H
ATOM   4564  OW  SOL  1558     100.777  85.947  31.139  1.00  0.00           O
ATOM   4565  HW1 SOL  1558     100.224  85.783  31.903  1.00  0.00           H
ATOM   4566  HW2 SOL  1558     101.559  85.415  31.289  1.00  0.00           H
ATOM   4567  OW  SOL  1559      39.963  14.029  13.605  1.00  0.00           O
ATOM   4568  HW1 SOL  1559      40.474  13.753  14.365  1.00  0.00           H
ATOM   4569  HW2 SOL  1559      40.331  13.532  12.875  1.00  0.00           H
ATOM   4570  OW  SOL  1560      41.730  14.564  40.038  1.00  0.00           O
ATOM   4571  HW1 SOL  1560      40.808  14.646  39.795  1.00  0.00           H
ATOM   4572  HW2 SOL  1560      42.209  14.918  39.288  1.00  0.00           H
ATOM   4573  OW  SOL  1561      48.294  82.894  45.803  1.00  0.00           O
ATOM   4574  HW1 SOL  1561      48.408  82.505  44.936  1.00  0.00           H
ATOM   4575  HW2 SOL  1561      48.750  82.297  46.396  1.00  0.00           H
ATOM   4576  OW  SOL  1562       3.642  21.111 127.141  1.00  0.00           O
ATOM   4577  HW1 SOL  1562       4.096  21.929 127.342  1.00  0.00           H
ATOM   4578  HW2 SOL  1562       2.930  21.370 126.555  1.00  0.00           H
ATOM   4579  OW  SOL  1563      26.267  19.217  16.991  1.00  0.00           O
ATOM   4580  HW1 SOL  1563      25.777  20.034  17.085  1.00  0.00           H
ATOM   4581  HW2 SOL  1563      27.165  19.496  16.810  1.00  0.00           H
ATOM   4582  OW  SOL  1564      99.757  26.816 118.001  1.00  0.00           O
ATOM   4583  HW1 SOL  1564      99.114  27.352 117.535  1.00  0.00           H
ATOM   4584  HW2 SOL  1564     100.050  27.369 118.725  1.00  0.00           H
ATOM   4585  OW  SOL  1565      19.284  80.936  60.207  1.00  0.00           O
ATOM   4586  HW1 SOL  1565      19.051  81.856  60.082  1.00  0.00           H
ATOM   4587  HW2 SOL  1565      18.911  80.488  59.448  1.00  0.00           H
ATOM   4588  OW  SOL  1566      10.156  14.842  35.332  1.00  0.00           O
ATOM   4589  HW1 SOL  1566       9.505  14.828  36.033  1.00  0.00           H
ATOM   4590  HW2 SOL  1566      10.851  15.411  35.662  1.00  0.00           H
ATOM   4591  OW  SOL  1567      89.667   5.047 144.068  1.00  0.00           O
ATOM   4592  HW1 SOL  1567      89.041   5.760 143.947  1.00  0.00           H
ATOM   4593  HW2 SOL  1567      89.159   4.350 144.484  1.00  0.00           H
ATOM   4594  OW  SOL  1568      35.048 103.298 152.317  1.00  0.00           O
ATOM   4595  HW1 SOL  1568      35.311 102.963 151.460  1.00  0.00           H
ATOM   4596  HW2 SOL  1568      35.089 102.537 152.895  1.00  0.00           H
ATOM   4597  OW  SOL  1569      66.233  14.750  48.651  1.00  0.00           O
ATOM   4598  HW1 SOL  1569      66.934  14.766  49.302  1.00  0.00           H
ATOM   4599  HW2 SOL  1569      65.428  14.833  49.163  1.00  0.00           H
ATOM   4600  OW  SOL  1570      58.544   9.155   5.704  1.00  0.00           O
ATOM   4601  HW1 SOL  1570      58.469   9.888   6.316  1.00  0.00           H
ATOM   4602  HW2 SOL  1570      59.291   9.381   5.150  1.00  0.00           H
ATOM   4603  OW  SOL  1571      83.474   4.556   2.139  1.00  0.00           O
ATOM   4604  HW1 SOL  1571      83.364   4.995   1.295  1.00  0.00           H
ATOM   4605  HW2 SOL  1571      83.239   5.220   2.787  1.00  0.00           H
ATOM   4606  OW  SOL  1572      99.525  42.498 132.657  1.00  0.00           O
ATOM   4607  HW1 SOL  1572      99.734  42.549 131.724  1.00  0.00           H
ATOM   4608  HW2 SOL  1572     100.376  42.505 133.094  1.00  0.00           H
ATOM   4609  OW  SOL  1573      50.552  47.106 149.822  1.00  0.00           O
ATOM   4610  HW1 SOL  1573      50.399  46.659 150.654  1.00  0.00           H
ATOM   4611  HW2 SOL  1573      51.012  47.911 150.063  1.00  0.00           H
ATOM   4612  OW  SOL  1574       5.019 103.847  31.858  1.00  0.00           O
ATOM   4613  HW1 SOL  1574       4.238 103.524  32.306  1.00  0.00           H
ATOM   4614  HW2 SOL  1574       5.345 104.550  32.420  1.00  0.00           H
ATOM   4615  OW  SOL  1575      95.946  64.246  22.416  1.00  0.00           O
ATOM   4616  HW1 SOL  1575      95.825  64.233  23.365  1.00  0.00           H
ATOM   4617  HW2 SOL  1575      95.824  65.163  22.171  1.00  0.00           H
ATOM   4618  OW  SOL  1576      99.773  82.636 144.277  1.00  0.00           O
ATOM   4619  HW1 SOL  1576      99.123  81.937 144.210  1.00  0.00           H
ATOM   4620  HW2 SOL  1576      99.865  82.964 143.383  1.00  0.00           H
ATOM   4621  OW  SOL  1577      20.675  70.681 125.158  1.00  0.00           O
ATOM   4622  HW1 SOL  1577      21.387  70.107 125.438  1.00  0.00           H
ATOM   4623  HW2 SOL  1577      20.697  70.641 124.202  1.00  0.00           H
ATOM   4624  OW  SOL  1578      51.929  16.352 120.889  1.00  0.00           O
ATOM   4625  HW1 SOL  1578      52.125  15.550 120.405  1.00  0.00           H
ATOM   4626  HW2 SOL  1578      51.216  16.760 120.399  1.00  0.00           H
ATOM   4627  OW  SOL  1579      18.805  67.913 110.711  1.00  0.00           O
ATOM   4628  HW1 SOL  1579      19.722  68.189 110.700  1.00  0.00           H
ATOM   4629  HW2 SOL  1579      18.345  68.628 111.150  1.00  0.00           H
ATOM   4630  OW  SOL  1580      68.349  52.076  47.003  1.00  0.00           O
ATOM   4631  HW1 SOL  1580      67.447  51.762  46.942  1.00  0.00           H
ATOM   4632  HW2 SOL  1580      68.815  51.380  47.466  1.00  0.00           H
ATOM   4633  OW  SOL  1581       9.293   4.040  41.635  1.00  0.00           O
ATOM   4634  HW1 SOL  1581       9.044   3.900  40.721  1.00  0.00           H
ATOM   4635  HW2 SOL  1581      10.237   3.877  41.654  1.00  0.00           H
ATOM   4636  OW  SOL  1582      77.524  15.447 132.297  1.00  0.00           O
ATOM   4637  HW1 SOL  1582      78.284  15.637 132.848  1.00  0.00           H
ATOM   4638  HW2 SOL  1582      77.798  15.702 131.416  1.00  0.00           H
ATOM   4639  OW  SOL  1583       5.078  48.801  34.563  1.00  0.00           O
ATOM   4640  HW1 SOL  1583       5.945  48.466  34.791  1.00  0.00           H
ATOM   4641  HW2 SOL  1583       5.252  49.588  34.047  1.00  0.00           H
ATOM   4642  OW  SOL  1584      32.849  17.333  37.639  1.00  0.00           O
ATOM   4643  HW1 SOL  1584      32.060  16.916  37.294  1.00  0.00           H
ATOM   4644  HW2 SOL  1584      32.578  17.702  38.480  1.00  0.00           H
ATOM   4645  OW  SOL  1585      58.225  93.147  35.768  1.00  0.00           O
ATOM   4646  HW1 SOL  1585      57.756  92.312  35.774  1.00  0.00           H
ATOM   4647  HW2 SOL  1585      57.797  93.658  35.081  1.00  0.00           H
ATOM   4648  OW  SOL  1586      62.509  46.862   3.144  1.00  0.00           O
ATOM   4649  HW1 SOL  1586      63.252  46.274   3.281  1.00  0.00           H
ATOM   4650  HW2 SOL  1586      61.868  46.332   2.670  1.00  0.00           H
ATOM   4651  OW  SOL  1587      14.828 101.006 151.082  1.00  0.00           O
ATOM   4652  HW1 SOL  1587      15.763 100.993 151.286  1.00  0.00           H
ATOM   4653  HW2 SOL  1587      14.525 100.121 151.283  1.00  0.00           H
ATOM   4654  OW  SOL  1588      87.727  61.080 119.226  1.00  0.00           O
ATOM   4655  HW1 SOL  1588      87.620  60.503 118.470  1.00  0.00           H
ATOM   4656  HW2 SOL  1588      88.672  61.216 119.292  1.00  0.00           H
ATOM   4657  OW  SOL  1589      10.480  29.163 151.570  1.00  0.00           O
ATOM   4658  HW1 SOL  1589      10.682  29.452 152.460  1.00  0.00           H
ATOM   4659  HW2 SOL  1589       9.619  29.538 151.385  1.00  0.00           H
ATOM   4660  OW  SOL  1590      90.944 108.055  99.709  1.00  0.00           O
ATOM   4661  HW1 SOL  1590      90.356 107.512  99.184  1.00  0.00           H
ATOM   4662  HW2 SOL  1590      90.970 107.623 100.563  1.00  0.00           H
ATOM   4663  OW  SOL  1591      83.740  23.589 128.312  1.00  0.00           O
ATOM   4664  HW1 SOL  1591      84.301  24.211 127.848  1.00  0.00           H
ATOM   4665  HW2 SOL  1591      84.242  22.774 128.320  1.00  0.00           H
ATOM   4666  OW  SOL  1592     106.940  25.002 109.165  1.00  0.00           O
ATOM   4667  HW1 SOL  1592     106.549  24.482 108.463  1.00  0.00           H
ATOM   4668  HW2 SOL  1592     106.249  25.074 109.824  1.00  0.00           H
ATOM   4669  OW  SOL  1593      75.419   8.563 109.763  1.00  0.00           O
ATOM   4670  HW1 SOL  1593      75.547   9.508 109.686  1.00  0.00           H
ATOM   4671  HW2 SOL  1593      74.762   8.355 109.099  1.00  0.00           H
ATOM   4672  OW  SOL  1594      25.558  21.321 122.654  1.00  0.00           O
ATOM   4673  HW1 SOL  1594      26.440  21.610 122.887  1.00  0.00           H
ATOM   4674  HW2 SOL  1594      25.015  22.102 122.753  1.00  0.00           H
ATOM   4675  OW  SOL  1595      93.939  29.128 147.170  1.00  0.00           O
ATOM   4676  HW1 SOL  1595      93.697  28.259 147.491  1.00  0.00           H
ATOM   4677  HW2 SOL  1595      94.454  28.958 146.382  1.00  0.00           H
ATOM   4678  OW  SOL  1596      48.563  40.073 105.812  1.00  0.00           O
ATOM   4679  HW1 SOL  1596      48.887  40.741 106.416  1.00  0.00           H
ATOM   4680  HW2 SOL  1596      47.854  39.641 106.288  1.00  0.00           H
ATOM   4681  OW  SOL  1597       4.638  96.638 123.041  1.00  0.00           O
ATOM   4682  HW1 SOL  1597       4.382  97.437 122.581  1.00  0.00           H
ATOM   4683  HW2 SOL  1597       3.810  96.231 123.295  1.00  0.00           H
ATOM   4684  OW  SOL  1598      72.565  27.583  14.648  1.00  0.00           O
ATOM   4685  HW1 SOL  1598      72.760  27.458  15.577  1.00  0.00           H
ATOM   4686  HW2 SOL  1598      73.341  28.021  14.298  1.00  0.00           H
ATOM   4687  OW  SOL  1599      73.076   4.950  58.518  1.00  0.00           O
ATOM   4688  HW1 SOL  1599      72.999   5.901  58.443  1.00  0.00           H
ATOM   4689  HW2 SOL  1599      73.102   4.785  59.460  1.00  0.00           H
ATOM   4690  OW  SOL  1600      64.299  68.277  43.234  1.00  0.00           O
ATOM   4691  HW1 SOL  1600      64.752  69.065  42.936  1.00  0.00           H
ATOM   4692  HW2 SOL  1600      64.425  67.645  42.526  1.00  0.00           H
ATOM   4693  OW  SOL  1601     105.022  70.372  12.053  1.00  0.00           O
ATOM   4694  HW1 SOL  1601     105.039  70.379  13.010  1.00  0.00           H
ATOM   4695  HW2 SOL  1601     104.415  69.666  11.830  1.00  0.00           H
ATOM   4696  OW  SOL  1602       1.798  47.853  47.435  1.00  0.00           O
ATOM   4697  HW1 SOL  1602       1.675  48.282  48.282  1.00  0.00           H
ATOM   4698  HW2 SOL  1602       1.393  48.447  46.804  1.00  0.00           H
ATOM   4699  OW  SOL  1603      10.529  58.220 114.000  1.00  0.00           O
ATOM   4700  HW1 SOL  1603      10.285  57.366 113.642  1.00  0.00           H
ATOM   4701  HW2 SOL  1603       9.889  58.827 113.629  1.00  0.00           H
ATOM   4702  OW  SOL  1604       1.849   8.443 126.738  1.00  0.00           O
ATOM   4703  HW1 SOL  1604       2.115   8.749 127.605  1.00  0.00           H
ATOM   4704  HW2 SOL  1604       0.894   8.495 126.747  1.00  0.00           H
ATOM   4705  OW  SOL  1605      12.735  50.007 129.191  1.00  0.00           O
ATOM   4706  HW1 SOL  1605      12.324  50.807 129.518  1.00  0.00           H
ATOM   4707  HW2 SOL  1605      12.053  49.339 129.266  1.00  0.00           H
ATOM   4708  OW  SOL  1606      37.053  99.350  63.554  1.00  0.00           O
ATOM   4709  HW1 SOL  1606      37.850  98.853  63.739  1.00  0.00           H
ATOM   4710  HW2 SOL  1606      36.341  98.775  63.836  1.00  0.00           H
ATOM   4711  OW  SOL  1607      17.682  91.556 130.203  1.00  0.00           O
ATOM   4712  HW1 SOL  1607      17.796  91.410 131.142  1.00  0.00           H
ATOM   4713  HW2 SOL  1607      18.443  91.136 129.801  1.00  0.00           H
ATOM   4714  OW  SOL  1608      65.784  52.827   9.059  1.00  0.00           O
ATOM   4715  HW1 SOL  1608      65.839  52.095   9.673  1.00  0.00           H
ATOM   4716  HW2 SOL  1608      65.852  52.421   8.194  1.00  0.00           H
ATOM   4717  OW  SOL  1609      99.073  97.910  17.464  1.00  0.00           O
ATOM   4718  HW1 SOL  1609      99.209  96.963  17.441  1.00  0.00           H
ATOM   4719  HW2 SOL  1609      99.837  98.273  17.015  1.00  0.00           H
ATOM   4720  OW  SOL  1610      19.255   1.863  29.129  1.00  0.00           O
ATOM   4721  HW1 SOL  1610      18.885   1.011  29.360  1.00  0.00           H
ATOM   4722  HW2 SOL  1610      18.851   2.080  28.289  1.00  0.00           H
ATOM   4723  OW  SOL  1611      55.889   3.304  38.373  1.00  0.00           O
ATOM   4724  HW1 SOL  1611      55.050   3.267  38.833  1.00  0.00           H
ATOM   4725  HW2 SOL  1611      56.543   3.150  39.054  1.00  0.00           H
ATOM   4726  OW  SOL  1612       7.680  24.511  50.257  1.00  0.00           O
ATOM   4727  HW1 SOL  1612       8.463  25.025  50.452  1.00  0.00           H
ATOM   4728  HW2 SOL  1612       7.746  23.746  50.829  1.00  0.00           H
ATOM   4729  OW  SOL  1613      53.503  37.586 152.088  1.00  0.00           O
ATOM   4730  HW1 SOL  1613      53.296  38.295 151.479  1.00  0.00           H
ATOM   4731  HW2 SOL  1613      53.940  36.927 151.548  1.00  0.00           H
ATOM   4732  OW  SOL  1614      65.262   5.287  22.162  1.00  0.00           O
ATOM   4733  HW1 SOL  1614      65.377   4.497  22.691  1.00  0.00           H
ATOM   4734  HW2 SOL  1614      65.946   5.230  21.495  1.00  0.00           H
ATOM   4735  OW  SOL  1615      22.346  93.150 153.743  1.00  0.00           O
ATOM   4736  HW1 SOL  1615      22.547  92.724 152.909  1.00  0.00           H
ATOM   4737  HW2 SOL  1615      22.781  92.607 154.400  1.00  0.00           H
ATOM   4738  OW  SOL  1616      86.997  83.394  17.927  1.00  0.00           O
ATOM   4739  HW1 SOL  1616      87.236  83.698  17.051  1.00  0.00           H
ATOM   4740  HW2 SOL  1616      87.243  82.469  17.936  1.00  0.00           H
ATOM   4741  OW  SOL  1617      48.152  17.171 112.664  1.00  0.00           O
ATOM   4742  HW1 SOL  1617      47.310  16.765 112.871  1.00  0.00           H
ATOM   4743  HW2 SOL  1617      47.950  17.803 111.974  1.00  0.00           H
ATOM   4744  OW  SOL  1618      95.833   2.090 115.726  1.00  0.00           O
ATOM   4745  HW1 SOL  1618      95.306   1.418 116.159  1.00  0.00           H
ATOM   4746  HW2 SOL  1618      96.172   2.627 116.442  1.00  0.00           H
ATOM   4747  OW  SOL  1619      94.220  45.258  46.720  1.00  0.00           O
ATOM   4748  HW1 SOL  1619      94.675  45.903  47.261  1.00  0.00           H
ATOM   4749  HW2 SOL  1619      93.838  44.645  47.347  1.00  0.00           H
ATOM   4750  OW  SOL  1620      75.666  88.768  11.032  1.00  0.00           O
ATOM   4751  HW1 SOL  1620      76.489  88.345  11.277  1.00  0.00           H
ATOM   4752  HW2 SOL  1620      75.933  89.558  10.562  1.00  0.00           H
ATOM   4753  OW  SOL  1621      40.782  10.196  35.213  1.00  0.00           O
ATOM   4754  HW1 SOL  1621      40.553  10.298  34.289  1.00  0.00           H
ATOM   4755  HW2 SOL  1621      41.527   9.594  35.211  1.00  0.00           H
ATOM   4756  OW  SOL  1622     107.356 105.261 149.148  1.00  0.00           O
ATOM   4757  HW1 SOL  1622     106.696 105.942 149.278  1.00  0.00           H
ATOM   4758  HW2 SOL  1622     107.964 105.634 148.510  1.00  0.00           H
ATOM   4759  OW  SOL  1623      32.313  48.894 150.344  1.00  0.00           O
ATOM   4760  HW1 SOL  1623      32.857  49.398 149.739  1.00  0.00           H
ATOM   4761  HW2 SOL  1623      31.454  48.861 149.923  1.00  0.00           H
ATOM   4762  OW  SOL  1624      90.383  94.591  37.379  1.00  0.00           O
ATOM   4763  HW1 SOL  1624      90.131  95.499  37.546  1.00  0.00           H
ATOM   4764  HW2 SOL  1624      89.984  94.096  38.095  1.00  0.00           H
ATOM   4765  OW  SOL  1625      33.508  53.461 120.223  1.00  0.00           O
ATOM   4766  HW1 SOL  1625      33.552  52.617 119.773  1.00  0.00           H
ATOM   4767  HW2 SOL  1625      33.142  54.061 119.573  1.00  0.00           H
ATOM   4768  OW  SOL  1626      89.063  17.565  51.480  1.00  0.00           O
ATOM   4769  HW1 SOL  1626      89.620  16.959  50.992  1.00  0.00           H
ATOM   4770  HW2 SOL  1626      88.467  17.926  50.823  1.00  0.00           H
ATOM   4771  OW  SOL  1627      31.127 105.376 150.592  1.00  0.00           O
ATOM   4772  HW1 SOL  1627      30.887 104.458 150.461  1.00  0.00           H
ATOM   4773  HW2 SOL  1627      30.784 105.592 151.459  1.00  0.00           H
ATOM   4774  OW  SOL  1628      72.829  74.515 143.327  1.00  0.00           O
ATOM   4775  HW1 SOL  1628      72.053  75.057 143.470  1.00  0.00           H
ATOM   4776  HW2 SOL  1628      72.904  73.988 144.122  1.00  0.00           H
ATOM   4777  OW  SOL  1629      71.233 101.547 130.744  1.00  0.00           O
ATOM   4778  HW1 SOL  1629      71.076 100.607 130.646  1.00  0.00           H
ATOM   4779  HW2 SOL  1629      72.160 101.613 130.970  1.00  0.00           H
ATOM   4780  OW  SOL  1630      84.724  22.245  55.711  1.00  0.00           O
ATOM   4781  HW1 SOL  1630      85.019  22.520  54.843  1.00  0.00           H
ATOM   4782  HW2 SOL  1630      85.523  22.213  56.237  1.00  0.00           H
ATOM   4783  OW  SOL  1631      35.019  34.472  53.717  1.00  0.00           O
ATOM   4784  HW1 SOL  1631      34.554  34.212  54.512  1.00  0.00           H
ATOM   4785  HW2 SOL  1631      35.479  33.680  53.438  1.00  0.00           H
ATOM   4786  OW  SOL  1632      50.143  15.395 139.639  1.00  0.00           O
ATOM   4787  HW1 SOL  1632      50.754  15.509 140.366  1.00  0.00           H
ATOM   4788  HW2 SOL  1632      49.795  16.272 139.477  1.00  0.00           H
ATOM   4789  OW  SOL  1633      96.316  49.128  54.931  1.00  0.00           O
ATOM   4790  HW1 SOL  1633      95.744  49.856  55.176  1.00  0.00           H
ATOM   4791  HW2 SOL  1633      97.037  49.168  55.559  1.00  0.00           H
ATOM   4792  OW  SOL  1634      35.398  29.369   5.997  1.00  0.00           O
ATOM   4793  HW1 SOL  1634      34.544  29.361   6.429  1.00  0.00           H
ATOM   4794  HW2 SOL  1634      35.520  30.278   5.723  1.00  0.00           H
ATOM   4795  OW  SOL  1635      10.158  40.389  35.370  1.00  0.00           O
ATOM   4796  HW1 SOL  1635      11.114  40.431  35.387  1.00  0.00           H
ATOM   4797  HW2 SOL  1635       9.916  40.086  36.245  1.00  0.00           H
ATOM   4798  OW  SOL  1636      79.635   1.512  21.961  1.00  0.00           O
ATOM   4799  HW1 SOL  1636      78.975   1.811  22.586  1.00  0.00           H
ATOM   4800  HW2 SOL  1636      79.635   0.558  22.050  1.00  0.00           H
ATOM   4801  OW  SOL  1637      21.738  74.215  10.113  1.00  0.00           O
ATOM   4802  HW1 SOL  1637      22.361  74.943  10.112  1.00  0.00           H
ATOM   4803  HW2 SOL  1637      21.056  74.483   9.498  1.00  0.00           H
ATOM   4804  OW  SOL  1638      35.859 106.228   1.316  1.00  0.00           O
ATOM   4805  HW1 SOL  1638      36.058 105.520   0.702  1.00  0.00           H
ATOM   4806  HW2 SOL  1638      35.188 105.863   1.893  1.00  0.00           H
ATOM   4807  OW  SOL  1639      29.959  81.443 129.783  1.00  0.00           O
ATOM   4808  HW1 SOL  1639      29.105  81.667 130.154  1.00  0.00           H
ATOM   4809  HW2 SOL  1639      29.829  80.585 129.381  1.00  0.00           H
ATOM   4810  OW  SOL  1640      62.836  75.107  50.077  1.00  0.00           O
ATOM   4811  HW1 SOL  1640      63.784  75.204  50.173  1.00  0.00           H
ATOM   4812  HW2 SOL  1640      62.531  75.976  49.819  1.00  0.00           H
ATOM   4813  OW  SOL  1641       4.788  18.263 141.569  1.00  0.00           O
ATOM   4814  HW1 SOL  1641       5.476  17.835 141.059  1.00  0.00           H
ATOM   4815  HW2 SOL  1641       5.239  18.607 142.340  1.00  0.00           H
ATOM   4816  OW  SOL  1642      95.211 102.459 133.922  1.00  0.00           O
ATOM   4817  HW1 SOL  1642      94.893 103.018 133.214  1.00  0.00           H
ATOM   4818  HW2 SOL  1642      96.128 102.294 133.704  1.00  0.00           H
ATOM   4819  OW  SOL  1643      27.223  82.054 130.348  1.00  0.00           O
ATOM   4820  HW1 SOL  1643      26.785  82.647 129.737  1.00  0.00           H
ATOM   4821  HW2 SOL  1643      26.520  81.504 130.694  1.00  0.00           H
ATOM   4822  OW  SOL  1644      81.585 102.548 142.156  1.00  0.00           O
ATOM   4823  HW1 SOL  1644      81.073 103.104 141.569  1.00  0.00           H
ATOM   4824  HW2 SOL  1644      82.254 102.157 141.595  1.00  0.00           H
ATOM   4825  OW  SOL  1645      76.443  42.498  55.528  1.00  0.00           O
ATOM   4826  HW1 SOL  1645      75.969  42.982  56.204  1.00  0.00           H
ATOM   4827  HW2 SOL  1645      75.757  42.088  55.001  1.00  0.00           H
ATOM   4828  OW  SOL  1646      89.979  11.339 150.255  1.00  0.00           O
ATOM   4829  HW1 SOL  1646      89.208  11.452 149.699  1.00  0.00           H
ATOM   4830  HW2 SOL  1646      89.688  10.752 150.952  1.00  0.00           H
ATOM   4831  OW  SOL  1647      59.213  99.908  17.296  1.00  0.00           O
ATOM   4832  HW1 SOL  1647      59.213  99.323  16.539  1.00  0.00           H
ATOM   4833  HW2 SOL  1647      59.935  99.595  17.842  1.00  0.00           H
ATOM   4834  OW  SOL  1648      31.118 105.335 124.421  1.00  0.00           O
ATOM   4835  HW1 SOL  1648      31.044 104.590 125.018  1.00  0.00           H
ATOM   4836  HW2 SOL  1648      30.497 105.978 124.762  1.00  0.00           H
ATOM   4837  OW  SOL  1649      64.198   5.966 118.812  1.00  0.00           O
ATOM   4838  HW1 SOL  1649      63.687   5.677 118.056  1.00  0.00           H
ATOM   4839  HW2 SOL  1649      64.078   6.916 118.833  1.00  0.00           H
ATOM   4840  OW  SOL  1650      85.328  91.823 111.547  1.00  0.00           O
ATOM   4841  HW1 SOL  1650      85.642  91.129 110.966  1.00  0.00           H
ATOM   4842  HW2 SOL  1650      84.891  92.444 110.964  1.00  0.00           H
ATOM   4843  OW  SOL  1651      48.733  39.848   9.797  1.00  0.00           O
ATOM   4844  HW1 SOL  1651      48.320  39.597  10.623  1.00  0.00           H
ATOM   4845  HW2 SOL  1651      48.080  40.392   9.357  1.00  0.00           H
ATOM   4846  OW  SOL  1652      29.131  53.336  43.869  1.00  0.00           O
ATOM   4847  HW1 SOL  1652      29.971  53.719  43.614  1.00  0.00           H
ATOM   4848  HW2 SOL  1652      29.139  53.357  44.826  1.00  0.00           H
ATOM   4849  OW  SOL  1653      61.279  65.962 127.844  1.00  0.00           O
ATOM   4850  HW1 SOL  1653      61.800  66.626 127.391  1.00  0.00           H
ATOM   4851  HW2 SOL  1653      61.673  65.130 127.584  1.00  0.00           H
ATOM   4852  OW  SOL  1654      34.306  34.215 146.301  1.00  0.00           O
ATOM   4853  HW1 SOL  1654      34.646  33.930 145.454  1.00  0.00           H
ATOM   4854  HW2 SOL  1654      35.041  34.106 146.904  1.00  0.00           H
ATOM   4855  OW  SOL  1655      36.569  38.096  56.379  1.00  0.00           O
ATOM   4856  HW1 SOL  1655      37.082  37.664  57.062  1.00  0.00           H
ATOM   4857  HW2 SOL  1655      36.883  37.709  55.562  1.00  0.00           H
ATOM   4858  OW  SOL  1656      28.294   8.982  32.319  1.00  0.00           O
ATOM   4859  HW1 SOL  1656      28.363   8.680  33.225  1.00  0.00           H
ATOM   4860  HW2 SOL  1656      28.556   8.226  31.793  1.00  0.00           H
ATOM   4861  OW  SOL  1657      75.235  52.688 124.505  1.00  0.00           O
ATOM   4862  HW1 SOL  1657      76.001  52.519 123.956  1.00  0.00           H
ATOM   4863  HW2 SOL  1657      75.106  51.876 124.994  1.00  0.00           H
ATOM   4864  OW  SOL  1658      36.293   3.427  22.517  1.00  0.00           O
ATOM   4865  HW1 SOL  1658      36.913   3.258  23.227  1.00  0.00           H
ATOM   4866  HW2 SOL  1658      35.889   4.265  22.745  1.00  0.00           H
ATOM   4867  OW  SOL  1659     100.968  34.173  46.413  1.00  0.00           O
ATOM   4868  HW1 SOL  1659     100.647  35.068  46.301  1.00  0.00           H
ATOM   4869  HW2 SOL  1659     101.560  34.222  47.163  1.00  0.00           H
ATOM   4870  OW  SOL  1660       9.370  42.814 106.326  1.00  0.00           O
ATOM   4871  HW1 SOL  1660       8.937  42.391 107.067  1.00  0.00           H
ATOM   4872  HW2 SOL  1660      10.287  42.551 106.400  1.00  0.00           H
ATOM   4873  OW  SOL  1661       6.340  46.637 126.752  1.00  0.00           O
ATOM   4874  HW1 SOL  1661       6.020  46.055 126.063  1.00  0.00           H
ATOM   4875  HW2 SOL  1661       5.622  46.680 127.383  1.00  0.00           H
ATOM   4876  OW  SOL  1662      87.400  41.210  18.059  1.00  0.00           O
ATOM   4877  HW1 SOL  1662      87.525  41.656  17.221  1.00  0.00           H
ATOM   4878  HW2 SOL  1662      86.541  41.505  18.361  1.00  0.00           H
ATOM   4879  OW  SOL  1663      86.768  22.426 122.037  1.00  0.00           O
ATOM   4880  HW1 SOL  1663      86.897  23.263 121.592  1.00  0.00           H
ATOM   4881  HW2 SOL  1663      87.641  22.181 122.344  1.00  0.00           H
ATOM   4882  OW  SOL  1664      55.836  47.721  49.412  1.00  0.00           O
ATOM   4883  HW1 SOL  1664      55.915  48.022  48.507  1.00  0.00           H
ATOM   4884  HW2 SOL  1664      55.509  46.825  49.340  1.00  0.00           H
ATOM   4885  OW  SOL  1665      22.650  47.019  32.569  1.00  0.00           O
ATOM   4886  HW1 SOL  1665      22.081  47.376  31.886  1.00  0.00           H
ATOM   4887  HW2 SOL  1665      22.231  46.197  32.825  1.00  0.00           H
ATOM   4888  OW  SOL  1666      19.014   9.097 144.435  1.00  0.00           O
ATOM   4889  HW1 SOL  1666      18.614   9.069 145.304  1.00  0.00           H
ATOM   4890  HW2 SOL  1666      19.074  10.030 144.228  1.00  0.00           H
ATOM   4891  OW  SOL  1667      69.032  54.389   5.479  1.00  0.00           O
ATOM   4892  HW1 SOL  1667      69.017  54.773   4.602  1.00  0.00           H
ATOM   4893  HW2 SOL  1667      68.249  53.840   5.514  1.00  0.00           H
ATOM   4894  OW  SOL  1668      12.686  67.762 120.958  1.00  0.00           O
ATOM   4895  HW1 SOL  1668      12.578  67.666 120.012  1.00  0.00           H
ATOM   4896  HW2 SOL  1668      13.572  67.443 121.132  1.00  0.00           H
ATOM   4897  OW  SOL  1669      74.931   2.298   4.533  1.00  0.00           O
ATOM   4898  HW1 SOL  1669      75.711   2.520   5.040  1.00  0.00           H
ATOM   4899  HW2 SOL  1669      74.271   2.077   5.191  1.00  0.00           H
ATOM   4900  OW  SOL  1670      51.295  84.196 144.652  1.00  0.00           O
ATOM   4901  HW1 SOL  1670      50.374  84.271 144.403  1.00  0.00           H
ATOM   4902  HW2 SOL  1670      51.744  84.841 144.107  1.00  0.00           H
ATOM   4903  OW  SOL  1671      52.134  28.936  55.866  1.00  0.00           O
ATOM   4904  HW1 SOL  1671      51.200  29.141  55.922  1.00  0.00           H
ATOM   4905  HW2 SOL  1671      52.202  28.038  56.189  1.00  0.00           H
ATOM   4906  OW  SOL  1672      84.945  59.359 106.570  1.00  0.00           O
ATOM   4907  HW1 SOL  1672      85.419  59.839 107.249  1.00  0.00           H
ATOM   4908  HW2 SOL  1672      85.615  59.125 105.928  1.00  0.00           H
ATOM   4909  OW  SOL  1673      24.097  89.931  18.026  1.00  0.00           O
ATOM   4910  HW1 SOL  1673      24.499  89.063  18.007  1.00  0.00           H
ATOM   4911  HW2 SOL  1673      24.819  90.534  17.853  1.00  0.00           H
ATOM   4912  OW  SOL  1674      61.619  84.154   0.193  1.00  0.00           O
ATOM   4913  HW1 SOL  1674      60.851  83.653  -0.084  1.00  0.00           H
ATOM   4914  HW2 SOL  1674      62.242  83.491   0.493  1.00  0.00           H
ATOM   4915  OW  SOL  1675      33.212  61.849 152.230  1.00  0.00           O
ATOM   4916  HW1 SOL  1675      33.988  61.885 152.789  1.00  0.00           H
ATOM   4917  HW2 SOL  1675      33.348  61.076 151.681  1.00  0.00           H
ATOM   4918  OW  SOL  1676      87.255   0.941  11.515  1.00  0.00           O
ATOM   4919  HW1 SOL  1676      87.104   0.493  10.683  1.00  0.00           H
ATOM   4920  HW2 SOL  1676      86.402   1.305  11.750  1.00  0.00           H
ATOM   4921  OW  SOL  1677      37.404  17.203   1.396  1.00  0.00           O
ATOM   4922  HW1 SOL  1677      37.114  16.571   0.738  1.00  0.00           H
ATOM   4923  HW2 SOL  1677      37.442  18.037   0.928  1.00  0.00           H
ATOM   4924  OW  SOL  1678      73.822   0.880  42.887  1.00  0.00           O
ATOM   4925  HW1 SOL  1678      73.811   0.121  43.470  1.00  0.00           H
ATOM   4926  HW2 SOL  1678      74.209   0.553  42.075  1.00  0.00           H
ATOM   4927  OW  SOL  1679      21.260  99.780  15.993  1.00  0.00           O
ATOM   4928  HW1 SOL  1679      21.666  99.531  16.823  1.00  0.00           H
ATOM   4929  HW2 SOL  1679      20.361 100.013  16.227  1.00  0.00           H
ATOM   4930  OW  SOL  1680      19.379  87.863  20.686  1.00  0.00           O
ATOM   4931  HW1 SOL  1680      19.171  88.006  21.609  1.00  0.00           H
ATOM   4932  HW2 SOL  1680      20.124  87.262  20.698  1.00  0.00           H
ATOM   4933  OW  SOL  1681      37.408  66.340 132.558  1.00  0.00           O
ATOM   4934  HW1 SOL  1681      37.375  66.292 133.514  1.00  0.00           H
ATOM   4935  HW2 SOL  1681      36.691  65.777 132.266  1.00  0.00           H
ATOM   4936  OW  SOL  1682      47.507  64.184 107.430  1.00  0.00           O
ATOM   4937  HW1 SOL  1682      47.654  65.123 107.317  1.00  0.00           H
ATOM   4938  HW2 SOL  1682      46.905  64.122 108.171  1.00  0.00           H
ATOM   4939  OW  SOL  1683     104.033  74.367 134.443  1.00  0.00           O
ATOM   4940  HW1 SOL  1683     103.339  73.811 134.796  1.00  0.00           H
ATOM   4941  HW2 SOL  1683     103.946  74.286 133.493  1.00  0.00           H
ATOM   4942  OW  SOL  1684      57.920   6.460 119.064  1.00  0.00           O
ATOM   4943  HW1 SOL  1684      57.842   5.596 119.470  1.00  0.00           H
ATOM   4944  HW2 SOL  1684      58.227   6.281 118.176  1.00  0.00           H
ATOM   4945  OW  SOL  1685      89.620 105.340 147.804  1.00  0.00           O
ATOM   4946  HW1 SOL  1685      90.295 104.724 148.089  1.00  0.00           H
ATOM   4947  HW2 SOL  1685      89.533 105.182 146.864  1.00  0.00           H
ATOM   4948  OW  SOL  1686      31.035  17.357  48.176  1.00  0.00           O
ATOM   4949  HW1 SOL  1686      30.826  17.637  47.285  1.00  0.00           H
ATOM   4950  HW2 SOL  1686      30.614  18.008  48.738  1.00  0.00           H
ATOM   4951  OW  SOL  1687      93.106  95.041  14.332  1.00  0.00           O
ATOM   4952  HW1 SOL  1687      92.547  95.576  13.769  1.00  0.00           H
ATOM   4953  HW2 SOL  1687      93.978  95.116  13.944  1.00  0.00           H
ATOM   4954  OW  SOL  1688      28.536  65.862  15.281  1.00  0.00           O
ATOM   4955  HW1 SOL  1688      28.274  66.283  14.463  1.00  0.00           H
ATOM   4956  HW2 SOL  1688      27.724  65.502  15.637  1.00  0.00           H
ATOM   4957  OW  SOL  1689       1.540  29.128  43.904  1.00  0.00           O
ATOM   4958  HW1 SOL  1689       2.350  28.824  43.494  1.00  0.00           H
ATOM   4959  HW2 SOL  1689       1.608  28.839  44.814  1.00  0.00           H
ATOM   4960  OW  SOL  1690     103.218  74.886 148.882  1.00  0.00           O
ATOM   4961  HW1 SOL  1690     103.566  75.604 148.354  1.00  0.00           H
ATOM   4962  HW2 SOL  1690     102.676  74.382 148.275  1.00  0.00           H
ATOM   4963  OW  SOL  1691      47.996  60.368   2.428  1.00  0.00           O
ATOM   4964  HW1 SOL  1691      48.110  60.914   1.650  1.00  0.00           H
ATOM   4965  HW2 SOL  1691      48.886  60.122   2.681  1.00  0.00           H
ATOM   4966  OW  SOL  1692      23.126  64.160 137.789  1.00  0.00           O
ATOM   4967  HW1 SOL  1692      23.573  65.004 137.861  1.00  0.00           H
ATOM   4968  HW2 SOL  1692      23.659  63.561 138.311  1.00  0.00           H
ATOM   4969  OW  SOL  1693      70.961  84.852  50.137  1.00  0.00           O
ATOM   4970  HW1 SOL  1693      70.619  84.338  49.405  1.00  0.00           H
ATOM   4971  HW2 SOL  1693      70.326  84.720  50.840  1.00  0.00           H
ATOM   4972  OW  SOL  1694      83.804  61.967 141.999  1.00  0.00           O
ATOM   4973  HW1 SOL  1694      83.313  61.480 141.338  1.00  0.00           H
ATOM   4974  HW2 SOL  1694      84.657  61.534 142.032  1.00  0.00           H
ATOM   4975  OW  SOL  1695     103.025  19.791  37.199  1.00  0.00           O
ATOM   4976  HW1 SOL  1695     102.927  19.306  38.018  1.00  0.00           H
ATOM   4977  HW2 SOL  1695     103.058  20.709  37.467  1.00  0.00           H
ATOM   4978  OW  SOL  1696      39.180  71.718  25.087  1.00  0.00           O
ATOM   4979  HW1 SOL  1696      39.558  72.580  25.261  1.00  0.00           H
ATOM   4980  HW2 SOL  1696      38.354  71.716  25.571  1.00  0.00           H
ATOM   4981  OW  SOL  1697      54.667  87.715  60.228  1.00  0.00           O
ATOM   4982  HW1 SOL  1697      55.258  87.006  59.971  1.00  0.00           H
ATOM   4983  HW2 SOL  1697      53.913  87.622  59.645  1.00  0.00           H
ATOM   4984  OW  SOL  1698      99.447  20.361 153.556  1.00  0.00           O
ATOM   4985  HW1 SOL  1698     100.254  20.769 153.868  1.00  0.00           H
ATOM   4986  HW2 SOL  1698      99.603  19.421 153.645  1.00  0.00           H
ATOM   4987  OW  SOL  1699      33.291  36.352 107.394  1.00  0.00           O
ATOM   4988  HW1 SOL  1699      32.524  35.783 107.323  1.00  0.00           H
ATOM   4989  HW2 SOL  1699      33.742  36.251 106.555  1.00  0.00           H
ATOM   4990  OW  SOL  1700      72.944  59.901 128.964  1.00  0.00           O
ATOM   4991  HW1 SOL  1700      72.760  60.146 129.871  1.00  0.00           H
ATOM   4992  HW2 SOL  1700      72.274  60.355 128.453  1.00  0.00           H
ATOM   4993  OW  SOL  1701       5.872   2.190 125.743  1.00  0.00           O
ATOM   4994  HW1 SOL  1701       5.328   1.586 125.238  1.00  0.00           H
ATOM   4995  HW2 SOL  1701       5.381   3.012 125.743  1.00  0.00           H
ATOM   4996  OW  SOL  1702      22.553  35.939 125.781  1.00  0.00           O
ATOM   4997  HW1 SOL  1702      22.074  36.096 126.595  1.00  0.00           H
ATOM   4998  HW2 SOL  1702      23.359  36.446 125.876  1.00  0.00           H
ATOM   4999  OW  SOL  1703      21.173  95.698  58.910  1.00  0.00           O
ATOM   5000  HW1 SOL  1703      20.216  95.682  58.895  1.00  0.00           H
ATOM   5001  HW2 SOL  1703      21.413  95.071  59.592  1.00  0.00           H
ATOM   5002  OW  SOL  1704      42.835   0.003   8.361  1.00  0.00           O
ATOM   5003  HW1 SOL  1704      42.768   0.956   8.298  1.00  0.00           H
ATOM   5004  HW2 SOL  1704      43.629  -0.214   7.872  1.00  0.00           H
ATOM   5005  OW  SOL  1705      66.038   8.971 105.752  1.00  0.00           O
ATOM   5006  HW1 SOL  1705      65.358   9.320 105.176  1.00  0.00           H
ATOM   5007  HW2 SOL  1705      66.703   8.626 105.157  1.00  0.00           H
ATOM   5008  OW  SOL  1706      42.592  93.152  12.714  1.00  0.00           O
ATOM   5009  HW1 SOL  1706      43.337  92.675  12.348  1.00  0.00           H
ATOM   5010  HW2 SOL  1706      42.899  94.055  12.790  1.00  0.00           H
ATOM   5011  OW  SOL  1707     101.641  36.217  36.748  1.00  0.00           O
ATOM   5012  HW1 SOL  1707     102.193  36.072  35.979  1.00  0.00           H
ATOM   5013  HW2 SOL  1707     101.623  35.369  37.193  1.00  0.00           H
ATOM   5014  OW  SOL  1708      56.695  13.475  57.576  1.00  0.00           O
ATOM   5015  HW1 SOL  1708      56.764  14.063  58.328  1.00  0.00           H
ATOM   5016  HW2 SOL  1708      55.817  13.629  57.230  1.00  0.00           H
ATOM   5017  OW  SOL  1709      21.701  76.691 124.747  1.00  0.00           O
ATOM   5018  HW1 SOL  1709      22.422  76.066 124.828  1.00  0.00           H
ATOM   5019  HW2 SOL  1709      22.128  77.545 124.686  1.00  0.00           H
ATOM   5020  OW  SOL  1710     102.617 104.515  13.062  1.00  0.00           O
ATOM   5021  HW1 SOL  1710     102.634 104.620  12.110  1.00  0.00           H
ATOM   5022  HW2 SOL  1710     103.493 104.773  13.347  1.00  0.00           H
ATOM   5023  OW  SOL  1711      27.497  50.887  39.912  1.00  0.00           O
ATOM   5024  HW1 SOL  1711      28.052  51.007  40.682  1.00  0.00           H
ATOM   5025  HW2 SOL  1711      26.853  50.232  40.179  1.00  0.00           H
ATOM   5026  OW  SOL  1712      45.247  46.801  35.770  1.00  0.00           O
ATOM   5027  HW1 SOL  1712      46.016  47.115  36.247  1.00  0.00           H
ATOM   5028  HW2 SOL  1712      44.511  47.262  36.172  1.00  0.00           H
ATOM   5029  OW  SOL  1713      66.651  66.029 141.889  1.00  0.00           O
ATOM   5030  HW1 SOL  1713      66.575  65.092 141.711  1.00  0.00           H
ATOM   5031  HW2 SOL  1713      66.081  66.444 141.241  1.00  0.00           H
ATOM   5032  OW  SOL  1714      87.513  95.880 105.800  1.00  0.00           O
ATOM   5033  HW1 SOL  1714      87.571  94.924 105.815  1.00  0.00           H
ATOM   5034  HW2 SOL  1714      86.935  96.073 105.062  1.00  0.00           H
ATOM   5035  OW  SOL  1715      59.517  89.322  43.031  1.00  0.00           O
ATOM   5036  HW1 SOL  1715      59.138  90.157  42.755  1.00  0.00           H
ATOM   5037  HW2 SOL  1715      60.224  89.161  42.406  1.00  0.00           H
ATOM   5038  OW  SOL  1716      62.447  56.903   2.539  1.00  0.00           O
ATOM   5039  HW1 SOL  1716      62.123  56.052   2.244  1.00  0.00           H
ATOM   5040  HW2 SOL  1716      62.143  56.974   3.444  1.00  0.00           H
ATOM   5041  OW  SOL  1717       4.644  92.493 118.514  1.00  0.00           O
ATOM   5042  HW1 SOL  1717       4.498  92.359 117.578  1.00  0.00           H
ATOM   5043  HW2 SOL  1717       5.213  91.768 118.775  1.00  0.00           H
ATOM   5044  OW  SOL  1718      42.789   1.201 135.519  1.00  0.00           O
ATOM   5045  HW1 SOL  1718      42.619   0.479 134.914  1.00  0.00           H
ATOM   5046  HW2 SOL  1718      43.484   1.707 135.098  1.00  0.00           H
ATOM   5047  OW  SOL  1719      80.281   4.810 134.784  1.00  0.00           O
ATOM   5048  HW1 SOL  1719      79.391   4.694 135.118  1.00  0.00           H
ATOM   5049  HW2 SOL  1719      80.700   5.394 135.416  1.00  0.00           H
ATOM   5050  OW  SOL  1720      10.627  86.691 139.032  1.00  0.00           O
ATOM   5051  HW1 SOL  1720      10.912  86.636 138.119  1.00  0.00           H
ATOM   5052  HW2 SOL  1720      10.090  87.481 139.069  1.00  0.00           H
ATOM   5053  OW  SOL  1721      11.357  91.249  21.465  1.00  0.00           O
ATOM   5054  HW1 SOL  1721      10.400  91.230  21.484  1.00  0.00           H
ATOM   5055  HW2 SOL  1721      11.605  90.427  21.040  1.00  0.00           H
ATOM   5056  OW  SOL  1722      97.701   0.672 118.345  1.00  0.00           O
ATOM   5057  HW1 SOL  1722      97.531   1.518 118.759  1.00  0.00           H
ATOM   5058  HW2 SOL  1722      97.836   0.070 119.077  1.00  0.00           H
ATOM   5059  OW  SOL  1723      44.590  77.658 139.149  1.00  0.00           O
ATOM   5060  HW1 SOL  1723      45.292  78.309 139.169  1.00  0.00           H
ATOM   5061  HW2 SOL  1723      44.829  77.027 139.828  1.00  0.00           H
[truncated: 14,218,748 more chars]
