# Supplementary material for: Permeation enhancer-induced membrane defects assist the oral absorption of peptide drugs
Source: Nat Commun. 2025 Oct 28;16:9512. doi: 10.1038/s41467-025-64891-0 (PMC12568990; doi:10.1038/s41467-025-64891-0)
Supplement: Supplementary file 20 — Supplementary Data 1 [file 41467_2025_64891_MOESM20_ESM.zip › Supplementary_Data_1/Trajectory_shown_in_Supplementary_Video_5_First_Frame.pdb]

TITLE     semaglutide_constant_ph_membrane in water
REMARK    THIS IS A SIMULATION BOX
CRYST1  110.885  110.885  110.885  90.00  90.00  90.00 P 1           1
MODEL        1
ATOM      1  C   DCM    37       4.730   9.347  70.028  1.00  0.00           C
ATOM      2  H1  DCM    37       5.064   9.949  69.155  1.00  0.00           H
ATOM      3  H2  DCM    37       5.272   8.379  70.092  1.00  0.00           H
ATOM      4 CL1  DCM    37       2.990   9.125  69.603  1.00  0.00          Cl
ATOM      5 CL2  DCM    37       4.848  10.111  71.621  1.00  0.00          Cl
ATOM      6  LP1 DCM    37       1.409   8.923  69.217  1.00  0.00           H
ATOM      7  LP2 DCM    37       4.957  10.818  73.097  1.00  0.00           H
ATOM      8  C   DCM    38      46.986 100.661  82.517  1.00  0.00           C
ATOM      9  H1  DCM    38      47.290 100.517  83.576  1.00  0.00           H
ATOM     10  H2  DCM    38      46.475 101.638  82.385  1.00  0.00           H
ATOM     11 CL1  DCM    38      45.784  99.456  82.059  1.00  0.00          Cl
ATOM     12 CL2  DCM    38      48.399 100.584  81.421  1.00  0.00          Cl
ATOM     13  LP1 DCM    38      44.665  98.335  81.632  1.00  0.00           H
ATOM     14  LP2 DCM    38      49.693 100.513  80.416  1.00  0.00           H
ATOM     15  C   DCM    39      12.559 110.695  64.359  1.00  0.00           C
ATOM     16  H1  DCM    39      12.698 110.693  65.462  1.00  0.00           H
ATOM     17  H2  DCM    39      11.855 109.875  64.100  1.00  0.00           H
ATOM     18 CL1  DCM    39      14.068 110.349  63.428  1.00  0.00          Cl
ATOM     19 CL2  DCM    39      11.868 112.242  63.884  1.00  0.00          Cl
ATOM     20  LP1 DCM    39      15.438 110.035  62.583  1.00  0.00           H
ATOM     21  LP2 DCM    39      11.225 113.684  63.441  1.00  0.00           H
ATOM     22  C   DCM    40      59.145  61.723  43.461  1.00  0.00           C
ATOM     23  H1  DCM    40      58.857  61.069  44.312  1.00  0.00           H
ATOM     24  H2  DCM    40      59.421  62.709  43.893  1.00  0.00           H
ATOM     25 CL1  DCM    40      57.669  61.734  42.407  1.00  0.00          Cl
ATOM     26 CL2  DCM    40      60.570  61.004  42.676  1.00  0.00          Cl
ATOM     27  LP1 DCM    40      56.334  61.743  41.454  1.00  0.00           H
ATOM     28  LP2 DCM    40      61.884  60.341  41.952  1.00  0.00           H
ATOM     29  C   DCM    41     100.028  96.026   2.727  1.00  0.00           C
ATOM     30  H1  DCM    41     100.317  96.940   2.167  1.00  0.00           H
ATOM     31  H2  DCM    41      98.966  95.813   2.480  1.00  0.00           H
ATOM     32 CL1  DCM    41     100.081  96.243   4.455  1.00  0.00          Cl
ATOM     33 CL2  DCM    41     101.125  94.694   2.218  1.00  0.00          Cl
ATOM     34  LP1 DCM    41     100.131  96.447   6.081  1.00  0.00           H
ATOM     35  LP2 DCM    41     102.125  93.479   1.753  1.00  0.00           H
ATOM     36  C   DCM    42      69.154  96.530  75.031  1.00  0.00           C
ATOM     37  H1  DCM    42      68.919  95.931  74.125  1.00  0.00           H
ATOM     38  H2  DCM    42      68.709  97.529  74.835  1.00  0.00           H
ATOM     39 CL1  DCM    42      70.953  96.624  75.205  1.00  0.00          Cl
ATOM     40 CL2  DCM    42      68.480  95.675  76.463  1.00  0.00          Cl
ATOM     41  LP1 DCM    42      72.583  96.708  75.362  1.00  0.00           H
ATOM     42  LP2 DCM    42      67.865  94.896  77.768  1.00  0.00           H
ATOM     43  C   DCM    43      35.872  14.968  79.468  1.00  0.00           C
ATOM     44  H1  DCM    43      34.845  14.759  79.837  1.00  0.00           H
ATOM     45  H2  DCM    43      36.106  16.011  79.167  1.00  0.00           H
ATOM     46 CL1  DCM    43      36.033  13.782  78.079  1.00  0.00          Cl
ATOM     47 CL2  DCM    43      37.103  14.508  80.689  1.00  0.00          Cl
ATOM     48  LP1 DCM    43      36.178  12.721  76.837  1.00  0.00           H
ATOM     49  LP2 DCM    43      38.228  14.087  81.805  1.00  0.00           H
ATOM     50  C   DCM    44     109.195  67.869  64.604  1.00  0.00           C
ATOM     51  H1  DCM    44     108.945  66.947  65.171  1.00  0.00           H
ATOM     52  H2  DCM    44     109.488  68.662  65.325  1.00  0.00           H
ATOM     53 CL1  DCM    44     107.667  68.209  63.646  1.00  0.00          Cl
ATOM     54 CL2  DCM    44     110.579  67.483  63.541  1.00  0.00          Cl
ATOM     55  LP1 DCM    44     106.302  68.513  62.790  1.00  0.00           H
ATOM     56  LP2 DCM    44     111.848  67.129  62.565  1.00  0.00           H
ATOM     57  C   DCM    45      37.314  43.012  37.837  1.00  0.00           C
ATOM     58  H1  DCM    45      37.684  42.005  38.128  1.00  0.00           H
ATOM     59  H2  DCM    45      37.420  43.078  36.733  1.00  0.00           H
ATOM     60 CL1  DCM    45      38.427  44.251  38.444  1.00  0.00          Cl
ATOM     61 CL2  DCM    45      35.668  43.270  38.414  1.00  0.00          Cl
ATOM     62  LP1 DCM    45      39.457  45.397  39.005  1.00  0.00           H
ATOM     63  LP2 DCM    45      34.138  43.511  38.952  1.00  0.00           H
ATOM     64  C   DCM    46      41.323  14.581  66.376  1.00  0.00           C
ATOM     65  H1  DCM    46      41.140  13.932  65.493  1.00  0.00           H
ATOM     66  H2  DCM    46      41.632  15.582  66.006  1.00  0.00           H
ATOM     67 CL1  DCM    46      42.600  13.818  67.416  1.00  0.00          Cl
ATOM     68 CL2  DCM    46      39.819  14.594  67.422  1.00  0.00          Cl
ATOM     69  LP1 DCM    46      43.754  13.129  68.355  1.00  0.00           H
ATOM     70  LP2 DCM    46      38.473  14.605  68.359  1.00  0.00           H
ATOM     71  C   DCM    47      12.261   3.661  41.832  1.00  0.00           C
ATOM     72  H1  DCM    47      12.643   4.581  41.341  1.00  0.00           H
ATOM     73  H2  DCM    47      11.159   3.732  41.705  1.00  0.00           H
ATOM     74 CL1  DCM    47      12.717   3.596  43.530  1.00  0.00          Cl
ATOM     75 CL2  DCM    47      12.974   2.203  40.970  1.00  0.00          Cl
ATOM     76  LP1 DCM    47      13.143   3.536  45.112  1.00  0.00           H
ATOM     77  LP2 DCM    47      13.610   0.902  40.200  1.00  0.00           H
ATOM     78  C   DCM    48      32.285  38.549   3.001  1.00  0.00           C
ATOM     79  H1  DCM    48      32.238  38.354   1.909  1.00  0.00           H
ATOM     80  H2  DCM    48      33.269  38.944   3.334  1.00  0.00           H
ATOM     81 CL1  DCM    48      32.008  36.922   3.838  1.00  0.00          Cl
ATOM     82 CL2  DCM    48      31.022  39.656   3.452  1.00  0.00          Cl
ATOM     83  LP1 DCM    48      31.762  35.480   4.579  1.00  0.00           H
ATOM     84  LP2 DCM    48      29.830  40.699   3.877  1.00  0.00           H
ATOM     85  C   DCM    49      42.341  10.756  33.617  1.00  0.00           C
ATOM     86  H1  DCM    49      41.332  11.210  33.708  1.00  0.00           H
ATOM     87  H2  DCM    49      42.419   9.998  34.425  1.00  0.00           H
ATOM     88 CL1  DCM    49      43.625  11.969  33.713  1.00  0.00          Cl
ATOM     89 CL2  DCM    49      42.428   9.877  32.036  1.00  0.00          Cl
ATOM     90  LP1 DCM    49      44.816  13.093  33.802  1.00  0.00           H
ATOM     91  LP2 DCM    49      42.506   9.082  30.603  1.00  0.00           H
ATOM     92  C   DCM    50      76.699  32.378   9.956  1.00  0.00           C
ATOM     93  H1  DCM    50      76.531  31.383   9.492  1.00  0.00           H
ATOM     94  H2  DCM    50      75.970  32.482  10.788  1.00  0.00           H
ATOM     95 CL1  DCM    50      76.412  33.611   8.771  1.00  0.00          Cl
ATOM     96 CL2  DCM    50      78.296  32.510  10.730  1.00  0.00          Cl
ATOM     97  LP1 DCM    50      76.140  34.777   7.649  1.00  0.00           H
ATOM     98  LP2 DCM    50      79.768  32.631  11.443  1.00  0.00           H
ATOM     99  C   DCM    51      17.098  69.513  94.049  1.00  0.00           C
ATOM    100  H1  DCM    51      17.022  68.508  93.581  1.00  0.00           H
ATOM    101  H2  DCM    51      16.386  69.670  94.887  1.00  0.00           H
ATOM    102 CL1  DCM    51      16.689  70.717  92.786  1.00  0.00          Cl
ATOM    103 CL2  DCM    51      18.803  69.751  94.519  1.00  0.00          Cl
ATOM    104  LP1 DCM    51      16.314  71.819  91.631  1.00  0.00           H
ATOM    105  LP2 DCM    51      20.370  69.970  94.951  1.00  0.00           H
ATOM    106  C   DCM    52      88.970  37.464  80.809  1.00  0.00           C
ATOM    107  H1  DCM    52      89.652  36.588  80.756  1.00  0.00           H
ATOM    108  H2  DCM    52      88.907  38.044  79.864  1.00  0.00           H
ATOM    109 CL1  DCM    52      89.485  38.573  82.110  1.00  0.00          Cl
ATOM    110 CL2  DCM    52      87.374  36.792  81.074  1.00  0.00          Cl
ATOM    111  LP1 DCM    52      89.958  39.592  83.305  1.00  0.00           H
ATOM    112  LP2 DCM    52      85.880  36.164  81.322  1.00  0.00           H
ATOM    113  C   DCM    53      20.790  10.309  36.130  1.00  0.00           C
ATOM    114  H1  DCM    53      21.735  10.599  35.621  1.00  0.00           H
ATOM    115  H2  DCM    53      20.723   9.200  36.124  1.00  0.00           H
ATOM    116 CL1  DCM    53      19.463  10.931  35.180  1.00  0.00          Cl
ATOM    117 CL2  DCM    53      20.751  10.929  37.754  1.00  0.00          Cl
ATOM    118  LP1 DCM    53      18.217  11.516  34.288  1.00  0.00           H
ATOM    119  LP2 DCM    53      20.715  11.513  39.286  1.00  0.00           H
ATOM    120  C   DCM    54      66.625  34.614  91.193  1.00  0.00           C
ATOM    121  H1  DCM    54      65.769  34.093  91.674  1.00  0.00           H
ATOM    122  H2  DCM    54      67.311  33.830  90.806  1.00  0.00           H
ATOM    123 CL1  DCM    54      67.408  35.671  92.358  1.00  0.00          Cl
ATOM    124 CL2  DCM    54      65.993  35.588  89.852  1.00  0.00          Cl
ATOM    125  LP1 DCM    54      68.138  36.658  93.445  1.00  0.00           H
ATOM    126  LP2 DCM    54      65.408  36.489  88.612  1.00  0.00           H
ATOM    127  C   DCM    55      41.201  25.818  82.659  1.00  0.00           C
ATOM    128  H1  DCM    55      41.509  26.865  82.451  1.00  0.00           H
ATOM    129  H2  DCM    55      41.191  25.607  83.749  1.00  0.00           H
ATOM    130 CL1  DCM    55      42.268  24.759  81.759  1.00  0.00          Cl
ATOM    131 CL2  DCM    55      39.578  25.572  81.996  1.00  0.00          Cl
ATOM    132  LP1 DCM    55      43.268  23.768  80.916  1.00  0.00           H
ATOM    133  LP2 DCM    55      38.074  25.343  81.381  1.00  0.00           H
ATOM    134  C   DCM    56      32.746 110.739  46.258  1.00  0.00           C
ATOM    135  H1  DCM    56      32.887 111.829  46.421  1.00  0.00           H
ATOM    136  H2  DCM    56      31.726 110.549  45.859  1.00  0.00           H
ATOM    137 CL1  DCM    56      32.931 110.108  47.860  1.00  0.00          Cl
ATOM    138 CL2  DCM    56      33.907 110.019  45.078  1.00  0.00          Cl
ATOM    139  LP1 DCM    56      33.107 109.511  49.378  1.00  0.00           H
ATOM    140  LP2 DCM    56      34.962 109.366  44.006  1.00  0.00           H
ATOM    141  C   DCM    57      77.534 106.017  34.128  1.00  0.00           C
ATOM    142  H1  DCM    57      77.921 105.181  34.749  1.00  0.00           H
ATOM    143  H2  DCM    57      76.695 105.692  33.476  1.00  0.00           H
ATOM    144 CL1  DCM    57      79.009 106.548  33.297  1.00  0.00          Cl
ATOM    145 CL2  DCM    57      77.005 107.231  35.314  1.00  0.00          Cl
ATOM    146  LP1 DCM    57      80.372 107.038  32.529  1.00  0.00           H
ATOM    147  LP2 DCM    57      76.516 108.351  36.408  1.00  0.00           H
ATOM    148  C   DCM    58      69.698  45.898  49.561  1.00  0.00           C
ATOM    149  H1  DCM    58      68.822  46.189  48.942  1.00  0.00           H
ATOM    150  H2  DCM    58      70.435  46.718  49.696  1.00  0.00           H
ATOM    151 CL1  DCM    58      70.443  44.449  48.817  1.00  0.00          Cl
ATOM    152 CL2  DCM    58      69.282  45.466  51.226  1.00  0.00          Cl
ATOM    153  LP1 DCM    58      71.126  43.122  48.137  1.00  0.00           H
ATOM    154  LP2 DCM    58      68.896  45.066  52.769  1.00  0.00           H
ATOM    155  C   DCM    59      89.628  35.273  65.885  1.00  0.00           C
ATOM    156  H1  DCM    59      90.735  35.355  65.940  1.00  0.00           H
ATOM    157  H2  DCM    59      89.346  34.475  65.166  1.00  0.00           H
ATOM    158 CL1  DCM    59      89.050  36.831  65.163  1.00  0.00          Cl
ATOM    159 CL2  DCM    59      88.847  34.812  67.463  1.00  0.00          Cl
ATOM    160  LP1 DCM    59      88.527  38.241  64.509  1.00  0.00           H
ATOM    161  LP2 DCM    59      88.144  34.395  68.884  1.00  0.00           H
ATOM    162  C   DCM    60      72.759  30.794  12.280  1.00  0.00           C
ATOM    163  H1  DCM    60      73.425  31.669  12.439  1.00  0.00           H
ATOM    164  H2  DCM    60      71.858  31.080  11.696  1.00  0.00           H
ATOM    165 CL1  DCM    60      72.351  30.180  13.941  1.00  0.00          Cl
ATOM    166 CL2  DCM    60      73.760  29.540  11.502  1.00  0.00          Cl
ATOM    167  LP1 DCM    60      71.983  29.626  15.441  1.00  0.00           H
ATOM    168  LP2 DCM    60      74.681  28.387  10.787  1.00  0.00           H
ATOM    169  C   DCM    61      43.430  55.666  84.752  1.00  0.00           C
ATOM    170  H1  DCM    61      44.538  55.731  84.706  1.00  0.00           H
ATOM    171  H2  DCM    61      42.933  56.158  83.889  1.00  0.00           H
ATOM    172 CL1  DCM    61      42.771  56.468  86.238  1.00  0.00          Cl
ATOM    173 CL2  DCM    61      43.171  53.891  84.811  1.00  0.00          Cl
ATOM    174  LP1 DCM    61      42.175  57.193  87.583  1.00  0.00           H
ATOM    175  LP2 DCM    61      42.934  52.269  84.864  1.00  0.00           H
ATOM    176  C   DCM    62      95.126  95.803  80.614  1.00  0.00           C
ATOM    177  H1  DCM    62      95.152  96.216  81.644  1.00  0.00           H
ATOM    178  H2  DCM    62      95.439  94.737  80.618  1.00  0.00           H
ATOM    179 CL1  DCM    62      96.241  96.699  79.521  1.00  0.00          Cl
ATOM    180 CL2  DCM    62      93.514  95.898  79.923  1.00  0.00          Cl
ATOM    181  LP1 DCM    62      97.258  97.515  78.526  1.00  0.00           H
ATOM    182  LP2 DCM    62      92.008  95.986  79.279  1.00  0.00           H
ATOM    183  C   DCM    63      13.543  66.225  95.249  1.00  0.00           C
ATOM    184  H1  DCM    63      14.052  66.469  96.206  1.00  0.00           H
ATOM    185  H2  DCM    63      14.031  65.461  94.607  1.00  0.00           H
ATOM    186 CL1  DCM    63      13.481  67.735  94.263  1.00  0.00          Cl
ATOM    187 CL2  DCM    63      11.887  65.627  95.625  1.00  0.00          Cl
ATOM    188  LP1 DCM    63      13.426  69.107  93.367  1.00  0.00           H
ATOM    189  LP2 DCM    63      10.378  65.082  95.967  1.00  0.00           H
ATOM    190  C   DCM    64     100.708  90.673  84.639  1.00  0.00           C
ATOM    191  H1  DCM    64     100.130  90.400  83.730  1.00  0.00           H
ATOM    192  H2  DCM    64     101.340  91.569  84.461  1.00  0.00           H
ATOM    193 CL1  DCM    64     101.662  89.294  85.285  1.00  0.00          Cl
ATOM    194 CL2  DCM    64      99.467  91.120  85.791  1.00  0.00          Cl
ATOM    195  LP1 DCM    64     102.532  88.035  85.875  1.00  0.00           H
ATOM    196  LP2 DCM    64      98.305  91.539  86.869  1.00  0.00           H
ATOM    197  C   DCM    65      71.182  59.908  44.352  1.00  0.00           C
ATOM    198  H1  DCM    65      70.901  59.481  45.338  1.00  0.00           H
ATOM    199  H2  DCM    65      70.310  60.376  43.847  1.00  0.00           H
ATOM    200 CL1  DCM    65      72.105  58.848  43.215  1.00  0.00          Cl
ATOM    201 CL2  DCM    65      72.288  61.216  44.797  1.00  0.00          Cl
ATOM    202  LP1 DCM    65      72.942  57.886  42.183  1.00  0.00           H
ATOM    203  LP2 DCM    65      73.313  62.427  45.210  1.00  0.00           H
ATOM    204  C   DCM    66      23.231 107.289  39.829  1.00  0.00           C
ATOM    205  H1  DCM    66      22.180 107.607  39.662  1.00  0.00           H
ATOM    206  H2  DCM    66      23.802 107.055  38.905  1.00  0.00           H
ATOM    207 CL1  DCM    66      23.222 105.848  40.913  1.00  0.00          Cl
ATOM    208 CL2  DCM    66      24.071 108.700  40.682  1.00  0.00          Cl
ATOM    209  LP1 DCM    66      23.215 104.538  41.900  1.00  0.00           H
ATOM    210  LP2 DCM    66      24.815 109.950  41.438  1.00  0.00           H
ATOM    211  C   DCM    67      95.761 108.606  66.999  1.00  0.00           C
ATOM    212  H1  DCM    67      94.993 107.827  66.805  1.00  0.00           H
ATOM    213  H2  DCM    67      96.796 108.204  67.006  1.00  0.00           H
ATOM    214 CL1  DCM    67      95.381 109.389  68.517  1.00  0.00          Cl
ATOM    215 CL2  DCM    67      95.793 109.853  65.712  1.00  0.00          Cl
ATOM    216  LP1 DCM    67      95.026 110.123  69.940  1.00  0.00           H
ATOM    217  LP2 DCM    67      95.823 110.994  64.535  1.00  0.00           H
ATOM    218  C   DCM    68      20.776 102.586  88.151  1.00  0.00           C
ATOM    219  H1  DCM    68      20.460 103.339  88.904  1.00  0.00           H
ATOM    220  H2  DCM    68      20.141 101.677  88.219  1.00  0.00           H
ATOM    221 CL1  DCM    68      22.500 102.175  88.196  1.00  0.00          Cl
ATOM    222 CL2  DCM    68      20.496 103.295  86.578  1.00  0.00          Cl
ATOM    223  LP1 DCM    68      24.095 101.795  88.238  1.00  0.00           H
ATOM    224  LP2 DCM    68      20.234 103.960  85.102  1.00  0.00           H
ATOM    225  C   DCM    69      39.598  42.654  22.585  1.00  0.00           C
ATOM    226  H1  DCM    69      39.836  43.729  22.738  1.00  0.00           H
ATOM    227  H2  DCM    69      39.230  42.333  21.587  1.00  0.00           H
ATOM    228 CL1  DCM    69      38.276  42.023  23.569  1.00  0.00          Cl
ATOM    229 CL2  DCM    69      41.040  41.683  23.033  1.00  0.00          Cl
ATOM    230  LP1 DCM    69      37.048  41.437  24.484  1.00  0.00           H
ATOM    231  LP2 DCM    69      42.357  40.796  23.443  1.00  0.00           H
ATOM    232  C   DCM    70       0.662  42.114  41.040  1.00  0.00           C
ATOM    233  H1  DCM    70       1.430  42.878  41.286  1.00  0.00           H
ATOM    234  H2  DCM    70       0.554  41.887  39.958  1.00  0.00           H
ATOM    235 CL1  DCM    70      -0.921  42.578  41.767  1.00  0.00          Cl
ATOM    236 CL2  DCM    70       1.199  40.612  41.865  1.00  0.00          Cl
ATOM    237  LP1 DCM    70      -2.361  43.000  42.428  1.00  0.00           H
ATOM    238  LP2 DCM    70       1.690  39.241  42.618  1.00  0.00           H
ATOM    239  C   DCM    71     101.076  71.585  50.995  1.00  0.00           C
ATOM    240  H1  DCM    71     100.555  72.538  50.759  1.00  0.00           H
ATOM    241  H2  DCM    71     101.419  71.163  50.026  1.00  0.00           H
ATOM    242 CL1  DCM    71      99.952  70.349  51.571  1.00  0.00          Cl
ATOM    243 CL2  DCM    71     102.433  71.694  52.154  1.00  0.00          Cl
ATOM    244  LP1 DCM    71      98.909  69.202  52.106  1.00  0.00           H
ATOM    245  LP2 DCM    71     103.678  71.793  53.218  1.00  0.00           H
ATOM    246  C   DCM    72      84.092  50.984  31.238  1.00  0.00           C
ATOM    247  H1  DCM    72      83.267  50.671  31.913  1.00  0.00           H
ATOM    248  H2  DCM    72      84.233  52.086  31.264  1.00  0.00           H
ATOM    249 CL1  DCM    72      83.772  50.429  29.575  1.00  0.00          Cl
ATOM    250 CL2  DCM    72      85.586  50.223  31.891  1.00  0.00          Cl
ATOM    251  LP1 DCM    72      83.477  49.918  28.044  1.00  0.00           H
ATOM    252  LP2 DCM    72      86.947  49.529  32.487  1.00  0.00           H
ATOM    253  C   DCM    73      14.840   6.895  79.565  1.00  0.00           C
ATOM    254  H1  DCM    73      14.192   7.302  78.759  1.00  0.00           H
ATOM    255  H2  DCM    73      15.432   6.031  79.193  1.00  0.00           H
ATOM    256 CL1  DCM    73      13.791   6.252  80.846  1.00  0.00          Cl
ATOM    257 CL2  DCM    73      15.922   8.213  80.178  1.00  0.00          Cl
ATOM    258  LP1 DCM    73      12.822   5.659  82.028  1.00  0.00           H
ATOM    259  LP2 DCM    73      16.902   9.405  80.733  1.00  0.00           H
ATOM    260  C   DCM    74     107.047  55.306  89.239  1.00  0.00           C
ATOM    261  H1  DCM    74     106.632  55.406  88.213  1.00  0.00           H
ATOM    262  H2  DCM    74     106.371  54.668  89.847  1.00  0.00           H
ATOM    263 CL1  DCM    74     107.341  56.885  90.039  1.00  0.00          Cl
ATOM    264 CL2  DCM    74     108.642  54.444  89.299  1.00  0.00          Cl
ATOM    265  LP1 DCM    74     107.610  58.328  90.770  1.00  0.00           H
ATOM    266  LP2 DCM    74     110.083  53.664  89.353  1.00  0.00           H
ATOM    267  C   DCM    75      52.513 100.105  65.608  1.00  0.00           C
ATOM    268  H1  DCM    75      51.480 100.508  65.547  1.00  0.00           H
ATOM    269  H2  DCM    75      52.630  99.105  65.136  1.00  0.00           H
ATOM    270 CL1  DCM    75      53.148 100.158  67.267  1.00  0.00          Cl
ATOM    271 CL2  DCM    75      53.395 101.335  64.684  1.00  0.00          Cl
ATOM    272  LP1 DCM    75      53.734 100.208  68.798  1.00  0.00           H
ATOM    273  LP2 DCM    75      54.210 102.473  63.829  1.00  0.00           H
ATOM    274  C   DCM    76     109.721  32.867  79.203  1.00  0.00           C
ATOM    275  H1  DCM    76     109.472  33.877  78.814  1.00  0.00           H
ATOM    276  H2  DCM    76     110.418  32.380  78.487  1.00  0.00           H
ATOM    277 CL1  DCM    76     108.132  32.054  79.409  1.00  0.00          Cl
ATOM    278 CL2  DCM    76     110.572  32.909  80.745  1.00  0.00          Cl
ATOM    279  LP1 DCM    76     106.681  31.313  79.596  1.00  0.00           H
ATOM    280  LP2 DCM    76     111.364  32.949  82.181  1.00  0.00           H
ATOM    281  C   DCM    77     107.236   6.261  77.855  1.00  0.00           C
ATOM    282  H1  DCM    77     106.393   5.640  78.228  1.00  0.00           H
ATOM    283  H2  DCM    77     106.897   7.299  77.648  1.00  0.00           H
ATOM    284 CL1  DCM    77     107.637   5.318  76.327  1.00  0.00          Cl
ATOM    285 CL2  DCM    77     108.528   6.141  79.043  1.00  0.00          Cl
ATOM    286  LP1 DCM    77     107.995   4.477  74.965  1.00  0.00           H
ATOM    287  LP2 DCM    77     109.732   6.029  80.151  1.00  0.00           H
ATOM    288  C   DCM    78     103.217  92.103  88.415  1.00  0.00           C
ATOM    289  H1  DCM    78     102.688  92.382  89.351  1.00  0.00           H
ATOM    290  H2  DCM    78     102.414  92.105  87.647  1.00  0.00           H
ATOM    291 CL1  DCM    78     103.855  90.374  88.576  1.00  0.00          Cl
ATOM    292 CL2  DCM    78     104.529  93.227  87.871  1.00  0.00          Cl
ATOM    293  LP1 DCM    78     104.420  88.841  88.718  1.00  0.00           H
ATOM    294  LP2 DCM    78     105.717  94.245  87.378  1.00  0.00           H
ATOM    295  C   DCM    79      72.712  14.910  17.797  1.00  0.00           C
ATOM    296  H1  DCM    79      71.789  15.137  17.221  1.00  0.00           H
ATOM    297  H2  DCM    79      72.950  13.837  17.957  1.00  0.00           H
ATOM    298 CL1  DCM    79      72.506  15.718  19.345  1.00  0.00          Cl
ATOM    299 CL2  DCM    79      74.028  15.660  16.932  1.00  0.00          Cl
ATOM    300  LP1 DCM    79      72.314  16.471  20.789  1.00  0.00           H
ATOM    301  LP2 DCM    79      75.266  16.366  16.119  1.00  0.00           H
ATOM    302  C   DCM    80       2.910 108.984  44.711  1.00  0.00           C
ATOM    303  H1  DCM    80       3.815 109.132  44.085  1.00  0.00           H
ATOM    304  H2  DCM    80       3.158 109.396  45.712  1.00  0.00           H
ATOM    305 CL1  DCM    80       2.335 107.334  44.968  1.00  0.00          Cl
ATOM    306 CL2  DCM    80       1.541 109.841  44.027  1.00  0.00          Cl
ATOM    307  LP1 DCM    80       1.802 105.802  45.206  1.00  0.00           H
ATOM    308  LP2 DCM    80       0.261 110.644  43.388  1.00  0.00           H
ATOM    309  C   DCM    81      99.706  56.700  59.742  1.00  0.00           C
ATOM    310  H1  DCM    81      99.435  55.841  60.393  1.00  0.00           H
ATOM    311  H2  DCM    81     100.751  56.620  59.376  1.00  0.00           H
ATOM    312 CL1  DCM    81      99.449  58.266  60.666  1.00  0.00          Cl
ATOM    313 CL2  DCM    81      98.581  56.579  58.385  1.00  0.00          Cl
ATOM    314  LP1 DCM    81      99.220  59.665  61.491  1.00  0.00           H
ATOM    315  LP2 DCM    81      97.537  56.466  57.125  1.00  0.00           H
ATOM    316  C   DCM    82      69.162 104.768  86.528  1.00  0.00           C
ATOM    317  H1  DCM    82      69.516 103.866  87.070  1.00  0.00           H
ATOM    318  H2  DCM    82      69.638 104.870  85.529  1.00  0.00           H
ATOM    319 CL1  DCM    82      69.607 106.148  87.576  1.00  0.00          Cl
ATOM    320 CL2  DCM    82      67.419 104.696  86.299  1.00  0.00          Cl
ATOM    321  LP1 DCM    82      70.015 107.412  88.538  1.00  0.00           H
ATOM    322  LP2 DCM    82      65.794 104.629  86.086  1.00  0.00           H
ATOM    323  C   DCM    83      41.631   9.813  95.103  1.00  0.00           C
ATOM    324  H1  DCM    83      40.695  10.409  95.034  1.00  0.00           H
ATOM    325  H2  DCM    83      42.012   9.466  94.119  1.00  0.00           H
ATOM    326 CL1  DCM    83      41.047   8.259  95.907  1.00  0.00          Cl
ATOM    327 CL2  DCM    83      43.008  10.567  95.947  1.00  0.00          Cl
ATOM    328  LP1 DCM    83      40.529   6.877  96.621  1.00  0.00           H
ATOM    329  LP2 DCM    83      44.275  11.261  96.723  1.00  0.00           H
ATOM    330  C   DCM    84      50.308  26.096  37.803  1.00  0.00           C
ATOM    331  H1  DCM    84      50.613  25.673  36.821  1.00  0.00           H
ATOM    332  H2  DCM    84      50.889  27.033  37.940  1.00  0.00           H
ATOM    333 CL1  DCM    84      50.580  24.861  39.031  1.00  0.00          Cl
ATOM    334 CL2  DCM    84      48.604  26.433  37.636  1.00  0.00          Cl
ATOM    335  LP1 DCM    84      50.833  23.713  40.173  1.00  0.00           H
ATOM    336  LP2 DCM    84      47.003  26.750  37.479  1.00  0.00           H
ATOM    337  C   DCM    85     107.357  52.221  48.160  1.00  0.00           C
ATOM    338  H1  DCM    85     107.569  51.498  47.344  1.00  0.00           H
ATOM    339  H2  DCM    85     107.611  53.295  48.030  1.00  0.00           H
ATOM    340 CL1  DCM    85     107.889  51.622  49.710  1.00  0.00          Cl
ATOM    341 CL2  DCM    85     105.646  52.230  48.373  1.00  0.00          Cl
ATOM    342  LP1 DCM    85     108.389  51.059  51.167  1.00  0.00           H
ATOM    343  LP2 DCM    85     104.019  52.238  48.575  1.00  0.00           H
ATOM    344  C   DCM    86      24.432   1.138 105.800  1.00  0.00           C
ATOM    345  H1  DCM    86      23.869   0.224 106.089  1.00  0.00           H
ATOM    346  H2  DCM    86      25.240   0.894 105.078  1.00  0.00           H
ATOM    347 CL1  DCM    86      24.959   2.069 107.192  1.00  0.00          Cl
ATOM    348 CL2  DCM    86      23.299   2.166 104.801  1.00  0.00          Cl
ATOM    349  LP1 DCM    86      25.452   2.940 108.492  1.00  0.00           H
ATOM    350  LP2 DCM    86      22.283   3.089 103.904  1.00  0.00           H
ATOM    351  C   DCM    87      50.690  88.280  32.869  1.00  0.00           C
ATOM    352  H1  DCM    87      49.586  88.400  32.892  1.00  0.00           H
ATOM    353  H2  DCM    87      50.898  87.258  32.487  1.00  0.00           H
ATOM    354 CL1  DCM    87      51.395  88.691  34.444  1.00  0.00          Cl
ATOM    355 CL2  DCM    87      51.299  89.629  31.816  1.00  0.00          Cl
ATOM    356  LP1 DCM    87      52.048  89.071  35.899  1.00  0.00           H
ATOM    357  LP2 DCM    87      51.848  90.847  30.865  1.00  0.00           H
ATOM    358  C   DCM    88      90.115  87.900  27.348  1.00  0.00           C
ATOM    359  H1  DCM    88      90.458  86.871  27.108  1.00  0.00           H
ATOM    360  H2  DCM    88      89.748  88.112  28.374  1.00  0.00           H
ATOM    361 CL1  DCM    88      88.840  88.493  26.108  1.00  0.00          Cl
ATOM    362 CL2  DCM    88      91.573  88.935  27.311  1.00  0.00          Cl
ATOM    363  LP1 DCM    88      87.724  89.012  25.023  1.00  0.00           H
ATOM    364  LP2 DCM    88      92.909  89.884  27.277  1.00  0.00           H
ATOM    365  C   DCM    89      18.163  43.105  57.657  1.00  0.00           C
ATOM    366  H1  DCM    89      17.737  43.170  56.633  1.00  0.00           H
ATOM    367  H2  DCM    89      17.440  42.541  58.284  1.00  0.00           H
ATOM    368 CL1  DCM    89      18.391  44.766  58.334  1.00  0.00          Cl
ATOM    369 CL2  DCM    89      19.749  42.300  57.537  1.00  0.00          Cl
ATOM    370  LP1 DCM    89      18.598  46.272  58.948  1.00  0.00           H
ATOM    371  LP2 DCM    89      21.208  41.560  57.427  1.00  0.00           H
ATOM    372  C   DCM    90      65.013  38.679  58.510  1.00  0.00           C
ATOM    373  H1  DCM    90      65.579  38.892  59.442  1.00  0.00           H
ATOM    374  H2  DCM    90      64.850  39.601  57.912  1.00  0.00           H
ATOM    375 CL1  DCM    90      63.332  38.180  58.877  1.00  0.00          Cl
ATOM    376 CL2  DCM    90      65.905  37.552  57.503  1.00  0.00          Cl
ATOM    377  LP1 DCM    90      61.793  37.724  59.214  1.00  0.00           H
ATOM    378  LP2 DCM    90      66.739  36.499  56.562  1.00  0.00           H
ATOM    379  C   DCM    91      15.786  56.694  15.704  1.00  0.00           C
ATOM    380  H1  DCM    91      15.361  57.636  15.295  1.00  0.00           H
ATOM    381  H2  DCM    91      15.032  56.171  16.330  1.00  0.00           H
ATOM    382 CL1  DCM    91      17.212  57.105  16.687  1.00  0.00          Cl
ATOM    383 CL2  DCM    91      16.273  55.749  14.304  1.00  0.00          Cl
ATOM    384  LP1 DCM    91      18.525  57.484  17.593  1.00  0.00           H
ATOM    385  LP2 DCM    91      16.728  54.867  12.998  1.00  0.00           H
ATOM    386  C   DCM    92       6.514  40.871  88.863  1.00  0.00           C
ATOM    387  H1  DCM    92       5.407  40.967  88.897  1.00  0.00           H
ATOM    388  H2  DCM    92       6.913  41.557  89.641  1.00  0.00           H
ATOM    389 CL1  DCM    92       7.065  41.213  87.185  1.00  0.00          Cl
ATOM    390 CL2  DCM    92       6.812  39.178  89.299  1.00  0.00          Cl
ATOM    391  LP1 DCM    92       7.567  41.524  85.656  1.00  0.00           H
ATOM    392  LP2 DCM    92       7.088  37.612  89.702  1.00  0.00           H
ATOM    393  C   DCM    93      74.051  43.391  49.972  1.00  0.00           C
ATOM    394  H1  DCM    93      73.009  43.072  50.188  1.00  0.00           H
ATOM    395  H2  DCM    93      74.038  44.460  49.670  1.00  0.00           H
ATOM    396 CL1  DCM    93      74.477  42.372  48.560  1.00  0.00          Cl
ATOM    397 CL2  DCM    93      75.238  43.076  51.280  1.00  0.00          Cl
ATOM    398  LP1 DCM    93      74.867  41.440  47.268  1.00  0.00           H
ATOM    399  LP2 DCM    93      76.323  42.788  52.476  1.00  0.00           H
ATOM    400  C   DCM    94      25.511  51.657  83.052  1.00  0.00           C
ATOM    401  H1  DCM    94      25.838  50.881  82.327  1.00  0.00           H
ATOM    402  H2  DCM    94      25.493  51.464  84.146  1.00  0.00           H
ATOM    403 CL1  DCM    94      23.761  51.927  82.640  1.00  0.00          Cl
ATOM    404 CL2  DCM    94      26.418  53.201  82.793  1.00  0.00          Cl
ATOM    405  LP1 DCM    94      22.182  52.170  82.268  1.00  0.00           H
ATOM    406  LP2 DCM    94      27.240  54.600  82.558  1.00  0.00           H
ATOM    407  C   DCM    95      24.831  85.647  48.623  1.00  0.00           C
ATOM    408  H1  DCM    95      24.844  84.590  48.279  1.00  0.00           H
ATOM    409  H2  DCM    95      25.816  86.133  48.790  1.00  0.00           H
ATOM    410 CL1  DCM    95      24.119  85.658  50.311  1.00  0.00          Cl
ATOM    411 CL2  DCM    95      23.617  86.516  47.666  1.00  0.00          Cl
ATOM    412  LP1 DCM    95      23.481  85.669  51.822  1.00  0.00           H
ATOM    413  LP2 DCM    95      22.494  87.320  46.781  1.00  0.00           H
ATOM    414  C   DCM    96      86.485   4.449  60.231  1.00  0.00           C
ATOM    415  H1  DCM    96      86.464   5.472  60.665  1.00  0.00           H
ATOM    416  H2  DCM    96      87.120   3.873  60.936  1.00  0.00           H
ATOM    417 CL1  DCM    96      87.256   4.353  58.669  1.00  0.00          Cl
ATOM    418 CL2  DCM    96      84.841   3.843  60.008  1.00  0.00          Cl
ATOM    419  LP1 DCM    96      87.982   4.262  57.201  1.00  0.00           H
ATOM    420  LP2 DCM    96      83.315   3.281  59.800  1.00  0.00           H
ATOM    421  C   DCM    97      53.305  28.384 101.787  1.00  0.00           C
ATOM    422  H1  DCM    97      52.590  29.104 102.239  1.00  0.00           H
ATOM    423  H2  DCM    97      54.220  28.276 102.408  1.00  0.00           H
ATOM    424 CL1  DCM    97      53.885  28.733 100.135  1.00  0.00          Cl
ATOM    425 CL2  DCM    97      52.527  26.827 101.776  1.00  0.00          Cl
ATOM    426  LP1 DCM    97      54.418  29.054  98.617  1.00  0.00           H
ATOM    427  LP2 DCM    97      51.794  25.359 101.767  1.00  0.00           H
ATOM    428  C   DCM    98      12.617  27.970 102.446  1.00  0.00           C
ATOM    429  H1  DCM    98      11.574  28.029 102.825  1.00  0.00           H
ATOM    430  H2  DCM    98      13.283  27.888 103.331  1.00  0.00           H
ATOM    431 CL1  DCM    98      13.113  29.514 101.524  1.00  0.00          Cl
ATOM    432 CL2  DCM    98      12.925  26.449 101.584  1.00  0.00          Cl
ATOM    433  LP1 DCM    98      13.548  30.872 100.713  1.00  0.00           H
ATOM    434  LP2 DCM    98      13.209  25.044 100.788  1.00  0.00           H
ATOM    435  C   DCM    99      39.895  57.907  23.298  1.00  0.00           C
ATOM    436  H1  DCM    99      40.563  58.340  22.522  1.00  0.00           H
ATOM    437  H2  DCM    99      38.868  58.316  23.406  1.00  0.00           H
ATOM    438 CL1  DCM    99      40.608  58.228  24.909  1.00  0.00          Cl
ATOM    439 CL2  DCM    99      39.614  56.189  22.981  1.00  0.00          Cl
ATOM    440  LP1 DCM    99      41.260  58.522  26.384  1.00  0.00           H
ATOM    441  LP2 DCM    99      39.354  54.597  22.687  1.00  0.00           H
ATOM    442  C   DCM   100      82.326  49.077  54.353  1.00  0.00           C
ATOM    443  H1  DCM   100      82.855  48.193  53.936  1.00  0.00           H
ATOM    444  H2  DCM   100      81.359  49.311  53.859  1.00  0.00           H
ATOM    445 CL1  DCM   100      83.356  50.461  54.103  1.00  0.00          Cl
ATOM    446 CL2  DCM   100      81.908  48.806  56.137  1.00  0.00          Cl
ATOM    447  LP1 DCM   100      84.325  51.763  53.868  1.00  0.00           H
ATOM    448  LP2 DCM   100      81.537  48.567  57.717  1.00  0.00           H
ATOM    449  C   DCM   101     106.593  93.972  66.708  1.00  0.00           C
ATOM    450  H1  DCM   101     107.614  93.724  66.345  1.00  0.00           H
ATOM    451  H2  DCM   101     105.808  93.869  65.929  1.00  0.00           H
ATOM    452 CL1  DCM   101     106.682  95.602  67.321  1.00  0.00          Cl
ATOM    453 CL2  DCM   101     106.352  92.986  68.098  1.00  0.00          Cl
ATOM    454  LP1 DCM   101     106.766  97.134  67.898  1.00  0.00           H
ATOM    455  LP2 DCM   101     106.122  92.047  69.423  1.00  0.00           H
ATOM    456  C   DCM   102      69.044  38.742  43.343  1.00  0.00           C
ATOM    457  H1  DCM   102      69.240  39.785  43.671  1.00  0.00           H
ATOM    458  H2  DCM   102      69.902  38.237  42.848  1.00  0.00           H
ATOM    459 CL1  DCM   102      67.543  38.854  42.333  1.00  0.00          Cl
ATOM    460 CL2  DCM   102      68.453  37.913  44.751  1.00  0.00          Cl
ATOM    461  LP1 DCM   102      66.184  38.956  41.420  1.00  0.00           H
ATOM    462  LP2 DCM   102      67.895  37.131  46.080  1.00  0.00           H
ATOM    463  C   DCM   103      71.282  89.790 102.004  1.00  0.00           C
ATOM    464  H1  DCM   103      70.387  89.449 101.440  1.00  0.00           H
ATOM    465  H2  DCM   103      71.837  88.914 102.403  1.00  0.00           H
ATOM    466 CL1  DCM   103      70.702  90.902 103.264  1.00  0.00          Cl
ATOM    467 CL2  DCM   103      72.463  90.543 100.936  1.00  0.00          Cl
ATOM    468  LP1 DCM   103      70.167  91.928 104.426  1.00  0.00           H
ATOM    469  LP2 DCM   103      73.563  91.244  99.941  1.00  0.00           H
ATOM    470  C   DCM   104       0.553   6.417  81.718  1.00  0.00           C
ATOM    471  H1  DCM   104      -0.443   6.642  82.154  1.00  0.00           H
ATOM    472  H2  DCM   104       1.373   6.719  82.404  1.00  0.00           H
ATOM    473 CL1  DCM   104       0.851   7.345  80.236  1.00  0.00          Cl
ATOM    474 CL2  DCM   104       0.715   4.686  81.418  1.00  0.00          Cl
ATOM    475  LP1 DCM   104       1.127   8.203  78.866  1.00  0.00           H
ATOM    476  LP2 DCM   104       0.866   3.077  81.139  1.00  0.00           H
ATOM    477  C   DCM   105      10.460  77.753  82.317  1.00  0.00           C
ATOM    478  H1  DCM   105      11.200  78.518  81.999  1.00  0.00           H
ATOM    479  H2  DCM   105       9.465  78.073  82.695  1.00  0.00           H
ATOM    480 CL1  DCM   105      11.261  76.879  83.732  1.00  0.00          Cl
ATOM    481 CL2  DCM   105      10.245  76.491  80.947  1.00  0.00          Cl
ATOM    482  LP1 DCM   105      11.973  76.103  84.989  1.00  0.00           H
ATOM    483  LP2 DCM   105      10.057  75.387  79.750  1.00  0.00           H
ATOM    484  C   DCM   106      92.167  62.581  91.295  1.00  0.00           C
ATOM    485  H1  DCM   106      91.823  62.669  92.348  1.00  0.00           H
ATOM    486  H2  DCM   106      92.944  61.800  91.156  1.00  0.00           H
ATOM    487 CL1  DCM   106      93.002  64.099  90.802  1.00  0.00          Cl
ATOM    488 CL2  DCM   106      90.780  62.319  90.223  1.00  0.00          Cl
ATOM    489  LP1 DCM   106      93.762  65.481  90.354  1.00  0.00           H
ATOM    490  LP2 DCM   106      89.497  62.075  89.231  1.00  0.00           H
ATOM    491  C   DCM   107      83.910  88.586 102.641  1.00  0.00           C
ATOM    492  H1  DCM   107      84.769  89.112 103.109  1.00  0.00           H
ATOM    493  H2  DCM   107      83.397  89.187 101.860  1.00  0.00           H
ATOM    494 CL1  DCM   107      82.543  88.163 103.773  1.00  0.00          Cl
ATOM    495 CL2  DCM   107      84.493  87.056 101.941  1.00  0.00          Cl
ATOM    496  LP1 DCM   107      81.314  87.782 104.790  1.00  0.00           H
ATOM    497  LP2 DCM   107      85.029  85.647 101.296  1.00  0.00           H
ATOM    498  C   DCM   108      81.178  96.072  45.113  1.00  0.00           C
ATOM    499  H1  DCM   108      81.864  96.251  44.257  1.00  0.00           H
ATOM    500  H2  DCM   108      80.491  95.216  44.944  1.00  0.00           H
ATOM    501 CL1  DCM   108      80.260  97.590  45.446  1.00  0.00          Cl
ATOM    502 CL2  DCM   108      82.351  95.760  46.493  1.00  0.00          Cl
ATOM    503  LP1 DCM   108      79.426  98.969  45.748  1.00  0.00           H
ATOM    504  LP2 DCM   108      83.398  95.481  47.724  1.00  0.00           H
ATOM    505  C   DCM   109      59.812 107.290  60.475  1.00  0.00           C
ATOM    506  H1  DCM   109      59.766 107.578  59.403  1.00  0.00           H
ATOM    507  H2  DCM   109      59.935 106.188  60.538  1.00  0.00           H
ATOM    508 CL1  DCM   109      58.556 107.831  61.593  1.00  0.00          Cl
ATOM    509 CL2  DCM   109      61.301 108.051  61.209  1.00  0.00          Cl
ATOM    510  LP1 DCM   109      57.390 108.333  62.631  1.00  0.00           H
ATOM    511  LP2 DCM   109      62.639 108.734  61.868  1.00  0.00           H
ATOM    512  C   DCM   110      55.114  16.394  30.617  1.00  0.00           C
ATOM    513  H1  DCM   110      54.237  15.731  30.459  1.00  0.00           H
ATOM    514  H2  DCM   110      55.626  16.586  29.650  1.00  0.00           H
ATOM    515 CL1  DCM   110      56.286  15.641  31.718  1.00  0.00          Cl
ATOM    516 CL2  DCM   110      54.639  17.965  31.295  1.00  0.00          Cl
ATOM    517  LP1 DCM   110      57.368  14.945  32.735  1.00  0.00           H
ATOM    518  LP2 DCM   110      54.199  19.415  31.922  1.00  0.00           H
ATOM    519  C   DCM   111      14.196  93.674  48.027  1.00  0.00           C
ATOM    520  H1  DCM   111      14.426  93.162  48.986  1.00  0.00           H
ATOM    521  H2  DCM   111      14.663  94.682  48.008  1.00  0.00           H
ATOM    522 CL1  DCM   111      12.412  94.035  47.984  1.00  0.00          Cl
ATOM    523 CL2  DCM   111      14.558  92.657  46.575  1.00  0.00          Cl
ATOM    524  LP1 DCM   111      10.805  94.361  47.945  1.00  0.00           H
ATOM    525  LP2 DCM   111      14.886  91.736  45.258  1.00  0.00           H
ATOM    526  C   DCM   112       2.414  39.670  86.374  1.00  0.00           C
ATOM    527  H1  DCM   112       1.999  40.040  85.412  1.00  0.00           H
ATOM    528  H2  DCM   112       2.219  40.465  87.126  1.00  0.00           H
ATOM    529 CL1  DCM   112       4.099  39.411  86.040  1.00  0.00          Cl
ATOM    530 CL2  DCM   112       1.653  38.156  86.943  1.00  0.00          Cl
ATOM    531  LP1 DCM   112       5.690  39.166  85.724  1.00  0.00           H
ATOM    532  LP2 DCM   112       0.956  36.766  87.465  1.00  0.00           H
ATOM    533  C   DCM   113      51.622   9.308  86.247  1.00  0.00           C
ATOM    534  H1  DCM   113      51.923   9.795  85.295  1.00  0.00           H
ATOM    535  H2  DCM   113      50.627   8.816  86.269  1.00  0.00           H
ATOM    536 CL1  DCM   113      51.780  10.464  87.542  1.00  0.00          Cl
ATOM    537 CL2  DCM   113      52.889   8.105  86.653  1.00  0.00          Cl
ATOM    538  LP1 DCM   113      51.928  11.552  88.760  1.00  0.00           H
ATOM    539  LP2 DCM   113      54.047   7.004  87.024  1.00  0.00           H
ATOM    540  C   DCM   114      71.620  48.970  13.692  1.00  0.00           C
ATOM    541  H1  DCM   114      72.366  49.556  14.270  1.00  0.00           H
ATOM    542  H2  DCM   114      70.944  49.634  13.111  1.00  0.00           H
ATOM    543 CL1  DCM   114      70.770  47.854  14.773  1.00  0.00          Cl
ATOM    544 CL2  DCM   114      72.335  47.919  12.427  1.00  0.00          Cl
ATOM    545  LP1 DCM   114      69.982  46.821  15.774  1.00  0.00           H
ATOM    546  LP2 DCM   114      72.990  46.958  11.271  1.00  0.00           H
ATOM    547  C   DCM   115      54.367  70.162  10.475  1.00  0.00           C
ATOM    548  H1  DCM   115      54.182  71.175  10.058  1.00  0.00           H
ATOM    549  H2  DCM   115      54.790  70.216  11.501  1.00  0.00           H
ATOM    550 CL1  DCM   115      55.579  69.507   9.291  1.00  0.00          Cl
ATOM    551 CL2  DCM   115      52.811  69.236  10.496  1.00  0.00          Cl
ATOM    552  LP1 DCM   115      56.674  68.915   8.222  1.00  0.00           H
ATOM    553  LP2 DCM   115      51.402  68.397  10.515  1.00  0.00           H
ATOM    554  C   DCM   116      96.388   2.782  45.350  1.00  0.00           C
ATOM    555  H1  DCM   116      96.327   1.720  45.030  1.00  0.00           H
ATOM    556  H2  DCM   116      97.295   3.324  45.007  1.00  0.00           H
ATOM    557 CL1  DCM   116      96.336   2.704  47.127  1.00  0.00          Cl
ATOM    558 CL2  DCM   116      94.887   3.480  44.719  1.00  0.00          Cl
ATOM    559  LP1 DCM   116      96.287   2.632  48.765  1.00  0.00           H
ATOM    560  LP2 DCM   116      93.498   4.127  44.135  1.00  0.00           H
ATOM    561  C   DCM   117      69.716  22.192  21.093  1.00  0.00           C
ATOM    562  H1  DCM   117      69.808  22.509  22.154  1.00  0.00           H
ATOM    563  H2  DCM   117      69.475  21.109  21.053  1.00  0.00           H
ATOM    564 CL1  DCM   117      71.343  22.578  20.520  1.00  0.00          Cl
ATOM    565 CL2  DCM   117      68.379  23.127  20.356  1.00  0.00          Cl
ATOM    566  LP1 DCM   117      72.853  22.935  19.989  1.00  0.00           H
ATOM    567  LP2 DCM   117      67.154  23.984  19.681  1.00  0.00           H
ATOM    568  C   DCM   118      60.481  83.195  18.028  1.00  0.00           C
ATOM    569  H1  DCM   118      60.658  84.180  18.510  1.00  0.00           H
ATOM    570  H2  DCM   118      61.032  82.335  18.463  1.00  0.00           H
ATOM    571 CL1  DCM   118      60.734  83.149  16.268  1.00  0.00          Cl
ATOM    572 CL2  DCM   118      58.701  82.988  18.271  1.00  0.00          Cl
ATOM    573  LP1 DCM   118      60.968  83.107  14.646  1.00  0.00           H
ATOM    574  LP2 DCM   118      57.087  82.800  18.491  1.00  0.00           H
ATOM    575  C   DCM   119     110.365  34.437  26.246  1.00  0.00           C
ATOM    576  H1  DCM   119     110.770  35.057  27.074  1.00  0.00           H
ATOM    577  H2  DCM   119     111.202  33.837  25.829  1.00  0.00           H
ATOM    578 CL1  DCM   119     109.548  35.474  24.983  1.00  0.00          Cl
ATOM    579 CL2  DCM   119     109.256  33.375  27.046  1.00  0.00          Cl
ATOM    580  LP1 DCM   119     108.814  36.404  23.850  1.00  0.00           H
ATOM    581  LP2 DCM   119     108.206  32.368  27.804  1.00  0.00           H
ATOM    582  C   DCM   120      34.163  85.582  73.735  1.00  0.00           C
ATOM    583  H1  DCM   120      35.000  86.145  73.269  1.00  0.00           H
ATOM    584  H2  DCM   120      34.565  84.606  74.080  1.00  0.00           H
ATOM    585 CL1  DCM   120      33.090  85.296  72.358  1.00  0.00          Cl
ATOM    586 CL2  DCM   120      33.362  86.531  75.075  1.00  0.00          Cl
ATOM    587  LP1 DCM   120      32.095  85.031  71.081  1.00  0.00           H
ATOM    588  LP2 DCM   120      32.644  87.383  76.278  1.00  0.00           H
ATOM    589  C   DCM   121     104.197  13.073  89.708  1.00  0.00           C
ATOM    590  H1  DCM   121     104.048  12.162  89.090  1.00  0.00           H
ATOM    591  H2  DCM   121     103.713  13.010  90.705  1.00  0.00           H
ATOM    592 CL1  DCM   121     103.567  14.479  88.854  1.00  0.00          Cl
ATOM    593 CL2  DCM   121     105.935  13.326  90.030  1.00  0.00          Cl
ATOM    594  LP1 DCM   121     102.980  15.787  88.059  1.00  0.00           H
ATOM    595  LP2 DCM   121     107.531  13.559  90.326  1.00  0.00           H
ATOM    596  C   DCM   122      58.244  95.241  38.837  1.00  0.00           C
ATOM    597  H1  DCM   122      58.138  95.616  37.797  1.00  0.00           H
ATOM    598  H2  DCM   122      59.016  95.716  39.479  1.00  0.00           H
ATOM    599 CL1  DCM   122      58.462  93.477  38.785  1.00  0.00          Cl
ATOM    600 CL2  DCM   122      56.674  95.468  39.691  1.00  0.00          Cl
ATOM    601  LP1 DCM   122      58.664  91.850  38.737  1.00  0.00           H
ATOM    602  LP2 DCM   122      55.245  95.675  40.469  1.00  0.00           H
ATOM    603  C   DCM   123      68.312  57.212  66.846  1.00  0.00           C
ATOM    604  H1  DCM   123      67.466  56.501  66.731  1.00  0.00           H
ATOM    605  H2  DCM   123      69.185  56.942  67.478  1.00  0.00           H
ATOM    606 CL1  DCM   123      67.428  58.605  67.520  1.00  0.00          Cl
ATOM    607 CL2  DCM   123      68.859  57.529  65.176  1.00  0.00          Cl
ATOM    608  LP1 DCM   123      66.615  59.887  68.140  1.00  0.00           H
ATOM    609  LP2 DCM   123      69.362  57.819  63.642  1.00  0.00           H
ATOM    610  C   DCM   124      49.487  75.793  51.373  1.00  0.00           C
ATOM    611  H1  DCM   124      48.401  75.577  51.288  1.00  0.00           H
ATOM    612  H2  DCM   124      49.731  76.742  51.897  1.00  0.00           H
ATOM    613 CL1  DCM   124      50.110  75.956  49.718  1.00  0.00          Cl
ATOM    614 CL2  DCM   124      50.308  74.472  52.259  1.00  0.00          Cl
ATOM    615  LP1 DCM   124      50.685  76.107  48.190  1.00  0.00           H
ATOM    616  LP2 DCM   124      51.060  73.261  53.071  1.00  0.00           H
ATOM    617  C   DCM   125      94.279  34.490   5.604  1.00  0.00           C
ATOM    618  H1  DCM   125      93.644  34.253   6.484  1.00  0.00           H
ATOM    619  H2  DCM   125      93.981  35.412   5.062  1.00  0.00           H
ATOM    620 CL1  DCM   125      94.119  33.079   4.537  1.00  0.00          Cl
ATOM    621 CL2  DCM   125      95.967  34.496   6.065  1.00  0.00          Cl
ATOM    622  LP1 DCM   125      93.971  31.776   3.552  1.00  0.00           H
ATOM    623  LP2 DCM   125      97.549  34.502   6.497  1.00  0.00           H
ATOM    624  C   DCM   126      60.437  93.021  78.733  1.00  0.00           C
ATOM    625  H1  DCM   126      61.020  93.139  77.795  1.00  0.00           H
ATOM    626  H2  DCM   126      59.440  93.508  78.680  1.00  0.00           H
ATOM    627 CL1  DCM   126      61.225  93.838  80.112  1.00  0.00          Cl
ATOM    628 CL2  DCM   126      60.174  91.277  79.034  1.00  0.00          Cl
ATOM    629  LP1 DCM   126      61.948  94.588  81.379  1.00  0.00           H
ATOM    630  LP2 DCM   126      59.933  89.678  79.309  1.00  0.00           H
ATOM    631  C   DCM   127      41.231  42.344 103.322  1.00  0.00           C
ATOM    632  H1  DCM   127      42.092  42.723 103.913  1.00  0.00           H
ATOM    633  H2  DCM   127      40.481  43.154 103.193  1.00  0.00           H
ATOM    634 CL1  DCM   127      40.430  40.922 104.202  1.00  0.00          Cl
ATOM    635 CL2  DCM   127      41.797  41.818 101.724  1.00  0.00          Cl
ATOM    636  LP1 DCM   127      39.722  39.665 104.981  1.00  0.00           H
ATOM    637  LP2 DCM   127      42.320  41.332 100.248  1.00  0.00           H
ATOM    638  C   DCM   128      82.462  66.913   5.228  1.00  0.00           C
ATOM    639  H1  DCM   128      82.161  67.948   4.958  1.00  0.00           H
ATOM    640  H2  DCM   128      81.795  66.202   4.694  1.00  0.00           H
ATOM    641 CL1  DCM   128      82.337  66.428   6.943  1.00  0.00          Cl
ATOM    642 CL2  DCM   128      84.178  66.733   4.633  1.00  0.00          Cl
ATOM    643  LP1 DCM   128      82.222  65.982   8.517  1.00  0.00           H
ATOM    644  LP2 DCM   128      85.720  66.571   4.099  1.00  0.00           H
ATOM    645  C   DCM   129      20.506  71.054  90.986  1.00  0.00           C
ATOM    646  H1  DCM   129      20.435  71.832  91.776  1.00  0.00           H
ATOM    647  H2  DCM   129      20.792  70.062  91.395  1.00  0.00           H
ATOM    648 CL1  DCM   129      21.774  71.637  89.887  1.00  0.00          Cl
ATOM    649 CL2  DCM   129      19.035  70.810  90.104  1.00  0.00          Cl
ATOM    650  LP1 DCM   129      22.945  72.175  88.872  1.00  0.00           H
ATOM    651  LP2 DCM   129      17.642  70.578  89.270  1.00  0.00           H
ATOM    652  C   DCM   130      37.714  73.373  26.759  1.00  0.00           C
ATOM    653  H1  DCM   130      37.422  72.516  26.114  1.00  0.00           H
ATOM    654  H2  DCM   130      37.638  74.366  26.265  1.00  0.00           H
ATOM    655 CL1  DCM   130      39.357  73.267  27.508  1.00  0.00          Cl
ATOM    656 CL2  DCM   130      36.554  73.389  28.128  1.00  0.00          Cl
ATOM    657  LP1 DCM   130      40.847  73.170  28.188  1.00  0.00           H
ATOM    658  LP2 DCM   130      35.494  73.403  29.379  1.00  0.00           H
ATOM    659  C   DCM   131       4.461  36.861  78.986  1.00  0.00           C
ATOM    660  H1  DCM   131       4.186  37.450  79.887  1.00  0.00           H
ATOM    661  H2  DCM   131       5.446  37.228  78.625  1.00  0.00           H
ATOM    662 CL1  DCM   131       3.268  37.336  77.697  1.00  0.00          Cl
ATOM    663 CL2  DCM   131       4.548  35.133  79.342  1.00  0.00          Cl
ATOM    664  LP1 DCM   131       2.192  37.764  76.535  1.00  0.00           H
ATOM    665  LP2 DCM   131       4.629  33.529  79.673  1.00  0.00           H
ATOM    666  C   DCM   132     105.346  85.080  58.169  1.00  0.00           C
ATOM    667  H1  DCM   132     106.207  84.378  58.157  1.00  0.00           H
ATOM    668  H2  DCM   132     105.265  85.665  57.228  1.00  0.00           H
ATOM    669 CL1  DCM   132     105.700  86.181  59.557  1.00  0.00          Cl
ATOM    670 CL2  DCM   132     103.791  84.197  58.480  1.00  0.00          Cl
ATOM    671  LP1 DCM   132     106.021  87.180  60.817  1.00  0.00           H
ATOM    672  LP2 DCM   132     102.386  83.400  58.760  1.00  0.00           H
ATOM    673  C   DCM   133      14.623  37.712  74.102  1.00  0.00           C
ATOM    674  H1  DCM   133      14.082  37.712  73.132  1.00  0.00           H
ATOM    675  H2  DCM   133      15.320  38.574  74.179  1.00  0.00           H
ATOM    676 CL1  DCM   133      15.693  36.252  74.295  1.00  0.00          Cl
ATOM    677 CL2  DCM   133      13.369  37.841  75.375  1.00  0.00          Cl
ATOM    678  LP1 DCM   133      16.658  34.937  74.469  1.00  0.00           H
ATOM    679  LP2 DCM   133      12.220  37.959  76.540  1.00  0.00           H
ATOM    680  C   DCM   134      65.036  15.796  66.841  1.00  0.00           C
ATOM    681  H1  DCM   134      65.546  15.673  67.820  1.00  0.00           H
ATOM    682  H2  DCM   134      65.646  16.343  66.090  1.00  0.00           H
ATOM    683 CL1  DCM   134      63.616  16.887  67.033  1.00  0.00          Cl
ATOM    684 CL2  DCM   134      64.577  14.165  66.333  1.00  0.00          Cl
ATOM    685  LP1 DCM   134      62.324  17.881  67.208  1.00  0.00           H
ATOM    686  LP2 DCM   134      64.151  12.653  65.862  1.00  0.00           H
ATOM    687  C   DCM   135      29.330  24.824   3.019  1.00  0.00           C
ATOM    688  H1  DCM   135      29.049  24.845   1.944  1.00  0.00           H
ATOM    689  H2  DCM   135      28.432  24.800   3.673  1.00  0.00           H
ATOM    690 CL1  DCM   135      30.331  26.267   3.394  1.00  0.00          Cl
ATOM    691 CL2  DCM   135      30.324  23.386   3.129  1.00  0.00          Cl
ATOM    692  LP1 DCM   135      31.245  27.585   3.736  1.00  0.00           H
ATOM    693  LP2 DCM   135      31.255  22.040   3.233  1.00  0.00           H
ATOM    694  C   DCM   136      99.587  77.697  98.043  1.00  0.00           C
ATOM    695  H1  DCM   136      99.658  78.312  98.965  1.00  0.00           H
ATOM    696  H2  DCM   136      99.207  76.727  98.429  1.00  0.00           H
ATOM    697 CL1  DCM   136     101.202  77.527  97.316  1.00  0.00          Cl
ATOM    698 CL2  DCM   136      98.472  78.591  96.931  1.00  0.00          Cl
ATOM    699  LP1 DCM   136     102.690  77.370  96.646  1.00  0.00           H
ATOM    700  LP2 DCM   136      97.463  79.401  95.924  1.00  0.00           H
ATOM    701  C   DCM   137      20.347  31.435   8.445  1.00  0.00           C
ATOM    702  H1  DCM   137      21.329  31.082   8.828  1.00  0.00           H
ATOM    703  H2  DCM   137      20.020  32.394   8.901  1.00  0.00           H
ATOM    704 CL1  DCM   137      19.264  30.153   8.970  1.00  0.00          Cl
ATOM    705 CL2  DCM   137      20.400  31.634   6.754  1.00  0.00          Cl
ATOM    706  LP1 DCM   137      18.253  28.958   9.459  1.00  0.00           H
ATOM    707  LP2 DCM   137      20.451  31.827   5.126  1.00  0.00           H
ATOM    708  C   DCM   138      46.757 104.332  56.631  1.00  0.00           C
ATOM    709  H1  DCM   138      46.911 104.879  55.677  1.00  0.00           H
ATOM    710  H2  DCM   138      46.547 103.249  56.498  1.00  0.00           H
ATOM    711 CL1  DCM   138      45.305 104.927  57.594  1.00  0.00          Cl
ATOM    712 CL2  DCM   138      48.185 104.532  57.600  1.00  0.00          Cl
ATOM    713  LP1 DCM   138      44.012 105.458  58.451  1.00  0.00           H
ATOM    714  LP2 DCM   138      49.532 104.721  58.516  1.00  0.00           H
ATOM    715  C   DCM   139      53.593  89.407  40.045  1.00  0.00           C
ATOM    716  H1  DCM   139      52.832  88.644  40.312  1.00  0.00           H
ATOM    717  H2  DCM   139      54.590  89.080  40.410  1.00  0.00           H
ATOM    718 CL1  DCM   139      53.369  90.925  41.035  1.00  0.00          Cl
ATOM    719 CL2  DCM   139      53.637  89.617  38.281  1.00  0.00          Cl
ATOM    720  LP1 DCM   139      53.167  92.288  41.924  1.00  0.00           H
ATOM    721  LP2 DCM   139      53.678  89.811  36.653  1.00  0.00           H
ATOM    722  C   DCM   140      25.350  68.861  87.580  1.00  0.00           C
ATOM    723  H1  DCM   140      24.434  69.281  87.112  1.00  0.00           H
ATOM    724  H2  DCM   140      26.229  69.531  87.468  1.00  0.00           H
ATOM    725 CL1  DCM   140      25.928  67.357  86.902  1.00  0.00          Cl
ATOM    726 CL2  DCM   140      25.170  68.569  89.317  1.00  0.00          Cl
ATOM    727  LP1 DCM   140      26.471  65.946  86.266  1.00  0.00           H
ATOM    728  LP2 DCM   140      25.004  68.298  90.926  1.00  0.00           H
ATOM    729  C   DCM   141      29.586 101.463  49.363  1.00  0.00           C
ATOM    730  H1  DCM   141      30.190 101.987  48.592  1.00  0.00           H
ATOM    731  H2  DCM   141      28.529 101.774  49.217  1.00  0.00           H
ATOM    732 CL1  DCM   141      30.209 101.963  50.964  1.00  0.00          Cl
ATOM    733 CL2  DCM   141      30.002  99.784  49.010  1.00  0.00          Cl
ATOM    734  LP1 DCM   141      30.779 102.421  52.432  1.00  0.00           H
ATOM    735  LP2 DCM   141      30.388  98.225  48.682  1.00  0.00           H
ATOM    736  C   DCM   142      36.113  16.303  13.318  1.00  0.00           C
ATOM    737  H1  DCM   142      35.901  16.807  14.285  1.00  0.00           H
ATOM    738  H2  DCM   142      36.133  16.953  12.417  1.00  0.00           H
ATOM    739 CL1  DCM   142      34.863  15.107  12.980  1.00  0.00          Cl
ATOM    740 CL2  DCM   142      37.691  15.380  13.452  1.00  0.00          Cl
ATOM    741  LP1 DCM   142      33.700  13.993  12.666  1.00  0.00           H
ATOM    742  LP2 DCM   142      39.104  14.555  13.571  1.00  0.00           H
ATOM    743  C   DCM   143      11.484  64.292   6.622  1.00  0.00           C
ATOM    744  H1  DCM   143      11.582  63.659   7.529  1.00  0.00           H
ATOM    745  H2  DCM   143      10.423  64.437   6.326  1.00  0.00           H
ATOM    746 CL1  DCM   143      12.133  63.240   5.294  1.00  0.00          Cl
ATOM    747 CL2  DCM   143      12.274  65.923   6.687  1.00  0.00          Cl
ATOM    748  LP1 DCM   143      12.720  62.289   4.093  1.00  0.00           H
ATOM    749  LP2 DCM   143      12.988  67.398   6.747  1.00  0.00           H
ATOM    750  C   DCM   144      20.846  37.871  29.258  1.00  0.00           C
ATOM    751  H1  DCM   144      20.175  37.302  28.579  1.00  0.00           H
ATOM    752  H2  DCM   144      21.698  38.399  28.780  1.00  0.00           H
ATOM    753 CL1  DCM   144      21.514  36.614  30.292  1.00  0.00          Cl
ATOM    754 CL2  DCM   144      19.945  38.981  30.168  1.00  0.00          Cl
ATOM    755  LP1 DCM   144      22.137  35.442  31.255  1.00  0.00           H
ATOM    756  LP2 DCM   144      19.073  40.057  31.047  1.00  0.00           H
ATOM    757  C   DCM   145      23.180   4.128  58.892  1.00  0.00           C
ATOM    758  H1  DCM   145      22.515   3.584  58.187  1.00  0.00           H
ATOM    759  H2  DCM   145      22.632   4.427  59.811  1.00  0.00           H
ATOM    760 CL1  DCM   145      24.111   5.488  58.210  1.00  0.00          Cl
ATOM    761 CL2  DCM   145      24.433   2.971  59.354  1.00  0.00          Cl
ATOM    762  LP1 DCM   145      24.967   6.739  57.583  1.00  0.00           H
ATOM    763  LP2 DCM   145      25.596   1.897  59.783  1.00  0.00           H
ATOM    764  C   DCM   146      81.517 109.440  91.537  1.00  0.00           C
ATOM    765  H1  DCM   146      81.193 108.395  91.733  1.00  0.00           H
ATOM    766  H2  DCM   146      81.727 109.514  90.448  1.00  0.00           H
ATOM    767 CL1  DCM   146      83.039 109.762  92.436  1.00  0.00          Cl
ATOM    768 CL2  DCM   146      80.243 110.682  91.967  1.00  0.00          Cl
ATOM    769  LP1 DCM   146      84.428 110.056  93.257  1.00  0.00           H
ATOM    770  LP2 DCM   146      79.102 111.795  92.352  1.00  0.00           H
ATOM    771  C   DCM   147       8.469  83.032  77.326  1.00  0.00           C
ATOM    772  H1  DCM   147       7.503  82.890  77.856  1.00  0.00           H
ATOM    773  H2  DCM   147       8.864  82.138  76.798  1.00  0.00           H
ATOM    774 CL1  DCM   147       9.673  83.622  78.504  1.00  0.00          Cl
ATOM    775 CL2  DCM   147       8.345  84.344  76.108  1.00  0.00          Cl
ATOM    776  LP1 DCM   147      10.779  84.163  79.587  1.00  0.00           H
ATOM    777  LP2 DCM   147       8.231  85.542  74.994  1.00  0.00           H
ATOM    778  C   DCM   148      82.473 100.742  48.678  1.00  0.00           C
ATOM    779  H1  DCM   148      82.627 100.786  49.777  1.00  0.00           H
ATOM    780  H2  DCM   148      83.231 100.079  48.209  1.00  0.00           H
ATOM    781 CL1  DCM   148      82.644 102.379  47.864  1.00  0.00          Cl
ATOM    782 CL2  DCM   148      80.869  99.981  48.227  1.00  0.00          Cl
ATOM    783  LP1 DCM   148      82.797 103.842  47.138  1.00  0.00           H
ATOM    784  LP2 DCM   148      79.433  99.299  47.824  1.00  0.00           H
ATOM    785  C   DCM   149      96.428  98.580  44.989  1.00  0.00           C
ATOM    786  H1  DCM   149      96.742  99.394  44.300  1.00  0.00           H
ATOM    787  H2  DCM   149      97.327  98.148  45.477  1.00  0.00           H
ATOM    788 CL1  DCM   149      95.484  97.341  44.181  1.00  0.00          Cl
ATOM    789 CL2  DCM   149      95.527  99.304  46.359  1.00  0.00          Cl
ATOM    790  LP1 DCM   149      94.602  96.183  43.426  1.00  0.00           H
ATOM    791  LP2 DCM   149      94.702  99.965  47.613  1.00  0.00           H
ATOM    792  C   DCM   150       1.456  53.343   8.260  1.00  0.00           C
ATOM    793  H1  DCM   150       1.322  54.185   8.973  1.00  0.00           H
ATOM    794  H2  DCM   150       2.418  53.526   7.736  1.00  0.00           H
ATOM    795 CL1  DCM   150       0.028  53.245   7.138  1.00  0.00          Cl
ATOM    796 CL2  DCM   150       1.676  51.779   9.121  1.00  0.00          Cl
ATOM    797  LP1 DCM   150      -1.260  53.157   6.126  1.00  0.00           H
ATOM    798  LP2 DCM   150       1.877  50.353   9.905  1.00  0.00           H
ATOM    799  C   DCM   151     105.971  95.853  40.076  1.00  0.00           C
ATOM    800  H1  DCM   151     106.288  96.775  40.609  1.00  0.00           H
ATOM    801  H2  DCM   151     106.307  95.800  39.018  1.00  0.00           H
ATOM    802 CL1  DCM   151     104.199  95.857  40.189  1.00  0.00          Cl
ATOM    803 CL2  DCM   151     106.649  94.470  40.949  1.00  0.00          Cl
ATOM    804  LP1 DCM   151     102.562  95.860  40.293  1.00  0.00           H
ATOM    805  LP2 DCM   151     107.276  93.189  41.759  1.00  0.00           H
ATOM    806  C   DCM   152      65.606  80.474  68.663  1.00  0.00           C
ATOM    807  H1  DCM   152      65.740  80.092  67.629  1.00  0.00           H
ATOM    808  H2  DCM   152      65.479  81.577  68.649  1.00  0.00           H
ATOM    809 CL1  DCM   152      67.000  79.982  69.580  1.00  0.00          Cl
ATOM    810 CL2  DCM   152      64.140  79.610  69.262  1.00  0.00          Cl
ATOM    811  LP1 DCM   152      68.314  79.518  70.445  1.00  0.00           H
ATOM    812  LP2 DCM   152      62.808  78.825  69.807  1.00  0.00           H
ATOM    813  C   DCM   153      34.564  59.634  10.480  1.00  0.00           C
ATOM    814  H1  DCM   153      35.519  59.932  10.963  1.00  0.00           H
ATOM    815  H2  DCM   153      34.553  58.665   9.936  1.00  0.00           H
ATOM    816 CL1  DCM   153      34.103  60.894   9.340  1.00  0.00          Cl
ATOM    817 CL2  DCM   153      33.331  59.555  11.708  1.00  0.00          Cl
ATOM    818  LP1 DCM   153      33.674  62.067   8.277  1.00  0.00           H
ATOM    819  LP2 DCM   153      32.170  59.481  12.864  1.00  0.00           H
ATOM    820  C   DCM   154      58.036  27.747  78.044  1.00  0.00           C
ATOM    821  H1  DCM   154      58.602  27.508  78.970  1.00  0.00           H
ATOM    822  H2  DCM   154      58.553  28.584  77.527  1.00  0.00           H
ATOM    823 CL1  DCM   154      56.456  28.388  78.557  1.00  0.00          Cl
ATOM    824 CL2  DCM   154      57.898  26.305  77.029  1.00  0.00          Cl
ATOM    825  LP1 DCM   154      55.001  28.978  79.030  1.00  0.00           H
ATOM    826  LP2 DCM   154      57.769  24.967  76.089  1.00  0.00           H
ATOM    827  C   DCM   155       6.525  58.653  22.629  1.00  0.00           C
ATOM    828  H1  DCM   155       7.418  59.225  22.961  1.00  0.00           H
ATOM    829  H2  DCM   155       6.225  58.792  21.568  1.00  0.00           H
ATOM    830 CL1  DCM   155       5.219  58.933  23.698  1.00  0.00          Cl
ATOM    831 CL2  DCM   155       7.015  56.953  22.812  1.00  0.00          Cl
ATOM    832  LP1 DCM   155       3.968  59.202  24.723  1.00  0.00           H
ATOM    833  LP2 DCM   155       7.467  55.385  22.981  1.00  0.00           H
ATOM    834  C   DCM   156      90.976  76.411  11.975  1.00  0.00           C
ATOM    835  H1  DCM   156      90.113  75.764  12.241  1.00  0.00           H
ATOM    836  H2  DCM   156      90.776  77.432  12.365  1.00  0.00           H
ATOM    837 CL1  DCM   156      91.072  76.536  10.203  1.00  0.00          Cl
ATOM    838 CL2  DCM   156      92.413  75.701  12.819  1.00  0.00          Cl
ATOM    839  LP1 DCM   156      91.161  76.652   8.570  1.00  0.00           H
ATOM    840  LP2 DCM   156      93.714  75.057  13.583  1.00  0.00           H
ATOM    841  C   DCM   157      73.184  80.518  76.668  1.00  0.00           C
ATOM    842  H1  DCM   157      73.937  81.217  76.246  1.00  0.00           H
ATOM    843  H2  DCM   157      72.895  80.831  77.694  1.00  0.00           H
ATOM    844 CL1  DCM   157      73.947  78.864  76.864  1.00  0.00          Cl
ATOM    845 CL2  DCM   157      71.832  80.437  75.546  1.00  0.00          Cl
ATOM    846  LP1 DCM   157      74.631  77.383  77.039  1.00  0.00           H
ATOM    847  LP2 DCM   157      70.571  80.362  74.500  1.00  0.00           H
ATOM    848  C   DCM   158     107.337 100.613  84.013  1.00  0.00           C
ATOM    849  H1  DCM   158     107.430 100.956  82.960  1.00  0.00           H
ATOM    850  H2  DCM   158     106.257 100.439  84.206  1.00  0.00           H
ATOM    851 CL1  DCM   158     107.706 102.006  85.067  1.00  0.00          Cl
ATOM    852 CL2  DCM   158     108.340  99.198  84.426  1.00  0.00          Cl
ATOM    853  LP1 DCM   158     108.045 103.286  86.035  1.00  0.00           H
ATOM    854  LP2 DCM   158     109.263  97.897  84.806  1.00  0.00           H
ATOM    855  C   DCM   159      24.713 109.196  77.427  1.00  0.00           C
ATOM    856  H1  DCM   159      23.967 109.354  78.235  1.00  0.00           H
ATOM    857  H2  DCM   159      25.148 108.177  77.510  1.00  0.00           H
ATOM    858 CL1  DCM   159      26.011 110.375  77.650  1.00  0.00          Cl
ATOM    859 CL2  DCM   159      23.976 109.430  75.863  1.00  0.00          Cl
ATOM    860  LP1 DCM   159      27.216 111.468  77.858  1.00  0.00           H
ATOM    861  LP2 DCM   159      23.284 109.649  74.393  1.00  0.00           H
ATOM    862  C   DCM   160      13.721  68.337  38.880  1.00  0.00           C
ATOM    863  H1  DCM   160      13.153  67.943  38.010  1.00  0.00           H
ATOM    864  H2  DCM   160      14.735  68.695  38.603  1.00  0.00           H
ATOM    865 CL1  DCM   160      13.959  66.899  39.932  1.00  0.00          Cl
ATOM    866 CL2  DCM   160      12.760  69.742  39.501  1.00  0.00          Cl
ATOM    867  LP1 DCM   160      14.177  65.588  40.892  1.00  0.00           H
ATOM    868  LP2 DCM   160      11.891  71.014  40.063  1.00  0.00           H
ATOM    869  C   DCM   161       7.781  25.203  45.846  1.00  0.00           C
ATOM    870  H1  DCM   161       7.197  24.271  46.006  1.00  0.00           H
ATOM    871  H2  DCM   161       8.505  25.335  46.678  1.00  0.00           H
ATOM    872 CL1  DCM   161       6.592  26.528  45.989  1.00  0.00          Cl
ATOM    873 CL2  DCM   161       8.437  25.243  44.167  1.00  0.00          Cl
ATOM    874  LP1 DCM   161       5.500  27.744  46.121  1.00  0.00           H
ATOM    875  LP2 DCM   161       9.034  25.279  42.639  1.00  0.00           H
ATOM    876  C   DCM   162      24.846  45.089  69.821  1.00  0.00           C
ATOM    877  H1  DCM   162      24.025  44.417  70.152  1.00  0.00           H
ATOM    878  H2  DCM   162      25.427  44.629  68.993  1.00  0.00           H
ATOM    879 CL1  DCM   162      25.860  45.389  71.174  1.00  0.00          Cl
ATOM    880 CL2  DCM   162      24.044  46.625  69.331  1.00  0.00          Cl
ATOM    881  LP1 DCM   162      26.828  45.676  72.467  1.00  0.00           H
ATOM    882  LP2 DCM   162      23.314  48.025  68.885  1.00  0.00           H
ATOM    883  C   DCM   163      33.045  65.893  51.442  1.00  0.00           C
ATOM    884  H1  DCM   163      32.646  66.703  52.089  1.00  0.00           H
ATOM    885  H2  DCM   163      32.650  65.892  50.404  1.00  0.00           H
ATOM    886 CL1  DCM   163      32.578  64.321  52.146  1.00  0.00          Cl
ATOM    887 CL2  DCM   163      34.810  65.877  51.441  1.00  0.00          Cl
ATOM    888  LP1 DCM   163      32.149  62.876  52.793  1.00  0.00           H
ATOM    889  LP2 DCM   163      36.450  65.863  51.439  1.00  0.00           H
ATOM    890  C   DCM   164      36.927  43.375  50.832  1.00  0.00           C
ATOM    891  H1  DCM   164      37.466  43.780  49.950  1.00  0.00           H
ATOM    892  H2  DCM   164      37.304  43.817  51.779  1.00  0.00           H
ATOM    893 CL1  DCM   164      37.075  41.596  50.850  1.00  0.00          Cl
ATOM    894 CL2  DCM   164      35.271  43.785  50.849  1.00  0.00          Cl
ATOM    895  LP1 DCM   164      37.211  39.961  50.867  1.00  0.00           H
ATOM    896  LP2 DCM   164      33.679  44.179  50.865  1.00  0.00           H
ATOM    897  C   DCM   165      56.950  66.545  13.627  1.00  0.00           C
ATOM    898  H1  DCM   165      57.194  65.461  13.609  1.00  0.00           H
ATOM    899  H2  DCM   165      55.939  66.715  14.057  1.00  0.00           H
ATOM    900 CL1  DCM   165      56.993  67.049  11.870  1.00  0.00          Cl
ATOM    901 CL2  DCM   165      58.196  67.413  14.573  1.00  0.00          Cl
ATOM    902  LP1 DCM   165      57.031  67.502  10.294  1.00  0.00           H
ATOM    903  LP2 DCM   165      59.338  68.209  15.440  1.00  0.00           H
ATOM    904  C   DCM   166      52.817  93.628  80.843  1.00  0.00           C
ATOM    905  H1  DCM   166      53.366  94.026  79.963  1.00  0.00           H
ATOM    906  H2  DCM   166      52.998  94.275  81.727  1.00  0.00           H
ATOM    907 CL1  DCM   166      53.399  92.055  81.303  1.00  0.00          Cl
ATOM    908 CL2  DCM   166      51.063  93.363  80.474  1.00  0.00          Cl
ATOM    909  LP1 DCM   166      53.947  90.571  81.738  1.00  0.00           H
ATOM    910  LP2 DCM   166      49.476  93.124  80.140  1.00  0.00           H
ATOM    911  C   DCM   167      13.446  56.806  26.662  1.00  0.00           C
ATOM    912  H1  DCM   167      13.296  57.275  25.666  1.00  0.00           H
ATOM    913  H2  DCM   167      13.621  55.710  26.700  1.00  0.00           H
ATOM    914 CL1  DCM   167      11.965  57.250  27.530  1.00  0.00          Cl
ATOM    915 CL2  DCM   167      14.798  57.497  27.471  1.00  0.00          Cl
ATOM    916  LP1 DCM   167      10.595  57.661  28.332  1.00  0.00           H
ATOM    917  LP2 DCM   167      16.087  58.155  28.241  1.00  0.00           H
ATOM    918  C   DCM   168     105.385  91.715  52.859  1.00  0.00           C
ATOM    919  H1  DCM   168     105.847  90.739  52.595  1.00  0.00           H
ATOM    920  H2  DCM   168     105.053  91.754  53.918  1.00  0.00           H
ATOM    921 CL1  DCM   168     104.254  92.366  51.642  1.00  0.00          Cl
ATOM    922 CL2  DCM   168     106.749  92.865  52.847  1.00  0.00          Cl
ATOM    923  LP1 DCM   168     103.213  92.964  50.525  1.00  0.00           H
ATOM    924  LP2 DCM   168     108.002  93.922  52.837  1.00  0.00           H
ATOM    925  C   DCM   169      87.451 105.369  86.679  1.00  0.00           C
ATOM    926  H1  DCM   169      88.041 104.749  85.970  1.00  0.00           H
ATOM    927  H2  DCM   169      88.179 105.690  87.455  1.00  0.00           H
ATOM    928 CL1  DCM   169      86.035 104.570  87.546  1.00  0.00          Cl
ATOM    929 CL2  DCM   169      87.029 106.828  85.713  1.00  0.00          Cl
ATOM    930  LP1 DCM   169      84.775 103.859  88.317  1.00  0.00           H
ATOM    931  LP2 DCM   169      86.645 108.157  84.833  1.00  0.00           H
ATOM    932  C   DCM   170      67.959  66.206  85.101  1.00  0.00           C
ATOM    933  H1  DCM   170      66.854  66.246  84.986  1.00  0.00           H
ATOM    934  H2  DCM   170      68.330  66.520  86.100  1.00  0.00           H
ATOM    935 CL1  DCM   170      68.583  67.213  83.812  1.00  0.00          Cl
ATOM    936 CL2  DCM   170      68.553  64.478  84.970  1.00  0.00          Cl
ATOM    937  LP1 DCM   170      69.167  68.156  82.604  1.00  0.00           H
ATOM    938  LP2 DCM   170      69.085  62.932  84.852  1.00  0.00           H
ATOM    939  C   DCM   171      76.445 101.956  84.765  1.00  0.00           C
ATOM    940  H1  DCM   171      76.573 101.027  85.361  1.00  0.00           H
ATOM    941  H2  DCM   171      75.686 101.809  83.967  1.00  0.00           H
ATOM    942 CL1  DCM   171      77.959 102.631  84.135  1.00  0.00          Cl
ATOM    943 CL2  DCM   171      75.808 103.245  85.820  1.00  0.00          Cl
ATOM    944  LP1 DCM   171      79.359 103.255  83.552  1.00  0.00           H
ATOM    945  LP2 DCM   171      75.222 104.431  86.790  1.00  0.00           H
ATOM    946  C   DCM   172       7.351  41.379  75.770  1.00  0.00           C
ATOM    947  H1  DCM   172       8.374  40.956  75.686  1.00  0.00           H
ATOM    948  H2  DCM   172       6.628  40.677  76.237  1.00  0.00           H
ATOM    949 CL1  DCM   172       6.743  41.733  74.159  1.00  0.00          Cl
ATOM    950 CL2  DCM   172       7.369  42.929  76.643  1.00  0.00          Cl
ATOM    951  LP1 DCM   172       6.176  42.064  72.656  1.00  0.00           H
ATOM    952  LP2 DCM   172       7.385  44.358  77.447  1.00  0.00           H
ATOM    953  C   DCM   173      79.922  79.143  30.797  1.00  0.00           C
ATOM    954  H1  DCM   173      79.728  79.404  31.859  1.00  0.00           H
ATOM    955  H2  DCM   173      81.019  79.293  30.711  1.00  0.00           H
ATOM    956 CL1  DCM   173      79.042  80.383  29.876  1.00  0.00          Cl
ATOM    957 CL2  DCM   173      79.492  77.365  30.383  1.00  0.00          Cl
ATOM    958  LP1 DCM   173      78.230  81.528  29.027  1.00  0.00           H
ATOM    959  LP2 DCM   173      79.116  75.811  30.021  1.00  0.00           H
ATOM    960  C   DCM   174      69.666  29.755  91.721  1.00  0.00           C
ATOM    961  H1  DCM   174      69.405  28.873  92.345  1.00  0.00           H
ATOM    962  H2  DCM   174      70.551  30.348  92.037  1.00  0.00           H
ATOM    963 CL1  DCM   174      68.167  30.826  91.654  1.00  0.00          Cl
ATOM    964 CL2  DCM   174      69.951  29.223  90.056  1.00  0.00          Cl
ATOM    965  LP1 DCM   174      66.833  31.780  91.594  1.00  0.00           H
ATOM    966  LP2 DCM   174      70.214  28.731  88.514  1.00  0.00           H
ATOM    967  C   DCM   175      44.959  17.462 104.470  1.00  0.00           C
ATOM    968  H1  DCM   175      45.957  17.021 104.681  1.00  0.00           H
ATOM    969  H2  DCM   175      44.238  17.062 105.215  1.00  0.00           H
ATOM    970 CL1  DCM   175      44.503  16.943 102.813  1.00  0.00          Cl
ATOM    971 CL2  DCM   175      45.126  19.315 104.649  1.00  0.00          Cl
ATOM    972  LP1 DCM   175      44.086  16.470 101.299  1.00  0.00           H
ATOM    973  LP2 DCM   175      45.273  20.941 104.805  1.00  0.00           H
ATOM    974  C   DCM   176      97.366  72.289  15.908  1.00  0.00           C
ATOM    975  H1  DCM   176      96.551  71.535  15.943  1.00  0.00           H
ATOM    976  H2  DCM   176      98.132  72.281  16.712  1.00  0.00           H
ATOM    977 CL1  DCM   176      96.792  73.853  15.829  1.00  0.00          Cl
ATOM    978 CL2  DCM   176      98.292  72.103  14.429  1.00  0.00          Cl
ATOM    979  LP1 DCM   176      96.227  75.390  15.753  1.00  0.00           H
ATOM    980  LP2 DCM   176      99.157  71.929  13.046  1.00  0.00           H
ATOM    981  C   DCM   177      92.417  67.394   6.253  1.00  0.00           C
ATOM    982  H1  DCM   177      92.266  68.020   5.348  1.00  0.00           H
ATOM    983  H2  DCM   177      91.580  66.699   6.481  1.00  0.00           H
ATOM    984 CL1  DCM   177      92.790  68.560   7.581  1.00  0.00          Cl
ATOM    985 CL2  DCM   177      93.885  66.447   5.924  1.00  0.00          Cl
ATOM    986  LP1 DCM   177      93.129  69.618   8.787  1.00  0.00           H
ATOM    987  LP2 DCM   177      95.240  65.573   5.620  1.00  0.00           H
ATOM    988  C   DCM   178      40.661  14.041  83.673  1.00  0.00           C
ATOM    989  H1  DCM   178      41.660  13.855  83.223  1.00  0.00           H
ATOM    990  H2  DCM   178      39.907  13.403  83.163  1.00  0.00           H
ATOM    991 CL1  DCM   178      40.105  15.729  83.535  1.00  0.00          Cl
ATOM    992 CL2  DCM   178      40.681  13.677  85.407  1.00  0.00          Cl
ATOM    993  LP1 DCM   178      39.594  17.282  83.408  1.00  0.00           H
ATOM    994  LP2 DCM   178      40.699  13.340  87.012  1.00  0.00           H
ATOM    995  C   DCM   179      71.720  89.047  60.929  1.00  0.00           C
ATOM    996  H1  DCM   179      71.073  89.897  60.622  1.00  0.00           H
ATOM    997  H2  DCM   179      72.788  89.351  60.915  1.00  0.00           H
ATOM    998 CL1  DCM   179      71.691  87.661  59.716  1.00  0.00          Cl
ATOM    999 CL2  DCM   179      71.049  88.409  62.502  1.00  0.00          Cl
ATOM   1000  LP1 DCM   179      71.665  86.427  58.636  1.00  0.00           H
ATOM   1001  LP2 DCM   179      70.446  87.835  63.916  1.00  0.00           H
ATOM   1002  C   DCM   180       2.912  67.469  26.649  1.00  0.00           C
ATOM   1003  H1  DCM   180       3.934  67.191  26.984  1.00  0.00           H
ATOM   1004  H2  DCM   180       2.932  68.571  26.503  1.00  0.00           H
ATOM   1005 CL1  DCM   180       1.628  66.999  27.858  1.00  0.00          Cl
ATOM   1006 CL2  DCM   180       2.636  66.708  24.990  1.00  0.00          Cl
ATOM   1007  LP1 DCM   180       0.474  66.576  28.944  1.00  0.00           H
ATOM   1008  LP2 DCM   180       2.390  66.032  23.517  1.00  0.00           H
ATOM   1009  C   DCM   181     109.625  57.963  99.559  1.00  0.00           C
ATOM   1010  H1  DCM   181     109.929  59.032  99.533  1.00  0.00           H
ATOM   1011  H2  DCM   181     108.675  57.868  98.992  1.00  0.00           H
ATOM   1012 CL1  DCM   181     109.328  57.486 101.231  1.00  0.00          Cl
ATOM   1013 CL2  DCM   181     110.824  56.904  98.803  1.00  0.00          Cl
ATOM   1014  LP1 DCM   181     109.052  57.042 102.785  1.00  0.00           H
ATOM   1015  LP2 DCM   181     111.935  55.921  98.102  1.00  0.00           H
ATOM   1016  C   DCM   182      37.940  35.135  35.146  1.00  0.00           C
ATOM   1017  H1  DCM   182      38.585  34.551  34.456  1.00  0.00           H
ATOM   1018  H2  DCM   182      38.492  35.870  35.771  1.00  0.00           H
ATOM   1019 CL1  DCM   182      36.943  34.212  36.194  1.00  0.00          Cl
ATOM   1020 CL2  DCM   182      36.896  36.132  34.203  1.00  0.00          Cl
ATOM   1021  LP1 DCM   182      35.991  33.329  37.196  1.00  0.00           H
ATOM   1022  LP2 DCM   182      35.903  37.080  33.306  1.00  0.00           H
ATOM   1023  C   DCM   183       3.646  61.084  19.315  1.00  0.00           C
ATOM   1024  H1  DCM   183       4.533  61.735  19.473  1.00  0.00           H
ATOM   1025  H2  DCM   183       3.987  60.026  19.319  1.00  0.00           H
ATOM   1026 CL1  DCM   183       3.058  61.331  17.601  1.00  0.00          Cl
ATOM   1027 CL2  DCM   183       2.359  61.129  20.665  1.00  0.00          Cl
ATOM   1028  LP1 DCM   183       2.531  61.553  16.064  1.00  0.00           H
ATOM   1029  LP2 DCM   183       1.228  61.168  21.852  1.00  0.00           H
ATOM   1030  C   DCM   184      38.887  56.594  86.079  1.00  0.00           C
ATOM   1031  H1  DCM   184      38.091  56.128  86.698  1.00  0.00           H
ATOM   1032  H2  DCM   184      39.702  56.914  86.763  1.00  0.00           H
ATOM   1033 CL1  DCM   184      38.177  57.922  85.196  1.00  0.00          Cl
ATOM   1034 CL2  DCM   184      39.517  55.460  84.922  1.00  0.00          Cl
ATOM   1035  LP1 DCM   184      37.510  59.169  84.367  1.00  0.00           H
ATOM   1036  LP2 DCM   184      40.111  54.390  83.831  1.00  0.00           H
ATOM   1037  C   DCM   185      93.251  77.790  97.866  1.00  0.00           C
ATOM   1038  H1  DCM   185      93.648  76.777  98.092  1.00  0.00           H
ATOM   1039  H2  DCM   185      92.262  77.606  97.394  1.00  0.00           H
ATOM   1040 CL1  DCM   185      94.353  78.703  96.887  1.00  0.00          Cl
ATOM   1041 CL2  DCM   185      92.972  78.717  99.375  1.00  0.00          Cl
ATOM   1042  LP1 DCM   185      95.395  79.567  95.961  1.00  0.00           H
ATOM   1043  LP2 DCM   185      92.716  79.565 100.755  1.00  0.00           H
ATOM   1044  C   DCM   186      76.957  69.185 100.202  1.00  0.00           C
ATOM   1045  H1  DCM   186      77.809  68.848  99.573  1.00  0.00           H
ATOM   1046  H2  DCM   186      77.367  69.679 101.108  1.00  0.00           H
ATOM   1047 CL1  DCM   186      75.873  67.832 100.664  1.00  0.00          Cl
ATOM   1048 CL2  DCM   186      76.014  70.360  99.250  1.00  0.00          Cl
ATOM   1049  LP1 DCM   186      74.883  66.595 101.086  1.00  0.00           H
ATOM   1050  LP2 DCM   186      75.146  71.441  98.375  1.00  0.00           H
ATOM   1051  C   DCM   187      47.239   8.702  43.709  1.00  0.00           C
ATOM   1052  H1  DCM   187      47.990   8.321  44.434  1.00  0.00           H
ATOM   1053  H2  DCM   187      46.192   8.609  44.070  1.00  0.00           H
ATOM   1054 CL1  DCM   187      47.453   7.976  42.063  1.00  0.00          Cl
ATOM   1055 CL2  DCM   187      47.541  10.522  43.701  1.00  0.00          Cl
ATOM   1056  LP1 DCM   187      47.646   7.318  40.573  1.00  0.00           H
ATOM   1057  LP2 DCM   187      47.809  12.140  43.693  1.00  0.00           H
ATOM   1058  C   DCM   188      16.012 101.384  59.278  1.00  0.00           C
ATOM   1059  H1  DCM   188      16.387 101.747  60.259  1.00  0.00           H
ATOM   1060  H2  DCM   188      14.941 101.510  59.010  1.00  0.00           H
ATOM   1061 CL1  DCM   188      16.473  99.637  59.156  1.00  0.00          Cl
ATOM   1062 CL2  DCM   188      16.939 102.185  58.069  1.00  0.00          Cl
ATOM   1063  LP1 DCM   188      16.890  98.055  59.046  1.00  0.00           H
ATOM   1064  LP2 DCM   188      17.823 102.948  56.917  1.00  0.00           H
ATOM   1065  C   DCM   189      64.853  14.656  88.054  1.00  0.00           C
ATOM   1066  H1  DCM   189      64.044  15.405  88.199  1.00  0.00           H
ATOM   1067  H2  DCM   189      64.722  13.810  88.762  1.00  0.00           H
ATOM   1068 CL1  DCM   189      66.474  15.462  88.366  1.00  0.00          Cl
ATOM   1069 CL2  DCM   189      64.647  14.130  86.278  1.00  0.00          Cl
ATOM   1070  LP1 DCM   189      67.921  16.182  88.644  1.00  0.00           H
ATOM   1071  LP2 DCM   189      64.466  13.668  84.715  1.00  0.00           H
ATOM   1072  C   DCM   190      98.633  13.190  88.483  1.00  0.00           C
ATOM   1073  H1  DCM   190      97.645  13.277  87.981  1.00  0.00           H
ATOM   1074  H2  DCM   190      99.283  12.679  87.741  1.00  0.00           H
ATOM   1075 CL1  DCM   190      98.372  12.237  89.958  1.00  0.00          Cl
ATOM   1076 CL2  DCM   190      99.224  14.813  88.931  1.00  0.00          Cl
ATOM   1077  LP1 DCM   190      98.131  11.356  91.320  1.00  0.00           H
ATOM   1078  LP2 DCM   190      99.767  16.304  89.343  1.00  0.00           H
ATOM   1079  C   DCM   191      24.114  21.539  59.789  1.00  0.00           C
ATOM   1080  H1  DCM   191      23.608  21.901  58.868  1.00  0.00           H
ATOM   1081  H2  DCM   191      25.218  21.663  59.779  1.00  0.00           H
ATOM   1082 CL1  DCM   191      23.914  19.778  59.877  1.00  0.00          Cl
ATOM   1083 CL2  DCM   191      23.310  22.440  61.124  1.00  0.00          Cl
ATOM   1084  LP1 DCM   191      23.729  18.151  59.958  1.00  0.00           H
ATOM   1085  LP2 DCM   191      22.578  23.260  62.341  1.00  0.00           H
ATOM   1086  C   DCM   192      54.063  65.275  32.568  1.00  0.00           C
ATOM   1087  H1  DCM   192      53.034  65.693  32.581  1.00  0.00           H
ATOM   1088  H2  DCM   192      54.661  65.558  33.460  1.00  0.00           H
ATOM   1089 CL1  DCM   192      55.053  65.826  31.185  1.00  0.00          Cl
ATOM   1090 CL2  DCM   192      53.976  63.560  32.427  1.00  0.00          Cl
ATOM   1091  LP1 DCM   192      55.962  66.332  29.916  1.00  0.00           H
ATOM   1092  LP2 DCM   192      53.894  61.927  32.294  1.00  0.00           H
ATOM   1093  C   DCM   193      43.459  16.444  15.893  1.00  0.00           C
ATOM   1094  H1  DCM   193      43.679  16.161  16.945  1.00  0.00           H
ATOM   1095  H2  DCM   193      43.551  15.514  15.292  1.00  0.00           H
ATOM   1096 CL1  DCM   193      44.604  17.681  15.169  1.00  0.00          Cl
ATOM   1097 CL2  DCM   193      41.849  17.158  15.672  1.00  0.00          Cl
ATOM   1098  LP1 DCM   193      45.628  18.786  14.521  1.00  0.00           H
ATOM   1099  LP2 DCM   193      40.362  17.818  15.467  1.00  0.00           H
ATOM   1100  C   DCM   194      61.303  26.621 103.499  1.00  0.00           C
ATOM   1101  H1  DCM   194      61.052  27.615 103.927  1.00  0.00           H
ATOM   1102  H2  DCM   194      61.737  26.731 102.482  1.00  0.00           H
ATOM   1103 CL1  DCM   194      59.923  25.602 103.314  1.00  0.00          Cl
ATOM   1104 CL2  DCM   194      62.528  25.841 104.559  1.00  0.00          Cl
ATOM   1105  LP1 DCM   194      58.611  24.634 103.138  1.00  0.00           H
ATOM   1106  LP2 DCM   194      63.645  25.130 105.526  1.00  0.00           H
ATOM   1107  C   DCM   195     108.486  34.989 104.703  1.00  0.00           C
ATOM   1108  H1  DCM   195     107.429  35.132 104.393  1.00  0.00           H
ATOM   1109  H2  DCM   195     108.750  35.823 105.388  1.00  0.00           H
ATOM   1110 CL1  DCM   195     109.483  35.250 103.256  1.00  0.00          Cl
ATOM   1111 CL2  DCM   195     108.987  33.481 105.329  1.00  0.00          Cl
ATOM   1112  LP1 DCM   195     110.403  35.491 101.920  1.00  0.00           H
ATOM   1113  LP2 DCM   195     109.468  32.033 105.930  1.00  0.00           H
ATOM   1114  C   DCM   196      55.056  95.590  66.498  1.00  0.00           C
ATOM   1115  H1  DCM   196      54.742  96.248  67.336  1.00  0.00           H
ATOM   1116  H2  DCM   196      54.545  94.605  66.562  1.00  0.00           H
ATOM   1117 CL1  DCM   196      56.771  95.237  66.473  1.00  0.00          Cl
ATOM   1118 CL2  DCM   196      54.657  96.209  64.957  1.00  0.00          Cl
ATOM   1119  LP1 DCM   196      58.377  94.906  66.449  1.00  0.00           H
ATOM   1120  LP2 DCM   196      54.275  96.804  63.477  1.00  0.00           H
ATOM   1121  C   DCM   197      93.711  86.920  75.814  1.00  0.00           C
ATOM   1122  H1  DCM   197      93.991  86.332  76.714  1.00  0.00           H
ATOM   1123  H2  DCM   197      92.626  87.153  75.757  1.00  0.00           H
ATOM   1124 CL1  DCM   197      94.135  86.222  74.260  1.00  0.00          Cl
ATOM   1125 CL2  DCM   197      94.724  88.405  76.040  1.00  0.00          Cl
ATOM   1126  LP1 DCM   197      94.531  85.569  72.808  1.00  0.00           H
ATOM   1127  LP2 DCM   197      95.641  89.750  76.245  1.00  0.00           H
ATOM   1128  C   DCM   198      69.407  55.666  82.129  1.00  0.00           C
ATOM   1129  H1  DCM   198      69.291  56.441  82.916  1.00  0.00           H
ATOM   1130  H2  DCM   198      68.639  55.701  81.326  1.00  0.00           H
ATOM   1131 CL1  DCM   198      69.577  54.125  82.827  1.00  0.00          Cl
ATOM   1132 CL2  DCM   198      70.904  56.020  81.220  1.00  0.00          Cl
ATOM   1133  LP1 DCM   198      69.742  52.639  83.501  1.00  0.00           H
ATOM   1134  LP2 DCM   198      72.278  56.345  80.386  1.00  0.00           H
ATOM   1135  C   DCM   199     106.336  63.938  12.924  1.00  0.00           C
ATOM   1136  H1  DCM   199     107.137  64.300  13.604  1.00  0.00           H
ATOM   1137  H2  DCM   199     105.485  63.529  13.508  1.00  0.00           H
ATOM   1138 CL1  DCM   199     106.770  62.467  12.096  1.00  0.00          Cl
ATOM   1139 CL2  DCM   199     105.791  65.185  11.683  1.00  0.00          Cl
ATOM   1140  LP1 DCM   199     107.177  61.083  11.317  1.00  0.00           H
ATOM   1141  LP2 DCM   199     105.306  66.295  10.578  1.00  0.00           H
ATOM   1142  C   DCM   200      66.960  49.278  48.833  1.00  0.00           C
ATOM   1143  H1  DCM   200      65.924  49.669  48.915  1.00  0.00           H
ATOM   1144  H2  DCM   200      67.707  49.930  48.332  1.00  0.00           H
ATOM   1145 CL1  DCM   200      66.796  47.872  47.706  1.00  0.00          Cl
ATOM   1146 CL2  DCM   200      67.660  48.830  50.422  1.00  0.00          Cl
ATOM   1147  LP1 DCM   200      66.647  46.598  46.684  1.00  0.00           H
ATOM   1148  LP2 DCM   200      68.299  48.419  51.876  1.00  0.00           H
ATOM   1149  C   DCM   201      86.227  61.152  64.737  1.00  0.00           C
ATOM   1150  H1  DCM   201      86.384  60.483  65.610  1.00  0.00           H
ATOM   1151  H2  DCM   201      87.119  61.073  64.080  1.00  0.00           H
ATOM   1152 CL1  DCM   201      86.045  62.910  65.204  1.00  0.00          Cl
ATOM   1153 CL2  DCM   201      84.650  60.657  63.952  1.00  0.00          Cl
ATOM   1154  LP1 DCM   201      85.881  64.487  65.622  1.00  0.00           H
ATOM   1155  LP2 DCM   201      83.237  60.214  63.248  1.00  0.00           H
ATOM   1156  C   DCM   202      92.083  76.432  58.874  1.00  0.00           C
ATOM   1157  H1  DCM   202      92.121  75.531  59.522  1.00  0.00           H
ATOM   1158  H2  DCM   202      91.361  76.338  58.035  1.00  0.00           H
ATOM   1159 CL1  DCM   202      93.618  76.694  58.095  1.00  0.00          Cl
ATOM   1160 CL2  DCM   202      91.558  77.972  59.705  1.00  0.00          Cl
ATOM   1161  LP1 DCM   202      95.064  76.941  57.361  1.00  0.00           H
ATOM   1162  LP2 DCM   202      91.087  79.355  60.450  1.00  0.00           H
ATOM   1163  C   DCM   203      82.388  44.538  54.945  1.00  0.00           C
ATOM   1164  H1  DCM   203      82.177  45.592  55.225  1.00  0.00           H
ATOM   1165  H2  DCM   203      82.247  43.777  55.742  1.00  0.00           H
ATOM   1166 CL1  DCM   203      84.010  44.326  54.253  1.00  0.00          Cl
ATOM   1167 CL2  DCM   203      81.172  44.039  53.721  1.00  0.00          Cl
ATOM   1168  LP1 DCM   203      85.508  44.130  53.615  1.00  0.00           H
ATOM   1169  LP2 DCM   203      80.062  43.583  52.603  1.00  0.00           H
ATOM   1170  C   DCM   204      39.955  83.436  62.422  1.00  0.00           C
ATOM   1171  H1  DCM   204      39.287  84.264  62.744  1.00  0.00           H
ATOM   1172  H2  DCM   204      40.649  83.167  63.247  1.00  0.00           H
ATOM   1173 CL1  DCM   204      40.876  84.108  61.015  1.00  0.00          Cl
ATOM   1174 CL2  DCM   204      38.960  82.025  61.901  1.00  0.00          Cl
ATOM   1175  LP1 DCM   204      41.709  84.716  59.740  1.00  0.00           H
ATOM   1176  LP2 DCM   204      38.056  80.742  61.427  1.00  0.00           H
ATOM   1177  C   DCM   205      32.093   4.483  83.239  1.00  0.00           C
ATOM   1178  H1  DCM   205      32.636   4.059  84.110  1.00  0.00           H
ATOM   1179  H2  DCM   205      32.469   3.917  82.360  1.00  0.00           H
ATOM   1180 CL1  DCM   205      32.660   6.213  83.009  1.00  0.00          Cl
ATOM   1181 CL2  DCM   205      30.353   4.469  83.358  1.00  0.00          Cl
ATOM   1182  LP1 DCM   205      33.168   7.759  82.803  1.00  0.00           H
ATOM   1183  LP2 DCM   205      28.717   4.455  83.470  1.00  0.00           H
ATOM   1184  C   DCM   206      29.604  81.378  72.338  1.00  0.00           C
ATOM   1185  H1  DCM   206      29.283  82.371  71.956  1.00  0.00           H
ATOM   1186  H2  DCM   206      28.831  80.581  72.365  1.00  0.00           H
ATOM   1187 CL1  DCM   206      30.160  81.573  74.092  1.00  0.00          Cl
ATOM   1188 CL2  DCM   206      30.995  80.789  71.350  1.00  0.00          Cl
ATOM   1189  LP1 DCM   206      30.653  81.745  75.647  1.00  0.00           H
ATOM   1190  LP2 DCM   206      32.258  80.254  70.452  1.00  0.00           H
ATOM   1191  C   DCM   207       8.232  75.485  50.193  1.00  0.00           C
ATOM   1192  H1  DCM   207       8.778  74.705  50.765  1.00  0.00           H
ATOM   1193  H2  DCM   207       8.487  76.510  50.538  1.00  0.00           H
ATOM   1194 CL1  DCM   207       6.460  75.234  50.409  1.00  0.00          Cl
ATOM   1195 CL2  DCM   207       8.608  75.349  48.466  1.00  0.00          Cl
ATOM   1196  LP1 DCM   207       4.848  75.005  50.606  1.00  0.00           H
ATOM   1197  LP2 DCM   207       8.956  75.223  46.868  1.00  0.00           H
ATOM   1198  C   DCM   208      27.738  90.287  53.571  1.00  0.00           C
ATOM   1199  H1  DCM   208      26.766  90.480  54.074  1.00  0.00           H
ATOM   1200  H2  DCM   208      28.597  90.131  54.258  1.00  0.00           H
ATOM   1201 CL1  DCM   208      28.004  91.689  52.502  1.00  0.00          Cl
ATOM   1202 CL2  DCM   208      27.550  88.708  52.621  1.00  0.00          Cl
ATOM   1203  LP1 DCM   208      28.249  92.978  51.518  1.00  0.00           H
ATOM   1204  LP2 DCM   208      27.384  87.310  51.779  1.00  0.00           H
ATOM   1205  C   DCM   209      60.449   5.431   0.706  1.00  0.00           C
ATOM   1206  H1  DCM   209      61.351   5.121   1.276  1.00  0.00           H
ATOM   1207  H2  DCM   209      59.653   4.673   0.865  1.00  0.00           H
ATOM   1208 CL1  DCM   209      61.139   5.593  -0.924  1.00  0.00          Cl
ATOM   1209 CL2  DCM   209      60.031   7.028   1.431  1.00  0.00          Cl
ATOM   1210  LP1 DCM   209      61.775   5.741  -2.428  1.00  0.00           H
ATOM   1211  LP2 DCM   209      59.651   8.481   2.091  1.00  0.00           H
ATOM   1212  C   DCM   210      18.770  88.615  78.110  1.00  0.00           C
ATOM   1213  H1  DCM   210      19.004  88.947  77.076  1.00  0.00           H
ATOM   1214  H2  DCM   210      19.083  87.561  78.270  1.00  0.00           H
ATOM   1215 CL1  DCM   210      17.016  88.864  78.279  1.00  0.00          Cl
ATOM   1216 CL2  DCM   210      19.712  89.842  79.007  1.00  0.00          Cl
ATOM   1217  LP1 DCM   210      15.400  89.095  78.434  1.00  0.00           H
ATOM   1218  LP2 DCM   210      20.576  90.968  79.830  1.00  0.00           H
ATOM   1219  C   DCM   211      59.965   4.039  24.512  1.00  0.00           C
ATOM   1220  H1  DCM   211      60.542   3.152  24.174  1.00  0.00           H
ATOM   1221  H2  DCM   211      60.020   4.012  25.621  1.00  0.00           H
ATOM   1222 CL1  DCM   211      58.198   3.815  24.009  1.00  0.00          Cl
ATOM   1223 CL2  DCM   211      60.539   5.623  23.935  1.00  0.00          Cl
ATOM   1224  LP1 DCM   211      56.633   3.618  23.563  1.00  0.00           H
ATOM   1225  LP2 DCM   211      61.068   7.082  23.403  1.00  0.00           H
ATOM   1226  C   DCM   212     110.392  82.014  62.479  1.00  0.00           C
ATOM   1227  H1  DCM   212     110.468  83.062  62.841  1.00  0.00           H
ATOM   1228  H2  DCM   212     110.922  81.831  61.520  1.00  0.00           H
ATOM   1229 CL1  DCM   212     108.711  81.705  62.096  1.00  0.00          Cl
ATOM   1230 CL2  DCM   212     110.872  80.887  63.808  1.00  0.00          Cl
ATOM   1231  LP1 DCM   212     107.138  81.415  61.737  1.00  0.00           H
ATOM   1232  LP2 DCM   212     111.307  79.865  65.014  1.00  0.00           H
ATOM   1233  C   DCM   213      45.316  75.159  75.488  1.00  0.00           C
ATOM   1234  H1  DCM   213      45.630  74.249  76.044  1.00  0.00           H
ATOM   1235  H2  DCM   213      46.272  75.708  75.356  1.00  0.00           H
ATOM   1236 CL1  DCM   213      44.144  76.084  76.494  1.00  0.00          Cl
ATOM   1237 CL2  DCM   213      44.649  74.822  73.912  1.00  0.00          Cl
ATOM   1238  LP1 DCM   213      43.077  76.927  77.411  1.00  0.00           H
ATOM   1239  LP2 DCM   213      44.021  74.505  72.430  1.00  0.00           H
ATOM   1240  C   DCM   214      38.864 101.654  80.487  1.00  0.00           C
ATOM   1241  H1  DCM   214      39.122 100.617  80.182  1.00  0.00           H
ATOM   1242  H2  DCM   214      39.768 102.298  80.441  1.00  0.00           H
ATOM   1243 CL1  DCM   214      38.153 101.637  82.116  1.00  0.00          Cl
ATOM   1244 CL2  DCM   214      37.781 102.411  79.289  1.00  0.00          Cl
ATOM   1245  LP1 DCM   214      37.498 101.621  83.619  1.00  0.00           H
ATOM   1246  LP2 DCM   214      36.786 103.107  78.187  1.00  0.00           H
ATOM   1247  C   DCM   215      94.753  30.039  21.501  1.00  0.00           C
ATOM   1248  H1  DCM   215      94.549  30.900  22.173  1.00  0.00           H
ATOM   1249  H2  DCM   215      93.859  29.424  21.265  1.00  0.00           H
ATOM   1250 CL1  DCM   215      95.888  28.964  22.406  1.00  0.00          Cl
ATOM   1251 CL2  DCM   215      95.459  30.567  20.023  1.00  0.00          Cl
ATOM   1252  LP1 DCM   215      96.918  27.987  23.228  1.00  0.00           H
ATOM   1253  LP2 DCM   215      96.131  31.070  18.615  1.00  0.00           H
ATOM   1254  C   DCM   216       4.861  63.850  53.032  1.00  0.00           C
ATOM   1255  H1  DCM   216       4.026  64.043  53.739  1.00  0.00           H
ATOM   1256  H2  DCM   216       4.586  63.021  52.345  1.00  0.00           H
ATOM   1257 CL1  DCM   216       6.244  63.153  53.925  1.00  0.00          Cl
ATOM   1258 CL2  DCM   216       5.316  65.248  52.027  1.00  0.00          Cl
ATOM   1259  LP1 DCM   216       7.513  62.513  54.744  1.00  0.00           H
ATOM   1260  LP2 DCM   216       5.734  66.536  51.102  1.00  0.00           H
ATOM   1261  C   DCM   217      72.347  17.526  46.070  1.00  0.00           C
ATOM   1262  H1  DCM   217      73.300  17.217  45.590  1.00  0.00           H
ATOM   1263  H2  DCM   217      72.441  18.465  46.657  1.00  0.00           H
ATOM   1264 CL1  DCM   217      71.781  16.273  47.275  1.00  0.00          Cl
ATOM   1265 CL2  DCM   217      71.100  17.767  44.881  1.00  0.00          Cl
ATOM   1266  LP1 DCM   217      71.273  15.149  48.357  1.00  0.00           H
ATOM   1267  LP2 DCM   217      69.925  17.995  43.760  1.00  0.00           H
ATOM   1268  C   DCM   218      22.863  82.349  30.568  1.00  0.00           C
ATOM   1269  H1  DCM   218      22.162  83.037  31.089  1.00  0.00           H
ATOM   1270  H2  DCM   218      23.738  83.017  30.418  1.00  0.00           H
ATOM   1271 CL1  DCM   218      22.231  81.669  29.068  1.00  0.00          Cl
ATOM   1272 CL2  DCM   218      23.209  81.039  31.745  1.00  0.00          Cl
ATOM   1273  LP1 DCM   218      21.643  81.037  27.674  1.00  0.00           H
ATOM   1274  LP2 DCM   218      23.526  79.842  32.820  1.00  0.00           H
ATOM   1275  C   DCM   219     104.074  16.945  40.003  1.00  0.00           C
ATOM   1276  H1  DCM   219     104.338  17.566  40.886  1.00  0.00           H
ATOM   1277  H2  DCM   219     103.190  16.287  40.146  1.00  0.00           H
ATOM   1278 CL1  DCM   219     105.402  15.818  39.528  1.00  0.00          Cl
ATOM   1279 CL2  DCM   219     103.708  18.070  38.680  1.00  0.00          Cl
ATOM   1280  LP1 DCM   219     106.609  14.795  39.096  1.00  0.00           H
ATOM   1281  LP2 DCM   219     103.369  19.109  37.458  1.00  0.00           H
ATOM   1282  C   DCM   220      61.491  55.745  50.688  1.00  0.00           C
ATOM   1283  H1  DCM   220      62.176  56.325  50.034  1.00  0.00           H
ATOM   1284  H2  DCM   220      61.741  54.668  50.577  1.00  0.00           H
ATOM   1285 CL1  DCM   220      59.820  55.807  50.095  1.00  0.00          Cl
ATOM   1286 CL2  DCM   220      61.717  56.264  52.395  1.00  0.00          Cl
ATOM   1287  LP1 DCM   220      58.275  55.864  49.547  1.00  0.00           H
ATOM   1288  LP2 DCM   220      61.922  56.737  53.951  1.00  0.00           H
ATOM   1289  C   DCM   221      34.533  53.714  86.322  1.00  0.00           C
ATOM   1290  H1  DCM   221      33.668  53.102  86.657  1.00  0.00           H
ATOM   1291  H2  DCM   221      34.961  53.172  85.452  1.00  0.00           H
ATOM   1292 CL1  DCM   221      35.638  53.942  87.708  1.00  0.00          Cl
ATOM   1293 CL2  DCM   221      34.068  55.429  85.705  1.00  0.00          Cl
ATOM   1294  LP1 DCM   221      36.652  54.152  88.980  1.00  0.00           H
ATOM   1295  LP2 DCM   221      33.662  56.924  85.167  1.00  0.00           H
ATOM   1296  C   DCM   222     103.897  63.185  79.913  1.00  0.00           C
ATOM   1297  H1  DCM   222     104.029  62.550  79.011  1.00  0.00           H
ATOM   1298  H2  DCM   222     102.822  63.303  80.168  1.00  0.00           H
ATOM   1299 CL1  DCM   222     104.913  64.664  79.823  1.00  0.00          Cl
ATOM   1300 CL2  DCM   222     104.459  62.152  81.212  1.00  0.00          Cl
ATOM   1301  LP1 DCM   222     105.840  66.014  79.741  1.00  0.00           H
ATOM   1302  LP2 DCM   222     104.984  61.184  82.427  1.00  0.00           H
ATOM   1303  C   DCM   223      36.815  26.921   8.526  1.00  0.00           C
ATOM   1304  H1  DCM   223      36.822  27.059   7.424  1.00  0.00           H
ATOM   1305  H2  DCM   223      37.840  26.688   8.886  1.00  0.00           H
ATOM   1306 CL1  DCM   223      35.691  25.688   9.162  1.00  0.00          Cl
ATOM   1307 CL2  DCM   223      36.378  28.486   9.136  1.00  0.00          Cl
ATOM   1308  LP1 DCM   223      34.659  24.556   9.746  1.00  0.00           H
ATOM   1309  LP2 DCM   223      35.964  29.965   9.712  1.00  0.00           H
ATOM   1310  C   DCM   224      47.190  83.713  85.316  1.00  0.00           C
ATOM   1311  H1  DCM   224      47.755  84.010  86.226  1.00  0.00           H
ATOM   1312  H2  DCM   224      47.160  82.646  85.008  1.00  0.00           H
ATOM   1313 CL1  DCM   224      47.840  84.713  84.042  1.00  0.00          Cl
ATOM   1314 CL2  DCM   224      45.511  84.220  85.508  1.00  0.00          Cl
ATOM   1315  LP1 DCM   224      48.451  85.653  82.844  1.00  0.00           H
ATOM   1316  LP2 DCM   224      43.951  84.691  85.686  1.00  0.00           H
ATOM   1317  C   DCM   225      98.128  64.341  57.014  1.00  0.00           C
ATOM   1318  H1  DCM   225      97.373  63.602  57.357  1.00  0.00           H
ATOM   1319  H2  DCM   225      97.828  65.324  57.436  1.00  0.00           H
ATOM   1320 CL1  DCM   225      98.316  64.462  55.235  1.00  0.00          Cl
ATOM   1321 CL2  DCM   225      99.806  64.042  57.572  1.00  0.00          Cl
ATOM   1322  LP1 DCM   225      98.488  64.573  53.608  1.00  0.00           H
ATOM   1323  LP2 DCM   225     101.340  63.768  58.083  1.00  0.00           H
ATOM   1324  C   DCM   226      69.255  45.230  74.318  1.00  0.00           C
ATOM   1325  H1  DCM   226      69.781  45.821  73.538  1.00  0.00           H
ATOM   1326  H2  DCM   226      69.985  44.611  74.881  1.00  0.00           H
ATOM   1327 CL1  DCM   226      68.063  44.035  73.565  1.00  0.00          Cl
ATOM   1328 CL2  DCM   226      68.456  46.341  75.484  1.00  0.00          Cl
ATOM   1329  LP1 DCM   226      67.005  42.975  72.897  1.00  0.00           H
ATOM   1330  LP2 DCM   226      67.727  47.354  76.548  1.00  0.00           H
ATOM   1331  C   DCM   227       0.342  68.819 100.200  1.00  0.00           C
ATOM   1332  H1  DCM   227       0.227  67.785  99.811  1.00  0.00           H
ATOM   1333  H2  DCM   227       0.647  68.823 101.269  1.00  0.00           H
ATOM   1334 CL1  DCM   227      -1.266  69.615  99.843  1.00  0.00          Cl
ATOM   1335 CL2  DCM   227       1.616  69.347  99.154  1.00  0.00          Cl
ATOM   1336  LP1 DCM   227      -2.707  70.329  99.523  1.00  0.00           H
ATOM   1337  LP2 DCM   227       2.823  69.846  98.162  1.00  0.00           H
ATOM   1338  C   DCM   228      39.114  29.901  91.867  1.00  0.00           C
ATOM   1339  H1  DCM   228      40.145  30.046  91.479  1.00  0.00           H
ATOM   1340  H2  DCM   228      39.194  29.343  92.825  1.00  0.00           H
ATOM   1341 CL1  DCM   228      38.142  28.971  90.706  1.00  0.00          Cl
ATOM   1342 CL2  DCM   228      38.296  31.500  92.068  1.00  0.00          Cl
ATOM   1343  LP1 DCM   228      37.244  28.113  89.635  1.00  0.00           H
ATOM   1344  LP2 DCM   228      37.553  32.951  92.251  1.00  0.00           H
ATOM   1345  C   DCM   229      71.621  37.572   7.248  1.00  0.00           C
ATOM   1346  H1  DCM   229      71.471  36.480   7.107  1.00  0.00           H
ATOM   1347  H2  DCM   229      72.525  37.945   6.721  1.00  0.00           H
ATOM   1348 CL1  DCM   229      71.704  37.954   9.042  1.00  0.00          Cl
ATOM   1349 CL2  DCM   229      70.129  38.312   6.442  1.00  0.00          Cl
ATOM   1350  LP1 DCM   229      71.778  38.296  10.644  1.00  0.00           H
ATOM   1351  LP2 DCM   229      68.806  38.968   5.728  1.00  0.00           H
ATOM   1352  C   DCM   230      12.460 108.373  50.395  1.00  0.00           C
ATOM   1353  H1  DCM   230      11.799 108.070  51.235  1.00  0.00           H
ATOM   1354  H2  DCM   230      12.536 109.477  50.292  1.00  0.00           H
ATOM   1355 CL1  DCM   230      11.888 107.683  48.878  1.00  0.00          Cl
ATOM   1356 CL2  DCM   230      14.025 107.664  50.828  1.00  0.00          Cl
ATOM   1357  LP1 DCM   230      11.356 107.041  47.465  1.00  0.00           H
ATOM   1358  LP2 DCM   230      15.474 107.008  51.228  1.00  0.00           H
ATOM   1359  C   DCM   231      51.676  88.926  47.185  1.00  0.00           C
ATOM   1360  H1  DCM   231      50.583  88.873  46.994  1.00  0.00           H
ATOM   1361  H2  DCM   231      52.174  89.591  46.447  1.00  0.00           H
ATOM   1362 CL1  DCM   231      52.382  87.266  47.135  1.00  0.00          Cl
ATOM   1363 CL2  DCM   231      52.178  89.632  48.752  1.00  0.00          Cl
ATOM   1364  LP1 DCM   231      53.024  85.757  47.090  1.00  0.00           H
ATOM   1365  LP2 DCM   231      52.639  90.279  50.187  1.00  0.00           H
ATOM   1366  C   DCM   232      70.763  22.066  60.207  1.00  0.00           C
ATOM   1367  H1  DCM   232      70.970  22.876  60.940  1.00  0.00           H
ATOM   1368  H2  DCM   232      71.706  22.025  59.623  1.00  0.00           H
ATOM   1369 CL1  DCM   232      69.514  22.836  59.219  1.00  0.00          Cl
ATOM   1370 CL2  DCM   232      70.330  20.559  61.088  1.00  0.00          Cl
ATOM   1371  LP1 DCM   232      68.357  23.550  58.303  1.00  0.00           H
ATOM   1372  LP2 DCM   232      69.936  19.185  61.891  1.00  0.00           H
ATOM   1373  C   DCM   233      18.198  37.487  33.490  1.00  0.00           C
ATOM   1374  H1  DCM   233      17.871  38.257  32.759  1.00  0.00           H
ATOM   1375  H2  DCM   233      17.264  37.123  33.970  1.00  0.00           H
ATOM   1376 CL1  DCM   233      19.207  38.237  34.758  1.00  0.00          Cl
ATOM   1377 CL2  DCM   233      18.994  36.099  32.519  1.00  0.00          Cl
ATOM   1378  LP1 DCM   233      20.134  38.926  35.922  1.00  0.00           H
ATOM   1379  LP2 DCM   233      19.691  34.882  31.669  1.00  0.00           H
ATOM   1380  C   DCM   234       8.871  41.509  13.756  1.00  0.00           C
ATOM   1381  H1  DCM   234       9.393  41.072  12.879  1.00  0.00           H
ATOM   1382  H2  DCM   234       7.963  40.913  13.990  1.00  0.00           H
ATOM   1383 CL1  DCM   234       8.299  43.111  13.473  1.00  0.00          Cl
ATOM   1384 CL2  DCM   234       9.907  41.464  15.200  1.00  0.00          Cl
ATOM   1385  LP1 DCM   234       7.756  44.635  13.204  1.00  0.00           H
ATOM   1386  LP2 DCM   234      10.864  41.421  16.531  1.00  0.00           H
ATOM   1387  C   DCM   235      26.510  17.845  68.403  1.00  0.00           C
ATOM   1388  H1  DCM   235      26.659  17.254  67.474  1.00  0.00           H
ATOM   1389  H2  DCM   235      25.654  18.519  68.184  1.00  0.00           H
ATOM   1390 CL1  DCM   235      27.910  18.820  68.924  1.00  0.00          Cl
ATOM   1391 CL2  DCM   235      26.006  16.644  69.612  1.00  0.00          Cl
ATOM   1392  LP1 DCM   235      29.198  19.716  69.403  1.00  0.00           H
ATOM   1393  LP2 DCM   235      25.541  15.535  70.728  1.00  0.00           H
ATOM   1394  C   DCM   236      37.613  16.884  31.206  1.00  0.00           C
ATOM   1395  H1  DCM   236      37.686  16.328  32.165  1.00  0.00           H
ATOM   1396  H2  DCM   236      38.664  17.166  30.984  1.00  0.00           H
ATOM   1397 CL1  DCM   236      36.666  18.398  31.236  1.00  0.00          Cl
ATOM   1398 CL2  DCM   236      36.844  15.870  29.926  1.00  0.00          Cl
ATOM   1399  LP1 DCM   236      35.796  19.788  31.263  1.00  0.00           H
ATOM   1400  LP2 DCM   236      36.146  14.948  28.763  1.00  0.00           H
ATOM   1401  C   DCM   237      22.573  42.057 100.391  1.00  0.00           C
ATOM   1402  H1  DCM   237      22.029  42.490  99.525  1.00  0.00           H
ATOM   1403  H2  DCM   237      22.513  42.706 101.291  1.00  0.00           H
ATOM   1404 CL1  DCM   237      24.313  41.662 100.231  1.00  0.00          Cl
ATOM   1405 CL2  DCM   237      21.565  40.635 100.841  1.00  0.00          Cl
ATOM   1406  LP1 DCM   237      25.906  41.301 100.084  1.00  0.00           H
ATOM   1407  LP2 DCM   237      20.646  39.339 101.251  1.00  0.00           H
ATOM   1408  C   DCM   238      81.814   2.461 100.510  1.00  0.00           C
ATOM   1409  H1  DCM   238      81.008   2.540 101.271  1.00  0.00           H
ATOM   1410  H2  DCM   238      81.301   2.038  99.620  1.00  0.00           H
ATOM   1411 CL1  DCM   238      83.148   1.385 101.113  1.00  0.00          Cl
ATOM   1412 CL2  DCM   238      82.449   4.068 100.128  1.00  0.00          Cl
ATOM   1413  LP1 DCM   238      84.353   0.414 101.657  1.00  0.00           H
ATOM   1414  LP2 DCM   238      83.037   5.558  99.774  1.00  0.00           H
ATOM   1415  C   DCM   239      92.870  47.416  29.804  1.00  0.00           C
ATOM   1416  H1  DCM   239      93.328  47.327  30.813  1.00  0.00           H
ATOM   1417  H2  DCM   239      92.475  48.424  29.557  1.00  0.00           H
ATOM   1418 CL1  DCM   239      91.519  46.248  29.638  1.00  0.00          Cl
ATOM   1419 CL2  DCM   239      94.115  46.958  28.646  1.00  0.00          Cl
ATOM   1420  LP1 DCM   239      90.283  45.180  29.486  1.00  0.00           H
ATOM   1421  LP2 DCM   239      95.274  46.531  27.568  1.00  0.00           H
ATOM   1422  C   DCM   240     102.427  62.840  12.336  1.00  0.00           C
ATOM   1423  H1  DCM   240     102.027  62.702  11.309  1.00  0.00           H
ATOM   1424  H2  DCM   240     103.268  63.557  12.223  1.00  0.00           H
ATOM   1425 CL1  DCM   240     103.048  61.233  12.849  1.00  0.00          Cl
ATOM   1426 CL2  DCM   240     101.255  63.442  13.546  1.00  0.00          Cl
ATOM   1427  LP1 DCM   240     103.614  59.767  13.317  1.00  0.00           H
ATOM   1428  LP2 DCM   240     100.180  63.994  14.655  1.00  0.00           H
ATOM   1429  C   DCM   241      94.453 104.192  71.999  1.00  0.00           C
ATOM   1430  H1  DCM   241      94.193 103.353  71.320  1.00  0.00           H
ATOM   1431  H2  DCM   241      94.920 103.828  72.939  1.00  0.00           H
ATOM   1432 CL1  DCM   241      93.046 105.233  72.472  1.00  0.00          Cl
ATOM   1433 CL2  DCM   241      95.683 105.229  71.163  1.00  0.00          Cl
ATOM   1434  LP1 DCM   241      91.773 106.175  72.900  1.00  0.00           H
ATOM   1435  LP2 DCM   241      96.796 106.166  70.406  1.00  0.00           H
ATOM   1436  C   DCM   242      18.309  98.425  56.079  1.00  0.00           C
ATOM   1437  H1  DCM   242      17.720  98.949  55.296  1.00  0.00           H
ATOM   1438  H2  DCM   242      17.703  98.285  57.000  1.00  0.00           H
ATOM   1439 CL1  DCM   242      19.773  99.298  56.522  1.00  0.00          Cl
ATOM   1440 CL2  DCM   242      18.597  96.770  55.437  1.00  0.00          Cl
ATOM   1441  LP1 DCM   242      21.136 100.111  56.934  1.00  0.00           H
ATOM   1442  LP2 DCM   242      18.860  95.261  54.852  1.00  0.00           H
ATOM   1443  C   DCM   243      54.768  16.605  85.564  1.00  0.00           C
ATOM   1444  H1  DCM   243      54.739  16.478  84.461  1.00  0.00           H
ATOM   1445  H2  DCM   243      54.873  15.684  86.176  1.00  0.00           H
ATOM   1446 CL1  DCM   243      53.308  17.402  86.132  1.00  0.00          Cl
ATOM   1447 CL2  DCM   243      56.103  17.789  85.889  1.00  0.00          Cl
ATOM   1448  LP1 DCM   243      51.946  18.146  86.662  1.00  0.00           H
ATOM   1449  LP2 DCM   243      57.310  18.860  86.184  1.00  0.00           H
ATOM   1450  C   DCM   244      51.225  65.266  77.794  1.00  0.00           C
ATOM   1451  H1  DCM   244      50.170  65.077  77.498  1.00  0.00           H
ATOM   1452  H2  DCM   244      51.718  64.298  78.025  1.00  0.00           H
ATOM   1453 CL1  DCM   244      51.334  66.285  79.224  1.00  0.00          Cl
ATOM   1454 CL2  DCM   244      52.125  66.163  76.556  1.00  0.00          Cl
ATOM   1455  LP1 DCM   244      51.436  67.234  80.557  1.00  0.00           H
ATOM   1456  LP2 DCM   244      52.957  66.993  75.411  1.00  0.00           H
ATOM   1457  C   DCM   245      83.284  72.778  28.180  1.00  0.00           C
ATOM   1458  H1  DCM   245      82.499  73.265  27.563  1.00  0.00           H
ATOM   1459  H2  DCM   245      82.814  72.319  29.076  1.00  0.00           H
ATOM   1460 CL1  DCM   245      84.411  74.068  28.705  1.00  0.00          Cl
ATOM   1461 CL2  DCM   245      84.209  71.588  27.186  1.00  0.00          Cl
ATOM   1462  LP1 DCM   245      85.442  75.249  29.185  1.00  0.00           H
ATOM   1463  LP2 DCM   245      85.048  70.506  26.284  1.00  0.00           H
ATOM   1464  C   DCM   246      79.799 100.437 100.927  1.00  0.00           C
ATOM   1465  H1  DCM   246      79.350  99.446 101.153  1.00  0.00           H
ATOM   1466  H2  DCM   246      79.127 101.162 100.421  1.00  0.00           H
ATOM   1467 CL1  DCM   246      81.056 100.273  99.676  1.00  0.00          Cl
ATOM   1468 CL2  DCM   246      80.500 101.153 102.416  1.00  0.00          Cl
ATOM   1469  LP1 DCM   246      82.214 100.123  98.525  1.00  0.00           H
ATOM   1470  LP2 DCM   246      81.141 101.807 103.776  1.00  0.00           H
ATOM   1471  C   DCM   247      15.253 107.423  47.069  1.00  0.00           C
ATOM   1472  H1  DCM   247      15.403 107.749  48.121  1.00  0.00           H
ATOM   1473  H2  DCM   247      14.877 106.378  47.113  1.00  0.00           H
ATOM   1474 CL1  DCM   247      16.711 107.663  46.024  1.00  0.00          Cl
ATOM   1475 CL2  DCM   247      13.985 108.525  46.540  1.00  0.00          Cl
ATOM   1476  LP1 DCM   247      18.032 107.881  45.077  1.00  0.00           H
ATOM   1477  LP2 DCM   247      12.804 109.550  46.048  1.00  0.00           H
ATOM   1478  C   DCM   248      86.815  65.563  60.803  1.00  0.00           C
ATOM   1479  H1  DCM   248      86.823  64.994  59.849  1.00  0.00           H
ATOM   1480  H2  DCM   248      85.994  66.304  60.912  1.00  0.00           H
ATOM   1481 CL1  DCM   248      88.338  66.572  60.898  1.00  0.00          Cl
ATOM   1482 CL2  DCM   248      86.689  64.398  62.220  1.00  0.00          Cl
ATOM   1483  LP1 DCM   248      89.703  67.476  60.984  1.00  0.00           H
ATOM   1484  LP2 DCM   248      86.578  63.359  63.485  1.00  0.00           H
ATOM   1485  C   DCM   249      68.825   6.992  70.594  1.00  0.00           C
ATOM   1486  H1  DCM   249      69.391   6.953  69.638  1.00  0.00           H
ATOM   1487  H2  DCM   249      69.114   6.335  71.441  1.00  0.00           H
ATOM   1488 CL1  DCM   249      67.107   6.642  70.278  1.00  0.00          Cl
ATOM   1489 CL2  DCM   249      69.023   8.650  71.133  1.00  0.00          Cl
ATOM   1490  LP1 DCM   249      65.525   6.319  69.988  1.00  0.00           H
ATOM   1491  LP2 DCM   249      69.207  10.199  71.638  1.00  0.00           H
ATOM   1492  C   DCM   250      16.847  18.355  50.440  1.00  0.00           C
ATOM   1493  H1  DCM   250      16.297  17.455  50.789  1.00  0.00           H
ATOM   1494  H2  DCM   250      16.539  18.627  49.408  1.00  0.00           H
ATOM   1495 CL1  DCM   250      18.628  18.108  50.461  1.00  0.00          Cl
ATOM   1496 CL2  DCM   250      16.429  19.642  51.482  1.00  0.00          Cl
ATOM   1497  LP1 DCM   250      20.252  17.883  50.480  1.00  0.00           H
ATOM   1498  LP2 DCM   250      16.028  20.878  52.482  1.00  0.00           H
ATOM   1499  C   DCM   251     109.664   7.468  50.351  1.00  0.00           C
ATOM   1500  H1  DCM   251     108.568   7.416  50.526  1.00  0.00           H
ATOM   1501  H2  DCM   251     110.296   7.174  51.215  1.00  0.00           H
ATOM   1502 CL1  DCM   251     110.019   9.160  49.909  1.00  0.00          Cl
ATOM   1503 CL2  DCM   251     110.023   6.463  48.965  1.00  0.00          Cl
ATOM   1504  LP1 DCM   251     110.345  10.715  49.503  1.00  0.00           H
ATOM   1505  LP2 DCM   251     110.359   5.520  47.666  1.00  0.00           H
ATOM   1506  C   DCM   252       3.137  33.624 106.710  1.00  0.00           C
ATOM   1507  H1  DCM   252       3.221  34.388 107.512  1.00  0.00           H
ATOM   1508  H2  DCM   252       2.357  32.855 106.898  1.00  0.00           H
ATOM   1509 CL1  DCM   252       4.611  32.686 106.449  1.00  0.00          Cl
ATOM   1510 CL2  DCM   252       2.682  34.468 105.210  1.00  0.00          Cl
ATOM   1511  LP1 DCM   252       5.980  31.815 106.207  1.00  0.00           H
ATOM   1512  LP2 DCM   252       2.262  35.246 103.828  1.00  0.00           H
ATOM   1513  C   DCM   253      16.267  96.687  82.031  1.00  0.00           C
ATOM   1514  H1  DCM   253      16.313  96.852  83.128  1.00  0.00           H
ATOM   1515  H2  DCM   253      15.436  97.301  81.623  1.00  0.00           H
ATOM   1516 CL1  DCM   253      15.642  95.066  81.902  1.00  0.00          Cl
ATOM   1517 CL2  DCM   253      17.818  97.087  81.229  1.00  0.00          Cl
ATOM   1518  LP1 DCM   253      15.053  93.540  81.780  1.00  0.00           H
ATOM   1519  LP2 DCM   253      19.239  97.453  80.495  1.00  0.00           H
ATOM   1520  C   DCM   254      16.660  78.176  74.225  1.00  0.00           C
ATOM   1521  H1  DCM   254      17.522  77.730  74.766  1.00  0.00           H
ATOM   1522  H2  DCM   254      16.932  79.001  73.533  1.00  0.00           H
ATOM   1523 CL1  DCM   254      15.353  78.733  75.291  1.00  0.00          Cl
ATOM   1524 CL2  DCM   254      15.961  76.932  73.135  1.00  0.00          Cl
ATOM   1525  LP1 DCM   254      14.145  79.248  76.274  1.00  0.00           H
ATOM   1526  LP2 DCM   254      15.322  75.796  72.139  1.00  0.00           H
ATOM   1527  C   DCM   255      77.653   3.083  72.976  1.00  0.00           C
ATOM   1528  H1  DCM   255      77.116   3.766  72.283  1.00  0.00           H
ATOM   1529  H2  DCM   255      77.519   2.028  72.655  1.00  0.00           H
ATOM   1530 CL1  DCM   255      76.930   3.098  74.632  1.00  0.00          Cl
ATOM   1531 CL2  DCM   255      79.426   3.442  72.952  1.00  0.00          Cl
ATOM   1532  LP1 DCM   255      76.274   3.110  76.135  1.00  0.00           H
ATOM   1533  LP2 DCM   255      81.033   3.766  72.929  1.00  0.00           H
ATOM   1534  C   DCM   256      63.791   4.832  58.779  1.00  0.00           C
ATOM   1535  H1  DCM   256      63.432   4.227  59.638  1.00  0.00           H
ATOM   1536  H2  DCM   256      63.234   5.786  58.659  1.00  0.00           H
ATOM   1537 CL1  DCM   256      63.532   3.828  57.409  1.00  0.00          Cl
ATOM   1538 CL2  DCM   256      65.541   5.214  58.944  1.00  0.00          Cl
ATOM   1539  LP1 DCM   256      63.285   2.869  56.102  1.00  0.00           H
ATOM   1540  LP2 DCM   256      67.136   5.562  59.094  1.00  0.00           H
ATOM   1541  C   DCM   257      53.251 104.509  95.194  1.00  0.00           C
ATOM   1542  H1  DCM   257      53.952 103.699  95.490  1.00  0.00           H
ATOM   1543  H2  DCM   257      52.212 104.118  95.172  1.00  0.00           H
ATOM   1544 CL1  DCM   257      53.608 105.314  93.666  1.00  0.00          Cl
ATOM   1545 CL2  DCM   257      53.499 105.757  96.505  1.00  0.00          Cl
ATOM   1546  LP1 DCM   257      53.940 106.063  92.245  1.00  0.00           H
ATOM   1547  LP2 DCM   257      53.721 106.878  97.681  1.00  0.00           H
ATOM   1548  C   DCM   258      80.309  71.468  63.390  1.00  0.00           C
ATOM   1549  H1  DCM   258      79.943  72.411  63.849  1.00  0.00           H
ATOM   1550  H2  DCM   258      79.925  71.403  62.350  1.00  0.00           H
ATOM   1551 CL1  DCM   258      80.059  70.051  64.457  1.00  0.00          Cl
ATOM   1552 CL2  DCM   258      82.087  71.725  63.219  1.00  0.00          Cl
ATOM   1553  LP1 DCM   258      79.830  68.754  65.434  1.00  0.00           H
ATOM   1554  LP2 DCM   258      83.703  71.958  63.063  1.00  0.00           H
ATOM   1555  C   DCM   259      75.905 103.980  46.726  1.00  0.00           C
ATOM   1556  H1  DCM   259      76.801 104.094  47.372  1.00  0.00           H
ATOM   1557  H2  DCM   259      75.260 104.879  46.820  1.00  0.00           H
ATOM   1558 CL1  DCM   259      74.931 102.583  47.365  1.00  0.00          Cl
ATOM   1559 CL2  DCM   259      76.296 103.673  45.056  1.00  0.00          Cl
ATOM   1560  LP1 DCM   259      74.053 101.324  47.941  1.00  0.00           H
ATOM   1561  LP2 DCM   259      76.665 103.385  43.484  1.00  0.00           H
ATOM   1562  C   DCM   260      83.307  73.824  66.554  1.00  0.00           C
ATOM   1563  H1  DCM   260      82.412  73.657  67.191  1.00  0.00           H
ATOM   1564  H2  DCM   260      83.301  72.928  65.897  1.00  0.00           H
ATOM   1565 CL1  DCM   260      84.822  74.046  67.413  1.00  0.00          Cl
ATOM   1566 CL2  DCM   260      83.263  75.239  65.358  1.00  0.00          Cl
ATOM   1567  LP1 DCM   260      86.237  74.254  68.216  1.00  0.00           H
ATOM   1568  LP2 DCM   260      83.224  76.491  64.299  1.00  0.00           H
ATOM   1569  C   DCM   261      33.955  37.668  16.540  1.00  0.00           C
ATOM   1570  H1  DCM   261      34.655  37.269  17.304  1.00  0.00           H
ATOM   1571  H2  DCM   261      34.217  38.735  16.375  1.00  0.00           H
ATOM   1572 CL1  DCM   261      32.456  37.500  17.505  1.00  0.00          Cl
ATOM   1573 CL2  DCM   261      33.802  36.682  14.999  1.00  0.00          Cl
ATOM   1574  LP1 DCM   261      31.084  37.346  18.390  1.00  0.00           H
ATOM   1575  LP2 DCM   261      33.665  35.801  13.623  1.00  0.00           H
ATOM   1576  C   DCM   262      80.762  10.861  59.028  1.00  0.00           C
ATOM   1577  H1  DCM   262      79.659  10.866  58.899  1.00  0.00           H
ATOM   1578  H2  DCM   262      81.082   9.837  59.317  1.00  0.00           H
ATOM   1579 CL1  DCM   262      81.122  12.150  60.218  1.00  0.00          Cl
ATOM   1580 CL2  DCM   262      81.470  11.238  57.467  1.00  0.00          Cl
ATOM   1581  LP1 DCM   262      81.451  13.330  61.308  1.00  0.00           H
ATOM   1582  LP2 DCM   262      82.132  11.590  56.009  1.00  0.00           H
ATOM   1583  C   DCM   263      96.507  77.909  64.724  1.00  0.00           C
ATOM   1584  H1  DCM   263      97.239  78.609  65.180  1.00  0.00           H
ATOM   1585  H2  DCM   263      96.821  77.700  63.679  1.00  0.00           H
ATOM   1586 CL1  DCM   263      94.831  78.461  64.668  1.00  0.00          Cl
ATOM   1587 CL2  DCM   263      96.761  76.322  65.516  1.00  0.00          Cl
ATOM   1588  LP1 DCM   263      93.274  78.974  64.616  1.00  0.00           H
ATOM   1589  LP2 DCM   263      96.994  74.869  66.242  1.00  0.00           H
ATOM   1590  C   DCM   264      64.285  47.654  35.554  1.00  0.00           C
ATOM   1591  H1  DCM   264      64.922  47.156  34.792  1.00  0.00           H
ATOM   1592  H2  DCM   264      63.240  47.733  35.184  1.00  0.00           H
ATOM   1593 CL1  DCM   264      64.878  49.276  35.621  1.00  0.00          Cl
ATOM   1594 CL2  DCM   264      64.239  46.876  37.191  1.00  0.00          Cl
ATOM   1595  LP1 DCM   264      65.441  50.815  35.685  1.00  0.00           H
ATOM   1596  LP2 DCM   264      64.197  46.172  38.672  1.00  0.00           H
ATOM   1597  C   DCM   265      51.260  53.480  38.790  1.00  0.00           C
ATOM   1598  H1  DCM   265      51.417  54.576  38.703  1.00  0.00           H
ATOM   1599  H2  DCM   265      52.236  52.968  38.654  1.00  0.00           H
ATOM   1600 CL1  DCM   265      50.210  52.924  37.525  1.00  0.00          Cl
ATOM   1601 CL2  DCM   265      50.541  53.058  40.391  1.00  0.00          Cl
ATOM   1602  LP1 DCM   265      49.217  52.399  36.330  1.00  0.00           H
ATOM   1603  LP2 DCM   265      49.888  52.676  41.846  1.00  0.00           H
ATOM   1604  C   DCM   266     105.657  59.272   0.288  1.00  0.00           C
ATOM   1605  H1  DCM   266     106.017  59.881   1.145  1.00  0.00           H
ATOM   1606  H2  DCM   266     106.501  59.034  -0.395  1.00  0.00           H
ATOM   1607 CL1  DCM   266     104.472  60.191  -0.636  1.00  0.00          Cl
ATOM   1608 CL2  DCM   266     104.862  57.798   0.986  1.00  0.00          Cl
ATOM   1609  LP1 DCM   266     103.369  61.047  -1.496  1.00  0.00           H
ATOM   1610  LP2 DCM   266     104.143  56.465   1.617  1.00  0.00           H
ATOM   1611  C   DCM   267      38.073  20.691  16.652  1.00  0.00           C
ATOM   1612  H1  DCM   267      38.407  21.750  16.682  1.00  0.00           H
ATOM   1613  H2  DCM   267      37.745  20.398  15.632  1.00  0.00           H
ATOM   1614 CL1  DCM   267      36.807  20.502  18.004  1.00  0.00          Cl
ATOM   1615 CL2  DCM   267      39.456  19.604  16.883  1.00  0.00          Cl
ATOM   1616  LP1 DCM   267      35.692  20.335  19.195  1.00  0.00           H
ATOM   1617  LP2 DCM   267      40.734  18.599  17.097  1.00  0.00           H
ATOM   1618  C   DCM   268      30.494  92.267  81.981  1.00  0.00           C
ATOM   1619  H1  DCM   268      29.905  91.326  81.997  1.00  0.00           H
ATOM   1620  H2  DCM   268      31.375  92.213  81.307  1.00  0.00           H
ATOM   1621 CL1  DCM   268      31.137  92.737  83.600  1.00  0.00          Cl
ATOM   1622 CL2  DCM   268      29.176  93.395  81.381  1.00  0.00          Cl
ATOM   1623  LP1 DCM   268      31.722  93.164  85.072  1.00  0.00           H
ATOM   1624  LP2 DCM   268      27.999  94.403  80.845  1.00  0.00           H
ATOM   1625  C   DCM   269      62.548  43.956 107.208  1.00  0.00           C
ATOM   1626  H1  DCM   269      61.557  44.375 107.487  1.00  0.00           H
ATOM   1627  H2  DCM   269      62.858  43.031 107.738  1.00  0.00           H
ATOM   1628 CL1  DCM   269      63.645  45.313 107.603  1.00  0.00          Cl
ATOM   1629 CL2  DCM   269      62.590  43.726 105.451  1.00  0.00          Cl
ATOM   1630  LP1 DCM   269      64.651  46.556 107.965  1.00  0.00           H
ATOM   1631  LP2 DCM   269      62.629  43.513 103.825  1.00  0.00           H
ATOM   1632  C   DCM   270      36.199  80.175  30.378  1.00  0.00           C
ATOM   1633  H1  DCM   270      35.821  79.404  29.674  1.00  0.00           H
ATOM   1634  H2  DCM   270      35.359  80.551  30.999  1.00  0.00           H
ATOM   1635 CL1  DCM   270      36.971  81.441  29.423  1.00  0.00          Cl
ATOM   1636 CL2  DCM   270      37.414  79.466  31.451  1.00  0.00          Cl
ATOM   1637  LP1 DCM   270      37.689  82.619  28.536  1.00  0.00           H
ATOM   1638  LP2 DCM   270      38.540  78.808  32.446  1.00  0.00           H
ATOM   1639  C   DCM   271      44.744 110.822  85.581  1.00  0.00           C
ATOM   1640  H1  DCM   271      44.043 111.239  84.827  1.00  0.00           H
ATOM   1641  H2  DCM   271      45.033 109.770  85.374  1.00  0.00           H
ATOM   1642 CL1  DCM   271      43.928 110.814  87.073  1.00  0.00          Cl
ATOM   1643 CL2  DCM   271      46.312 111.774  85.703  1.00  0.00          Cl
ATOM   1644  LP1 DCM   271      43.141 110.806  88.511  1.00  0.00           H
ATOM   1645  LP2 DCM   271      47.711 112.623  85.811  1.00  0.00           H
ATOM   1646  C   DCM   272       7.996  60.640  29.015  1.00  0.00           C
ATOM   1647  H1  DCM   272       8.735  59.946  29.469  1.00  0.00           H
ATOM   1648  H2  DCM   272       8.090  60.592  27.909  1.00  0.00           H
ATOM   1649 CL1  DCM   272       8.444  62.336  29.414  1.00  0.00          Cl
ATOM   1650 CL2  DCM   272       6.339  60.144  29.302  1.00  0.00          Cl
ATOM   1651  LP1 DCM   272       8.852  63.883  29.778  1.00  0.00           H
ATOM   1652  LP2 DCM   272       4.789  59.679  29.570  1.00  0.00           H
ATOM   1653  C   DCM   273      51.639  58.899  58.219  1.00  0.00           C
ATOM   1654  H1  DCM   273      51.267  59.768  57.637  1.00  0.00           H
ATOM   1655  H2  DCM   273      51.782  58.097  57.464  1.00  0.00           H
ATOM   1656 CL1  DCM   273      50.491  58.453  59.507  1.00  0.00          Cl
ATOM   1657 CL2  DCM   273      53.184  59.299  58.950  1.00  0.00          Cl
ATOM   1658  LP1 DCM   273      49.435  58.043  60.692  1.00  0.00           H
ATOM   1659  LP2 DCM   273      54.627  59.674  59.633  1.00  0.00           H
ATOM   1660  C   DCM   274      48.391  31.015   6.339  1.00  0.00           C
ATOM   1661  H1  DCM   274      48.669  30.222   5.613  1.00  0.00           H
ATOM   1662  H2  DCM   274      47.326  31.321   6.264  1.00  0.00           H
ATOM   1663 CL1  DCM   274      49.374  32.455   5.991  1.00  0.00          Cl
ATOM   1664 CL2  DCM   274      48.881  30.457   7.965  1.00  0.00          Cl
ATOM   1665  LP1 DCM   274      50.280  33.783   5.669  1.00  0.00           H
ATOM   1666  LP2 DCM   274      49.331  29.945   9.457  1.00  0.00           H
ATOM   1667  C   DCM   275      30.288   7.055  50.203  1.00  0.00           C
ATOM   1668  H1  DCM   275      29.314   6.631  49.877  1.00  0.00           H
ATOM   1669  H2  DCM   275      30.665   7.731  49.406  1.00  0.00           H
ATOM   1670 CL1  DCM   275      31.417   5.696  50.356  1.00  0.00          Cl
ATOM   1671 CL2  DCM   275      30.201   7.845  51.842  1.00  0.00          Cl
ATOM   1672  LP1 DCM   275      32.462   4.440  50.497  1.00  0.00           H
ATOM   1673  LP2 DCM   275      30.123   8.556  53.318  1.00  0.00           H
ATOM   1674  C   DCM   276      86.514  63.662  96.577  1.00  0.00           C
ATOM   1675  H1  DCM   276      87.234  63.463  95.755  1.00  0.00           H
ATOM   1676  H2  DCM   276      85.532  63.730  96.062  1.00  0.00           H
ATOM   1677 CL1  DCM   276      86.848  65.196  97.431  1.00  0.00          Cl
ATOM   1678 CL2  DCM   276      86.303  62.374  97.852  1.00  0.00          Cl
ATOM   1679  LP1 DCM   276      87.154  66.604  98.215  1.00  0.00           H
ATOM   1680  LP2 DCM   276      86.112  61.216  98.998  1.00  0.00           H
ATOM   1681  C   DCM   277      73.451  93.915 102.333  1.00  0.00           C
ATOM   1682  H1  DCM   277      72.902  93.160 102.935  1.00  0.00           H
ATOM   1683  H2  DCM   277      74.503  93.599 102.165  1.00  0.00           H
ATOM   1684 CL1  DCM   277      73.582  95.482 103.184  1.00  0.00          Cl
ATOM   1685 CL2  DCM   277      72.603  94.334 100.894  1.00  0.00          Cl
ATOM   1686  LP1 DCM   277      73.701  96.919 103.965  1.00  0.00           H
ATOM   1687  LP2 DCM   277      71.795  94.733  99.524  1.00  0.00           H
ATOM   1688  C   DCM   278      74.846  13.050  78.577  1.00  0.00           C
ATOM   1689  H1  DCM   278      75.109  11.970  78.590  1.00  0.00           H
ATOM   1690  H2  DCM   278      73.742  13.123  78.682  1.00  0.00           H
ATOM   1691 CL1  DCM   278      75.245  13.814  77.032  1.00  0.00          Cl
ATOM   1692 CL2  DCM   278      75.751  13.887  79.842  1.00  0.00          Cl
ATOM   1693  LP1 DCM   278      75.615  14.523  75.600  1.00  0.00           H
ATOM   1694  LP2 DCM   278      76.592  14.665  81.016  1.00  0.00           H
ATOM   1695  C   DCM   279      92.501  96.915  69.442  1.00  0.00           C
ATOM   1696  H1  DCM   279      93.501  97.036  69.910  1.00  0.00           H
ATOM   1697  H2  DCM   279      92.559  96.172  68.618  1.00  0.00           H
ATOM   1698 CL1  DCM   279      92.000  98.384  68.527  1.00  0.00          Cl
ATOM   1699 CL2  DCM   279      91.209  96.351  70.519  1.00  0.00          Cl
ATOM   1700  LP1 DCM   279      91.544  99.721  67.695  1.00  0.00           H
ATOM   1701  LP2 DCM   279      90.014  95.829  71.514  1.00  0.00           H
ATOM   1702  C   DCM   280      63.389  67.615   0.329  1.00  0.00           C
ATOM   1703  H1  DCM   280      64.348  67.165  -0.004  1.00  0.00           H
ATOM   1704  H2  DCM   280      63.220  68.535  -0.271  1.00  0.00           H
ATOM   1705 CL1  DCM   280      63.588  68.199   1.988  1.00  0.00          Cl
ATOM   1706 CL2  DCM   280      62.049  66.489   0.098  1.00  0.00          Cl
ATOM   1707  LP1 DCM   280      63.773  68.740   3.526  1.00  0.00           H
ATOM   1708  LP2 DCM   280      60.804  65.443  -0.117  1.00  0.00           H
ATOM   1709  C   DCM   281      39.438  59.714  59.324  1.00  0.00           C
ATOM   1710  H1  DCM   281      39.922  60.696  59.517  1.00  0.00           H
ATOM   1711  H2  DCM   281      39.043  59.616  58.291  1.00  0.00           H
ATOM   1712 CL1  DCM   281      38.090  59.378  60.448  1.00  0.00          Cl
ATOM   1713 CL2  DCM   281      40.728  58.475  59.519  1.00  0.00          Cl
ATOM   1714  LP1 DCM   281      36.852  59.069  61.478  1.00  0.00           H
ATOM   1715  LP2 DCM   281      41.904  57.345  59.696  1.00  0.00           H
ATOM   1716  C   DCM   282      82.938  48.166  13.436  1.00  0.00           C
ATOM   1717  H1  DCM   282      83.626  47.513  12.857  1.00  0.00           H
ATOM   1718  H2  DCM   282      82.236  48.761  12.813  1.00  0.00           H
ATOM   1719 CL1  DCM   282      83.826  49.237  14.555  1.00  0.00          Cl
ATOM   1720 CL2  DCM   282      81.870  47.014  14.408  1.00  0.00          Cl
ATOM   1721  LP1 DCM   282      84.641  50.221  15.584  1.00  0.00           H
ATOM   1722  LP2 DCM   282      80.921  45.992  15.272  1.00  0.00           H
ATOM   1723  C   DCM   283      60.832  56.075  61.028  1.00  0.00           C
ATOM   1724  H1  DCM   283      61.608  56.598  61.627  1.00  0.00           H
ATOM   1725  H2  DCM   283      59.842  56.579  61.027  1.00  0.00           H
ATOM   1726 CL1  DCM   283      60.766  54.384  61.462  1.00  0.00          Cl
ATOM   1727 CL2  DCM   283      61.585  56.124  59.441  1.00  0.00          Cl
ATOM   1728  LP1 DCM   283      60.703  52.796  61.869  1.00  0.00           H
ATOM   1729  LP2 DCM   283      62.287  56.171  57.959  1.00  0.00           H
ATOM   1730  C   DCM   284      51.547  69.099  31.101  1.00  0.00           C
ATOM   1731  H1  DCM   284      52.456  69.064  30.464  1.00  0.00           H
ATOM   1732  H2  DCM   284      51.127  70.127  31.115  1.00  0.00           H
ATOM   1733 CL1  DCM   284      52.110  68.706  32.748  1.00  0.00          Cl
ATOM   1734 CL2  DCM   284      50.433  67.858  30.525  1.00  0.00          Cl
ATOM   1735  LP1 DCM   284      52.628  68.346  34.262  1.00  0.00           H
ATOM   1736  LP2 DCM   284      49.397  66.705  29.990  1.00  0.00           H
ATOM   1737  C   DCM   285      39.934  24.131  63.326  1.00  0.00           C
ATOM   1738  H1  DCM   285      40.089  24.421  64.387  1.00  0.00           H
ATOM   1739  H2  DCM   285      39.430  25.016  62.884  1.00  0.00           H
ATOM   1740 CL1  DCM   285      38.932  22.713  63.180  1.00  0.00          Cl
ATOM   1741 CL2  DCM   285      41.542  23.812  62.599  1.00  0.00          Cl
ATOM   1742  LP1 DCM   285      37.989  21.378  63.042  1.00  0.00           H
ATOM   1743  LP2 DCM   285      43.012  23.521  61.934  1.00  0.00           H
ATOM   1744  C   DCM   286      27.831  28.289  47.250  1.00  0.00           C
ATOM   1745  H1  DCM   286      26.918  28.759  46.823  1.00  0.00           H
ATOM   1746  H2  DCM   286      28.533  29.135  47.409  1.00  0.00           H
ATOM   1747 CL1  DCM   286      28.487  26.977  46.172  1.00  0.00          Cl
ATOM   1748 CL2  DCM   286      27.090  27.689  48.794  1.00  0.00          Cl
ATOM   1749  LP1 DCM   286      29.078  25.794  45.202  1.00  0.00           H
ATOM   1750  LP2 DCM   286      26.420  27.147  50.190  1.00  0.00           H
ATOM   1751  C   DCM   287      76.097  26.371  59.045  1.00  0.00           C
ATOM   1752  H1  DCM   287      76.006  25.380  59.539  1.00  0.00           H
ATOM   1753  H2  DCM   287      77.058  26.842  59.345  1.00  0.00           H
ATOM   1754 CL1  DCM   287      74.683  27.412  59.432  1.00  0.00          Cl
ATOM   1755 CL2  DCM   287      76.249  26.117  57.258  1.00  0.00          Cl
ATOM   1756  LP1 DCM   287      73.393  28.361  59.785  1.00  0.00           H
ATOM   1757  LP2 DCM   287      76.387  25.887  55.640  1.00  0.00           H
ATOM   1758  C   DCM   288       7.706   1.825  82.687  1.00  0.00           C
ATOM   1759  H1  DCM   288       8.665   1.266  82.724  1.00  0.00           H
ATOM   1760  H2  DCM   288       7.129   1.395  81.840  1.00  0.00           H
ATOM   1761 CL1  DCM   288       8.165   3.570  82.473  1.00  0.00          Cl
ATOM   1762 CL2  DCM   288       7.031   1.571  84.323  1.00  0.00          Cl
ATOM   1763  LP1 DCM   288       8.580   5.145  82.280  1.00  0.00           H
ATOM   1764  LP2 DCM   288       6.411   1.338  85.824  1.00  0.00           H
ATOM   1765  C   DCM   289      54.657  34.802   3.894  1.00  0.00           C
ATOM   1766  H1  DCM   289      55.452  35.573   3.800  1.00  0.00           H
ATOM   1767  H2  DCM   289      55.058  33.840   4.281  1.00  0.00           H
ATOM   1768 CL1  DCM   289      53.944  34.554   2.224  1.00  0.00          Cl
ATOM   1769 CL2  DCM   289      53.361  35.454   4.936  1.00  0.00          Cl
ATOM   1770  LP1 DCM   289      53.306  34.333   0.730  1.00  0.00           H
ATOM   1771  LP2 DCM   289      52.170  36.053   5.892  1.00  0.00           H
ATOM   1772  C   DCM   290       7.956  26.012 101.894  1.00  0.00           C
ATOM   1773  H1  DCM   290       7.346  25.088 101.803  1.00  0.00           H
ATOM   1774  H2  DCM   290       8.882  25.790 101.321  1.00  0.00           H
ATOM   1775 CL1  DCM   290       8.317  26.278 103.584  1.00  0.00          Cl
ATOM   1776 CL2  DCM   290       7.028  27.346 101.082  1.00  0.00          Cl
ATOM   1777  LP1 DCM   290       8.656  26.528 105.169  1.00  0.00           H
ATOM   1778  LP2 DCM   290       6.190  28.551 100.350  1.00  0.00           H
ATOM   1779  C   DCM   291      25.849  52.909  86.582  1.00  0.00           C
ATOM   1780  H1  DCM   291      25.733  53.692  85.802  1.00  0.00           H
ATOM   1781  H2  DCM   291      26.626  52.138  86.396  1.00  0.00           H
ATOM   1782 CL1  DCM   291      24.264  52.022  86.738  1.00  0.00          Cl
ATOM   1783 CL2  DCM   291      26.149  53.765  88.136  1.00  0.00          Cl
ATOM   1784  LP1 DCM   291      22.838  51.224  86.879  1.00  0.00           H
ATOM   1785  LP2 DCM   291      26.422  54.545  89.553  1.00  0.00           H
ATOM   1786  C   DCM   292      26.311  71.945 105.313  1.00  0.00           C
ATOM   1787  H1  DCM   292      26.620  71.063 105.913  1.00  0.00           H
ATOM   1788  H2  DCM   292      25.854  72.784 105.882  1.00  0.00           H
ATOM   1789 CL1  DCM   292      25.054  71.497 104.055  1.00  0.00          Cl
ATOM   1790 CL2  DCM   292      27.755  72.508 104.504  1.00  0.00          Cl
ATOM   1791  LP1 DCM   292      23.930  71.095 102.931  1.00  0.00           H
ATOM   1792  LP2 DCM   292      29.110  73.037 103.746  1.00  0.00           H
ATOM   1793  C   DCM   293      83.155  64.444  60.053  1.00  0.00           C
ATOM   1794  H1  DCM   293      82.179  64.438  60.585  1.00  0.00           H
ATOM   1795  H2  DCM   293      84.024  64.456  60.745  1.00  0.00           H
ATOM   1796 CL1  DCM   293      83.196  65.804  58.917  1.00  0.00          Cl
ATOM   1797 CL2  DCM   293      83.028  62.934  59.160  1.00  0.00          Cl
ATOM   1798  LP1 DCM   293      83.235  67.062  57.865  1.00  0.00           H
ATOM   1799  LP2 DCM   293      82.910  61.526  58.327  1.00  0.00           H
ATOM   1800  C   DCM   294      44.316  89.910  90.629  1.00  0.00           C
ATOM   1801  H1  DCM   294      45.422  90.002  90.584  1.00  0.00           H
ATOM   1802  H2  DCM   294      43.767  90.855  90.429  1.00  0.00           H
ATOM   1803 CL1  DCM   294      43.782  89.218  92.225  1.00  0.00          Cl
ATOM   1804 CL2  DCM   294      43.838  88.849  89.318  1.00  0.00          Cl
ATOM   1805  LP1 DCM   294      43.300  88.595  93.663  1.00  0.00           H
ATOM   1806  LP2 DCM   294      43.391  87.857  88.091  1.00  0.00           H
ATOM   1807  C   DCM   295      41.277  53.337  54.901  1.00  0.00           C
ATOM   1808  H1  DCM   295      40.518  52.980  55.630  1.00  0.00           H
ATOM   1809  H2  DCM   295      42.186  53.849  55.284  1.00  0.00           H
ATOM   1810 CL1  DCM   295      40.468  54.527  53.920  1.00  0.00          Cl
ATOM   1811 CL2  DCM   295      41.607  51.882  53.903  1.00  0.00          Cl
ATOM   1812  LP1 DCM   295      39.705  55.648  52.996  1.00  0.00           H
ATOM   1813  LP2 DCM   295      41.909  50.553  52.991  1.00  0.00           H
ATOM   1814  C   DCM   296      30.405  75.581  69.345  1.00  0.00           C
ATOM   1815  H1  DCM   296      29.740  76.023  70.117  1.00  0.00           H
ATOM   1816  H2  DCM   296      30.411  74.472  69.423  1.00  0.00           H
ATOM   1817 CL1  DCM   296      32.063  76.240  69.641  1.00  0.00          Cl
ATOM   1818 CL2  DCM   296      29.980  76.075  67.642  1.00  0.00          Cl
ATOM   1819  LP1 DCM   296      33.567  76.837  69.909  1.00  0.00           H
ATOM   1820  LP2 DCM   296      29.598  76.520  66.110  1.00  0.00           H
ATOM   1821  C   DCM   297      95.375  51.824  49.550  1.00  0.00           C
ATOM   1822  H1  DCM   297      96.462  51.596  49.571  1.00  0.00           H
ATOM   1823  H2  DCM   297      95.240  52.882  49.240  1.00  0.00           H
ATOM   1824 CL1  DCM   297      94.753  51.402  51.176  1.00  0.00          Cl
ATOM   1825 CL2  DCM   297      94.555  50.915  48.249  1.00  0.00          Cl
ATOM   1826  LP1 DCM   297      94.183  51.017  52.665  1.00  0.00           H
ATOM   1827  LP2 DCM   297      93.802  50.081  47.055  1.00  0.00           H
ATOM   1828  C   DCM   298      42.684  43.190  18.436  1.00  0.00           C
ATOM   1829  H1  DCM   298      43.652  43.735  18.432  1.00  0.00           H
ATOM   1830  H2  DCM   298      42.412  42.968  17.382  1.00  0.00           H
ATOM   1831 CL1  DCM   298      41.391  44.074  19.306  1.00  0.00          Cl
ATOM   1832 CL2  DCM   298      43.082  41.532  19.071  1.00  0.00          Cl
ATOM   1833  LP1 DCM   298      40.207  44.883  20.102  1.00  0.00           H
ATOM   1834  LP2 DCM   298      43.441  40.038  19.644  1.00  0.00           H
ATOM   1835  C   DCM   299      51.414 110.856  31.136  1.00  0.00           C
ATOM   1836  H1  DCM   299      51.269 111.218  30.095  1.00  0.00           H
ATOM   1837  H2  DCM   299      50.838 109.912  31.239  1.00  0.00           H
ATOM   1838 CL1  DCM   299      50.530 112.151  32.051  1.00  0.00          Cl
ATOM   1839 CL2  DCM   299      53.123 110.691  31.606  1.00  0.00          Cl
ATOM   1840  LP1 DCM   299      49.731 113.320  32.878  1.00  0.00           H
ATOM   1841  LP2 DCM   299      54.698 110.539  32.039  1.00  0.00           H
ATOM   1842  C   DCM   300      26.719  55.618  63.997  1.00  0.00           C
ATOM   1843  H1  DCM   300      27.013  56.689  64.032  1.00  0.00           H
ATOM   1844  H2  DCM   300      26.813  55.125  63.006  1.00  0.00           H
ATOM   1845 CL1  DCM   300      24.975  55.617  64.294  1.00  0.00          Cl
ATOM   1846 CL2  DCM   300      27.554  54.641  65.204  1.00  0.00          Cl
ATOM   1847  LP1 DCM   300      23.358  55.616  64.569  1.00  0.00           H
ATOM   1848  LP2 DCM   300      28.330  53.732  66.326  1.00  0.00           H
ATOM   1849  C   DCM   301      99.329  14.219  64.828  1.00  0.00           C
ATOM   1850  H1  DCM   301      99.028  13.161  64.979  1.00  0.00           H
ATOM   1851  H2  DCM   301      98.828  14.588  63.907  1.00  0.00           H
ATOM   1852 CL1  DCM   301     101.093  14.235  64.644  1.00  0.00          Cl
ATOM   1853 CL2  DCM   301      98.790  15.240  66.238  1.00  0.00          Cl
ATOM   1854  LP1 DCM   301     102.724  14.250  64.475  1.00  0.00           H
ATOM   1855  LP2 DCM   301      98.305  16.159  67.507  1.00  0.00           H
ATOM   1856  C   DCM   302      28.344 110.805  89.955  1.00  0.00           C
ATOM   1857  H1  DCM   302      28.853 111.119  90.892  1.00  0.00           H
ATOM   1858  H2  DCM   302      27.246 110.969  89.973  1.00  0.00           H
ATOM   1859 CL1  DCM   302      28.602 109.097  89.674  1.00  0.00          Cl
ATOM   1860 CL2  DCM   302      29.061 111.626  88.551  1.00  0.00          Cl
ATOM   1861  LP1 DCM   302      28.844 107.496  89.410  1.00  0.00           H
ATOM   1862  LP2 DCM   302      29.721 112.384  87.255  1.00  0.00           H
ATOM   1863  C   DCM   303      76.167   8.161  91.901  1.00  0.00           C
ATOM   1864  H1  DCM   303      77.031   7.511  92.156  1.00  0.00           H
ATOM   1865  H2  DCM   303      75.238   7.682  91.524  1.00  0.00           H
ATOM   1866 CL1  DCM   303      76.729   9.275  90.681  1.00  0.00          Cl
ATOM   1867 CL2  DCM   303      75.751   9.130  93.294  1.00  0.00          Cl
ATOM   1868  LP1 DCM   303      77.257  10.322  89.535  1.00  0.00           H
ATOM   1869  LP2 DCM   303      75.361  10.039  94.602  1.00  0.00           H
ATOM   1870  C   DCM   304      72.644  87.340  88.281  1.00  0.00           C
ATOM   1871  H1  DCM   304      73.454  88.079  88.105  1.00  0.00           H
ATOM   1872  H2  DCM   304      71.850  87.279  87.506  1.00  0.00           H
ATOM   1873 CL1  DCM   304      71.860  87.742  89.843  1.00  0.00          Cl
ATOM   1874 CL2  DCM   304      73.367  85.725  88.420  1.00  0.00          Cl
ATOM   1875  LP1 DCM   304      71.142  88.110  91.271  1.00  0.00           H
ATOM   1876  LP2 DCM   304      74.034  84.232  88.548  1.00  0.00           H
ATOM   1877  C   DCM   305      55.906  35.317   8.339  1.00  0.00           C
ATOM   1878  H1  DCM   305      55.722  34.450   9.010  1.00  0.00           H
ATOM   1879  H2  DCM   305      56.627  35.973   8.872  1.00  0.00           H
ATOM   1880 CL1  DCM   305      54.476  36.413   8.153  1.00  0.00          Cl
ATOM   1881 CL2  DCM   305      56.737  34.811   6.798  1.00  0.00          Cl
ATOM   1882  LP1 DCM   305      53.181  37.405   7.984  1.00  0.00           H
ATOM   1883  LP2 DCM   305      57.484  34.356   5.410  1.00  0.00           H
ATOM   1884  C   DCM   306      73.263  45.519  19.861  1.00  0.00           C
ATOM   1885  H1  DCM   306      72.729  44.774  20.489  1.00  0.00           H
ATOM   1886  H2  DCM   306      72.927  45.448  18.805  1.00  0.00           H
ATOM   1887 CL1  DCM   306      74.996  45.088  19.991  1.00  0.00          Cl
ATOM   1888 CL2  DCM   306      72.983  47.213  20.388  1.00  0.00          Cl
ATOM   1889  LP1 DCM   306      76.583  44.693  20.109  1.00  0.00           H
ATOM   1890  LP2 DCM   306      72.727  48.760  20.868  1.00  0.00           H
ATOM   1891  C   DCM   307      10.851  34.544  61.971  1.00  0.00           C
ATOM   1892  H1  DCM   307      10.033  34.852  61.285  1.00  0.00           H
ATOM   1893  H2  DCM   307      11.034  35.241  62.817  1.00  0.00           H
ATOM   1894 CL1  DCM   307      12.315  34.580  60.995  1.00  0.00          Cl
ATOM   1895 CL2  DCM   307      10.616  32.863  62.581  1.00  0.00          Cl
ATOM   1896  LP1 DCM   307      13.679  34.614  60.085  1.00  0.00           H
ATOM   1897  LP2 DCM   307      10.402  31.335  63.136  1.00  0.00           H
ATOM   1898  C   DCM   308     106.421  23.490  55.015  1.00  0.00           C
ATOM   1899  H1  DCM   308     105.645  23.342  54.234  1.00  0.00           H
ATOM   1900  H2  DCM   308     106.105  23.110  56.010  1.00  0.00           H
ATOM   1901 CL1  DCM   308     107.062  25.196  55.138  1.00  0.00          Cl
ATOM   1902 CL2  DCM   308     107.679  22.340  54.387  1.00  0.00          Cl
ATOM   1903  LP1 DCM   308     107.637  26.728  55.249  1.00  0.00           H
ATOM   1904  LP2 DCM   308     108.815  21.302  53.820  1.00  0.00           H
ATOM   1905  C   DCM   309      65.782  65.431  65.117  1.00  0.00           C
ATOM   1906  H1  DCM   309      65.645  66.203  64.329  1.00  0.00           H
ATOM   1907  H2  DCM   309      64.871  64.802  65.208  1.00  0.00           H
ATOM   1908 CL1  DCM   309      66.106  66.368  66.537  1.00  0.00          Cl
ATOM   1909 CL2  DCM   309      67.288  64.497  64.738  1.00  0.00          Cl
ATOM   1910  LP1 DCM   309      66.414  67.254  67.882  1.00  0.00           H
ATOM   1911  LP2 DCM   309      68.651  63.651  64.396  1.00  0.00           H
ATOM   1912  C   DCM   310      49.792  95.667  24.815  1.00  0.00           C
ATOM   1913  H1  DCM   310      48.851  95.201  24.454  1.00  0.00           H
ATOM   1914  H2  DCM   310      50.660  95.002  24.619  1.00  0.00           H
ATOM   1915 CL1  DCM   310      49.636  95.955  26.595  1.00  0.00          Cl
ATOM   1916 CL2  DCM   310      49.996  97.175  23.917  1.00  0.00          Cl
ATOM   1917  LP1 DCM   310      49.494  96.215  28.208  1.00  0.00           H
ATOM   1918  LP2 DCM   310      50.185  98.575  23.083  1.00  0.00           H
ATOM   1919  C   DCM   311       4.022 108.893  62.851  1.00  0.00           C
ATOM   1920  H1  DCM   311       3.055 108.372  62.680  1.00  0.00           H
ATOM   1921  H2  DCM   311       4.687 108.292  63.506  1.00  0.00           H
ATOM   1922 CL1  DCM   311       3.762 110.446  63.668  1.00  0.00          Cl
ATOM   1923 CL2  DCM   311       4.739 109.112  61.219  1.00  0.00          Cl
ATOM   1924  LP1 DCM   311       3.522 111.882  64.423  1.00  0.00           H
ATOM   1925  LP2 DCM   311       5.393 109.312  59.729  1.00  0.00           H
ATOM   1926  C   DCM   312     108.644  61.158  47.638  1.00  0.00           C
ATOM   1927  H1  DCM   312     107.707  61.554  47.190  1.00  0.00           H
ATOM   1928  H2  DCM   312     108.872  60.208  47.109  1.00  0.00           H
ATOM   1929 CL1  DCM   312     108.380  60.861  49.398  1.00  0.00          Cl
ATOM   1930 CL2  DCM   312     109.940  62.314  47.333  1.00  0.00          Cl
ATOM   1931  LP1 DCM   312     108.140  60.590  50.998  1.00  0.00           H
ATOM   1932  LP2 DCM   312     111.146  63.389  47.050  1.00  0.00           H
ATOM   1933  C   DCM   313      26.872  55.467   1.797  1.00  0.00           C
ATOM   1934  H1  DCM   313      26.649  54.646   1.083  1.00  0.00           H
ATOM   1935  H2  DCM   313      26.259  55.209   2.687  1.00  0.00           H
ATOM   1936 CL1  DCM   313      26.401  56.946   0.985  1.00  0.00          Cl
ATOM   1937 CL2  DCM   313      28.654  55.602   2.203  1.00  0.00          Cl
ATOM   1938  LP1 DCM   313      25.959  58.330   0.225  1.00  0.00           H
ATOM   1939  LP2 DCM   313      30.248  55.723   2.567  1.00  0.00           H
ATOM   1940  C   DCM   314      21.322   1.313  72.557  1.00  0.00           C
ATOM   1941  H1  DCM   314      22.108   0.628  72.941  1.00  0.00           H
ATOM   1942  H2  DCM   314      20.957   1.971  73.375  1.00  0.00           H
ATOM   1943 CL1  DCM   314      19.961   0.318  72.055  1.00  0.00          Cl
ATOM   1944 CL2  DCM   314      21.956   2.281  71.249  1.00  0.00          Cl
ATOM   1945  LP1 DCM   314      18.692  -0.610  71.587  1.00  0.00           H
ATOM   1946  LP2 DCM   314      22.552   3.189  70.020  1.00  0.00           H
ATOM   1947  C   DCM   315      16.960  19.471  39.173  1.00  0.00           C
ATOM   1948  H1  DCM   315      17.337  20.394  38.685  1.00  0.00           H
ATOM   1949  H2  DCM   315      16.545  19.584  40.198  1.00  0.00           H
ATOM   1950 CL1  DCM   315      18.347  18.372  39.601  1.00  0.00          Cl
ATOM   1951 CL2  DCM   315      15.644  18.799  38.177  1.00  0.00          Cl
ATOM   1952  LP1 DCM   315      19.597  17.381  39.987  1.00  0.00           H
ATOM   1953  LP2 DCM   315      14.432  18.182  37.261  1.00  0.00           H
ATOM   1954  C   DCM   316      76.619  54.689  42.706  1.00  0.00           C
ATOM   1955  H1  DCM   316      76.551  53.733  43.268  1.00  0.00           H
ATOM   1956  H2  DCM   316      76.376  54.582  41.627  1.00  0.00           H
ATOM   1957 CL1  DCM   316      78.297  55.214  42.680  1.00  0.00          Cl
ATOM   1958 CL2  DCM   316      75.531  55.908  43.443  1.00  0.00          Cl
ATOM   1959  LP1 DCM   316      79.862  55.704  42.656  1.00  0.00           H
ATOM   1960  LP2 DCM   316      74.535  57.024  44.117  1.00  0.00           H
ATOM   1961  C   DCM   317      16.181  36.654  80.359  1.00  0.00           C
ATOM   1962  H1  DCM   317      16.408  35.568  80.308  1.00  0.00           H
ATOM   1963  H2  DCM   317      16.836  37.152  81.106  1.00  0.00           H
ATOM   1964 CL1  DCM   317      14.496  36.789  81.005  1.00  0.00          Cl
ATOM   1965 CL2  DCM   317      16.371  37.495  78.868  1.00  0.00          Cl
ATOM   1966  LP1 DCM   317      12.969  36.911  81.591  1.00  0.00           H
ATOM   1967  LP2 DCM   317      16.551  38.296  77.449  1.00  0.00           H
ATOM   1968  C   DCM   318      97.687  62.619  37.035  1.00  0.00           C
ATOM   1969  H1  DCM   318      96.840  62.470  36.332  1.00  0.00           H
ATOM   1970  H2  DCM   318      98.666  62.423  36.547  1.00  0.00           H
ATOM   1971 CL1  DCM   318      97.308  61.659  38.505  1.00  0.00          Cl
ATOM   1972 CL2  DCM   318      97.797  64.325  37.544  1.00  0.00          Cl
ATOM   1973  LP1 DCM   318      96.961  60.783  39.848  1.00  0.00           H
ATOM   1974  LP2 DCM   318      97.899  65.893  38.012  1.00  0.00           H
ATOM   1975  C   DCM   319      93.980  59.082  82.482  1.00  0.00           C
ATOM   1976  H1  DCM   319      94.572  60.018  82.406  1.00  0.00           H
ATOM   1977  H2  DCM   319      94.217  58.605  83.457  1.00  0.00           H
ATOM   1978 CL1  DCM   319      94.347  57.993  81.182  1.00  0.00          Cl
ATOM   1979 CL2  DCM   319      92.288  59.538  82.490  1.00  0.00          Cl
ATOM   1980  LP1 DCM   319      94.693  56.963  79.954  1.00  0.00           H
ATOM   1981  LP2 DCM   319      90.704  59.965  82.498  1.00  0.00           H
ATOM   1982  C   DCM   320      63.743  19.577  37.238  1.00  0.00           C
ATOM   1983  H1  DCM   320      63.826  20.682  37.308  1.00  0.00           H
ATOM   1984  H2  DCM   320      64.423  19.184  36.453  1.00  0.00           H
ATOM   1985 CL1  DCM   320      62.065  19.310  36.562  1.00  0.00          Cl
ATOM   1986 CL2  DCM   320      64.006  18.634  38.730  1.00  0.00          Cl
ATOM   1987  LP1 DCM   320      60.560  19.070  35.956  1.00  0.00           H
ATOM   1988  LP2 DCM   320      64.248  17.768  40.101  1.00  0.00           H
ATOM   1989  C   DCM   321      88.336  22.519 108.755  1.00  0.00           C
ATOM   1990  H1  DCM   321      88.556  22.780 109.813  1.00  0.00           H
ATOM   1991  H2  DCM   321      87.401  21.921 108.698  1.00  0.00           H
ATOM   1992 CL1  DCM   321      89.625  21.551 108.046  1.00  0.00          Cl
ATOM   1993 CL2  DCM   321      88.197  24.073 107.880  1.00  0.00          Cl
ATOM   1994  LP1 DCM   321      90.826  20.650 107.385  1.00  0.00           H
ATOM   1995  LP2 DCM   321      88.070  25.498 107.078  1.00  0.00           H
ATOM   1996  C   DCM   322      47.967  42.603  93.374  1.00  0.00           C
ATOM   1997  H1  DCM   322      48.832  42.267  93.985  1.00  0.00           H
ATOM   1998  H2  DCM   322      47.136  41.867  93.349  1.00  0.00           H
ATOM   1999 CL1  DCM   322      48.523  42.882  91.652  1.00  0.00          Cl
ATOM   2000 CL2  DCM   322      47.392  44.229  93.836  1.00  0.00          Cl
ATOM   2001  LP1 DCM   322      49.020  43.131  90.110  1.00  0.00           H
ATOM   2002  LP2 DCM   322      46.865  45.723  94.261  1.00  0.00           H
ATOM   2003  C   DCM   323      11.386  29.104  71.749  1.00  0.00           C
ATOM   2004  H1  DCM   323      10.634  29.922  71.776  1.00  0.00           H
ATOM   2005  H2  DCM   323      11.924  29.007  70.782  1.00  0.00           H
ATOM   2006 CL1  DCM   323      10.680  27.506  72.129  1.00  0.00          Cl
ATOM   2007 CL2  DCM   323      12.566  29.533  72.996  1.00  0.00          Cl
ATOM   2008  LP1 DCM   323      10.033  26.040  72.478  1.00  0.00           H
ATOM   2009  LP2 DCM   323      13.660  29.931  74.151  1.00  0.00           H
ATOM   2010  C   DCM   324     109.850  32.108  53.841  1.00  0.00           C
ATOM   2011  H1  DCM   324     110.829  32.031  54.361  1.00  0.00           H
ATOM   2012  H2  DCM   324     109.634  31.162  53.299  1.00  0.00           H
ATOM   2013 CL1  DCM   324     109.964  33.437  52.605  1.00  0.00          Cl
ATOM   2014 CL2  DCM   324     108.552  32.447  55.040  1.00  0.00          Cl
ATOM   2015  LP1 DCM   324     110.068  34.635  51.490  1.00  0.00           H
ATOM   2016  LP2 DCM   324     107.368  32.757  56.132  1.00  0.00           H
ATOM   2017  C   DCM   325     108.768  72.811  70.321  1.00  0.00           C
ATOM   2018  H1  DCM   325     107.826  73.040  69.778  1.00  0.00           H
ATOM   2019  H2  DCM   325     109.480  72.331  69.616  1.00  0.00           H
ATOM   2020 CL1  DCM   325     108.614  71.675  71.762  1.00  0.00          Cl
ATOM   2021 CL2  DCM   325     109.520  74.363  70.885  1.00  0.00          Cl
ATOM   2022  LP1 DCM   325     108.478  70.663  73.045  1.00  0.00           H
ATOM   2023  LP2 DCM   325     110.200  75.766  71.395  1.00  0.00           H
ATOM   2024  C   DCM   326       0.521  85.814  83.438  1.00  0.00           C
ATOM   2025  H1  DCM   326       1.049  84.837  83.468  1.00  0.00           H
ATOM   2026  H2  DCM   326       0.062  85.937  82.433  1.00  0.00           H
ATOM   2027 CL1  DCM   326       1.546  87.205  83.781  1.00  0.00          Cl
ATOM   2028 CL2  DCM   326      -0.622  85.693  84.796  1.00  0.00          Cl
ATOM   2029  LP1 DCM   326       2.500  88.500  84.101  1.00  0.00           H
ATOM   2030  LP2 DCM   326      -1.675  85.581  86.049  1.00  0.00           H
ATOM   2031  C   DCM   327      24.597  51.943  23.056  1.00  0.00           C
ATOM   2032  H1  DCM   327      25.582  52.129  23.536  1.00  0.00           H
ATOM   2033  H2  DCM   327      24.525  52.444  22.067  1.00  0.00           H
ATOM   2034 CL1  DCM   327      23.259  52.447  24.188  1.00  0.00          Cl
ATOM   2035 CL2  DCM   327      24.663  50.241  22.755  1.00  0.00          Cl
ATOM   2036  LP1 DCM   327      22.055  52.899  25.205  1.00  0.00           H
ATOM   2037  LP2 DCM   327      24.725  48.627  22.469  1.00  0.00           H
ATOM   2038  C   DCM   328     105.329   6.108  84.104  1.00  0.00           C
ATOM   2039  H1  DCM   328     105.304   6.748  83.196  1.00  0.00           H
ATOM   2040  H2  DCM   328     105.998   5.245  83.899  1.00  0.00           H
ATOM   2041 CL1  DCM   328     103.643   5.772  84.552  1.00  0.00          Cl
ATOM   2042 CL2  DCM   328     106.082   7.042  85.416  1.00  0.00          Cl
ATOM   2043  LP1 DCM   328     102.087   5.461  84.965  1.00  0.00           H
ATOM   2044  LP2 DCM   328     106.776   7.903  86.627  1.00  0.00           H
ATOM   2045  C   DCM   329      54.432  71.566  21.535  1.00  0.00           C
ATOM   2046  H1  DCM   329      53.704  72.405  21.537  1.00  0.00           H
ATOM   2047  H2  DCM   329      54.171  70.826  22.322  1.00  0.00           H
ATOM   2048 CL1  DCM   329      56.034  72.184  21.870  1.00  0.00          Cl
ATOM   2049 CL2  DCM   329      54.332  70.808  19.892  1.00  0.00          Cl
ATOM   2050  LP1 DCM   329      57.536  72.764  22.183  1.00  0.00           H
ATOM   2051  LP2 DCM   329      54.242  70.122  18.405  1.00  0.00           H
ATOM   2052  C   DCM   330      97.267  19.849  97.172  1.00  0.00           C
ATOM   2053  H1  DCM   330      96.870  18.981  96.603  1.00  0.00           H
ATOM   2054  H2  DCM   330      98.248  20.232  96.820  1.00  0.00           H
ATOM   2055 CL1  DCM   330      97.401  19.420  98.959  1.00  0.00          Cl
ATOM   2056 CL2  DCM   330      96.055  21.204  97.037  1.00  0.00          Cl
ATOM   2057  LP1 DCM   330      97.520  19.039 100.549  1.00  0.00           H
ATOM   2058  LP2 DCM   330      94.964  22.423  96.915  1.00  0.00           H
ATOM   2059  C   DCM   331      33.720  40.149   8.133  1.00  0.00           C
ATOM   2060  H1  DCM   331      33.907  39.856   9.188  1.00  0.00           H
ATOM   2061  H2  DCM   331      32.743  40.676   8.171  1.00  0.00           H
ATOM   2062 CL1  DCM   331      33.396  38.700   7.106  1.00  0.00          Cl
ATOM   2063 CL2  DCM   331      35.039  41.108   7.579  1.00  0.00          Cl
ATOM   2064  LP1 DCM   331      33.102  37.384   6.173  1.00  0.00           H
ATOM   2065  LP2 DCM   331      36.296  42.021   7.052  1.00  0.00           H
ATOM   2066  C   DCM   332     104.291  20.008  88.183  1.00  0.00           C
ATOM   2067  H1  DCM   332     105.012  20.833  87.997  1.00  0.00           H
ATOM   2068  H2  DCM   332     104.494  19.740  89.242  1.00  0.00           H
ATOM   2069 CL1  DCM   332     104.536  18.508  87.219  1.00  0.00          Cl
ATOM   2070 CL2  DCM   332     102.601  20.538  88.076  1.00  0.00          Cl
ATOM   2071  LP1 DCM   332     104.759  17.141  86.340  1.00  0.00           H
ATOM   2072  LP2 DCM   332     101.039  21.028  87.976  1.00  0.00           H
ATOM   2073  C   DCM   333      14.490  24.978  45.120  1.00  0.00           C
ATOM   2074  H1  DCM   333      14.293  24.004  44.624  1.00  0.00           H
ATOM   2075  H2  DCM   333      13.683  25.731  44.995  1.00  0.00           H
ATOM   2076 CL1  DCM   333      15.943  25.842  44.452  1.00  0.00          Cl
ATOM   2077 CL2  DCM   333      14.710  24.566  46.840  1.00  0.00          Cl
ATOM   2078  LP1 DCM   333      17.254  26.622  43.849  1.00  0.00           H
ATOM   2079  LP2 DCM   333      14.911  24.187  48.423  1.00  0.00           H
ATOM   2080  C   DCM   334      62.833  19.403  84.946  1.00  0.00           C
ATOM   2081  H1  DCM   334      62.960  18.941  85.948  1.00  0.00           H
ATOM   2082  H2  DCM   334      62.866  18.605  84.174  1.00  0.00           H
ATOM   2083 CL1  DCM   334      64.206  20.591  84.610  1.00  0.00          Cl
ATOM   2084 CL2  DCM   334      61.183  20.143  84.870  1.00  0.00          Cl
ATOM   2085  LP1 DCM   334      65.426  21.646  84.312  1.00  0.00           H
ATOM   2086  LP2 DCM   334      59.688  20.814  84.801  1.00  0.00           H
ATOM   2087  C   DCM   335       6.987  57.975 110.588  1.00  0.00           C
ATOM   2088  H1  DCM   335       6.224  58.318 109.858  1.00  0.00           H
ATOM   2089  H2  DCM   335       7.940  58.448 110.268  1.00  0.00           H
ATOM   2090 CL1  DCM   335       6.934  56.186 110.646  1.00  0.00          Cl
ATOM   2091 CL2  DCM   335       6.313  58.636 112.068  1.00  0.00          Cl
ATOM   2092  LP1 DCM   335       6.884  54.548 110.699  1.00  0.00           H
ATOM   2093  LP2 DCM   335       5.683  59.253 113.451  1.00  0.00           H
ATOM   2094  C   DCM   336      39.618  78.164  76.864  1.00  0.00           C
ATOM   2095  H1  DCM   336      39.801  78.767  75.949  1.00  0.00           H
ATOM   2096  H2  DCM   336      39.396  77.115  76.574  1.00  0.00           H
ATOM   2097 CL1  DCM   336      38.030  78.747  77.603  1.00  0.00          Cl
ATOM   2098 CL2  DCM   336      41.006  78.314  78.006  1.00  0.00          Cl
ATOM   2099  LP1 DCM   336      36.619  79.265  78.258  1.00  0.00           H
ATOM   2100  LP2 DCM   336      42.269  78.451  79.044  1.00  0.00           H
ATOM   2101  C   DCM   337      83.062  58.873  52.223  1.00  0.00           C
ATOM   2102  H1  DCM   337      83.332  58.416  53.199  1.00  0.00           H
ATOM   2103  H2  DCM   337      82.977  58.132  51.399  1.00  0.00           H
ATOM   2104 CL1  DCM   337      84.292  60.074  51.749  1.00  0.00          Cl
ATOM   2105 CL2  DCM   337      81.479  59.702  52.405  1.00  0.00          Cl
ATOM   2106  LP1 DCM   337      85.423  61.179  51.313  1.00  0.00           H
ATOM   2107  LP2 DCM   337      80.033  60.458  52.572  1.00  0.00           H
ATOM   2108  C   DCM   338      88.186  56.486  70.581  1.00  0.00           C
ATOM   2109  H1  DCM   338      89.046  55.853  70.888  1.00  0.00           H
ATOM   2110  H2  DCM   338      87.538  55.959  69.848  1.00  0.00           H
ATOM   2111 CL1  DCM   338      88.972  57.930  69.906  1.00  0.00          Cl
ATOM   2112 CL2  DCM   338      87.262  57.054  72.036  1.00  0.00          Cl
ATOM   2113  LP1 DCM   338      89.698  59.262  69.282  1.00  0.00           H
ATOM   2114  LP2 DCM   338      86.427  57.568  73.350  1.00  0.00           H
ATOM   2115  C   DCM   339      66.676  12.333  70.475  1.00  0.00           C
ATOM   2116  H1  DCM   339      66.478  11.618  71.302  1.00  0.00           H
ATOM   2117  H2  DCM   339      67.402  13.116  70.779  1.00  0.00           H
ATOM   2118 CL1  DCM   339      65.103  13.138  70.146  1.00  0.00          Cl
ATOM   2119 CL2  DCM   339      67.211  11.411  69.082  1.00  0.00          Cl
ATOM   2120  LP1 DCM   339      63.668  13.874  69.846  1.00  0.00           H
ATOM   2121  LP2 DCM   339      67.711  10.549  67.780  1.00  0.00           H
ATOM   2122  C   DCM   340     105.818 100.773  76.064  1.00  0.00           C
ATOM   2123  H1  DCM   340     105.832 101.567  76.841  1.00  0.00           H
ATOM   2124  H2  DCM   340     105.434 101.175  75.102  1.00  0.00           H
ATOM   2125 CL1  DCM   340     104.831  99.451  76.702  1.00  0.00          Cl
ATOM   2126 CL2  DCM   340     107.472 100.254  75.661  1.00  0.00          Cl
ATOM   2127  LP1 DCM   340     103.915  98.226  77.293  1.00  0.00           H
ATOM   2128  LP2 DCM   340     108.996  99.776  75.291  1.00  0.00           H
ATOM   2129  C   DCM   341       2.801  51.670  51.217  1.00  0.00           C
ATOM   2130  H1  DCM   341       3.503  51.595  50.359  1.00  0.00           H
ATOM   2131  H2  DCM   341       1.997  52.420  51.059  1.00  0.00           H
ATOM   2132 CL1  DCM   341       3.696  52.114  52.662  1.00  0.00          Cl
ATOM   2133 CL2  DCM   341       2.032  50.113  51.563  1.00  0.00          Cl
ATOM   2134  LP1 DCM   341       4.531  52.528  54.012  1.00  0.00           H
ATOM   2135  LP2 DCM   341       1.319  48.671  51.883  1.00  0.00           H
ATOM   2136  C   DCM   342      25.902  78.874 100.992  1.00  0.00           C
ATOM   2137  H1  DCM   342      25.842  79.045 102.088  1.00  0.00           H
ATOM   2138  H2  DCM   342      26.026  77.788 100.796  1.00  0.00           H
ATOM   2139 CL1  DCM   342      27.318  79.797 100.292  1.00  0.00          Cl
ATOM   2140 CL2  DCM   342      24.454  79.460 100.173  1.00  0.00          Cl
ATOM   2141  LP1 DCM   342      28.587  80.625  99.664  1.00  0.00           H
ATOM   2142  LP2 DCM   342      23.108  80.004  99.412  1.00  0.00           H
ATOM   2143  C   DCM   343     106.155  55.652  78.836  1.00  0.00           C
ATOM   2144  H1  DCM   343     105.814  56.678  79.093  1.00  0.00           H
ATOM   2145  H2  DCM   343     105.356  55.023  78.387  1.00  0.00           H
ATOM   2146 CL1  DCM   343     106.799  54.771  80.293  1.00  0.00          Cl
ATOM   2147 CL2  DCM   343     107.488  55.772  77.642  1.00  0.00          Cl
ATOM   2148  LP1 DCM   343     107.380  53.977  81.606  1.00  0.00           H
ATOM   2149  LP2 DCM   343     108.707  55.882  76.551  1.00  0.00           H
ATOM   2150  C   DCM   344       5.232  58.764  73.383  1.00  0.00           C
ATOM   2151  H1  DCM   344       5.929  58.414  74.173  1.00  0.00           H
ATOM   2152  H2  DCM   344       4.341  59.266  73.818  1.00  0.00           H
ATOM   2153 CL1  DCM   344       4.666  57.407  72.407  1.00  0.00          Cl
ATOM   2154 CL2  DCM   344       6.202  59.879  72.412  1.00  0.00          Cl
ATOM   2155  LP1 DCM   344       4.140  56.145  71.501  1.00  0.00           H
ATOM   2156  LP2 DCM   344       7.102  60.913  71.512  1.00  0.00           H
ATOM   2157  C   DCM   345      72.957  55.347  14.146  1.00  0.00           C
ATOM   2158  H1  DCM   345      73.069  54.485  13.454  1.00  0.00           H
ATOM   2159  H2  DCM   345      72.065  55.960  13.895  1.00  0.00           H
ATOM   2160 CL1  DCM   345      74.401  56.391  13.947  1.00  0.00          Cl
ATOM   2161 CL2  DCM   345      72.880  54.866  15.844  1.00  0.00          Cl
ATOM   2162  LP1 DCM   345      75.722  57.346  13.765  1.00  0.00           H
ATOM   2163  LP2 DCM   345      72.809  54.420  17.420  1.00  0.00           H
ATOM   2164  C   DCM   346      33.651  95.334  63.427  1.00  0.00           C
ATOM   2165  H1  DCM   346      32.623  95.056  63.743  1.00  0.00           H
ATOM   2166  H2  DCM   346      34.039  94.778  62.547  1.00  0.00           H
ATOM   2167 CL1  DCM   346      34.584  94.804  64.878  1.00  0.00          Cl
ATOM   2168 CL2  DCM   346      33.841  97.066  63.238  1.00  0.00          Cl
ATOM   2169  LP1 DCM   346      35.433  94.323  66.197  1.00  0.00           H
ATOM   2170  LP2 DCM   346      34.019  98.687  63.062  1.00  0.00           H
ATOM   2171  C   DCM   347      74.292 110.491   0.313  1.00  0.00           C
ATOM   2172  H1  DCM   347      73.510 109.713   0.449  1.00  0.00           H
ATOM   2173  H2  DCM   347      74.870 110.693   1.240  1.00  0.00           H
ATOM   2174 CL1  DCM   347      73.538 111.932  -0.147  1.00  0.00          Cl
ATOM   2175 CL2  DCM   347      75.348 110.049  -1.005  1.00  0.00          Cl
ATOM   2176  LP1 DCM   347      72.806 113.331  -0.594  1.00  0.00           H
ATOM   2177  LP2 DCM   347      76.341 109.634  -2.242  1.00  0.00           H
ATOM   2178  C   DCM   348     105.450   3.445  72.094  1.00  0.00           C
ATOM   2179  H1  DCM   348     105.269   4.518  71.871  1.00  0.00           H
ATOM   2180  H2  DCM   348     105.996   3.388  73.061  1.00  0.00           H
ATOM   2181 CL1  DCM   348     106.469   2.667  70.860  1.00  0.00          Cl
ATOM   2182 CL2  DCM   348     103.916   2.575  72.311  1.00  0.00          Cl
ATOM   2183  LP1 DCM   348     107.409   1.951  69.723  1.00  0.00           H
ATOM   2184  LP2 DCM   348     102.500   1.772  72.512  1.00  0.00           H
ATOM   2185  C   DCM   349       2.956 106.501  55.230  1.00  0.00           C
ATOM   2186  H1  DCM   349       3.061 105.416  55.014  1.00  0.00           H
ATOM   2187  H2  DCM   349       2.113 107.005  54.711  1.00  0.00           H
ATOM   2188 CL1  DCM   349       4.497 107.401  54.775  1.00  0.00          Cl
ATOM   2189 CL2  DCM   349       2.624 106.688  56.945  1.00  0.00          Cl
ATOM   2190  LP1 DCM   349       5.869 108.203  54.370  1.00  0.00           H
ATOM   2191  LP2 DCM   349       2.314 106.864  58.546  1.00  0.00           H
ATOM   2192  C   DCM   350      30.043  23.812 106.758  1.00  0.00           C
ATOM   2193  H1  DCM   350      29.992  24.057 105.676  1.00  0.00           H
ATOM   2194  H2  DCM   350      30.936  23.202 107.013  1.00  0.00           H
ATOM   2195 CL1  DCM   350      28.627  22.725 106.986  1.00  0.00          Cl
ATOM   2196 CL2  DCM   350      29.807  25.201 107.886  1.00  0.00          Cl
ATOM   2197  LP1 DCM   350      27.336  21.735 107.194  1.00  0.00           H
ATOM   2198  LP2 DCM   350      29.592  26.463 108.911  1.00  0.00           H
ATOM   2199  C   DCM   351      13.518  57.238  11.118  1.00  0.00           C
ATOM   2200  H1  DCM   351      13.943  56.401  11.711  1.00  0.00           H
ATOM   2201  H2  DCM   351      12.411  57.266  11.025  1.00  0.00           H
ATOM   2202 CL1  DCM   351      14.185  57.100   9.486  1.00  0.00          Cl
ATOM   2203 CL2  DCM   351      14.293  58.663  11.834  1.00  0.00          Cl
ATOM   2204  LP1 DCM   351      14.804  56.971   7.973  1.00  0.00           H
ATOM   2205  LP2 DCM   351      15.009  59.981  12.497  1.00  0.00           H
ATOM   2206  C   DCM   352     101.507   1.781  46.544  1.00  0.00           C
ATOM   2207  H1  DCM   352     102.010   2.694  46.160  1.00  0.00           H
ATOM   2208  H2  DCM   352     101.967   0.772  46.479  1.00  0.00           H
ATOM   2209 CL1  DCM   352      99.998   1.741  45.568  1.00  0.00          Cl
ATOM   2210 CL2  DCM   352     100.749   2.001  48.122  1.00  0.00          Cl
ATOM   2211  LP1 DCM   352      98.621   1.705  44.677  1.00  0.00           H
ATOM   2212  LP2 DCM   352     100.045   2.206  49.589  1.00  0.00           H
ATOM   2213  C   DCM   353      11.046 107.694  69.403  1.00  0.00           C
ATOM   2214  H1  DCM   353       9.969 107.482  69.236  1.00  0.00           H
ATOM   2215  H2  DCM   353      11.353 108.758  69.311  1.00  0.00           H
ATOM   2216 CL1  DCM   353      11.954 107.037  67.974  1.00  0.00          Cl
ATOM   2217 CL2  DCM   353      11.577 106.990  71.020  1.00  0.00          Cl
ATOM   2218  LP1 DCM   353      12.774 106.443  66.684  1.00  0.00           H
ATOM   2219  LP2 DCM   353      12.050 106.364  72.460  1.00  0.00           H
ATOM   2220  C   DCM   354     108.976  95.459  75.008  1.00  0.00           C
ATOM   2221  H1  DCM   354     109.349  96.473  75.268  1.00  0.00           H
ATOM   2222  H2  DCM   354     108.060  95.417  74.381  1.00  0.00           H
ATOM   2223 CL1  DCM   354     108.591  94.731  76.608  1.00  0.00          Cl
ATOM   2224 CL2  DCM   354     110.354  94.570  74.358  1.00  0.00          Cl
ATOM   2225  LP1 DCM   354     108.241  94.068  78.067  1.00  0.00           H
ATOM   2226  LP2 DCM   354     111.635  93.744  73.754  1.00  0.00           H
ATOM   2227  C   DCM   355       8.360  85.097  68.258  1.00  0.00           C
ATOM   2228  H1  DCM   355       9.470  85.090  68.210  1.00  0.00           H
ATOM   2229  H2  DCM   355       8.037  86.159  68.265  1.00  0.00           H
ATOM   2230 CL1  DCM   355       7.892  84.293  69.779  1.00  0.00          Cl
ATOM   2231 CL2  DCM   355       7.590  84.142  67.006  1.00  0.00          Cl
ATOM   2232  LP1 DCM   355       7.461  83.554  71.179  1.00  0.00           H
ATOM   2233  LP2 DCM   355       6.870  83.248  65.835  1.00  0.00           H
ATOM   2234  C   DCM   356     103.085  48.630  33.770  1.00  0.00           C
ATOM   2235  H1  DCM   356     103.186  49.690  34.086  1.00  0.00           H
ATOM   2236  H2  DCM   356     103.883  48.171  33.147  1.00  0.00           H
ATOM   2237 CL1  DCM   356     101.624  48.455  32.738  1.00  0.00          Cl
ATOM   2238 CL2  DCM   356     102.883  47.765  35.313  1.00  0.00          Cl
ATOM   2239  LP1 DCM   356     100.290  48.296  31.797  1.00  0.00           H
ATOM   2240  LP2 DCM   356     102.697  46.968  36.734  1.00  0.00           H
ATOM   2241  C   DCM   357      32.390  39.181  67.234  1.00  0.00           C
ATOM   2242  H1  DCM   357      33.208  39.718  67.760  1.00  0.00           H
ATOM   2243  H2  DCM   357      32.128  39.758  66.322  1.00  0.00           H
ATOM   2244 CL1  DCM   357      31.024  38.689  68.291  1.00  0.00          Cl
ATOM   2245 CL2  DCM   357      33.065  37.665  66.682  1.00  0.00          Cl
ATOM   2246  LP1 DCM   357      29.777  38.239  69.256  1.00  0.00           H
ATOM   2247  LP2 DCM   357      33.698  36.244  66.164  1.00  0.00           H
ATOM   2248  C   DCM   358      71.555 105.478  74.423  1.00  0.00           C
ATOM   2249  H1  DCM   358      71.297 105.768  73.382  1.00  0.00           H
ATOM   2250  H2  DCM   358      70.639 105.413  75.049  1.00  0.00           H
ATOM   2251 CL1  DCM   358      72.669 106.773  75.038  1.00  0.00          Cl
ATOM   2252 CL2  DCM   358      72.368 103.888  74.403  1.00  0.00          Cl
ATOM   2253  LP1 DCM   358      73.676 107.943  75.593  1.00  0.00           H
ATOM   2254  LP2 DCM   358      73.115 102.428  74.385  1.00  0.00           H
ATOM   2255  C   DCM   359      56.202  24.414 102.111  1.00  0.00           C
ATOM   2256  H1  DCM   359      56.538  25.412 101.756  1.00  0.00           H
ATOM   2257  H2  DCM   359      55.372  24.125 101.431  1.00  0.00           H
ATOM   2258 CL1  DCM   359      55.617  24.442 103.835  1.00  0.00          Cl
ATOM   2259 CL2  DCM   359      57.512  23.225 101.883  1.00  0.00          Cl
ATOM   2260  LP1 DCM   359      55.090  24.468 105.388  1.00  0.00           H
ATOM   2261  LP2 DCM   359      58.716  22.131 101.673  1.00  0.00           H
ATOM   2262  C   DCM   360      67.281  77.547  66.289  1.00  0.00           C
ATOM   2263  H1  DCM   360      66.821  76.601  66.645  1.00  0.00           H
ATOM   2264  H2  DCM   360      66.616  78.435  66.339  1.00  0.00           H
ATOM   2265 CL1  DCM   360      67.699  77.438  64.597  1.00  0.00          Cl
ATOM   2266 CL2  DCM   360      68.838  77.715  67.178  1.00  0.00          Cl
ATOM   2267  LP1 DCM   360      68.092  77.336  63.008  1.00  0.00           H
ATOM   2268  LP2 DCM   360      70.256  77.869  67.988  1.00  0.00           H
ATOM   2269  C   DCM   361      19.523  60.030 101.059  1.00  0.00           C
ATOM   2270  H1  DCM   361      19.081  59.103 100.637  1.00  0.00           H
ATOM   2271  H2  DCM   361      19.505  59.923 102.165  1.00  0.00           H
ATOM   2272 CL1  DCM   361      18.416  61.360 100.452  1.00  0.00          Cl
ATOM   2273 CL2  DCM   361      21.109  60.247 100.339  1.00  0.00          Cl
ATOM   2274  LP1 DCM   361      17.426  62.550  99.910  1.00  0.00           H
ATOM   2275  LP2 DCM   361      22.591  60.450  99.666  1.00  0.00           H
ATOM   2276  C   DCM   362      93.768  46.343  46.396  1.00  0.00           C
ATOM   2277  H1  DCM   362      94.477  45.676  45.861  1.00  0.00           H
ATOM   2278  H2  DCM   362      94.061  46.727  47.396  1.00  0.00           H
ATOM   2279 CL1  DCM   362      92.149  45.517  46.629  1.00  0.00          Cl
ATOM   2280 CL2  DCM   362      93.561  47.715  45.297  1.00  0.00          Cl
ATOM   2281  LP1 DCM   362      90.700  44.777  46.837  1.00  0.00           H
ATOM   2282  LP2 DCM   362      93.370  48.986  44.279  1.00  0.00           H
ATOM   2283  C   DCM   363      25.819  94.369  98.230  1.00  0.00           C
ATOM   2284  H1  DCM   363      24.794  94.746  98.432  1.00  0.00           H
ATOM   2285  H2  DCM   363      26.033  94.336  97.140  1.00  0.00           H
ATOM   2286 CL1  DCM   363      26.117  92.730  98.852  1.00  0.00          Cl
ATOM   2287 CL2  DCM   363      26.958  95.538  98.912  1.00  0.00          Cl
ATOM   2288  LP1 DCM   363      26.391  91.219  99.427  1.00  0.00           H
ATOM   2289  LP2 DCM   363      28.013  96.622  99.544  1.00  0.00           H
ATOM   2290  C   DCM   364      23.973  65.636  10.518  1.00  0.00           C
ATOM   2291  H1  DCM   364      24.654  64.934  11.044  1.00  0.00           H
ATOM   2292  H2  DCM   364      24.358  66.119   9.594  1.00  0.00           H
ATOM   2293 CL1  DCM   364      23.344  66.996  11.465  1.00  0.00          Cl
ATOM   2294 CL2  DCM   364      22.571  64.584  10.135  1.00  0.00          Cl
ATOM   2295  LP1 DCM   364      22.761  68.254  12.341  1.00  0.00           H
ATOM   2296  LP2 DCM   364      21.289  63.623   9.785  1.00  0.00           H
ATOM   2297  C   DCM   365       2.520  31.824  41.385  1.00  0.00           C
ATOM   2298  H1  DCM   365       2.076  32.557  42.093  1.00  0.00           H
ATOM   2299  H2  DCM   365       1.922  31.089  40.804  1.00  0.00           H
ATOM   2300 CL1  DCM   365       3.618  30.941  42.468  1.00  0.00          Cl
ATOM   2301 CL2  DCM   365       3.474  32.758  40.122  1.00  0.00          Cl
ATOM   2302  LP1 DCM   365       4.631  30.126  43.467  1.00  0.00           H
ATOM   2303  LP2 DCM   365       4.324  33.591  38.995  1.00  0.00           H
ATOM   2304  C   DCM   366      85.810  24.063  91.397  1.00  0.00           C
ATOM   2305  H1  DCM   366      85.443  24.757  92.183  1.00  0.00           H
ATOM   2306  H2  DCM   366      85.222  23.123  91.334  1.00  0.00           H
ATOM   2307 CL1  DCM   366      87.532  23.512  91.655  1.00  0.00          Cl
ATOM   2308 CL2  DCM   366      85.704  24.888  89.782  1.00  0.00          Cl
ATOM   2309  LP1 DCM   366      89.078  23.017  91.887  1.00  0.00           H
ATOM   2310  LP2 DCM   366      85.608  25.633  88.324  1.00  0.00           H
ATOM   2311  C   DCM   367      36.646  83.830  31.684  1.00  0.00           C
ATOM   2312  H1  DCM   367      37.689  83.640  31.352  1.00  0.00           H
ATOM   2313  H2  DCM   367      36.054  83.882  30.746  1.00  0.00           H
ATOM   2314 CL1  DCM   367      36.631  85.356  32.631  1.00  0.00          Cl
ATOM   2315 CL2  DCM   367      36.176  82.462  32.816  1.00  0.00          Cl
ATOM   2316  LP1 DCM   367      36.617  86.749  33.495  1.00  0.00           H
ATOM   2317  LP2 DCM   367      35.757  81.240  33.827  1.00  0.00           H
ATOM   2318  C   DCM   368      51.893 101.744  78.895  1.00  0.00           C
ATOM   2319  H1  DCM   368      51.498 102.708  78.509  1.00  0.00           H
ATOM   2320  H2  DCM   368      51.289 100.877  78.550  1.00  0.00           H
ATOM   2321 CL1  DCM   368      51.851 101.910  80.662  1.00  0.00          Cl
ATOM   2322 CL2  DCM   368      53.602 101.568  78.487  1.00  0.00          Cl
ATOM   2323  LP1 DCM   368      51.811 102.063  82.294  1.00  0.00           H
ATOM   2324  LP2 DCM   368      55.190 101.404  78.108  1.00  0.00           H
ATOM   2325  C   DCM   369      64.240  77.603   7.958  1.00  0.00           C
ATOM   2326  H1  DCM   369      63.404  77.145   7.387  1.00  0.00           H
ATOM   2327  H2  DCM   369      64.209  78.696   7.761  1.00  0.00           H
ATOM   2328 CL1  DCM   369      65.796  77.021   7.374  1.00  0.00          Cl
ATOM   2329 CL2  DCM   369      64.107  77.275   9.725  1.00  0.00          Cl
ATOM   2330  LP1 DCM   369      67.245  76.479   6.831  1.00  0.00           H
ATOM   2331  LP2 DCM   369      63.985  76.978  11.333  1.00  0.00           H
ATOM   2332  C   DCM   370      30.772  54.106  88.806  1.00  0.00           C
ATOM   2333  H1  DCM   370      30.199  53.167  88.963  1.00  0.00           H
ATOM   2334  H2  DCM   370      31.203  54.095  87.782  1.00  0.00           H
ATOM   2335 CL1  DCM   370      32.179  54.123  89.927  1.00  0.00          Cl
ATOM   2336 CL2  DCM   370      29.608  55.400  89.354  1.00  0.00          Cl
ATOM   2337  LP1 DCM   370      33.462  54.138  90.949  1.00  0.00           H
ATOM   2338  LP2 DCM   370      28.562  56.563  89.847  1.00  0.00           H
ATOM   2339  C   DCM   371       5.717  52.336  36.359  1.00  0.00           C
ATOM   2340  H1  DCM   371       6.761  51.962  36.426  1.00  0.00           H
ATOM   2341  H2  DCM   371       5.217  51.688  35.607  1.00  0.00           H
ATOM   2342 CL1  DCM   371       5.747  54.080  35.795  1.00  0.00          Cl
ATOM   2343 CL2  DCM   371       4.908  52.241  37.949  1.00  0.00          Cl
ATOM   2344  LP1 DCM   371       5.774  55.640  35.290  1.00  0.00           H
ATOM   2345  LP2 DCM   371       4.166  52.153  39.408  1.00  0.00           H
ATOM   2346  C   DCM   372      84.219  49.416  50.397  1.00  0.00           C
ATOM   2347  H1  DCM   372      83.611  48.758  49.740  1.00  0.00           H
ATOM   2348  H2  DCM   372      83.524  50.186  50.797  1.00  0.00           H
ATOM   2349 CL1  DCM   372      85.500  50.252  49.425  1.00  0.00          Cl
ATOM   2350 CL2  DCM   372      85.024  48.512  51.681  1.00  0.00          Cl
ATOM   2351  LP1 DCM   372      86.660  51.008  48.546  1.00  0.00           H
ATOM   2352  LP2 DCM   372      85.772  47.672  52.875  1.00  0.00           H
ATOM   2353  C   DCM   373      93.509  42.046 102.489  1.00  0.00           C
ATOM   2354  H1  DCM   373      93.873  41.410 103.324  1.00  0.00           H
ATOM   2355  H2  DCM   373      92.440  42.282 102.678  1.00  0.00           H
ATOM   2356 CL1  DCM   373      93.676  41.220 100.914  1.00  0.00          Cl
ATOM   2357 CL2  DCM   373      94.455  43.593 102.399  1.00  0.00          Cl
ATOM   2358  LP1 DCM   373      93.830  40.461  99.468  1.00  0.00           H
ATOM   2359  LP2 DCM   373      95.310  44.990 102.317  1.00  0.00           H
ATOM   2360  C   DCM   374      54.948  19.706   3.317  1.00  0.00           C
ATOM   2361  H1  DCM   374      55.123  19.814   2.225  1.00  0.00           H
ATOM   2362  H2  DCM   374      55.839  20.029   3.895  1.00  0.00           H
ATOM   2363 CL1  DCM   374      54.608  17.980   3.565  1.00  0.00          Cl
ATOM   2364 CL2  DCM   374      53.502  20.596   3.922  1.00  0.00          Cl
ATOM   2365  LP1 DCM   374      54.294  16.386   3.793  1.00  0.00           H
ATOM   2366  LP2 DCM   374      52.186  21.407   4.473  1.00  0.00           H
ATOM   2367  C   DCM   375      60.563  42.482  69.453  1.00  0.00           C
ATOM   2368  H1  DCM   375      61.245  42.038  68.697  1.00  0.00           H
ATOM   2369  H2  DCM   375      60.205  41.750  70.208  1.00  0.00           H
ATOM   2370 CL1  DCM   375      59.192  43.196  68.591  1.00  0.00          Cl
ATOM   2371 CL2  DCM   375      61.337  43.885  70.270  1.00  0.00          Cl
ATOM   2372  LP1 DCM   375      57.921  43.857  67.793  1.00  0.00           H
ATOM   2373  LP2 DCM   375      62.043  45.164  71.016  1.00  0.00           H
ATOM   2374  C   DCM   376      66.018  11.238  84.195  1.00  0.00           C
ATOM   2375  H1  DCM   376      65.888  11.291  83.093  1.00  0.00           H
ATOM   2376  H2  DCM   376      65.054  11.475  84.694  1.00  0.00           H
ATOM   2377 CL1  DCM   376      67.179  12.529  84.628  1.00  0.00          Cl
ATOM   2378 CL2  DCM   376      66.619   9.557  84.679  1.00  0.00          Cl
ATOM   2379  LP1 DCM   376      68.242  13.712  85.025  1.00  0.00           H
ATOM   2380  LP2 DCM   376      67.152   8.067  85.108  1.00  0.00           H
ATOM   2381  C   DCM   377      89.481  76.861   3.700  1.00  0.00           C
ATOM   2382  H1  DCM   377      90.152  75.986   3.567  1.00  0.00           H
ATOM   2383  H2  DCM   377      88.435  76.610   3.977  1.00  0.00           H
ATOM   2384 CL1  DCM   377      89.576  77.819   2.181  1.00  0.00          Cl
ATOM   2385 CL2  DCM   377      90.156  77.902   4.930  1.00  0.00          Cl
ATOM   2386  LP1 DCM   377      89.663  78.692   0.796  1.00  0.00           H
ATOM   2387  LP2 DCM   377      90.790  78.880   6.084  1.00  0.00           H
ATOM   2388  C   DCM   378      60.475  65.042  27.213  1.00  0.00           C
ATOM   2389  H1  DCM   378      59.813  65.544  26.475  1.00  0.00           H
ATOM   2390  H2  DCM   378      60.646  65.700  28.092  1.00  0.00           H
ATOM   2391 CL1  DCM   378      62.083  64.802  26.487  1.00  0.00          Cl
ATOM   2392 CL2  DCM   378      59.791  63.578  27.811  1.00  0.00          Cl
ATOM   2393  LP1 DCM   378      63.564  64.580  25.818  1.00  0.00           H
ATOM   2394  LP2 DCM   378      59.140  62.184  28.379  1.00  0.00           H
ATOM   2395  C   DCM   379      35.508  32.603  12.448  1.00  0.00           C
ATOM   2396  H1  DCM   379      35.654  33.247  13.341  1.00  0.00           H
ATOM   2397  H2  DCM   379      34.500  32.630  11.980  1.00  0.00           H
ATOM   2398 CL1  DCM   379      35.992  30.857  12.722  1.00  0.00          Cl
ATOM   2399 CL2  DCM   379      36.626  33.318  11.212  1.00  0.00          Cl
ATOM   2400  LP1 DCM   379      36.425  29.294  12.968  1.00  0.00           H
ATOM   2401  LP2 DCM   379      37.637  33.964  10.095  1.00  0.00           H
ATOM   2402  C   DCM   380      73.249  58.081  23.909  1.00  0.00           C
ATOM   2403  H1  DCM   380      72.646  57.319  23.371  1.00  0.00           H
ATOM   2404  H2  DCM   380      74.152  58.350  23.319  1.00  0.00           H
ATOM   2405 CL1  DCM   380      73.632  57.622  25.570  1.00  0.00          Cl
ATOM   2406 CL2  DCM   380      72.294  59.529  24.021  1.00  0.00          Cl
ATOM   2407  LP1 DCM   380      73.987  57.196  27.113  1.00  0.00           H
ATOM   2408  LP2 DCM   380      71.392  60.895  24.127  1.00  0.00           H
ATOM   2409  C   DCM   381      98.824  59.456  77.248  1.00  0.00           C
ATOM   2410  H1  DCM   381      99.442  58.540  77.128  1.00  0.00           H
ATOM   2411  H2  DCM   381      98.520  59.708  76.210  1.00  0.00           H
ATOM   2412 CL1  DCM   381      99.705  60.812  77.797  1.00  0.00          Cl
ATOM   2413 CL2  DCM   381      97.338  59.098  78.188  1.00  0.00          Cl
ATOM   2414  LP1 DCM   381     100.551  62.114  78.324  1.00  0.00           H
ATOM   2415  LP2 DCM   381      95.979  58.771  79.047  1.00  0.00           H
ATOM   2416  C   DCM   382      50.247  30.535  55.329  1.00  0.00           C
ATOM   2417  H1  DCM   382      50.388  31.140  54.408  1.00  0.00           H
ATOM   2418  H2  DCM   382      49.955  31.241  56.136  1.00  0.00           H
ATOM   2419 CL1  DCM   382      51.821  29.945  55.880  1.00  0.00          Cl
ATOM   2420 CL2  DCM   382      48.933  29.233  55.286  1.00  0.00          Cl
ATOM   2421  LP1 DCM   382      53.280  29.397  56.392  1.00  0.00           H
ATOM   2422  LP2 DCM   382      47.768  28.079  55.248  1.00  0.00           H
ATOM   2423  C   DCM   383      74.103   6.355   9.123  1.00  0.00           C
ATOM   2424  H1  DCM   383      73.390   7.111   8.730  1.00  0.00           H
ATOM   2425  H2  DCM   383      75.068   6.425   8.576  1.00  0.00           H
ATOM   2426 CL1  DCM   383      73.416   4.690   9.109  1.00  0.00          Cl
ATOM   2427 CL2  DCM   383      74.256   6.852  10.840  1.00  0.00          Cl
ATOM   2428  LP1 DCM   383      72.791   3.174   9.096  1.00  0.00           H
ATOM   2429  LP2 DCM   383      74.395   7.306  12.410  1.00  0.00           H
ATOM   2430  C   DCM   384      76.086  53.240  82.931  1.00  0.00           C
ATOM   2431  H1  DCM   384      75.321  53.881  82.443  1.00  0.00           H
ATOM   2432  H2  DCM   384      75.605  52.656  83.744  1.00  0.00           H
ATOM   2433 CL1  DCM   384      77.566  54.176  83.492  1.00  0.00          Cl
ATOM   2434 CL2  DCM   384      76.632  51.957  81.790  1.00  0.00          Cl
ATOM   2435  LP1 DCM   384      78.886  55.010  83.993  1.00  0.00           H
ATOM   2436  LP2 DCM   384      77.128  50.788  80.752  1.00  0.00           H
ATOM   2437  C   DCM   385      29.560  31.566  33.396  1.00  0.00           C
ATOM   2438  H1  DCM   385      28.725  31.607  32.664  1.00  0.00           H
ATOM   2439  H2  DCM   385      29.131  31.217  34.360  1.00  0.00           H
ATOM   2440 CL1  DCM   385      30.249  33.171  33.670  1.00  0.00          Cl
ATOM   2441 CL2  DCM   385      30.756  30.341  32.906  1.00  0.00          Cl
ATOM   2442  LP1 DCM   385      30.888  34.660  33.924  1.00  0.00           H
ATOM   2443  LP2 DCM   385      31.857  29.213  32.454  1.00  0.00           H
ATOM   2444  C   DCM   386     108.533   4.278 101.711  1.00  0.00           C
ATOM   2445  H1  DCM   386     109.003   5.145 102.223  1.00  0.00           H
ATOM   2446  H2  DCM   386     108.308   4.431 100.634  1.00  0.00           H
ATOM   2447 CL1  DCM   386     106.939   3.993 102.593  1.00  0.00          Cl
ATOM   2448 CL2  DCM   386     109.783   2.927 101.836  1.00  0.00          Cl
ATOM   2449  LP1 DCM   386     105.520   3.739 103.376  1.00  0.00           H
ATOM   2450  LP2 DCM   386     110.894   1.726 101.946  1.00  0.00           H
ATOM   2451  C   DCM   387      67.731  94.558  22.730  1.00  0.00           C
ATOM   2452  H1  DCM   387      66.693  94.793  23.048  1.00  0.00           H
ATOM   2453  H2  DCM   387      67.972  95.089  21.784  1.00  0.00           H
ATOM   2454 CL1  DCM   387      67.780  92.778  22.564  1.00  0.00          Cl
ATOM   2455 CL2  DCM   387      68.918  95.108  23.911  1.00  0.00          Cl
ATOM   2456  LP1 DCM   387      67.824  91.146  22.413  1.00  0.00           H
ATOM   2457  LP2 DCM   387      70.022  95.619  25.010  1.00  0.00           H
ATOM   2458  C   DCM   388      85.375  30.685  76.242  1.00  0.00           C
ATOM   2459  H1  DCM   388      86.321  30.790  76.815  1.00  0.00           H
ATOM   2460  H2  DCM   388      84.771  29.781  76.471  1.00  0.00           H
ATOM   2461 CL1  DCM   388      85.520  30.633  74.477  1.00  0.00          Cl
ATOM   2462 CL2  DCM   388      84.508  32.171  76.771  1.00  0.00          Cl
ATOM   2463  LP1 DCM   388      85.655  30.584  72.843  1.00  0.00           H
ATOM   2464  LP2 DCM   388      83.717  33.524  77.254  1.00  0.00           H
ATOM   2465  C   DCM   389      63.004   4.197  74.645  1.00  0.00           C
ATOM   2466  H1  DCM   389      61.918   4.323  74.446  1.00  0.00           H
ATOM   2467  H2  DCM   389      63.127   3.944  75.720  1.00  0.00           H
ATOM   2468 CL1  DCM   389      63.751   5.680  74.177  1.00  0.00          Cl
ATOM   2469 CL2  DCM   389      63.408   2.925  73.467  1.00  0.00          Cl
ATOM   2470  LP1 DCM   389      64.462   7.090  73.733  1.00  0.00           H
ATOM   2471  LP2 DCM   389      63.781   1.753  72.381  1.00  0.00           H
ATOM   2472  C   DCM   390      50.399   1.749  36.084  1.00  0.00           C
ATOM   2473  H1  DCM   390      51.029   0.836  36.025  1.00  0.00           H
ATOM   2474  H2  DCM   390      50.514   2.513  35.285  1.00  0.00           H
ATOM   2475 CL1  DCM   390      50.637   2.451  37.678  1.00  0.00          Cl
ATOM   2476 CL2  DCM   390      48.675   1.185  35.931  1.00  0.00          Cl
ATOM   2477  LP1 DCM   390      50.859   3.106  39.166  1.00  0.00           H
ATOM   2478  LP2 DCM   390      47.122   0.677  35.793  1.00  0.00           H
ATOM   2479  C   DCM   391      81.422  56.406   1.999  1.00  0.00           C
ATOM   2480  H1  DCM   391      80.948  56.977   2.825  1.00  0.00           H
ATOM   2481  H2  DCM   391      81.964  57.005   1.236  1.00  0.00           H
ATOM   2482 CL1  DCM   391      80.140  55.518   1.151  1.00  0.00          Cl
ATOM   2483 CL2  DCM   391      82.439  55.090   2.566  1.00  0.00          Cl
ATOM   2484  LP1 DCM   391      78.955  54.697   0.368  1.00  0.00           H
ATOM   2485  LP2 DCM   391      83.388  53.862   3.096  1.00  0.00           H
ATOM   2486  C   DCM   392      68.825  22.486  30.091  1.00  0.00           C
ATOM   2487  H1  DCM   392      67.776  22.560  30.449  1.00  0.00           H
ATOM   2488  H2  DCM   392      69.222  21.487  30.372  1.00  0.00           H
ATOM   2489 CL1  DCM   392      69.669  23.768  31.053  1.00  0.00          Cl
ATOM   2490 CL2  DCM   392      68.892  22.772  28.312  1.00  0.00          Cl
ATOM   2491  LP1 DCM   392      70.434  24.928  31.924  1.00  0.00           H
ATOM   2492  LP2 DCM   392      68.953  23.033  26.694  1.00  0.00           H
ATOM   2493  C   DCM   393      52.461  40.530  22.996  1.00  0.00           C
ATOM   2494  H1  DCM   393      51.633  39.851  23.294  1.00  0.00           H
ATOM   2495  H2  DCM   393      53.017  40.941  23.865  1.00  0.00           H
ATOM   2496 CL1  DCM   393      51.555  41.773  22.019  1.00  0.00          Cl
ATOM   2497 CL2  DCM   393      53.727  39.785  21.886  1.00  0.00          Cl
ATOM   2498  LP1 DCM   393      50.740  42.892  21.139  1.00  0.00           H
ATOM   2499  LP2 DCM   393      54.855  39.122  20.897  1.00  0.00           H
ATOM   2500  C   DCM   394      22.529  45.933  72.882  1.00  0.00           C
ATOM   2501  H1  DCM   394      23.593  45.615  72.907  1.00  0.00           H
ATOM   2502  H2  DCM   394      21.941  45.617  73.770  1.00  0.00           H
ATOM   2503 CL1  DCM   394      21.612  45.102  71.621  1.00  0.00          Cl
ATOM   2504 CL2  DCM   394      22.381  47.751  72.747  1.00  0.00          Cl
ATOM   2505  LP1 DCM   394      20.762  44.330  70.451  1.00  0.00           H
ATOM   2506  LP2 DCM   394      22.249  49.381  72.625  1.00  0.00           H
ATOM   2507  C   DCM   395      52.372  44.006  67.207  1.00  0.00           C
ATOM   2508  H1  DCM   395      51.327  43.937  67.576  1.00  0.00           H
ATOM   2509  H2  DCM   395      52.889  44.900  67.619  1.00  0.00           H
ATOM   2510 CL1  DCM   395      52.371  44.144  65.398  1.00  0.00          Cl
ATOM   2511 CL2  DCM   395      53.272  42.523  67.770  1.00  0.00          Cl
ATOM   2512  LP1 DCM   395      52.371  44.269  63.763  1.00  0.00           H
ATOM   2513  LP2 DCM   395      54.080  41.188  68.276  1.00  0.00           H
ATOM   2514  C   DCM   396      65.811  55.310  41.722  1.00  0.00           C
ATOM   2515  H1  DCM   396      65.248  56.262  41.620  1.00  0.00           H
ATOM   2516  H2  DCM   396      66.646  55.103  41.018  1.00  0.00           H
ATOM   2517 CL1  DCM   396      64.669  53.990  41.431  1.00  0.00          Cl
ATOM   2518 CL2  DCM   396      66.285  55.228  43.451  1.00  0.00          Cl
ATOM   2519  LP1 DCM   396      63.611  52.766  41.163  1.00  0.00           H
ATOM   2520  LP2 DCM   396      66.717  55.153  45.031  1.00  0.00           H
ATOM   2521  C   DCM   397      44.786  21.192  89.224  1.00  0.00           C
ATOM   2522  H1  DCM   397      43.888  20.615  88.919  1.00  0.00           H
ATOM   2523  H2  DCM   397      45.545  21.190  88.412  1.00  0.00           H
ATOM   2524 CL1  DCM   397      45.415  20.697  90.791  1.00  0.00          Cl
ATOM   2525 CL2  DCM   397      44.356  22.969  89.267  1.00  0.00          Cl
ATOM   2526  LP1 DCM   397      46.001  20.234  92.251  1.00  0.00           H
ATOM   2527  LP2 DCM   397      43.970  24.563  89.305  1.00  0.00           H
ATOM   2528  C   DCM   398      80.101  41.372 107.603  1.00  0.00           C
ATOM   2529  H1  DCM   398      79.951  40.348 107.197  1.00  0.00           H
ATOM   2530  H2  DCM   398      80.858  41.982 107.067  1.00  0.00           H
ATOM   2531 CL1  DCM   398      80.581  41.115 109.237  1.00  0.00          Cl
ATOM   2532 CL2  DCM   398      78.566  42.178 107.411  1.00  0.00          Cl
ATOM   2533  LP1 DCM   398      81.039  40.870 110.793  1.00  0.00           H
ATOM   2534  LP2 DCM   398      77.123  42.937 107.229  1.00  0.00           H
ATOM   2535  C   DCM   399       6.818  96.831 110.416  1.00  0.00           C
ATOM   2536  H1  DCM   399       6.245  96.681 111.356  1.00  0.00           H
ATOM   2537  H2  DCM   399       7.753  96.240 110.514  1.00  0.00           H
ATOM   2538 CL1  DCM   399       7.355  98.487 110.180  1.00  0.00          Cl
ATOM   2539 CL2  DCM   399       5.891  96.271 108.993  1.00  0.00          Cl
ATOM   2540  LP1 DCM   399       7.856 100.033 109.960  1.00  0.00           H
ATOM   2541  LP2 DCM   399       5.042  95.758 107.688  1.00  0.00           H
ATOM   2542  C   DCM   400     101.814  46.367  11.778  1.00  0.00           C
ATOM   2543  H1  DCM   400     100.901  45.867  12.167  1.00  0.00           H
ATOM   2544  H2  DCM   400     102.266  45.739  10.980  1.00  0.00           H
ATOM   2545 CL1  DCM   400     102.972  46.736  13.158  1.00  0.00          Cl
ATOM   2546 CL2  DCM   400     101.231  47.916  11.108  1.00  0.00          Cl
ATOM   2547  LP1 DCM   400     104.005  47.066  14.388  1.00  0.00           H
ATOM   2548  LP2 DCM   400     100.695  49.339  10.493  1.00  0.00           H
ATOM   2549  C   DCM   401      65.797   8.622  48.778  1.00  0.00           C
ATOM   2550  H1  DCM   401      65.634   9.669  49.112  1.00  0.00           H
ATOM   2551  H2  DCM   401      66.660   8.694  48.082  1.00  0.00           H
ATOM   2552 CL1  DCM   401      64.292   7.971  48.035  1.00  0.00          Cl
ATOM   2553 CL2  DCM   401      66.151   7.766  50.354  1.00  0.00          Cl
ATOM   2554  LP1 DCM   401      62.921   7.379  47.359  1.00  0.00           H
ATOM   2555  LP2 DCM   401      66.468   6.999  51.768  1.00  0.00           H
ATOM   2556  C   DCM   402      56.183  30.101  30.857  1.00  0.00           C
ATOM   2557  H1  DCM   402      55.954  31.107  30.447  1.00  0.00           H
ATOM   2558  H2  DCM   402      56.072  29.359  30.038  1.00  0.00           H
ATOM   2559 CL1  DCM   402      55.077  29.719  32.233  1.00  0.00          Cl
ATOM   2560 CL2  DCM   402      57.805  30.231  31.548  1.00  0.00          Cl
ATOM   2561  LP1 DCM   402      54.073  29.373  33.483  1.00  0.00           H
ATOM   2562  LP2 DCM   402      59.310  30.353  32.188  1.00  0.00           H
ATOM   2563  C   DCM   403      58.915  97.262  13.768  1.00  0.00           C
ATOM   2564  H1  DCM   403      59.654  97.456  14.575  1.00  0.00           H
ATOM   2565  H2  DCM   403      59.188  97.817  12.845  1.00  0.00           H
ATOM   2566 CL1  DCM   403      57.343  97.857  14.301  1.00  0.00          Cl
ATOM   2567 CL2  DCM   403      58.945  95.516  13.539  1.00  0.00          Cl
ATOM   2568  LP1 DCM   403      55.881  98.410  14.797  1.00  0.00           H
ATOM   2569  LP2 DCM   403      58.973  93.890  13.326  1.00  0.00           H
ATOM   2570  C   DCM   404       8.134  63.846  73.622  1.00  0.00           C
ATOM   2571  H1  DCM   404       7.497  63.655  72.732  1.00  0.00           H
ATOM   2572  H2  DCM   404       8.195  64.917  73.908  1.00  0.00           H
ATOM   2573 CL1  DCM   404       9.712  63.162  73.228  1.00  0.00          Cl
ATOM   2574 CL2  DCM   404       7.413  62.904  74.954  1.00  0.00          Cl
ATOM   2575  LP1 DCM   404      11.178  62.526  72.862  1.00  0.00           H
ATOM   2576  LP2 DCM   404       6.750  62.038  76.178  1.00  0.00           H
ATOM   2577  C   DCM   405      71.033  13.044  87.134  1.00  0.00           C
ATOM   2578  H1  DCM   405      71.984  13.216  87.682  1.00  0.00           H
ATOM   2579  H2  DCM   405      70.511  12.105  87.416  1.00  0.00           H
ATOM   2580 CL1  DCM   405      71.263  13.176  85.408  1.00  0.00          Cl
ATOM   2581 CL2  DCM   405      69.892  14.330  87.602  1.00  0.00          Cl
ATOM   2582  LP1 DCM   405      71.478  13.299  83.787  1.00  0.00           H
ATOM   2583  LP2 DCM   405      68.841  15.514  88.032  1.00  0.00           H
ATOM   2584  C   DCM   406      77.614  57.323  17.090  1.00  0.00           C
ATOM   2585  H1  DCM   406      77.810  57.207  18.178  1.00  0.00           H
ATOM   2586  H2  DCM   406      76.601  56.931  16.857  1.00  0.00           H
ATOM   2587 CL1  DCM   406      78.894  56.362  16.247  1.00  0.00          Cl
ATOM   2588 CL2  DCM   406      77.825  59.027  16.813  1.00  0.00          Cl
ATOM   2589  LP1 DCM   406      80.054  55.492  15.483  1.00  0.00           H
ATOM   2590  LP2 DCM   406      78.025  60.634  16.551  1.00  0.00           H
ATOM   2591  C   DCM   407      16.914  63.521  97.106  1.00  0.00           C
ATOM   2592  H1  DCM   407      18.017  63.565  97.231  1.00  0.00           H
ATOM   2593  H2  DCM   407      16.412  63.002  97.950  1.00  0.00           H
ATOM   2594 CL1  DCM   407      16.707  62.582  95.553  1.00  0.00          Cl
ATOM   2595 CL2  DCM   407      16.255  65.187  97.001  1.00  0.00          Cl
ATOM   2596  LP1 DCM   407      16.520  61.738  94.159  1.00  0.00           H
ATOM   2597  LP2 DCM   407      15.652  66.709  96.905  1.00  0.00           H
ATOM   2598  C   DCM   408       5.976  83.622  54.359  1.00  0.00           C
ATOM   2599  H1  DCM   408       6.885  83.050  54.643  1.00  0.00           H
ATOM   2600  H2  DCM   408       5.141  83.208  54.964  1.00  0.00           H
ATOM   2601 CL1  DCM   408       5.643  83.475  52.620  1.00  0.00          Cl
ATOM   2602 CL2  DCM   408       6.290  85.322  54.913  1.00  0.00          Cl
ATOM   2603  LP1 DCM   408       5.335  83.339  51.015  1.00  0.00           H
ATOM   2604  LP2 DCM   408       6.574  86.858  55.413  1.00  0.00           H
ATOM   2605  C   DCM   409      62.455  71.278  68.150  1.00  0.00           C
ATOM   2606  H1  DCM   409      63.389  71.017  68.693  1.00  0.00           H
ATOM   2607  H2  DCM   409      61.773  71.972  68.688  1.00  0.00           H
ATOM   2608 CL1  DCM   409      61.553  69.742  68.176  1.00  0.00          Cl
ATOM   2609 CL2  DCM   409      62.764  71.858  66.471  1.00  0.00          Cl
ATOM   2610  LP1 DCM   409      60.723  68.328  68.199  1.00  0.00           H
ATOM   2611  LP2 DCM   409      63.044  72.385  64.943  1.00  0.00           H
ATOM   2612  C   DCM   410      83.565  68.294  64.208  1.00  0.00           C
ATOM   2613  H1  DCM   410      82.468  68.436  64.316  1.00  0.00           H
ATOM   2614  H2  DCM   410      84.091  68.800  63.371  1.00  0.00           H
ATOM   2615 CL1  DCM   410      84.031  66.640  63.751  1.00  0.00          Cl
ATOM   2616 CL2  DCM   410      84.412  68.614  65.740  1.00  0.00          Cl
ATOM   2617  LP1 DCM   410      84.461  65.114  63.330  1.00  0.00           H
ATOM   2618  LP2 DCM   410      85.194  68.908  67.152  1.00  0.00           H
ATOM   2619  C   DCM   411      89.194 106.869  52.207  1.00  0.00           C
ATOM   2620  H1  DCM   411      88.889 105.841  52.495  1.00  0.00           H
ATOM   2621  H2  DCM   411      90.207 107.112  52.594  1.00  0.00           H
ATOM   2622 CL1  DCM   411      88.099 108.005  53.034  1.00  0.00          Cl
ATOM   2623 CL2  DCM   411      89.111 106.906  50.421  1.00  0.00          Cl
ATOM   2624  LP1 DCM   411      87.092 109.051  53.796  1.00  0.00           H
ATOM   2625  LP2 DCM   411      89.034 106.940  48.783  1.00  0.00           H
ATOM   2626  C   DCM   412      94.169  37.337 104.775  1.00  0.00           C
ATOM   2627  H1  DCM   412      95.240  37.534 104.999  1.00  0.00           H
ATOM   2628  H2  DCM   412      93.985  37.556 103.702  1.00  0.00           H
ATOM   2629 CL1  DCM   412      93.220  38.508 105.725  1.00  0.00          Cl
ATOM   2630 CL2  DCM   412      93.808  35.621 105.182  1.00  0.00          Cl
ATOM   2631  LP1 DCM   412      92.347  39.586 106.599  1.00  0.00           H
ATOM   2632  LP2 DCM   412      93.480  34.058 105.553  1.00  0.00           H
ATOM   2633  C   DCM   413      55.982 105.690  98.756  1.00  0.00           C
ATOM   2634  H1  DCM   413      56.052 106.608  98.134  1.00  0.00           H
ATOM   2635  H2  DCM   413      54.937 105.333  98.876  1.00  0.00           H
ATOM   2636 CL1  DCM   413      56.598 105.991 100.390  1.00  0.00          Cl
ATOM   2637 CL2  DCM   413      56.948 104.377  98.005  1.00  0.00          Cl
ATOM   2638  LP1 DCM   413      57.167 106.269 101.903  1.00  0.00           H
ATOM   2639  LP2 DCM   413      57.830 103.177  97.318  1.00  0.00           H
ATOM   2640  C   DCM   414      66.431  45.499  17.518  1.00  0.00           C
ATOM   2641  H1  DCM   414      66.901  44.659  18.073  1.00  0.00           H
ATOM   2642  H2  DCM   414      66.895  45.673  16.523  1.00  0.00           H
ATOM   2643 CL1  DCM   414      66.445  47.029  18.454  1.00  0.00          Cl
ATOM   2644 CL2  DCM   414      64.714  45.037  17.562  1.00  0.00          Cl
ATOM   2645  LP1 DCM   414      66.457  48.427  19.309  1.00  0.00           H
ATOM   2646  LP2 DCM   414      63.131  44.610  17.603  1.00  0.00           H
ATOM   2647  C   DCM   415      24.760  72.713  99.900  1.00  0.00           C
ATOM   2648  H1  DCM   415      23.788  72.262 100.195  1.00  0.00           H
ATOM   2649  H2  DCM   415      24.957  72.514  98.825  1.00  0.00           H
ATOM   2650 CL1  DCM   415      26.135  72.110 100.883  1.00  0.00          Cl
ATOM   2651 CL2  DCM   415      24.879  74.519 100.042  1.00  0.00          Cl
ATOM   2652  LP1 DCM   415      27.392  71.560 101.782  1.00  0.00           H
ATOM   2653  LP2 DCM   415      24.987  76.150 100.170  1.00  0.00           H
ATOM   2654  C   DCM   416      37.319  57.270  11.560  1.00  0.00           C
ATOM   2655  H1  DCM   416      37.181  56.467  10.804  1.00  0.00           H
ATOM   2656  H2  DCM   416      37.227  58.280  11.106  1.00  0.00           H
ATOM   2657 CL1  DCM   416      38.890  57.153  12.406  1.00  0.00          Cl
ATOM   2658 CL2  DCM   416      36.091  57.221  12.790  1.00  0.00          Cl
ATOM   2659  LP1 DCM   416      40.330  57.047  13.183  1.00  0.00           H
ATOM   2660  LP2 DCM   416      34.932  57.176  13.950  1.00  0.00           H
ATOM   2661  C   DCM   417      82.465  11.190  46.636  1.00  0.00           C
ATOM   2662  H1  DCM   417      81.416  11.508  46.822  1.00  0.00           H
ATOM   2663  H2  DCM   417      82.371  10.124  46.338  1.00  0.00           H
ATOM   2664 CL1  DCM   417      83.524  11.505  48.079  1.00  0.00          Cl
ATOM   2665 CL2  DCM   417      83.004  12.004  45.195  1.00  0.00          Cl
ATOM   2666  LP1 DCM   417      84.481  11.789  49.380  1.00  0.00           H
ATOM   2667  LP2 DCM   417      83.512  12.770  43.837  1.00  0.00           H
ATOM   2668  C   DCM   418      73.591  38.949  56.903  1.00  0.00           C
ATOM   2669  H1  DCM   418      74.064  39.388  57.807  1.00  0.00           H
ATOM   2670  H2  DCM   418      74.328  39.127  56.091  1.00  0.00           H
ATOM   2671 CL1  DCM   418      72.030  39.693  56.529  1.00  0.00          Cl
ATOM   2672 CL2  DCM   418      73.472  37.237  57.108  1.00  0.00          Cl
ATOM   2673  LP1 DCM   418      70.583  40.383  56.182  1.00  0.00           H
ATOM   2674  LP2 DCM   418      73.359  35.613  57.303  1.00  0.00           H
ATOM   2675  C   DCM   419      83.781  42.703  49.080  1.00  0.00           C
ATOM   2676  H1  DCM   419      84.593  42.000  48.797  1.00  0.00           H
ATOM   2677  H2  DCM   419      82.903  42.475  48.438  1.00  0.00           H
ATOM   2678 CL1  DCM   419      84.181  44.445  48.852  1.00  0.00          Cl
ATOM   2679 CL2  DCM   419      83.279  42.303  50.737  1.00  0.00          Cl
ATOM   2680  LP1 DCM   419      84.544  46.031  48.644  1.00  0.00           H
ATOM   2681  LP2 DCM   419      82.815  41.933  52.266  1.00  0.00           H
ATOM   2682  C   DCM   420      31.458  63.515 103.039  1.00  0.00           C
ATOM   2683  H1  DCM   420      31.487  64.416 103.689  1.00  0.00           H
ATOM   2684  H2  DCM   420      32.094  62.656 103.341  1.00  0.00           H
ATOM   2685 CL1  DCM   420      32.109  63.947 101.476  1.00  0.00          Cl
ATOM   2686 CL2  DCM   420      29.819  62.899 102.843  1.00  0.00          Cl
ATOM   2687  LP1 DCM   420      32.721  64.352 100.009  1.00  0.00           H
ATOM   2688  LP2 DCM   420      28.293  62.325 102.660  1.00  0.00           H
ATOM   2689  C   DCM   421       3.748  47.603  18.368  1.00  0.00           C
ATOM   2690  H1  DCM   421       2.866  48.144  17.962  1.00  0.00           H
ATOM   2691  H2  DCM   421       4.576  48.048  17.775  1.00  0.00           H
ATOM   2692 CL1  DCM   421       3.558  45.877  18.293  1.00  0.00          Cl
ATOM   2693 CL2  DCM   421       4.005  47.976  20.089  1.00  0.00          Cl
ATOM   2694  LP1 DCM   421       3.378  44.248  18.222  1.00  0.00           H
ATOM   2695  LP2 DCM   421       4.243  48.319  21.675  1.00  0.00           H
ATOM   2696  C   DCM   422      37.665  91.255  80.908  1.00  0.00           C
ATOM   2697  H1  DCM   422      36.664  91.684  80.687  1.00  0.00           H
ATOM   2698  H2  DCM   422      38.403  91.551  80.132  1.00  0.00           H
ATOM   2699 CL1  DCM   422      37.523  89.500  80.902  1.00  0.00          Cl
ATOM   2700 CL2  DCM   422      38.138  91.963  82.526  1.00  0.00          Cl
ATOM   2701  LP1 DCM   422      37.391  87.866  80.897  1.00  0.00           H
ATOM   2702  LP2 DCM   422      38.562  92.597  83.978  1.00  0.00           H
ATOM   2703  C   DCM   423     105.145 108.162  77.044  1.00  0.00           C
ATOM   2704  H1  DCM   423     105.497 109.118  77.486  1.00  0.00           H
ATOM   2705  H2  DCM   423     104.731 107.484  77.821  1.00  0.00           H
ATOM   2706 CL1  DCM   423     106.395 107.250  76.174  1.00  0.00          Cl
ATOM   2707 CL2  DCM   423     103.791 108.595  75.980  1.00  0.00          Cl
ATOM   2708  LP1 DCM   423     107.550 106.407  75.370  1.00  0.00           H
ATOM   2709  LP2 DCM   423     102.540 108.996  74.997  1.00  0.00           H
ATOM   2710  C   DCM   424      93.309  70.706 106.008  1.00  0.00           C
ATOM   2711  H1  DCM   424      93.028  71.287 105.104  1.00  0.00           H
ATOM   2712  H2  DCM   424      93.388  69.613 105.823  1.00  0.00           H
ATOM   2713 CL1  DCM   424      91.978  70.873 107.176  1.00  0.00          Cl
ATOM   2714 CL2  DCM   424      94.750  71.347 106.846  1.00  0.00          Cl
ATOM   2715  LP1 DCM   424      90.751  71.027 108.254  1.00  0.00           H
ATOM   2716  LP2 DCM   424      96.073  71.936 107.616  1.00  0.00           H
ATOM   2717  C   DCM   425      38.904  94.261  45.008  1.00  0.00           C
ATOM   2718  H1  DCM   425      37.843  93.938  45.066  1.00  0.00           H
ATOM   2719  H2  DCM   425      39.500  93.433  44.569  1.00  0.00           H
ATOM   2720 CL1  DCM   425      39.406  94.578  46.677  1.00  0.00          Cl
ATOM   2721 CL2  DCM   425      39.005  95.731  44.027  1.00  0.00          Cl
ATOM   2722  LP1 DCM   425      39.871  94.871  48.222  1.00  0.00           H
ATOM   2723  LP2 DCM   425      39.098  97.093  43.118  1.00  0.00           H
ATOM   2724  C   DCM   426      75.327  92.371  64.903  1.00  0.00           C
ATOM   2725  H1  DCM   426      74.259  92.101  65.048  1.00  0.00           H
ATOM   2726  H2  DCM   426      75.835  91.676  64.201  1.00  0.00           H
ATOM   2727 CL1  DCM   426      76.161  92.287  66.538  1.00  0.00          Cl
ATOM   2728 CL2  DCM   426      75.451  94.008  64.268  1.00  0.00          Cl
ATOM   2729  LP1 DCM   426      76.905  92.212  67.998  1.00  0.00           H
ATOM   2730  LP2 DCM   426      75.566  95.533  63.677  1.00  0.00           H
ATOM   2731  C   DCM   427      80.402  28.446  52.958  1.00  0.00           C
ATOM   2732  H1  DCM   427      79.976  27.609  53.551  1.00  0.00           H
ATOM   2733  H2  DCM   427      79.690  29.248  53.247  1.00  0.00           H
ATOM   2734 CL1  DCM   427      80.334  27.945  51.231  1.00  0.00          Cl
ATOM   2735 CL2  DCM   427      81.990  28.844  53.624  1.00  0.00          Cl
ATOM   2736  LP1 DCM   427      80.273  27.489  49.657  1.00  0.00           H
ATOM   2737  LP2 DCM   427      83.464  29.214  54.243  1.00  0.00           H
ATOM   2738  C   DCM   428      88.311  56.473  25.870  1.00  0.00           C
ATOM   2739  H1  DCM   428      88.333  55.395  25.602  1.00  0.00           H
ATOM   2740  H2  DCM   428      88.536  56.680  26.938  1.00  0.00           H
ATOM   2741 CL1  DCM   428      86.635  57.094  25.598  1.00  0.00          Cl
ATOM   2742 CL2  DCM   428      89.528  57.291  24.797  1.00  0.00          Cl
ATOM   2743  LP1 DCM   428      85.114  57.658  25.352  1.00  0.00           H
ATOM   2744  LP2 DCM   428      90.626  58.029  23.828  1.00  0.00           H
ATOM   2745  C   DCM   429      43.971  47.558  53.486  1.00  0.00           C
ATOM   2746  H1  DCM   429      44.593  47.037  52.728  1.00  0.00           H
ATOM   2747  H2  DCM   429      44.090  47.130  54.505  1.00  0.00           H
ATOM   2748 CL1  DCM   429      42.309  47.375  52.993  1.00  0.00          Cl
ATOM   2749 CL2  DCM   429      44.420  49.385  53.630  1.00  0.00          Cl
ATOM   2750  LP1 DCM   429      40.745  47.202  52.530  1.00  0.00           H
ATOM   2751  LP2 DCM   429      44.810  50.974  53.754  1.00  0.00           H
ATOM   2752  C   DCM   430       1.882  60.329  89.623  1.00  0.00           C
ATOM   2753  H1  DCM   430       1.365  61.022  90.321  1.00  0.00           H
ATOM   2754  H2  DCM   430       1.791  60.652  88.564  1.00  0.00           H
ATOM   2755 CL1  DCM   430       1.356  58.583  89.730  1.00  0.00          Cl
ATOM   2756 CL2  DCM   430       3.623  60.490  90.057  1.00  0.00          Cl
ATOM   2757  LP1 DCM   430       0.884  57.015  89.826  1.00  0.00           H
ATOM   2758  LP2 DCM   430       5.208  60.637  90.452  1.00  0.00           H
ATOM   2759  C   DCM   431      51.649  61.754   2.344  1.00  0.00           C
ATOM   2760  H1  DCM   431      51.359  61.392   3.353  1.00  0.00           H
ATOM   2761  H2  DCM   431      50.742  61.862   1.711  1.00  0.00           H
ATOM   2762 CL1  DCM   431      52.785  60.576   1.598  1.00  0.00          Cl
ATOM   2763 CL2  DCM   431      52.449  63.325   2.450  1.00  0.00          Cl
ATOM   2764  LP1 DCM   431      53.821  59.502   0.918  1.00  0.00           H
ATOM   2765  LP2 DCM   431      53.192  64.783   2.548  1.00  0.00           H
ATOM   2766  C   DCM   432      41.144  21.159  41.322  1.00  0.00           C
ATOM   2767  H1  DCM   432      40.139  20.922  41.732  1.00  0.00           H
ATOM   2768  H2  DCM   432      41.876  20.325  41.370  1.00  0.00           H
ATOM   2769 CL1  DCM   432      41.891  22.632  41.984  1.00  0.00          Cl
ATOM   2770 CL2  DCM   432      41.068  21.450  39.603  1.00  0.00          Cl
ATOM   2771  LP1 DCM   432      42.580  23.989  42.594  1.00  0.00           H
ATOM   2772  LP2 DCM   432      40.996  21.724  37.987  1.00  0.00           H
ATOM   2773  C   DCM   433      59.264  59.591  54.373  1.00  0.00           C
ATOM   2774  H1  DCM   433      58.525  60.376  54.638  1.00  0.00           H
ATOM   2775  H2  DCM   433      60.216  60.030  54.004  1.00  0.00           H
ATOM   2776 CL1  DCM   433      58.474  58.556  53.132  1.00  0.00          Cl
ATOM   2777 CL2  DCM   433      59.633  58.721  55.872  1.00  0.00          Cl
ATOM   2778  LP1 DCM   433      57.754  57.613  52.000  1.00  0.00           H
ATOM   2779  LP2 DCM   433      59.974  57.915  57.260  1.00  0.00           H
ATOM   2780  C   DCM   434      21.466  12.619  69.611  1.00  0.00           C
ATOM   2781  H1  DCM   434      21.385  11.581  70.001  1.00  0.00           H
ATOM   2782  H2  DCM   434      21.125  13.319  70.402  1.00  0.00           H
ATOM   2783 CL1  DCM   434      20.417  12.693  68.169  1.00  0.00          Cl
ATOM   2784 CL2  DCM   434      23.104  13.005  69.129  1.00  0.00          Cl
ATOM   2785  LP1 DCM   434      19.453  12.761  66.844  1.00  0.00           H
ATOM   2786  LP2 DCM   434      24.639  13.366  68.677  1.00  0.00           H
ATOM   2787  C   DCM   435      91.418  89.181  38.311  1.00  0.00           C
ATOM   2788  H1  DCM   435      91.434  89.449  37.233  1.00  0.00           H
ATOM   2789  H2  DCM   435      91.392  90.089  38.951  1.00  0.00           H
ATOM   2790 CL1  DCM   435      92.922  88.196  38.562  1.00  0.00          Cl
ATOM   2791 CL2  DCM   435      89.902  88.230  38.563  1.00  0.00          Cl
ATOM   2792  LP1 DCM   435      94.281  87.306  38.789  1.00  0.00           H
ATOM   2793  LP2 DCM   435      88.526  87.366  38.791  1.00  0.00           H
ATOM   2794  C   DCM   436       8.430  12.798  40.970  1.00  0.00           C
ATOM   2795  H1  DCM   436       8.623  12.610  42.048  1.00  0.00           H
ATOM   2796  H2  DCM   436       8.396  11.867  40.365  1.00  0.00           H
ATOM   2797 CL1  DCM   436       9.736  13.871  40.412  1.00  0.00          Cl
ATOM   2798 CL2  DCM   436       6.906  13.708  40.761  1.00  0.00          Cl
ATOM   2799  LP1 DCM   436      10.939  14.860  39.898  1.00  0.00           H
ATOM   2800  LP2 DCM   436       5.507  14.543  40.569  1.00  0.00           H
ATOM   2801  C   DCM   437      66.081  45.088  86.193  1.00  0.00           C
ATOM   2802  H1  DCM   437      66.129  45.545  87.204  1.00  0.00           H
ATOM   2803  H2  DCM   437      65.330  44.274  86.111  1.00  0.00           H
ATOM   2804 CL1  DCM   437      67.669  44.409  85.929  1.00  0.00          Cl
ATOM   2805 CL2  DCM   437      65.819  46.420  85.123  1.00  0.00          Cl
ATOM   2806  LP1 DCM   437      69.160  43.772  85.682  1.00  0.00           H
ATOM   2807  LP2 DCM   437      65.569  47.684  84.109  1.00  0.00           H
ATOM   2808  C   DCM   438      98.044  58.925  69.740  1.00  0.00           C
ATOM   2809  H1  DCM   438      98.624  58.021  69.455  1.00  0.00           H
ATOM   2810  H2  DCM   438      98.735  59.568  70.326  1.00  0.00           H
ATOM   2811 CL1  DCM   438      96.612  58.555  70.708  1.00  0.00          Cl
ATOM   2812 CL2  DCM   438      97.421  59.825  68.290  1.00  0.00          Cl
ATOM   2813  LP1 DCM   438      95.284  58.211  71.606  1.00  0.00           H
ATOM   2814  LP2 DCM   438      96.858  60.638  66.982  1.00  0.00           H
ATOM   2815  C   DCM   439      31.216  88.592  97.868  1.00  0.00           C
ATOM   2816  H1  DCM   439      31.403  87.510  97.700  1.00  0.00           H
ATOM   2817  H2  DCM   439      30.803  88.809  98.876  1.00  0.00           H
ATOM   2818 CL1  DCM   439      30.037  89.098  96.619  1.00  0.00          Cl
ATOM   2819 CL2  DCM   439      32.825  89.356  97.590  1.00  0.00          Cl
ATOM   2820  LP1 DCM   439      28.956  89.561  95.476  1.00  0.00           H
ATOM   2821  LP2 DCM   439      34.289  90.051  97.338  1.00  0.00           H
ATOM   2822  C   DCM   440      35.994  44.835   4.585  1.00  0.00           C
ATOM   2823  H1  DCM   440      36.659  45.049   3.722  1.00  0.00           H
ATOM   2824  H2  DCM   440      35.206  44.131   4.241  1.00  0.00           H
ATOM   2825 CL1  DCM   440      35.029  46.275   5.031  1.00  0.00          Cl
ATOM   2826 CL2  DCM   440      36.854  44.180   5.961  1.00  0.00          Cl
ATOM   2827  LP1 DCM   440      34.146  47.595   5.439  1.00  0.00           H
ATOM   2828  LP2 DCM   440      37.659  43.566   7.251  1.00  0.00           H
ATOM   2829  C   DCM   441       3.311  80.696  77.361  1.00  0.00           C
ATOM   2830  H1  DCM   441       3.473  80.419  78.425  1.00  0.00           H
ATOM   2831  H2  DCM   441       2.939  79.850  76.743  1.00  0.00           H
ATOM   2832 CL1  DCM   441       4.867  81.288  76.690  1.00  0.00          Cl
ATOM   2833 CL2  DCM   441       2.062  81.955  77.224  1.00  0.00          Cl
ATOM   2834  LP1 DCM   441       6.288  81.830  76.078  1.00  0.00           H
ATOM   2835  LP2 DCM   441       0.911  83.117  77.098  1.00  0.00           H
ATOM   2836  C   DCM   442      74.121  82.994  42.205  1.00  0.00           C
ATOM   2837  H1  DCM   442      73.402  82.177  41.985  1.00  0.00           H
ATOM   2838  H2  DCM   442      75.073  82.852  41.650  1.00  0.00           H
ATOM   2839 CL1  DCM   442      74.312  83.311  43.965  1.00  0.00          Cl
ATOM   2840 CL2  DCM   442      73.263  84.347  41.601  1.00  0.00          Cl
ATOM   2841  LP1 DCM   442      74.485  83.600  45.570  1.00  0.00           H
ATOM   2842  LP2 DCM   442      72.441  85.642  41.022  1.00  0.00           H
ATOM   2843  C   DCM   443      73.911  43.535  97.725  1.00  0.00           C
ATOM   2844  H1  DCM   443      74.399  43.699  98.710  1.00  0.00           H
ATOM   2845  H2  DCM   443      74.068  44.414  97.065  1.00  0.00           H
ATOM   2846 CL1  DCM   443      72.161  43.135  97.737  1.00  0.00          Cl
ATOM   2847 CL2  DCM   443      74.802  42.172  96.955  1.00  0.00          Cl
ATOM   2848  LP1 DCM   443      70.563  42.769  97.747  1.00  0.00           H
ATOM   2849  LP2 DCM   443      75.612  40.931  96.253  1.00  0.00           H
ATOM   2850  C   DCM   444       9.512 104.669  63.718  1.00  0.00           C
ATOM   2851  H1  DCM   444       9.795 103.761  64.292  1.00  0.00           H
ATOM   2852  H2  DCM   444      10.082 104.812  62.775  1.00  0.00           H
ATOM   2853 CL1  DCM   444       9.782 105.974  64.883  1.00  0.00          Cl
ATOM   2854 CL2  DCM   444       7.846 104.782  63.365  1.00  0.00          Cl
ATOM   2855  LP1 DCM   444      10.032 107.183  65.962  1.00  0.00           H
ATOM   2856  LP2 DCM   444       6.245 104.891  63.025  1.00  0.00           H
ATOM   2857  C   DCM   445      26.579  87.925  36.717  1.00  0.00           C
ATOM   2858  H1  DCM   445      27.166  87.548  37.581  1.00  0.00           H
ATOM   2859  H2  DCM   445      27.161  88.736  36.230  1.00  0.00           H
ATOM   2860 CL1  DCM   445      24.957  88.466  37.381  1.00  0.00          Cl
ATOM   2861 CL2  DCM   445      26.429  86.635  35.461  1.00  0.00          Cl
ATOM   2862  LP1 DCM   445      23.507  88.951  37.975  1.00  0.00           H
ATOM   2863  LP2 DCM   445      26.293  85.464  34.321  1.00  0.00           H
ATOM   2864  C   DCM   446       1.432  48.327  81.745  1.00  0.00           C
ATOM   2865  H1  DCM   446       2.403  48.731  81.387  1.00  0.00           H
ATOM   2866  H2  DCM   446       1.596  47.662  82.619  1.00  0.00           H
ATOM   2867 CL1  DCM   446       0.952  47.285  80.375  1.00  0.00          Cl
ATOM   2868 CL2  DCM   446       0.145  49.525  82.059  1.00  0.00          Cl
ATOM   2869  LP1 DCM   446       0.512  46.329  79.118  1.00  0.00           H
ATOM   2870  LP2 DCM   446      -1.036  50.626  82.348  1.00  0.00           H
ATOM   2871  C   DCM   447       0.675  63.960  36.821  1.00  0.00           C
ATOM   2872  H1  DCM   447       1.104  62.950  36.994  1.00  0.00           H
ATOM   2873  H2  DCM   447      -0.307  63.892  36.305  1.00  0.00           H
ATOM   2874 CL1  DCM   447       1.801  64.928  35.676  1.00  0.00          Cl
ATOM   2875 CL2  DCM   447       0.354  64.816  38.307  1.00  0.00          Cl
ATOM   2876  LP1 DCM   447       2.786  65.775  34.675  1.00  0.00           H
ATOM   2877  LP2 DCM   447       0.053  65.621  39.704  1.00  0.00           H
ATOM   2878  C   DCM   448      17.701  20.466  44.252  1.00  0.00           C
ATOM   2879  H1  DCM   448      16.848  19.811  44.532  1.00  0.00           H
ATOM   2880  H2  DCM   448      18.245  20.240  43.310  1.00  0.00           H
ATOM   2881 CL1  DCM   448      18.950  20.212  45.533  1.00  0.00          Cl
ATOM   2882 CL2  DCM   448      17.202  22.162  44.274  1.00  0.00          Cl
ATOM   2883  LP1 DCM   448      20.083  19.983  46.695  1.00  0.00           H
ATOM   2884  LP2 DCM   448      16.739  23.735  44.294  1.00  0.00           H
ATOM   2885  C   DCM   449      75.048  79.352  80.616  1.00  0.00           C
ATOM   2886  H1  DCM   449      74.972  79.534  79.523  1.00  0.00           H
ATOM   2887  H2  DCM   449      75.667  80.130  81.113  1.00  0.00           H
ATOM   2888 CL1  DCM   449      75.290  77.590  80.890  1.00  0.00          Cl
ATOM   2889 CL2  DCM   449      73.419  79.578  81.109  1.00  0.00          Cl
ATOM   2890  LP1 DCM   449      75.511  75.984  81.139  1.00  0.00           H
ATOM   2891  LP2 DCM   449      71.863  79.795  81.579  1.00  0.00           H
ATOM   2892  C   DCM   450      88.332  64.662  44.573  1.00  0.00           C
ATOM   2893  H1  DCM   450      88.419  65.554  43.917  1.00  0.00           H
ATOM   2894  H2  DCM   450      88.057  64.980  45.601  1.00  0.00           H
ATOM   2895 CL1  DCM   450      90.009  63.954  44.770  1.00  0.00          Cl
ATOM   2896 CL2  DCM   450      87.179  63.402  43.954  1.00  0.00          Cl
ATOM   2897  LP1 DCM   450      91.511  63.320  44.947  1.00  0.00           H
ATOM   2898  LP2 DCM   450      86.139  62.264  43.395  1.00  0.00           H
ATOM   2899  C   DCM   451      56.049  49.069  32.362  1.00  0.00           C
ATOM   2900  H1  DCM   451      56.098  49.606  33.333  1.00  0.00           H
ATOM   2901  H2  DCM   451      56.524  48.071  32.254  1.00  0.00           H
ATOM   2902 CL1  DCM   451      56.743  50.042  31.038  1.00  0.00          Cl
ATOM   2903 CL2  DCM   451      54.290  48.855  31.985  1.00  0.00          Cl
ATOM   2904  LP1 DCM   451      57.382  50.937  29.821  1.00  0.00           H
ATOM   2905  LP2 DCM   451      52.698  48.662  31.643  1.00  0.00           H
ATOM   2906  C   DCM   452      92.427  35.026  14.054  1.00  0.00           C
ATOM   2907  H1  DCM   452      92.956  34.049  14.080  1.00  0.00           H
ATOM   2908  H2  DCM   452      91.695  35.085  13.220  1.00  0.00           H
ATOM   2909 CL1  DCM   452      93.579  36.397  13.672  1.00  0.00          Cl
ATOM   2910 CL2  DCM   452      91.374  35.303  15.425  1.00  0.00          Cl
ATOM   2911  LP1 DCM   452      94.611  37.625  13.330  1.00  0.00           H
ATOM   2912  LP2 DCM   452      90.387  35.563  16.709  1.00  0.00           H
ATOM   2913  C   DCM   453      80.291 107.749  94.588  1.00  0.00           C
ATOM   2914  H1  DCM   453      80.554 107.717  95.667  1.00  0.00           H
ATOM   2915  H2  DCM   453      80.752 108.658  94.145  1.00  0.00           H
ATOM   2916 CL1  DCM   453      78.534 107.668  94.290  1.00  0.00          Cl
ATOM   2917 CL2  DCM   453      80.974 106.287  93.847  1.00  0.00          Cl
ATOM   2918  LP1 DCM   453      76.919 107.594  94.015  1.00  0.00           H
ATOM   2919  LP2 DCM   453      81.604 104.937  93.163  1.00  0.00           H
ATOM   2920  C   DCM   454     104.211  99.567  72.726  1.00  0.00           C
ATOM   2921  H1  DCM   454     104.077  99.460  71.628  1.00  0.00           H
ATOM   2922  H2  DCM   454     104.992 100.308  73.001  1.00  0.00           H
ATOM   2923 CL1  DCM   454     104.682  98.082  73.521  1.00  0.00          Cl
ATOM   2924 CL2  DCM   454     102.756 100.357  73.419  1.00  0.00          Cl
ATOM   2925  LP1 DCM   454     105.124  96.689  74.266  1.00  0.00           H
ATOM   2926  LP2 DCM   454     101.427 101.080  74.053  1.00  0.00           H
ATOM   2927  C   DCM   455      13.178  89.871  73.256  1.00  0.00           C
ATOM   2928  H1  DCM   455      13.213  89.165  74.113  1.00  0.00           H
ATOM   2929  H2  DCM   455      14.169  90.304  73.001  1.00  0.00           H
ATOM   2930 CL1  DCM   455      12.093  91.212  73.766  1.00  0.00          Cl
ATOM   2931 CL2  DCM   455      12.637  88.984  71.794  1.00  0.00          Cl
ATOM   2932  LP1 DCM   455      11.104  92.435  74.231  1.00  0.00           H
ATOM   2933  LP2 DCM   455      12.142  88.173  70.458  1.00  0.00           H
ATOM   2934  C   DCM   456      53.542  38.003  63.332  1.00  0.00           C
ATOM   2935  H1  DCM   456      54.163  37.175  63.737  1.00  0.00           H
ATOM   2936  H2  DCM   456      52.474  37.897  63.619  1.00  0.00           H
ATOM   2937 CL1  DCM   456      53.679  38.051  61.549  1.00  0.00          Cl
ATOM   2938 CL2  DCM   456      54.172  39.551  63.996  1.00  0.00          Cl
ATOM   2939  LP1 DCM   456      53.805  38.095  59.915  1.00  0.00           H
ATOM   2940  LP2 DCM   456      54.747  40.962  64.601  1.00  0.00           H
ATOM   2941  C   DCM   457      53.660  57.845  74.145  1.00  0.00           C
ATOM   2942  H1  DCM   457      53.697  57.891  75.254  1.00  0.00           H
ATOM   2943  H2  DCM   457      54.077  56.868  73.818  1.00  0.00           H
ATOM   2944 CL1  DCM   457      54.679  59.166  73.454  1.00  0.00          Cl
ATOM   2945 CL2  DCM   457      51.947  57.989  73.702  1.00  0.00          Cl
ATOM   2946  LP1 DCM   457      55.605  60.366  72.827  1.00  0.00           H
ATOM   2947  LP2 DCM   457      50.364  58.123  73.292  1.00  0.00           H
ATOM   2948  C   DCM   458      66.100  86.121  87.620  1.00  0.00           C
ATOM   2949  H1  DCM   458      66.145  86.569  88.636  1.00  0.00           H
ATOM   2950  H2  DCM   458      66.357  85.042  87.694  1.00  0.00           H
ATOM   2951 CL1  DCM   458      67.236  87.046  86.608  1.00  0.00          Cl
ATOM   2952 CL2  DCM   458      64.452  86.525  86.924  1.00  0.00          Cl
ATOM   2953  LP1 DCM   458      68.282  87.897  85.675  1.00  0.00           H
ATOM   2954  LP2 DCM   458      62.979  86.886  86.300  1.00  0.00           H
ATOM   2955  C   DCM   459      48.980  57.469  66.439  1.00  0.00           C
ATOM   2956  H1  DCM   459      48.916  57.247  67.526  1.00  0.00           H
ATOM   2957  H2  DCM   459      48.035  57.264  65.892  1.00  0.00           H
ATOM   2958 CL1  DCM   459      50.203  56.322  65.872  1.00  0.00          Cl
ATOM   2959 CL2  DCM   459      49.446  59.199  66.166  1.00  0.00          Cl
ATOM   2960  LP1 DCM   459      51.336  55.258  65.347  1.00  0.00           H
ATOM   2961  LP2 DCM   459      49.868  60.765  65.920  1.00  0.00           H
ATOM   2962  C   DCM   460      62.531  38.810  33.182  1.00  0.00           C
ATOM   2963  H1  DCM   460      62.284  39.707  33.789  1.00  0.00           H
ATOM   2964  H2  DCM   460      63.282  38.171  33.695  1.00  0.00           H
ATOM   2965 CL1  DCM   460      63.438  39.563  31.855  1.00  0.00          Cl
ATOM   2966 CL2  DCM   460      61.086  37.839  32.697  1.00  0.00          Cl
ATOM   2967  LP1 DCM   460      64.277  40.259  30.630  1.00  0.00           H
ATOM   2968  LP2 DCM   460      59.774  36.959  32.257  1.00  0.00           H
ATOM   2969  C   DCM   461      53.733  20.486  21.887  1.00  0.00           C
ATOM   2970  H1  DCM   461      54.342  20.200  22.771  1.00  0.00           H
ATOM   2971  H2  DCM   461      52.727  20.037  22.030  1.00  0.00           H
ATOM   2972 CL1  DCM   461      54.392  19.557  20.476  1.00  0.00          Cl
ATOM   2973 CL2  DCM   461      53.424  22.268  21.616  1.00  0.00          Cl
ATOM   2974  LP1 DCM   461      54.988  18.716  19.200  1.00  0.00           H
ATOM   2975  LP2 DCM   461      53.147  23.866  21.372  1.00  0.00           H
ATOM   2976  C   DCM   462      30.201  52.560  82.571  1.00  0.00           C
ATOM   2977  H1  DCM   462      29.642  53.180  83.304  1.00  0.00           H
ATOM   2978  H2  DCM   462      29.617  52.623  81.627  1.00  0.00           H
ATOM   2979 CL1  DCM   462      30.175  50.896  83.248  1.00  0.00          Cl
ATOM   2980 CL2  DCM   462      31.860  53.284  82.344  1.00  0.00          Cl
ATOM   2981  LP1 DCM   462      30.151  49.378  83.867  1.00  0.00           H
ATOM   2982  LP2 DCM   462      33.352  53.935  82.141  1.00  0.00           H
ATOM   2983  C   DCM   463      83.925  85.209  11.770  1.00  0.00           C
ATOM   2984  H1  DCM   463      83.172  84.642  11.183  1.00  0.00           H
ATOM   2985  H2  DCM   463      84.788  85.248  11.072  1.00  0.00           H
ATOM   2986 CL1  DCM   463      84.233  84.316  13.287  1.00  0.00          Cl
ATOM   2987 CL2  DCM   463      83.290  86.843  12.064  1.00  0.00          Cl
ATOM   2988  LP1 DCM   463      84.515  83.497  14.679  1.00  0.00           H
ATOM   2989  LP2 DCM   463      82.704  88.350  12.334  1.00  0.00           H
ATOM   2990  C   DCM   464      70.462  65.162  17.131  1.00  0.00           C
ATOM   2991  H1  DCM   464      69.547  64.621  16.808  1.00  0.00           H
ATOM   2992  H2  DCM   464      70.298  66.226  17.404  1.00  0.00           H
ATOM   2993 CL1  DCM   464      71.709  65.007  15.795  1.00  0.00          Cl
ATOM   2994 CL2  DCM   464      71.026  64.221  18.544  1.00  0.00          Cl
ATOM   2995  LP1 DCM   464      72.824  64.868  14.601  1.00  0.00           H
ATOM   2996  LP2 DCM   464      71.543  63.359  19.840  1.00  0.00           H
ATOM   2997  C   DCM   465      27.346  79.908  53.362  1.00  0.00           C
ATOM   2998  H1  DCM   465      27.033  80.054  52.306  1.00  0.00           H
ATOM   2999  H2  DCM   465      27.743  80.837  53.823  1.00  0.00           H
ATOM   3000 CL1  DCM   465      28.483  78.597  53.270  1.00  0.00          Cl
ATOM   3001 CL2  DCM   465      25.838  79.379  54.218  1.00  0.00          Cl
ATOM   3002  LP1 DCM   465      29.556  77.359  53.183  1.00  0.00           H
ATOM   3003  LP2 DCM   465      24.473  78.900  54.993  1.00  0.00           H
ATOM   3004  C   DCM   466      95.682  17.161  65.331  1.00  0.00           C
ATOM   3005  H1  DCM   466      96.542  17.100  66.032  1.00  0.00           H
ATOM   3006  H2  DCM   466      95.127  18.123  65.350  1.00  0.00           H
ATOM   3007 CL1  DCM   466      94.560  15.761  65.714  1.00  0.00          Cl
ATOM   3008 CL2  DCM   466      96.403  17.072  63.682  1.00  0.00          Cl
ATOM   3009  LP1 DCM   466      93.557  14.510  66.056  1.00  0.00           H
ATOM   3010  LP2 DCM   466      97.060  16.991  62.181  1.00  0.00           H
ATOM   3011  C   DCM   467      42.349  17.976  74.191  1.00  0.00           C
ATOM   3012  H1  DCM   467      42.599  17.155  74.897  1.00  0.00           H
ATOM   3013  H2  DCM   467      43.293  18.465  73.869  1.00  0.00           H
ATOM   3014 CL1  DCM   467      41.439  19.256  74.939  1.00  0.00          Cl
ATOM   3015 CL2  DCM   467      41.552  17.454  72.687  1.00  0.00          Cl
ATOM   3016  LP1 DCM   467      40.581  20.463  75.645  1.00  0.00           H
ATOM   3017  LP2 DCM   467      40.818  16.974  71.302  1.00  0.00           H
ATOM   3018  C   DCM   468      37.056  58.602   1.168  1.00  0.00           C
ATOM   3019  H1  DCM   468      36.019  58.261   0.960  1.00  0.00           H
ATOM   3020  H2  DCM   468      37.746  58.229   0.381  1.00  0.00           H
ATOM   3021 CL1  DCM   468      37.682  57.761   2.624  1.00  0.00          Cl
ATOM   3022 CL2  DCM   468      37.161  60.402   1.321  1.00  0.00          Cl
ATOM   3023  LP1 DCM   468      38.254  56.993   3.956  1.00  0.00           H
ATOM   3024  LP2 DCM   468      37.257  62.033   1.459  1.00  0.00           H
ATOM   3025  C   DCM   469      54.222 104.525  49.555  1.00  0.00           C
ATOM   3026  H1  DCM   469      55.107 104.971  49.053  1.00  0.00           H
ATOM   3027  H2  DCM   469      54.103 105.027  50.539  1.00  0.00           H
ATOM   3028 CL1  DCM   469      54.579 102.747  49.720  1.00  0.00          Cl
ATOM   3029 CL2  DCM   469      52.693 104.741  48.679  1.00  0.00          Cl
ATOM   3030  LP1 DCM   469      54.900 101.145  49.869  1.00  0.00           H
ATOM   3031  LP2 DCM   469      51.281 104.942  47.869  1.00  0.00           H
ATOM   3032  C   DCM   470      93.461  42.703  84.952  1.00  0.00           C
ATOM   3033  H1  DCM   470      93.244  41.659  85.263  1.00  0.00           H
ATOM   3034  H2  DCM   470      93.403  43.277  85.901  1.00  0.00           H
ATOM   3035 CL1  DCM   470      92.230  43.334  83.864  1.00  0.00          Cl
ATOM   3036 CL2  DCM   470      95.063  42.692  84.109  1.00  0.00          Cl
ATOM   3037  LP1 DCM   470      91.083  43.923  82.850  1.00  0.00           H
ATOM   3038  LP2 DCM   470      96.515  42.681  83.346  1.00  0.00           H
ATOM   3039  C   DCM   471      12.012  52.191  52.293  1.00  0.00           C
ATOM   3040  H1  DCM   471      12.545  51.217  52.250  1.00  0.00           H
ATOM   3041  H2  DCM   471      12.121  52.766  53.237  1.00  0.00           H
ATOM   3042 CL1  DCM   471      10.315  51.839  52.069  1.00  0.00          Cl
ATOM   3043 CL2  DCM   471      12.633  53.160  50.918  1.00  0.00          Cl
ATOM   3044  LP1 DCM   471       8.722  51.509  51.859  1.00  0.00           H
ATOM   3045  LP2 DCM   471      13.200  54.047  49.661  1.00  0.00           H
ATOM   3046  C   DCM   472      72.744 109.966  62.574  1.00  0.00           C
ATOM   3047  H1  DCM   472      72.060 109.098  62.460  1.00  0.00           H
ATOM   3048  H2  DCM   472      73.343 109.937  63.509  1.00  0.00           H
ATOM   3049 CL1  DCM   472      71.928 111.502  62.519  1.00  0.00          Cl
ATOM   3050 CL2  DCM   472      73.899 109.994  61.240  1.00  0.00          Cl
ATOM   3051  LP1 DCM   472      71.159 112.949  62.468  1.00  0.00           H
ATOM   3052  LP2 DCM   472      74.973 110.020  60.000  1.00  0.00           H
ATOM   3053  C   DCM   473      36.875  62.195  63.409  1.00  0.00           C
ATOM   3054  H1  DCM   473      37.527  62.856  62.799  1.00  0.00           H
ATOM   3055  H2  DCM   473      36.955  61.189  62.944  1.00  0.00           H
ATOM   3056 CL1  DCM   473      35.241  62.882  63.202  1.00  0.00          Cl
ATOM   3057 CL2  DCM   473      37.312  62.235  65.127  1.00  0.00          Cl
ATOM   3058  LP1 DCM   473      33.740  63.514  63.011  1.00  0.00           H
ATOM   3059  LP2 DCM   473      37.717  62.272  66.716  1.00  0.00           H
ATOM   3060  C   DCM   474      89.849  87.615  86.940  1.00  0.00           C
ATOM   3061  H1  DCM   474      90.097  86.589  87.289  1.00  0.00           H
ATOM   3062  H2  DCM   474      90.287  88.329  87.669  1.00  0.00           H
ATOM   3063 CL1  DCM   474      88.144  87.765  86.778  1.00  0.00          Cl
ATOM   3064 CL2  DCM   474      90.721  87.890  85.353  1.00  0.00          Cl
ATOM   3065  LP1 DCM   474      86.518  87.908  86.624  1.00  0.00           H
ATOM   3066  LP2 DCM   474      91.501  88.136  83.932  1.00  0.00           H
ATOM   3067  C   DCM   475      89.705  94.084  53.402  1.00  0.00           C
ATOM   3068  H1  DCM   475      89.294  93.144  53.829  1.00  0.00           H
ATOM   3069  H2  DCM   475      90.136  93.978  52.384  1.00  0.00           H
ATOM   3070 CL1  DCM   475      91.112  94.570  54.430  1.00  0.00          Cl
ATOM   3071 CL2  DCM   475      88.603  95.500  53.368  1.00  0.00          Cl
ATOM   3072  LP1 DCM   475      92.387  95.011  55.362  1.00  0.00           H
ATOM   3073  LP2 DCM   475      87.596  96.794  53.336  1.00  0.00           H
ATOM   3074  C   DCM   476      97.859  83.524  47.280  1.00  0.00           C
ATOM   3075  H1  DCM   476      98.725  83.148  46.695  1.00  0.00           H
ATOM   3076  H2  DCM   476      97.222  84.046  46.534  1.00  0.00           H
ATOM   3077 CL1  DCM   476      98.369  84.680  48.539  1.00  0.00          Cl
ATOM   3078 CL2  DCM   476      97.038  82.138  47.964  1.00  0.00          Cl
ATOM   3079  LP1 DCM   476      98.838  85.743  49.696  1.00  0.00           H
ATOM   3080  LP2 DCM   476      96.269  80.839  48.605  1.00  0.00           H
ATOM   3081  C   DCM   477       8.200 106.011  72.450  1.00  0.00           C
ATOM   3082  H1  DCM   477       9.137 106.139  73.032  1.00  0.00           H
ATOM   3083  H2  DCM   477       7.511 105.457  73.123  1.00  0.00           H
ATOM   3084 CL1  DCM   477       8.570 105.131  70.888  1.00  0.00          Cl
ATOM   3085 CL2  DCM   477       7.633 107.623  72.117  1.00  0.00          Cl
ATOM   3086  LP1 DCM   477       8.901 104.342  69.488  1.00  0.00           H
ATOM   3087  LP2 DCM   477       7.099 109.141  71.803  1.00  0.00           H
ATOM   3088  C   DCM   478      31.381  33.268  77.692  1.00  0.00           C
ATOM   3089  H1  DCM   478      31.981  33.644  76.836  1.00  0.00           H
ATOM   3090  H2  DCM   478      30.302  33.086  77.495  1.00  0.00           H
ATOM   3091 CL1  DCM   478      31.668  34.413  79.105  1.00  0.00          Cl
ATOM   3092 CL2  DCM   478      32.103  31.692  78.123  1.00  0.00          Cl
ATOM   3093  LP1 DCM   478      31.924  35.433  80.364  1.00  0.00           H
ATOM   3094  LP2 DCM   478      32.767  30.245  78.518  1.00  0.00           H
ATOM   3095  C   DCM   479      89.546  71.858  20.745  1.00  0.00           C
ATOM   3096  H1  DCM   479      88.701  71.138  20.763  1.00  0.00           H
ATOM   3097  H2  DCM   479      89.664  72.494  21.649  1.00  0.00           H
ATOM   3098 CL1  DCM   479      89.314  72.867  19.294  1.00  0.00          Cl
ATOM   3099 CL2  DCM   479      91.067  70.968  20.543  1.00  0.00          Cl
ATOM   3100  LP1 DCM   479      89.100  73.794  17.958  1.00  0.00           H
ATOM   3101  LP2 DCM   479      92.473  70.144  20.356  1.00  0.00           H
ATOM   3102  C   DCM   480      28.428  23.483  66.847  1.00  0.00           C
ATOM   3103  H1  DCM   480      29.127  22.939  66.175  1.00  0.00           H
ATOM   3104  H2  DCM   480      27.409  23.332  66.430  1.00  0.00           H
ATOM   3105 CL1  DCM   480      28.856  25.193  66.829  1.00  0.00          Cl
ATOM   3106 CL2  DCM   480      28.551  22.794  68.483  1.00  0.00          Cl
ATOM   3107  LP1 DCM   480      29.255  26.784  66.813  1.00  0.00           H
ATOM   3108  LP2 DCM   480      28.664  22.159  69.991  1.00  0.00           H
ATOM   3109  C   DCM   481       0.427  70.231  33.189  1.00  0.00           C
ATOM   3110  H1  DCM   481       1.071  70.138  34.090  1.00  0.00           H
ATOM   3111  H2  DCM   481       0.821  70.817  32.331  1.00  0.00           H
ATOM   3112 CL1  DCM   481      -1.057  71.119  33.790  1.00  0.00          Cl
ATOM   3113 CL2  DCM   481      -0.109  68.648  32.582  1.00  0.00          Cl
ATOM   3114  LP1 DCM   481      -2.386  71.914  34.329  1.00  0.00           H
ATOM   3115  LP2 DCM   481      -0.604  67.188  32.022  1.00  0.00           H
ATOM   3116  C   DCM   482     101.331  78.326  83.338  1.00  0.00           C
ATOM   3117  H1  DCM   482     101.035  79.261  82.816  1.00  0.00           H
ATOM   3118  H2  DCM   482     100.503  77.976  83.991  1.00  0.00           H
ATOM   3119 CL1  DCM   482     102.720  78.794  84.276  1.00  0.00          Cl
ATOM   3120 CL2  DCM   482     101.852  77.105  82.114  1.00  0.00          Cl
ATOM   3121  LP1 DCM   482     104.029  79.236  85.160  1.00  0.00           H
ATOM   3122  LP2 DCM   482     102.325  75.996  81.002  1.00  0.00           H
ATOM   3123  C   DCM   483      82.072  91.843  55.891  1.00  0.00           C
ATOM   3124  H1  DCM   483      82.047  91.672  56.988  1.00  0.00           H
ATOM   3125  H2  DCM   483      82.073  92.896  55.536  1.00  0.00           H
ATOM   3126 CL1  DCM   483      80.786  90.893  55.123  1.00  0.00          Cl
ATOM   3127 CL2  DCM   483      83.578  91.168  55.383  1.00  0.00          Cl
ATOM   3128  LP1 DCM   483      79.597  90.014  54.413  1.00  0.00           H
ATOM   3129  LP2 DCM   483      85.008  90.527  54.902  1.00  0.00           H
ATOM   3130  C   DCM   484      49.264  98.089  93.455  1.00  0.00           C
ATOM   3131  H1  DCM   484      48.678  97.190  93.742  1.00  0.00           H
ATOM   3132  H2  DCM   484      49.887  97.854  92.565  1.00  0.00           H
ATOM   3133 CL1  DCM   484      50.477  98.653  94.655  1.00  0.00          Cl
ATOM   3134 CL2  DCM   484      48.202  99.501  93.063  1.00  0.00          Cl
ATOM   3135  LP1 DCM   484      51.584  99.168  95.751  1.00  0.00           H
ATOM   3136  LP2 DCM   484      47.239 100.780  92.709  1.00  0.00           H
ATOM   3137  C   DCM   485      62.526  41.791  42.423  1.00  0.00           C
ATOM   3138  H1  DCM   485      61.972  41.045  41.814  1.00  0.00           H
ATOM   3139  H2  DCM   485      62.557  41.501  43.495  1.00  0.00           H
ATOM   3140 CL1  DCM   485      61.743  43.385  42.263  1.00  0.00          Cl
ATOM   3141 CL2  DCM   485      64.254  41.748  41.908  1.00  0.00          Cl
ATOM   3142  LP1 DCM   485      61.023  44.851  42.116  1.00  0.00           H
ATOM   3143  LP2 DCM   485      65.825  41.710  41.439  1.00  0.00           H
ATOM   3144  C   DCM   486       1.252  18.304  37.285  1.00  0.00           C
ATOM   3145  H1  DCM   486       0.898  17.256  37.382  1.00  0.00           H
ATOM   3146  H2  DCM   486       1.597  18.674  36.295  1.00  0.00           H
ATOM   3147 CL1  DCM   486       2.686  18.528  38.291  1.00  0.00          Cl
ATOM   3148 CL2  DCM   486       0.000  19.382  37.930  1.00  0.00          Cl
ATOM   3149  LP1 DCM   486       4.017  18.736  39.226  1.00  0.00           H
ATOM   3150  LP2 DCM   486      -1.157  20.379  38.527  1.00  0.00           H
ATOM   3151  C   DCM   487      69.151  72.494  63.010  1.00  0.00           C
ATOM   3152  H1  DCM   487      68.783  71.475  63.254  1.00  0.00           H
ATOM   3153  H2  DCM   487      68.360  73.034  62.446  1.00  0.00           H
ATOM   3154 CL1  DCM   487      70.697  72.520  62.114  1.00  0.00          Cl
ATOM   3155 CL2  DCM   487      69.257  73.259  64.641  1.00  0.00          Cl
ATOM   3156  LP1 DCM   487      72.115  72.544  61.291  1.00  0.00           H
ATOM   3157  LP2 DCM   487      69.353  73.955  66.123  1.00  0.00           H
ATOM   3158  C   DCM   488      81.897  48.398  67.231  1.00  0.00           C
ATOM   3159  H1  DCM   488      82.685  49.181  67.207  1.00  0.00           H
ATOM   3160  H2  DCM   488      82.277  47.431  67.627  1.00  0.00           H
ATOM   3161 CL1  DCM   488      81.314  48.138  65.598  1.00  0.00          Cl
ATOM   3162 CL2  DCM   488      80.399  48.726  68.150  1.00  0.00          Cl
ATOM   3163  LP1 DCM   488      80.767  47.895  64.070  1.00  0.00           H
ATOM   3164  LP2 DCM   488      79.024  49.027  68.993  1.00  0.00           H
ATOM   3165  C   DCM   489      95.746  57.171  48.837  1.00  0.00           C
ATOM   3166  H1  DCM   489      95.508  56.225  49.367  1.00  0.00           H
ATOM   3167  H2  DCM   489      96.844  57.317  48.757  1.00  0.00           H
ATOM   3168 CL1  DCM   489      95.043  58.377  49.855  1.00  0.00          Cl
ATOM   3169 CL2  DCM   489      94.814  57.174  47.300  1.00  0.00          Cl
ATOM   3170  LP1 DCM   489      94.375  59.521  50.822  1.00  0.00           H
ATOM   3171  LP2 DCM   489      93.965  57.176  45.897  1.00  0.00           H
ATOM   3172  C   DCM   490      88.034  20.798  22.965  1.00  0.00           C
ATOM   3173  H1  DCM   490      88.983  20.223  23.020  1.00  0.00           H
ATOM   3174  H2  DCM   490      87.283  20.366  22.270  1.00  0.00           H
ATOM   3175 CL1  DCM   490      88.414  22.471  22.585  1.00  0.00          Cl
ATOM   3176 CL2  DCM   490      87.289  20.817  24.580  1.00  0.00          Cl
ATOM   3177  LP1 DCM   490      88.769  24.032  22.230  1.00  0.00           H
ATOM   3178  LP2 DCM   490      86.602  20.834  26.070  1.00  0.00           H
ATOM   3179  C   DCM   491      72.052  11.096  72.755  1.00  0.00           C
ATOM   3180  H1  DCM   491      71.793  12.017  73.321  1.00  0.00           H
ATOM   3181  H2  DCM   491      71.242  10.698  72.107  1.00  0.00           H
ATOM   3182 CL1  DCM   491      72.675   9.831  73.880  1.00  0.00          Cl
ATOM   3183 CL2  DCM   491      73.458  11.400  71.748  1.00  0.00          Cl
ATOM   3184  LP1 DCM   491      73.241   8.681  74.904  1.00  0.00           H
ATOM   3185  LP2 DCM   491      74.771  11.684  70.808  1.00  0.00           H
ATOM   3186  C   DCM   492      85.644   3.755  35.457  1.00  0.00           C
ATOM   3187  H1  DCM   492      86.056   4.083  36.436  1.00  0.00           H
ATOM   3188  H2  DCM   492      85.989   2.770  35.078  1.00  0.00           H
ATOM   3189 CL1  DCM   492      86.195   4.904  34.184  1.00  0.00          Cl
ATOM   3190 CL2  DCM   492      83.813   3.687  35.370  1.00  0.00          Cl
ATOM   3191  LP1 DCM   492      86.696   5.950  33.024  1.00  0.00           H
ATOM   3192  LP2 DCM   492      82.176   3.625  35.293  1.00  0.00           H
ATOM   3193  C   DCM   493      33.367  57.476 106.762  1.00  0.00           C
ATOM   3194  H1  DCM   493      32.444  57.562 107.373  1.00  0.00           H
ATOM   3195  H2  DCM   493      33.377  56.437 106.370  1.00  0.00           H
ATOM   3196 CL1  DCM   493      34.862  57.822 107.706  1.00  0.00          Cl
ATOM   3197 CL2  DCM   493      33.333  58.570 105.298  1.00  0.00          Cl
ATOM   3198  LP1 DCM   493      36.222  58.136 108.565  1.00  0.00           H
ATOM   3199  LP2 DCM   493      33.302  59.552 103.984  1.00  0.00           H
ATOM   3200  C   DCM   494      76.356 102.581 110.353  1.00  0.00           C
ATOM   3201  H1  DCM   494      75.636 102.673 111.194  1.00  0.00           H
ATOM   3202  H2  DCM   494      75.861 102.567 109.359  1.00  0.00           H
ATOM   3203 CL1  DCM   494      77.140 101.036 110.495  1.00  0.00          Cl
ATOM   3204 CL2  DCM   494      77.581 103.839 110.424  1.00  0.00          Cl
ATOM   3205  LP1 DCM   494      77.879  99.579 110.628  1.00  0.00           H
ATOM   3206  LP2 DCM   494      78.724 105.013 110.490  1.00  0.00           H
ATOM   3207  C   DCM   495      95.154  51.169  30.045  1.00  0.00           C
ATOM   3208  H1  DCM   495      95.375  50.440  29.236  1.00  0.00           H
ATOM   3209  H2  DCM   495      96.086  51.283  30.639  1.00  0.00           H
ATOM   3210 CL1  DCM   495      93.773  50.627  31.028  1.00  0.00          Cl
ATOM   3211 CL2  DCM   495      94.706  52.704  29.210  1.00  0.00          Cl
ATOM   3212  LP1 DCM   495      92.501  50.127  31.934  1.00  0.00           H
ATOM   3213  LP2 DCM   495      94.299  54.099  28.451  1.00  0.00           H
ATOM   3214  C   DCM   496      82.261  89.721  20.650  1.00  0.00           C
ATOM   3215  H1  DCM   496      82.696  88.741  20.941  1.00  0.00           H
ATOM   3216  H2  DCM   496      81.466  89.578  19.888  1.00  0.00           H
ATOM   3217 CL1  DCM   496      83.376  90.687  19.801  1.00  0.00          Cl
ATOM   3218 CL2  DCM   496      81.740  90.538  22.087  1.00  0.00          Cl
ATOM   3219  LP1 DCM   496      84.450  91.619  18.983  1.00  0.00           H
ATOM   3220  LP2 DCM   496      81.247  91.312  23.446  1.00  0.00           H
ATOM   3221  C   DCM   497       0.025 108.391  64.848  1.00  0.00           C
ATOM   3222  H1  DCM   497      -0.389 107.373  64.683  1.00  0.00           H
ATOM   3223  H2  DCM   497       1.064 108.389  64.454  1.00  0.00           H
ATOM   3224 CL1  DCM   497       0.320 108.721  66.577  1.00  0.00          Cl
ATOM   3225 CL2  DCM   497      -0.976 109.633  64.029  1.00  0.00          Cl
ATOM   3226  LP1 DCM   497       0.591 109.024  68.165  1.00  0.00           H
ATOM   3227  LP2 DCM   497      -1.891 110.769  63.281  1.00  0.00           H
ATOM   3228  C   DCM   498      21.233  85.607  73.012  1.00  0.00           C
ATOM   3229  H1  DCM   498      21.767  86.560  72.811  1.00  0.00           H
ATOM   3230  H2  DCM   498      21.910  84.876  73.504  1.00  0.00           H
ATOM   3231 CL1  DCM   498      20.483  84.876  71.534  1.00  0.00          Cl
ATOM   3232 CL2  DCM   498      20.014  86.156  74.165  1.00  0.00          Cl
ATOM   3233  LP1 DCM   498      19.804  84.214  70.196  1.00  0.00           H
ATOM   3234  LP2 DCM   498      18.882  86.667  75.237  1.00  0.00           H
ATOM   3235  C   DCM   499       8.808  43.038  63.544  1.00  0.00           C
ATOM   3236  H1  DCM   499       9.083  44.047  63.170  1.00  0.00           H
ATOM   3237  H2  DCM   499       8.798  42.947  64.652  1.00  0.00           H
ATOM   3238 CL1  DCM   499       9.929  41.830  62.811  1.00  0.00          Cl
ATOM   3239 CL2  DCM   499       7.196  42.701  62.893  1.00  0.00          Cl
ATOM   3240  LP1 DCM   499      10.948  40.732  62.145  1.00  0.00           H
ATOM   3241  LP2 DCM   499       5.703  42.389  62.290  1.00  0.00           H
ATOM   3242  C   DCM   500      11.997  55.568  81.544  1.00  0.00           C
ATOM   3243  H1  DCM   500      11.442  54.758  82.065  1.00  0.00           H
ATOM   3244  H2  DCM   500      12.222  55.164  80.534  1.00  0.00           H
ATOM   3245 CL1  DCM   500      13.498  55.885  82.394  1.00  0.00          Cl
ATOM   3246 CL2  DCM   500      11.056  57.073  81.385  1.00  0.00          Cl
ATOM   3247  LP1 DCM   500      14.902  56.181  83.188  1.00  0.00           H
ATOM   3248  LP2 DCM   500      10.190  58.458  81.238  1.00  0.00           H
ATOM   3249  C   DCM   501      82.235   0.140  71.147  1.00  0.00           C
ATOM   3250  H1  DCM   501      81.392  -0.128  70.475  1.00  0.00           H
ATOM   3251  H2  DCM   501      83.189  -0.243  70.724  1.00  0.00           H
ATOM   3252 CL1  DCM   501      82.092  -0.570  72.768  1.00  0.00          Cl
ATOM   3253 CL2  DCM   501      82.287   1.936  71.357  1.00  0.00          Cl
ATOM   3254  LP1 DCM   501      81.960  -1.226  74.266  1.00  0.00           H
ATOM   3255  LP2 DCM   501      82.333   3.564  71.547  1.00  0.00           H
ATOM   3256  C   DCM   502      55.196 102.057  17.629  1.00  0.00           C
ATOM   3257  H1  DCM   502      55.701 101.144  18.012  1.00  0.00           H
ATOM   3258  H2  DCM   502      54.553 102.614  18.344  1.00  0.00           H
ATOM   3259 CL1  DCM   502      54.029 101.604  16.382  1.00  0.00          Cl
ATOM   3260 CL2  DCM   502      56.501 103.174  16.962  1.00  0.00          Cl
ATOM   3261  LP1 DCM   502      52.946 101.184  15.225  1.00  0.00           H
ATOM   3262  LP2 DCM   502      57.663 104.168  16.368  1.00  0.00           H
ATOM   3263  C   DCM   503      30.547  56.580  66.538  1.00  0.00           C
ATOM   3264  H1  DCM   503      31.149  56.534  67.470  1.00  0.00           H
ATOM   3265  H2  DCM   503      29.486  56.424  66.830  1.00  0.00           H
ATOM   3266 CL1  DCM   503      31.060  55.306  65.466  1.00  0.00          Cl
ATOM   3267 CL2  DCM   503      30.815  58.167  65.770  1.00  0.00          Cl
ATOM   3268  LP1 DCM   503      31.544  54.107  64.457  1.00  0.00           H
ATOM   3269  LP2 DCM   503      31.061  59.627  65.064  1.00  0.00           H
ATOM   3270  C   DCM   504      46.175  70.704  31.247  1.00  0.00           C
ATOM   3271  H1  DCM   504      46.260  69.967  32.074  1.00  0.00           H
ATOM   3272  H2  DCM   504      46.068  71.711  31.704  1.00  0.00           H
ATOM   3273 CL1  DCM   504      44.718  70.230  30.233  1.00  0.00          Cl
ATOM   3274 CL2  DCM   504      47.736  70.711  30.333  1.00  0.00          Cl
ATOM   3275  LP1 DCM   504      43.418  69.807  29.328  1.00  0.00           H
ATOM   3276  LP2 DCM   504      49.152  70.717  29.505  1.00  0.00           H
ATOM   3277  C   DCM   505      86.574  13.114  58.938  1.00  0.00           C
ATOM   3278  H1  DCM   505      87.561  13.359  59.385  1.00  0.00           H
ATOM   3279  H2  DCM   505      86.032  14.005  58.556  1.00  0.00           H
ATOM   3280 CL1  DCM   505      85.652  12.375  60.226  1.00  0.00          Cl
ATOM   3281 CL2  DCM   505      86.694  11.899  57.600  1.00  0.00          Cl
ATOM   3282  LP1 DCM   505      84.787  11.681  61.435  1.00  0.00           H
ATOM   3283  LP2 DCM   505      86.802  10.798  56.389  1.00  0.00           H
ATOM   3284  C   DCM   506      98.845  44.542  34.461  1.00  0.00           C
ATOM   3285  H1  DCM   506      97.736  44.512  34.516  1.00  0.00           H
ATOM   3286  H2  DCM   506      99.354  43.721  35.010  1.00  0.00           H
ATOM   3287 CL1  DCM   506      99.404  46.173  34.883  1.00  0.00          Cl
ATOM   3288 CL2  DCM   506      99.336  44.273  32.750  1.00  0.00          Cl
ATOM   3289  LP1 DCM   506      99.921  47.679  35.274  1.00  0.00           H
ATOM   3290  LP2 DCM   506      99.783  44.027  31.191  1.00  0.00           H
ATOM   3291  C   DCM   507      65.010  74.183  63.209  1.00  0.00           C
ATOM   3292  H1  DCM   507      65.557  75.090  63.544  1.00  0.00           H
ATOM   3293  H2  DCM   507      64.985  74.048  62.107  1.00  0.00           H
ATOM   3294 CL1  DCM   507      63.363  74.164  63.797  1.00  0.00          Cl
ATOM   3295 CL2  DCM   507      65.875  72.821  63.954  1.00  0.00          Cl
ATOM   3296  LP1 DCM   507      61.819  74.146  64.349  1.00  0.00           H
ATOM   3297  LP2 DCM   507      66.673  71.564  64.641  1.00  0.00           H
ATOM   3298  C   DCM   508      10.809  29.826  82.144  1.00  0.00           C
ATOM   3299  H1  DCM   508       9.766  29.606  82.455  1.00  0.00           H
ATOM   3300  H2  DCM   508      11.515  29.631  82.979  1.00  0.00           H
ATOM   3301 CL1  DCM   508      10.932  31.537  81.592  1.00  0.00          Cl
ATOM   3302 CL2  DCM   508      11.227  28.793  80.776  1.00  0.00          Cl
ATOM   3303  LP1 DCM   508      11.043  33.095  81.090  1.00  0.00           H
ATOM   3304  LP2 DCM   508      11.615  27.833  79.504  1.00  0.00           H
ATOM   3305  C   DCM   509      98.115  55.883  40.395  1.00  0.00           C
ATOM   3306  H1  DCM   509      98.222  55.649  41.476  1.00  0.00           H
ATOM   3307  H2  DCM   509      97.313  55.293  39.903  1.00  0.00           H
ATOM   3308 CL1  DCM   509      99.570  55.614  39.402  1.00  0.00          Cl
ATOM   3309 CL2  DCM   509      97.593  57.598  40.319  1.00  0.00          Cl
ATOM   3310  LP1 DCM   509     100.910  55.367  38.488  1.00  0.00           H
ATOM   3311  LP2 DCM   509      97.115  59.165  40.249  1.00  0.00           H
ATOM   3312  C   DCM   510      72.850  51.008 102.633  1.00  0.00           C
ATOM   3313  H1  DCM   510      71.975  51.286 102.006  1.00  0.00           H
ATOM   3314  H2  DCM   510      72.577  50.580 103.621  1.00  0.00           H
ATOM   3315 CL1  DCM   510      73.743  52.567 102.917  1.00  0.00          Cl
ATOM   3316 CL2  DCM   510      73.904  49.858 101.689  1.00  0.00          Cl
ATOM   3317  LP1 DCM   510      74.549  53.972 103.173  1.00  0.00           H
ATOM   3318  LP2 DCM   510      74.852  48.824 100.841  1.00  0.00           H
ATOM   3319  C   DCM   511      87.728 102.485  90.359  1.00  0.00           C
ATOM   3320  H1  DCM   511      88.518 101.708  90.444  1.00  0.00           H
ATOM   3321  H2  DCM   511      87.989 103.263  89.610  1.00  0.00           H
ATOM   3322 CL1  DCM   511      87.628 103.271  91.953  1.00  0.00          Cl
ATOM   3323 CL2  DCM   511      86.149 101.737  90.085  1.00  0.00          Cl
ATOM   3324  LP1 DCM   511      87.535 103.995  93.421  1.00  0.00           H
ATOM   3325  LP2 DCM   511      84.685 101.043  89.831  1.00  0.00           H
ATOM   3326  C   DCM   512      75.138  19.958  23.127  1.00  0.00           C
ATOM   3327  H1  DCM   512      74.158  20.468  23.246  1.00  0.00           H
ATOM   3328  H2  DCM   512      75.570  20.120  22.116  1.00  0.00           H
ATOM   3329 CL1  DCM   512      74.892  18.217  23.292  1.00  0.00          Cl
ATOM   3330 CL2  DCM   512      76.270  20.534  24.340  1.00  0.00          Cl
ATOM   3331  LP1 DCM   512      74.663  16.600  23.446  1.00  0.00           H
ATOM   3332  LP2 DCM   512      77.328  21.073  25.472  1.00  0.00           H
ATOM   3333  C   DCM   513      40.942   7.367  99.727  1.00  0.00           C
ATOM   3334  H1  DCM   513      41.167   6.537  99.025  1.00  0.00           H
ATOM   3335  H2  DCM   513      41.267   8.355  99.334  1.00  0.00           H
ATOM   3336 CL1  DCM   513      41.986   7.139 101.164  1.00  0.00          Cl
ATOM   3337 CL2  DCM   513      39.245   7.277 100.213  1.00  0.00          Cl
ATOM   3338  LP1 DCM   513      42.941   6.930 102.481  1.00  0.00           H
ATOM   3339  LP2 DCM   513      37.670   7.194 100.664  1.00  0.00           H
ATOM   3340  C   DCM   514      78.796  49.538  31.391  1.00  0.00           C
ATOM   3341  H1  DCM   514      79.458  50.296  31.862  1.00  0.00           H
ATOM   3342  H2  DCM   514      78.120  49.953  30.613  1.00  0.00           H
ATOM   3343 CL1  DCM   514      77.805  48.980  32.773  1.00  0.00          Cl
ATOM   3344 CL2  DCM   514      79.686  48.069  30.792  1.00  0.00          Cl
ATOM   3345  LP1 DCM   514      76.898  48.468  34.040  1.00  0.00           H
ATOM   3346  LP2 DCM   514      80.488  46.745  30.253  1.00  0.00           H
ATOM   3347  C   DCM   515      92.483  18.221 100.007  1.00  0.00           C
ATOM   3348  H1  DCM   515      93.171  19.066  99.790  1.00  0.00           H
ATOM   3349  H2  DCM   515      93.034  17.431 100.560  1.00  0.00           H
ATOM   3350 CL1  DCM   515      91.804  17.560  98.576  1.00  0.00          Cl
ATOM   3351 CL2  DCM   515      91.058  18.895 100.888  1.00  0.00          Cl
ATOM   3352  LP1 DCM   515      91.155  16.927  97.209  1.00  0.00           H
ATOM   3353  LP2 DCM   515      89.764  19.507 101.689  1.00  0.00           H
ATOM   3354  C   DCM   516      43.501  83.831  27.545  1.00  0.00           C
ATOM   3355  H1  DCM   516      43.458  84.437  26.615  1.00  0.00           H
ATOM   3356  H2  DCM   516      44.232  82.999  27.447  1.00  0.00           H
ATOM   3357 CL1  DCM   516      41.884  83.190  27.861  1.00  0.00          Cl
ATOM   3358 CL2  DCM   516      43.979  85.017  28.741  1.00  0.00          Cl
ATOM   3359  LP1 DCM   516      40.384  82.595  28.155  1.00  0.00           H
ATOM   3360  LP2 DCM   516      44.426  86.128  29.862  1.00  0.00           H
ATOM   3361  C   DCM   517       0.413  98.469  50.275  1.00  0.00           C
ATOM   3362  H1  DCM   517       1.482  98.219  50.106  1.00  0.00           H
ATOM   3363  H2  DCM   517      -0.174  97.681  49.755  1.00  0.00           H
ATOM   3364 CL1  DCM   517       0.119 100.007  49.490  1.00  0.00          Cl
ATOM   3365 CL2  DCM   517      -0.053  98.588  52.024  1.00  0.00          Cl
ATOM   3366  LP1 DCM   517      -0.155 101.448  48.755  1.00  0.00           H
ATOM   3367  LP2 DCM   517      -0.473  98.697  53.606  1.00  0.00           H
ATOM   3368  C   DCM   518      51.305  55.730  13.692  1.00  0.00           C
ATOM   3369  H1  DCM   518      51.151  56.145  12.673  1.00  0.00           H
ATOM   3370  H2  DCM   518      51.328  54.620  13.706  1.00  0.00           H
ATOM   3371 CL1  DCM   518      49.866  56.318  14.553  1.00  0.00          Cl
ATOM   3372 CL2  DCM   518      52.725  56.452  14.550  1.00  0.00          Cl
ATOM   3373  LP1 DCM   518      48.538  56.860  15.347  1.00  0.00           H
ATOM   3374  LP2 DCM   518      54.012  57.106  15.328  1.00  0.00           H
ATOM   3375  C   DCM   519     105.159 109.211  70.770  1.00  0.00           C
ATOM   3376  H1  DCM   519     104.887 109.765  71.693  1.00  0.00           H
ATOM   3377  H2  DCM   519     105.498 108.199  71.080  1.00  0.00           H
ATOM   3378 CL1  DCM   519     106.524 110.022  69.985  1.00  0.00          Cl
ATOM   3379 CL2  DCM   519     103.881 109.179  69.505  1.00  0.00          Cl
ATOM   3380  LP1 DCM   519     107.788 110.773  69.258  1.00  0.00           H
ATOM   3381  LP2 DCM   519     102.716 109.150  68.352  1.00  0.00           H
ATOM   3382  C   DCM   520      18.809  12.686  73.700  1.00  0.00           C
ATOM   3383  H1  DCM   520      18.377  11.698  73.435  1.00  0.00           H
ATOM   3384  H2  DCM   520      18.224  12.905  74.619  1.00  0.00           H
ATOM   3385 CL1  DCM   520      18.652  13.942  72.424  1.00  0.00          Cl
ATOM   3386 CL2  DCM   520      20.486  12.430  73.984  1.00  0.00          Cl
ATOM   3387  LP1 DCM   520      18.510  15.089  71.260  1.00  0.00           H
ATOM   3388  LP2 DCM   520      22.085  12.186  74.255  1.00  0.00           H
ATOM   3389  C   DCM   521      66.364  73.990  75.534  1.00  0.00           C
ATOM   3390  H1  DCM   521      66.536  75.050  75.820  1.00  0.00           H
ATOM   3391  H2  DCM   521      67.339  73.458  75.536  1.00  0.00           H
ATOM   3392 CL1  DCM   521      65.689  73.906  73.938  1.00  0.00          Cl
ATOM   3393 CL2  DCM   521      65.193  73.179  76.615  1.00  0.00          Cl
ATOM   3394  LP1 DCM   521      65.050  73.825  72.430  1.00  0.00           H
ATOM   3395  LP2 DCM   521      64.118  72.435  77.606  1.00  0.00           H
ATOM   3396  C   DCM   522      23.658  65.355  29.910  1.00  0.00           C
ATOM   3397  H1  DCM   522      24.200  65.275  28.944  1.00  0.00           H
ATOM   3398  H2  DCM   522      23.998  66.219  30.520  1.00  0.00           H
ATOM   3399 CL1  DCM   522      23.847  63.736  30.738  1.00  0.00          Cl
ATOM   3400 CL2  DCM   522      21.994  65.763  29.660  1.00  0.00          Cl
ATOM   3401  LP1 DCM   522      24.017  62.283  31.481  1.00  0.00           H
ATOM   3402  LP2 DCM   522      20.418  66.150  29.422  1.00  0.00           H
ATOM   3403  C   DCM   523      89.974  72.047  93.912  1.00  0.00           C
ATOM   3404  H1  DCM   523      89.341  71.985  94.823  1.00  0.00           H
ATOM   3405  H2  DCM   523      89.983  71.020  93.489  1.00  0.00           H
ATOM   3406 CL1  DCM   523      91.548  72.887  94.432  1.00  0.00          Cl
ATOM   3407 CL2  DCM   523      89.114  73.199  92.725  1.00  0.00          Cl
ATOM   3408  LP1 DCM   523      92.937  73.629  94.891  1.00  0.00           H
ATOM   3409  LP2 DCM   523      88.357  74.212  91.681  1.00  0.00           H
ATOM   3410  C   DCM   524      65.281  94.640  66.638  1.00  0.00           C
ATOM   3411  H1  DCM   524      66.239  94.086  66.739  1.00  0.00           H
ATOM   3412  H2  DCM   524      64.874  94.792  67.661  1.00  0.00           H
ATOM   3413 CL1  DCM   524      64.125  93.821  65.537  1.00  0.00          Cl
ATOM   3414 CL2  DCM   524      65.747  96.242  65.969  1.00  0.00          Cl
ATOM   3415  LP1 DCM   524      63.069  93.073  64.531  1.00  0.00           H
ATOM   3416  LP2 DCM   524      66.172  97.703  65.358  1.00  0.00           H
ATOM   3417  C   DCM   525      70.942   4.799  11.653  1.00  0.00           C
ATOM   3418  H1  DCM   525      71.889   4.235  11.512  1.00  0.00           H
ATOM   3419  H2  DCM   525      71.087   5.810  12.089  1.00  0.00           H
ATOM   3420 CL1  DCM   525      69.808   3.831  12.779  1.00  0.00          Cl
ATOM   3421 CL2  DCM   525      70.117   4.908  10.102  1.00  0.00          Cl
ATOM   3422  LP1 DCM   525      68.812   2.982  13.768  1.00  0.00           H
ATOM   3423  LP2 DCM   525      69.349   5.010   8.656  1.00  0.00           H
ATOM   3424  C   DCM   526      33.318  60.199   4.425  1.00  0.00           C
ATOM   3425  H1  DCM   526      33.583  60.898   3.604  1.00  0.00           H
ATOM   3426  H2  DCM   526      32.217  60.117   4.555  1.00  0.00           H
ATOM   3427 CL1  DCM   526      34.238  60.712   5.834  1.00  0.00          Cl
ATOM   3428 CL2  DCM   526      33.916  58.578   3.904  1.00  0.00          Cl
ATOM   3429  LP1 DCM   526      35.096  61.190   7.147  1.00  0.00           H
ATOM   3430  LP2 DCM   526      34.459  57.105   3.430  1.00  0.00           H
ATOM   3431  C   DCM   527      72.129  80.691  51.959  1.00  0.00           C
ATOM   3432  H1  DCM   527      72.156  79.974  52.808  1.00  0.00           H
ATOM   3433  H2  DCM   527      71.295  80.564  51.235  1.00  0.00           H
ATOM   3434 CL1  DCM   527      73.702  80.618  51.079  1.00  0.00          Cl
ATOM   3435 CL2  DCM   527      71.943  82.328  52.538  1.00  0.00          Cl
ATOM   3436  LP1 DCM   527      75.132  80.552  50.279  1.00  0.00           H
ATOM   3437  LP2 DCM   527      71.769  83.865  53.082  1.00  0.00           H
ATOM   3438  C   DCM   528      72.607  89.808  37.591  1.00  0.00           C
ATOM   3439  H1  DCM   528      71.922  89.809  36.717  1.00  0.00           H
ATOM   3440  H2  DCM   528      72.327  89.143  38.436  1.00  0.00           H
ATOM   3441 CL1  DCM   528      72.650  91.349  38.336  1.00  0.00          Cl
ATOM   3442 CL2  DCM   528      74.251  89.399  37.142  1.00  0.00          Cl
ATOM   3443  LP1 DCM   528      72.691  92.826  39.049  1.00  0.00           H
ATOM   3444  LP2 DCM   528      75.789  89.017  36.722  1.00  0.00           H
ATOM   3445  C   DCM   529      28.868  22.022  89.878  1.00  0.00           C
ATOM   3446  H1  DCM   529      29.801  22.318  89.352  1.00  0.00           H
ATOM   3447  H2  DCM   529      28.238  21.429  89.181  1.00  0.00           H
ATOM   3448 CL1  DCM   529      27.873  23.417  90.579  1.00  0.00          Cl
ATOM   3449 CL2  DCM   529      29.184  20.939  91.294  1.00  0.00          Cl
ATOM   3450  LP1 DCM   529      26.992  24.652  91.201  1.00  0.00           H
ATOM   3451  LP2 DCM   529      29.471  19.959  92.577  1.00  0.00           H
ATOM   3452  C   DCM   530      76.546  65.902  78.833  1.00  0.00           C
ATOM   3453  H1  DCM   530      75.579  66.345  78.514  1.00  0.00           H
ATOM   3454  H2  DCM   530      76.515  65.645  79.914  1.00  0.00           H
ATOM   3455 CL1  DCM   530      77.924  66.981  78.497  1.00  0.00          Cl
ATOM   3456 CL2  DCM   530      76.654  64.387  77.898  1.00  0.00          Cl
ATOM   3457  LP1 DCM   530      79.192  67.974  78.188  1.00  0.00           H
ATOM   3458  LP2 DCM   530      76.754  62.994  77.038  1.00  0.00           H
ATOM   3459  C   DCM   531      73.416  47.336  47.870  1.00  0.00           C
ATOM   3460  H1  DCM   531      73.200  48.263  47.297  1.00  0.00           H
ATOM   3461  H2  DCM   531      72.490  46.724  47.839  1.00  0.00           H
ATOM   3462 CL1  DCM   531      73.749  47.578  49.610  1.00  0.00          Cl
ATOM   3463 CL2  DCM   531      74.744  46.416  47.124  1.00  0.00          Cl
ATOM   3464  LP1 DCM   531      74.055  47.801  51.206  1.00  0.00           H
ATOM   3465  LP2 DCM   531      75.967  45.568  46.436  1.00  0.00           H
ATOM   3466  C   DCM   532      70.569  34.886  36.301  1.00  0.00           C
ATOM   3467  H1  DCM   532      70.947  33.859  36.490  1.00  0.00           H
ATOM   3468  H2  DCM   532      70.459  35.434  37.261  1.00  0.00           H
ATOM   3469 CL1  DCM   532      68.994  34.905  35.444  1.00  0.00          Cl
ATOM   3470 CL2  DCM   532      71.694  35.741  35.213  1.00  0.00          Cl
ATOM   3471  LP1 DCM   532      67.554  34.921  34.661  1.00  0.00           H
ATOM   3472  LP2 DCM   532      72.729  36.527  34.213  1.00  0.00           H
ATOM   3473  C   DCM   533       5.704  65.962  31.082  1.00  0.00           C
ATOM   3474  H1  DCM   533       5.771  64.938  30.657  1.00  0.00           H
ATOM   3475  H2  DCM   533       6.660  66.472  31.328  1.00  0.00           H
ATOM   3476 CL1  DCM   533       4.826  66.075  32.578  1.00  0.00          Cl
ATOM   3477 CL2  DCM   533       4.833  66.954  29.825  1.00  0.00          Cl
ATOM   3478  LP1 DCM   533       3.998  66.180  33.990  1.00  0.00           H
ATOM   3479  LP2 DCM   533       4.050  67.846  28.693  1.00  0.00           H
ATOM   3480  C   DCM   534      44.945  33.261  37.992  1.00  0.00           C
ATOM   3481  H1  DCM   534      44.078  32.588  37.818  1.00  0.00           H
ATOM   3482  H2  DCM   534      44.604  34.011  38.738  1.00  0.00           H
ATOM   3483 CL1  DCM   534      45.534  34.088  36.507  1.00  0.00          Cl
ATOM   3484 CL2  DCM   534      46.240  32.320  38.798  1.00  0.00          Cl
ATOM   3485  LP1 DCM   534      46.072  34.842  35.153  1.00  0.00           H
ATOM   3486  LP2 DCM   534      47.426  31.459  39.535  1.00  0.00           H
ATOM   3487  C   DCM   535      41.819  27.464  53.609  1.00  0.00           C
ATOM   3488  H1  DCM   535      42.751  27.259  54.178  1.00  0.00           H
ATOM   3489  H2  DCM   535      41.965  27.308  52.519  1.00  0.00           H
ATOM   3490 CL1  DCM   535      41.303  29.139  53.786  1.00  0.00          Cl
ATOM   3491 CL2  DCM   535      40.481  26.433  54.377  1.00  0.00          Cl
ATOM   3492  LP1 DCM   535      40.822  30.698  53.951  1.00  0.00           H
ATOM   3493  LP2 DCM   535      39.299  25.522  55.056  1.00  0.00           H
ATOM   3494  C   DCM   536      82.191  12.173  24.093  1.00  0.00           C
ATOM   3495  H1  DCM   536      81.457  12.448  23.306  1.00  0.00           H
ATOM   3496  H2  DCM   536      82.162  13.030  24.801  1.00  0.00           H
ATOM   3497 CL1  DCM   536      83.858  12.196  23.440  1.00  0.00          Cl
ATOM   3498 CL2  DCM   536      81.722  10.636  24.923  1.00  0.00          Cl
ATOM   3499  LP1 DCM   536      85.385  12.217  22.842  1.00  0.00           H
ATOM   3500  LP2 DCM   536      81.296   9.242  25.675  1.00  0.00           H
ATOM   3501  C   DCM   537     110.763  24.985  35.323  1.00  0.00           C
ATOM   3502  H1  DCM   537     109.897  25.368  34.743  1.00  0.00           H
ATOM   3503  H2  DCM   537     110.660  23.954  35.723  1.00  0.00           H
ATOM   3504 CL1  DCM   537     110.967  26.114  36.678  1.00  0.00          Cl
ATOM   3505 CL2  DCM   537     112.125  25.006  34.175  1.00  0.00          Cl
ATOM   3506  LP1 DCM   537     111.155  27.157  37.930  1.00  0.00           H
ATOM   3507  LP2 DCM   537     113.380  25.026  33.118  1.00  0.00           H
ATOM   3508  C   DCM   538      67.458  80.365  78.904  1.00  0.00           C
ATOM   3509  H1  DCM   538      67.086  79.332  78.734  1.00  0.00           H
ATOM   3510  H2  DCM   538      67.163  81.048  78.079  1.00  0.00           H
ATOM   3511 CL1  DCM   538      69.158  80.346  78.895  1.00  0.00          Cl
ATOM   3512 CL2  DCM   538      67.031  80.882  80.539  1.00  0.00          Cl
ATOM   3513  LP1 DCM   538      70.798  80.327  78.886  1.00  0.00           H
ATOM   3514  LP2 DCM   538      66.634  81.361  82.057  1.00  0.00           H
ATOM   3515  C   DCM   539      25.353  52.814  73.324  1.00  0.00           C
ATOM   3516  H1  DCM   539      25.584  53.619  72.594  1.00  0.00           H
ATOM   3517  H2  DCM   539      24.409  52.256  73.148  1.00  0.00           H
ATOM   3518 CL1  DCM   539      25.359  53.328  75.043  1.00  0.00          Cl
ATOM   3519 CL2  DCM   539      26.622  51.613  73.105  1.00  0.00          Cl
ATOM   3520  LP1 DCM   539      25.363  53.797  76.614  1.00  0.00           H
ATOM   3521  LP2 DCM   539      27.804  50.494  72.900  1.00  0.00           H
ATOM   3522  C   DCM   540      68.598 108.376 104.084  1.00  0.00           C
ATOM   3523  H1  DCM   540      69.250 109.025 104.707  1.00  0.00           H
ATOM   3524  H2  DCM   540      69.108 107.751 103.321  1.00  0.00           H
ATOM   3525 CL1  DCM   540      67.484 109.407 103.093  1.00  0.00          Cl
ATOM   3526 CL2  DCM   540      67.626 107.340 105.101  1.00  0.00          Cl
ATOM   3527  LP1 DCM   540      66.477 110.339 102.196  1.00  0.00           H
ATOM   3528  LP2 DCM   540      66.714 106.366 106.055  1.00  0.00           H
ATOM   3529  C   DCM   541      28.164  67.386  10.962  1.00  0.00           C
ATOM   3530  H1  DCM   541      29.072  67.049  11.506  1.00  0.00           H
ATOM   3531  H2  DCM   541      27.393  66.589  10.899  1.00  0.00           H
ATOM   3532 CL1  DCM   541      28.629  67.687   9.260  1.00  0.00          Cl
ATOM   3533 CL2  DCM   541      27.383  68.773  11.809  1.00  0.00          Cl
ATOM   3534  LP1 DCM   541      29.056  67.963   7.701  1.00  0.00           H
ATOM   3535  LP2 DCM   541      26.672  70.034  12.580  1.00  0.00           H
ATOM   3536  C   DCM   542      30.687   0.359  58.088  1.00  0.00           C
ATOM   3537  H1  DCM   542      30.280  -0.595  57.690  1.00  0.00           H
ATOM   3538  H2  DCM   542      30.479   0.552  59.162  1.00  0.00           H
ATOM   3539 CL1  DCM   542      29.940   1.564  57.061  1.00  0.00          Cl
ATOM   3540 CL2  DCM   542      32.401   0.473  57.725  1.00  0.00          Cl
ATOM   3541  LP1 DCM   542      29.241   2.693  56.099  1.00  0.00           H
ATOM   3542  LP2 DCM   542      34.002   0.580  57.386  1.00  0.00           H
ATOM   3543  C   DCM   543      70.992 109.638  19.859  1.00  0.00           C
ATOM   3544  H1  DCM   543      71.541 109.041  19.100  1.00  0.00           H
ATOM   3545  H2  DCM   543      70.293 110.340  19.355  1.00  0.00           H
ATOM   3546 CL1  DCM   543      72.008 110.671  20.871  1.00  0.00          Cl
ATOM   3547 CL2  DCM   543      70.081 108.397  20.867  1.00  0.00          Cl
ATOM   3548  LP1 DCM   543      72.952 111.629  21.810  1.00  0.00           H
ATOM   3549  LP2 DCM   543      69.270 107.290  21.765  1.00  0.00           H
ATOM   3550  C   DCM   544      49.504   7.641  90.469  1.00  0.00           C
ATOM   3551  H1  DCM   544      50.403   8.253  90.695  1.00  0.00           H
ATOM   3552  H2  DCM   544      49.253   6.862  91.221  1.00  0.00           H
ATOM   3553 CL1  DCM   544      49.716   6.773  88.932  1.00  0.00          Cl
ATOM   3554 CL2  DCM   544      48.115   8.737  90.404  1.00  0.00          Cl
ATOM   3555  LP1 DCM   544      49.911   5.973  87.514  1.00  0.00           H
ATOM   3556  LP2 DCM   544      46.828   9.751  90.343  1.00  0.00           H
ATOM   3557  C   DCM   545     107.692  43.586  65.739  1.00  0.00           C
ATOM   3558  H1  DCM   545     107.746  44.303  66.586  1.00  0.00           H
ATOM   3559  H2  DCM   545     106.718  43.056  65.804  1.00  0.00           H
ATOM   3560 CL1  DCM   545     109.107  42.447  66.030  1.00  0.00          Cl
ATOM   3561 CL2  DCM   545     107.848  44.403  64.172  1.00  0.00          Cl
ATOM   3562  LP1 DCM   545     110.368  41.432  66.289  1.00  0.00           H
ATOM   3563  LP2 DCM   545     107.992  45.158  62.723  1.00  0.00           H
ATOM   3564  C   DCM   546      10.963  57.108 107.092  1.00  0.00           C
ATOM   3565  H1  DCM   546      10.411  56.962 106.139  1.00  0.00           H
ATOM   3566  H2  DCM   546      10.449  57.866 107.721  1.00  0.00           H
ATOM   3567 CL1  DCM   546      12.668  57.725 106.721  1.00  0.00          Cl
ATOM   3568 CL2  DCM   546      11.049  55.556 107.916  1.00  0.00          Cl
ATOM   3569  LP1 DCM   546      14.178  58.271 106.392  1.00  0.00           H
ATOM   3570  LP2 DCM   546      11.129  54.109 108.684  1.00  0.00           H
ATOM   3571  C   DCM   547      96.432  81.752  58.206  1.00  0.00           C
ATOM   3572  H1  DCM   547      97.502  82.037  58.300  1.00  0.00           H
ATOM   3573  H2  DCM   547      95.993  81.859  57.191  1.00  0.00           H
ATOM   3574 CL1  DCM   547      95.556  82.980  59.160  1.00  0.00          Cl
ATOM   3575 CL2  DCM   547      96.126  80.117  58.857  1.00  0.00          Cl
ATOM   3576  LP1 DCM   547      94.752  84.108  60.036  1.00  0.00           H
ATOM   3577  LP2 DCM   547      95.845  78.616  59.455  1.00  0.00           H
ATOM   3578  C   DCM   548       8.227 101.111  57.012  1.00  0.00           C
ATOM   3579  H1  DCM   548       9.197 101.040  56.473  1.00  0.00           H
ATOM   3580  H2  DCM   548       8.335 100.784  58.068  1.00  0.00           H
ATOM   3581 CL1  DCM   548       6.924 100.159  56.215  1.00  0.00          Cl
ATOM   3582 CL2  DCM   548       7.821 102.829  57.129  1.00  0.00          Cl
ATOM   3583  LP1 DCM   548       5.736  99.292  55.490  1.00  0.00           H
ATOM   3584  LP2 DCM   548       7.444 104.421  57.238  1.00  0.00           H
ATOM   3585  C   DCM   549      18.495   1.024  66.322  1.00  0.00           C
ATOM   3586  H1  DCM   549      18.552   0.347  65.443  1.00  0.00           H
ATOM   3587  H2  DCM   549      17.838   1.870  66.028  1.00  0.00           H
ATOM   3588 CL1  DCM   549      20.159   1.668  66.574  1.00  0.00          Cl
ATOM   3589 CL2  DCM   549      17.924   0.051  67.709  1.00  0.00          Cl
ATOM   3590  LP1 DCM   549      21.673   2.255  66.803  1.00  0.00           H
ATOM   3591  LP2 DCM   549      17.400  -0.842  68.982  1.00  0.00           H
ATOM   3592  C   DCM   550      68.602  60.291 110.550  1.00  0.00           C
ATOM   3593  H1  DCM   550      68.812  60.939 109.672  1.00  0.00           H
ATOM   3594  H2  DCM   550      69.562  59.825 110.859  1.00  0.00           H
ATOM   3595 CL1  DCM   550      67.620  58.928 109.963  1.00  0.00          Cl
ATOM   3596 CL2  DCM   550      67.792  61.152 111.971  1.00  0.00          Cl
ATOM   3597  LP1 DCM   550      66.716  57.671 109.422  1.00  0.00           H
ATOM   3598  LP2 DCM   550      67.074  61.915 113.232  1.00  0.00           H
ATOM   3599  C   DCM   551      24.476  14.990  39.245  1.00  0.00           C
ATOM   3600  H1  DCM   551      24.078  16.028  39.259  1.00  0.00           H
ATOM   3601  H2  DCM   551      24.673  14.606  38.221  1.00  0.00           H
ATOM   3602 CL1  DCM   551      23.208  14.155  40.183  1.00  0.00          Cl
ATOM   3603 CL2  DCM   551      26.101  14.831  39.975  1.00  0.00          Cl
ATOM   3604  LP1 DCM   551      22.044  13.387  41.046  1.00  0.00           H
ATOM   3605  LP2 DCM   551      27.591  14.685  40.644  1.00  0.00           H
ATOM   3606  C   DCM   552      56.087  71.404  70.275  1.00  0.00           C
ATOM   3607  H1  DCM   552      57.152  71.394  69.960  1.00  0.00           H
ATOM   3608  H2  DCM   552      55.904  71.071  71.319  1.00  0.00           H
ATOM   3609 CL1  DCM   552      55.026  70.417  69.213  1.00  0.00          Cl
ATOM   3610 CL2  DCM   552      55.549  73.107  70.072  1.00  0.00          Cl
ATOM   3611  LP1 DCM   552      54.057  69.516  68.244  1.00  0.00           H
ATOM   3612  LP2 DCM   552      55.059  74.661  69.887  1.00  0.00           H
ATOM   3613  C   DCM   553       6.064  45.054 108.375  1.00  0.00           C
ATOM   3614  H1  DCM   553       6.215  44.112 108.946  1.00  0.00           H
ATOM   3615  H2  DCM   553       5.357  45.744 108.882  1.00  0.00           H
ATOM   3616 CL1  DCM   553       5.152  44.564 106.807  1.00  0.00          Cl
ATOM   3617 CL2  DCM   553       7.586  45.861 108.004  1.00  0.00          Cl
ATOM   3618  LP1 DCM   553       4.356  44.137 105.438  1.00  0.00           H
ATOM   3619  LP2 DCM   553       9.002  46.613 107.659  1.00  0.00           H
ATOM   3620  C   DCM   554      33.432  51.066  71.782  1.00  0.00           C
ATOM   3621  H1  DCM   554      34.231  51.822  71.941  1.00  0.00           H
ATOM   3622  H2  DCM   554      32.875  51.286  70.846  1.00  0.00           H
ATOM   3623 CL1  DCM   554      32.334  51.202  73.079  1.00  0.00          Cl
ATOM   3624 CL2  DCM   554      34.111  49.368  71.793  1.00  0.00          Cl
ATOM   3625  LP1 DCM   554      31.278  51.332  74.326  1.00  0.00           H
ATOM   3626  LP2 DCM   554      34.721  47.846  71.802  1.00  0.00           H
ATOM   3627  C   DCM   555      85.036  96.468  53.627  1.00  0.00           C
ATOM   3628  H1  DCM   555      86.066  96.532  53.215  1.00  0.00           H
ATOM   3629  H2  DCM   555      84.257  96.251  52.866  1.00  0.00           H
ATOM   3630 CL1  DCM   555      84.611  98.120  54.258  1.00  0.00          Cl
ATOM   3631 CL2  DCM   555      84.880  95.200  54.901  1.00  0.00          Cl
ATOM   3632  LP1 DCM   555      84.228  99.610  54.827  1.00  0.00           H
ATOM   3633  LP2 DCM   555      84.737  94.048  56.059  1.00  0.00           H
ATOM   3634  C   DCM   556      66.354  30.498   9.635  1.00  0.00           C
ATOM   3635  H1  DCM   556      65.460  31.146   9.757  1.00  0.00           H
ATOM   3636  H2  DCM   556      67.311  31.036   9.465  1.00  0.00           H
ATOM   3637 CL1  DCM   556      66.119  29.557   8.129  1.00  0.00          Cl
ATOM   3638 CL2  DCM   556      66.539  29.358  10.896  1.00  0.00          Cl
ATOM   3639  LP1 DCM   556      65.903  28.695   6.750  1.00  0.00           H
ATOM   3640  LP2 DCM   556      66.716  28.264  12.105  1.00  0.00           H
ATOM   3641  C   DCM   557      60.776  28.692  33.976  1.00  0.00           C
ATOM   3642  H1  DCM   557      60.627  29.460  33.186  1.00  0.00           H
ATOM   3643  H2  DCM   557      61.469  27.854  33.751  1.00  0.00           H
ATOM   3644 CL1  DCM   557      58.976  28.259  34.267  1.00  0.00          Cl
ATOM   3645 CL2  DCM   557      61.521  29.396  35.473  1.00  0.00          Cl
ATOM   3646  LP1 DCM   557      57.401  27.880  34.522  1.00  0.00           H
ATOM   3647  LP2 DCM   557      62.194  30.033  36.827  1.00  0.00           H
ATOM   3648  C   DCM   558      97.830  72.385  28.106  1.00  0.00           C
ATOM   3649  H1  DCM   558      97.863  72.392  26.995  1.00  0.00           H
ATOM   3650  H2  DCM   558      98.638  71.755  28.536  1.00  0.00           H
ATOM   3651 CL1  DCM   558      96.220  71.655  28.398  1.00  0.00          Cl
ATOM   3652 CL2  DCM   558      98.157  73.978  28.709  1.00  0.00          Cl
ATOM   3653  LP1 DCM   558      94.746  70.987  28.666  1.00  0.00           H
ATOM   3654  LP2 DCM   558      98.466  75.484  29.280  1.00  0.00           H
ATOM   3655  C   DCM   559      92.620  29.443  92.540  1.00  0.00           C
ATOM   3656  H1  DCM   559      91.585  29.568  92.156  1.00  0.00           H
ATOM   3657  H2  DCM   559      92.593  28.880  93.497  1.00  0.00           H
ATOM   3658 CL1  DCM   559      93.358  31.056  92.675  1.00  0.00          Cl
ATOM   3659 CL2  DCM   559      93.460  28.525  91.271  1.00  0.00          Cl
ATOM   3660  LP1 DCM   559      94.038  32.543  92.800  1.00  0.00           H
ATOM   3661  LP2 DCM   559      94.235  27.678  90.100  1.00  0.00           H
ATOM   3662  C   DCM   560      18.033  37.600  43.871  1.00  0.00           C
ATOM   3663  H1  DCM   560      17.632  38.285  43.093  1.00  0.00           H
ATOM   3664  H2  DCM   560      18.786  38.164  44.461  1.00  0.00           H
ATOM   3665 CL1  DCM   560      18.892  36.131  43.188  1.00  0.00          Cl
ATOM   3666 CL2  DCM   560      16.522  37.214  44.805  1.00  0.00          Cl
ATOM   3667  LP1 DCM   560      19.661  34.817  42.577  1.00  0.00           H
ATOM   3668  LP2 DCM   560      15.159  36.865  45.647  1.00  0.00           H
ATOM   3669  C   DCM   561       6.774  80.158  79.771  1.00  0.00           C
ATOM   3670  H1  DCM   561       7.309  80.923  79.169  1.00  0.00           H
ATOM   3671  H2  DCM   561       5.680  80.351  79.810  1.00  0.00           H
ATOM   3672 CL1  DCM   561       7.426  80.249  81.418  1.00  0.00          Cl
ATOM   3673 CL2  DCM   561       7.070  78.673  78.836  1.00  0.00          Cl
ATOM   3674  LP1 DCM   561       8.028  80.333  82.941  1.00  0.00           H
ATOM   3675  LP2 DCM   561       7.343  77.305  77.975  1.00  0.00           H
ATOM   3676  C   DCM   562      85.770  81.074  25.053  1.00  0.00           C
ATOM   3677  H1  DCM   562      86.591  81.527  24.458  1.00  0.00           H
ATOM   3678  H2  DCM   562      85.970  80.039  25.404  1.00  0.00           H
ATOM   3679 CL1  DCM   562      84.397  81.046  23.920  1.00  0.00          Cl
ATOM   3680 CL2  DCM   562      85.341  82.010  26.406  1.00  0.00          Cl
ATOM   3681  LP1 DCM   562      83.132  81.021  22.877  1.00  0.00           H
ATOM   3682  LP2 DCM   562      84.927  82.913  27.712  1.00  0.00           H
ATOM   3683  C   DCM   563      22.640  44.967  45.085  1.00  0.00           C
ATOM   3684  H1  DCM   563      22.218  44.087  45.614  1.00  0.00           H
ATOM   3685  H2  DCM   563      23.648  44.756  44.668  1.00  0.00           H
ATOM   3686 CL1  DCM   563      22.723  46.365  46.218  1.00  0.00          Cl
ATOM   3687 CL2  DCM   563      21.773  45.349  43.570  1.00  0.00          Cl
ATOM   3688  LP1 DCM   563      22.799  47.638  47.249  1.00  0.00           H
ATOM   3689  LP2 DCM   563      20.977  45.698  42.179  1.00  0.00           H
ATOM   3690  C   DCM   564      95.688  90.878 103.511  1.00  0.00           C
ATOM   3691  H1  DCM   564      94.688  90.394 103.518  1.00  0.00           H
ATOM   3692  H2  DCM   564      95.880  91.565 102.659  1.00  0.00           H
ATOM   3693 CL1  DCM   564      96.853  89.498 103.432  1.00  0.00          Cl
ATOM   3694 CL2  DCM   564      95.856  91.866 105.062  1.00  0.00          Cl
ATOM   3695  LP1 DCM   564      97.910  88.246 103.360  1.00  0.00           H
ATOM   3696  LP2 DCM   564      96.005  92.743 106.440  1.00  0.00           H
ATOM   3697  C   DCM   565      89.399  54.790  43.194  1.00  0.00           C
ATOM   3698  H1  DCM   565      89.670  54.311  44.159  1.00  0.00           H
ATOM   3699  H2  DCM   565      90.350  55.019  42.666  1.00  0.00           H
ATOM   3700 CL1  DCM   565      88.346  56.176  43.601  1.00  0.00          Cl
ATOM   3701 CL2  DCM   565      88.392  53.658  42.320  1.00  0.00          Cl
ATOM   3702  LP1 DCM   565      87.380  57.447  43.975  1.00  0.00           H
ATOM   3703  LP2 DCM   565      87.448  52.596  41.501  1.00  0.00           H
ATOM   3704  C   DCM   566      16.628  67.855  49.580  1.00  0.00           C
ATOM   3705  H1  DCM   566      15.914  68.704  49.632  1.00  0.00           H
ATOM   3706  H2  DCM   566      17.647  68.297  49.560  1.00  0.00           H
ATOM   3707 CL1  DCM   566      16.396  67.053  48.009  1.00  0.00          Cl
ATOM   3708 CL2  DCM   566      16.482  66.681  50.898  1.00  0.00          Cl
ATOM   3709  LP1 DCM   566      16.181  66.313  46.561  1.00  0.00           H
ATOM   3710  LP2 DCM   566      16.347  65.594  52.118  1.00  0.00           H
ATOM   3711  C   DCM   567      93.612  28.039  54.333  1.00  0.00           C
ATOM   3712  H1  DCM   567      94.244  28.570  55.077  1.00  0.00           H
ATOM   3713  H2  DCM   567      93.603  26.957  54.585  1.00  0.00           H
ATOM   3714 CL1  DCM   567      94.169  28.177  52.704  1.00  0.00          Cl
ATOM   3715 CL2  DCM   567      91.958  28.577  54.449  1.00  0.00          Cl
ATOM   3716  LP1 DCM   567      94.698  28.307  51.157  1.00  0.00           H
ATOM   3717  LP2 DCM   567      90.402  29.083  54.558  1.00  0.00           H
ATOM   3718  C   DCM   568      50.601  13.186  23.782  1.00  0.00           C
ATOM   3719  H1  DCM   568      49.502  13.288  23.661  1.00  0.00           H
ATOM   3720  H2  DCM   568      50.798  12.098  23.671  1.00  0.00           H
ATOM   3721 CL1  DCM   568      51.092  13.882  25.393  1.00  0.00          Cl
ATOM   3722 CL2  DCM   568      51.406  14.113  22.513  1.00  0.00          Cl
ATOM   3723  LP1 DCM   568      51.534  14.509  26.842  1.00  0.00           H
ATOM   3724  LP2 DCM   568      52.153  14.975  21.334  1.00  0.00           H
ATOM   3725  C   DCM   569      54.548   9.770  69.893  1.00  0.00           C
ATOM   3726  H1  DCM   569      54.185   9.728  68.844  1.00  0.00           H
ATOM   3727  H2  DCM   569      54.461  10.762  70.387  1.00  0.00           H
ATOM   3728 CL1  DCM   569      56.259   9.188  69.818  1.00  0.00          Cl
ATOM   3729 CL2  DCM   569      53.406   8.584  70.696  1.00  0.00          Cl
ATOM   3730  LP1 DCM   569      57.810   8.660  69.750  1.00  0.00           H
ATOM   3731  LP2 DCM   569      52.384   7.521  71.415  1.00  0.00           H
ATOM   3732  C   DCM   570      53.479  79.848  88.953  1.00  0.00           C
ATOM   3733  H1  DCM   570      53.805  80.684  89.608  1.00  0.00           H
ATOM   3734  H2  DCM   570      53.204  80.300  87.976  1.00  0.00           H
ATOM   3735 CL1  DCM   570      52.226  78.804  89.652  1.00  0.00          Cl
ATOM   3736 CL2  DCM   570      54.897  78.727  88.773  1.00  0.00          Cl
ATOM   3737  LP1 DCM   570      51.067  77.840  90.298  1.00  0.00           H
ATOM   3738  LP2 DCM   570      56.177  77.716  88.611  1.00  0.00           H
ATOM   3739  C   DCM   571      38.367  10.625 100.070  1.00  0.00           C
ATOM   3740  H1  DCM   571      39.425  10.479 100.377  1.00  0.00           H
ATOM   3741  H2  DCM   571      37.723  10.024 100.747  1.00  0.00           H
ATOM   3742 CL1  DCM   571      38.379   9.927  98.420  1.00  0.00          Cl
ATOM   3743 CL2  DCM   571      38.089  12.411 100.121  1.00  0.00          Cl
ATOM   3744  LP1 DCM   571      38.390   9.288  96.910  1.00  0.00           H
ATOM   3745  LP2 DCM   571      37.837  14.031 100.167  1.00  0.00           H
ATOM   3746  C   DCM   572      66.416  37.678  15.361  1.00  0.00           C
ATOM   3747  H1  DCM   572      66.087  36.709  14.930  1.00  0.00           H
ATOM   3748  H2  DCM   572      67.195  38.110  14.697  1.00  0.00           H
ATOM   3749 CL1  DCM   572      67.112  37.277  16.923  1.00  0.00          Cl
ATOM   3750 CL2  DCM   572      65.082  38.780  15.587  1.00  0.00          Cl
ATOM   3751  LP1 DCM   572      67.763  36.902  18.381  1.00  0.00           H
ATOM   3752  LP2 DCM   572      63.828  39.815  15.800  1.00  0.00           H
ATOM   3753  C   DCM   573      41.796  33.898  69.879  1.00  0.00           C
ATOM   3754  H1  DCM   573      41.726  34.874  70.404  1.00  0.00           H
ATOM   3755  H2  DCM   573      41.543  33.087  70.596  1.00  0.00           H
ATOM   3756 CL1  DCM   573      43.477  33.709  69.286  1.00  0.00          Cl
ATOM   3757 CL2  DCM   573      40.569  33.882  68.606  1.00  0.00          Cl
ATOM   3758  LP1 DCM   573      45.015  33.536  68.744  1.00  0.00           H
ATOM   3759  LP2 DCM   573      39.431  33.867  67.425  1.00  0.00           H
ATOM   3760  C   DCM   574      30.600  18.960  79.418  1.00  0.00           C
ATOM   3761  H1  DCM   574      29.924  19.838  79.495  1.00  0.00           H
ATOM   3762  H2  DCM   574      30.935  18.823  78.368  1.00  0.00           H
ATOM   3763 CL1  DCM   574      29.819  17.523  79.911  1.00  0.00          Cl
ATOM   3764 CL2  DCM   574      32.100  19.126  80.449  1.00  0.00          Cl
ATOM   3765  LP1 DCM   574      29.070  16.143  80.384  1.00  0.00           H
ATOM   3766  LP2 DCM   574      33.446  19.276  81.374  1.00  0.00           H
ATOM   3767  C   DCM   575      56.205  14.295  74.439  1.00  0.00           C
ATOM   3768  H1  DCM   575      57.247  14.271  74.055  1.00  0.00           H
ATOM   3769  H2  DCM   575      55.792  15.316  74.580  1.00  0.00           H
ATOM   3770 CL1  DCM   575      56.140  13.472  76.030  1.00  0.00          Cl
ATOM   3771 CL2  DCM   575      55.233  13.340  73.299  1.00  0.00          Cl
ATOM   3772  LP1 DCM   575      56.080  12.719  77.486  1.00  0.00           H
ATOM   3773  LP2 DCM   575      54.335  12.459  72.247  1.00  0.00           H
ATOM   3774  C   DCM   576      38.460  74.996  51.461  1.00  0.00           C
ATOM   3775  H1  DCM   576      37.540  75.523  51.131  1.00  0.00           H
ATOM   3776  H2  DCM   576      38.352  74.752  52.539  1.00  0.00           H
ATOM   3777 CL1  DCM   576      39.849  76.104  51.244  1.00  0.00          Cl
ATOM   3778 CL2  DCM   576      38.578  73.459  50.542  1.00  0.00          Cl
ATOM   3779  LP1 DCM   576      41.121  77.120  51.045  1.00  0.00           H
ATOM   3780  LP2 DCM   576      38.685  72.055  49.701  1.00  0.00           H
ATOM   3781  C   DCM   577      83.336  60.434  25.685  1.00  0.00           C
ATOM   3782  H1  DCM   577      83.105  59.404  25.340  1.00  0.00           H
ATOM   3783  H2  DCM   577      83.398  61.056  24.766  1.00  0.00           H
ATOM   3784 CL1  DCM   577      84.999  60.455  26.355  1.00  0.00          Cl
ATOM   3785 CL2  DCM   577      82.177  61.174  26.748  1.00  0.00          Cl
ATOM   3786  LP1 DCM   577      86.520  60.475  26.968  1.00  0.00           H
ATOM   3787  LP2 DCM   577      81.083  61.872  27.751  1.00  0.00           H
ATOM   3788  C   DCM   578      50.600  73.237  57.370  1.00  0.00           C
ATOM   3789  H1  DCM   578      51.095  74.179  57.691  1.00  0.00           H
ATOM   3790  H2  DCM   578      50.053  72.776  58.220  1.00  0.00           H
ATOM   3791 CL1  DCM   578      51.886  72.025  56.930  1.00  0.00          Cl
ATOM   3792 CL2  DCM   578      49.463  73.488  56.021  1.00  0.00          Cl
ATOM   3793  LP1 DCM   578      53.044  70.934  56.534  1.00  0.00           H
ATOM   3794  LP2 DCM   578      48.417  73.719  54.779  1.00  0.00           H
ATOM   3795  C   DCM   579      68.052   1.579  40.836  1.00  0.00           C
ATOM   3796  H1  DCM   579      68.919   2.211  40.550  1.00  0.00           H
ATOM   3797  H2  DCM   579      68.234   0.848  41.653  1.00  0.00           H
ATOM   3798 CL1  DCM   579      67.209   0.841  39.449  1.00  0.00          Cl
ATOM   3799 CL2  DCM   579      66.917   2.631  41.620  1.00  0.00          Cl
ATOM   3800  LP1 DCM   579      66.434   0.162  38.173  1.00  0.00           H
ATOM   3801  LP2 DCM   579      65.845   3.625  42.361  1.00  0.00           H
ATOM   3802  C   DCM   580      11.203  45.351  78.893  1.00  0.00           C
ATOM   3803  H1  DCM   580      10.243  45.826  78.600  1.00  0.00           H
ATOM   3804  H2  DCM   580      11.366  44.411  78.323  1.00  0.00           H
ATOM   3805 CL1  DCM   580      11.233  44.910  80.664  1.00  0.00          Cl
ATOM   3806 CL2  DCM   580      12.549  46.558  78.654  1.00  0.00          Cl
ATOM   3807  LP1 DCM   580      11.259  44.514  82.255  1.00  0.00           H
ATOM   3808  LP2 DCM   580      13.759  47.643  78.439  1.00  0.00           H
ATOM   3809  C   DCM   581      60.677  65.137   5.880  1.00  0.00           C
ATOM   3810  H1  DCM   581      61.720  64.836   6.116  1.00  0.00           H
ATOM   3811  H2  DCM   581      59.953  64.731   6.619  1.00  0.00           H
ATOM   3812 CL1  DCM   581      60.389  64.432   4.274  1.00  0.00          Cl
ATOM   3813 CL2  DCM   581      60.598  66.857   5.763  1.00  0.00          Cl
ATOM   3814  LP1 DCM   581      60.124  63.781   2.792  1.00  0.00           H
ATOM   3815  LP2 DCM   581      60.524  68.492   5.652  1.00  0.00           H
ATOM   3816  C   DCM   582      47.108  17.086  34.782  1.00  0.00           C
ATOM   3817  H1  DCM   582      47.605  16.772  35.725  1.00  0.00           H
ATOM   3818  H2  DCM   582      46.491  16.229  34.439  1.00  0.00           H
ATOM   3819 CL1  DCM   582      48.520  17.348  33.666  1.00  0.00          Cl
ATOM   3820 CL2  DCM   582      46.175  18.556  35.082  1.00  0.00          Cl
ATOM   3821  LP1 DCM   582      49.793  17.584  32.659  1.00  0.00           H
ATOM   3822  LP2 DCM   582      45.309  19.921  35.361  1.00  0.00           H
ATOM   3823  C   DCM   583      51.524  85.862  39.704  1.00  0.00           C
ATOM   3824  H1  DCM   583      52.348  85.973  40.441  1.00  0.00           H
ATOM   3825  H2  DCM   583      51.775  86.386  38.757  1.00  0.00           H
ATOM   3826 CL1  DCM   583      50.053  86.707  40.270  1.00  0.00          Cl
ATOM   3827 CL2  DCM   583      51.256  84.173  39.334  1.00  0.00          Cl
ATOM   3828  LP1 DCM   583      48.703  87.481  40.789  1.00  0.00           H
ATOM   3829  LP2 DCM   583      51.005  82.590  38.987  1.00  0.00           H
ATOM   3830  C   DCM   584      96.265  37.444 101.381  1.00  0.00           C
ATOM   3831  H1  DCM   584      96.930  37.646 100.514  1.00  0.00           H
ATOM   3832  H2  DCM   584      95.222  37.504 101.002  1.00  0.00           H
ATOM   3833 CL1  DCM   584      96.554  38.595 102.767  1.00  0.00          Cl
ATOM   3834 CL2  DCM   584      96.490  35.784 101.832  1.00  0.00          Cl
ATOM   3835  LP1 DCM   584      96.814  39.630 104.012  1.00  0.00           H
ATOM   3836  LP2 DCM   584      96.702  34.215 102.259  1.00  0.00           H
ATOM   3837  C   DCM   585     108.823  42.865  78.222  1.00  0.00           C
ATOM   3838  H1  DCM   585     108.859  43.846  77.702  1.00  0.00           H
ATOM   3839  H2  DCM   585     108.341  42.964  79.218  1.00  0.00           H
ATOM   3840 CL1  DCM   585     110.514  42.278  78.347  1.00  0.00          Cl
ATOM   3841 CL2  DCM   585     107.763  41.681  77.253  1.00  0.00          Cl
ATOM   3842  LP1 DCM   585     112.060  41.742  78.462  1.00  0.00           H
ATOM   3843  LP2 DCM   585     106.830  40.637  76.399  1.00  0.00           H
ATOM   3844  C   DCM   586     104.404  20.897  24.441  1.00  0.00           C
ATOM   3845  H1  DCM   586     103.496  21.536  24.391  1.00  0.00           H
ATOM   3846  H2  DCM   586     104.277  19.940  23.891  1.00  0.00           H
ATOM   3847 CL1  DCM   586     104.665  20.529  26.222  1.00  0.00          Cl
ATOM   3848 CL2  DCM   586     105.881  21.704  23.657  1.00  0.00          Cl
ATOM   3849  LP1 DCM   586     104.898  20.201  27.812  1.00  0.00           H
ATOM   3850  LP2 DCM   586     107.186  22.417  22.965  1.00  0.00           H
ATOM   3851  C   DCM   587     100.639  85.748  68.481  1.00  0.00           C
ATOM   3852  H1  DCM   587     101.537  85.103  68.593  1.00  0.00           H
ATOM   3853  H2  DCM   587     100.523  86.230  69.475  1.00  0.00           H
ATOM   3854 CL1  DCM   587      99.139  84.813  68.152  1.00  0.00          Cl
ATOM   3855 CL2  DCM   587     101.066  86.789  67.105  1.00  0.00          Cl
ATOM   3856  LP1 DCM   587      97.770  83.961  67.851  1.00  0.00           H
ATOM   3857  LP2 DCM   587     101.459  87.751  65.836  1.00  0.00           H
ATOM   3858  C   DCM   588      84.498  70.459   8.471  1.00  0.00           C
ATOM   3859  H1  DCM   588      83.489  70.805   8.157  1.00  0.00           H
ATOM   3860  H2  DCM   588      84.645  70.309   9.562  1.00  0.00           H
ATOM   3861 CL1  DCM   588      85.664  71.703   7.899  1.00  0.00          Cl
ATOM   3862 CL2  DCM   588      84.751  68.921   7.596  1.00  0.00          Cl
ATOM   3863  LP1 DCM   588      86.727  72.837   7.377  1.00  0.00           H
ATOM   3864  LP2 DCM   588      84.983  67.510   6.794  1.00  0.00           H
ATOM   3865  C   DCM   589      84.309 105.830  37.360  1.00  0.00           C
ATOM   3866  H1  DCM   589      84.928 104.911  37.430  1.00  0.00           H
ATOM   3867  H2  DCM   589      84.323 106.479  38.262  1.00  0.00           H
ATOM   3868 CL1  DCM   589      82.552 105.399  37.031  1.00  0.00          Cl
ATOM   3869 CL2  DCM   589      84.860 106.899  36.015  1.00  0.00          Cl
ATOM   3870  LP1 DCM   589      80.986 105.015  36.736  1.00  0.00           H
ATOM   3871  LP2 DCM   589      85.362 107.871  34.792  1.00  0.00           H
ATOM   3872  C   DCM   590      83.726  33.538  43.016  1.00  0.00           C
ATOM   3873  H1  DCM   590      84.655  33.018  43.333  1.00  0.00           H
ATOM   3874  H2  DCM   590      83.398  33.184  42.015  1.00  0.00           H
ATOM   3875 CL1  DCM   590      84.062  35.199  42.888  1.00  0.00          Cl
ATOM   3876 CL2  DCM   590      82.495  33.336  44.232  1.00  0.00          Cl
ATOM   3877  LP1 DCM   590      84.386  36.802  42.764  1.00  0.00           H
ATOM   3878  LP2 DCM   590      81.336  33.145  45.377  1.00  0.00           H
ATOM   3879  C   DCM   591      94.616  12.897  61.041  1.00  0.00           C
ATOM   3880  H1  DCM   591      94.316  12.027  61.664  1.00  0.00           H
ATOM   3881  H2  DCM   591      95.474  13.442  61.489  1.00  0.00           H
ATOM   3882 CL1  DCM   591      93.233  14.140  60.926  1.00  0.00          Cl
ATOM   3883 CL2  DCM   591      95.205  12.413  59.439  1.00  0.00          Cl
ATOM   3884  LP1 DCM   591      92.015  15.234  60.824  1.00  0.00           H
ATOM   3885  LP2 DCM   591      95.749  11.965  57.959  1.00  0.00           H
ATOM   3886  C   DCM   592      57.681  87.678  20.853  1.00  0.00           C
ATOM   3887  H1  DCM   592      58.622  87.168  20.554  1.00  0.00           H
ATOM   3888  H2  DCM   592      57.669  88.787  20.916  1.00  0.00           H
ATOM   3889 CL1  DCM   592      57.064  87.090  22.400  1.00  0.00          Cl
ATOM   3890 CL2  DCM   592      56.462  87.184  19.634  1.00  0.00          Cl
ATOM   3891  LP1 DCM   592      56.492  86.543  23.837  1.00  0.00           H
ATOM   3892  LP2 DCM   592      55.347  86.732  18.519  1.00  0.00           H
ATOM   3893  C   DCM   593      87.323   4.489  48.285  1.00  0.00           C
ATOM   3894  H1  DCM   593      86.884   5.470  48.000  1.00  0.00           H
ATOM   3895  H2  DCM   593      88.420   4.636  48.188  1.00  0.00           H
ATOM   3896 CL1  DCM   593      86.944   3.176  47.083  1.00  0.00          Cl
ATOM   3897 CL2  DCM   593      86.961   4.012  49.908  1.00  0.00          Cl
ATOM   3898  LP1 DCM   593      86.602   1.992  46.000  1.00  0.00           H
ATOM   3899  LP2 DCM   593      86.618   3.559  51.446  1.00  0.00           H
ATOM   3900  C   DCM   594      67.079  14.851  30.921  1.00  0.00           C
ATOM   3901  H1  DCM   594      66.634  14.777  29.906  1.00  0.00           H
ATOM   3902  H2  DCM   594      66.558  14.076  31.522  1.00  0.00           H
ATOM   3903 CL1  DCM   594      66.871  16.487  31.656  1.00  0.00          Cl
ATOM   3904 CL2  DCM   594      68.781  14.255  30.881  1.00  0.00          Cl
ATOM   3905  LP1 DCM   594      66.682  17.973  32.324  1.00  0.00           H
ATOM   3906  LP2 DCM   594      70.328  13.713  30.845  1.00  0.00           H
ATOM   3907  C   DCM   595      65.407  58.955  76.019  1.00  0.00           C
ATOM   3908  H1  DCM   595      65.891  59.946  76.156  1.00  0.00           H
ATOM   3909  H2  DCM   595      65.273  58.762  74.933  1.00  0.00           H
ATOM   3910 CL1  DCM   595      63.792  59.030  76.835  1.00  0.00          Cl
ATOM   3911 CL2  DCM   595      66.320  57.594  76.739  1.00  0.00          Cl
ATOM   3912  LP1 DCM   595      62.329  59.097  77.575  1.00  0.00           H
ATOM   3913  LP2 DCM   595      67.157  56.348  77.398  1.00  0.00           H
ATOM   3914  C   DCM   596      39.323  40.516  27.729  1.00  0.00           C
ATOM   3915  H1  DCM   596      39.099  40.657  26.650  1.00  0.00           H
ATOM   3916  H2  DCM   596      39.328  41.509  28.228  1.00  0.00           H
ATOM   3917 CL1  DCM   596      40.995  39.801  27.800  1.00  0.00          Cl
ATOM   3918 CL2  DCM   596      38.158  39.383  28.506  1.00  0.00          Cl
ATOM   3919  LP1 DCM   596      42.502  39.156  27.864  1.00  0.00           H
ATOM   3920  LP2 DCM   596      37.097  38.351  29.213  1.00  0.00           H
ATOM   3921  C   DCM   597     101.762  97.109  37.720  1.00  0.00           C
ATOM   3922  H1  DCM   597     101.630  97.769  36.836  1.00  0.00           H
ATOM   3923  H2  DCM   597     102.540  96.365  37.447  1.00  0.00           H
ATOM   3924 CL1  DCM   597     100.254  96.139  37.864  1.00  0.00          Cl
ATOM   3925 CL2  DCM   597     102.166  98.141  39.162  1.00  0.00          Cl
ATOM   3926  LP1 DCM   597      98.879  95.254  37.995  1.00  0.00           H
ATOM   3927  LP2 DCM   597     102.531  99.071  40.463  1.00  0.00           H
ATOM   3928  C   DCM   598      89.857 101.489  51.218  1.00  0.00           C
ATOM   3929  H1  DCM   598      90.194 100.464  50.954  1.00  0.00           H
ATOM   3930  H2  DCM   598      88.825 101.471  51.629  1.00  0.00           H
ATOM   3931 CL1  DCM   598      89.899 102.619  49.883  1.00  0.00          Cl
ATOM   3932 CL2  DCM   598      90.929 101.995  52.562  1.00  0.00          Cl
ATOM   3933  LP1 DCM   598      89.938 103.679  48.632  1.00  0.00           H
ATOM   3934  LP2 DCM   598      91.911 102.457  53.792  1.00  0.00           H
ATOM   3935  C   DCM   599      77.467 109.525 106.580  1.00  0.00           C
ATOM   3936  H1  DCM   599      76.767 110.384 106.648  1.00  0.00           H
ATOM   3937  H2  DCM   599      77.340 108.858 107.459  1.00  0.00           H
ATOM   3938 CL1  DCM   599      79.131 110.078 106.392  1.00  0.00          Cl
ATOM   3939 CL2  DCM   599      77.104 108.630 105.123  1.00  0.00          Cl
ATOM   3940  LP1 DCM   599      80.678 110.592 106.217  1.00  0.00           H
ATOM   3941  LP2 DCM   599      76.763 107.789 103.757  1.00  0.00           H
ATOM   3942  C   DCM   600      49.461  53.648  89.088  1.00  0.00           C
ATOM   3943  H1  DCM   600      48.933  53.802  90.053  1.00  0.00           H
ATOM   3944  H2  DCM   600      48.927  53.037  88.329  1.00  0.00           H
ATOM   3945 CL1  DCM   600      50.966  52.914  89.524  1.00  0.00          Cl
ATOM   3946 CL2  DCM   600      49.685  55.256  88.500  1.00  0.00          Cl
ATOM   3947  LP1 DCM   600      52.393  52.219  89.936  1.00  0.00           H
ATOM   3948  LP2 DCM   600      49.897  56.783  87.941  1.00  0.00           H
ATOM   3949  C   DCM   601      79.763  95.896  99.783  1.00  0.00           C
ATOM   3950  H1  DCM   601      80.530  96.302  99.089  1.00  0.00           H
ATOM   3951  H2  DCM   601      79.641  94.809  99.587  1.00  0.00           H
ATOM   3952 CL1  DCM   601      78.095  96.598  99.487  1.00  0.00          Cl
ATOM   3953 CL2  DCM   601      80.174  96.142 101.485  1.00  0.00          Cl
ATOM   3954  LP1 DCM   601      76.604  97.226  99.222  1.00  0.00           H
ATOM   3955  LP2 DCM   601      80.555  96.369 103.064  1.00  0.00           H
ATOM   3956  C   DCM   602      67.282  47.895  64.078  1.00  0.00           C
ATOM   3957  H1  DCM   602      67.419  46.934  64.618  1.00  0.00           H
ATOM   3958  H2  DCM   602      67.722  48.720  64.678  1.00  0.00           H
ATOM   3959 CL1  DCM   602      65.556  48.223  63.931  1.00  0.00          Cl
ATOM   3960 CL2  DCM   602      67.950  47.800  62.434  1.00  0.00          Cl
ATOM   3961  LP1 DCM   602      63.950  48.528  63.795  1.00  0.00           H
ATOM   3962  LP2 DCM   602      68.567  47.711  60.917  1.00  0.00           H
ATOM   3963  C   DCM   603      24.536  63.404  73.878  1.00  0.00           C
ATOM   3964  H1  DCM   603      25.576  63.518  74.252  1.00  0.00           H
ATOM   3965  H2  DCM   603      24.317  63.953  72.938  1.00  0.00           H
ATOM   3966 CL1  DCM   603      23.510  63.940  75.214  1.00  0.00          Cl
ATOM   3967 CL2  DCM   603      24.311  61.668  73.617  1.00  0.00          Cl
ATOM   3968  LP1 DCM   603      22.559  64.438  76.454  1.00  0.00           H
ATOM   3969  LP2 DCM   603      24.102  60.060  73.374  1.00  0.00           H
ATOM   3970  C   DCM   604      11.021  68.940  61.567  1.00  0.00           C
ATOM   3971  H1  DCM   604      11.664  68.995  60.662  1.00  0.00           H
ATOM   3972  H2  DCM   604      10.051  69.471  61.466  1.00  0.00           H
ATOM   3973 CL1  DCM   604      11.912  69.524  63.006  1.00  0.00          Cl
ATOM   3974 CL2  DCM   604      10.678  67.205  61.875  1.00  0.00          Cl
ATOM   3975  LP1 DCM   604      12.728  70.059  64.324  1.00  0.00           H
ATOM   3976  LP2 DCM   604      10.365  65.620  62.156  1.00  0.00           H
ATOM   3977  C   DCM   605      61.936  46.746  31.393  1.00  0.00           C
ATOM   3978  H1  DCM   605      60.852  46.807  31.630  1.00  0.00           H
ATOM   3979  H2  DCM   605      62.017  46.048  30.533  1.00  0.00           H
ATOM   3980 CL1  DCM   605      63.010  45.992  32.667  1.00  0.00          Cl
ATOM   3981 CL2  DCM   605      62.638  48.344  31.066  1.00  0.00          Cl
ATOM   3982  LP1 DCM   605      63.973  45.315  33.809  1.00  0.00           H
ATOM   3983  LP2 DCM   605      63.286  49.819  30.764  1.00  0.00           H
ATOM   3984  C   DCM   606      60.211  23.219 109.306  1.00  0.00           C
ATOM   3985  H1  DCM   606      60.169  22.142 109.573  1.00  0.00           H
ATOM   3986  H2  DCM   606      61.275  23.504 109.156  1.00  0.00           H
ATOM   3987 CL1  DCM   606      59.321  24.187 110.484  1.00  0.00          Cl
ATOM   3988 CL2  DCM   606      59.342  23.462 107.749  1.00  0.00          Cl
ATOM   3989  LP1 DCM   606      58.495  25.086 111.579  1.00  0.00           H
ATOM   3990  LP2 DCM   606      58.551  23.682 106.330  1.00  0.00           H
ATOM   3991  C   DCM   607      55.014  33.612  57.723  1.00  0.00           C
ATOM   3992  H1  DCM   607      55.556  33.488  56.761  1.00  0.00           H
ATOM   3993  H2  DCM   607      54.416  34.547  57.662  1.00  0.00           H
ATOM   3994 CL1  DCM   607      56.167  33.732  59.084  1.00  0.00          Cl
ATOM   3995 CL2  DCM   607      53.953  32.203  57.926  1.00  0.00          Cl
ATOM   3996  LP1 DCM   607      57.224  33.843  60.332  1.00  0.00           H
ATOM   3997  LP2 DCM   607      52.974  30.901  58.114  1.00  0.00           H
ATOM   3998  C   DCM   608      95.470  40.899  23.468  1.00  0.00           C
ATOM   3999  H1  DCM   608      94.694  40.352  22.892  1.00  0.00           H
ATOM   4000  H2  DCM   608      95.034  41.231  24.435  1.00  0.00           H
ATOM   4001 CL1  DCM   608      96.246  42.116  22.419  1.00  0.00          Cl
ATOM   4002 CL2  DCM   608      96.769  39.800  23.966  1.00  0.00          Cl
ATOM   4003  LP1 DCM   608      96.960  43.234  21.454  1.00  0.00           H
ATOM   4004  LP2 DCM   608      97.971  38.784  24.427  1.00  0.00           H
ATOM   4005  C   DCM   609      48.915  69.376  13.504  1.00  0.00           C
ATOM   4006  H1  DCM   609      49.809  68.718  13.452  1.00  0.00           H
ATOM   4007  H2  DCM   609      49.207  70.444  13.407  1.00  0.00           H
ATOM   4008 CL1  DCM   609      47.836  69.000  14.906  1.00  0.00          Cl
ATOM   4009 CL2  DCM   609      47.969  68.916  12.165  1.00  0.00          Cl
ATOM   4010  LP1 DCM   609      46.858  68.659  16.178  1.00  0.00           H
ATOM   4011  LP2 DCM   609      47.057  68.472  10.875  1.00  0.00           H
ATOM   4012  C   DCM   610      82.177  34.858  61.102  1.00  0.00           C
ATOM   4013  H1  DCM   610      81.176  34.378  61.049  1.00  0.00           H
ATOM   4014  H2  DCM   610      82.495  35.158  62.123  1.00  0.00           H
ATOM   4015 CL1  DCM   610      81.930  36.358  60.150  1.00  0.00          Cl
ATOM   4016 CL2  DCM   610      83.421  33.803  60.247  1.00  0.00          Cl
ATOM   4017  LP1 DCM   610      81.705  37.729  59.280  1.00  0.00           H
ATOM   4018  LP2 DCM   610      84.530  32.864  59.487  1.00  0.00           H
ATOM   4019  C   DCM   611      65.836  25.712   1.367  1.00  0.00           C
ATOM   4020  H1  DCM   611      66.580  26.417   1.796  1.00  0.00           H
ATOM   4021  H2  DCM   611      66.218  24.688   1.168  1.00  0.00           H
ATOM   4022 CL1  DCM   611      65.185  26.473  -0.105  1.00  0.00          Cl
ATOM   4023 CL2  DCM   611      64.514  25.632   2.423  1.00  0.00          Cl
ATOM   4024  LP1 DCM   611      64.586  27.175  -1.461  1.00  0.00           H
ATOM   4025  LP2 DCM   611      63.234  25.554   3.445  1.00  0.00           H
ATOM   4026  C   DCM   612      80.758  69.405 102.116  1.00  0.00           C
ATOM   4027  H1  DCM   612      80.735  68.649 102.930  1.00  0.00           H
ATOM   4028  H2  DCM   612      80.079  69.139 101.278  1.00  0.00           H
ATOM   4029 CL1  DCM   612      82.431  69.519 101.461  1.00  0.00          Cl
ATOM   4030 CL2  DCM   612      80.351  70.975 102.736  1.00  0.00          Cl
ATOM   4031  LP1 DCM   612      83.955  69.624 100.864  1.00  0.00           H
ATOM   4032  LP2 DCM   612      79.966  72.458 103.321  1.00  0.00           H
ATOM   4033  C   DCM   613      55.787  44.156  60.042  1.00  0.00           C
ATOM   4034  H1  DCM   613      55.454  44.840  60.852  1.00  0.00           H
ATOM   4035  H2  DCM   613      55.299  43.159  60.076  1.00  0.00           H
ATOM   4036 CL1  DCM   613      57.497  43.782  60.160  1.00  0.00          Cl
ATOM   4037 CL2  DCM   613      55.392  44.904  58.466  1.00  0.00          Cl
ATOM   4038  LP1 DCM   613      59.095  43.432  60.271  1.00  0.00           H
ATOM   4039  LP2 DCM   613      55.031  45.590  57.020  1.00  0.00           H
ATOM   4040  C   DCM   614      82.081  36.390  27.098  1.00  0.00           C
ATOM   4041  H1  DCM   614      81.296  37.139  26.861  1.00  0.00           H
ATOM   4042  H2  DCM   614      82.503  36.578  28.109  1.00  0.00           H
ATOM   4043 CL1  DCM   614      83.377  36.563  25.893  1.00  0.00          Cl
ATOM   4044 CL2  DCM   614      81.248  34.858  26.868  1.00  0.00          Cl
ATOM   4045  LP1 DCM   614      84.572  36.722  24.781  1.00  0.00           H
ATOM   4046  LP2 DCM   614      80.471  33.429  26.654  1.00  0.00           H
ATOM   4047  C   DCM   615      80.146 110.731  18.690  1.00  0.00           C
ATOM   4048  H1  DCM   615      79.884 111.710  18.235  1.00  0.00           H
ATOM   4049  H2  DCM   615      80.281 110.074  17.804  1.00  0.00           H
ATOM   4050 CL1  DCM   615      78.741 110.155  19.708  1.00  0.00          Cl
ATOM   4051 CL2  DCM   615      81.702 110.740  19.486  1.00  0.00          Cl
ATOM   4052  LP1 DCM   615      77.481 109.639  20.622  1.00  0.00           H
ATOM   4053  LP2 DCM   615      83.163 110.748  20.232  1.00  0.00           H
ATOM   4054  C   DCM   616       2.148  19.020  48.031  1.00  0.00           C
ATOM   4055  H1  DCM   616       1.214  18.513  47.708  1.00  0.00           H
ATOM   4056  H2  DCM   616       2.031  20.121  48.130  1.00  0.00           H
ATOM   4057 CL1  DCM   616       3.455  18.722  46.797  1.00  0.00          Cl
ATOM   4058 CL2  DCM   616       2.669  18.278  49.512  1.00  0.00          Cl
ATOM   4059  LP1 DCM   616       4.632  18.454  45.686  1.00  0.00           H
ATOM   4060  LP2 DCM   616       3.162  17.576  50.911  1.00  0.00           H
ATOM   4061  C   DCM   617      19.163  40.762  49.802  1.00  0.00           C
ATOM   4062  H1  DCM   617      18.167  41.245  49.703  1.00  0.00           H
ATOM   4063  H2  DCM   617      20.052  41.411  49.649  1.00  0.00           H
ATOM   4064 CL1  DCM   617      19.169  39.349  48.719  1.00  0.00          Cl
ATOM   4065 CL2  DCM   617      19.266  40.092  51.484  1.00  0.00          Cl
ATOM   4066  LP1 DCM   617      19.174  38.047  47.722  1.00  0.00           H
ATOM   4067  LP2 DCM   617      19.359  39.486  53.005  1.00  0.00           H
ATOM   4068  C   DCM   618      76.946  40.892  89.305  1.00  0.00           C
ATOM   4069  H1  DCM   618      76.865  41.012  88.203  1.00  0.00           H
ATOM   4070  H2  DCM   618      76.055  40.516  89.852  1.00  0.00           H
ATOM   4071 CL1  DCM   618      77.037  42.516  90.014  1.00  0.00          Cl
ATOM   4072 CL2  DCM   618      78.456  39.942  89.762  1.00  0.00          Cl
ATOM   4073  LP1 DCM   618      77.122  44.017  90.670  1.00  0.00           H
ATOM   4074  LP2 DCM   618      79.801  39.096  90.170  1.00  0.00           H
ATOM   4075  C   DCM   619      41.101  62.171   5.567  1.00  0.00           C
ATOM   4076  H1  DCM   619      41.164  63.200   5.980  1.00  0.00           H
ATOM   4077  H2  DCM   619      40.945  62.094   4.469  1.00  0.00           H
ATOM   4078 CL1  DCM   619      39.676  61.536   6.282  1.00  0.00          Cl
ATOM   4079 CL2  DCM   619      42.426  61.021   5.909  1.00  0.00          Cl
ATOM   4080  LP1 DCM   619      38.315  60.928   6.965  1.00  0.00           H
ATOM   4081  LP2 DCM   619      43.642  59.967   6.223  1.00  0.00           H
ATOM   4082  C   DCM   620      33.198  93.184  52.806  1.00  0.00           C
ATOM   4083  H1  DCM   620      32.651  92.462  52.163  1.00  0.00           H
ATOM   4084  H2  DCM   620      34.151  93.385  52.272  1.00  0.00           H
ATOM   4085 CL1  DCM   620      33.744  92.497  54.453  1.00  0.00          Cl
ATOM   4086 CL2  DCM   620      32.175  94.704  52.908  1.00  0.00          Cl
ATOM   4087  LP1 DCM   620      34.224  91.894  55.901  1.00  0.00           H
ATOM   4088  LP2 DCM   620      31.261  96.062  53.000  1.00  0.00           H
ATOM   4089  C   DCM   621      87.166  20.580  44.595  1.00  0.00           C
ATOM   4090  H1  DCM   621      88.056  20.797  43.966  1.00  0.00           H
ATOM   4091  H2  DCM   621      87.542  20.598  45.640  1.00  0.00           H
ATOM   4092 CL1  DCM   621      86.346  18.996  44.206  1.00  0.00          Cl
ATOM   4093 CL2  DCM   621      86.115  21.987  44.224  1.00  0.00          Cl
ATOM   4094  LP1 DCM   621      85.609  17.573  43.856  1.00  0.00           H
ATOM   4095  LP2 DCM   621      85.155  23.272  43.886  1.00  0.00           H
ATOM   4096  C   DCM   622      58.871  54.290  70.319  1.00  0.00           C
ATOM   4097  H1  DCM   622      58.885  54.668  69.274  1.00  0.00           H
ATOM   4098  H2  DCM   622      57.859  54.399  70.764  1.00  0.00           H
ATOM   4099 CL1  DCM   622      59.941  55.168  71.385  1.00  0.00          Cl
ATOM   4100 CL2  DCM   622      59.209  52.506  70.274  1.00  0.00          Cl
ATOM   4101  LP1 DCM   622      60.945  55.993  72.385  1.00  0.00           H
ATOM   4102  LP2 DCM   622      59.514  50.895  70.233  1.00  0.00           H
ATOM   4103  C   DCM   623      33.946  44.657   0.949  1.00  0.00           C
ATOM   4104  H1  DCM   623      34.367  43.796   0.388  1.00  0.00           H
ATOM   4105  H2  DCM   623      34.638  44.873   1.791  1.00  0.00           H
ATOM   4106 CL1  DCM   623      32.252  44.461   1.650  1.00  0.00          Cl
ATOM   4107 CL2  DCM   623      33.961  46.154  -0.056  1.00  0.00          Cl
ATOM   4108  LP1 DCM   623      30.746  44.286   2.273  1.00  0.00           H
ATOM   4109  LP2 DCM   623      33.976  47.516  -0.970  1.00  0.00           H
ATOM   4110  C   DCM   624      28.020  30.124   6.499  1.00  0.00           C
ATOM   4111  H1  DCM   624      28.078  31.233   6.478  1.00  0.00           H
ATOM   4112  H2  DCM   624      26.971  29.820   6.298  1.00  0.00           H
ATOM   4113 CL1  DCM   624      28.596  29.450   8.005  1.00  0.00          Cl
ATOM   4114 CL2  DCM   624      29.084  29.559   5.139  1.00  0.00          Cl
ATOM   4115  LP1 DCM   624      29.136  28.818   9.419  1.00  0.00           H
ATOM   4116  LP2 DCM   624      30.044  29.049   3.911  1.00  0.00           H
ATOM   4117  C   DCM   625      24.343  60.514  49.374  1.00  0.00           C
ATOM   4118  H1  DCM   625      24.386  61.476  48.820  1.00  0.00           H
ATOM   4119  H2  DCM   625      24.896  59.657  48.933  1.00  0.00           H
ATOM   4120 CL1  DCM   625      22.641  59.944  49.478  1.00  0.00          Cl
ATOM   4121 CL2  DCM   625      24.971  60.695  51.043  1.00  0.00          Cl
ATOM   4122  LP1 DCM   625      21.088  59.424  49.573  1.00  0.00           H
ATOM   4123  LP2 DCM   625      25.545  60.861  52.570  1.00  0.00           H
ATOM   4124  C   DCM   626      43.726  54.448  21.273  1.00  0.00           C
ATOM   4125  H1  DCM   626      43.022  53.867  21.906  1.00  0.00           H
ATOM   4126  H2  DCM   626      44.656  53.842  21.254  1.00  0.00           H
ATOM   4127 CL1  DCM   626      43.882  56.112  21.888  1.00  0.00          Cl
ATOM   4128 CL2  DCM   626      43.096  54.340  19.677  1.00  0.00          Cl
ATOM   4129  LP1 DCM   626      44.026  57.644  22.455  1.00  0.00           H
ATOM   4130  LP2 DCM   626      42.496  54.236  18.154  1.00  0.00           H
ATOM   4131  C   DCM   627      12.256   1.302  68.744  1.00  0.00           C
ATOM   4132  H1  DCM   627      12.700   2.223  68.309  1.00  0.00           H
ATOM   4133  H2  DCM   627      12.460   1.242  69.835  1.00  0.00           H
ATOM   4134 CL1  DCM   627      12.894  -0.076  67.895  1.00  0.00          Cl
ATOM   4135 CL2  DCM   627      10.438   1.270  68.505  1.00  0.00          Cl
ATOM   4136  LP1 DCM   627      13.495  -1.375  67.094  1.00  0.00           H
ATOM   4137  LP2 DCM   627       8.812   1.242  68.291  1.00  0.00           H
ATOM   4138  C   DCM   628      86.303  70.862  91.250  1.00  0.00           C
ATOM   4139  H1  DCM   628      85.862  69.906  91.606  1.00  0.00           H
ATOM   4140  H2  DCM   628      87.402  70.958  91.379  1.00  0.00           H
ATOM   4141 CL1  DCM   628      85.616  72.125  92.254  1.00  0.00          Cl
ATOM   4142 CL2  DCM   628      85.813  70.994  89.516  1.00  0.00          Cl
ATOM   4143  LP1 DCM   628      84.973  73.306  93.193  1.00  0.00           H
ATOM   4144  LP2 DCM   628      85.368  71.114  87.942  1.00  0.00           H
ATOM   4145  C   DCM   629      17.187  62.963  68.779  1.00  0.00           C
ATOM   4146  H1  DCM   629      16.818  61.917  68.845  1.00  0.00           H
ATOM   4147  H2  DCM   629      17.579  63.309  69.759  1.00  0.00           H
ATOM   4148 CL1  DCM   629      15.767  64.039  68.371  1.00  0.00          Cl
ATOM   4149 CL2  DCM   629      18.467  63.273  67.583  1.00  0.00          Cl
ATOM   4150  LP1 DCM   629      14.493  65.004  68.005  1.00  0.00           H
ATOM   4151  LP2 DCM   629      19.647  63.559  66.480  1.00  0.00           H
ATOM   4152  C   DCM   630      86.804 100.297  60.010  1.00  0.00           C
ATOM   4153  H1  DCM   630      87.468 100.692  60.808  1.00  0.00           H
ATOM   4154  H2  DCM   630      86.495  99.271  60.307  1.00  0.00           H
ATOM   4155 CL1  DCM   630      87.581 100.234  58.454  1.00  0.00          Cl
ATOM   4156 CL2  DCM   630      85.377 101.363  59.881  1.00  0.00          Cl
ATOM   4157  LP1 DCM   630      88.314 100.175  56.988  1.00  0.00           H
ATOM   4158  LP2 DCM   630      84.067 102.342  59.762  1.00  0.00           H
ATOM   4159  C   DCM   631      46.949   1.820  72.026  1.00  0.00           C
ATOM   4160  H1  DCM   631      46.635   2.040  70.984  1.00  0.00           H
ATOM   4161  H2  DCM   631      48.003   2.119  72.207  1.00  0.00           H
ATOM   4162 CL1  DCM   631      46.777   0.036  72.021  1.00  0.00          Cl
ATOM   4163 CL2  DCM   631      45.885   2.612  73.185  1.00  0.00          Cl
ATOM   4164  LP1 DCM   631      46.620  -1.596  72.017  1.00  0.00           H
ATOM   4165  LP2 DCM   631      44.895   3.349  74.265  1.00  0.00           H
ATOM   4166  C   DCM   632      10.282   5.551  57.498  1.00  0.00           C
ATOM   4167  H1  DCM   632      10.305   4.803  58.320  1.00  0.00           H
ATOM   4168  H2  DCM   632      10.562   5.102  56.521  1.00  0.00           H
ATOM   4169 CL1  DCM   632      11.499   6.751  57.927  1.00  0.00          Cl
ATOM   4170 CL2  DCM   632       8.716   6.373  57.372  1.00  0.00          Cl
ATOM   4171  LP1 DCM   632      12.631   7.868  58.326  1.00  0.00           H
ATOM   4172  LP2 DCM   632       7.268   7.134  57.256  1.00  0.00           H
ATOM   4173  C   DCM   633      37.592  43.510 106.866  1.00  0.00           C
ATOM   4174  H1  DCM   633      36.701  43.277 107.487  1.00  0.00           H
ATOM   4175  H2  DCM   633      37.440  43.147 105.827  1.00  0.00           H
ATOM   4176 CL1  DCM   633      39.026  42.632 107.440  1.00  0.00          Cl
ATOM   4177 CL2  DCM   633      37.938  45.258 106.661  1.00  0.00          Cl
ATOM   4178  LP1 DCM   633      40.349  41.821 107.970  1.00  0.00           H
ATOM   4179  LP2 DCM   633      38.254  46.857 106.473  1.00  0.00           H
ATOM   4180  C   DCM   634      75.746  86.554  46.118  1.00  0.00           C
ATOM   4181  H1  DCM   634      76.793  86.396  45.780  1.00  0.00           H
ATOM   4182  H2  DCM   634      75.365  85.559  46.432  1.00  0.00           H
ATOM   4183 CL1  DCM   634      74.678  87.212  44.863  1.00  0.00          Cl
ATOM   4184 CL2  DCM   634      75.630  87.588  47.578  1.00  0.00          Cl
ATOM   4185  LP1 DCM   634      73.691  87.820  43.703  1.00  0.00           H
ATOM   4186  LP2 DCM   634      75.524  88.534  48.914  1.00  0.00           H
ATOM   4187  C   DCM   635      64.057  32.883   1.907  1.00  0.00           C
ATOM   4188  H1  DCM   635      63.586  32.471   0.989  1.00  0.00           H
ATOM   4189  H2  DCM   635      63.659  32.320   2.778  1.00  0.00           H
ATOM   4190 CL1  DCM   635      63.571  34.598   1.870  1.00  0.00          Cl
ATOM   4191 CL2  DCM   635      65.840  32.742   1.791  1.00  0.00          Cl
ATOM   4192  LP1 DCM   635      63.124  36.176   1.835  1.00  0.00           H
ATOM   4193  LP2 DCM   635      67.471  32.613   1.684  1.00  0.00           H
ATOM   4194  C   DCM   636      67.876 108.504  70.076  1.00  0.00           C
ATOM   4195  H1  DCM   636      67.492 107.583  70.564  1.00  0.00           H
ATOM   4196  H2  DCM   636      67.112 108.794  69.324  1.00  0.00           H
ATOM   4197 CL1  DCM   636      69.448 108.166  69.433  1.00  0.00          Cl
ATOM   4198 CL2  DCM   636      67.956 109.831  71.212  1.00  0.00          Cl
ATOM   4199  LP1 DCM   636      70.937 107.846  68.823  1.00  0.00           H
ATOM   4200  LP2 DCM   636      68.031 111.075  72.277  1.00  0.00           H
ATOM   4201  C   DCM   637      41.561 109.257  97.879  1.00  0.00           C
ATOM   4202  H1  DCM   637      42.264 108.548  97.391  1.00  0.00           H
ATOM   4203  H2  DCM   637      41.743 110.303  97.553  1.00  0.00           H
ATOM   4204 CL1  DCM   637      41.655 109.095  99.669  1.00  0.00          Cl
ATOM   4205 CL2  DCM   637      39.915 108.807  97.306  1.00  0.00          Cl
ATOM   4206  LP1 DCM   637      41.740 108.947 101.300  1.00  0.00           H
ATOM   4207  LP2 DCM   637      38.415 108.397  96.785  1.00  0.00           H
ATOM   4208  C   DCM   638      71.129  34.171  19.256  1.00  0.00           C
ATOM   4209  H1  DCM   638      70.443  35.029  19.427  1.00  0.00           H
ATOM   4210  H2  DCM   638      71.143  34.153  18.146  1.00  0.00           H
ATOM   4211 CL1  DCM   638      70.620  32.628  19.988  1.00  0.00          Cl
ATOM   4212 CL2  DCM   638      72.755  34.572  19.701  1.00  0.00          Cl
ATOM   4213  LP1 DCM   638      70.152  31.207  20.661  1.00  0.00           H
ATOM   4214  LP2 DCM   638      74.294  34.951  20.123  1.00  0.00           H
ATOM   4215  C   DCM   639      97.454  33.974   1.337  1.00  0.00           C
ATOM   4216  H1  DCM   639      96.532  33.531   0.903  1.00  0.00           H
ATOM   4217  H2  DCM   639      97.770  34.875   0.767  1.00  0.00           H
ATOM   4218 CL1  DCM   639      98.867  32.855   1.222  1.00  0.00          Cl
ATOM   4219 CL2  DCM   639      97.087  34.461   3.015  1.00  0.00          Cl
ATOM   4220  LP1 DCM   639     100.151  31.839   1.118  1.00  0.00           H
ATOM   4221  LP2 DCM   639      96.750  34.908   4.557  1.00  0.00           H
ATOM   4222  C   DCM   640      34.440  18.432  58.697  1.00  0.00           C
ATOM   4223  H1  DCM   640      34.036  18.696  59.697  1.00  0.00           H
ATOM   4224  H2  DCM   640      35.446  18.881  58.549  1.00  0.00           H
ATOM   4225 CL1  DCM   640      33.433  19.138  57.406  1.00  0.00          Cl
ATOM   4226 CL2  DCM   640      34.518  16.660  58.613  1.00  0.00          Cl
ATOM   4227  LP1 DCM   640      32.506  19.787  56.219  1.00  0.00           H
ATOM   4228  LP2 DCM   640      34.590  15.024  58.536  1.00  0.00           H
ATOM   4229  C   DCM   641     104.204  64.459  49.098  1.00  0.00           C
ATOM   4230  H1  DCM   641     103.207  64.742  48.698  1.00  0.00           H
ATOM   4231  H2  DCM   641     104.228  63.504  49.665  1.00  0.00           H
ATOM   4232 CL1  DCM   641     104.756  65.719  50.186  1.00  0.00          Cl
ATOM   4233 CL2  DCM   641     105.352  64.316  47.751  1.00  0.00          Cl
ATOM   4234  LP1 DCM   641     105.272  66.897  51.204  1.00  0.00           H
ATOM   4235  LP2 DCM   641     106.412  64.183  46.506  1.00  0.00           H
ATOM   4236  C   DCM   642      83.800   7.962  60.469  1.00  0.00           C
ATOM   4237  H1  DCM   642      83.128   8.513  61.161  1.00  0.00           H
ATOM   4238  H2  DCM   642      84.740   7.589  60.930  1.00  0.00           H
ATOM   4239 CL1  DCM   642      84.120   9.075  59.078  1.00  0.00          Cl
ATOM   4240 CL2  DCM   642      82.999   6.585  59.790  1.00  0.00          Cl
ATOM   4241  LP1 DCM   642      84.409  10.083  57.818  1.00  0.00           H
ATOM   4242  LP2 DCM   642      82.241   5.281  59.148  1.00  0.00           H
ATOM   4243  C   DCM   643      39.861  11.103  64.717  1.00  0.00           C
ATOM   4244  H1  DCM   643      40.206  10.066  64.515  1.00  0.00           H
ATOM   4245  H2  DCM   643      40.058  11.343  65.784  1.00  0.00           H
ATOM   4246 CL1  DCM   643      38.053  10.946  64.673  1.00  0.00          Cl
ATOM   4247 CL2  DCM   643      40.367  12.330  63.449  1.00  0.00          Cl
ATOM   4248  LP1 DCM   643      36.420  10.805  64.633  1.00  0.00           H
ATOM   4249  LP2 DCM   643      40.819  13.427  62.316  1.00  0.00           H
ATOM   4250  C   DCM   644      76.726  80.793  37.373  1.00  0.00           C
ATOM   4251  H1  DCM   644      77.658  81.386  37.250  1.00  0.00           H
ATOM   4252  H2  DCM   644      76.807  79.870  37.986  1.00  0.00           H
ATOM   4253 CL1  DCM   644      75.915  80.395  35.774  1.00  0.00          Cl
ATOM   4254 CL2  DCM   644      75.636  81.863  38.225  1.00  0.00          Cl
ATOM   4255  LP1 DCM   644      75.191  80.040  34.346  1.00  0.00           H
ATOM   4256  LP2 DCM   644      74.613  82.865  39.024  1.00  0.00           H
ATOM   4257  C   DCM   645      55.636  81.087  30.614  1.00  0.00           C
ATOM   4258  H1  DCM   645      54.863  81.518  31.286  1.00  0.00           H
ATOM   4259  H2  DCM   645      55.235  80.694  29.656  1.00  0.00           H
ATOM   4260 CL1  DCM   645      56.445  79.845  31.560  1.00  0.00          Cl
ATOM   4261 CL2  DCM   645      56.789  82.304  30.080  1.00  0.00          Cl
ATOM   4262  LP1 DCM   645      57.200  78.687  32.442  1.00  0.00           H
ATOM   4263  LP2 DCM   645      57.864  83.438  29.581  1.00  0.00           H
ATOM   4264  C   DCM   646      86.996  37.220  95.391  1.00  0.00           C
ATOM   4265  H1  DCM   646      86.579  37.889  96.174  1.00  0.00           H
ATOM   4266  H2  DCM   646      86.497  36.230  95.452  1.00  0.00           H
ATOM   4267 CL1  DCM   646      88.754  36.976  95.573  1.00  0.00          Cl
ATOM   4268 CL2  DCM   646      86.598  37.900  93.809  1.00  0.00          Cl
ATOM   4269  LP1 DCM   646      90.370  36.751  95.740  1.00  0.00           H
ATOM   4270  LP2 DCM   646      86.228  38.531  92.341  1.00  0.00           H
ATOM   4271  C   DCM   647      27.194  96.495  62.138  1.00  0.00           C
ATOM   4272  H1  DCM   647      27.507  96.130  61.137  1.00  0.00           H
ATOM   4273  H2  DCM   647      28.068  96.982  62.620  1.00  0.00           H
ATOM   4274 CL1  DCM   647      26.632  95.050  63.139  1.00  0.00          Cl
ATOM   4275 CL2  DCM   647      25.836  97.642  61.857  1.00  0.00          Cl
ATOM   4276  LP1 DCM   647      26.133  93.765  64.028  1.00  0.00           H
ATOM   4277  LP2 DCM   647      24.599  98.688  61.601  1.00  0.00           H
ATOM   4278  C   DCM   648      76.081  30.223  47.409  1.00  0.00           C
ATOM   4279  H1  DCM   648      75.608  31.124  47.854  1.00  0.00           H
ATOM   4280  H2  DCM   648      75.477  29.948  46.518  1.00  0.00           H
ATOM   4281 CL1  DCM   648      75.973  28.753  48.413  1.00  0.00          Cl
ATOM   4282 CL2  DCM   648      77.758  30.370  46.946  1.00  0.00          Cl
ATOM   4283  LP1 DCM   648      75.874  27.401  49.336  1.00  0.00           H
ATOM   4284  LP2 DCM   648      79.333  30.509  46.510  1.00  0.00           H
ATOM   4285  C   DCM   649      78.086  26.225  37.662  1.00  0.00           C
ATOM   4286  H1  DCM   649      78.108  25.427  36.889  1.00  0.00           H
ATOM   4287  H2  DCM   649      77.318  26.960  37.341  1.00  0.00           H
ATOM   4288 CL1  DCM   649      79.599  27.125  37.691  1.00  0.00          Cl
ATOM   4289 CL2  DCM   649      77.847  25.323  39.197  1.00  0.00          Cl
ATOM   4290  LP1 DCM   649      81.008  27.963  37.718  1.00  0.00           H
ATOM   4291  LP2 DCM   649      77.628  24.500  40.599  1.00  0.00           H
ATOM   4292  C   DCM   650      37.548   8.583  32.755  1.00  0.00           C
ATOM   4293  H1  DCM   650      37.224   8.187  31.768  1.00  0.00           H
ATOM   4294  H2  DCM   650      37.136   9.609  32.858  1.00  0.00           H
ATOM   4295 CL1  DCM   650      39.280   8.690  32.815  1.00  0.00          Cl
ATOM   4296 CL2  DCM   650      36.827   7.492  34.020  1.00  0.00          Cl
ATOM   4297  LP1 DCM   650      40.916   8.791  32.873  1.00  0.00           H
ATOM   4298  LP2 DCM   650      36.178   6.508  35.160  1.00  0.00           H
ATOM   4299  C   DCM   651      30.895  12.128  72.500  1.00  0.00           C
ATOM   4300  H1  DCM   651      30.313  12.963  72.055  1.00  0.00           H
ATOM   4301  H2  DCM   651      31.192  12.338  73.550  1.00  0.00           H
ATOM   4302 CL1  DCM   651      32.304  12.169  71.366  1.00  0.00          Cl
ATOM   4303 CL2  DCM   651      30.110  10.558  72.265  1.00  0.00          Cl
ATOM   4304  LP1 DCM   651      33.581  12.206  70.338  1.00  0.00           H
ATOM   4305  LP2 DCM   651      29.382   9.105  72.047  1.00  0.00           H
ATOM   4306  C   DCM   652      10.180  87.407  88.568  1.00  0.00           C
ATOM   4307  H1  DCM   652      10.702  87.612  87.609  1.00  0.00           H
ATOM   4308  H2  DCM   652      10.666  87.834  89.472  1.00  0.00           H
ATOM   4309 CL1  DCM   652      10.526  85.612  88.961  1.00  0.00          Cl
ATOM   4310 CL2  DCM   652       8.416  87.718  88.577  1.00  0.00          Cl
ATOM   4311  LP1 DCM   652      10.830  84.038  89.305  1.00  0.00           H
ATOM   4312  LP2 DCM   652       6.801  88.002  88.585  1.00  0.00           H
ATOM   4313  C   DCM   653      38.949  39.759  69.628  1.00  0.00           C
ATOM   4314  H1  DCM   653      38.277  39.844  68.748  1.00  0.00           H
ATOM   4315  H2  DCM   653      38.714  40.540  70.383  1.00  0.00           H
ATOM   4316 CL1  DCM   653      40.610  39.995  69.096  1.00  0.00          Cl
ATOM   4317 CL2  DCM   653      38.875  38.148  70.393  1.00  0.00          Cl
ATOM   4318  LP1 DCM   653      42.157  40.215  68.600  1.00  0.00           H
ATOM   4319  LP2 DCM   653      38.807  36.668  71.095  1.00  0.00           H
ATOM   4320  C   DCM   654      80.596  24.337  56.641  1.00  0.00           C
ATOM   4321  H1  DCM   654      81.526  24.515  57.223  1.00  0.00           H
ATOM   4322  H2  DCM   654      80.671  23.511  55.902  1.00  0.00           H
ATOM   4323 CL1  DCM   654      80.134  25.783  55.706  1.00  0.00          Cl
ATOM   4324 CL2  DCM   654      79.242  23.879  57.767  1.00  0.00          Cl
ATOM   4325  LP1 DCM   654      79.709  27.113  54.846  1.00  0.00           H
ATOM   4326  LP2 DCM   654      78.022  23.466  58.781  1.00  0.00           H
ATOM   4327  C   DCM   655      11.796  60.932  77.474  1.00  0.00           C
ATOM   4328  H1  DCM   655      11.851  61.561  78.388  1.00  0.00           H
ATOM   4329  H2  DCM   655      11.333  59.952  77.720  1.00  0.00           H
ATOM   4330 CL1  DCM   655      13.487  60.684  77.055  1.00  0.00          Cl
ATOM   4331 CL2  DCM   655      10.971  61.732  76.140  1.00  0.00          Cl
ATOM   4332  LP1 DCM   655      15.063  60.452  76.665  1.00  0.00           H
ATOM   4333  LP2 DCM   655      10.202  62.478  74.897  1.00  0.00           H
ATOM   4334  C   DCM   656      65.875  88.969 105.405  1.00  0.00           C
ATOM   4335  H1  DCM   656      66.804  88.531 104.982  1.00  0.00           H
ATOM   4336  H2  DCM   656      65.025  88.841 104.702  1.00  0.00           H
ATOM   4337 CL1  DCM   656      66.065  90.764 105.606  1.00  0.00          Cl
ATOM   4338 CL2  DCM   656      65.463  88.095 106.934  1.00  0.00          Cl
ATOM   4339  LP1 DCM   656      66.237  92.385 105.787  1.00  0.00           H
ATOM   4340  LP2 DCM   656      65.089  87.302 108.320  1.00  0.00           H
ATOM   4341  C   DCM   657      47.993  32.974  90.531  1.00  0.00           C
ATOM   4342  H1  DCM   657      47.560  33.921  90.145  1.00  0.00           H
ATOM   4343  H2  DCM   657      47.392  32.506  91.341  1.00  0.00           H
ATOM   4344 CL1  DCM   657      49.550  33.424  91.255  1.00  0.00          Cl
ATOM   4345 CL2  DCM   657      48.220  31.796  89.223  1.00  0.00          Cl
ATOM   4346  LP1 DCM   657      50.988  33.841  91.923  1.00  0.00           H
ATOM   4347  LP2 DCM   657      48.430  30.708  88.014  1.00  0.00           H
ATOM   4348  C   DCM   658     103.236  40.093 105.191  1.00  0.00           C
ATOM   4349  H1  DCM   658     102.648  39.150 105.206  1.00  0.00           H
ATOM   4350  H2  DCM   658     104.333  39.934 105.111  1.00  0.00           H
ATOM   4351 CL1  DCM   658     102.927  41.254 106.520  1.00  0.00          Cl
ATOM   4352 CL2  DCM   658     102.773  40.928 103.697  1.00  0.00          Cl
ATOM   4353  LP1 DCM   658     102.645  42.316 107.737  1.00  0.00           H
ATOM   4354  LP2 DCM   658     102.346  41.700 102.315  1.00  0.00           H
ATOM   4355  C   DCM   659      75.665   2.408  47.273  1.00  0.00           C
ATOM   4356  H1  DCM   659      75.357   1.376  47.001  1.00  0.00           H
ATOM   4357  H2  DCM   659      75.428   2.631  48.336  1.00  0.00           H
ATOM   4358 CL1  DCM   659      74.961   3.564  46.053  1.00  0.00          Cl
ATOM   4359 CL2  DCM   659      77.459   2.454  47.125  1.00  0.00          Cl
ATOM   4360  LP1 DCM   659      74.329   4.605  44.955  1.00  0.00           H
ATOM   4361  LP2 DCM   659      79.093   2.496  46.991  1.00  0.00           H
ATOM   4362  C   DCM   660      36.038  66.931  64.733  1.00  0.00           C
ATOM   4363  H1  DCM   660      36.218  68.020  64.606  1.00  0.00           H
ATOM   4364  H2  DCM   660      35.121  66.676  64.160  1.00  0.00           H
ATOM   4365 CL1  DCM   660      35.580  66.358  66.351  1.00  0.00          Cl
ATOM   4366 CL2  DCM   660      37.500  66.076  64.172  1.00  0.00          Cl
ATOM   4367  LP1 DCM   660      35.156  65.829  67.844  1.00  0.00           H
ATOM   4368  LP2 DCM   660      38.843  65.290  63.656  1.00  0.00           H
ATOM   4369  C   DCM   661      59.184  16.364  13.235  1.00  0.00           C
ATOM   4370  H1  DCM   661      58.144  16.713  13.414  1.00  0.00           H
ATOM   4371  H2  DCM   661      59.923  16.946  13.827  1.00  0.00           H
ATOM   4372 CL1  DCM   661      59.646  16.458  11.542  1.00  0.00          Cl
ATOM   4373 CL2  DCM   661      59.301  14.717  13.989  1.00  0.00          Cl
ATOM   4374  LP1 DCM   661      60.076  16.546   9.962  1.00  0.00           H
ATOM   4375  LP2 DCM   661      59.407  13.229  14.670  1.00  0.00           H
ATOM   4376  C   DCM   662     107.428  85.883  44.194  1.00  0.00           C
ATOM   4377  H1  DCM   662     107.614  86.581  45.039  1.00  0.00           H
ATOM   4378  H2  DCM   662     108.384  85.770  43.641  1.00  0.00           H
ATOM   4379 CL1  DCM   662     106.187  86.619  43.192  1.00  0.00          Cl
ATOM   4380 CL2  DCM   662     106.858  84.324  44.904  1.00  0.00          Cl
ATOM   4381  LP1 DCM   662     105.028  87.307  42.257  1.00  0.00           H
ATOM   4382  LP2 DCM   662     106.340  82.908  45.549  1.00  0.00           H
ATOM   4383  C   DCM   663      34.882  20.112 103.889  1.00  0.00           C
ATOM   4384  H1  DCM   663      35.154  20.312 102.830  1.00  0.00           H
ATOM   4385  H2  DCM   663      33.794  19.888 103.912  1.00  0.00           H
ATOM   4386 CL1  DCM   663      35.214  21.608 104.751  1.00  0.00          Cl
ATOM   4387 CL2  DCM   663      35.844  18.879 104.625  1.00  0.00          Cl
ATOM   4388  LP1 DCM   663      35.524  23.004 105.555  1.00  0.00           H
ATOM   4389  LP2 DCM   663      36.756  17.710 105.325  1.00  0.00           H
ATOM   4390  C   DCM   664     108.157  27.525  31.809  1.00  0.00           C
ATOM   4391  H1  DCM   664     107.247  28.149  31.940  1.00  0.00           H
ATOM   4392  H2  DCM   664     108.818  27.874  30.988  1.00  0.00           H
ATOM   4393 CL1  DCM   664     107.789  25.780  31.441  1.00  0.00          Cl
ATOM   4394 CL2  DCM   664     109.083  27.624  33.332  1.00  0.00          Cl
ATOM   4395  LP1 DCM   664     107.458  24.209  31.109  1.00  0.00           H
ATOM   4396  LP2 DCM   664     109.934  27.716  34.731  1.00  0.00           H
ATOM   4397  C   DCM   665      42.279  25.744  90.158  1.00  0.00           C
ATOM   4398  H1  DCM   665      42.949  25.412  89.336  1.00  0.00           H
ATOM   4399  H2  DCM   665      42.623  25.490  91.184  1.00  0.00           H
ATOM   4400 CL1  DCM   665      40.716  24.996  89.934  1.00  0.00          Cl
ATOM   4401 CL2  DCM   665      42.087  27.549  90.105  1.00  0.00          Cl
ATOM   4402  LP1 DCM   665      39.249  24.293  89.724  1.00  0.00           H
ATOM   4403  LP2 DCM   665      41.914  29.180  90.057  1.00  0.00           H
ATOM   4404  C   DCM   666      73.783  18.735  95.383  1.00  0.00           C
ATOM   4405  H1  DCM   666      74.246  19.560  95.965  1.00  0.00           H
ATOM   4406  H2  DCM   666      72.769  18.970  94.996  1.00  0.00           H
ATOM   4407 CL1  DCM   666      73.488  17.284  96.392  1.00  0.00          Cl
ATOM   4408 CL2  DCM   666      74.805  18.107  94.075  1.00  0.00          Cl
ATOM   4409  LP1 DCM   666      73.217  15.955  97.315  1.00  0.00           H
ATOM   4410  LP2 DCM   666      75.749  17.527  92.866  1.00  0.00           H
ATOM   4411  C   DCM   667      20.928  60.489  26.377  1.00  0.00           C
ATOM   4412  H1  DCM   667      20.381  61.022  25.570  1.00  0.00           H
ATOM   4413  H2  DCM   667      21.945  60.161  26.074  1.00  0.00           H
ATOM   4414 CL1  DCM   667      20.097  58.933  26.723  1.00  0.00          Cl
ATOM   4415 CL2  DCM   667      21.066  61.507  27.826  1.00  0.00          Cl
ATOM   4416  LP1 DCM   667      19.338  57.514  27.038  1.00  0.00           H
ATOM   4417  LP2 DCM   667      21.194  62.447  29.164  1.00  0.00           H
ATOM   4418  C   DCM   668      87.101  16.509  28.387  1.00  0.00           C
ATOM   4419  H1  DCM   668      87.488  16.867  27.409  1.00  0.00           H
ATOM   4420  H2  DCM   668      86.738  15.461  28.328  1.00  0.00           H
ATOM   4421 CL1  DCM   668      85.677  17.505  28.788  1.00  0.00          Cl
ATOM   4422 CL2  DCM   668      88.344  16.625  29.584  1.00  0.00          Cl
ATOM   4423  LP1 DCM   668      84.368  18.421  29.157  1.00  0.00           H
ATOM   4424  LP2 DCM   668      89.523  16.735  30.718  1.00  0.00           H
ATOM   4425  C   DCM   669       7.911  88.448  46.653  1.00  0.00           C
ATOM   4426  H1  DCM   669       6.936  87.915  46.633  1.00  0.00           H
ATOM   4427  H2  DCM   669       8.777  87.764  46.528  1.00  0.00           H
ATOM   4428 CL1  DCM   669       7.960  89.224  48.287  1.00  0.00          Cl
ATOM   4429 CL2  DCM   669       7.889  89.765  45.526  1.00  0.00          Cl
ATOM   4430  LP1 DCM   669       8.004  89.927  49.768  1.00  0.00           H
ATOM   4431  LP2 DCM   669       7.868  91.012  44.461  1.00  0.00           H
ATOM   4432  C   DCM   670      20.199  64.182  83.026  1.00  0.00           C
ATOM   4433  H1  DCM   670      20.279  65.247  83.333  1.00  0.00           H
ATOM   4434  H2  DCM   670      20.941  63.612  83.624  1.00  0.00           H
ATOM   4435 CL1  DCM   670      20.547  64.074  81.330  1.00  0.00          Cl
ATOM   4436 CL2  DCM   670      18.492  63.806  83.342  1.00  0.00          Cl
ATOM   4437  LP1 DCM   670      20.876  63.971  79.726  1.00  0.00           H
ATOM   4438  LP2 DCM   670      16.915  63.459  83.634  1.00  0.00           H
ATOM   4439  C   DCM   671     106.781  57.832  86.531  1.00  0.00           C
ATOM   4440  H1  DCM   671     106.878  58.594  87.333  1.00  0.00           H
ATOM   4441  H2  DCM   671     107.469  56.970  86.667  1.00  0.00           H
ATOM   4442 CL1  DCM   671     107.056  58.638  85.024  1.00  0.00          Cl
ATOM   4443 CL2  DCM   671     105.098  57.292  86.632  1.00  0.00          Cl
ATOM   4444  LP1 DCM   671     107.316  59.402  83.596  1.00  0.00           H
ATOM   4445  LP2 DCM   671     103.539  56.792  86.727  1.00  0.00           H
ATOM   4446  C   DCM   672      43.739 102.212  40.602  1.00  0.00           C
ATOM   4447  H1  DCM   672      42.912 101.871  39.943  1.00  0.00           H
ATOM   4448  H2  DCM   672      43.468 102.128  41.676  1.00  0.00           H
ATOM   4449 CL1  DCM   672      44.104 103.928  40.348  1.00  0.00          Cl
ATOM   4450 CL2  DCM   672      45.157 101.171  40.352  1.00  0.00          Cl
ATOM   4451  LP1 DCM   672      44.441 105.516  40.113  1.00  0.00           H
ATOM   4452  LP2 DCM   672      46.465 100.210  40.121  1.00  0.00           H
ATOM   4453  C   DCM   673      24.624  35.314  94.304  1.00  0.00           C
ATOM   4454  H1  DCM   673      24.980  34.330  94.677  1.00  0.00           H
ATOM   4455  H2  DCM   673      24.766  36.075  95.101  1.00  0.00           H
ATOM   4456 CL1  DCM   673      22.875  35.209  93.971  1.00  0.00          Cl
ATOM   4457 CL2  DCM   673      25.515  35.732  92.904  1.00  0.00          Cl
ATOM   4458  LP1 DCM   673      21.267  35.113  93.666  1.00  0.00           H
ATOM   4459  LP2 DCM   673      26.369  36.132  91.563  1.00  0.00           H
ATOM   4460  C   DCM   674      37.125  99.852  63.191  1.00  0.00           C
ATOM   4461  H1  DCM   674      36.551  99.865  64.142  1.00  0.00           H
ATOM   4462  H2  DCM   674      37.006  98.893  62.644  1.00  0.00           H
ATOM   4463 CL1  DCM   674      38.914 100.037  63.703  1.00  0.00          Cl
ATOM   4464 CL2  DCM   674      36.554 101.139  62.094  1.00  0.00          Cl
ATOM   4465  LP1 DCM   674      40.483 100.199  64.153  1.00  0.00           H
ATOM   4466  LP2 DCM   674      36.028 102.321  61.087  1.00  0.00           H
ATOM   4467  C   DCM   675      87.050  40.955 108.818  1.00  0.00           C
ATOM   4468  H1  DCM   675      86.585  40.685 109.790  1.00  0.00           H
ATOM   4469  H2  DCM   675      87.566  40.072 108.383  1.00  0.00           H
ATOM   4470 CL1  DCM   675      88.163  42.328 108.952  1.00  0.00          Cl
ATOM   4471 CL2  DCM   675      85.682  41.429 107.699  1.00  0.00          Cl
ATOM   4472  LP1 DCM   675      89.192  43.599 109.077  1.00  0.00           H
ATOM   4473  LP2 DCM   675      84.456  41.854 106.696  1.00  0.00           H
ATOM   4474  C   DCM   676      78.309  40.260  95.365  1.00  0.00           C
ATOM   4475  H1  DCM   676      78.251  41.332  95.078  1.00  0.00           H
ATOM   4476  H2  DCM   676      78.062  40.088  96.434  1.00  0.00           H
ATOM   4477 CL1  DCM   676      79.911  39.652  94.943  1.00  0.00          Cl
ATOM   4478 CL2  DCM   676      77.079  39.528  94.358  1.00  0.00          Cl
ATOM   4479  LP1 DCM   676      81.400  39.087  94.550  1.00  0.00           H
ATOM   4480  LP2 DCM   676      75.926  38.841  93.415  1.00  0.00           H
ATOM   4481  C   DCM   677      86.369   4.042  26.196  1.00  0.00           C
ATOM   4482  H1  DCM   677      85.570   4.185  26.955  1.00  0.00           H
ATOM   4483  H2  DCM   677      86.845   5.009  25.924  1.00  0.00           H
ATOM   4484 CL1  DCM   677      85.720   3.366  24.661  1.00  0.00          Cl
ATOM   4485 CL2  DCM   677      87.518   2.823  26.840  1.00  0.00          Cl
ATOM   4486  LP1 DCM   677      85.128   2.749  23.262  1.00  0.00           H
ATOM   4487  LP2 DCM   677      88.567   1.708  27.428  1.00  0.00           H
ATOM   4488  C   DCM   678      64.050  66.302  49.915  1.00  0.00           C
ATOM   4489  H1  DCM   678      64.290  67.009  49.093  1.00  0.00           H
ATOM   4490  H2  DCM   678      64.869  66.326  50.665  1.00  0.00           H
ATOM   4491 CL1  DCM   678      63.946  64.703  49.160  1.00  0.00          Cl
ATOM   4492 CL2  DCM   678      62.506  66.754  50.696  1.00  0.00          Cl
ATOM   4493  LP1 DCM   678      63.849  63.222  48.462  1.00  0.00           H
ATOM   4494  LP2 DCM   678      61.090  67.169  51.413  1.00  0.00           H
ATOM   4495  C   DCM   679      15.183  47.076  95.720  1.00  0.00           C
ATOM   4496  H1  DCM   679      15.219  47.596  94.739  1.00  0.00           H
ATOM   4497  H2  DCM   679      16.119  46.531  95.968  1.00  0.00           H
ATOM   4498 CL1  DCM   679      14.126  45.730  95.364  1.00  0.00          Cl
ATOM   4499 CL2  DCM   679      14.636  48.086  97.088  1.00  0.00          Cl
ATOM   4500  LP1 DCM   679      13.133  44.468  95.031  1.00  0.00           H
ATOM   4501  LP2 DCM   679      14.133  49.013  98.344  1.00  0.00           H
ATOM   4502  C   DCM   680      41.970  46.290  28.666  1.00  0.00           C
ATOM   4503  H1  DCM   680      41.063  46.369  29.302  1.00  0.00           H
ATOM   4504  H2  DCM   680      42.570  47.225  28.703  1.00  0.00           H
ATOM   4505 CL1  DCM   680      41.429  45.970  26.928  1.00  0.00          Cl
ATOM   4506 CL2  DCM   680      42.972  45.008  29.179  1.00  0.00          Cl
ATOM   4507  LP1 DCM   680      40.949  45.685  25.386  1.00  0.00           H
ATOM   4508  LP2 DCM   680      43.935  43.775  29.673  1.00  0.00           H
ATOM   4509  C   DCM   681      72.713  50.613  81.961  1.00  0.00           C
ATOM   4510  H1  DCM   681      73.218  50.808  82.931  1.00  0.00           H
ATOM   4511  H2  DCM   681      71.767  50.054  82.128  1.00  0.00           H
ATOM   4512 CL1  DCM   681      73.827  49.740  80.836  1.00  0.00          Cl
ATOM   4513 CL2  DCM   681      72.350  52.189  81.325  1.00  0.00          Cl
ATOM   4514  LP1 DCM   681      74.838  48.949  79.815  1.00  0.00           H
ATOM   4515  LP2 DCM   681      72.007  53.677  80.725  1.00  0.00           H
ATOM   4516  C   DCM   682      57.482  86.106  72.189  1.00  0.00           C
ATOM   4517  H1  DCM   682      57.437  87.081  71.659  1.00  0.00           H
ATOM   4518  H2  DCM   682      56.534  85.932  72.742  1.00  0.00           H
ATOM   4519 CL1  DCM   682      58.940  86.308  73.199  1.00  0.00          Cl
ATOM   4520 CL2  DCM   682      57.785  84.824  70.902  1.00  0.00          Cl
ATOM   4521  LP1 DCM   682      60.279  86.494  74.127  1.00  0.00           H
ATOM   4522  LP2 DCM   682      58.055  83.682  69.756  1.00  0.00           H
ATOM   4523  C   DCM   683      26.776  47.776  95.096  1.00  0.00           C
ATOM   4524  H1  DCM   683      25.693  48.021  95.132  1.00  0.00           H
ATOM   4525  H2  DCM   683      27.174  47.477  94.102  1.00  0.00           H
ATOM   4526 CL1  DCM   683      27.105  46.537  96.288  1.00  0.00          Cl
ATOM   4527 CL2  DCM   683      27.544  49.279  95.732  1.00  0.00          Cl
ATOM   4528  LP1 DCM   683      27.413  45.377  97.405  1.00  0.00           H
ATOM   4529  LP2 DCM   683      28.243  50.646  96.311  1.00  0.00           H
ATOM   4530  C   DCM   684      45.782 100.482  78.570  1.00  0.00           C
ATOM   4531  H1  DCM   684      46.301 101.304  79.108  1.00  0.00           H
ATOM   4532  H2  DCM   684      45.079 100.031  79.302  1.00  0.00           H
ATOM   4533 CL1  DCM   684      47.024  99.275  78.116  1.00  0.00          Cl
ATOM   4534 CL2  DCM   684      45.121 101.101  77.052  1.00  0.00          Cl
ATOM   4535  LP1 DCM   684      48.161  98.169  77.701  1.00  0.00           H
ATOM   4536  LP2 DCM   684      44.507 101.676  75.644  1.00  0.00           H
ATOM   4537  C   DCM   685     108.700  26.917  42.863  1.00  0.00           C
ATOM   4538  H1  DCM   685     107.938  26.230  42.437  1.00  0.00           H
ATOM   4539  H2  DCM   685     108.886  27.770  42.177  1.00  0.00           H
ATOM   4540 CL1  DCM   685     110.187  25.947  43.091  1.00  0.00          Cl
ATOM   4541 CL2  DCM   685     107.984  27.504  44.421  1.00  0.00          Cl
ATOM   4542  LP1 DCM   685     111.549  25.059  43.300  1.00  0.00           H
ATOM   4543  LP2 DCM   685     107.337  28.036  45.831  1.00  0.00           H
ATOM   4544  C   DCM   686      37.549  48.855  23.574  1.00  0.00           C
ATOM   4545  H1  DCM   686      38.588  48.478  23.468  1.00  0.00           H
ATOM   4546  H2  DCM   686      37.486  49.875  24.010  1.00  0.00           H
ATOM   4547 CL1  DCM   686      36.666  47.726  24.605  1.00  0.00          Cl
ATOM   4548 CL2  DCM   686      36.913  48.883  21.870  1.00  0.00          Cl
ATOM   4549  LP1 DCM   686      35.846  46.677  25.563  1.00  0.00           H
ATOM   4550  LP2 DCM   686      36.340  48.909  20.333  1.00  0.00           H
ATOM   4551  C   DCM   687      40.918  27.470  77.464  1.00  0.00           C
ATOM   4552  H1  DCM   687      40.213  26.647  77.220  1.00  0.00           H
ATOM   4553  H2  DCM   687      41.082  28.262  76.702  1.00  0.00           H
ATOM   4554 CL1  DCM   687      42.512  26.720  77.690  1.00  0.00          Cl
ATOM   4555 CL2  DCM   687      40.371  28.285  78.940  1.00  0.00          Cl
ATOM   4556  LP1 DCM   687      43.984  26.028  77.899  1.00  0.00           H
ATOM   4557  LP2 DCM   687      39.865  29.040  80.305  1.00  0.00           H
ATOM   4558  C   DCM   688      98.156  15.851  98.438  1.00  0.00           C
ATOM   4559  H1  DCM   688      98.719  15.472  97.558  1.00  0.00           H
ATOM   4560  H2  DCM   688      97.465  16.695  98.225  1.00  0.00           H
ATOM   4561 CL1  DCM   688      99.300  16.399  99.772  1.00  0.00          Cl
ATOM   4562 CL2  DCM   688      96.930  14.603  98.986  1.00  0.00          Cl
ATOM   4563  LP1 DCM   688     100.319  16.887 100.960  1.00  0.00           H
ATOM   4564  LP2 DCM   688      95.834  13.486  99.476  1.00  0.00           H
ATOM   4565  C   DCM   689     107.570  88.917  62.458  1.00  0.00           C
ATOM   4566  H1  DCM   689     107.944  87.910  62.745  1.00  0.00           H
ATOM   4567  H2  DCM   689     108.250  89.687  62.880  1.00  0.00           H
ATOM   4568 CL1  DCM   689     105.887  89.109  62.948  1.00  0.00          Cl
ATOM   4569 CL2  DCM   689     107.678  89.338  60.667  1.00  0.00          Cl
ATOM   4570  LP1 DCM   689     104.322  89.287  63.404  1.00  0.00           H
ATOM   4571  LP2 DCM   689     107.775  89.714  59.074  1.00  0.00           H
ATOM   4572  C   DCM   690      10.373  49.118  47.554  1.00  0.00           C
ATOM   4573  H1  DCM   690      10.623  49.087  46.472  1.00  0.00           H
ATOM   4574  H2  DCM   690      10.778  48.222  48.072  1.00  0.00           H
ATOM   4575 CL1  DCM   690       8.609  49.147  47.738  1.00  0.00          Cl
ATOM   4576 CL2  DCM   690      11.075  50.650  48.337  1.00  0.00          Cl
ATOM   4577  LP1 DCM   690       6.978  49.174  47.909  1.00  0.00           H
ATOM   4578  LP2 DCM   690      11.694  52.002  49.028  1.00  0.00           H
ATOM   4579  C   DCM   691      35.459  84.952  64.045  1.00  0.00           C
ATOM   4580  H1  DCM   691      35.551  86.045  63.864  1.00  0.00           H
ATOM   4581  H2  DCM   691      36.342  84.565  64.595  1.00  0.00           H
ATOM   4582 CL1  DCM   691      35.195  84.100  62.465  1.00  0.00          Cl
ATOM   4583 CL2  DCM   691      33.973  84.861  65.074  1.00  0.00          Cl
ATOM   4584  LP1 DCM   691      34.956  83.329  61.037  1.00  0.00           H
ATOM   4585  LP2 DCM   691      32.627  84.779  66.007  1.00  0.00           H
ATOM   4586  C   DCM   692      71.507  83.264  12.135  1.00  0.00           C
ATOM   4587  H1  DCM   692      71.489  84.210  12.718  1.00  0.00           H
ATOM   4588  H2  DCM   692      72.159  83.342  11.239  1.00  0.00           H
ATOM   4589 CL1  DCM   692      69.795  83.035  11.739  1.00  0.00          Cl
ATOM   4590 CL2  DCM   692      72.112  81.831  13.140  1.00  0.00          Cl
ATOM   4591  LP1 DCM   692      68.211  82.823  11.372  1.00  0.00           H
ATOM   4592  LP2 DCM   692      72.647  80.562  14.030  1.00  0.00           H
ATOM   4593  C   DCM   693      56.467  52.209  19.116  1.00  0.00           C
ATOM   4594  H1  DCM   693      56.414  51.867  18.060  1.00  0.00           H
ATOM   4595  H2  DCM   693      55.578  52.799  19.427  1.00  0.00           H
ATOM   4596 CL1  DCM   693      57.960  53.161  19.202  1.00  0.00          Cl
ATOM   4597 CL2  DCM   693      56.672  50.779  20.207  1.00  0.00          Cl
ATOM   4598  LP1 DCM   693      59.341  54.042  19.283  1.00  0.00           H
ATOM   4599  LP2 DCM   693      56.859  49.484  21.195  1.00  0.00           H
ATOM   4600  C   DCM   694      91.407  20.939  77.019  1.00  0.00           C
ATOM   4601  H1  DCM   694      90.431  21.001  76.492  1.00  0.00           H
ATOM   4602  H2  DCM   694      92.116  20.227  76.545  1.00  0.00           H
ATOM   4603 CL1  DCM   694      91.188  20.392  78.711  1.00  0.00          Cl
ATOM   4604 CL2  DCM   694      92.074  22.657  77.061  1.00  0.00          Cl
ATOM   4605  LP1 DCM   694      90.987  19.891  80.260  1.00  0.00           H
ATOM   4606  LP2 DCM   694      92.668  24.185  77.098  1.00  0.00           H
ATOM   4607  C   DCM   695      61.180  19.006  60.214  1.00  0.00           C
ATOM   4608  H1  DCM   695      61.918  18.175  60.205  1.00  0.00           H
ATOM   4609  H2  DCM   695      60.175  18.573  60.021  1.00  0.00           H
ATOM   4610 CL1  DCM   695      61.775  20.198  59.127  1.00  0.00          Cl
ATOM   4611 CL2  DCM   695      61.306  19.524  61.918  1.00  0.00          Cl
ATOM   4612  LP1 DCM   695      62.342  21.335  58.090  1.00  0.00           H
ATOM   4613  LP2 DCM   695      61.422  20.000  63.484  1.00  0.00           H
ATOM   4614  C   DCM   696      75.879 104.805 104.796  1.00  0.00           C
ATOM   4615  H1  DCM   696      76.580 105.662 104.714  1.00  0.00           H
ATOM   4616  H2  DCM   696      76.238 103.898 105.328  1.00  0.00           H
ATOM   4617 CL1  DCM   696      75.617 104.363 103.107  1.00  0.00          Cl
ATOM   4618 CL2  DCM   696      74.297 105.193 105.535  1.00  0.00          Cl
ATOM   4619  LP1 DCM   696      75.374 103.953 101.538  1.00  0.00           H
ATOM   4620  LP2 DCM   696      72.846 105.549 106.212  1.00  0.00           H
ATOM   4621  C   DCM   697       0.548  45.646  63.239  1.00  0.00           C
ATOM   4622  H1  DCM   697      -0.001  46.277  63.970  1.00  0.00           H
ATOM   4623  H2  DCM   697       0.430  44.554  63.408  1.00  0.00           H
ATOM   4624 CL1  DCM   697       2.251  45.883  63.085  1.00  0.00          Cl
ATOM   4625 CL2  DCM   697      -0.098  46.107  61.687  1.00  0.00          Cl
ATOM   4626  LP1 DCM   697       3.869  46.108  62.938  1.00  0.00           H
ATOM   4627  LP2 DCM   697      -0.705  46.541  60.227  1.00  0.00           H
ATOM   4628  C   DCM   698      95.691   6.429 104.852  1.00  0.00           C
ATOM   4629  H1  DCM   698      95.670   7.442 105.309  1.00  0.00           H
ATOM   4630  H2  DCM   698      95.643   5.614 105.606  1.00  0.00           H
ATOM   4631 CL1  DCM   698      97.184   6.340 103.892  1.00  0.00          Cl
ATOM   4632 CL2  DCM   698      94.343   6.189 103.775  1.00  0.00          Cl
ATOM   4633  LP1 DCM   698      98.562   6.258 103.006  1.00  0.00           H
ATOM   4634  LP2 DCM   698      93.074   5.964 102.761  1.00  0.00           H
ATOM   4635  C   DCM   699     109.285  40.437  62.248  1.00  0.00           C
ATOM   4636  H1  DCM   699     109.219  39.925  63.232  1.00  0.00           H
ATOM   4637  H2  DCM   699     109.764  41.439  62.284  1.00  0.00           H
ATOM   4638 CL1  DCM   699     107.565  40.717  61.839  1.00  0.00          Cl
ATOM   4639 CL2  DCM   699     109.995  39.258  61.090  1.00  0.00          Cl
ATOM   4640  LP1 DCM   699     105.989  40.974  61.464  1.00  0.00           H
ATOM   4641  LP2 DCM   699     110.642  38.184  60.034  1.00  0.00           H
ATOM   4642  C   DCM   700      75.273   0.694  17.005  1.00  0.00           C
ATOM   4643  H1  DCM   700      75.493   0.121  17.931  1.00  0.00           H
ATOM   4644  H2  DCM   700      75.930   0.543  16.122  1.00  0.00           H
ATOM   4645 CL1  DCM   700      75.435   2.495  17.257  1.00  0.00          Cl
ATOM   4646 CL2  DCM   700      73.562   0.317  16.655  1.00  0.00          Cl
ATOM   4647  LP1 DCM   700      75.581   4.113  17.484  1.00  0.00           H
ATOM   4648  LP2 DCM   700      71.992  -0.030  16.334  1.00  0.00           H
ATOM   4649  C   DCM   701       1.427  75.151  48.281  1.00  0.00           C
ATOM   4650  H1  DCM   701       1.811  74.681  49.211  1.00  0.00           H
ATOM   4651  H2  DCM   701       0.533  74.552  48.008  1.00  0.00           H
ATOM   4652 CL1  DCM   701       2.752  74.837  47.085  1.00  0.00          Cl
ATOM   4653 CL2  DCM   701       0.984  76.907  48.369  1.00  0.00          Cl
ATOM   4654  LP1 DCM   701       3.951  74.553  46.003  1.00  0.00           H
ATOM   4655  LP2 DCM   701       0.582  78.495  48.449  1.00  0.00           H
ATOM   4656  C   DCM   702      36.474  57.997   6.489  1.00  0.00           C
ATOM   4657  H1  DCM   702      35.534  58.474   6.138  1.00  0.00           H
ATOM   4658  H2  DCM   702      37.095  57.627   5.644  1.00  0.00           H
ATOM   4659 CL1  DCM   702      36.135  56.807   7.759  1.00  0.00          Cl
ATOM   4660 CL2  DCM   702      37.280  59.412   7.284  1.00  0.00          Cl
ATOM   4661  LP1 DCM   702      35.822  55.706   8.933  1.00  0.00           H
ATOM   4662  LP2 DCM   702      38.009  60.693   8.004  1.00  0.00           H
ATOM   4663  C   DCM   703      86.068   8.923  44.419  1.00  0.00           C
ATOM   4664  H1  DCM   703      86.130   8.575  45.472  1.00  0.00           H
ATOM   4665  H2  DCM   703      85.039   8.742  44.043  1.00  0.00           H
ATOM   4666 CL1  DCM   703      87.210   8.165  43.261  1.00  0.00          Cl
ATOM   4667 CL2  DCM   703      86.275  10.746  44.378  1.00  0.00          Cl
ATOM   4668  LP1 DCM   703      88.253   7.472  42.203  1.00  0.00           H
ATOM   4669  LP2 DCM   703      86.460  12.375  44.342  1.00  0.00           H
ATOM   4670  C   DCM   704      63.745  58.675  35.137  1.00  0.00           C
ATOM   4671  H1  DCM   704      64.180  58.054  34.324  1.00  0.00           H
ATOM   4672  H2  DCM   704      64.498  58.833  35.939  1.00  0.00           H
ATOM   4673 CL1  DCM   704      62.429  57.810  35.976  1.00  0.00          Cl
ATOM   4674 CL2  DCM   704      63.056  60.140  34.432  1.00  0.00          Cl
ATOM   4675  LP1 DCM   704      61.219  57.015  36.746  1.00  0.00           H
ATOM   4676  LP2 DCM   704      62.416  61.500  33.778  1.00  0.00           H
ATOM   4677  C   DCM   705      89.447  78.069  34.680  1.00  0.00           C
ATOM   4678  H1  DCM   705      90.273  78.190  33.946  1.00  0.00           H
ATOM   4679  H2  DCM   705      88.431  77.974  34.242  1.00  0.00           H
ATOM   4680 CL1  DCM   705      89.501  79.651  35.551  1.00  0.00          Cl
ATOM   4681 CL2  DCM   705      89.705  76.695  35.794  1.00  0.00          Cl
ATOM   4682  LP1 DCM   705      89.550  81.087  36.342  1.00  0.00           H
ATOM   4683  LP2 DCM   705      89.942  75.435  36.816  1.00  0.00           H
ATOM   4684  C   DCM   706      37.167  97.392  82.639  1.00  0.00           C
ATOM   4685  H1  DCM   706      37.763  97.060  83.516  1.00  0.00           H
ATOM   4686  H2  DCM   706      36.477  98.188  82.992  1.00  0.00           H
ATOM   4687 CL1  DCM   706      36.260  96.050  81.980  1.00  0.00          Cl
ATOM   4688 CL2  DCM   706      38.016  98.210  81.281  1.00  0.00          Cl
ATOM   4689  LP1 DCM   706      35.410  94.791  81.363  1.00  0.00           H
ATOM   4690  LP2 DCM   706      38.790  98.956  80.042  1.00  0.00           H
ATOM   4691  C   DCM   707      98.612  47.017  27.829  1.00  0.00           C
ATOM   4692  H1  DCM   707      97.729  47.295  28.444  1.00  0.00           H
ATOM   4693  H2  DCM   707      98.472  47.105  26.730  1.00  0.00           H
ATOM   4694 CL1  DCM   707      99.011  45.356  28.225  1.00  0.00          Cl
ATOM   4695 CL2  DCM   707      99.969  48.186  28.241  1.00  0.00          Cl
ATOM   4696  LP1 DCM   707      99.384  43.803  28.595  1.00  0.00           H
ATOM   4697  LP2 DCM   707     101.180  49.229  28.608  1.00  0.00           H
ATOM   4698  C   DCM   708      72.246  67.622  81.839  1.00  0.00           C
ATOM   4699  H1  DCM   708      72.675  67.258  82.797  1.00  0.00           H
ATOM   4700  H2  DCM   708      71.832  66.754  81.283  1.00  0.00           H
ATOM   4701 CL1  DCM   708      73.599  68.315  80.902  1.00  0.00          Cl
ATOM   4702 CL2  DCM   708      71.074  68.903  82.049  1.00  0.00          Cl
ATOM   4703  LP1 DCM   708      74.842  68.951  80.041  1.00  0.00           H
ATOM   4704  LP2 DCM   708      69.975  70.104  82.247  1.00  0.00           H
ATOM   4705  C   DCM   709      16.904  12.710  81.905  1.00  0.00           C
ATOM   4706  H1  DCM   709      16.488  13.082  80.944  1.00  0.00           H
ATOM   4707  H2  DCM   709      17.319  13.486  82.583  1.00  0.00           H
ATOM   4708 CL1  DCM   709      18.156  11.537  81.518  1.00  0.00          Cl
ATOM   4709 CL2  DCM   709      15.582  11.838  82.727  1.00  0.00          Cl
ATOM   4710  LP1 DCM   709      19.323  10.444  81.158  1.00  0.00           H
ATOM   4711  LP2 DCM   709      14.367  11.037  83.483  1.00  0.00           H
ATOM   4712  C   DCM   710      50.734  48.443  40.437  1.00  0.00           C
ATOM   4713  H1  DCM   710      50.726  49.192  39.616  1.00  0.00           H
ATOM   4714  H2  DCM   710      51.259  47.478  40.272  1.00  0.00           H
ATOM   4715 CL1  DCM   710      49.006  47.965  40.706  1.00  0.00          Cl
ATOM   4716 CL2  DCM   710      51.350  49.351  41.853  1.00  0.00          Cl
ATOM   4717  LP1 DCM   710      47.443  47.533  40.949  1.00  0.00           H
ATOM   4718  LP2 DCM   710      51.914  50.182  43.149  1.00  0.00           H
ATOM   4719  C   DCM   711      83.138  44.092  17.056  1.00  0.00           C
ATOM   4720  H1  DCM   711      83.180  43.358  17.889  1.00  0.00           H
ATOM   4721  H2  DCM   711      83.178  43.577  16.072  1.00  0.00           H
ATOM   4722 CL1  DCM   711      84.558  45.169  17.108  1.00  0.00          Cl
ATOM   4723 CL2  DCM   711      81.599  44.971  17.392  1.00  0.00          Cl
ATOM   4724  LP1 DCM   711      85.863  46.160  17.156  1.00  0.00           H
ATOM   4725  LP2 DCM   711      80.200  45.770  17.698  1.00  0.00           H
ATOM   4726  C   DCM   712      40.571  40.753   1.392  1.00  0.00           C
ATOM   4727  H1  DCM   712      39.603  40.734   1.938  1.00  0.00           H
ATOM   4728  H2  DCM   712      40.603  39.991   0.585  1.00  0.00           H
ATOM   4729 CL1  DCM   712      41.873  40.374   2.589  1.00  0.00          Cl
ATOM   4730 CL2  DCM   712      40.745  42.372   0.705  1.00  0.00          Cl
ATOM   4731  LP1 DCM   712      43.053  40.031   3.674  1.00  0.00           H
ATOM   4732  LP2 DCM   712      40.906  43.875   0.067  1.00  0.00           H
ATOM   4733  C   DCM   713      65.600  97.745  71.552  1.00  0.00           C
ATOM   4734  H1  DCM   713      66.304  97.631  72.404  1.00  0.00           H
ATOM   4735  H2  DCM   713      65.188  96.758  71.252  1.00  0.00           H
ATOM   4736 CL1  DCM   713      66.577  98.419  70.217  1.00  0.00          Cl
ATOM   4737 CL2  DCM   713      64.278  98.837  72.154  1.00  0.00          Cl
ATOM   4738  LP1 DCM   713      67.474  99.037  68.991  1.00  0.00           H
ATOM   4739  LP2 DCM   713      63.085  99.822  72.698  1.00  0.00           H
ATOM   4740  C   DCM   714      65.236  90.200  68.869  1.00  0.00           C
ATOM   4741  H1  DCM   714      64.420  90.185  68.116  1.00  0.00           H
ATOM   4742  H2  DCM   714      64.804  90.347  69.882  1.00  0.00           H
ATOM   4743 CL1  DCM   714      66.311  91.518  68.548  1.00  0.00          Cl
ATOM   4744 CL2  DCM   714      66.106  88.646  68.657  1.00  0.00          Cl
ATOM   4745  LP1 DCM   714      67.329  92.767  68.243  1.00  0.00           H
ATOM   4746  LP2 DCM   714      66.901  87.225  68.462  1.00  0.00           H
ATOM   4747  C   DCM   715      68.006  63.023  56.252  1.00  0.00           C
ATOM   4748  H1  DCM   715      68.815  63.608  56.740  1.00  0.00           H
ATOM   4749  H2  DCM   715      67.941  63.538  55.270  1.00  0.00           H
ATOM   4750 CL1  DCM   715      66.484  63.230  57.142  1.00  0.00          Cl
ATOM   4751 CL2  DCM   715      68.471  61.308  56.294  1.00  0.00          Cl
ATOM   4752  LP1 DCM   715      65.078  63.421  57.965  1.00  0.00           H
ATOM   4753  LP2 DCM   715      68.901  59.726  56.332  1.00  0.00           H
ATOM   4754  C   DCM   716      69.111  38.220  24.435  1.00  0.00           C
ATOM   4755  H1  DCM   716      68.580  37.661  25.235  1.00  0.00           H
ATOM   4756  H2  DCM   716      69.757  39.067  24.751  1.00  0.00           H
ATOM   4757 CL1  DCM   716      67.896  39.016  23.444  1.00  0.00          Cl
ATOM   4758 CL2  DCM   716      69.918  37.052  23.373  1.00  0.00          Cl
ATOM   4759  LP1 DCM   716      66.763  39.757  22.519  1.00  0.00           H
ATOM   4760  LP2 DCM   716      70.664  35.972  22.390  1.00  0.00           H
ATOM   4761  C   DCM   717      44.617  83.119  71.745  1.00  0.00           C
ATOM   4762  H1  DCM   717      43.981  83.914  72.190  1.00  0.00           H
ATOM   4763  H2  DCM   717      45.002  83.419  70.747  1.00  0.00           H
ATOM   4764 CL1  DCM   717      43.726  81.602  71.706  1.00  0.00          Cl
ATOM   4765 CL2  DCM   717      46.025  82.922  72.792  1.00  0.00          Cl
ATOM   4766  LP1 DCM   717      42.896  80.188  71.669  1.00  0.00           H
ATOM   4767  LP2 DCM   717      47.333  82.740  73.764  1.00  0.00           H
ATOM   4768  C   DCM   718      78.549  77.024 109.723  1.00  0.00           C
ATOM   4769  H1  DCM   718      78.971  76.711 110.702  1.00  0.00           H
ATOM   4770  H2  DCM   718      79.209  77.716 109.158  1.00  0.00           H
ATOM   4771 CL1  DCM   718      77.058  77.919 110.111  1.00  0.00          Cl
ATOM   4772 CL2  DCM   718      78.131  75.655 108.651  1.00  0.00          Cl
ATOM   4773  LP1 DCM   718      75.686  78.743 110.468  1.00  0.00           H
ATOM   4774  LP2 DCM   718      77.747  74.400 107.667  1.00  0.00           H
ATOM   4775  C   DCM   719       8.064  64.944  13.399  1.00  0.00           C
ATOM   4776  H1  DCM   719       7.583  64.032  12.986  1.00  0.00           H
ATOM   4777  H2  DCM   719       8.154  65.769  12.660  1.00  0.00           H
ATOM   4778 CL1  DCM   719       9.684  64.507  14.046  1.00  0.00          Cl
ATOM   4779 CL2  DCM   719       7.094  65.752  14.653  1.00  0.00          Cl
ATOM   4780  LP1 DCM   719      11.161  64.108  14.637  1.00  0.00           H
ATOM   4781  LP2 DCM   719       6.199  66.496  15.809  1.00  0.00           H
ATOM   4782  C   DCM   720       5.257  35.640  13.306  1.00  0.00           C
ATOM   4783  H1  DCM   720       4.265  36.104  13.120  1.00  0.00           H
ATOM   4784  H2  DCM   720       5.332  35.154  14.303  1.00  0.00           H
ATOM   4785 CL1  DCM   720       6.582  36.797  13.262  1.00  0.00          Cl
ATOM   4786 CL2  DCM   720       5.576  34.455  12.053  1.00  0.00          Cl
ATOM   4787  LP1 DCM   720       7.818  37.875  13.220  1.00  0.00           H
ATOM   4788  LP2 DCM   720       5.874  33.346  10.882  1.00  0.00           H
ATOM   4789  C   DCM   721      80.767  88.645  82.193  1.00  0.00           C
ATOM   4790  H1  DCM   721      81.394  87.748  82.005  1.00  0.00           H
ATOM   4791  H2  DCM   721      81.503  89.475  82.249  1.00  0.00           H
ATOM   4792 CL1  DCM   721      79.972  88.331  83.727  1.00  0.00          Cl
ATOM   4793 CL2  DCM   721      79.601  88.747  80.857  1.00  0.00          Cl
ATOM   4794  LP1 DCM   721      79.230  88.039  85.160  1.00  0.00           H
ATOM   4795  LP2 DCM   721      78.525  88.841  79.624  1.00  0.00           H
ATOM   4796  C   DCM   722      49.497  54.282  99.820  1.00  0.00           C
ATOM   4797  H1  DCM   722      49.969  55.215 100.195  1.00  0.00           H
ATOM   4798  H2  DCM   722      50.248  53.465  99.872  1.00  0.00           H
ATOM   4799 CL1  DCM   722      49.222  54.641  98.084  1.00  0.00          Cl
ATOM   4800 CL2  DCM   722      47.980  53.859 100.656  1.00  0.00          Cl
ATOM   4801  LP1 DCM   722      48.970  54.968  96.497  1.00  0.00           H
ATOM   4802  LP2 DCM   722      46.584  53.470 101.425  1.00  0.00           H
ATOM   4803  C   DCM   723      46.196  23.642  45.369  1.00  0.00           C
ATOM   4804  H1  DCM   723      46.542  24.659  45.084  1.00  0.00           H
ATOM   4805  H2  DCM   723      45.328  23.687  46.061  1.00  0.00           H
ATOM   4806 CL1  DCM   723      47.569  22.803  46.044  1.00  0.00          Cl
ATOM   4807 CL2  DCM   723      45.846  22.812  43.883  1.00  0.00          Cl
ATOM   4808  LP1 DCM   723      48.858  22.013  46.679  1.00  0.00           H
ATOM   4809  LP2 DCM   723      45.516  22.029  42.480  1.00  0.00           H
ATOM   4810  C   DCM   724      28.098  63.880  39.443  1.00  0.00           C
ATOM   4811  H1  DCM   724      28.023  64.869  39.944  1.00  0.00           H
ATOM   4812  H2  DCM   724      27.254  63.691  38.746  1.00  0.00           H
ATOM   4813 CL1  DCM   724      28.164  62.530  40.675  1.00  0.00          Cl
ATOM   4814 CL2  DCM   724      29.537  63.786  38.400  1.00  0.00          Cl
ATOM   4815  LP1 DCM   724      28.223  61.320  41.780  1.00  0.00           H
ATOM   4816  LP2 DCM   724      30.863  63.700  37.439  1.00  0.00           H
ATOM   4817  C   DCM   725      88.379  43.056  82.221  1.00  0.00           C
ATOM   4818  H1  DCM   725      89.425  43.014  82.594  1.00  0.00           H
ATOM   4819  H2  DCM   725      88.361  42.529  81.243  1.00  0.00           H
ATOM   4820 CL1  DCM   725      87.896  44.751  82.022  1.00  0.00          Cl
ATOM   4821 CL2  DCM   725      87.165  42.418  83.383  1.00  0.00          Cl
ATOM   4822  LP1 DCM   725      87.449  46.318  81.838  1.00  0.00           H
ATOM   4823  LP2 DCM   725      86.058  41.836  84.443  1.00  0.00           H
ATOM   4824  C   DCM   726       5.828 108.373  46.160  1.00  0.00           C
ATOM   4825  H1  DCM   726       6.523 107.606  46.564  1.00  0.00           H
ATOM   4826  H2  DCM   726       4.766 108.052  46.207  1.00  0.00           H
ATOM   4827 CL1  DCM   726       6.265 108.698  44.433  1.00  0.00          Cl
ATOM   4828 CL2  DCM   726       5.854 109.759  47.381  1.00  0.00          Cl
ATOM   4829  LP1 DCM   726       6.661 108.991  42.868  1.00  0.00           H
ATOM   4830  LP2 DCM   726       5.877 110.989  48.465  1.00  0.00           H
ATOM   4831  C   DCM   727      12.314   2.785  77.069  1.00  0.00           C
ATOM   4832  H1  DCM   727      12.237   2.127  77.961  1.00  0.00           H
ATOM   4833  H2  DCM   727      11.304   3.101  76.730  1.00  0.00           H
ATOM   4834 CL1  DCM   727      12.970   1.631  75.820  1.00  0.00          Cl
ATOM   4835 CL2  DCM   727      13.370   4.189  77.366  1.00  0.00          Cl
ATOM   4836  LP1 DCM   727      13.561   0.593  74.696  1.00  0.00           H
ATOM   4837  LP2 DCM   727      14.341   5.482  77.640  1.00  0.00           H
ATOM   4838  C   DCM   728      15.492  35.321  65.278  1.00  0.00           C
ATOM   4839  H1  DCM   728      15.491  34.653  66.165  1.00  0.00           H
ATOM   4840  H2  DCM   728      16.469  35.823  65.111  1.00  0.00           H
ATOM   4841 CL1  DCM   728      14.364  36.626  65.677  1.00  0.00          Cl
ATOM   4842 CL2  DCM   728      14.760  34.303  63.955  1.00  0.00          Cl
ATOM   4843  LP1 DCM   728      13.319  37.835  66.047  1.00  0.00           H
ATOM   4844  LP2 DCM   728      14.102  33.387  62.764  1.00  0.00           H
ATOM   4845  C   DCM   729      70.342  20.396  93.478  1.00  0.00           C
ATOM   4846  H1  DCM   729      70.645  19.328  93.449  1.00  0.00           H
ATOM   4847  H2  DCM   729      69.356  20.390  93.990  1.00  0.00           H
ATOM   4848 CL1  DCM   729      70.221  21.008  91.793  1.00  0.00          Cl
ATOM   4849 CL2  DCM   729      71.654  21.229  94.297  1.00  0.00          Cl
ATOM   4850  LP1 DCM   729      70.110  21.566  90.255  1.00  0.00           H
ATOM   4851  LP2 DCM   729      72.879  22.007  95.061  1.00  0.00           H
ATOM   4852  C   DCM   730      90.854  85.334  63.232  1.00  0.00           C
ATOM   4853  H1  DCM   730      91.497  85.329  64.139  1.00  0.00           H
ATOM   4854  H2  DCM   730      91.333  84.788  62.391  1.00  0.00           H
ATOM   4855 CL1  DCM   730      90.576  86.947  62.567  1.00  0.00          Cl
ATOM   4856 CL2  DCM   730      89.215  84.603  63.617  1.00  0.00          Cl
ATOM   4857  LP1 DCM   730      90.318  88.444  61.950  1.00  0.00           H
ATOM   4858  LP2 DCM   730      87.751  83.950  63.960  1.00  0.00           H
ATOM   4859  C   DCM   731      89.004  82.616  83.842  1.00  0.00           C
ATOM   4860  H1  DCM   731      89.944  83.175  84.037  1.00  0.00           H
ATOM   4861  H2  DCM   731      88.422  82.392  84.761  1.00  0.00           H
ATOM   4862 CL1  DCM   731      89.510  81.097  83.033  1.00  0.00          Cl
ATOM   4863 CL2  DCM   731      87.910  83.623  82.719  1.00  0.00          Cl
ATOM   4864  LP1 DCM   731      89.973  79.709  82.294  1.00  0.00           H
ATOM   4865  LP2 DCM   731      86.947  84.509  81.730  1.00  0.00           H
ATOM   4866  C   DCM   732      35.019   9.085  41.835  1.00  0.00           C
ATOM   4867  H1  DCM   732      35.367   9.176  42.886  1.00  0.00           H
ATOM   4868  H2  DCM   732      35.150   8.019  41.553  1.00  0.00           H
ATOM   4869 CL1  DCM   732      36.032  10.172  40.782  1.00  0.00          Cl
ATOM   4870 CL2  DCM   732      33.298   9.534  41.566  1.00  0.00          Cl
ATOM   4871  LP1 DCM   732      36.945  11.150  39.834  1.00  0.00           H
ATOM   4872  LP2 DCM   732      31.729   9.942  41.320  1.00  0.00           H
ATOM   4873  C   DCM   733      31.375  98.739  52.734  1.00  0.00           C
ATOM   4874  H1  DCM   733      31.698  98.476  53.763  1.00  0.00           H
ATOM   4875  H2  DCM   733      30.806  99.689  52.639  1.00  0.00           H
ATOM   4876 CL1  DCM   733      30.208  97.504  52.227  1.00  0.00          Cl
ATOM   4877 CL2  DCM   733      32.727  98.734  51.635  1.00  0.00          Cl
ATOM   4878  LP1 DCM   733      29.129  96.361  51.759  1.00  0.00           H
ATOM   4879  LP2 DCM   733      34.000  98.730  50.601  1.00  0.00           H
ATOM   4880  C   DCM   734      30.779  86.541  60.840  1.00  0.00           C
ATOM   4881  H1  DCM   734      30.005  87.337  60.876  1.00  0.00           H
ATOM   4882  H2  DCM   734      30.229  85.583  60.960  1.00  0.00           H
ATOM   4883 CL1  DCM   734      31.948  86.736  62.217  1.00  0.00          Cl
ATOM   4884 CL2  DCM   734      31.624  86.559  59.301  1.00  0.00          Cl
ATOM   4885  LP1 DCM   734      33.003  86.911  63.461  1.00  0.00           H
ATOM   4886  LP2 DCM   734      32.414  86.576  57.863  1.00  0.00           H
ATOM   4887  C   DCM   735      42.674  80.571  86.527  1.00  0.00           C
ATOM   4888  H1  DCM   735      41.730  80.187  86.085  1.00  0.00           H
ATOM   4889  H2  DCM   735      43.451  80.414  85.748  1.00  0.00           H
ATOM   4890 CL1  DCM   735      43.097  79.611  88.023  1.00  0.00          Cl
ATOM   4891 CL2  DCM   735      42.481  82.295  86.963  1.00  0.00          Cl
ATOM   4892  LP1 DCM   735      43.476  78.749  89.366  1.00  0.00           H
ATOM   4893  LP2 DCM   735      42.304  83.875  87.363  1.00  0.00           H
ATOM   4894  C   DCM   736      83.267  25.690  28.304  1.00  0.00           C
ATOM   4895  H1  DCM   736      82.553  25.419  29.111  1.00  0.00           H
ATOM   4896  H2  DCM   736      82.920  26.669  27.911  1.00  0.00           H
ATOM   4897 CL1  DCM   736      83.127  24.441  27.037  1.00  0.00          Cl
ATOM   4898 CL2  DCM   736      84.925  25.875  28.780  1.00  0.00          Cl
ATOM   4899  LP1 DCM   736      82.998  23.293  25.873  1.00  0.00           H
ATOM   4900  LP2 DCM   736      86.492  26.051  29.231  1.00  0.00           H
ATOM   4901  C   DCM   737      49.467  28.970  90.352  1.00  0.00           C
ATOM   4902  H1  DCM   737      50.149  29.826  90.163  1.00  0.00           H
ATOM   4903  H2  DCM   737      48.629  28.852  89.633  1.00  0.00           H
ATOM   4904 CL1  DCM   737      48.750  29.097  91.960  1.00  0.00          Cl
ATOM   4905 CL2  DCM   737      50.401  27.531  90.343  1.00  0.00          Cl
ATOM   4906  LP1 DCM   737      48.085  29.214  93.455  1.00  0.00           H
ATOM   4907  LP2 DCM   737      51.294  26.156  90.334  1.00  0.00           H
ATOM   4908  C   DCM   738      48.280  83.017  62.905  1.00  0.00           C
ATOM   4909  H1  DCM   738      48.496  81.927  62.930  1.00  0.00           H
ATOM   4910  H2  DCM   738      49.012  83.703  63.381  1.00  0.00           H
ATOM   4911 CL1  DCM   738      46.641  83.364  63.471  1.00  0.00          Cl
ATOM   4912 CL2  DCM   738      48.402  83.308  61.146  1.00  0.00          Cl
ATOM   4913  LP1 DCM   738      45.121  83.687  63.995  1.00  0.00           H
ATOM   4914  LP2 DCM   738      48.514  83.576  59.532  1.00  0.00           H
ATOM   4915  C   DCM   739      13.555 104.489  57.336  1.00  0.00           C
ATOM   4916  H1  DCM   739      13.451 103.394  57.491  1.00  0.00           H
ATOM   4917  H2  DCM   739      13.820 104.697  56.278  1.00  0.00           H
ATOM   4918 CL1  DCM   739      14.790 105.192  58.390  1.00  0.00          Cl
ATOM   4919 CL2  DCM   739      12.002 105.287  57.590  1.00  0.00          Cl
ATOM   4920  LP1 DCM   739      15.935 105.844  59.367  1.00  0.00           H
ATOM   4921  LP2 DCM   739      10.558 106.028  57.826  1.00  0.00           H
ATOM   4922  C   DCM   740      59.190  53.072  77.752  1.00  0.00           C
ATOM   4923  H1  DCM   740      60.171  52.580  77.920  1.00  0.00           H
ATOM   4924  H2  DCM   740      59.415  54.156  77.849  1.00  0.00           H
ATOM   4925 CL1  DCM   740      58.126  52.580  79.183  1.00  0.00          Cl
ATOM   4926 CL2  DCM   740      58.512  52.606  76.133  1.00  0.00          Cl
ATOM   4927  LP1 DCM   740      57.183  52.145  80.452  1.00  0.00           H
ATOM   4928  LP2 DCM   740      57.900  52.186  74.671  1.00  0.00           H
ATOM   4929  C   DCM   741      37.924  85.205  89.412  1.00  0.00           C
ATOM   4930  H1  DCM   741      38.850  84.698  89.759  1.00  0.00           H
ATOM   4931  H2  DCM   741      37.752  85.045  88.326  1.00  0.00           H
ATOM   4932 CL1  DCM   741      38.076  87.034  89.685  1.00  0.00          Cl
ATOM   4933 CL2  DCM   741      36.657  84.700  90.501  1.00  0.00          Cl
ATOM   4934  LP1 DCM   741      38.211  88.651  89.926  1.00  0.00           H
ATOM   4935  LP2 DCM   741      35.467  84.226  91.525  1.00  0.00           H
ATOM   4936  C   DCM   742      33.231  91.118  93.283  1.00  0.00           C
ATOM   4937  H1  DCM   742      32.842  91.924  92.626  1.00  0.00           H
ATOM   4938  H2  DCM   742      33.213  90.175  92.697  1.00  0.00           H
ATOM   4939 CL1  DCM   742      32.146  91.111  94.793  1.00  0.00          Cl
ATOM   4940 CL2  DCM   742      34.891  91.556  93.756  1.00  0.00          Cl
ATOM   4941  LP1 DCM   742      31.189  91.105  96.125  1.00  0.00           H
ATOM   4942  LP2 DCM   742      36.420  91.959  94.191  1.00  0.00           H
ATOM   4943  C   DCM   743      22.227  52.031  76.732  1.00  0.00           C
ATOM   4944  H1  DCM   743      22.053  53.113  76.918  1.00  0.00           H
ATOM   4945  H2  DCM   743      23.266  51.835  77.075  1.00  0.00           H
ATOM   4946 CL1  DCM   743      21.941  51.727  74.947  1.00  0.00          Cl
ATOM   4947 CL2  DCM   743      21.073  51.082  77.756  1.00  0.00          Cl
ATOM   4948  LP1 DCM   743      21.685  51.454  73.350  1.00  0.00           H
ATOM   4949  LP2 DCM   743      20.028  50.223  78.683  1.00  0.00           H
ATOM   4950  C   DCM   744     101.952  35.378 109.197  1.00  0.00           C
ATOM   4951  H1  DCM   744     102.907  34.853 108.979  1.00  0.00           H
ATOM   4952  H2  DCM   744     101.172  35.064 108.471  1.00  0.00           H
ATOM   4953 CL1  DCM   744     102.318  37.105 109.170  1.00  0.00          Cl
ATOM   4954 CL2  DCM   744     101.424  34.972 110.877  1.00  0.00          Cl
ATOM   4955  LP1 DCM   744     102.658  38.709 109.146  1.00  0.00           H
ATOM   4956  LP2 DCM   744     100.945  34.604 112.401  1.00  0.00           H
ATOM   4957  C   DCM   745      92.354  34.653  21.852  1.00  0.00           C
ATOM   4958  H1  DCM   745      91.471  35.001  21.273  1.00  0.00           H
ATOM   4959  H2  DCM   745      93.001  33.961  21.272  1.00  0.00           H
ATOM   4960 CL1  DCM   745      91.568  33.751  23.212  1.00  0.00          Cl
ATOM   4961 CL2  DCM   745      93.482  36.050  22.321  1.00  0.00          Cl
ATOM   4962  LP1 DCM   745      90.856  32.934  24.444  1.00  0.00           H
ATOM   4963  LP2 DCM   745      94.479  37.285  22.736  1.00  0.00           H
ATOM   4964  C   DCM   746      44.143  42.624  35.816  1.00  0.00           C
ATOM   4965  H1  DCM   746      44.289  41.583  35.457  1.00  0.00           H
ATOM   4966  H2  DCM   746      44.448  43.493  35.195  1.00  0.00           H
ATOM   4967 CL1  DCM   746      44.827  42.857  37.397  1.00  0.00          Cl
ATOM   4968 CL2  DCM   746      42.352  42.844  35.910  1.00  0.00          Cl
ATOM   4969  LP1 DCM   746      45.471  43.078  38.888  1.00  0.00           H
ATOM   4970  LP2 DCM   746      40.727  43.043  35.996  1.00  0.00           H
ATOM   4971  C   DCM   747      93.653  54.542  54.565  1.00  0.00           C
ATOM   4972  H1  DCM   747      93.009  54.840  53.710  1.00  0.00           H
ATOM   4973  H2  DCM   747      94.572  54.056  54.173  1.00  0.00           H
ATOM   4974 CL1  DCM   747      92.777  53.381  55.614  1.00  0.00          Cl
ATOM   4975 CL2  DCM   747      94.124  56.054  55.330  1.00  0.00          Cl
ATOM   4976  LP1 DCM   747      91.976  52.318  56.572  1.00  0.00           H
ATOM   4977  LP2 DCM   747      94.563  57.464  56.043  1.00  0.00           H
ATOM   4978  C   DCM   748      68.681  37.243  69.145  1.00  0.00           C
ATOM   4979  H1  DCM   748      67.625  36.916  69.261  1.00  0.00           H
ATOM   4980  H2  DCM   748      69.284  36.442  68.667  1.00  0.00           H
ATOM   4981 CL1  DCM   748      69.482  37.708  70.716  1.00  0.00          Cl
ATOM   4982 CL2  DCM   748      68.604  38.620  68.048  1.00  0.00          Cl
ATOM   4983  LP1 DCM   748      70.202  38.127  72.129  1.00  0.00           H
ATOM   4984  LP2 DCM   748      68.533  39.901  67.027  1.00  0.00           H
ATOM   4985  C   DCM   749      83.101   6.252  27.182  1.00  0.00           C
ATOM   4986  H1  DCM   749      82.919   5.611  28.071  1.00  0.00           H
ATOM   4987  H2  DCM   749      83.789   5.723  26.488  1.00  0.00           H
ATOM   4988 CL1  DCM   749      83.812   7.887  27.584  1.00  0.00          Cl
ATOM   4989 CL2  DCM   749      81.550   6.398  26.343  1.00  0.00          Cl
ATOM   4990  LP1 DCM   749      84.450   9.354  27.945  1.00  0.00           H
ATOM   4991  LP2 DCM   749      80.113   6.534  25.565  1.00  0.00           H
ATOM   4992  C   DCM   750      45.423   2.821  93.027  1.00  0.00           C
ATOM   4993  H1  DCM   750      45.321   3.372  92.068  1.00  0.00           H
ATOM   4994  H2  DCM   750      45.398   3.467  93.930  1.00  0.00           H
ATOM   4995 CL1  DCM   750      47.023   2.047  92.903  1.00  0.00          Cl
ATOM   4996 CL2  DCM   750      44.413   1.329  93.204  1.00  0.00          Cl
ATOM   4997  LP1 DCM   750      48.496   1.335  92.788  1.00  0.00           H
ATOM   4998  LP2 DCM   750      43.498  -0.023  93.363  1.00  0.00           H
ATOM   4999  C   DCM   751      78.617  39.472  59.067  1.00  0.00           C
ATOM   5000  H1  DCM   751      78.601  39.858  58.025  1.00  0.00           H
ATOM   5001  H2  DCM   751      78.028  40.077  59.790  1.00  0.00           H
ATOM   5002 CL1  DCM   751      80.347  39.442  59.600  1.00  0.00          Cl
ATOM   5003 CL2  DCM   751      77.921  37.808  58.934  1.00  0.00          Cl
ATOM   5004  LP1 DCM   751      81.914  39.415  60.083  1.00  0.00           H
ATOM   5005  LP2 DCM   751      77.291  36.299  58.814  1.00  0.00           H
ATOM   5006  C   DCM   752      79.171  53.458  46.626  1.00  0.00           C
ATOM   5007  H1  DCM   752      80.244  53.710  46.765  1.00  0.00           H
ATOM   5008  H2  DCM   752      79.011  53.078  45.594  1.00  0.00           H
ATOM   5009 CL1  DCM   752      78.327  54.951  46.879  1.00  0.00          Cl
ATOM   5010 CL2  DCM   752      78.714  52.240  47.801  1.00  0.00          Cl
ATOM   5011  LP1 DCM   752      77.529  56.363  47.118  1.00  0.00           H
ATOM   5012  LP2 DCM   752      78.286  51.100  48.900  1.00  0.00           H
ATOM   5013  C   DCM   753     104.172 104.499  89.689  1.00  0.00           C
ATOM   5014  H1  DCM   753     104.010 105.005  88.714  1.00  0.00           H
ATOM   5015  H2  DCM   753     103.947 103.416  89.584  1.00  0.00           H
ATOM   5016 CL1  DCM   753     103.189 105.300  90.932  1.00  0.00          Cl
ATOM   5017 CL2  DCM   753     105.816 104.781  90.181  1.00  0.00          Cl
ATOM   5018  LP1 DCM   753     102.281 106.040  92.080  1.00  0.00           H
ATOM   5019  LP2 DCM   753     107.366 105.048  90.645  1.00  0.00           H
ATOM   5020  C   DCM   754      76.296   7.892  48.802  1.00  0.00           C
ATOM   5021  H1  DCM   754      77.164   8.517  48.502  1.00  0.00           H
ATOM   5022  H2  DCM   754      75.417   8.548  48.628  1.00  0.00           H
ATOM   5023 CL1  DCM   754      76.252   7.646  50.559  1.00  0.00          Cl
ATOM   5024 CL2  DCM   754      76.231   6.441  47.886  1.00  0.00          Cl
ATOM   5025  LP1 DCM   754      76.212   7.419  52.182  1.00  0.00           H
ATOM   5026  LP2 DCM   754      76.170   5.055  47.011  1.00  0.00           H
ATOM   5027  C   DCM   755      38.411  47.313  74.170  1.00  0.00           C
ATOM   5028  H1  DCM   755      37.895  47.800  73.316  1.00  0.00           H
ATOM   5029  H2  DCM   755      39.512  47.463  74.199  1.00  0.00           H
ATOM   5030 CL1  DCM   755      38.137  45.550  74.083  1.00  0.00          Cl
ATOM   5031 CL2  DCM   755      37.805  48.004  75.730  1.00  0.00          Cl
ATOM   5032  LP1 DCM   755      37.885  43.932  74.003  1.00  0.00           H
ATOM   5033  LP2 DCM   755      37.256  48.629  77.143  1.00  0.00           H
ATOM   5034  C   DCM   756      36.565 110.204  84.032  1.00  0.00           C
ATOM   5035  H1  DCM   756      37.388 109.603  84.473  1.00  0.00           H
ATOM   5036  H2  DCM   756      35.750 110.494  84.730  1.00  0.00           H
ATOM   5037 CL1  DCM   756      35.950 109.171  82.717  1.00  0.00          Cl
ATOM   5038 CL2  DCM   756      37.444 111.647  83.452  1.00  0.00          Cl
ATOM   5039  LP1 DCM   756      35.385 108.220  81.507  1.00  0.00           H
ATOM   5040  LP2 DCM   756      38.252 112.971  82.919  1.00  0.00           H
ATOM   5041  C   DCM   757     100.746  34.715  17.916  1.00  0.00           C
ATOM   5042  H1  DCM   757     100.825  35.680  17.371  1.00  0.00           H
ATOM   5043  H2  DCM   757     101.248  34.694  18.907  1.00  0.00           H
ATOM   5044 CL1  DCM   757     101.160  33.457  16.712  1.00  0.00          Cl
ATOM   5045 CL2  DCM   757      99.004  34.576  18.178  1.00  0.00          Cl
ATOM   5046  LP1 DCM   757     101.540  32.304  15.608  1.00  0.00           H
ATOM   5047  LP2 DCM   757      97.388  34.448  18.422  1.00  0.00           H
ATOM   5048  C   DCM   758     110.143  64.428  32.861  1.00  0.00           C
ATOM   5049  H1  DCM   758     111.102  64.897  33.168  1.00  0.00           H
ATOM   5050  H2  DCM   758     109.798  64.822  31.882  1.00  0.00           H
ATOM   5051 CL1  DCM   758     108.867  64.900  34.056  1.00  0.00          Cl
ATOM   5052 CL2  DCM   758     110.288  62.636  32.701  1.00  0.00          Cl
ATOM   5053  LP1 DCM   758     107.711  65.328  35.139  1.00  0.00           H
ATOM   5054  LP2 DCM   758     110.420  61.007  32.555  1.00  0.00           H
ATOM   5055  C   DCM   759      23.238  27.683  10.491  1.00  0.00           C
ATOM   5056  H1  DCM   759      23.333  26.584  10.624  1.00  0.00           H
ATOM   5057  H2  DCM   759      22.413  28.003  11.164  1.00  0.00           H
ATOM   5058 CL1  DCM   759      22.648  28.068   8.818  1.00  0.00          Cl
ATOM   5059 CL2  DCM   759      24.741  28.568  10.824  1.00  0.00          Cl
ATOM   5060  LP1 DCM   759      22.115  28.417   7.307  1.00  0.00           H
ATOM   5061  LP2 DCM   759      26.129  29.386  11.131  1.00  0.00           H
[truncated: 4,557,522 more chars]
