# Supplementary material for: Permeation enhancer-induced membrane defects assist the oral absorption of peptide drugs
Source: Nat Commun. 2025 Oct 28;16:9512. doi: 10.1038/s41467-025-64891-0 (PMC12568990; doi:10.1038/s41467-025-64891-0)
Supplement: Supplementary file 20 — Supplementary Data 1 [file 41467_2025_64891_MOESM20_ESM.zip › Supplementary_Data_1/Trajectory_shown_in_Supplementary_Video_5_Last_Frame.pdb]

TITLE     semaglutide_constant_ph_membrane in water
REMARK    THIS IS A SIMULATION BOX
CRYST1  100.751  100.751  100.751  90.00  90.00  90.00 P 1           1
MODEL        1
ATOM      1  C   DCM    37      36.898  42.599  45.426  1.00  0.00           C
ATOM      2  H1  DCM    37      36.442  42.412  46.422  1.00  0.00           H
ATOM      3  H2  DCM    37      37.859  42.053  45.313  1.00  0.00           H
ATOM      4 CL1  DCM    37      37.342  44.315  45.207  1.00  0.00          Cl
ATOM      5 CL2  DCM    37      35.801  42.208  44.124  1.00  0.00          Cl
ATOM      6  LP1 DCM    37      37.749  45.891  45.005  1.00  0.00           H
ATOM      7  LP2 DCM    37      34.770  41.841  42.902  1.00  0.00           H
ATOM      8  C   DCM    38      19.956  75.462  12.652  1.00  0.00           C
ATOM      9  H1  DCM    38      20.188  75.695  13.714  1.00  0.00           H
ATOM     10  H2  DCM    38      19.076  76.035  12.291  1.00  0.00           H
ATOM     11 CL1  DCM    38      19.600  73.700  12.597  1.00  0.00          Cl
ATOM     12 CL2  DCM    38      21.385  75.794  11.690  1.00  0.00          Cl
ATOM     13  LP1 DCM    38      19.276  72.094  12.546  1.00  0.00           H
ATOM     14  LP2 DCM    38      22.721  76.105  10.790  1.00  0.00           H
ATOM     15  C   DCM    39      31.166  41.575  59.508  1.00  0.00           C
ATOM     16  H1  DCM    39      31.294  42.449  60.182  1.00  0.00           H
ATOM     17  H2  DCM    39      30.908  41.849  58.463  1.00  0.00           H
ATOM     18 CL1  DCM    39      29.772  40.646  60.104  1.00  0.00          Cl
ATOM     19 CL2  DCM    39      32.624  40.623  59.611  1.00  0.00          Cl
ATOM     20  LP1 DCM    39      28.486  39.789  60.654  1.00  0.00           H
ATOM     21  LP2 DCM    39      33.994  39.728  59.707  1.00  0.00           H
ATOM     22  C   DCM    40      25.036  78.516  61.257  1.00  0.00           C
ATOM     23  H1  DCM    40      25.889  78.299  61.935  1.00  0.00           H
ATOM     24  H2  DCM    40      25.253  79.353  60.560  1.00  0.00           H
ATOM     25 CL1  DCM    40      23.683  79.004  62.264  1.00  0.00          Cl
ATOM     26 CL2  DCM    40      24.604  77.047  60.428  1.00  0.00          Cl
ATOM     27  LP1 DCM    40      22.420  79.460  63.204  1.00  0.00           H
ATOM     28  LP2 DCM    40      24.196  75.664  59.647  1.00  0.00           H
ATOM     29  C   DCM    41      19.262  59.195  16.949  1.00  0.00           C
ATOM     30  H1  DCM    41      19.639  59.934  16.209  1.00  0.00           H
ATOM     31  H2  DCM    41      18.156  59.126  16.871  1.00  0.00           H
ATOM     32 CL1  DCM    41      19.710  59.716  18.536  1.00  0.00          Cl
ATOM     33 CL2  DCM    41      19.855  57.545  16.572  1.00  0.00          Cl
ATOM     34  LP1 DCM    41      20.134  60.209  20.041  1.00  0.00           H
ATOM     35  LP2 DCM    41      20.397  56.036  16.228  1.00  0.00           H
ATOM     36  C   DCM    42      38.039  17.705  80.391  1.00  0.00           C
ATOM     37  H1  DCM    42      38.287  18.761  80.155  1.00  0.00           H
ATOM     38  H2  DCM    42      38.005  17.137  79.437  1.00  0.00           H
ATOM     39 CL1  DCM    42      36.462  17.582  81.295  1.00  0.00          Cl
ATOM     40 CL2  DCM    42      39.271  16.927  81.407  1.00  0.00          Cl
ATOM     41  LP1 DCM    42      35.042  17.471  82.108  1.00  0.00           H
ATOM     42  LP2 DCM    42      40.409  16.210  82.345  1.00  0.00           H
ATOM     43  C   DCM    43      79.718  29.509  86.560  1.00  0.00           C
ATOM     44  H1  DCM    43      79.654  29.797  87.631  1.00  0.00           H
ATOM     45  H2  DCM    43      80.587  29.949  86.024  1.00  0.00           H
ATOM     46 CL1  DCM    43      78.304  29.819  85.506  1.00  0.00          Cl
ATOM     47 CL2  DCM    43      80.108  27.730  86.664  1.00  0.00          Cl
ATOM     48  LP1 DCM    43      77.009  30.104  84.541  1.00  0.00           H
ATOM     49  LP2 DCM    43      80.459  26.131  86.757  1.00  0.00           H
ATOM     50  C   DCM    44      78.525  94.646  26.317  1.00  0.00           C
ATOM     51  H1  DCM    44      79.463  94.051  26.348  1.00  0.00           H
ATOM     52  H2  DCM    44      78.595  95.751  26.414  1.00  0.00           H
ATOM     53 CL1  DCM    44      77.124  93.946  27.340  1.00  0.00          Cl
ATOM     54 CL2  DCM    44      77.910  94.446  24.571  1.00  0.00          Cl
ATOM     55  LP1 DCM    44      75.896  93.332  28.237  1.00  0.00           H
ATOM     56  LP2 DCM    44      77.368  94.270  23.033  1.00  0.00           H
ATOM     57  C   DCM    45       4.027  36.713  27.139  1.00  0.00           C
ATOM     58  H1  DCM    45       4.975  36.528  26.591  1.00  0.00           H
ATOM     59  H2  DCM    45       3.164  36.531  26.463  1.00  0.00           H
ATOM     60 CL1  DCM    45       3.987  38.431  27.623  1.00  0.00          Cl
ATOM     61 CL2  DCM    45       3.891  35.610  28.496  1.00  0.00          Cl
ATOM     62  LP1 DCM    45       3.951  40.010  28.067  1.00  0.00           H
ATOM     63  LP2 DCM    45       3.765  34.578  29.765  1.00  0.00           H
ATOM     64  C   DCM    46      29.059  76.670  98.042  1.00  0.00           C
ATOM     65  H1  DCM    46      28.373  77.080  97.270  1.00  0.00           H
ATOM     66  H2  DCM    46      28.512  76.698  99.009  1.00  0.00           H
ATOM     67 CL1  DCM    46      30.516  77.530  98.324  1.00  0.00          Cl
ATOM     68 CL2  DCM    46      29.368  74.990  97.670  1.00  0.00          Cl
ATOM     69  LP1 DCM    46      31.909  78.351  98.593  1.00  0.00           H
ATOM     70  LP2 DCM    46      29.658  73.414  97.321  1.00  0.00           H
ATOM     71  C   DCM    47      61.728  35.969  84.191  1.00  0.00           C
ATOM     72  H1  DCM    47      62.512  35.919  83.405  1.00  0.00           H
ATOM     73  H2  DCM    47      61.633  34.970  84.669  1.00  0.00           H
ATOM     74 CL1  DCM    47      60.200  36.566  83.474  1.00  0.00          Cl
ATOM     75 CL2  DCM    47      62.098  36.961  85.586  1.00  0.00          Cl
ATOM     76  LP1 DCM    47      58.800  37.114  82.818  1.00  0.00           H
ATOM     77  LP2 DCM    47      62.443  37.891  86.892  1.00  0.00           H
ATOM     78  C   DCM    48      59.419  29.303  77.615  1.00  0.00           C
ATOM     79  H1  DCM    48      59.271  30.404  77.636  1.00  0.00           H
ATOM     80  H2  DCM    48      60.397  28.928  77.246  1.00  0.00           H
ATOM     81 CL1  DCM    48      58.170  28.568  76.582  1.00  0.00          Cl
ATOM     82 CL2  DCM    48      59.222  28.640  79.278  1.00  0.00          Cl
ATOM     83  LP1 DCM    48      57.019  27.891  75.630  1.00  0.00           H
ATOM     84  LP2 DCM    48      59.044  28.037  80.793  1.00  0.00           H
ATOM     85  C   DCM    49      13.860  92.686  57.973  1.00  0.00           C
ATOM     86  H1  DCM    49      13.881  93.316  57.058  1.00  0.00           H
ATOM     87  H2  DCM    49      14.190  93.204  58.898  1.00  0.00           H
ATOM     88 CL1  DCM    49      14.938  91.217  57.947  1.00  0.00          Cl
ATOM     89 CL2  DCM    49      12.212  92.196  58.070  1.00  0.00          Cl
ATOM     90  LP1 DCM    49      15.908  89.894  57.923  1.00  0.00           H
ATOM     91  LP2 DCM    49      10.642  91.730  58.162  1.00  0.00           H
ATOM     92  C   DCM    50      18.323  45.257  94.979  1.00  0.00           C
ATOM     93  H1  DCM    50      18.636  45.330  93.915  1.00  0.00           H
ATOM     94  H2  DCM    50      17.240  45.491  95.068  1.00  0.00           H
ATOM     95 CL1  DCM    50      19.157  46.651  95.828  1.00  0.00          Cl
ATOM     96 CL2  DCM    50      18.601  43.710  95.694  1.00  0.00          Cl
ATOM     97  LP1 DCM    50      19.903  47.898  96.588  1.00  0.00           H
ATOM     98  LP2 DCM    50      18.866  42.240  96.373  1.00  0.00           H
ATOM     99  C   DCM    51      70.928   5.800  31.304  1.00  0.00           C
ATOM    100  H1  DCM    51      69.980   6.353  31.477  1.00  0.00           H
ATOM    101  H2  DCM    51      71.769   6.508  31.461  1.00  0.00           H
ATOM    102 CL1  DCM    51      70.887   5.293  29.604  1.00  0.00          Cl
ATOM    103 CL2  DCM    51      70.890   4.377  32.331  1.00  0.00          Cl
ATOM    104  LP1 DCM    51      70.849   4.824  28.033  1.00  0.00           H
ATOM    105  LP2 DCM    51      70.855   3.047  33.290  1.00  0.00           H
ATOM    106  C   DCM    52      73.781  76.943   6.130  1.00  0.00           C
ATOM    107  H1  DCM    52      73.298  77.801   6.645  1.00  0.00           H
ATOM    108  H2  DCM    52      74.047  76.055   6.742  1.00  0.00           H
ATOM    109 CL1  DCM    52      75.207  77.581   5.304  1.00  0.00          Cl
ATOM    110 CL2  DCM    52      72.640  76.422   4.822  1.00  0.00          Cl
ATOM    111  LP1 DCM    52      76.531  78.173   4.537  1.00  0.00           H
ATOM    112  LP2 DCM    52      71.608  75.950   3.638  1.00  0.00           H
ATOM    113  C   DCM    53      52.235   2.523   2.275  1.00  0.00           C
ATOM    114  H1  DCM    53      52.105   2.213   1.216  1.00  0.00           H
ATOM    115  H2  DCM    53      51.210   2.613   2.694  1.00  0.00           H
ATOM    116 CL1  DCM    53      53.075   4.169   2.187  1.00  0.00          Cl
ATOM    117 CL2  DCM    53      53.260   1.346   3.023  1.00  0.00          Cl
ATOM    118  LP1 DCM    53      53.819   5.628   2.109  1.00  0.00           H
ATOM    119  LP2 DCM    53      54.231   0.230   3.732  1.00  0.00           H
ATOM    120  C   DCM    54      16.427  29.139  20.578  1.00  0.00           C
ATOM    121  H1  DCM    54      17.094  29.988  20.316  1.00  0.00           H
ATOM    122  H2  DCM    54      15.603  28.901  19.872  1.00  0.00           H
ATOM    123 CL1  DCM    54      15.614  29.726  22.024  1.00  0.00          Cl
ATOM    124 CL2  DCM    54      17.250  27.495  20.935  1.00  0.00          Cl
ATOM    125  LP1 DCM    54      14.856  30.274  23.371  1.00  0.00           H
ATOM    126  LP2 DCM    54      17.971  26.055  21.248  1.00  0.00           H
ATOM    127  C   DCM    55      50.441  54.237  50.570  1.00  0.00           C
ATOM    128  H1  DCM    55      51.271  53.662  51.034  1.00  0.00           H
ATOM    129  H2  DCM    55      49.635  53.528  50.282  1.00  0.00           H
ATOM    130 CL1  DCM    55      51.101  54.919  49.125  1.00  0.00          Cl
ATOM    131 CL2  DCM    55      49.912  55.521  51.702  1.00  0.00          Cl
ATOM    132  LP1 DCM    55      51.727  55.565  47.754  1.00  0.00           H
ATOM    133  LP2 DCM    55      49.428  56.696  52.738  1.00  0.00           H
ATOM    134  C   DCM    56      64.261  41.297  44.326  1.00  0.00           C
ATOM    135  H1  DCM    56      64.098  40.291  44.768  1.00  0.00           H
ATOM    136  H2  DCM    56      63.457  41.607  43.625  1.00  0.00           H
ATOM    137 CL1  DCM    56      65.688  40.930  43.208  1.00  0.00          Cl
ATOM    138 CL2  DCM    56      64.673  42.318  45.658  1.00  0.00          Cl
ATOM    139  LP1 DCM    56      66.953  40.605  42.216  1.00  0.00           H
ATOM    140  LP2 DCM    56      65.065  43.286  46.922  1.00  0.00           H
ATOM    141  C   DCM    57      15.510  94.849  81.823  1.00  0.00           C
ATOM    142  H1  DCM    57      14.491  94.722  82.247  1.00  0.00           H
ATOM    143  H2  DCM    57      16.032  93.967  82.253  1.00  0.00           H
ATOM    144 CL1  DCM    57      16.235  96.343  82.251  1.00  0.00          Cl
ATOM    145 CL2  DCM    57      15.276  94.886  80.028  1.00  0.00          Cl
ATOM    146  LP1 DCM    57      16.928  97.772  82.660  1.00  0.00           H
ATOM    147  LP2 DCM    57      15.065  94.919  78.403  1.00  0.00           H
ATOM    148  C   DCM    58      88.249  28.947  42.856  1.00  0.00           C
ATOM    149  H1  DCM    58      88.584  27.893  42.967  1.00  0.00           H
ATOM    150  H2  DCM    58      87.397  29.177  43.530  1.00  0.00           H
ATOM    151 CL1  DCM    58      87.727  29.219  41.197  1.00  0.00          Cl
ATOM    152 CL2  DCM    58      89.721  30.007  43.060  1.00  0.00          Cl
ATOM    153  LP1 DCM    58      87.241  29.473  39.651  1.00  0.00           H
ATOM    154  LP2 DCM    58      91.043  30.960  43.244  1.00  0.00           H
ATOM    155  C   DCM    59      72.280  97.059  73.661  1.00  0.00           C
ATOM    156  H1  DCM    59      71.716  97.340  72.746  1.00  0.00           H
ATOM    157  H2  DCM    59      72.906  96.172  73.428  1.00  0.00           H
ATOM    158 CL1  DCM    59      71.231  96.859  75.171  1.00  0.00          Cl
ATOM    159 CL2  DCM    59      73.331  98.497  73.877  1.00  0.00          Cl
ATOM    160  LP1 DCM    59      70.301  96.681  76.510  1.00  0.00           H
ATOM    161  LP2 DCM    59      74.292  99.811  74.074  1.00  0.00           H
ATOM    162  C   DCM    60       3.229  66.332  38.178  1.00  0.00           C
ATOM    163  H1  DCM    60       3.690  65.796  39.034  1.00  0.00           H
ATOM    164  H2  DCM    60       3.267  67.428  38.352  1.00  0.00           H
ATOM    165 CL1  DCM    60       1.483  65.932  38.383  1.00  0.00          Cl
ATOM    166 CL2  DCM    60       3.852  65.796  36.607  1.00  0.00          Cl
ATOM    167  LP1 DCM    60      -0.106  65.568  38.571  1.00  0.00           H
ATOM    168  LP2 DCM    60       4.429  65.300  35.154  1.00  0.00           H
ATOM    169  C   DCM    61      54.538  74.356  87.434  1.00  0.00           C
ATOM    170  H1  DCM    61      54.124  73.737  88.258  1.00  0.00           H
ATOM    171  H2  DCM    61      54.494  75.410  87.781  1.00  0.00           H
ATOM    172 CL1  DCM    61      53.647  74.171  85.869  1.00  0.00          Cl
ATOM    173 CL2  DCM    61      56.283  73.944  87.337  1.00  0.00          Cl
ATOM    174  LP1 DCM    61      52.839  74.003  84.451  1.00  0.00           H
ATOM    175  LP2 DCM    61      57.877  73.568  87.248  1.00  0.00           H
ATOM    176  C   DCM    62      33.269  74.404  79.846  1.00  0.00           C
ATOM    177  H1  DCM    62      32.499  74.319  80.643  1.00  0.00           H
ATOM    178  H2  DCM    62      33.085  73.639  79.062  1.00  0.00           H
ATOM    179 CL1  DCM    62      34.861  74.106  80.567  1.00  0.00          Cl
ATOM    180 CL2  DCM    62      33.255  76.096  79.119  1.00  0.00          Cl
ATOM    181  LP1 DCM    62      36.334  73.831  81.233  1.00  0.00           H
ATOM    182  LP2 DCM    62      33.242  77.603  78.473  1.00  0.00           H
ATOM    183  C   DCM    63      53.071   4.808  81.836  1.00  0.00           C
ATOM    184  H1  DCM    63      52.665   5.380  82.697  1.00  0.00           H
ATOM    185  H2  DCM    63      52.613   3.799  81.763  1.00  0.00           H
ATOM    186 CL1  DCM    63      54.756   4.303  81.987  1.00  0.00          Cl
ATOM    187 CL2  DCM    63      52.937   5.697  80.336  1.00  0.00          Cl
ATOM    188  LP1 DCM    63      56.321   3.834  82.128  1.00  0.00           H
ATOM    189  LP2 DCM    63      52.811   6.532  78.930  1.00  0.00           H
ATOM    190  C   DCM    64      75.305  19.359  43.308  1.00  0.00           C
ATOM    191  H1  DCM    64      76.118  18.999  43.973  1.00  0.00           H
ATOM    192  H2  DCM    64      74.505  19.817  43.927  1.00  0.00           H
ATOM    193 CL1  DCM    64      74.323  18.082  42.483  1.00  0.00          Cl
ATOM    194 CL2  DCM    64      76.028  20.524  42.184  1.00  0.00          Cl
ATOM    195  LP1 DCM    64      73.432  16.925  41.737  1.00  0.00           H
ATOM    196  LP2 DCM    64      76.697  21.602  41.144  1.00  0.00           H
ATOM    197  C   DCM    65      76.238  61.111  34.782  1.00  0.00           C
ATOM    198  H1  DCM    65      75.254  61.622  34.851  1.00  0.00           H
ATOM    199  H2  DCM    65      76.810  61.391  33.872  1.00  0.00           H
ATOM    200 CL1  DCM    65      75.999  59.283  34.927  1.00  0.00          Cl
ATOM    201 CL2  DCM    65      77.295  61.690  36.199  1.00  0.00          Cl
ATOM    202  LP1 DCM    65      75.787  57.661  35.056  1.00  0.00           H
ATOM    203  LP2 DCM    65      78.226  62.200  37.449  1.00  0.00           H
ATOM    204  C   DCM    66       0.766  53.260  77.047  1.00  0.00           C
ATOM    205  H1  DCM    66       1.506  53.130  77.865  1.00  0.00           H
ATOM    206  H2  DCM    66       0.817  54.215  76.482  1.00  0.00           H
ATOM    207 CL1  DCM    66      -0.833  53.215  77.635  1.00  0.00          Cl
ATOM    208 CL2  DCM    66       0.898  52.033  75.770  1.00  0.00          Cl
ATOM    209  LP1 DCM    66      -2.371  53.172  78.201  1.00  0.00           H
ATOM    210  LP2 DCM    66       1.019  50.900  74.591  1.00  0.00           H
ATOM    211  C   DCM    67      20.793  15.503  66.837  1.00  0.00           C
ATOM    212  H1  DCM    67      21.820  15.243  66.501  1.00  0.00           H
ATOM    213  H2  DCM    67      20.269  14.558  67.097  1.00  0.00           H
ATOM    214 CL1  DCM    67      19.913  16.281  65.497  1.00  0.00          Cl
ATOM    215 CL2  DCM    67      20.911  16.564  68.195  1.00  0.00          Cl
ATOM    216  LP1 DCM    67      19.102  16.997  64.264  1.00  0.00           H
ATOM    217  LP2 DCM    67      21.023  17.571  69.484  1.00  0.00           H
ATOM    218  C   DCM    68      27.364  53.354  77.467  1.00  0.00           C
ATOM    219  H1  DCM    68      26.935  52.344  77.642  1.00  0.00           H
ATOM    220  H2  DCM    68      28.446  53.270  77.229  1.00  0.00           H
ATOM    221 CL1  DCM    68      27.216  54.481  78.873  1.00  0.00          Cl
ATOM    222 CL2  DCM    68      26.459  53.963  76.089  1.00  0.00          Cl
ATOM    223  LP1 DCM    68      27.082  55.503  80.148  1.00  0.00           H
ATOM    224  LP2 DCM    68      25.614  54.532  74.804  1.00  0.00           H
ATOM    225  C   DCM    69      47.336  96.990  88.433  1.00  0.00           C
ATOM    226  H1  DCM    69      46.868  97.969  88.669  1.00  0.00           H
ATOM    227  H2  DCM    69      46.727  96.359  87.750  1.00  0.00           H
ATOM    228 CL1  DCM    69      47.488  96.105  89.982  1.00  0.00          Cl
ATOM    229 CL2  DCM    69      48.902  97.139  87.553  1.00  0.00          Cl
ATOM    230  LP1 DCM    69      47.627  95.295  91.401  1.00  0.00           H
ATOM    231  LP2 DCM    69      50.327  97.274  86.753  1.00  0.00           H
ATOM    232  C   DCM    70       7.470  32.263  31.164  1.00  0.00           C
ATOM    233  H1  DCM    70       8.186  32.125  30.326  1.00  0.00           H
ATOM    234  H2  DCM    70       7.477  31.458  31.930  1.00  0.00           H
ATOM    235 CL1  DCM    70       5.861  32.590  30.503  1.00  0.00          Cl
ATOM    236 CL2  DCM    70       7.843  33.453  32.419  1.00  0.00          Cl
ATOM    237  LP1 DCM    70       4.371  32.894  29.890  1.00  0.00           H
ATOM    238  LP2 DCM    70       8.188  34.557  33.581  1.00  0.00           H
ATOM    239  C   DCM    71      34.386  80.151  35.876  1.00  0.00           C
ATOM    240  H1  DCM    71      35.208  79.577  35.399  1.00  0.00           H
ATOM    241  H2  DCM    71      33.870  79.507  36.621  1.00  0.00           H
ATOM    242 CL1  DCM    71      33.156  80.580  34.628  1.00  0.00          Cl
ATOM    243 CL2  DCM    71      34.900  81.496  36.839  1.00  0.00          Cl
ATOM    244  LP1 DCM    71      32.038  80.970  33.494  1.00  0.00           H
ATOM    245  LP2 DCM    71      35.386  82.769  37.751  1.00  0.00           H
ATOM    246  C   DCM    72      67.563   9.914  21.617  1.00  0.00           C
ATOM    247  H1  DCM    72      67.767   8.881  21.262  1.00  0.00           H
ATOM    248  H2  DCM    72      68.497  10.513  21.560  1.00  0.00           H
ATOM    249 CL1  DCM    72      66.802   9.880  23.283  1.00  0.00          Cl
ATOM    250 CL2  DCM    72      66.335  10.483  20.437  1.00  0.00          Cl
ATOM    251  LP1 DCM    72      66.120   9.850  24.774  1.00  0.00           H
ATOM    252  LP2 DCM    72      65.213  11.003  19.359  1.00  0.00           H
ATOM    253  C   DCM    73      92.195  67.547  52.352  1.00  0.00           C
ATOM    254  H1  DCM    73      91.617  67.621  53.298  1.00  0.00           H
ATOM    255  H2  DCM    73      93.173  67.040  52.498  1.00  0.00           H
ATOM    256 CL1  DCM    73      92.562  69.216  51.803  1.00  0.00          Cl
ATOM    257 CL2  DCM    73      91.179  66.640  51.157  1.00  0.00          Cl
ATOM    258  LP1 DCM    73      92.897  70.741  51.301  1.00  0.00           H
ATOM    259  LP2 DCM    73      90.260  65.819  50.075  1.00  0.00           H
ATOM    260  C   DCM    74      16.091  65.770  59.311  1.00  0.00           C
ATOM    261  H1  DCM    74      15.464  64.942  59.706  1.00  0.00           H
ATOM    262  H2  DCM    74      17.057  65.385  58.919  1.00  0.00           H
ATOM    263 CL1  DCM    74      16.266  66.887  60.674  1.00  0.00          Cl
ATOM    264 CL2  DCM    74      15.045  66.559  58.054  1.00  0.00          Cl
ATOM    265  LP1 DCM    74      16.428  67.922  61.936  1.00  0.00           H
ATOM    266  LP2 DCM    74      14.101  67.272  56.919  1.00  0.00           H
ATOM    267  C   DCM    75       3.908   6.125  55.959  1.00  0.00           C
ATOM    268  H1  DCM    75       3.802   5.888  54.879  1.00  0.00           H
ATOM    269  H2  DCM    75       4.900   5.705  56.229  1.00  0.00           H
ATOM    270 CL1  DCM    75       2.661   5.352  56.964  1.00  0.00          Cl
ATOM    271 CL2  DCM    75       3.733   7.869  56.270  1.00  0.00          Cl
ATOM    272  LP1 DCM    75       1.511   4.639  57.891  1.00  0.00           H
ATOM    273  LP2 DCM    75       3.572   9.476  56.555  1.00  0.00           H
ATOM    274  C   DCM    76      74.190  90.933  72.247  1.00  0.00           C
ATOM    275  H1  DCM    76      73.285  90.703  71.644  1.00  0.00           H
ATOM    276  H2  DCM    76      73.838  91.342  73.218  1.00  0.00           H
ATOM    277 CL1  DCM    76      75.357  92.128  71.308  1.00  0.00          Cl
ATOM    278 CL2  DCM    76      75.006  89.358  72.568  1.00  0.00          Cl
ATOM    279  LP1 DCM    76      76.356  93.150  70.504  1.00  0.00           H
ATOM    280  LP2 DCM    76      75.749  87.925  72.860  1.00  0.00           H
ATOM    281  C   DCM    77      83.519  89.219  49.703  1.00  0.00           C
ATOM    282  H1  DCM    77      83.282  89.875  50.568  1.00  0.00           H
ATOM    283  H2  DCM    77      83.840  89.893  48.880  1.00  0.00           H
ATOM    284 CL1  DCM    77      82.028  88.319  49.267  1.00  0.00          Cl
ATOM    285 CL2  DCM    77      84.754  88.027  50.025  1.00  0.00          Cl
ATOM    286  LP1 DCM    77      80.666  87.496  48.869  1.00  0.00           H
ATOM    287  LP2 DCM    77      85.914  86.907  50.327  1.00  0.00           H
ATOM    288  C   DCM    78      49.869  17.330  32.253  1.00  0.00           C
ATOM    289  H1  DCM    78      49.787  16.249  32.493  1.00  0.00           H
ATOM    290  H2  DCM    78      50.494  17.701  33.093  1.00  0.00           H
ATOM    291 CL1  DCM    78      48.303  18.276  32.293  1.00  0.00          Cl
ATOM    292 CL2  DCM    78      50.858  17.678  30.896  1.00  0.00          Cl
ATOM    293  LP1 DCM    78      46.900  19.124  32.330  1.00  0.00           H
ATOM    294  LP2 DCM    78      51.804  18.010  29.598  1.00  0.00           H
ATOM    295  C   DCM    79      34.820  80.575  80.373  1.00  0.00           C
ATOM    296  H1  DCM    79      35.811  80.294  80.789  1.00  0.00           H
ATOM    297  H2  DCM    79      34.786  80.787  79.283  1.00  0.00           H
ATOM    298 CL1  DCM    79      34.336  82.083  81.220  1.00  0.00          Cl
ATOM    299 CL2  DCM    79      33.751  79.262  80.817  1.00  0.00          Cl
ATOM    300  LP1 DCM    79      33.894  83.460  81.993  1.00  0.00           H
ATOM    301  LP2 DCM    79      32.749  78.032  81.233  1.00  0.00           H
ATOM    302  C   DCM    80      22.702  21.631   5.963  1.00  0.00           C
ATOM    303  H1  DCM    80      22.854  20.735   5.323  1.00  0.00           H
ATOM    304  H2  DCM    80      22.925  22.618   5.505  1.00  0.00           H
ATOM    305 CL1  DCM    80      23.676  21.648   7.421  1.00  0.00          Cl
ATOM    306 CL2  DCM    80      20.998  21.816   6.522  1.00  0.00          Cl
ATOM    307  LP1 DCM    80      24.588  21.664   8.785  1.00  0.00           H
ATOM    308  LP2 DCM    80      19.448  21.984   7.032  1.00  0.00           H
ATOM    309  C   DCM    81       5.308  87.403  72.599  1.00  0.00           C
ATOM    310  H1  DCM    81       4.313  86.921  72.701  1.00  0.00           H
ATOM    311  H2  DCM    81       5.817  87.738  73.528  1.00  0.00           H
ATOM    312 CL1  DCM    81       5.011  88.749  71.388  1.00  0.00          Cl
ATOM    313 CL2  DCM    81       6.272  86.094  71.953  1.00  0.00          Cl
ATOM    314  LP1 DCM    81       4.746  89.952  70.306  1.00  0.00           H
ATOM    315  LP2 DCM    81       7.175  84.867  71.347  1.00  0.00           H
ATOM    316  C   DCM    82      92.760   4.873   0.502  1.00  0.00           C
ATOM    317  H1  DCM    82      93.299   5.102  -0.442  1.00  0.00           H
ATOM    318  H2  DCM    82      93.286   5.443   1.298  1.00  0.00           H
ATOM    319 CL1  DCM    82      93.010   3.153   0.891  1.00  0.00          Cl
ATOM    320 CL2  DCM    82      91.100   5.280   0.397  1.00  0.00          Cl
ATOM    321  LP1 DCM    82      93.239   1.569   1.249  1.00  0.00           H
ATOM    322  LP2 DCM    82      89.510   5.669   0.297  1.00  0.00           H
ATOM    323  C   DCM    83      42.491   2.842  50.795  1.00  0.00           C
ATOM    324  H1  DCM    83      41.719   3.506  50.352  1.00  0.00           H
ATOM    325  H2  DCM    83      42.131   2.411  51.754  1.00  0.00           H
ATOM    326 CL1  DCM    83      44.009   3.697  51.167  1.00  0.00          Cl
ATOM    327 CL2  DCM    83      42.936   1.565  49.720  1.00  0.00          Cl
ATOM    328  LP1 DCM    83      45.407   4.484  51.510  1.00  0.00           H
ATOM    329  LP2 DCM    83      43.358   0.352  48.700  1.00  0.00           H
ATOM    330  C   DCM    84      66.172  15.218  47.038  1.00  0.00           C
ATOM    331  H1  DCM    84      66.056  16.251  46.646  1.00  0.00           H
ATOM    332  H2  DCM    84      65.566  14.587  46.352  1.00  0.00           H
ATOM    333 CL1  DCM    84      65.441  15.121  48.736  1.00  0.00          Cl
ATOM    334 CL2  DCM    84      67.879  14.646  46.982  1.00  0.00          Cl
ATOM    335  LP1 DCM    84      64.794  15.035  50.241  1.00  0.00           H
ATOM    336  LP2 DCM    84      69.433  14.125  46.931  1.00  0.00           H
ATOM    337  C   DCM    85      58.189  15.995  35.640  1.00  0.00           C
ATOM    338  H1  DCM    85      57.791  15.081  36.130  1.00  0.00           H
ATOM    339  H2  DCM    85      58.833  15.816  34.752  1.00  0.00           H
ATOM    340 CL1  DCM    85      59.198  16.780  36.886  1.00  0.00          Cl
ATOM    341 CL2  DCM    85      56.764  16.967  35.288  1.00  0.00          Cl
ATOM    342  LP1 DCM    85      60.124  17.502  38.031  1.00  0.00           H
ATOM    343  LP2 DCM    85      55.436  17.872  34.960  1.00  0.00           H
ATOM    344  C   DCM    86     100.284  52.925  90.774  1.00  0.00           C
ATOM    345  H1  DCM    86     100.424  53.950  91.178  1.00  0.00           H
ATOM    346  H2  DCM    86     100.736  52.243  91.527  1.00  0.00           H
ATOM    347 CL1  DCM    86     101.155  52.841  89.289  1.00  0.00          Cl
ATOM    348 CL2  DCM    86      98.548  52.660  90.681  1.00  0.00          Cl
ATOM    349  LP1 DCM    86     101.984  52.762  87.876  1.00  0.00           H
ATOM    350  LP2 DCM    86      96.929  52.413  90.595  1.00  0.00           H
ATOM    351  C   DCM    87       6.614  42.705  17.866  1.00  0.00           C
ATOM    352  H1  DCM    87       6.935  42.046  17.031  1.00  0.00           H
ATOM    353  H2  DCM    87       5.689  43.286  17.662  1.00  0.00           H
ATOM    354 CL1  DCM    87       7.922  44.015  18.099  1.00  0.00          Cl
ATOM    355 CL2  DCM    87       6.448  41.683  19.327  1.00  0.00          Cl
ATOM    356  LP1 DCM    87       9.072  45.166  18.303  1.00  0.00           H
ATOM    357  LP2 DCM    87       6.295  40.747  20.665  1.00  0.00           H
ATOM    358  C   DCM    88      74.018  57.012  24.979  1.00  0.00           C
ATOM    359  H1  DCM    88      73.553  56.401  25.783  1.00  0.00           H
ATOM    360  H2  DCM    88      73.781  58.082  25.162  1.00  0.00           H
ATOM    361 CL1  DCM    88      73.048  56.563  23.557  1.00  0.00          Cl
ATOM    362 CL2  DCM    88      75.637  56.384  24.743  1.00  0.00          Cl
ATOM    363  LP1 DCM    88      72.154  56.150  22.245  1.00  0.00           H
ATOM    364  LP2 DCM    88      77.153  55.797  24.522  1.00  0.00           H
ATOM    365  C   DCM    89       6.241  65.432  75.378  1.00  0.00           C
ATOM    366  H1  DCM    89       5.903  64.496  74.883  1.00  0.00           H
ATOM    367  H2  DCM    89       6.611  66.161  74.626  1.00  0.00           H
ATOM    368 CL1  DCM    89       7.645  65.028  76.451  1.00  0.00          Cl
ATOM    369 CL2  DCM    89       4.882  66.087  76.229  1.00  0.00          Cl
ATOM    370  LP1 DCM    89       8.915  64.662  77.422  1.00  0.00           H
ATOM    371  LP2 DCM    89       3.596  66.708  77.036  1.00  0.00           H
ATOM    372  C   DCM    90      61.269   5.671  52.118  1.00  0.00           C
ATOM    373  H1  DCM    90      60.427   5.615  51.395  1.00  0.00           H
ATOM    374  H2  DCM    90      61.430   4.676  52.585  1.00  0.00           H
ATOM    375 CL1  DCM    90      60.889   7.053  53.185  1.00  0.00          Cl
ATOM    376 CL2  DCM    90      62.651   6.071  51.075  1.00  0.00          Cl
ATOM    377  LP1 DCM    90      60.539   8.322  54.164  1.00  0.00           H
ATOM    378  LP2 DCM    90      63.926   6.441  50.112  1.00  0.00           H
ATOM    379  C   DCM    91      13.224  49.582  55.970  1.00  0.00           C
ATOM    380  H1  DCM    91      13.713  48.830  56.626  1.00  0.00           H
ATOM    381  H2  DCM    91      13.055  49.244  54.925  1.00  0.00           H
ATOM    382 CL1  DCM    91      14.020  51.189  56.047  1.00  0.00          Cl
ATOM    383 CL2  DCM    91      11.581  49.877  56.699  1.00  0.00          Cl
ATOM    384  LP1 DCM    91      14.747  52.658  56.117  1.00  0.00           H
ATOM    385  LP2 DCM    91      10.102  50.143  57.356  1.00  0.00           H
ATOM    386  C   DCM    92      95.585 100.366  27.077  1.00  0.00           C
ATOM    387  H1  DCM    92      96.510  99.841  27.400  1.00  0.00           H
ATOM    388  H2  DCM    92      95.909 101.360  26.701  1.00  0.00           H
ATOM    389 CL1  DCM    92      94.413 100.504  28.411  1.00  0.00          Cl
ATOM    390 CL2  DCM    92      94.719  99.397  25.803  1.00  0.00          Cl
ATOM    391  LP1 DCM    92      93.333 100.632  29.639  1.00  0.00           H
ATOM    392  LP2 DCM    92      93.938  98.523  24.656  1.00  0.00           H
ATOM    393  C   DCM    93      61.912  51.051  54.590  1.00  0.00           C
ATOM    394  H1  DCM    93      62.369  50.199  54.043  1.00  0.00           H
ATOM    395  H2  DCM    93      60.882  50.700  54.817  1.00  0.00           H
ATOM    396 CL1  DCM    93      62.038  52.538  53.566  1.00  0.00          Cl
ATOM    397 CL2  DCM    93      62.770  51.190  56.161  1.00  0.00          Cl
ATOM    398  LP1 DCM    93      62.152  53.886  52.638  1.00  0.00           H
ATOM    399  LP2 DCM    93      63.554  51.317  57.596  1.00  0.00           H
ATOM    400  C   DCM    94      40.415  28.638  14.956  1.00  0.00           C
ATOM    401  H1  DCM    94      41.031  28.176  14.155  1.00  0.00           H
ATOM    402  H2  DCM    94      39.677  27.912  15.358  1.00  0.00           H
ATOM    403 CL1  DCM    94      39.377  29.864  14.185  1.00  0.00          Cl
ATOM    404 CL2  DCM    94      41.335  29.383  16.374  1.00  0.00          Cl
ATOM    405  LP1 DCM    94      38.421  30.992  13.476  1.00  0.00           H
ATOM    406  LP2 DCM    94      42.152  30.044  17.633  1.00  0.00           H
ATOM    407  C   DCM    95      19.540  78.047  72.771  1.00  0.00           C
ATOM    408  H1  DCM    95      19.220  78.603  73.678  1.00  0.00           H
ATOM    409  H2  DCM    95      18.622  77.706  72.246  1.00  0.00           H
ATOM    410 CL1  DCM    95      20.329  76.598  73.493  1.00  0.00          Cl
ATOM    411 CL2  DCM    95      20.713  78.927  71.714  1.00  0.00          Cl
ATOM    412  LP1 DCM    95      21.048  75.279  74.150  1.00  0.00           H
ATOM    413  LP2 DCM    95      21.777  79.725  70.754  1.00  0.00           H
ATOM    414  C   DCM    96      28.977  69.671  91.949  1.00  0.00           C
ATOM    415  H1  DCM    96      28.165  68.997  92.296  1.00  0.00           H
ATOM    416  H2  DCM    96      29.739  69.875  92.732  1.00  0.00           H
ATOM    417 CL1  DCM    96      28.177  71.184  91.408  1.00  0.00          Cl
ATOM    418 CL2  DCM    96      29.700  68.992  90.410  1.00  0.00          Cl
ATOM    419  LP1 DCM    96      27.446  72.567  90.913  1.00  0.00           H
ATOM    420  LP2 DCM    96      30.348  68.384  89.031  1.00  0.00           H
ATOM    421  C   DCM    97      25.836  25.126  92.493  1.00  0.00           C
ATOM    422  H1  DCM    97      25.807  25.409  91.419  1.00  0.00           H
ATOM    423  H2  DCM    97      25.310  25.910  93.078  1.00  0.00           H
ATOM    424 CL1  DCM    97      27.609  25.024  92.756  1.00  0.00          Cl
ATOM    425 CL2  DCM    97      24.888  23.607  92.628  1.00  0.00          Cl
ATOM    426  LP1 DCM    97      29.229  24.932  92.997  1.00  0.00           H
ATOM    427  LP2 DCM    97      24.023  22.219  92.751  1.00  0.00           H
ATOM    428  C   DCM    98      76.644  88.851  94.560  1.00  0.00           C
ATOM    429  H1  DCM    98      77.702  88.676  94.269  1.00  0.00           H
ATOM    430  H2  DCM    98      76.205  87.984  95.098  1.00  0.00           H
ATOM    431 CL1  DCM    98      75.653  89.189  93.211  1.00  0.00          Cl
ATOM    432 CL2  DCM    98      76.692  90.318  95.571  1.00  0.00          Cl
ATOM    433  LP1 DCM    98      74.702  89.513  91.915  1.00  0.00           H
ATOM    434  LP2 DCM    98      76.737  91.668  96.501  1.00  0.00           H
ATOM    435  C   DCM    99      15.114  58.766  45.949  1.00  0.00           C
ATOM    436  H1  DCM    99      14.913  58.109  46.822  1.00  0.00           H
ATOM    437  H2  DCM    99      15.145  58.197  44.995  1.00  0.00           H
ATOM    438 CL1  DCM    99      16.725  59.630  46.205  1.00  0.00          Cl
ATOM    439 CL2  DCM    99      13.710  59.828  45.606  1.00  0.00          Cl
ATOM    440  LP1 DCM    99      18.156  60.398  46.432  1.00  0.00           H
ATOM    441  LP2 DCM    99      12.427  60.800  45.293  1.00  0.00           H
ATOM    442  C   DCM   100      29.728  62.512  16.760  1.00  0.00           C
ATOM    443  H1  DCM   100      30.521  61.735  16.704  1.00  0.00           H
ATOM    444  H2  DCM   100      29.604  63.104  17.692  1.00  0.00           H
ATOM    445 CL1  DCM   100      28.241  61.591  16.393  1.00  0.00          Cl
ATOM    446 CL2  DCM   100      30.142  63.621  15.426  1.00  0.00          Cl
ATOM    447  LP1 DCM   100      26.876  60.746  16.057  1.00  0.00           H
ATOM    448  LP2 DCM   100      30.523  64.640  14.200  1.00  0.00           H
ATOM    449  C   DCM   101      78.956  44.916   0.744  1.00  0.00           C
ATOM    450  H1  DCM   101      77.945  45.045   1.185  1.00  0.00           H
ATOM    451  H2  DCM   101      79.587  44.756   1.644  1.00  0.00           H
ATOM    452 CL1  DCM   101      79.287  46.356  -0.143  1.00  0.00          Cl
ATOM    453 CL2  DCM   101      79.186  43.581  -0.421  1.00  0.00          Cl
ATOM    454  LP1 DCM   101      79.602  47.727  -0.986  1.00  0.00           H
ATOM    455  LP2 DCM   101      79.397  42.355  -1.490  1.00  0.00           H
ATOM    456  C   DCM   102      56.427  30.191  70.918  1.00  0.00           C
ATOM    457  H1  DCM   102      56.491  30.979  71.698  1.00  0.00           H
ATOM    458  H2  DCM   102      57.220  30.510  70.208  1.00  0.00           H
ATOM    459 CL1  DCM   102      54.892  30.088  70.073  1.00  0.00          Cl
ATOM    460 CL2  DCM   102      56.783  28.654  71.668  1.00  0.00          Cl
ATOM    461  LP1 DCM   102      53.458  29.991  69.284  1.00  0.00           H
ATOM    462  LP2 DCM   102      57.118  27.211  72.372  1.00  0.00           H
ATOM    463  C   DCM   103      54.857  54.329  91.638  1.00  0.00           C
ATOM    464  H1  DCM   103      54.076  54.819  91.018  1.00  0.00           H
ATOM    465  H2  DCM   103      55.340  53.678  90.878  1.00  0.00           H
ATOM    466 CL1  DCM   103      53.953  53.498  92.933  1.00  0.00          Cl
ATOM    467 CL2  DCM   103      56.071  55.496  92.212  1.00  0.00          Cl
ATOM    468  LP1 DCM   103      53.123  52.734  94.123  1.00  0.00           H
ATOM    469  LP2 DCM   103      57.189  56.571  92.742  1.00  0.00           H
ATOM    470  C   DCM   104      81.076  11.144  60.656  1.00  0.00           C
ATOM    471  H1  DCM   104      80.865  10.814  59.616  1.00  0.00           H
ATOM    472  H2  DCM   104      81.399  10.331  61.341  1.00  0.00           H
ATOM    473 CL1  DCM   104      79.514  11.767  61.340  1.00  0.00          Cl
ATOM    474 CL2  DCM   104      82.302  12.443  60.618  1.00  0.00          Cl
ATOM    475  LP1 DCM   104      78.102  12.329  61.958  1.00  0.00           H
ATOM    476  LP2 DCM   104      83.427  13.636  60.583  1.00  0.00           H
ATOM    477  C   DCM   105      46.572   2.722  64.795  1.00  0.00           C
ATOM    478  H1  DCM   105      46.958   1.871  65.396  1.00  0.00           H
ATOM    479  H2  DCM   105      47.176   3.621  65.041  1.00  0.00           H
ATOM    480 CL1  DCM   105      44.798   3.118  64.988  1.00  0.00          Cl
ATOM    481 CL2  DCM   105      46.972   2.387  63.080  1.00  0.00          Cl
ATOM    482  LP1 DCM   105      43.206   3.474  65.162  1.00  0.00           H
ATOM    483  LP2 DCM   105      47.338   2.081  61.511  1.00  0.00           H
ATOM    484  C   DCM   106      30.548  76.660  84.432  1.00  0.00           C
ATOM    485  H1  DCM   106      31.620  76.858  84.648  1.00  0.00           H
ATOM    486  H2  DCM   106      30.174  75.616  84.358  1.00  0.00           H
ATOM    487 CL1  DCM   106      29.956  77.558  82.872  1.00  0.00          Cl
ATOM    488 CL2  DCM   106      29.424  77.169  85.681  1.00  0.00          Cl
ATOM    489  LP1 DCM   106      29.444  78.336  81.523  1.00  0.00           H
ATOM    490  LP2 DCM   106      28.374  77.645  86.848  1.00  0.00           H
ATOM    491  C   DCM   107      59.212  85.824  42.206  1.00  0.00           C
ATOM    492  H1  DCM   107      59.342  84.897  42.805  1.00  0.00           H
ATOM    493  H2  DCM   107      59.916  86.599  42.575  1.00  0.00           H
ATOM    494 CL1  DCM   107      57.461  86.347  42.396  1.00  0.00          Cl
ATOM    495 CL2  DCM   107      59.580  85.278  40.597  1.00  0.00          Cl
ATOM    496  LP1 DCM   107      55.898  86.814  42.566  1.00  0.00           H
ATOM    497  LP2 DCM   107      59.927  84.763  39.079  1.00  0.00           H
ATOM    498  C   DCM   108      84.812  87.733   1.958  1.00  0.00           C
ATOM    499  H1  DCM   108      85.865  87.392   1.860  1.00  0.00           H
ATOM    500  H2  DCM   108      84.735  88.770   2.348  1.00  0.00           H
ATOM    501 CL1  DCM   108      83.905  86.657   2.973  1.00  0.00          Cl
ATOM    502 CL2  DCM   108      84.185  87.692   0.337  1.00  0.00          Cl
ATOM    503  LP1 DCM   108      83.047  85.640   3.932  1.00  0.00           H
ATOM    504  LP2 DCM   108      83.594  87.653  -1.192  1.00  0.00           H
ATOM    505  C   DCM   109      16.546  12.065  12.855  1.00  0.00           C
ATOM    506  H1  DCM   109      17.065  12.809  13.497  1.00  0.00           H
ATOM    507  H2  DCM   109      15.900  12.451  12.038  1.00  0.00           H
ATOM    508 CL1  DCM   109      15.390  11.040  13.758  1.00  0.00          Cl
ATOM    509 CL2  DCM   109      17.712  10.958  12.032  1.00  0.00          Cl
ATOM    510  LP1 DCM   109      14.330  10.101  14.585  1.00  0.00           H
ATOM    511  LP2 DCM   109      18.771   9.953  11.284  1.00  0.00           H
ATOM    512  C   DCM   110      60.702  26.815  66.498  1.00  0.00           C
ATOM    513  H1  DCM   110      60.233  27.737  66.903  1.00  0.00           H
ATOM    514  H2  DCM   110      61.148  26.881  65.483  1.00  0.00           H
ATOM    515 CL1  DCM   110      59.363  25.607  66.356  1.00  0.00          Cl
ATOM    516 CL2  DCM   110      62.101  26.265  67.490  1.00  0.00          Cl
ATOM    517  LP1 DCM   110      58.148  24.512  66.226  1.00  0.00           H
ATOM    518  LP2 DCM   110      63.374  25.764  68.394  1.00  0.00           H
ATOM    519  C   DCM   111      52.067  24.062  64.302  1.00  0.00           C
ATOM    520  H1  DCM   111      52.693  23.574  65.079  1.00  0.00           H
ATOM    521  H2  DCM   111      51.008  24.262  64.571  1.00  0.00           H
ATOM    522 CL1  DCM   111      51.815  23.080  62.801  1.00  0.00          Cl
ATOM    523 CL2  DCM   111      52.785  25.566  63.791  1.00  0.00          Cl
ATOM    524  LP1 DCM   111      51.586  22.191  61.442  1.00  0.00           H
ATOM    525  LP2 DCM   111      53.460  26.981  63.311  1.00  0.00           H
ATOM    526  C   DCM   112      43.161  27.918  38.993  1.00  0.00           C
ATOM    527  H1  DCM   112      43.583  27.929  37.966  1.00  0.00           H
ATOM    528  H2  DCM   112      43.879  28.215  39.787  1.00  0.00           H
ATOM    529 CL1  DCM   112      42.526  26.297  39.382  1.00  0.00          Cl
ATOM    530 CL2  DCM   112      41.840  29.171  38.939  1.00  0.00          Cl
ATOM    531  LP1 DCM   112      41.943  24.806  39.740  1.00  0.00           H
ATOM    532  LP2 DCM   112      40.650  30.299  38.890  1.00  0.00           H
ATOM    533  C   DCM   113      70.860  23.150  83.550  1.00  0.00           C
ATOM    534  H1  DCM   113      70.309  22.777  84.439  1.00  0.00           H
ATOM    535  H2  DCM   113      71.785  22.544  83.445  1.00  0.00           H
ATOM    536 CL1  DCM   113      71.323  24.878  83.953  1.00  0.00          Cl
ATOM    537 CL2  DCM   113      69.914  23.342  82.074  1.00  0.00          Cl
ATOM    538  LP1 DCM   113      71.736  26.424  84.314  1.00  0.00           H
ATOM    539  LP2 DCM   113      69.034  23.519  80.701  1.00  0.00           H
ATOM    540  C   DCM   114      65.289  36.054  77.496  1.00  0.00           C
ATOM    541  H1  DCM   114      64.406  36.006  76.823  1.00  0.00           H
ATOM    542  H2  DCM   114      65.361  37.126  77.778  1.00  0.00           H
ATOM    543 CL1  DCM   114      66.767  35.439  76.705  1.00  0.00          Cl
ATOM    544 CL2  DCM   114      64.970  35.038  78.923  1.00  0.00          Cl
ATOM    545  LP1 DCM   114      68.124  34.874  75.979  1.00  0.00           H
ATOM    546  LP2 DCM   114      64.677  34.102  80.237  1.00  0.00           H
ATOM    547  C   DCM   115      97.317  24.076  19.684  1.00  0.00           C
ATOM    548  H1  DCM   115      98.407  24.291  19.681  1.00  0.00           H
ATOM    549  H2  DCM   115      96.866  24.043  20.699  1.00  0.00           H
ATOM    550 CL1  DCM   115      97.252  22.461  19.063  1.00  0.00          Cl
ATOM    551 CL2  DCM   115      96.402  25.226  18.672  1.00  0.00          Cl
ATOM    552  LP1 DCM   115      97.191  20.931  18.475  1.00  0.00           H
ATOM    553  LP2 DCM   115      95.561  26.283  17.742  1.00  0.00           H
ATOM    554  C   DCM   116       1.926  79.819  53.323  1.00  0.00           C
ATOM    555  H1  DCM   116       1.206  79.536  54.121  1.00  0.00           H
ATOM    556  H2  DCM   116       1.995  80.926  53.265  1.00  0.00           H
ATOM    557 CL1  DCM   116       1.351  79.195  51.763  1.00  0.00          Cl
ATOM    558 CL2  DCM   116       3.539  79.130  53.717  1.00  0.00          Cl
ATOM    559  LP1 DCM   116       0.821  78.619  50.322  1.00  0.00           H
ATOM    560  LP2 DCM   116       5.011  78.503  54.077  1.00  0.00           H
ATOM    561  C   DCM   117      46.004  22.372  25.867  1.00  0.00           C
ATOM    562  H1  DCM   117      46.389  23.402  25.712  1.00  0.00           H
ATOM    563  H2  DCM   117      45.647  22.088  26.880  1.00  0.00           H
ATOM    564 CL1  DCM   117      47.324  21.347  25.269  1.00  0.00          Cl
ATOM    565 CL2  DCM   117      44.684  22.165  24.782  1.00  0.00          Cl
ATOM    566  LP1 DCM   117      48.544  20.400  24.717  1.00  0.00           H
ATOM    567  LP2 DCM   117      43.426  21.969  23.749  1.00  0.00           H
ATOM    568  C   DCM   118      21.555  34.450  32.485  1.00  0.00           C
ATOM    569  H1  DCM   118      20.665  35.096  32.329  1.00  0.00           H
ATOM    570  H2  DCM   118      22.450  35.098  32.600  1.00  0.00           H
ATOM    571 CL1  DCM   118      21.754  33.386  31.099  1.00  0.00          Cl
ATOM    572 CL2  DCM   118      21.585  33.416  33.891  1.00  0.00          Cl
ATOM    573  LP1 DCM   118      21.939  32.394  29.806  1.00  0.00           H
ATOM    574  LP2 DCM   118      21.613  32.444  35.211  1.00  0.00           H
ATOM    575  C   DCM   119      40.262  10.572  78.777  1.00  0.00           C
ATOM    576  H1  DCM   119      40.470  11.657  78.894  1.00  0.00           H
ATOM    577  H2  DCM   119      39.592  10.212  79.587  1.00  0.00           H
ATOM    578 CL1  DCM   119      41.859   9.724  78.808  1.00  0.00          Cl
ATOM    579 CL2  DCM   119      39.325  10.197  77.250  1.00  0.00          Cl
ATOM    580  LP1 DCM   119      43.307   8.955  78.836  1.00  0.00           H
ATOM    581  LP2 DCM   119      38.485   9.862  75.882  1.00  0.00           H
ATOM    582  C   DCM   120      65.922  46.121  40.092  1.00  0.00           C
ATOM    583  H1  DCM   120      66.965  46.504  40.102  1.00  0.00           H
ATOM    584  H2  DCM   120      65.762  45.943  39.007  1.00  0.00           H
ATOM    585 CL1  DCM   120      64.848  47.417  40.683  1.00  0.00          Cl
ATOM    586 CL2  DCM   120      65.533  44.716  41.084  1.00  0.00          Cl
ATOM    587  LP1 DCM   120      63.861  48.608  41.226  1.00  0.00           H
ATOM    588  LP2 DCM   120      65.172  43.410  42.008  1.00  0.00           H
ATOM    589  C   DCM   121      13.540   5.936  28.299  1.00  0.00           C
ATOM    590  H1  DCM   121      13.794   5.723  27.239  1.00  0.00           H
ATOM    591  H2  DCM   121      13.362   4.957  28.795  1.00  0.00           H
ATOM    592 CL1  DCM   121      11.928   6.842  28.380  1.00  0.00          Cl
ATOM    593 CL2  DCM   121      14.792   6.850  29.144  1.00  0.00          Cl
ATOM    594  LP1 DCM   121      10.500   7.645  28.451  1.00  0.00           H
ATOM    595  LP2 DCM   121      15.955   7.700  29.929  1.00  0.00           H
ATOM    596  C   DCM   122      21.013  79.607  17.758  1.00  0.00           C
ATOM    597  H1  DCM   122      21.389  78.604  18.054  1.00  0.00           H
ATOM    598  H2  DCM   122      21.409  80.363  18.470  1.00  0.00           H
ATOM    599 CL1  DCM   122      19.228  79.355  17.662  1.00  0.00          Cl
ATOM    600 CL2  DCM   122      21.592  79.896  16.112  1.00  0.00          Cl
ATOM    601  LP1 DCM   122      17.606  79.126  17.575  1.00  0.00           H
ATOM    602  LP2 DCM   122      22.128  80.164  14.586  1.00  0.00           H
ATOM    603  C   DCM   123      94.076  38.888  82.631  1.00  0.00           C
ATOM    604  H1  DCM   123      94.825  39.650  82.937  1.00  0.00           H
ATOM    605  H2  DCM   123      93.117  39.187  83.105  1.00  0.00           H
ATOM    606 CL1  DCM   123      94.645  37.213  83.235  1.00  0.00          Cl
ATOM    607 CL2  DCM   123      93.953  38.887  80.854  1.00  0.00          Cl
ATOM    608  LP1 DCM   123      95.145  35.743  83.765  1.00  0.00           H
ATOM    609  LP2 DCM   123      93.840  38.885  79.218  1.00  0.00           H
ATOM    610  C   DCM   124      59.335  88.901  93.101  1.00  0.00           C
ATOM    611  H1  DCM   124      59.614  88.097  93.814  1.00  0.00           H
ATOM    612  H2  DCM   124      59.910  89.791  93.435  1.00  0.00           H
ATOM    613 CL1  DCM   124      57.595  89.299  93.097  1.00  0.00          Cl
ATOM    614 CL2  DCM   124      59.910  88.359  91.475  1.00  0.00          Cl
ATOM    615  LP1 DCM   124      55.997  89.665  93.095  1.00  0.00           H
ATOM    616  LP2 DCM   124      60.431  87.867  90.000  1.00  0.00           H
ATOM    617  C   DCM   125      31.826  28.047  29.555  1.00  0.00           C
ATOM    618  H1  DCM   125      32.364  28.087  30.526  1.00  0.00           H
ATOM    619  H2  DCM   125      31.309  27.085  29.354  1.00  0.00           H
ATOM    620 CL1  DCM   125      33.029  28.153  28.256  1.00  0.00          Cl
ATOM    621 CL2  DCM   125      30.706  29.491  29.352  1.00  0.00          Cl
ATOM    622  LP1 DCM   125      34.142  28.251  27.055  1.00  0.00           H
ATOM    623  LP2 DCM   125      29.707  30.779  29.172  1.00  0.00           H
ATOM    624  C   DCM   126      67.372  11.186  62.644  1.00  0.00           C
ATOM    625  H1  DCM   126      67.569  12.035  63.334  1.00  0.00           H
ATOM    626  H2  DCM   126      67.204  11.560  61.612  1.00  0.00           H
ATOM    627 CL1  DCM   126      65.878  10.382  63.125  1.00  0.00          Cl
ATOM    628 CL2  DCM   126      68.761  10.150  62.502  1.00  0.00          Cl
ATOM    629  LP1 DCM   126      64.489   9.633  63.571  1.00  0.00           H
ATOM    630  LP2 DCM   126      70.071   9.173  62.369  1.00  0.00           H
ATOM    631  C   DCM   127      29.163  69.621  10.754  1.00  0.00           C
ATOM    632  H1  DCM   127      29.565  69.764   9.729  1.00  0.00           H
ATOM    633  H2  DCM   127      28.093  69.861  10.934  1.00  0.00           H
ATOM    634 CL1  DCM   127      30.173  70.663  11.782  1.00  0.00          Cl
ATOM    635 CL2  DCM   127      29.379  67.864  11.193  1.00  0.00          Cl
ATOM    636  LP1 DCM   127      31.105  71.623  12.730  1.00  0.00           H
ATOM    637  LP2 DCM   127      29.574  66.284  11.588  1.00  0.00           H
ATOM    638  C   DCM   128      71.884  35.257  93.305  1.00  0.00           C
ATOM    639  H1  DCM   128      71.740  36.135  92.639  1.00  0.00           H
ATOM    640  H2  DCM   128      71.060  35.136  94.039  1.00  0.00           H
ATOM    641 CL1  DCM   128      73.544  35.365  93.830  1.00  0.00          Cl
ATOM    642 CL2  DCM   128      71.783  33.768  92.261  1.00  0.00          Cl
ATOM    643  LP1 DCM   128      75.104  35.466  94.324  1.00  0.00           H
ATOM    644  LP2 DCM   128      71.692  32.428  91.322  1.00  0.00           H
ATOM    645  C   DCM   129      57.019  41.594   9.329  1.00  0.00           C
ATOM    646  H1  DCM   129      57.767  42.326   8.957  1.00  0.00           H
ATOM    647  H2  DCM   129      57.313  40.524   9.266  1.00  0.00           H
ATOM    648 CL1  DCM   129      55.514  41.762   8.361  1.00  0.00          Cl
ATOM    649 CL2  DCM   129      56.600  41.951  11.059  1.00  0.00          Cl
ATOM    650  LP1 DCM   129      54.140  41.915   7.478  1.00  0.00           H
ATOM    651  LP2 DCM   129      56.222  42.273  12.622  1.00  0.00           H
ATOM    652  C   DCM   130      50.968  99.148  29.195  1.00  0.00           C
ATOM    653  H1  DCM   130      51.533  99.710  29.969  1.00  0.00           H
ATOM    654  H2  DCM   130      51.608  98.806  28.354  1.00  0.00           H
ATOM    655 CL1  DCM   130      49.750 100.379  28.603  1.00  0.00          Cl
ATOM    656 CL2  DCM   130      50.195  97.721  29.912  1.00  0.00          Cl
ATOM    657  LP1 DCM   130      48.659 101.482  28.072  1.00  0.00           H
ATOM    658  LP2 DCM   130      49.481  96.401  30.575  1.00  0.00           H
ATOM    659  C   DCM   131      80.483  45.827  17.066  1.00  0.00           C
ATOM    660  H1  DCM   131      81.480  45.350  16.950  1.00  0.00           H
ATOM    661  H2  DCM   131      79.974  45.687  18.044  1.00  0.00           H
ATOM    662 CL1  DCM   131      79.336  45.135  15.852  1.00  0.00          Cl
ATOM    663 CL2  DCM   131      80.692  47.617  16.928  1.00  0.00          Cl
ATOM    664  LP1 DCM   131      78.296  44.508  14.751  1.00  0.00           H
ATOM    665  LP2 DCM   131      80.882  49.241  16.802  1.00  0.00           H
ATOM    666  C   DCM   132       2.739  59.354  22.227  1.00  0.00           C
ATOM    667  H1  DCM   132       2.973  58.566  21.479  1.00  0.00           H
ATOM    668  H2  DCM   132       3.560  60.074  22.427  1.00  0.00           H
ATOM    669 CL1  DCM   132       2.344  58.321  23.675  1.00  0.00          Cl
ATOM    670 CL2  DCM   132       1.349  60.424  21.585  1.00  0.00          Cl
ATOM    671  LP1 DCM   132       1.989  57.391  24.978  1.00  0.00           H
ATOM    672  LP2 DCM   132       0.129  61.363  21.020  1.00  0.00           H
ATOM    673  C   DCM   133      16.222  95.787   0.427  1.00  0.00           C
ATOM    674  H1  DCM   133      15.125  95.631   0.510  1.00  0.00           H
ATOM    675  H2  DCM   133      16.550  95.256   1.346  1.00  0.00           H
ATOM    676 CL1  DCM   133      16.832  97.470   0.277  1.00  0.00          Cl
ATOM    677 CL2  DCM   133      16.765  94.844  -0.954  1.00  0.00          Cl
ATOM    678  LP1 DCM   133      17.389  99.006   0.139  1.00  0.00           H
ATOM    679  LP2 DCM   133      17.271  93.964  -2.242  1.00  0.00           H
ATOM    680  C   DCM   134      91.006  73.965  14.239  1.00  0.00           C
ATOM    681  H1  DCM   134      91.144  74.662  15.093  1.00  0.00           H
ATOM    682  H2  DCM   134      91.820  73.209  14.255  1.00  0.00           H
ATOM    683 CL1  DCM   134      91.246  74.832  12.643  1.00  0.00          Cl
ATOM    684 CL2  DCM   134      89.455  73.208  14.260  1.00  0.00          Cl
ATOM    685  LP1 DCM   134      91.461  75.608  11.214  1.00  0.00           H
ATOM    686  LP2 DCM   134      87.982  72.489  14.280  1.00  0.00           H
ATOM    687  C   DCM   135      17.821  51.254  17.534  1.00  0.00           C
ATOM    688  H1  DCM   135      18.045  51.975  16.720  1.00  0.00           H
ATOM    689  H2  DCM   135      18.374  50.290  17.555  1.00  0.00           H
ATOM    690 CL1  DCM   135      16.017  50.979  17.312  1.00  0.00          Cl
ATOM    691 CL2  DCM   135      18.235  52.079  19.035  1.00  0.00          Cl
ATOM    692  LP1 DCM   135      14.408  50.734  17.114  1.00  0.00           H
ATOM    693  LP2 DCM   135      18.620  52.848  20.431  1.00  0.00           H
ATOM    694  C   DCM   136      73.120  19.072   7.350  1.00  0.00           C
ATOM    695  H1  DCM   136      72.632  18.712   6.418  1.00  0.00           H
ATOM    696  H2  DCM   136      74.032  19.637   7.062  1.00  0.00           H
ATOM    697 CL1  DCM   136      73.704  17.614   8.267  1.00  0.00          Cl
ATOM    698 CL2  DCM   136      72.030  20.139   8.277  1.00  0.00          Cl
ATOM    699  LP1 DCM   136      74.230  16.299   9.093  1.00  0.00           H
ATOM    700  LP2 DCM   136      71.028  21.119   9.129  1.00  0.00           H
ATOM    701  C   DCM   137       4.300  13.784  53.943  1.00  0.00           C
ATOM    702  H1  DCM   137       5.141  13.182  54.348  1.00  0.00           H
ATOM    703  H2  DCM   137       4.564  14.844  53.738  1.00  0.00           H
ATOM    704 CL1  DCM   137       2.868  13.719  54.994  1.00  0.00          Cl
ATOM    705 CL2  DCM   137       3.785  12.966  52.445  1.00  0.00          Cl
ATOM    706  LP1 DCM   137       1.546  13.658  55.963  1.00  0.00           H
ATOM    707  LP2 DCM   137       3.311  12.213  51.067  1.00  0.00           H
ATOM    708  C   DCM   138      74.910  14.040  31.161  1.00  0.00           C
ATOM    709  H1  DCM   138      74.820  13.624  30.135  1.00  0.00           H
ATOM    710  H2  DCM   138      75.582  14.925  31.136  1.00  0.00           H
ATOM    711 CL1  DCM   138      75.591  12.731  32.247  1.00  0.00          Cl
ATOM    712 CL2  DCM   138      73.233  14.483  31.629  1.00  0.00          Cl
ATOM    713  LP1 DCM   138      76.201  11.559  33.219  1.00  0.00           H
ATOM    714  LP2 DCM   138      71.702  14.887  32.057  1.00  0.00           H
ATOM    715  C   DCM   139      25.669   6.889  12.835  1.00  0.00           C
ATOM    716  H1  DCM   139      26.025   5.998  13.396  1.00  0.00           H
ATOM    717  H2  DCM   139      25.195   6.493  11.912  1.00  0.00           H
ATOM    718 CL1  DCM   139      27.091   7.968  12.369  1.00  0.00          Cl
ATOM    719 CL2  DCM   139      24.402   7.863  13.624  1.00  0.00          Cl
ATOM    720  LP1 DCM   139      28.355   8.927  11.954  1.00  0.00           H
ATOM    721  LP2 DCM   139      23.236   8.760  14.350  1.00  0.00           H
ATOM    722  C   DCM   140      48.168  16.760   6.172  1.00  0.00           C
ATOM    723  H1  DCM   140      47.980  16.494   7.234  1.00  0.00           H
ATOM    724  H2  DCM   140      48.431  17.837   6.101  1.00  0.00           H
ATOM    725 CL1  DCM   140      46.753  16.295   5.204  1.00  0.00          Cl
ATOM    726 CL2  DCM   140      49.543  15.767   5.539  1.00  0.00          Cl
ATOM    727  LP1 DCM   140      45.447  15.866   4.310  1.00  0.00           H
ATOM    728  LP2 DCM   140      50.789  14.868   4.966  1.00  0.00           H
ATOM    729  C   DCM   141      25.598  75.132  88.431  1.00  0.00           C
ATOM    730  H1  DCM   141      25.368  75.126  89.518  1.00  0.00           H
ATOM    731  H2  DCM   141      26.416  74.411  88.223  1.00  0.00           H
ATOM    732 CL1  DCM   141      26.410  76.747  88.177  1.00  0.00          Cl
ATOM    733 CL2  DCM   141      24.053  75.151  87.539  1.00  0.00          Cl
ATOM    734  LP1 DCM   141      27.140  78.198  87.949  1.00  0.00           H
ATOM    735  LP2 DCM   141      22.633  75.169  86.718  1.00  0.00           H
ATOM    736  C   DCM   142      48.680  11.731  99.812  1.00  0.00           C
ATOM    737  H1  DCM   142      48.057  10.906 100.218  1.00  0.00           H
ATOM    738  H2  DCM   142      48.634  11.878  98.712  1.00  0.00           H
ATOM    739 CL1  DCM   142      50.395  11.617 100.307  1.00  0.00          Cl
ATOM    740 CL2  DCM   142      48.035  13.276 100.542  1.00  0.00          Cl
ATOM    741  LP1 DCM   142      51.968  11.513 100.761  1.00  0.00           H
ATOM    742  LP2 DCM   142      47.455  14.664 101.197  1.00  0.00           H
ATOM    743  C   DCM   143      15.394  16.443  31.998  1.00  0.00           C
ATOM    744  H1  DCM   143      15.264  17.534  32.160  1.00  0.00           H
ATOM    745  H2  DCM   143      16.222  16.039  32.619  1.00  0.00           H
ATOM    746 CL1  DCM   143      15.812  16.347  30.278  1.00  0.00          Cl
ATOM    747 CL2  DCM   143      13.882  15.611  32.298  1.00  0.00          Cl
ATOM    748  LP1 DCM   143      16.199  16.258  28.686  1.00  0.00           H
ATOM    749  LP2 DCM   143      12.467  14.832  32.579  1.00  0.00           H
ATOM    750  C   DCM   144      81.040  86.495  76.780  1.00  0.00           C
ATOM    751  H1  DCM   144      80.049  86.004  76.676  1.00  0.00           H
ATOM    752  H2  DCM   144      80.873  87.523  76.392  1.00  0.00           H
ATOM    753 CL1  DCM   144      82.261  85.560  75.835  1.00  0.00          Cl
ATOM    754 CL2  DCM   144      81.520  86.698  78.523  1.00  0.00          Cl
ATOM    755  LP1 DCM   144      83.370  84.710  74.976  1.00  0.00           H
ATOM    756  LP2 DCM   144      81.953  86.882  80.095  1.00  0.00           H
ATOM    757  C   DCM   145      99.569   1.112  35.602  1.00  0.00           C
ATOM    758  H1  DCM   145      99.233   1.263  34.554  1.00  0.00           H
ATOM    759  H2  DCM   145     100.379   1.836  35.834  1.00  0.00           H
ATOM    760 CL1  DCM   145     100.017  -0.597  35.903  1.00  0.00          Cl
ATOM    761 CL2  DCM   145      98.176   1.522  36.602  1.00  0.00          Cl
ATOM    762  LP1 DCM   145     100.427  -2.161  36.177  1.00  0.00           H
ATOM    763  LP2 DCM   145      96.880   1.902  37.533  1.00  0.00           H
ATOM    764  C   DCM   146      60.282  49.357  24.356  1.00  0.00           C
ATOM    765  H1  DCM   146      60.132  49.882  23.389  1.00  0.00           H
ATOM    766  H2  DCM   146      60.580  48.311  24.131  1.00  0.00           H
ATOM    767 CL1  DCM   146      58.702  49.309  25.073  1.00  0.00          Cl
ATOM    768 CL2  DCM   146      61.464  50.318  25.297  1.00  0.00          Cl
ATOM    769  LP1 DCM   146      57.210  49.263  25.751  1.00  0.00           H
ATOM    770  LP2 DCM   146      62.547  51.198  26.158  1.00  0.00           H
ATOM    771  C   DCM   147      74.038   1.488  33.134  1.00  0.00           C
ATOM    772  H1  DCM   147      74.891   1.422  32.425  1.00  0.00           H
ATOM    773  H2  DCM   147      73.613   2.514  33.090  1.00  0.00           H
ATOM    774 CL1  DCM   147      74.749   0.888  34.594  1.00  0.00          Cl
ATOM    775 CL2  DCM   147      72.805   0.413  32.472  1.00  0.00          Cl
ATOM    776  LP1 DCM   147      75.423   0.320  35.977  1.00  0.00           H
ATOM    777  LP2 DCM   147      71.659  -0.587  31.858  1.00  0.00           H
ATOM    778  C   DCM   148      78.054  63.751  50.717  1.00  0.00           C
ATOM    779  H1  DCM   148      78.958  63.141  50.927  1.00  0.00           H
ATOM    780  H2  DCM   148      78.138  64.262  49.734  1.00  0.00           H
ATOM    781 CL1  DCM   148      77.677  65.102  51.943  1.00  0.00          Cl
ATOM    782 CL2  DCM   148      76.562  62.794  50.556  1.00  0.00          Cl
ATOM    783  LP1 DCM   148      77.345  66.291  53.022  1.00  0.00           H
ATOM    784  LP2 DCM   148      75.187  61.912  50.407  1.00  0.00           H
ATOM    785  C   DCM   149      22.776   5.961  95.544  1.00  0.00           C
ATOM    786  H1  DCM   149      21.884   5.314  95.403  1.00  0.00           H
ATOM    787  H2  DCM   149      22.888   6.647  94.677  1.00  0.00           H
ATOM    788 CL1  DCM   149      24.093   4.880  95.352  1.00  0.00          Cl
ATOM    789 CL2  DCM   149      22.835   6.754  97.115  1.00  0.00          Cl
ATOM    790  LP1 DCM   149      25.352   3.845  95.168  1.00  0.00           H
ATOM    791  LP2 DCM   149      22.889   7.493  98.578  1.00  0.00           H
ATOM    792  C   DCM   150      33.498  85.988  17.895  1.00  0.00           C
ATOM    793  H1  DCM   150      32.476  85.594  17.709  1.00  0.00           H
ATOM    794  H2  DCM   150      34.231  85.350  18.432  1.00  0.00           H
ATOM    795 CL1  DCM   150      33.382  87.604  18.708  1.00  0.00          Cl
ATOM    796 CL2  DCM   150      34.232  86.109  16.159  1.00  0.00          Cl
ATOM    797  LP1 DCM   150      33.276  89.066  19.444  1.00  0.00           H
ATOM    798  LP2 DCM   150      34.870  86.214  14.652  1.00  0.00           H
ATOM    799  C   DCM   151      55.057 100.574  15.881  1.00  0.00           C
ATOM    800  H1  DCM   151      55.271 101.625  16.169  1.00  0.00           H
ATOM    801  H2  DCM   151      55.756  99.912  16.436  1.00  0.00           H
ATOM    802 CL1  DCM   151      55.404 100.456  14.122  1.00  0.00          Cl
ATOM    803 CL2  DCM   151      53.358 100.229  16.070  1.00  0.00          Cl
ATOM    804  LP1 DCM   151      55.720 100.348  12.516  1.00  0.00           H
ATOM    805  LP2 DCM   151      51.760  99.905  16.247  1.00  0.00           H
ATOM    806  C   DCM   152      75.049  21.525  74.321  1.00  0.00           C
ATOM    807  H1  DCM   152      76.010  21.482  74.876  1.00  0.00           H
ATOM    808  H2  DCM   152      75.131  21.286  73.239  1.00  0.00           H
ATOM    809 CL1  DCM   152      74.594  23.186  74.261  1.00  0.00          Cl
ATOM    810 CL2  DCM   152      73.707  20.482  74.908  1.00  0.00          Cl
ATOM    811  LP1 DCM   152      74.161  24.767  74.204  1.00  0.00           H
ATOM    812  LP2 DCM   152      72.483  19.531  75.444  1.00  0.00           H
ATOM    813  C   DCM   153      10.992  80.225  38.610  1.00  0.00           C
ATOM    814  H1  DCM   153      10.733  79.170  38.379  1.00  0.00           H
ATOM    815  H2  DCM   153      11.229  80.228  39.696  1.00  0.00           H
ATOM    816 CL1  DCM   153       9.589  81.158  38.201  1.00  0.00          Cl
ATOM    817 CL2  DCM   153      12.395  80.654  37.570  1.00  0.00          Cl
ATOM    818  LP1 DCM   153       8.262  82.041  37.813  1.00  0.00           H
ATOM    819  LP2 DCM   153      13.674  81.046  36.621  1.00  0.00           H
ATOM    820  C   DCM   154      67.002  98.843  86.212  1.00  0.00           C
ATOM    821  H1  DCM   154      66.752  97.877  86.700  1.00  0.00           H
ATOM    822  H2  DCM   154      66.937  99.652  86.971  1.00  0.00           H
ATOM    823 CL1  DCM   154      66.149  99.361  84.711  1.00  0.00          Cl
ATOM    824 CL2  DCM   154      68.780  98.761  85.903  1.00  0.00          Cl
ATOM    825  LP1 DCM   154      65.372  99.832  83.346  1.00  0.00           H
ATOM    826  LP2 DCM   154      70.394  98.686  85.623  1.00  0.00           H
ATOM    827  C   DCM   155      57.510  34.777  69.319  1.00  0.00           C
ATOM    828  H1  DCM   155      56.538  34.855  68.787  1.00  0.00           H
ATOM    829  H2  DCM   155      57.441  35.132  70.370  1.00  0.00           H
ATOM    830 CL1  DCM   155      58.582  36.005  68.480  1.00  0.00          Cl
ATOM    831 CL2  DCM   155      58.131  33.190  68.982  1.00  0.00          Cl
ATOM    832  LP1 DCM   155      59.541  37.104  67.730  1.00  0.00           H
ATOM    833  LP2 DCM   155      58.718  31.692  68.664  1.00  0.00           H
ATOM    834  C   DCM   156      34.221  17.167  34.292  1.00  0.00           C
ATOM    835  H1  DCM   156      33.256  17.056  34.830  1.00  0.00           H
ATOM    836  H2  DCM   156      34.745  16.191  34.380  1.00  0.00           H
ATOM    837 CL1  DCM   156      35.373  18.416  35.105  1.00  0.00          Cl
ATOM    838 CL2  DCM   156      34.021  17.429  32.543  1.00  0.00          Cl
ATOM    839  LP1 DCM   156      36.377  19.503  35.814  1.00  0.00           H
ATOM    840  LP2 DCM   156      33.836  17.670  30.931  1.00  0.00           H
ATOM    841  C   DCM   157      56.154  34.469  38.202  1.00  0.00           C
ATOM    842  H1  DCM   157      55.517  35.167  37.618  1.00  0.00           H
ATOM    843  H2  DCM   157      55.897  33.391  38.282  1.00  0.00           H
ATOM    844 CL1  DCM   157      56.195  35.099  39.864  1.00  0.00          Cl
ATOM    845 CL2  DCM   157      57.845  34.449  37.479  1.00  0.00          Cl
ATOM    846  LP1 DCM   157      56.234  35.680  41.397  1.00  0.00           H
ATOM    847  LP2 DCM   157      59.353  34.431  36.834  1.00  0.00           H
ATOM    848  C   DCM   158      70.912  56.935  45.202  1.00  0.00           C
ATOM    849  H1  DCM   158      71.267  56.151  44.500  1.00  0.00           H
ATOM    850  H2  DCM   158      70.533  57.725  44.518  1.00  0.00           H
ATOM    851 CL1  DCM   158      72.241  57.628  46.298  1.00  0.00          Cl
ATOM    852 CL2  DCM   158      69.514  56.196  46.109  1.00  0.00          Cl
ATOM    853  LP1 DCM   158      73.414  58.241  47.266  1.00  0.00           H
ATOM    854  LP2 DCM   158      68.256  55.531  46.925  1.00  0.00           H
ATOM    855  C   DCM   159      86.882   7.652  45.665  1.00  0.00           C
ATOM    856  H1  DCM   159      87.085   8.222  44.734  1.00  0.00           H
ATOM    857  H2  DCM   159      85.899   7.143  45.571  1.00  0.00           H
ATOM    858 CL1  DCM   159      86.654   8.924  46.914  1.00  0.00          Cl
ATOM    859 CL2  DCM   159      88.283   6.534  46.084  1.00  0.00          Cl
ATOM    860  LP1 DCM   159      86.446  10.084  48.053  1.00  0.00           H
ATOM    861  LP2 DCM   159      89.531   5.538  46.457  1.00  0.00           H
ATOM    862  C   DCM   160      16.381  95.883  51.853  1.00  0.00           C
ATOM    863  H1  DCM   160      15.662  95.320  51.219  1.00  0.00           H
ATOM    864  H2  DCM   160      16.349  95.599  52.926  1.00  0.00           H
ATOM    865 CL1  DCM   160      15.967  97.669  52.001  1.00  0.00          Cl
ATOM    866 CL2  DCM   160      18.032  95.741  51.106  1.00  0.00          Cl
ATOM    867  LP1 DCM   160      15.599  99.261  52.134  1.00  0.00           H
ATOM    868  LP2 DCM   160      19.522  95.613  50.433  1.00  0.00           H
ATOM    869  C   DCM   161      69.795   7.226  85.824  1.00  0.00           C
ATOM    870  H1  DCM   161      70.545   7.515  86.591  1.00  0.00           H
ATOM    871  H2  DCM   161      68.795   7.620  86.104  1.00  0.00           H
ATOM    872 CL1  DCM   161      69.816   5.493  85.686  1.00  0.00          Cl
ATOM    873 CL2  DCM   161      70.346   8.111  84.336  1.00  0.00          Cl
ATOM    874  LP1 DCM   161      69.835   3.858  85.556  1.00  0.00           H
ATOM    875  LP2 DCM   161      70.843   8.911  82.994  1.00  0.00           H
ATOM    876  C   DCM   162      84.737  34.510  75.485  1.00  0.00           C
ATOM    877  H1  DCM   162      84.587  34.097  76.506  1.00  0.00           H
ATOM    878  H2  DCM   162      85.582  35.229  75.448  1.00  0.00           H
ATOM    879 CL1  DCM   162      83.122  35.233  75.179  1.00  0.00          Cl
ATOM    880 CL2  DCM   162      84.911  33.084  74.394  1.00  0.00          Cl
ATOM    881  LP1 DCM   162      81.648  35.894  74.899  1.00  0.00           H
ATOM    882  LP2 DCM   162      85.069  31.788  73.402  1.00  0.00           H
ATOM    883  C   DCM   163      27.803  98.952   1.130  1.00  0.00           C
ATOM    884  H1  DCM   163      28.075  97.994   0.638  1.00  0.00           H
ATOM    885  H2  DCM   163      26.729  98.926   1.411  1.00  0.00           H
ATOM    886 CL1  DCM   163      28.126 100.402   0.133  1.00  0.00          Cl
ATOM    887 CL2  DCM   163      28.839  99.061   2.585  1.00  0.00          Cl
ATOM    888  LP1 DCM   163      28.421 101.732  -0.780  1.00  0.00           H
ATOM    889  LP2 DCM   163      29.788  99.161   3.919  1.00  0.00           H
ATOM    890  C   DCM   164      42.047  74.539  46.500  1.00  0.00           C
ATOM    891  H1  DCM   164      42.248  74.853  47.547  1.00  0.00           H
ATOM    892  H2  DCM   164      42.832  73.877  46.075  1.00  0.00           H
ATOM    893 CL1  DCM   164      41.906  75.985  45.538  1.00  0.00          Cl
ATOM    894 CL2  DCM   164      40.583  73.574  46.356  1.00  0.00          Cl
ATOM    895  LP1 DCM   164      41.772  77.346  44.632  1.00  0.00           H
ATOM    896  LP2 DCM   164      39.218  72.675  46.222  1.00  0.00           H
ATOM    897  C   DCM   165      31.399  14.966  65.383  1.00  0.00           C
ATOM    898  H1  DCM   165      32.264  15.497  64.932  1.00  0.00           H
ATOM    899  H2  DCM   165      31.568  15.031  66.479  1.00  0.00           H
ATOM    900 CL1  DCM   165      31.313  13.303  64.875  1.00  0.00          Cl
ATOM    901 CL2  DCM   165      29.917  15.828  64.964  1.00  0.00          Cl
ATOM    902  LP1 DCM   165      31.232  11.736  64.396  1.00  0.00           H
ATOM    903  LP2 DCM   165      28.541  16.630  64.574  1.00  0.00           H
ATOM    904  C   DCM   166      22.192  93.271   3.542  1.00  0.00           C
ATOM    905  H1  DCM   166      22.124  93.781   2.557  1.00  0.00           H
ATOM    906  H2  DCM   166      22.288  93.880   4.466  1.00  0.00           H
ATOM    907 CL1  DCM   166      23.750  92.432   3.484  1.00  0.00          Cl
ATOM    908 CL2  DCM   166      20.878  92.002   3.519  1.00  0.00          Cl
ATOM    909  LP1 DCM   166      25.193  91.655   3.431  1.00  0.00           H
ATOM    910  LP2 DCM   166      19.698  90.863   3.499  1.00  0.00           H
ATOM    911  C   DCM   167      60.379  33.691  64.449  1.00  0.00           C
ATOM    912  H1  DCM   167      60.125  34.712  64.092  1.00  0.00           H
ATOM    913  H2  DCM   167      61.250  33.630  65.136  1.00  0.00           H
ATOM    914 CL1  DCM   167      60.647  32.695  62.988  1.00  0.00          Cl
ATOM    915 CL2  DCM   167      58.985  32.989  65.315  1.00  0.00          Cl
ATOM    916  LP1 DCM   167      60.893  31.782  61.648  1.00  0.00           H
ATOM    917  LP2 DCM   167      57.705  32.344  66.111  1.00  0.00           H
ATOM    918  C   DCM   168      62.664  85.012  15.279  1.00  0.00           C
ATOM    919  H1  DCM   168      62.151  84.125  14.848  1.00  0.00           H
ATOM    920  H2  DCM   168      63.459  85.286  14.552  1.00  0.00           H
ATOM    921 CL1  DCM   168      63.453  84.586  16.826  1.00  0.00          Cl
ATOM    922 CL2  DCM   168      61.618  86.403  15.496  1.00  0.00          Cl
ATOM    923  LP1 DCM   168      64.176  84.196  18.245  1.00  0.00           H
ATOM    924  LP2 DCM   168      60.641  87.704  15.700  1.00  0.00           H
ATOM    925  C   DCM   169      58.272  82.767   1.128  1.00  0.00           C
ATOM    926  H1  DCM   169      59.303  82.937   0.751  1.00  0.00           H
ATOM    927  H2  DCM   169      57.745  83.706   0.854  1.00  0.00           H
ATOM    928 CL1  DCM   169      58.309  82.532   2.976  1.00  0.00          Cl
ATOM    929 CL2  DCM   169      57.541  81.405   0.179  1.00  0.00          Cl
ATOM    930  LP1 DCM   169      58.342  82.325   4.602  1.00  0.00           H
ATOM    931  LP2 DCM   169      56.881  80.173  -0.679  1.00  0.00           H
ATOM    932  C   DCM   170      56.206  14.119  79.324  1.00  0.00           C
ATOM    933  H1  DCM   170      55.935  14.601  80.288  1.00  0.00           H
ATOM    934  H2  DCM   170      56.177  14.782  78.433  1.00  0.00           H
ATOM    935 CL1  DCM   170      54.891  12.899  79.045  1.00  0.00          Cl
ATOM    936 CL2  DCM   170      57.817  13.363  79.540  1.00  0.00          Cl
ATOM    937  LP1 DCM   170      53.703  11.798  78.793  1.00  0.00           H
ATOM    938  LP2 DCM   170      59.290  12.672  79.737  1.00  0.00           H
ATOM    939  C   DCM   171      12.243  64.220  79.780  1.00  0.00           C
ATOM    940  H1  DCM   171      13.062  63.890  79.106  1.00  0.00           H
ATOM    941  H2  DCM   171      11.640  65.116  79.518  1.00  0.00           H
ATOM    942 CL1  DCM   171      12.770  64.439  81.477  1.00  0.00          Cl
ATOM    943 CL2  DCM   171      11.126  62.827  79.735  1.00  0.00          Cl
ATOM    944  LP1 DCM   171      13.253  64.639  83.032  1.00  0.00           H
ATOM    945  LP2 DCM   171      10.100  61.547  79.695  1.00  0.00           H
ATOM    946  C   DCM   172      78.633  16.256  86.849  1.00  0.00           C
ATOM    947  H1  DCM   172      77.647  16.005  86.402  1.00  0.00           H
ATOM    948  H2  DCM   172      79.144  17.125  86.384  1.00  0.00           H
ATOM    949 CL1  DCM   172      79.668  14.740  86.728  1.00  0.00          Cl
ATOM    950 CL2  DCM   172      78.377  16.695  88.633  1.00  0.00          Cl
ATOM    951  LP1 DCM   172      80.591  13.389  86.620  1.00  0.00           H
ATOM    952  LP2 DCM   172      78.151  17.083  90.210  1.00  0.00           H
ATOM    953  C   DCM   173      31.725  29.478 100.648  1.00  0.00           C
ATOM    954  H1  DCM   173      31.023  30.339 100.613  1.00  0.00           H
ATOM    955  H2  DCM   173      31.434  28.750  99.861  1.00  0.00           H
ATOM    956 CL1  DCM   173      31.423  28.823 102.242  1.00  0.00          Cl
ATOM    957 CL2  DCM   173      33.361  30.179 100.539  1.00  0.00          Cl
ATOM    958  LP1 DCM   173      31.140  28.210 103.737  1.00  0.00           H
ATOM    959  LP2 DCM   173      34.865  30.824 100.438  1.00  0.00           H
ATOM    960  C   DCM   174      70.716  92.313  42.670  1.00  0.00           C
ATOM    961  H1  DCM   174      70.200  92.766  43.543  1.00  0.00           H
ATOM    962  H2  DCM   174      70.164  92.241  41.708  1.00  0.00           H
ATOM    963 CL1  DCM   174      71.096  90.617  43.255  1.00  0.00          Cl
ATOM    964 CL2  DCM   174      72.148  93.325  42.544  1.00  0.00          Cl
ATOM    965  LP1 DCM   174      71.436  89.100  43.779  1.00  0.00           H
ATOM    966  LP2 DCM   174      73.484  94.269  42.426  1.00  0.00           H
ATOM    967  C   DCM   175      84.535  68.821  30.945  1.00  0.00           C
ATOM    968  H1  DCM   175      83.518  68.942  31.375  1.00  0.00           H
ATOM    969  H2  DCM   175      84.505  67.857  30.393  1.00  0.00           H
ATOM    970 CL1  DCM   175      85.839  68.550  32.170  1.00  0.00          Cl
ATOM    971 CL2  DCM   175      84.890  70.134  29.772  1.00  0.00          Cl
ATOM    972  LP1 DCM   175      87.020  68.305  33.281  1.00  0.00           H
ATOM    973  LP2 DCM   175      85.213  71.333  28.701  1.00  0.00           H
ATOM    974  C   DCM   176      51.212  33.187   8.470  1.00  0.00           C
ATOM    975  H1  DCM   176      51.271  33.801   7.545  1.00  0.00           H
ATOM    976  H2  DCM   176      51.053  33.851   9.346  1.00  0.00           H
ATOM    977 CL1  DCM   176      52.619  32.121   8.630  1.00  0.00          Cl
ATOM    978 CL2  DCM   176      49.636  32.284   8.248  1.00  0.00          Cl
ATOM    979  LP1 DCM   176      53.921  31.135   8.779  1.00  0.00           H
ATOM    980  LP2 DCM   176      48.224  31.474   8.048  1.00  0.00           H
ATOM    981  C   DCM   177      53.430  23.420  82.335  1.00  0.00           C
ATOM    982  H1  DCM   177      54.417  23.208  81.871  1.00  0.00           H
ATOM    983  H2  DCM   177      53.104  22.590  82.999  1.00  0.00           H
ATOM    984 CL1  DCM   177      52.149  23.695  81.102  1.00  0.00          Cl
ATOM    985 CL2  DCM   177      53.675  24.914  83.261  1.00  0.00          Cl
ATOM    986  LP1 DCM   177      50.981  23.946  79.979  1.00  0.00           H
ATOM    987  LP2 DCM   177      53.901  26.295  84.117  1.00  0.00           H
ATOM    988  C   DCM   178      36.787  87.270  11.599  1.00  0.00           C
ATOM    989  H1  DCM   178      36.708  86.210  11.277  1.00  0.00           H
ATOM    990  H2  DCM   178      36.685  87.855  10.660  1.00  0.00           H
ATOM    991 CL1  DCM   178      38.298  87.645  12.460  1.00  0.00          Cl
ATOM    992 CL2  DCM   178      35.457  87.652  12.712  1.00  0.00          Cl
ATOM    993  LP1 DCM   178      39.692  87.990  13.253  1.00  0.00           H
ATOM    994  LP2 DCM   178      34.229  88.004  13.740  1.00  0.00           H
ATOM    995  C   DCM   179      13.941  36.708  95.185  1.00  0.00           C
ATOM    996  H1  DCM   179      13.187  37.416  94.780  1.00  0.00           H
ATOM    997  H2  DCM   179      13.402  36.027  95.878  1.00  0.00           H
ATOM    998 CL1  DCM   179      15.153  37.736  95.944  1.00  0.00          Cl
ATOM    999 CL2  DCM   179      14.579  35.774  93.776  1.00  0.00          Cl
ATOM   1000  LP1 DCM   179      16.282  38.693  96.650  1.00  0.00           H
ATOM   1001  LP2 DCM   179      15.158  34.927  92.496  1.00  0.00           H
ATOM   1002  C   DCM   180      45.819  61.328  22.711  1.00  0.00           C
ATOM   1003  H1  DCM   180      45.119  61.862  23.388  1.00  0.00           H
ATOM   1004  H2  DCM   180      45.433  61.371  21.671  1.00  0.00           H
ATOM   1005 CL1  DCM   180      45.846  59.588  23.037  1.00  0.00          Cl
ATOM   1006 CL2  DCM   180      47.369  62.088  22.776  1.00  0.00          Cl
ATOM   1007  LP1 DCM   180      45.870  57.976  23.339  1.00  0.00           H
ATOM   1008  LP2 DCM   180      48.841  62.810  22.837  1.00  0.00           H
ATOM   1009  C   DCM   181      29.540  90.135  50.449  1.00  0.00           C
ATOM   1010  H1  DCM   181      29.639  89.373  49.646  1.00  0.00           H
ATOM   1011  H2  DCM   181      28.941  89.689  51.272  1.00  0.00           H
ATOM   1012 CL1  DCM   181      28.623  91.593  50.000  1.00  0.00          Cl
ATOM   1013 CL2  DCM   181      31.142  90.557  51.085  1.00  0.00          Cl
ATOM   1014  LP1 DCM   181      27.778  92.937  49.587  1.00  0.00           H
ATOM   1015  LP2 DCM   181      32.622  90.948  51.673  1.00  0.00           H
ATOM   1016  C   DCM   182      89.866  69.985   1.506  1.00  0.00           C
ATOM   1017  H1  DCM   182      89.988  69.331   0.616  1.00  0.00           H
ATOM   1018  H2  DCM   182      90.795  70.585   1.605  1.00  0.00           H
ATOM   1019 CL1  DCM   182      89.482  68.923   2.885  1.00  0.00          Cl
ATOM   1020 CL2  DCM   182      88.664  71.337   1.466  1.00  0.00          Cl
ATOM   1021  LP1 DCM   182      89.129  67.946   4.154  1.00  0.00           H
ATOM   1022  LP2 DCM   182      87.575  72.562   1.429  1.00  0.00           H
ATOM   1023  C   DCM   183       1.048  52.406  70.190  1.00  0.00           C
ATOM   1024  H1  DCM   183       1.960  51.938  69.762  1.00  0.00           H
ATOM   1025  H2  DCM   183       0.561  51.855  71.022  1.00  0.00           H
ATOM   1026 CL1  DCM   183       0.032  52.471  68.696  1.00  0.00          Cl
ATOM   1027 CL2  DCM   183       1.432  54.051  70.833  1.00  0.00          Cl
ATOM   1028  LP1 DCM   183      -0.890  52.529  67.340  1.00  0.00           H
ATOM   1029  LP2 DCM   183       1.782  55.543  71.417  1.00  0.00           H
ATOM   1030  C   DCM   184      82.850  45.472   3.738  1.00  0.00           C
ATOM   1031  H1  DCM   184      83.439  46.253   4.265  1.00  0.00           H
ATOM   1032  H2  DCM   184      83.248  44.468   3.997  1.00  0.00           H
ATOM   1033 CL1  DCM   184      82.992  45.766   1.993  1.00  0.00          Cl
ATOM   1034 CL2  DCM   184      81.152  45.485   4.169  1.00  0.00          Cl
ATOM   1035  LP1 DCM   184      83.124  46.038   0.381  1.00  0.00           H
ATOM   1036  LP2 DCM   184      79.562  45.496   4.572  1.00  0.00           H
ATOM   1037  C   DCM   185      53.406  67.053   7.476  1.00  0.00           C
ATOM   1038  H1  DCM   185      53.824  66.285   6.791  1.00  0.00           H
ATOM   1039  H2  DCM   185      53.664  68.055   7.072  1.00  0.00           H
ATOM   1040 CL1  DCM   185      53.873  66.610   9.208  1.00  0.00          Cl
ATOM   1041 CL2  DCM   185      51.607  66.901   7.218  1.00  0.00          Cl
ATOM   1042  LP1 DCM   185      54.288  66.217  10.745  1.00  0.00           H
ATOM   1043  LP2 DCM   185      49.989  66.765   6.986  1.00  0.00           H
ATOM   1044  C   DCM   186      36.873  31.407  95.173  1.00  0.00           C
ATOM   1045  H1  DCM   186      36.236  30.562  95.512  1.00  0.00           H
ATOM   1046  H2  DCM   186      36.678  31.500  94.083  1.00  0.00           H
ATOM   1047 CL1  DCM   186      38.625  30.971  95.311  1.00  0.00          Cl
ATOM   1048 CL2  DCM   186      36.540  33.115  95.792  1.00  0.00          Cl
ATOM   1049  LP1 DCM   186      40.212  30.577  95.436  1.00  0.00           H
ATOM   1050  LP2 DCM   186      36.245  34.631  96.342  1.00  0.00           H
ATOM   1051  C   DCM   187      13.398  94.246  67.038  1.00  0.00           C
ATOM   1052  H1  DCM   187      14.151  94.389  67.841  1.00  0.00           H
ATOM   1053  H2  DCM   187      12.509  93.704  67.427  1.00  0.00           H
ATOM   1054 CL1  DCM   187      14.327  93.347  65.810  1.00  0.00          Cl
ATOM   1055 CL2  DCM   187      13.012  95.834  66.274  1.00  0.00          Cl
ATOM   1056  LP1 DCM   187      15.183  92.521  64.680  1.00  0.00           H
ATOM   1057  LP2 DCM   187      12.661  97.278  65.580  1.00  0.00           H
ATOM   1058  C   DCM   188      20.056  21.678  91.668  1.00  0.00           C
ATOM   1059  H1  DCM   188      19.053  21.293  91.952  1.00  0.00           H
ATOM   1060  H2  DCM   188      20.179  22.750  91.405  1.00  0.00           H
ATOM   1061 CL1  DCM   188      20.484  20.856  90.100  1.00  0.00          Cl
ATOM   1062 CL2  DCM   188      21.361  21.235  92.924  1.00  0.00          Cl
ATOM   1063  LP1 DCM   188      20.869  20.115  88.688  1.00  0.00           H
ATOM   1064  LP2 DCM   188      22.509  20.846  94.028  1.00  0.00           H
ATOM   1065  C   DCM   189      58.226  96.140  29.485  1.00  0.00           C
ATOM   1066  H1  DCM   189      58.773  97.093  29.327  1.00  0.00           H
ATOM   1067  H2  DCM   189      57.940  95.600  28.557  1.00  0.00           H
ATOM   1068 CL1  DCM   189      56.823  96.564  30.550  1.00  0.00          Cl
ATOM   1069 CL2  DCM   189      59.398  95.062  30.449  1.00  0.00          Cl
ATOM   1070  LP1 DCM   189      55.553  96.948  31.514  1.00  0.00           H
ATOM   1071  LP2 DCM   189      60.431  94.112  31.298  1.00  0.00           H
ATOM   1072  C   DCM   190      44.542  49.853   5.434  1.00  0.00           C
ATOM   1073  H1  DCM   190      43.762  50.610   5.665  1.00  0.00           H
ATOM   1074  H2  DCM   190      45.482  50.270   5.852  1.00  0.00           H
ATOM   1075 CL1  DCM   190      44.650  49.919   3.657  1.00  0.00          Cl
ATOM   1076 CL2  DCM   190      44.440  48.185   6.080  1.00  0.00          Cl
ATOM   1077  LP1 DCM   190      44.749  49.980   2.021  1.00  0.00           H
ATOM   1078  LP2 DCM   190      44.347  46.658   6.672  1.00  0.00           H
ATOM   1079  C   DCM   191      13.922  43.546   3.669  1.00  0.00           C
ATOM   1080  H1  DCM   191      14.718  42.781   3.796  1.00  0.00           H
ATOM   1081  H2  DCM   191      13.437  43.509   2.670  1.00  0.00           H
ATOM   1082 CL1  DCM   191      14.625  45.171   3.921  1.00  0.00          Cl
ATOM   1083 CL2  DCM   191      12.486  43.308   4.665  1.00  0.00          Cl
ATOM   1084  LP1 DCM   191      15.270  46.661   4.153  1.00  0.00           H
ATOM   1085  LP2 DCM   191      11.151  43.086   5.591  1.00  0.00           H
ATOM   1086  C   DCM   192      51.827  38.084  38.066  1.00  0.00           C
ATOM   1087  H1  DCM   192      51.588  37.002  38.147  1.00  0.00           H
ATOM   1088  H2  DCM   192      52.894  38.333  38.246  1.00  0.00           H
ATOM   1089 CL1  DCM   192      50.851  39.001  39.245  1.00  0.00          Cl
ATOM   1090 CL2  DCM   192      51.528  38.703  36.426  1.00  0.00          Cl
ATOM   1091  LP1 DCM   192      49.955  39.843  40.329  1.00  0.00           H
ATOM   1092  LP2 DCM   192      51.252  39.274  34.914  1.00  0.00           H
ATOM   1093  C   DCM   193      37.403  53.138  91.920  1.00  0.00           C
ATOM   1094  H1  DCM   193      36.974  52.475  92.701  1.00  0.00           H
ATOM   1095  H2  DCM   193      36.683  53.839  91.445  1.00  0.00           H
ATOM   1096 CL1  DCM   193      37.696  52.209  90.447  1.00  0.00          Cl
ATOM   1097 CL2  DCM   193      38.983  53.849  92.448  1.00  0.00          Cl
ATOM   1098  LP1 DCM   193      37.968  51.346  89.079  1.00  0.00           H
ATOM   1099  LP2 DCM   193      40.414  54.492  92.925  1.00  0.00           H
ATOM   1100  C   DCM   194      21.082  91.382  72.037  1.00  0.00           C
ATOM   1101  H1  DCM   194      20.787  92.328  72.538  1.00  0.00           H
ATOM   1102  H2  DCM   194      22.033  91.041  72.500  1.00  0.00           H
ATOM   1103 CL1  DCM   194      21.187  91.514  70.234  1.00  0.00          Cl
ATOM   1104 CL2  DCM   194      19.876  90.124  72.414  1.00  0.00          Cl
ATOM   1105  LP1 DCM   194      21.281  91.633  68.601  1.00  0.00           H
ATOM   1106  LP2 DCM   194      18.766  88.968  72.760  1.00  0.00           H
ATOM   1107  C   DCM   195      35.868  89.492  40.926  1.00  0.00           C
ATOM   1108  H1  DCM   195      34.920  89.948  41.283  1.00  0.00           H
ATOM   1109  H2  DCM   195      36.650  90.275  41.019  1.00  0.00           H
ATOM   1110 CL1  DCM   195      35.593  89.113  39.198  1.00  0.00          Cl
ATOM   1111 CL2  DCM   195      36.060  87.932  41.802  1.00  0.00          Cl
ATOM   1112  LP1 DCM   195      35.340  88.765  37.615  1.00  0.00           H
ATOM   1113  LP2 DCM   195      36.235  86.510  42.601  1.00  0.00           H
ATOM   1114  C   DCM   196      74.530  60.237   6.680  1.00  0.00           C
ATOM   1115  H1  DCM   196      74.783  59.303   7.225  1.00  0.00           H
ATOM   1116  H2  DCM   196      74.819  60.084   5.618  1.00  0.00           H
ATOM   1117 CL1  DCM   196      75.415  61.683   7.304  1.00  0.00          Cl
ATOM   1118 CL2  DCM   196      72.738  60.571   6.651  1.00  0.00          Cl
ATOM   1119  LP1 DCM   196      76.219  62.995   7.872  1.00  0.00           H
ATOM   1120  LP2 DCM   196      71.126  60.872   6.626  1.00  0.00           H
ATOM   1121  C   DCM   197      53.934  75.444  94.826  1.00  0.00           C
ATOM   1122  H1  DCM   197      53.491  75.390  93.809  1.00  0.00           H
ATOM   1123  H2  DCM   197      53.606  74.625  95.502  1.00  0.00           H
ATOM   1124 CL1  DCM   197      53.452  76.931  95.543  1.00  0.00          Cl
ATOM   1125 CL2  DCM   197      55.725  75.269  94.801  1.00  0.00          Cl
ATOM   1126  LP1 DCM   197      52.992  78.349  96.226  1.00  0.00           H
ATOM   1127  LP2 DCM   197      57.357  75.109  94.779  1.00  0.00           H
ATOM   1128  C   DCM   198      67.050   1.123   3.074  1.00  0.00           C
ATOM   1129  H1  DCM   198      66.832   2.040   3.662  1.00  0.00           H
ATOM   1130  H2  DCM   198      68.134   1.048   2.843  1.00  0.00           H
ATOM   1131 CL1  DCM   198      66.273   1.219   1.530  1.00  0.00          Cl
ATOM   1132 CL2  DCM   198      66.382  -0.303   3.919  1.00  0.00          Cl
ATOM   1133  LP1 DCM   198      65.537   1.311   0.068  1.00  0.00           H
ATOM   1134  LP2 DCM   198      65.769  -1.611   4.694  1.00  0.00           H
ATOM   1135  C   DCM   199      38.450  42.980  97.320  1.00  0.00           C
ATOM   1136  H1  DCM   199      37.741  43.515  96.653  1.00  0.00           H
ATOM   1137  H2  DCM   199      39.057  43.708  97.900  1.00  0.00           H
ATOM   1138 CL1  DCM   199      39.465  41.851  96.401  1.00  0.00          Cl
ATOM   1139 CL2  DCM   199      37.490  42.020  98.499  1.00  0.00          Cl
ATOM   1140  LP1 DCM   199      40.402  40.808  95.551  1.00  0.00           H
ATOM   1141  LP2 DCM   199      36.614  41.144  99.574  1.00  0.00           H
ATOM   1142  C   DCM   200      68.596  34.866  69.026  1.00  0.00           C
ATOM   1143  H1  DCM   200      68.826  35.687  68.313  1.00  0.00           H
ATOM   1144  H2  DCM   200      69.393  34.916  69.799  1.00  0.00           H
ATOM   1145 CL1  DCM   200      68.827  33.226  68.252  1.00  0.00          Cl
ATOM   1146 CL2  DCM   200      67.021  35.005  69.879  1.00  0.00          Cl
ATOM   1147  LP1 DCM   200      69.034  31.755  67.557  1.00  0.00           H
ATOM   1148  LP2 DCM   200      65.583  35.132  70.657  1.00  0.00           H
ATOM   1149  C   DCM   201      82.133   2.830  19.365  1.00  0.00           C
ATOM   1150  H1  DCM   201      82.656   2.716  18.391  1.00  0.00           H
ATOM   1151  H2  DCM   201      81.385   3.651  19.357  1.00  0.00           H
ATOM   1152 CL1  DCM   201      83.317   3.189  20.584  1.00  0.00          Cl
ATOM   1153 CL2  DCM   201      81.143   1.346  19.657  1.00  0.00          Cl
ATOM   1154  LP1 DCM   201      84.435   3.528  21.736  1.00  0.00           H
ATOM   1155  LP2 DCM   201      80.245   0.000  19.923  1.00  0.00           H
ATOM   1156  C   DCM   202      89.669  93.226  55.271  1.00  0.00           C
ATOM   1157  H1  DCM   202      90.102  92.532  56.023  1.00  0.00           H
ATOM   1158  H2  DCM   202      90.361  94.079  55.109  1.00  0.00           H
ATOM   1159 CL1  DCM   202      88.132  93.836  55.929  1.00  0.00          Cl
ATOM   1160 CL2  DCM   202      89.292  92.246  53.780  1.00  0.00          Cl
ATOM   1161  LP1 DCM   202      86.715  94.398  56.534  1.00  0.00           H
ATOM   1162  LP2 DCM   202      88.952  91.365  52.439  1.00  0.00           H
ATOM   1163  C   DCM   203      71.527  79.732  61.785  1.00  0.00           C
ATOM   1164  H1  DCM   203      71.483  80.117  62.826  1.00  0.00           H
ATOM   1165  H2  DCM   203      70.767  78.931  61.656  1.00  0.00           H
ATOM   1166 CL1  DCM   203      73.109  78.965  61.573  1.00  0.00          Cl
ATOM   1167 CL2  DCM   203      71.264  81.078  60.582  1.00  0.00          Cl
ATOM   1168  LP1 DCM   203      74.574  78.255  61.377  1.00  0.00           H
ATOM   1169  LP2 DCM   203      71.029  82.287  59.500  1.00  0.00           H
ATOM   1170  C   DCM   204       8.349  73.195  18.761  1.00  0.00           C
ATOM   1171  H1  DCM   204       8.541  72.357  18.057  1.00  0.00           H
ATOM   1172  H2  DCM   204       7.280  73.491  18.829  1.00  0.00           H
ATOM   1173 CL1  DCM   204       9.280  74.669  18.330  1.00  0.00          Cl
ATOM   1174 CL2  DCM   204       8.829  72.513  20.329  1.00  0.00          Cl
ATOM   1175  LP1 DCM   204      10.130  76.015  17.937  1.00  0.00           H
ATOM   1176  LP2 DCM   204       9.272  71.882  21.777  1.00  0.00           H
ATOM   1177  C   DCM   205      33.003  45.165  43.206  1.00  0.00           C
ATOM   1178  H1  DCM   205      32.572  46.189  43.208  1.00  0.00           H
ATOM   1179  H2  DCM   205      32.440  44.504  43.900  1.00  0.00           H
ATOM   1180 CL1  DCM   205      34.702  45.302  43.695  1.00  0.00          Cl
ATOM   1181 CL2  DCM   205      32.670  44.509  41.497  1.00  0.00          Cl
ATOM   1182  LP1 DCM   205      36.274  45.429  44.147  1.00  0.00           H
ATOM   1183  LP2 DCM   205      32.376  43.932  39.991  1.00  0.00           H
ATOM   1184  C   DCM   206      45.956  22.441  32.918  1.00  0.00           C
ATOM   1185  H1  DCM   206      45.144  22.277  33.659  1.00  0.00           H
ATOM   1186  H2  DCM   206      46.898  22.194  33.453  1.00  0.00           H
ATOM   1187 CL1  DCM   206      45.839  24.161  32.438  1.00  0.00          Cl
ATOM   1188 CL2  DCM   206      45.561  21.385  31.534  1.00  0.00          Cl
ATOM   1189  LP1 DCM   206      45.731  25.738  31.999  1.00  0.00           H
ATOM   1190  LP2 DCM   206      45.199  20.415  30.262  1.00  0.00           H
ATOM   1191  C   DCM   207      73.937  21.729  33.502  1.00  0.00           C
ATOM   1192  H1  DCM   207      72.877  21.404  33.568  1.00  0.00           H
ATOM   1193  H2  DCM   207      74.116  22.027  32.447  1.00  0.00           H
ATOM   1194 CL1  DCM   207      75.114  20.451  33.920  1.00  0.00          Cl
ATOM   1195 CL2  DCM   207      74.247  23.073  34.571  1.00  0.00          Cl
ATOM   1196  LP1 DCM   207      76.194  19.279  34.303  1.00  0.00           H
ATOM   1197  LP2 DCM   207      74.538  24.336  35.575  1.00  0.00           H
ATOM   1198  C   DCM   208      37.629  45.520  32.603  1.00  0.00           C
ATOM   1199  H1  DCM   208      38.374  46.129  32.048  1.00  0.00           H
ATOM   1200  H2  DCM   208      37.162  46.061  33.453  1.00  0.00           H
ATOM   1201 CL1  DCM   208      38.553  44.149  33.249  1.00  0.00          Cl
ATOM   1202 CL2  DCM   208      36.343  45.089  31.416  1.00  0.00          Cl
ATOM   1203  LP1 DCM   208      39.406  42.882  33.846  1.00  0.00           H
ATOM   1204  LP2 DCM   208      35.173  44.697  30.336  1.00  0.00           H
ATOM   1205  C   DCM   209       4.115   4.665  49.143  1.00  0.00           C
ATOM   1206  H1  DCM   209       3.079   4.350  49.390  1.00  0.00           H
ATOM   1207  H2  DCM   209       4.786   4.592  50.026  1.00  0.00           H
ATOM   1208 CL1  DCM   209       4.164   6.269  48.548  1.00  0.00          Cl
ATOM   1209 CL2  DCM   209       4.768   3.516  47.966  1.00  0.00          Cl
ATOM   1210  LP1 DCM   209       4.211   7.806  47.978  1.00  0.00           H
ATOM   1211  LP2 DCM   209       5.372   2.451  46.875  1.00  0.00           H
ATOM   1212  C   DCM   210      15.763  23.447  50.244  1.00  0.00           C
ATOM   1213  H1  DCM   210      15.613  24.373  49.648  1.00  0.00           H
ATOM   1214  H2  DCM   210      15.455  23.601  51.300  1.00  0.00           H
ATOM   1215 CL1  DCM   210      17.445  22.708  50.078  1.00  0.00          Cl
ATOM   1216 CL2  DCM   210      14.574  22.164  49.836  1.00  0.00          Cl
ATOM   1217  LP1 DCM   210      18.940  22.051  49.930  1.00  0.00           H
ATOM   1218  LP2 DCM   210      13.489  20.992  49.463  1.00  0.00           H
ATOM   1219  C   DCM   211      23.416  80.044  80.749  1.00  0.00           C
ATOM   1220  H1  DCM   211      23.449  79.942  79.644  1.00  0.00           H
ATOM   1221  H2  DCM   211      24.387  80.137  81.280  1.00  0.00           H
ATOM   1222 CL1  DCM   211      22.559  78.577  81.256  1.00  0.00          Cl
ATOM   1223 CL2  DCM   211      22.317  81.446  81.001  1.00  0.00          Cl
ATOM   1224  LP1 DCM   211      21.766  77.219  81.725  1.00  0.00           H
ATOM   1225  LP2 DCM   211      21.315  82.724  81.231  1.00  0.00           H
ATOM   1226  C   DCM   212      20.544  26.530   7.800  1.00  0.00           C
ATOM   1227  H1  DCM   212      20.320  26.638   8.883  1.00  0.00           H
ATOM   1228  H2  DCM   212      19.656  26.448   7.137  1.00  0.00           H
ATOM   1229 CL1  DCM   212      21.679  25.215   7.707  1.00  0.00          Cl
ATOM   1230 CL2  DCM   212      21.332  28.026   7.141  1.00  0.00          Cl
ATOM   1231  LP1 DCM   212      22.749  23.975   7.620  1.00  0.00           H
ATOM   1232  LP2 DCM   212      22.045  29.377   6.546  1.00  0.00           H
ATOM   1233  C   DCM   213      34.373  52.534  98.454  1.00  0.00           C
ATOM   1234  H1  DCM   213      34.387  53.542  97.987  1.00  0.00           H
ATOM   1235  H2  DCM   213      34.065  51.842  97.641  1.00  0.00           H
ATOM   1236 CL1  DCM   213      33.285  52.554  99.881  1.00  0.00          Cl
ATOM   1237 CL2  DCM   213      36.021  52.129  99.024  1.00  0.00          Cl
ATOM   1238  LP1 DCM   213      32.291  52.572 101.186  1.00  0.00           H
ATOM   1239  LP2 DCM   213      37.531  51.757  99.545  1.00  0.00           H
ATOM   1240  C   DCM   214      88.122  68.438  13.947  1.00  0.00           C
ATOM   1241  H1  DCM   214      88.225  68.588  12.851  1.00  0.00           H
ATOM   1242  H2  DCM   214      87.164  67.975  14.269  1.00  0.00           H
ATOM   1243 CL1  DCM   214      87.986  70.008  14.699  1.00  0.00          Cl
ATOM   1244 CL2  DCM   214      89.458  67.507  14.636  1.00  0.00          Cl
ATOM   1245  LP1 DCM   214      87.859  71.483  15.404  1.00  0.00           H
ATOM   1246  LP2 DCM   214      90.698  66.643  15.274  1.00  0.00           H
ATOM   1247  C   DCM   215      33.700  81.437  76.591  1.00  0.00           C
ATOM   1248  H1  DCM   215      33.224  81.804  75.657  1.00  0.00           H
ATOM   1249  H2  DCM   215      33.327  80.453  76.947  1.00  0.00           H
ATOM   1250 CL1  DCM   215      33.398  82.693  77.793  1.00  0.00          Cl
ATOM   1251 CL2  DCM   215      35.475  81.267  76.389  1.00  0.00          Cl
ATOM   1252  LP1 DCM   215      33.117  83.861  78.910  1.00  0.00           H
ATOM   1253  LP2 DCM   215      37.098  81.112  76.205  1.00  0.00           H
ATOM   1254  C   DCM   216      47.858  43.311  71.232  1.00  0.00           C
ATOM   1255  H1  DCM   216      48.178  44.318  70.890  1.00  0.00           H
ATOM   1256  H2  DCM   216      48.547  42.498  70.916  1.00  0.00           H
ATOM   1257 CL1  DCM   216      46.185  42.926  70.706  1.00  0.00          Cl
ATOM   1258 CL2  DCM   216      47.816  43.519  73.037  1.00  0.00          Cl
ATOM   1259  LP1 DCM   216      44.657  42.575  70.225  1.00  0.00           H
ATOM   1260  LP2 DCM   216      47.777  43.706  74.666  1.00  0.00           H
ATOM   1261  C   DCM   217      33.781  48.582  10.525  1.00  0.00           C
ATOM   1262  H1  DCM   217      34.257  49.569  10.342  1.00  0.00           H
ATOM   1263  H2  DCM   217      32.917  48.501   9.831  1.00  0.00           H
ATOM   1264 CL1  DCM   217      33.019  48.419  12.147  1.00  0.00          Cl
ATOM   1265 CL2  DCM   217      34.920  47.274  10.113  1.00  0.00          Cl
ATOM   1266  LP1 DCM   217      32.325  48.271  13.625  1.00  0.00           H
ATOM   1267  LP2 DCM   217      35.969  46.071   9.734  1.00  0.00           H
ATOM   1268  C   DCM   218       1.121  57.437  74.871  1.00  0.00           C
ATOM   1269  H1  DCM   218       0.967  58.499  74.581  1.00  0.00           H
ATOM   1270  H2  DCM   218       1.689  56.833  74.132  1.00  0.00           H
ATOM   1271 CL1  DCM   218      -0.364  56.610  75.303  1.00  0.00          Cl
ATOM   1272 CL2  DCM   218       2.215  57.419  76.308  1.00  0.00          Cl
ATOM   1273  LP1 DCM   218      -1.752  55.836  75.707  1.00  0.00           H
ATOM   1274  LP2 DCM   218       3.208  57.403  77.613  1.00  0.00           H
ATOM   1275  C   DCM   219       8.284  94.174  77.513  1.00  0.00           C
ATOM   1276  H1  DCM   219       9.254  94.688  77.683  1.00  0.00           H
ATOM   1277  H2  DCM   219       8.395  93.078  77.366  1.00  0.00           H
ATOM   1278 CL1  DCM   219       7.241  94.975  76.247  1.00  0.00          Cl
ATOM   1279 CL2  DCM   219       7.362  94.470  79.022  1.00  0.00          Cl
ATOM   1280  LP1 DCM   219       6.305  95.696  75.110  1.00  0.00           H
ATOM   1281  LP2 DCM   219       6.518  94.741  80.402  1.00  0.00           H
ATOM   1282  C   DCM   220      52.897  96.192  45.397  1.00  0.00           C
ATOM   1283  H1  DCM   220      52.665  95.281  45.989  1.00  0.00           H
ATOM   1284  H2  DCM   220      53.597  96.776  46.033  1.00  0.00           H
ATOM   1285 CL1  DCM   220      51.463  97.143  45.100  1.00  0.00          Cl
ATOM   1286 CL2  DCM   220      53.620  95.600  43.888  1.00  0.00          Cl
ATOM   1287  LP1 DCM   220      50.115  98.035  44.822  1.00  0.00           H
ATOM   1288  LP2 DCM   220      54.287  95.054  42.493  1.00  0.00           H
ATOM   1289  C   DCM   221      12.708   9.585  44.028  1.00  0.00           C
ATOM   1290  H1  DCM   221      12.840  10.407  43.292  1.00  0.00           H
ATOM   1291  H2  DCM   221      12.848   9.889  45.087  1.00  0.00           H
ATOM   1292 CL1  DCM   221      13.896   8.270  43.752  1.00  0.00          Cl
ATOM   1293 CL2  DCM   221      11.105   8.876  44.086  1.00  0.00          Cl
ATOM   1294  LP1 DCM   221      14.982   7.067  43.501  1.00  0.00           H
ATOM   1295  LP2 DCM   221       9.606   8.213  44.140  1.00  0.00           H
ATOM   1296  C   DCM   222       5.253  17.407  90.525  1.00  0.00           C
ATOM   1297  H1  DCM   222       4.365  17.406  91.192  1.00  0.00           H
ATOM   1298  H2  DCM   222       5.697  18.425  90.575  1.00  0.00           H
ATOM   1299 CL1  DCM   222       4.659  17.283  88.826  1.00  0.00          Cl
ATOM   1300 CL2  DCM   222       6.350  16.106  90.964  1.00  0.00          Cl
ATOM   1301  LP1 DCM   222       4.119  17.170  87.281  1.00  0.00           H
ATOM   1302  LP2 DCM   222       7.373  14.892  91.374  1.00  0.00           H
ATOM   1303  C   DCM   223      97.540  71.229   8.199  1.00  0.00           C
ATOM   1304  H1  DCM   223      97.299  72.168   7.657  1.00  0.00           H
ATOM   1305  H2  DCM   223      98.598  71.188   8.535  1.00  0.00           H
ATOM   1306 CL1  DCM   223      97.140  70.031   6.905  1.00  0.00          Cl
ATOM   1307 CL2  DCM   223      96.420  70.982   9.535  1.00  0.00          Cl
ATOM   1308  LP1 DCM   223      96.777  68.945   5.730  1.00  0.00           H
ATOM   1309  LP2 DCM   223      95.377  70.753  10.779  1.00  0.00           H
ATOM   1310  C   DCM   224      30.988  77.028  16.871  1.00  0.00           C
ATOM   1311  H1  DCM   224      31.265  75.965  17.043  1.00  0.00           H
ATOM   1312  H2  DCM   224      29.988  77.191  17.326  1.00  0.00           H
ATOM   1313 CL1  DCM   224      30.915  77.341  15.176  1.00  0.00          Cl
ATOM   1314 CL2  DCM   224      32.317  78.090  17.641  1.00  0.00          Cl
ATOM   1315  LP1 DCM   224      30.846  77.638  13.565  1.00  0.00           H
ATOM   1316  LP2 DCM   224      33.485  79.023  18.316  1.00  0.00           H
ATOM   1317  C   DCM   225      16.366  92.666  88.895  1.00  0.00           C
ATOM   1318  H1  DCM   225      16.995  93.575  89.007  1.00  0.00           H
ATOM   1319  H2  DCM   225      15.864  92.756  87.908  1.00  0.00           H
ATOM   1320 CL1  DCM   225      14.982  92.644  90.000  1.00  0.00          Cl
ATOM   1321 CL2  DCM   225      17.418  91.269  89.134  1.00  0.00          Cl
ATOM   1322  LP1 DCM   225      13.701  92.624  91.023  1.00  0.00           H
ATOM   1323  LP2 DCM   225      18.395  89.971  89.356  1.00  0.00           H
ATOM   1324  C   DCM   226       9.989  32.890  45.917  1.00  0.00           C
ATOM   1325  H1  DCM   226       9.799  32.708  44.837  1.00  0.00           H
ATOM   1326  H2  DCM   226       9.476  33.826  46.226  1.00  0.00           H
ATOM   1327 CL1  DCM   226      11.752  33.020  46.227  1.00  0.00          Cl
ATOM   1328 CL2  DCM   226       9.387  31.447  46.861  1.00  0.00          Cl
ATOM   1329  LP1 DCM   226      13.363  33.139  46.511  1.00  0.00           H
ATOM   1330  LP2 DCM   226       8.846  30.151  47.708  1.00  0.00           H
ATOM   1331  C   DCM   227      59.808  87.116  47.005  1.00  0.00           C
ATOM   1332  H1  DCM   227      58.819  87.414  46.597  1.00  0.00           H
ATOM   1333  H2  DCM   227      59.569  86.247  47.653  1.00  0.00           H
ATOM   1334 CL1  DCM   227      60.454  88.575  47.958  1.00  0.00          Cl
ATOM   1335 CL2  DCM   227      60.851  86.731  45.581  1.00  0.00          Cl
ATOM   1336  LP1 DCM   227      61.024  89.862  48.799  1.00  0.00           H
ATOM   1337  LP2 DCM   227      61.797  86.380  44.289  1.00  0.00           H
ATOM   1338  C   DCM   228      20.049  67.705  74.889  1.00  0.00           C
ATOM   1339  H1  DCM   228      20.265  68.394  75.734  1.00  0.00           H
ATOM   1340  H2  DCM   228      20.118  68.325  73.969  1.00  0.00           H
ATOM   1341 CL1  DCM   228      18.382  66.988  74.945  1.00  0.00          Cl
ATOM   1342 CL2  DCM   228      21.399  66.491  74.902  1.00  0.00          Cl
ATOM   1343  LP1 DCM   228      16.876  66.340  74.996  1.00  0.00           H
ATOM   1344  LP2 DCM   228      22.617  65.393  74.913  1.00  0.00           H
ATOM   1345  C   DCM   229      35.916  25.693   0.127  1.00  0.00           C
ATOM   1346  H1  DCM   229      37.012  25.609   0.282  1.00  0.00           H
ATOM   1347  H2  DCM   229      35.415  24.933   0.764  1.00  0.00           H
ATOM   1348 CL1  DCM   229      35.742  25.450  -1.584  1.00  0.00          Cl
ATOM   1349 CL2  DCM   229      35.573  27.425   0.528  1.00  0.00          Cl
ATOM   1350  LP1 DCM   229      35.579  25.221  -3.200  1.00  0.00           H
ATOM   1351  LP2 DCM   229      35.263  28.994   0.891  1.00  0.00           H
ATOM   1352  C   DCM   230       4.135  75.701  97.183  1.00  0.00           C
ATOM   1353  H1  DCM   230       4.727  76.388  97.824  1.00  0.00           H
ATOM   1354  H2  DCM   230       4.478  75.581  96.133  1.00  0.00           H
ATOM   1355 CL1  DCM   230       2.472  76.276  97.119  1.00  0.00          Cl
ATOM   1356 CL2  DCM   230       4.230  74.103  98.022  1.00  0.00          Cl
ATOM   1357  LP1 DCM   230       0.923  76.811  97.059  1.00  0.00           H
ATOM   1358  LP2 DCM   230       4.317  72.653  98.784  1.00  0.00           H
ATOM   1359  C   DCM   231      14.284  63.747  94.292  1.00  0.00           C
ATOM   1360  H1  DCM   231      13.919  62.791  94.725  1.00  0.00           H
ATOM   1361  H2  DCM   231      13.466  64.487  94.160  1.00  0.00           H
ATOM   1362 CL1  DCM   231      14.932  63.457  92.683  1.00  0.00          Cl
ATOM   1363 CL2  DCM   231      15.590  64.436  95.284  1.00  0.00          Cl
ATOM   1364  LP1 DCM   231      15.537  63.186  91.183  1.00  0.00           H
ATOM   1365  LP2 DCM   231      16.795  65.071  96.198  1.00  0.00           H
ATOM   1366  C   DCM   232      64.996  22.570  28.379  1.00  0.00           C
ATOM   1367  H1  DCM   232      64.807  23.189  27.476  1.00  0.00           H
ATOM   1368  H2  DCM   232      64.097  22.618  29.030  1.00  0.00           H
ATOM   1369 CL1  DCM   232      66.391  23.088  29.353  1.00  0.00          Cl
ATOM   1370 CL2  DCM   232      65.241  20.905  27.889  1.00  0.00          Cl
ATOM   1371  LP1 DCM   232      67.678  23.565  30.251  1.00  0.00           H
ATOM   1372  LP2 DCM   232      65.470  19.348  27.429  1.00  0.00           H
ATOM   1373  C   DCM   233      77.317  33.537  51.785  1.00  0.00           C
ATOM   1374  H1  DCM   233      77.422  33.222  50.724  1.00  0.00           H
ATOM   1375  H2  DCM   233      77.495  34.594  52.077  1.00  0.00           H
ATOM   1376 CL1  DCM   233      78.309  32.523  52.829  1.00  0.00          Cl
ATOM   1377 CL2  DCM   233      75.699  33.043  52.211  1.00  0.00          Cl
ATOM   1378  LP1 DCM   233      79.233  31.579  53.802  1.00  0.00           H
ATOM   1379  LP2 DCM   233      74.178  32.579  52.612  1.00  0.00           H
ATOM   1380  C   DCM   234      88.452  26.254  91.311  1.00  0.00           C
ATOM   1381  H1  DCM   234      88.175  25.475  90.569  1.00  0.00           H
ATOM   1382  H2  DCM   234      89.418  26.638  90.920  1.00  0.00           H
ATOM   1383 CL1  DCM   234      88.766  25.531  92.917  1.00  0.00          Cl
ATOM   1384 CL2  DCM   234      87.150  27.526  91.388  1.00  0.00          Cl
ATOM   1385  LP1 DCM   234      89.054  24.869  94.389  1.00  0.00           H
ATOM   1386  LP2 DCM   234      85.978  28.672  91.457  1.00  0.00           H
ATOM   1387  C   DCM   235      22.811  59.427  54.495  1.00  0.00           C
ATOM   1388  H1  DCM   235      23.396  60.005  55.242  1.00  0.00           H
ATOM   1389  H2  DCM   235      21.719  59.344  54.683  1.00  0.00           H
ATOM   1390 CL1  DCM   235      23.564  57.776  54.531  1.00  0.00          Cl
ATOM   1391 CL2  DCM   235      23.070  60.093  52.877  1.00  0.00          Cl
ATOM   1392  LP1 DCM   235      24.243  56.284  54.563  1.00  0.00           H
ATOM   1393  LP2 DCM   235      23.310  60.711  51.377  1.00  0.00           H
ATOM   1394  C   DCM   236      37.927  32.335   0.221  1.00  0.00           C
ATOM   1395  H1  DCM   236      38.972  32.247  -0.148  1.00  0.00           H
ATOM   1396  H2  DCM   236      37.752  33.151   0.955  1.00  0.00           H
ATOM   1397 CL1  DCM   236      37.530  30.825   1.011  1.00  0.00          Cl
ATOM   1398 CL2  DCM   236      36.786  32.514  -1.071  1.00  0.00          Cl
ATOM   1399  LP1 DCM   236      37.157  29.410   1.752  1.00  0.00           H
ATOM   1400  LP2 DCM   236      35.705  32.683  -2.293  1.00  0.00           H
ATOM   1401  C   DCM   237      41.438  17.329   9.336  1.00  0.00           C
ATOM   1402  H1  DCM   237      40.638  17.779   9.961  1.00  0.00           H
ATOM   1403  H2  DCM   237      42.389  17.259   9.907  1.00  0.00           H
ATOM   1404 CL1  DCM   237      41.516  18.257   7.805  1.00  0.00          Cl
ATOM   1405 CL2  DCM   237      40.759  15.716   9.015  1.00  0.00          Cl
ATOM   1406  LP1 DCM   237      41.588  19.106   6.404  1.00  0.00           H
ATOM   1407  LP2 DCM   237      40.133  14.229   8.719  1.00  0.00           H
ATOM   1408  C   DCM   238      25.700  72.338  23.799  1.00  0.00           C
ATOM   1409  H1  DCM   238      25.051  71.456  23.989  1.00  0.00           H
ATOM   1410  H2  DCM   238      25.155  73.054  23.147  1.00  0.00           H
ATOM   1411 CL1  DCM   238      27.323  71.748  23.225  1.00  0.00          Cl
ATOM   1412 CL2  DCM   238      25.988  73.105  25.385  1.00  0.00          Cl
ATOM   1413  LP1 DCM   238      28.786  71.216  22.709  1.00  0.00           H
ATOM   1414  LP2 DCM   238      26.253  73.810  26.841  1.00  0.00           H
ATOM   1415  C   DCM   239      45.719  66.903  36.977  1.00  0.00           C
ATOM   1416  H1  DCM   239      45.468  67.728  36.276  1.00  0.00           H
ATOM   1417  H2  DCM   239      45.707  66.000  36.330  1.00  0.00           H
ATOM   1418 CL1  DCM   239      44.516  66.864  38.316  1.00  0.00          Cl
ATOM   1419 CL2  DCM   239      47.407  67.201  37.404  1.00  0.00          Cl
ATOM   1420  LP1 DCM   239      43.420  66.828  39.536  1.00  0.00           H
ATOM   1421  LP2 DCM   239      48.974  67.477  37.800  1.00  0.00           H
ATOM   1422  C   DCM   240      18.091   0.395   1.018  1.00  0.00           C
ATOM   1423  H1  DCM   240      17.744   0.771   2.005  1.00  0.00           H
ATOM   1424  H2  DCM   240      17.870  -0.691   0.947  1.00  0.00           H
ATOM   1425 CL1  DCM   240      19.865   0.479   0.878  1.00  0.00          Cl
ATOM   1426 CL2  DCM   240      17.301   1.185  -0.292  1.00  0.00          Cl
ATOM   1427  LP1 DCM   240      21.498   0.555   0.748  1.00  0.00           H
ATOM   1428  LP2 DCM   240      16.548   1.937  -1.540  1.00  0.00           H
ATOM   1429  C   DCM   241       0.968   1.125  76.518  1.00  0.00           C
ATOM   1430  H1  DCM   241       1.495   0.507  77.277  1.00  0.00           H
ATOM   1431  H2  DCM   241       0.471   0.387  75.853  1.00  0.00           H
ATOM   1432 CL1  DCM   241       2.179   2.083  75.614  1.00  0.00          Cl
ATOM   1433 CL2  DCM   241      -0.307   2.160  77.146  1.00  0.00          Cl
ATOM   1434  LP1 DCM   241       3.289   2.961  74.785  1.00  0.00           H
ATOM   1435  LP2 DCM   241      -1.497   3.126  77.731  1.00  0.00           H
ATOM   1436  C   DCM   242      70.250  62.428   9.537  1.00  0.00           C
ATOM   1437  H1  DCM   242      69.972  61.781  10.397  1.00  0.00           H
ATOM   1438  H2  DCM   242      69.691  63.385   9.608  1.00  0.00           H
ATOM   1439 CL1  DCM   242      69.790  61.494   8.147  1.00  0.00          Cl
ATOM   1440 CL2  DCM   242      72.006  62.653   9.502  1.00  0.00          Cl
ATOM   1441  LP1 DCM   242      69.355  60.612   6.834  1.00  0.00           H
ATOM   1442  LP2 DCM   242      73.632  62.861   9.469  1.00  0.00           H
ATOM   1443  C   DCM   243      16.271   5.913  72.672  1.00  0.00           C
ATOM   1444  H1  DCM   243      16.321   4.842  72.378  1.00  0.00           H
ATOM   1445  H2  DCM   243      15.386   6.220  73.269  1.00  0.00           H
ATOM   1446 CL1  DCM   243      16.408   6.750  71.161  1.00  0.00          Cl
ATOM   1447 CL2  DCM   243      17.733   6.254  73.639  1.00  0.00          Cl
ATOM   1448  LP1 DCM   243      16.538   7.543  69.731  1.00  0.00           H
ATOM   1449  LP2 DCM   243      19.075   6.568  74.527  1.00  0.00           H
ATOM   1450  C   DCM   244      69.239  37.471  74.987  1.00  0.00           C
ATOM   1451  H1  DCM   244      69.415  36.916  75.934  1.00  0.00           H
ATOM   1452  H2  DCM   244      68.319  38.069  75.164  1.00  0.00           H
ATOM   1453 CL1  DCM   244      68.996  36.350  73.551  1.00  0.00          Cl
ATOM   1454 CL2  DCM   244      70.455  38.753  74.555  1.00  0.00          Cl
ATOM   1455  LP1 DCM   244      68.779  35.351  72.269  1.00  0.00           H
ATOM   1456  LP2 DCM   244      71.551  39.909  74.165  1.00  0.00           H
ATOM   1457  C   DCM   245      35.723  57.639  94.615  1.00  0.00           C
ATOM   1458  H1  DCM   245      34.895  58.221  95.073  1.00  0.00           H
ATOM   1459  H2  DCM   245      35.895  57.998  93.578  1.00  0.00           H
ATOM   1460 CL1  DCM   245      35.274  55.931  94.450  1.00  0.00          Cl
ATOM   1461 CL2  DCM   245      37.390  57.909  95.307  1.00  0.00          Cl
ATOM   1462  LP1 DCM   245      34.859  54.352  94.298  1.00  0.00           H
ATOM   1463  LP2 DCM   245      38.887  58.152  95.929  1.00  0.00           H
ATOM   1464  C   DCM   246      92.915  81.053  83.818  1.00  0.00           C
ATOM   1465  H1  DCM   246      92.325  80.112  83.812  1.00  0.00           H
ATOM   1466  H2  DCM   246      92.328  81.775  84.425  1.00  0.00           H
ATOM   1467 CL1  DCM   246      93.039  81.681  82.183  1.00  0.00          Cl
ATOM   1468 CL2  DCM   246      94.495  80.809  84.587  1.00  0.00          Cl
ATOM   1469  LP1 DCM   246      93.155  82.267  80.656  1.00  0.00           H
ATOM   1470  LP2 DCM   246      95.955  80.583  85.298  1.00  0.00           H
ATOM   1471  C   DCM   247       2.776  76.036  51.767  1.00  0.00           C
ATOM   1472  H1  DCM   247       3.202  76.982  52.162  1.00  0.00           H
ATOM   1473  H2  DCM   247       2.466  76.229  50.718  1.00  0.00           H
ATOM   1474 CL1  DCM   247       1.322  75.474  52.604  1.00  0.00          Cl
ATOM   1475 CL2  DCM   247       3.970  74.714  51.612  1.00  0.00          Cl
ATOM   1476  LP1 DCM   247      -0.026  74.953  53.380  1.00  0.00           H
ATOM   1477  LP2 DCM   247       5.066  73.502  51.470  1.00  0.00           H
ATOM   1478  C   DCM   248      66.241  73.188  29.580  1.00  0.00           C
ATOM   1479  H1  DCM   248      65.838  74.189  29.846  1.00  0.00           H
ATOM   1480  H2  DCM   248      65.850  73.032  28.552  1.00  0.00           H
ATOM   1481 CL1  DCM   248      65.568  71.997  30.693  1.00  0.00          Cl
ATOM   1482 CL2  DCM   248      68.062  73.374  29.692  1.00  0.00          Cl
ATOM   1483  LP1 DCM   248      64.942  70.889  31.728  1.00  0.00           H
ATOM   1484  LP2 DCM   248      69.690  73.540  29.792  1.00  0.00           H
ATOM   1485  C   DCM   249      42.788  31.805  77.786  1.00  0.00           C
ATOM   1486  H1  DCM   249      42.159  32.346  77.047  1.00  0.00           H
ATOM   1487  H2  DCM   249      42.256  30.852  77.992  1.00  0.00           H
ATOM   1488 CL1  DCM   249      42.959  32.874  79.232  1.00  0.00          Cl
ATOM   1489 CL2  DCM   249      44.444  31.578  77.078  1.00  0.00          Cl
ATOM   1490  LP1 DCM   249      43.115  33.845  80.544  1.00  0.00           H
ATOM   1491  LP2 DCM   249      45.941  31.373  76.439  1.00  0.00           H
ATOM   1492  C   DCM   250      24.029  61.268  16.196  1.00  0.00           C
ATOM   1493  H1  DCM   250      23.725  61.746  17.152  1.00  0.00           H
ATOM   1494  H2  DCM   250      24.485  61.997  15.492  1.00  0.00           H
ATOM   1495 CL1  DCM   250      22.762  60.375  15.314  1.00  0.00          Cl
ATOM   1496 CL2  DCM   250      25.278  60.052  16.591  1.00  0.00          Cl
ATOM   1497  LP1 DCM   250      21.597  59.553  14.504  1.00  0.00           H
ATOM   1498  LP2 DCM   250      26.424  58.936  16.954  1.00  0.00           H
ATOM   1499  C   DCM   251      63.041   4.426  78.842  1.00  0.00           C
ATOM   1500  H1  DCM   251      63.179   4.091  79.893  1.00  0.00           H
ATOM   1501  H2  DCM   251      63.937   5.068  78.705  1.00  0.00           H
ATOM   1502 CL1  DCM   251      61.465   5.307  78.622  1.00  0.00          Cl
ATOM   1503 CL2  DCM   251      63.094   3.110  77.674  1.00  0.00          Cl
ATOM   1504  LP1 DCM   251      60.044   6.101  78.423  1.00  0.00           H
ATOM   1505  LP2 DCM   251      63.143   1.884  76.585  1.00  0.00           H
ATOM   1506  C   DCM   252      21.274  28.303  87.197  1.00  0.00           C
ATOM   1507  H1  DCM   252      22.339  28.357  87.510  1.00  0.00           H
ATOM   1508  H2  DCM   252      21.147  27.632  86.320  1.00  0.00           H
ATOM   1509 CL1  DCM   252      20.879  29.930  86.614  1.00  0.00          Cl
ATOM   1510 CL2  DCM   252      20.222  27.768  88.528  1.00  0.00          Cl
ATOM   1511  LP1 DCM   252      20.514  31.435  86.076  1.00  0.00           H
ATOM   1512  LP2 DCM   252      19.251  27.276  89.755  1.00  0.00           H
ATOM   1513  C   DCM   253      73.912  78.980  83.059  1.00  0.00           C
ATOM   1514  H1  DCM   253      73.121  78.199  83.063  1.00  0.00           H
ATOM   1515  H2  DCM   253      73.625  80.024  83.308  1.00  0.00           H
ATOM   1516 CL1  DCM   253      74.602  79.061  81.416  1.00  0.00          Cl
ATOM   1517 CL2  DCM   253      75.271  78.591  84.242  1.00  0.00          Cl
ATOM   1518  LP1 DCM   253      75.236  79.135  79.905  1.00  0.00           H
ATOM   1519  LP2 DCM   253      76.480  78.246  85.295  1.00  0.00           H
ATOM   1520  C   DCM   254      21.517  45.570   3.561  1.00  0.00           C
ATOM   1521  H1  DCM   254      22.220  45.438   4.410  1.00  0.00           H
ATOM   1522  H2  DCM   254      20.936  44.627   3.477  1.00  0.00           H
ATOM   1523 CL1  DCM   254      22.461  45.989   2.087  1.00  0.00          Cl
ATOM   1524 CL2  DCM   254      20.358  46.894   3.880  1.00  0.00          Cl
ATOM   1525  LP1 DCM   254      23.322  46.370   0.745  1.00  0.00           H
ATOM   1526  LP2 DCM   254      19.295  48.108   4.173  1.00  0.00           H
ATOM   1527  C   DCM   255      50.171  21.309  33.037  1.00  0.00           C
ATOM   1528  H1  DCM   255      49.064  21.222  33.014  1.00  0.00           H
ATOM   1529  H2  DCM   255      50.704  20.347  32.876  1.00  0.00           H
ATOM   1530 CL1  DCM   255      50.782  21.676  34.685  1.00  0.00          Cl
ATOM   1531 CL2  DCM   255      50.594  22.573  31.783  1.00  0.00          Cl
ATOM   1532  LP1 DCM   255      51.341  22.011  36.190  1.00  0.00           H
ATOM   1533  LP2 DCM   255      50.973  23.707  30.659  1.00  0.00           H
ATOM   1534  C   DCM   256       0.067  14.542  33.773  1.00  0.00           C
ATOM   1535  H1  DCM   256      -0.930  14.505  33.283  1.00  0.00           H
ATOM   1536  H2  DCM   256       0.951  14.154  33.224  1.00  0.00           H
ATOM   1537 CL1  DCM   256      -0.200  13.752  35.339  1.00  0.00          Cl
ATOM   1538 CL2  DCM   256       0.135  16.302  34.007  1.00  0.00          Cl
ATOM   1539  LP1 DCM   256      -0.447  13.022  36.786  1.00  0.00           H
ATOM   1540  LP2 DCM   256       0.197  17.926  34.222  1.00  0.00           H
ATOM   1541  C   DCM   257      58.383  57.968  71.333  1.00  0.00           C
ATOM   1542  H1  DCM   257      58.970  57.321  70.647  1.00  0.00           H
ATOM   1543  H2  DCM   257      58.839  57.894  72.344  1.00  0.00           H
ATOM   1544 CL1  DCM   257      56.752  57.239  71.473  1.00  0.00          Cl
ATOM   1545 CL2  DCM   257      58.280  59.649  70.741  1.00  0.00          Cl
ATOM   1546  LP1 DCM   257      55.260  56.573  71.600  1.00  0.00           H
ATOM   1547  LP2 DCM   257      58.186  61.193  70.197  1.00  0.00           H
ATOM   1548  C   DCM   258       6.138  79.205  36.965  1.00  0.00           C
ATOM   1549  H1  DCM   258       6.972  79.745  37.462  1.00  0.00           H
ATOM   1550  H2  DCM   258       5.568  79.931  36.347  1.00  0.00           H
ATOM   1551 CL1  DCM   258       5.002  78.590  38.113  1.00  0.00          Cl
ATOM   1552 CL2  DCM   258       6.891  77.904  36.031  1.00  0.00          Cl
ATOM   1553  LP1 DCM   258       3.924  78.006  39.203  1.00  0.00           H
ATOM   1554  LP2 DCM   258       7.590  76.698  35.165  1.00  0.00           H
ATOM   1555  C   DCM   259      49.494  17.208  80.269  1.00  0.00           C
ATOM   1556  H1  DCM   259      49.066  16.795  79.331  1.00  0.00           H
ATOM   1557  H2  DCM   259      50.475  16.695  80.360  1.00  0.00           H
ATOM   1558 CL1  DCM   259      48.606  16.805  81.826  1.00  0.00          Cl
ATOM   1559 CL2  DCM   259      49.581  18.945  79.989  1.00  0.00          Cl
ATOM   1560  LP1 DCM   259      47.812  16.445  83.215  1.00  0.00           H
ATOM   1561  LP2 DCM   259      49.662  20.562  79.728  1.00  0.00           H
ATOM   1562  C   DCM   260      32.769  92.048  19.664  1.00  0.00           C
ATOM   1563  H1  DCM   260      32.205  92.557  18.853  1.00  0.00           H
ATOM   1564  H2  DCM   260      33.366  91.319  19.075  1.00  0.00           H
ATOM   1565 CL1  DCM   260      31.534  91.289  20.841  1.00  0.00          Cl
ATOM   1566 CL2  DCM   260      33.768  93.289  20.410  1.00  0.00          Cl
ATOM   1567  LP1 DCM   260      30.449  90.622  21.874  1.00  0.00           H
ATOM   1568  LP2 DCM   260      34.699  94.445  21.105  1.00  0.00           H
ATOM   1569  C   DCM   261      18.810  70.999  21.860  1.00  0.00           C
ATOM   1570  H1  DCM   261      17.721  71.031  22.077  1.00  0.00           H
ATOM   1571  H2  DCM   261      18.929  70.272  21.028  1.00  0.00           H
ATOM   1572 CL1  DCM   261      19.689  70.303  23.212  1.00  0.00          Cl
ATOM   1573 CL2  DCM   261      19.416  72.606  21.534  1.00  0.00          Cl
ATOM   1574  LP1 DCM   261      20.509  69.653  24.475  1.00  0.00           H
ATOM   1575  LP2 DCM   261      19.985  74.114  21.229  1.00  0.00           H
ATOM   1576  C   DCM   262      33.620  34.381   0.766  1.00  0.00           C
ATOM   1577  H1  DCM   262      32.572  34.543   1.099  1.00  0.00           H
ATOM   1578  H2  DCM   262      34.088  33.661   1.471  1.00  0.00           H
ATOM   1579 CL1  DCM   262      34.587  35.861   0.870  1.00  0.00          Cl
ATOM   1580 CL2  DCM   262      33.657  33.433  -0.721  1.00  0.00          Cl
ATOM   1581  LP1 DCM   262      35.484  37.231   0.966  1.00  0.00           H
ATOM   1582  LP2 DCM   262      33.691  32.551  -2.103  1.00  0.00           H
ATOM   1583  C   DCM   263      75.213  32.396  85.678  1.00  0.00           C
ATOM   1584  H1  DCM   263      74.434  32.180  84.916  1.00  0.00           H
ATOM   1585  H2  DCM   263      76.063  31.700  85.507  1.00  0.00           H
ATOM   1586 CL1  DCM   263      74.480  32.139  87.387  1.00  0.00          Cl
ATOM   1587 CL2  DCM   263      75.801  34.096  85.544  1.00  0.00          Cl
ATOM   1588  LP1 DCM   263      73.839  31.915  88.880  1.00  0.00           H
ATOM   1589  LP2 DCM   263      76.335  35.642  85.423  1.00  0.00           H
ATOM   1590  C   DCM   264      38.457   3.000  35.225  1.00  0.00           C
ATOM   1591  H1  DCM   264      39.534   3.002  34.952  1.00  0.00           H
ATOM   1592  H2  DCM   264      38.049   4.020  35.396  1.00  0.00           H
ATOM   1593 CL1  DCM   264      37.915   1.974  36.619  1.00  0.00          Cl
ATOM   1594 CL2  DCM   264      37.780   2.196  33.703  1.00  0.00          Cl
ATOM   1595  LP1 DCM   264      37.424   1.046  37.880  1.00  0.00           H
ATOM   1596  LP2 DCM   264      37.181   1.483  32.353  1.00  0.00           H
ATOM   1597  C   DCM   265      14.284  10.314  58.984  1.00  0.00           C
ATOM   1598  H1  DCM   265      13.834  11.169  59.533  1.00  0.00           H
ATOM   1599  H2  DCM   265      15.392  10.326  58.901  1.00  0.00           H
ATOM   1600 CL1  DCM   265      13.553  10.088  57.387  1.00  0.00          Cl
ATOM   1601 CL2  DCM   265      13.971   8.775  59.877  1.00  0.00          Cl
ATOM   1602  LP1 DCM   265      12.876   9.879  55.908  1.00  0.00           H
ATOM   1603  LP2 DCM   265      13.688   7.377  60.687  1.00  0.00           H
ATOM   1604  C   DCM   266      26.968  82.309  93.184  1.00  0.00           C
ATOM   1605  H1  DCM   266      26.508  82.849  92.329  1.00  0.00           H
ATOM   1606  H2  DCM   266      27.451  82.999  93.909  1.00  0.00           H
ATOM   1607 CL1  DCM   266      28.134  81.178  92.472  1.00  0.00          Cl
ATOM   1608 CL2  DCM   266      25.597  81.539  93.936  1.00  0.00          Cl
ATOM   1609  LP1 DCM   266      29.213  80.133  91.813  1.00  0.00           H
ATOM   1610  LP2 DCM   266      24.306  80.815  94.643  1.00  0.00           H
ATOM   1611  C   DCM   267      35.021  95.475  59.615  1.00  0.00           C
ATOM   1612  H1  DCM   267      34.466  96.306  59.127  1.00  0.00           H
ATOM   1613  H2  DCM   267      34.986  94.530  59.033  1.00  0.00           H
ATOM   1614 CL1  DCM   267      34.269  95.247  61.229  1.00  0.00          Cl
ATOM   1615 CL2  DCM   267      36.715  95.998  59.805  1.00  0.00          Cl
ATOM   1616  LP1 DCM   267      33.583  95.038  62.704  1.00  0.00           H
ATOM   1617  LP2 DCM   267      38.273  96.480  59.981  1.00  0.00           H
ATOM   1618  C   DCM   268      80.416  22.428  98.285  1.00  0.00           C
ATOM   1619  H1  DCM   268      80.812  23.045  99.119  1.00  0.00           H
ATOM   1620  H2  DCM   268      80.183  23.150  97.473  1.00  0.00           H
ATOM   1621 CL1  DCM   268      78.794  21.906  98.624  1.00  0.00          Cl
ATOM   1622 CL2  DCM   268      81.367  20.997  97.701  1.00  0.00          Cl
ATOM   1623  LP1 DCM   268      77.263  21.414  98.943  1.00  0.00           H
ATOM   1624  LP2 DCM   268      82.227  19.704  97.174  1.00  0.00           H
ATOM   1625  C   DCM   269      32.650   5.451   7.941  1.00  0.00           C
ATOM   1626  H1  DCM   269      32.704   6.183   8.776  1.00  0.00           H
ATOM   1627  H2  DCM   269      31.852   5.836   7.271  1.00  0.00           H
ATOM   1628 CL1  DCM   269      32.242   3.827   8.551  1.00  0.00          Cl
ATOM   1629 CL2  DCM   269      34.172   5.356   7.061  1.00  0.00          Cl
ATOM   1630  LP1 DCM   269      31.866   2.333   9.112  1.00  0.00           H
ATOM   1631  LP2 DCM   269      35.589   5.267   6.241  1.00  0.00           H
ATOM   1632  C   DCM   270       8.632  18.715  63.033  1.00  0.00           C
ATOM   1633  H1  DCM   270       9.330  18.080  62.447  1.00  0.00           H
ATOM   1634  H2  DCM   270       7.621  18.631  62.579  1.00  0.00           H
ATOM   1635 CL1  DCM   270       9.230  20.423  62.928  1.00  0.00          Cl
ATOM   1636 CL2  DCM   270       8.592  18.115  64.649  1.00  0.00          Cl
ATOM   1637  LP1 DCM   270       9.772  21.969  62.834  1.00  0.00           H
ATOM   1638  LP2 DCM   270       8.554  17.544  66.186  1.00  0.00           H
ATOM   1639  C   DCM   271      49.329  71.666  20.233  1.00  0.00           C
ATOM   1640  H1  DCM   271      48.551  70.878  20.139  1.00  0.00           H
ATOM   1641  H2  DCM   271      50.141  71.414  19.518  1.00  0.00           H
ATOM   1642 CL1  DCM   271      50.088  71.605  21.856  1.00  0.00          Cl
ATOM   1643 CL2  DCM   271      48.583  73.319  19.964  1.00  0.00          Cl
ATOM   1644  LP1 DCM   271      50.783  71.549  23.341  1.00  0.00           H
ATOM   1645  LP2 DCM   271      47.916  74.798  19.724  1.00  0.00           H
ATOM   1646  C   DCM   272      14.858  22.571 100.317  1.00  0.00           C
ATOM   1647  H1  DCM   272      15.171  23.254 101.136  1.00  0.00           H
ATOM   1648  H2  DCM   272      13.759  22.451 100.201  1.00  0.00           H
ATOM   1649 CL1  DCM   272      15.534  20.981 100.482  1.00  0.00          Cl
ATOM   1650 CL2  DCM   272      15.311  23.215  98.699  1.00  0.00          Cl
ATOM   1651  LP1 DCM   272      16.173  19.479 100.638  1.00  0.00           H
ATOM   1652  LP2 DCM   272      15.725  23.801  97.225  1.00  0.00           H
ATOM   1653  C   DCM   273      88.230  87.769   6.455  1.00  0.00           C
ATOM   1654  H1  DCM   273      87.179  87.741   6.815  1.00  0.00           H
ATOM   1655  H2  DCM   273      88.247  87.799   5.345  1.00  0.00           H
ATOM   1656 CL1  DCM   273      88.941  86.246   6.949  1.00  0.00          Cl
ATOM   1657 CL2  DCM   273      89.078  89.146   7.207  1.00  0.00          Cl
ATOM   1658  LP1 DCM   273      89.606  84.820   7.411  1.00  0.00           H
ATOM   1659  LP2 DCM   273      89.858  90.412   7.899  1.00  0.00           H
ATOM   1660  C   DCM   274      60.840  91.536  81.707  1.00  0.00           C
ATOM   1661  H1  DCM   274      61.615  91.004  81.116  1.00  0.00           H
ATOM   1662  H2  DCM   274      60.037  91.517  80.938  1.00  0.00           H
ATOM   1663 CL1  DCM   274      61.473  93.222  82.161  1.00  0.00          Cl
ATOM   1664 CL2  DCM   274      60.250  90.807  83.278  1.00  0.00          Cl
ATOM   1665  LP1 DCM   274      62.032  94.711  82.562  1.00  0.00           H
ATOM   1666  LP2 DCM   274      59.721  90.154  84.687  1.00  0.00           H
ATOM   1667  C   DCM   275      32.677  76.632  74.671  1.00  0.00           C
ATOM   1668  H1  DCM   275      32.556  75.650  75.176  1.00  0.00           H
ATOM   1669  H2  DCM   275      32.131  76.527  73.709  1.00  0.00           H
ATOM   1670 CL1  DCM   275      34.361  76.783  74.248  1.00  0.00          Cl
ATOM   1671 CL2  DCM   275      32.291  78.109  75.589  1.00  0.00          Cl
ATOM   1672  LP1 DCM   275      35.946  76.926  73.850  1.00  0.00           H
ATOM   1673  LP2 DCM   275      31.936  79.469  76.434  1.00  0.00           H
ATOM   1674  C   DCM   276      45.764  91.774  68.430  1.00  0.00           C
ATOM   1675  H1  DCM   276      44.806  92.007  68.942  1.00  0.00           H
ATOM   1676  H2  DCM   276      46.603  92.148  69.055  1.00  0.00           H
ATOM   1677 CL1  DCM   276      45.785  92.596  66.790  1.00  0.00          Cl
ATOM   1678 CL2  DCM   276      45.799  90.089  68.083  1.00  0.00          Cl
ATOM   1679  LP1 DCM   276      45.803  93.330  65.324  1.00  0.00           H
ATOM   1680  LP2 DCM   276      45.833  88.483  67.753  1.00  0.00           H
ATOM   1681  C   DCM   277      21.686  41.175  66.560  1.00  0.00           C
ATOM   1682  H1  DCM   277      22.290  42.101  66.448  1.00  0.00           H
ATOM   1683  H2  DCM   277      22.044  40.422  65.825  1.00  0.00           H
ATOM   1684 CL1  DCM   277      19.996  41.524  66.286  1.00  0.00          Cl
ATOM   1685 CL2  DCM   277      21.934  40.443  68.165  1.00  0.00          Cl
ATOM   1686  LP1 DCM   277      18.410  41.852  66.029  1.00  0.00           H
ATOM   1687  LP2 DCM   277      22.162  39.769  69.643  1.00  0.00           H
ATOM   1688  C   DCM   278      73.046  25.192  80.632  1.00  0.00           C
ATOM   1689  H1  DCM   278      73.108  24.096  80.463  1.00  0.00           H
ATOM   1690  H2  DCM   278      72.434  25.401  81.536  1.00  0.00           H
ATOM   1691 CL1  DCM   278      72.422  26.043  79.128  1.00  0.00          Cl
ATOM   1692 CL2  DCM   278      74.689  25.822  81.077  1.00  0.00          Cl
ATOM   1693  LP1 DCM   278      71.866  26.803  77.785  1.00  0.00           H
ATOM   1694  LP2 DCM   278      76.174  26.390  81.479  1.00  0.00           H
ATOM   1695  C   DCM   279      88.029  32.547  47.047  1.00  0.00           C
ATOM   1696  H1  DCM   279      88.370  31.554  46.683  1.00  0.00           H
ATOM   1697  H2  DCM   279      87.311  32.470  47.891  1.00  0.00           H
ATOM   1698 CL1  DCM   279      87.277  33.238  45.550  1.00  0.00          Cl
ATOM   1699 CL2  DCM   279      89.431  33.666  47.368  1.00  0.00          Cl
ATOM   1700  LP1 DCM   279      86.597  33.864  44.195  1.00  0.00           H
ATOM   1701  LP2 DCM   279      90.693  34.673  47.656  1.00  0.00           H
ATOM   1702  C   DCM   280      53.938  69.973  33.769  1.00  0.00           C
ATOM   1703  H1  DCM   280      53.830  69.374  32.840  1.00  0.00           H
ATOM   1704  H2  DCM   280      54.023  71.065  33.581  1.00  0.00           H
ATOM   1705 CL1  DCM   280      55.360  69.323  34.581  1.00  0.00          Cl
ATOM   1706 CL2  DCM   280      52.467  69.650  34.722  1.00  0.00          Cl
ATOM   1707  LP1 DCM   280      56.684  68.718  35.336  1.00  0.00           H
ATOM   1708  LP2 DCM   280      51.114  69.352  35.599  1.00  0.00           H
ATOM   1709  C   DCM   281      84.254  79.765  74.415  1.00  0.00           C
ATOM   1710  H1  DCM   281      84.061  80.510  73.613  1.00  0.00           H
ATOM   1711  H2  DCM   281      84.212  80.312  75.381  1.00  0.00           H
ATOM   1712 CL1  DCM   281      85.846  78.925  74.258  1.00  0.00          Cl
ATOM   1713 CL2  DCM   281      82.922  78.648  74.414  1.00  0.00          Cl
ATOM   1714  LP1 DCM   281      87.291  78.163  74.116  1.00  0.00           H
ATOM   1715  LP2 DCM   281      81.666  77.594  74.413  1.00  0.00           H
ATOM   1716  C   DCM   282      88.559  25.116  25.366  1.00  0.00           C
ATOM   1717  H1  DCM   282      88.400  24.358  26.163  1.00  0.00           H
ATOM   1718  H2  DCM   282      88.840  24.588  24.430  1.00  0.00           H
ATOM   1719 CL1  DCM   282      89.679  26.420  25.802  1.00  0.00          Cl
ATOM   1720 CL2  DCM   282      86.974  25.920  25.163  1.00  0.00          Cl
ATOM   1721  LP1 DCM   282      90.714  27.627  26.206  1.00  0.00           H
ATOM   1722  LP2 DCM   282      85.521  26.657  24.977  1.00  0.00           H
ATOM   1723  C   DCM   283      85.080  70.149  85.074  1.00  0.00           C
ATOM   1724  H1  DCM   283      84.504  71.085  84.915  1.00  0.00           H
ATOM   1725  H2  DCM   283      84.618  69.287  84.548  1.00  0.00           H
ATOM   1726 CL1  DCM   283      85.256  69.807  86.837  1.00  0.00          Cl
ATOM   1727 CL2  DCM   283      86.653  70.511  84.345  1.00  0.00          Cl
ATOM   1728  LP1 DCM   283      85.415  69.497  88.439  1.00  0.00           H
ATOM   1729  LP2 DCM   283      88.109  70.847  83.670  1.00  0.00           H
ATOM   1730  C   DCM   284      46.174  62.627  39.904  1.00  0.00           C
ATOM   1731  H1  DCM   284      46.174  63.586  40.465  1.00  0.00           H
ATOM   1732  H2  DCM   284      47.170  62.361  39.491  1.00  0.00           H
ATOM   1733 CL1  DCM   284      45.071  62.819  38.479  1.00  0.00          Cl
ATOM   1734 CL2  DCM   284      45.553  61.367  41.009  1.00  0.00          Cl
ATOM   1735  LP1 DCM   284      44.073  62.992  37.189  1.00  0.00           H
ATOM   1736  LP2 DCM   284      44.982  60.210  42.022  1.00  0.00           H
ATOM   1737  C   DCM   285      41.036   0.472  32.154  1.00  0.00           C
ATOM   1738  H1  DCM   285      40.790   0.584  33.232  1.00  0.00           H
ATOM   1739  H2  DCM   285      40.251  -0.060  31.577  1.00  0.00           H
ATOM   1740 CL1  DCM   285      42.560  -0.448  31.879  1.00  0.00          Cl
ATOM   1741 CL2  DCM   285      41.148   2.041  31.405  1.00  0.00          Cl
ATOM   1742  LP1 DCM   285      43.947  -1.287  31.628  1.00  0.00           H
ATOM   1743  LP2 DCM   285      41.254   3.518  30.700  1.00  0.00           H
ATOM   1744  C   DCM   286      29.464  17.682   9.296  1.00  0.00           C
ATOM   1745  H1  DCM   286      28.405  17.347   9.324  1.00  0.00           H
ATOM   1746  H2  DCM   286      29.497  18.775   9.493  1.00  0.00           H
ATOM   1747 CL1  DCM   286      30.102  17.245   7.729  1.00  0.00          Cl
ATOM   1748 CL2  DCM   286      30.505  16.873  10.571  1.00  0.00          Cl
ATOM   1749  LP1 DCM   286      30.700  16.835   6.258  1.00  0.00           H
ATOM   1750  LP2 DCM   286      31.435  16.149  11.711  1.00  0.00           H
ATOM   1751  C   DCM   287      16.203   2.465  41.897  1.00  0.00           C
ATOM   1752  H1  DCM   287      15.211   2.914  41.679  1.00  0.00           H
ATOM   1753  H2  DCM   287      16.748   2.091  41.004  1.00  0.00           H
ATOM   1754 CL1  DCM   287      16.169   1.045  42.950  1.00  0.00          Cl
ATOM   1755 CL2  DCM   287      17.297   3.717  42.637  1.00  0.00          Cl
ATOM   1756  LP1 DCM   287      16.136  -0.272  43.926  1.00  0.00           H
ATOM   1757  LP2 DCM   287      18.283   4.846  43.304  1.00  0.00           H
ATOM   1758  C   DCM   288      83.005  12.628  68.406  1.00  0.00           C
ATOM   1759  H1  DCM   288      81.941  12.943  68.353  1.00  0.00           H
ATOM   1760  H2  DCM   288      83.292  12.208  67.418  1.00  0.00           H
ATOM   1761 CL1  DCM   288      83.229  11.538  69.771  1.00  0.00          Cl
ATOM   1762 CL2  DCM   288      84.066  14.052  68.579  1.00  0.00          Cl
ATOM   1763  LP1 DCM   288      83.438  10.523  71.043  1.00  0.00           H
ATOM   1764  LP2 DCM   288      85.041  15.361  68.737  1.00  0.00           H
ATOM   1765  C   DCM   289      56.464  31.331  56.179  1.00  0.00           C
ATOM   1766  H1  DCM   289      56.568  32.399  56.465  1.00  0.00           H
ATOM   1767  H2  DCM   289      57.450  31.050  55.750  1.00  0.00           H
ATOM   1768 CL1  DCM   289      55.229  31.050  54.987  1.00  0.00          Cl
ATOM   1769 CL2  DCM   289      56.026  30.363  57.576  1.00  0.00          Cl
ATOM   1770  LP1 DCM   289      54.064  30.786  53.863  1.00  0.00           H
ATOM   1771  LP2 DCM   289      55.616  29.459  58.881  1.00  0.00           H
ATOM   1772  C   DCM   290      20.346  44.868  31.710  1.00  0.00           C
ATOM   1773  H1  DCM   290      20.691  44.347  30.792  1.00  0.00           H
ATOM   1774  H2  DCM   290      21.242  45.430  32.051  1.00  0.00           H
ATOM   1775 CL1  DCM   290      19.743  43.746  32.919  1.00  0.00          Cl
ATOM   1776 CL2  DCM   290      19.077  46.030  31.202  1.00  0.00          Cl
ATOM   1777  LP1 DCM   290      19.180  42.698  34.048  1.00  0.00           H
ATOM   1778  LP2 DCM   290      17.918  47.092  30.737  1.00  0.00           H
ATOM   1779  C   DCM   291      33.878  27.676  79.007  1.00  0.00           C
ATOM   1780  H1  DCM   291      34.082  26.634  79.333  1.00  0.00           H
ATOM   1781  H2  DCM   291      32.838  27.776  78.630  1.00  0.00           H
ATOM   1782 CL1  DCM   291      35.006  28.308  77.690  1.00  0.00          Cl
ATOM   1783 CL2  DCM   291      34.297  28.541  80.444  1.00  0.00          Cl
ATOM   1784  LP1 DCM   291      36.009  28.870  76.520  1.00  0.00           H
ATOM   1785  LP2 DCM   291      34.694  29.361  81.807  1.00  0.00           H
ATOM   1786  C   DCM   292      65.918  48.884   9.553  1.00  0.00           C
ATOM   1787  H1  DCM   292      64.870  48.596   9.322  1.00  0.00           H
ATOM   1788  H2  DCM   292      65.879  49.460  10.503  1.00  0.00           H
ATOM   1789 CL1  DCM   292      66.320  50.058   8.305  1.00  0.00          Cl
ATOM   1790 CL2  DCM   292      67.213  47.674   9.751  1.00  0.00          Cl
ATOM   1791  LP1 DCM   292      66.695  51.152   7.142  1.00  0.00           H
ATOM   1792  LP2 DCM   292      68.404  46.561   9.933  1.00  0.00           H
ATOM   1793  C   DCM   293      33.785  88.068   7.759  1.00  0.00           C
ATOM   1794  H1  DCM   293      33.851  86.979   7.971  1.00  0.00           H
ATOM   1795  H2  DCM   293      33.238  88.678   8.509  1.00  0.00           H
ATOM   1796 CL1  DCM   293      32.864  88.219   6.192  1.00  0.00          Cl
ATOM   1797 CL2  DCM   293      35.423  88.849   7.615  1.00  0.00          Cl
ATOM   1798  LP1 DCM   293      32.037  88.356   4.782  1.00  0.00           H
ATOM   1799  LP2 DCM   293      36.899  89.553   7.485  1.00  0.00           H
ATOM   1800  C   DCM   294      76.891  50.722   1.918  1.00  0.00           C
ATOM   1801  H1  DCM   294      77.418  51.355   2.663  1.00  0.00           H
ATOM   1802  H2  DCM   294      76.284  50.026   2.535  1.00  0.00           H
ATOM   1803 CL1  DCM   294      77.859  49.863   0.661  1.00  0.00          Cl
ATOM   1804 CL2  DCM   294      75.787  51.745   0.964  1.00  0.00          Cl
ATOM   1805  LP1 DCM   294      78.739  49.082  -0.482  1.00  0.00           H
ATOM   1806  LP2 DCM   294      74.771  52.688   0.087  1.00  0.00           H
ATOM   1807  C   DCM   295      93.021  15.627  98.857  1.00  0.00           C
ATOM   1808  H1  DCM   295      94.034  15.986  99.138  1.00  0.00           H
ATOM   1809  H2  DCM   295      92.648  16.064  97.906  1.00  0.00           H
ATOM   1810 CL1  DCM   295      91.946  16.339 100.045  1.00  0.00          Cl
ATOM   1811 CL2  DCM   295      93.185  13.840  98.981  1.00  0.00          Cl
ATOM   1812  LP1 DCM   295      90.940  17.004 101.156  1.00  0.00           H
ATOM   1813  LP2 DCM   295      93.334  12.211  99.094  1.00  0.00           H
ATOM   1814  C   DCM   296       9.752  77.024  93.401  1.00  0.00           C
ATOM   1815  H1  DCM   296      10.168  76.623  92.452  1.00  0.00           H
ATOM   1816  H2  DCM   296       8.663  76.811  93.352  1.00  0.00           H
ATOM   1817 CL1  DCM   296      10.377  78.740  93.596  1.00  0.00          Cl
ATOM   1818 CL2  DCM   296      10.376  76.088  94.847  1.00  0.00          Cl
ATOM   1819  LP1 DCM   296      10.935  80.272  93.770  1.00  0.00           H
ATOM   1820  LP2 DCM   296      10.934  75.250  96.141  1.00  0.00           H
ATOM   1821  C   DCM   297      52.084  46.008  71.034  1.00  0.00           C
ATOM   1822  H1  DCM   297      51.453  46.899  70.827  1.00  0.00           H
ATOM   1823  H2  DCM   297      52.588  46.055  72.023  1.00  0.00           H
ATOM   1824 CL1  DCM   297      53.180  45.860  69.664  1.00  0.00          Cl
ATOM   1825 CL2  DCM   297      51.121  44.546  71.229  1.00  0.00          Cl
ATOM   1826  LP1 DCM   297      54.201  45.723  68.388  1.00  0.00           H
ATOM   1827  LP2 DCM   297      50.225  43.185  71.410  1.00  0.00           H
ATOM   1828  C   DCM   298      46.787  85.994  34.488  1.00  0.00           C
ATOM   1829  H1  DCM   298      45.889  86.126  33.847  1.00  0.00           H
ATOM   1830  H2  DCM   298      47.713  85.997  33.874  1.00  0.00           H
ATOM   1831 CL1  DCM   298      46.830  84.410  35.312  1.00  0.00          Cl
ATOM   1832 CL2  DCM   298      46.806  87.425  35.557  1.00  0.00          Cl
ATOM   1833  LP1 DCM   298      46.870  82.956  36.069  1.00  0.00           H
ATOM   1834  LP2 DCM   298      46.825  88.739  36.539  1.00  0.00           H
ATOM   1835  C   DCM   299      13.441  90.940  79.347  1.00  0.00           C
ATOM   1836  H1  DCM   299      13.898  91.284  78.394  1.00  0.00           H
ATOM   1837  H2  DCM   299      13.108  91.781  79.993  1.00  0.00           H
ATOM   1838 CL1  DCM   299      14.746  90.013  80.151  1.00  0.00          Cl
ATOM   1839 CL2  DCM   299      12.083  89.740  78.859  1.00  0.00          Cl
ATOM   1840  LP1 DCM   299      15.940  89.164  80.887  1.00  0.00           H
ATOM   1841  LP2 DCM   299      10.896  88.692  78.432  1.00  0.00           H
ATOM   1842  C   DCM   300      90.575  61.110   6.460  1.00  0.00           C
ATOM   1843  H1  DCM   300      91.011  60.867   5.468  1.00  0.00           H
ATOM   1844  H2  DCM   300      89.466  61.057   6.491  1.00  0.00           H
ATOM   1845 CL1  DCM   300      91.166  62.732   6.861  1.00  0.00          Cl
ATOM   1846 CL2  DCM   300      91.142  60.104   7.765  1.00  0.00          Cl
ATOM   1847  LP1 DCM   300      91.713  64.233   7.232  1.00  0.00           H
ATOM   1848  LP2 DCM   300      91.676  59.158   8.994  1.00  0.00           H
ATOM   1849  C   DCM   301      82.740  34.814  89.802  1.00  0.00           C
ATOM   1850  H1  DCM   301      81.903  34.922  89.079  1.00  0.00           H
ATOM   1851  H2  DCM   301      82.323  35.338  90.688  1.00  0.00           H
ATOM   1852 CL1  DCM   301      84.323  35.629  89.227  1.00  0.00          Cl
ATOM   1853 CL2  DCM   301      82.904  33.049  90.110  1.00  0.00          Cl
ATOM   1854  LP1 DCM   301      85.711  36.343  88.723  1.00  0.00           H
ATOM   1855  LP2 DCM   301      83.053  31.440  90.390  1.00  0.00           H
ATOM   1856  C   DCM   302      43.636  20.247  61.787  1.00  0.00           C
ATOM   1857  H1  DCM   302      43.982  21.013  62.514  1.00  0.00           H
ATOM   1858  H2  DCM   302      43.713  19.274  62.317  1.00  0.00           H
ATOM   1859 CL1  DCM   302      44.741  20.243  60.424  1.00  0.00          Cl
ATOM   1860 CL2  DCM   302      41.900  20.592  61.317  1.00  0.00          Cl
ATOM   1861  LP1 DCM   302      45.774  20.238  59.150  1.00  0.00           H
ATOM   1862  LP2 DCM   302      40.345  20.900  60.897  1.00  0.00           H
ATOM   1863  C   DCM   303      99.898  24.772  67.953  1.00  0.00           C
ATOM   1864  H1  DCM   303      99.729  25.667  67.316  1.00  0.00           H
ATOM   1865  H2  DCM   303     100.819  24.826  68.572  1.00  0.00           H
ATOM   1866 CL1  DCM   303      99.976  23.281  67.003  1.00  0.00          Cl
ATOM   1867 CL2  DCM   303      98.634  24.730  69.209  1.00  0.00          Cl
ATOM   1868  LP1 DCM   303     100.048  21.899  66.122  1.00  0.00           H
ATOM   1869  LP2 DCM   303      97.471  24.692  70.365  1.00  0.00           H
ATOM   1870  C   DCM   304      52.377  21.994  45.018  1.00  0.00           C
ATOM   1871  H1  DCM   304      51.320  22.184  44.731  1.00  0.00           H
ATOM   1872  H2  DCM   304      52.722  21.016  44.620  1.00  0.00           H
ATOM   1873 CL1  DCM   304      52.363  21.814  46.780  1.00  0.00          Cl
ATOM   1874 CL2  DCM   304      53.231  23.515  44.501  1.00  0.00          Cl
ATOM   1875  LP1 DCM   304      52.350  21.648  48.411  1.00  0.00           H
ATOM   1876  LP2 DCM   304      54.002  24.885  44.035  1.00  0.00           H
ATOM   1877  C   DCM   305      21.954  51.799  14.761  1.00  0.00           C
ATOM   1878  H1  DCM   305      21.688  50.783  15.123  1.00  0.00           H
ATOM   1879  H2  DCM   305      21.801  51.709  13.664  1.00  0.00           H
ATOM   1880 CL1  DCM   305      23.677  52.190  14.867  1.00  0.00          Cl
ATOM   1881 CL2  DCM   305      20.884  53.051  15.512  1.00  0.00          Cl
ATOM   1882  LP1 DCM   305      25.273  52.552  14.966  1.00  0.00           H
ATOM   1883  LP2 DCM   305      19.915  54.186  16.193  1.00  0.00           H
ATOM   1884  C   DCM   306      34.538  73.210  55.159  1.00  0.00           C
ATOM   1885  H1  DCM   306      34.248  72.685  54.224  1.00  0.00           H
ATOM   1886  H2  DCM   306      33.642  73.512  55.743  1.00  0.00           H
ATOM   1887 CL1  DCM   306      35.344  74.685  54.579  1.00  0.00          Cl
ATOM   1888 CL2  DCM   306      35.606  72.189  56.105  1.00  0.00          Cl
ATOM   1889  LP1 DCM   306      36.087  76.046  54.044  1.00  0.00           H
ATOM   1890  LP2 DCM   306      36.604  71.235  56.989  1.00  0.00           H
ATOM   1891  C   DCM   307       8.480  21.448  25.599  1.00  0.00           C
ATOM   1892  H1  DCM   307       8.075  21.386  24.566  1.00  0.00           H
ATOM   1893  H2  DCM   307       9.436  22.012  25.554  1.00  0.00           H
ATOM   1894 CL1  DCM   307       8.777  19.759  26.087  1.00  0.00          Cl
ATOM   1895 CL2  DCM   307       7.331  22.209  26.725  1.00  0.00          Cl
ATOM   1896  LP1 DCM   307       9.051  18.205  26.535  1.00  0.00           H
ATOM   1897  LP2 DCM   307       6.271  22.910  27.763  1.00  0.00           H
ATOM   1898  C   DCM   308      55.596  88.067   8.001  1.00  0.00           C
ATOM   1899  H1  DCM   308      55.913  87.227   8.656  1.00  0.00           H
ATOM   1900  H2  DCM   308      56.143  88.953   8.389  1.00  0.00           H
ATOM   1901 CL1  DCM   308      53.889  88.473   7.947  1.00  0.00          Cl
ATOM   1902 CL2  DCM   308      56.197  87.547   6.313  1.00  0.00          Cl
ATOM   1903  LP1 DCM   308      52.295  88.852   7.896  1.00  0.00           H
ATOM   1904  LP2 DCM   308      56.725  87.090   4.829  1.00  0.00           H
ATOM   1905  C   DCM   309      51.509  70.745  44.060  1.00  0.00           C
ATOM   1906  H1  DCM   309      51.955  69.728  44.026  1.00  0.00           H
ATOM   1907  H2  DCM   309      51.054  71.068  45.021  1.00  0.00           H
ATOM   1908 CL1  DCM   309      50.252  70.696  42.847  1.00  0.00          Cl
ATOM   1909 CL2  DCM   309      52.645  71.991  43.556  1.00  0.00          Cl
ATOM   1910  LP1 DCM   309      49.072  70.651  41.709  1.00  0.00           H
ATOM   1911  LP2 DCM   309      53.703  73.153  43.087  1.00  0.00           H
ATOM   1912  C   DCM   310     100.312  26.677  88.898  1.00  0.00           C
ATOM   1913  H1  DCM   310     100.184  26.018  88.013  1.00  0.00           H
ATOM   1914  H2  DCM   310      99.889  27.702  88.972  1.00  0.00           H
ATOM   1915 CL1  DCM   310     102.088  26.848  89.060  1.00  0.00          Cl
ATOM   1916 CL2  DCM   310      99.607  25.629  90.196  1.00  0.00          Cl
ATOM   1917  LP1 DCM   310     103.714  27.004  89.208  1.00  0.00           H
ATOM   1918  LP2 DCM   310      98.968  24.681  91.372  1.00  0.00           H
ATOM   1919  C   DCM   311      80.795  91.897  55.109  1.00  0.00           C
ATOM   1920  H1  DCM   311      79.946  91.187  55.014  1.00  0.00           H
ATOM   1921  H2  DCM   311      81.608  91.531  55.772  1.00  0.00           H
ATOM   1922 CL1  DCM   311      80.197  93.464  55.791  1.00  0.00          Cl
ATOM   1923 CL2  DCM   311      81.447  92.161  53.454  1.00  0.00          Cl
ATOM   1924  LP1 DCM   311      79.655  94.883  56.410  1.00  0.00           H
ATOM   1925  LP2 DCM   311      82.041  92.402  51.944  1.00  0.00           H
ATOM   1926  C   DCM   312      78.839  41.956  41.151  1.00  0.00           C
ATOM   1927  H1  DCM   312      78.956  42.075  40.053  1.00  0.00           H
ATOM   1928  H2  DCM   312      78.176  41.114  41.442  1.00  0.00           H
ATOM   1929 CL1  DCM   312      77.873  43.549  41.460  1.00  0.00          Cl
ATOM   1930 CL2  DCM   312      80.413  42.030  41.917  1.00  0.00          Cl
ATOM   1931  LP1 DCM   312      77.034  44.933  41.728  1.00  0.00           H
ATOM   1932  LP2 DCM   312      81.887  42.100  42.634  1.00  0.00           H
ATOM   1933  C   DCM   313      93.583  69.936  26.204  1.00  0.00           C
ATOM   1934  H1  DCM   313      94.659  69.683  26.092  1.00  0.00           H
ATOM   1935  H2  DCM   313      93.454  71.037  26.267  1.00  0.00           H
ATOM   1936 CL1  DCM   313      93.105  69.067  27.675  1.00  0.00          Cl
ATOM   1937 CL2  DCM   313      92.799  69.359  24.708  1.00  0.00          Cl
ATOM   1938  LP1 DCM   313      92.664  68.263  29.035  1.00  0.00           H
ATOM   1939  LP2 DCM   313      92.078  68.829  23.333  1.00  0.00           H
ATOM   1940  C   DCM   314      69.593  49.358  21.060  1.00  0.00           C
ATOM   1941  H1  DCM   314      69.020  48.408  21.117  1.00  0.00           H
ATOM   1942  H2  DCM   314      69.981  49.532  20.033  1.00  0.00           H
ATOM   1943 CL1  DCM   314      70.889  49.062  22.259  1.00  0.00          Cl
ATOM   1944 CL2  DCM   314      68.637  50.819  21.507  1.00  0.00          Cl
ATOM   1945  LP1 DCM   314      72.077  48.790  23.357  1.00  0.00           H
ATOM   1946  LP2 DCM   314      67.766  52.149  21.915  1.00  0.00           H
ATOM   1947  C   DCM   315      29.338  71.003  36.737  1.00  0.00           C
ATOM   1948  H1  DCM   315      29.702  70.854  37.776  1.00  0.00           H
ATOM   1949  H2  DCM   315      29.563  70.263  35.940  1.00  0.00           H
ATOM   1950 CL1  DCM   315      29.779  72.665  36.077  1.00  0.00          Cl
ATOM   1951 CL2  DCM   315      27.509  70.920  36.908  1.00  0.00          Cl
ATOM   1952  LP1 DCM   315      30.172  74.144  35.489  1.00  0.00           H
ATOM   1953  LP2 DCM   315      25.878  70.846  37.060  1.00  0.00           H
ATOM   1954  C   DCM   316      95.025  19.083  73.272  1.00  0.00           C
ATOM   1955  H1  DCM   316      94.079  19.595  72.997  1.00  0.00           H
ATOM   1956  H2  DCM   316      95.888  19.779  73.349  1.00  0.00           H
ATOM   1957 CL1  DCM   316      95.501  17.844  72.069  1.00  0.00          Cl
ATOM   1958 CL2  DCM   316      94.606  18.319  74.884  1.00  0.00          Cl
ATOM   1959  LP1 DCM   316      95.937  16.710  70.967  1.00  0.00           H
ATOM   1960  LP2 DCM   316      94.231  17.635  76.326  1.00  0.00           H
ATOM   1961  C   DCM   317      27.438  42.888   1.154  1.00  0.00           C
ATOM   1962  H1  DCM   317      27.800  43.851   1.573  1.00  0.00           H
ATOM   1963  H2  DCM   317      27.060  43.023   0.118  1.00  0.00           H
ATOM   1964 CL1  DCM   317      26.374  42.031   2.274  1.00  0.00          Cl
ATOM   1965 CL2  DCM   317      28.855  41.851   0.958  1.00  0.00          Cl
ATOM   1966  LP1 DCM   317      25.386  41.235   3.314  1.00  0.00           H
ATOM   1967  LP2 DCM   317      30.170  40.888   0.776  1.00  0.00           H
ATOM   1968  C   DCM   318      12.333  45.425  18.176  1.00  0.00           C
ATOM   1969  H1  DCM   318      13.136  46.173  17.998  1.00  0.00           H
ATOM   1970  H2  DCM   318      12.572  44.867  19.106  1.00  0.00           H
ATOM   1971 CL1  DCM   318      12.104  44.561  16.653  1.00  0.00          Cl
ATOM   1972 CL2  DCM   318      10.930  46.511  18.488  1.00  0.00          Cl
ATOM   1973  LP1 DCM   318      11.890  43.758  15.239  1.00  0.00           H
ATOM   1974  LP2 DCM   318       9.653  47.499  18.773  1.00  0.00           H
ATOM   1975  C   DCM   319      42.248  43.163  49.541  1.00  0.00           C
ATOM   1976  H1  DCM   319      41.657  43.146  48.601  1.00  0.00           H
ATOM   1977  H2  DCM   319      42.965  44.011  49.567  1.00  0.00           H
ATOM   1978 CL1  DCM   319      43.226  41.602  49.720  1.00  0.00          Cl
ATOM   1979 CL2  DCM   319      41.208  43.481  50.944  1.00  0.00          Cl
ATOM   1980  LP1 DCM   319      44.093  40.219  49.879  1.00  0.00           H
ATOM   1981  LP2 DCM   319      40.248  43.774  52.241  1.00  0.00           H
ATOM   1982  C   DCM   320      75.926  87.821  86.201  1.00  0.00           C
ATOM   1983  H1  DCM   320      75.880  88.394  87.152  1.00  0.00           H
ATOM   1984  H2  DCM   320      76.239  86.769  86.370  1.00  0.00           H
ATOM   1985 CL1  DCM   320      77.053  88.829  85.173  1.00  0.00          Cl
ATOM   1986 CL2  DCM   320      74.278  88.052  85.618  1.00  0.00          Cl
ATOM   1987  LP1 DCM   320      78.064  89.733  84.250  1.00  0.00           H
ATOM   1988  LP2 DCM   320      72.745  88.267  85.076  1.00  0.00           H
ATOM   1989  C   DCM   321      83.981  20.825  12.868  1.00  0.00           C
ATOM   1990  H1  DCM   321      84.423  19.965  13.415  1.00  0.00           H
ATOM   1991  H2  DCM   321      84.267  20.691  11.803  1.00  0.00           H
ATOM   1992 CL1  DCM   321      84.715  22.285  13.544  1.00  0.00          Cl
ATOM   1993 CL2  DCM   321      82.234  21.028  13.049  1.00  0.00          Cl
ATOM   1994  LP1 DCM   321      85.397  23.639  14.171  1.00  0.00           H
ATOM   1995  LP2 DCM   321      80.614  21.217  13.218  1.00  0.00           H
ATOM   1996  C   DCM   322      91.785  35.780  16.800  1.00  0.00           C
ATOM   1997  H1  DCM   322      91.948  35.664  15.707  1.00  0.00           H
ATOM   1998  H2  DCM   322      90.757  36.145  17.010  1.00  0.00           H
ATOM   1999 CL1  DCM   322      92.934  36.870  17.587  1.00  0.00          Cl
ATOM   2000 CL2  DCM   322      91.874  34.080  17.333  1.00  0.00          Cl
ATOM   2001  LP1 DCM   322      94.000  37.881  18.316  1.00  0.00           H
ATOM   2002  LP2 DCM   322      91.955  32.517  17.823  1.00  0.00           H
ATOM   2003  C   DCM   323      45.477  36.927  57.379  1.00  0.00           C
ATOM   2004  H1  DCM   323      45.028  36.000  56.962  1.00  0.00           H
ATOM   2005  H2  DCM   323      45.044  37.893  57.042  1.00  0.00           H
ATOM   2006 CL1  DCM   323      47.114  36.686  56.550  1.00  0.00          Cl
ATOM   2007 CL2  DCM   323      45.652  36.797  59.128  1.00  0.00          Cl
ATOM   2008  LP1 DCM   323      48.565  36.473  55.816  1.00  0.00           H
ATOM   2009  LP2 DCM   323      45.815  36.677  60.756  1.00  0.00           H
ATOM   2010  C   DCM   324      63.653  18.863  64.390  1.00  0.00           C
ATOM   2011  H1  DCM   324      64.730  18.597  64.442  1.00  0.00           H
ATOM   2012  H2  DCM   324      62.993  18.008  64.652  1.00  0.00           H
ATOM   2013 CL1  DCM   324      63.223  19.550  62.738  1.00  0.00          Cl
ATOM   2014 CL2  DCM   324      63.340  20.211  65.592  1.00  0.00          Cl
ATOM   2015  LP1 DCM   324      62.840  20.162  61.266  1.00  0.00           H
ATOM   2016  LP2 DCM   324      63.060  21.416  66.668  1.00  0.00           H
ATOM   2017  C   DCM   325      20.866  32.215  96.872  1.00  0.00           C
ATOM   2018  H1  DCM   325      20.468  32.325  95.841  1.00  0.00           H
ATOM   2019  H2  DCM   325      20.995  33.173  97.420  1.00  0.00           H
ATOM   2020 CL1  DCM   325      22.357  31.334  96.941  1.00  0.00          Cl
ATOM   2021 CL2  DCM   325      19.539  31.389  97.853  1.00  0.00          Cl
ATOM   2022  LP1 DCM   325      23.768  30.500  97.006  1.00  0.00           H
ATOM   2023  LP2 DCM   325      18.360  30.655  98.725  1.00  0.00           H
ATOM   2024  C   DCM   326      95.393  16.255  49.820  1.00  0.00           C
ATOM   2025  H1  DCM   326      96.353  16.665  49.439  1.00  0.00           H
ATOM   2026  H2  DCM   326      95.390  15.153  49.676  1.00  0.00           H
ATOM   2027 CL1  DCM   326      94.040  17.314  49.172  1.00  0.00          Cl
ATOM   2028 CL2  DCM   326      95.520  16.528  51.615  1.00  0.00          Cl
ATOM   2029  LP1 DCM   326      92.831  18.259  48.592  1.00  0.00           H
ATOM   2030  LP2 DCM   326      95.635  16.773  53.232  1.00  0.00           H
ATOM   2031  C   DCM   327      14.973   9.053  47.869  1.00  0.00           C
ATOM   2032  H1  DCM   327      15.246   8.086  48.344  1.00  0.00           H
ATOM   2033  H2  DCM   327      14.112   9.003  47.169  1.00  0.00           H
ATOM   2034 CL1  DCM   327      16.488   9.543  46.963  1.00  0.00          Cl
ATOM   2035 CL2  DCM   327      14.580  10.417  48.915  1.00  0.00          Cl
ATOM   2036  LP1 DCM   327      17.844   9.983  46.152  1.00  0.00           H
ATOM   2037  LP2 DCM   327      14.215  11.685  49.888  1.00  0.00           H
ATOM   2038  C   DCM   328      96.815  36.902  26.548  1.00  0.00           C
ATOM   2039  H1  DCM   328      95.941  36.374  26.985  1.00  0.00           H
ATOM   2040  H2  DCM   328      97.786  36.367  26.629  1.00  0.00           H
ATOM   2041 CL1  DCM   328      96.754  38.518  27.264  1.00  0.00          Cl
ATOM   2042 CL2  DCM   328      96.483  37.109  24.834  1.00  0.00          Cl
ATOM   2043  LP1 DCM   328      96.696  40.017  27.928  1.00  0.00           H
ATOM   2044  LP2 DCM   328      96.172  37.302  23.236  1.00  0.00           H
ATOM   2045  C   DCM   329       6.711  68.988  75.205  1.00  0.00           C
ATOM   2046  H1  DCM   329       5.996  68.208  74.867  1.00  0.00           H
ATOM   2047  H2  DCM   329       6.206  69.956  74.997  1.00  0.00           H
ATOM   2048 CL1  DCM   329       8.306  69.028  74.291  1.00  0.00          Cl
ATOM   2049 CL2  DCM   329       7.153  68.720  76.916  1.00  0.00          Cl
ATOM   2050  LP1 DCM   329       9.728  69.064  73.475  1.00  0.00           H
ATOM   2051  LP2 DCM   329       7.559  68.473  78.486  1.00  0.00           H
ATOM   2052  C   DCM   330      53.429  77.641  76.410  1.00  0.00           C
ATOM   2053  H1  DCM   330      54.041  77.229  77.240  1.00  0.00           H
ATOM   2054  H2  DCM   330      53.078  78.671  76.636  1.00  0.00           H
ATOM   2055 CL1  DCM   330      51.982  76.709  76.111  1.00  0.00          Cl
ATOM   2056 CL2  DCM   330      54.394  77.996  74.960  1.00  0.00          Cl
ATOM   2057  LP1 DCM   330      50.624  75.834  75.830  1.00  0.00           H
ATOM   2058  LP2 DCM   330      55.284  78.324  73.622  1.00  0.00           H
ATOM   2059  C   DCM   331      96.438  63.770  29.854  1.00  0.00           C
ATOM   2060  H1  DCM   331      95.360  63.624  30.081  1.00  0.00           H
ATOM   2061  H2  DCM   331      96.681  64.821  30.121  1.00  0.00           H
ATOM   2062 CL1  DCM   331      96.986  63.601  28.147  1.00  0.00          Cl
ATOM   2063 CL2  DCM   331      97.472  62.714  30.777  1.00  0.00          Cl
ATOM   2064  LP1 DCM   331      97.486  63.446  26.593  1.00  0.00           H
ATOM   2065  LP2 DCM   331      98.446  61.720  31.645  1.00  0.00           H
ATOM   2066  C   DCM   332      78.302  76.913  83.606  1.00  0.00           C
ATOM   2067  H1  DCM   332      77.969  76.444  84.556  1.00  0.00           H
ATOM   2068  H2  DCM   332      77.373  77.206  83.072  1.00  0.00           H
ATOM   2069 CL1  DCM   332      79.029  75.753  82.477  1.00  0.00          Cl
ATOM   2070 CL2  DCM   332      79.434  78.214  84.038  1.00  0.00          Cl
ATOM   2071  LP1 DCM   332      79.701  74.680  81.434  1.00  0.00           H
ATOM   2072  LP2 DCM   332      80.478  79.414  84.437  1.00  0.00           H
ATOM   2073  C   DCM   333      98.898  93.622  55.015  1.00  0.00           C
ATOM   2074  H1  DCM   333      98.545  93.114  54.092  1.00  0.00           H
ATOM   2075  H2  DCM   333      98.805  94.717  54.849  1.00  0.00           H
ATOM   2076 CL1  DCM   333     100.511  92.984  55.533  1.00  0.00          Cl
ATOM   2077 CL2  DCM   333      97.707  93.102  56.213  1.00  0.00          Cl
ATOM   2078  LP1 DCM   333     101.972  92.406  56.003  1.00  0.00           H
ATOM   2079  LP2 DCM   333      96.603  92.620  57.325  1.00  0.00           H
ATOM   2080  C   DCM   334      45.889  79.202  65.587  1.00  0.00           C
ATOM   2081  H1  DCM   334      44.873  79.651  65.556  1.00  0.00           H
ATOM   2082  H2  DCM   334      46.599  80.012  65.315  1.00  0.00           H
ATOM   2083 CL1  DCM   334      45.879  77.872  64.415  1.00  0.00          Cl
ATOM   2084 CL2  DCM   334      46.329  78.597  67.147  1.00  0.00          Cl
ATOM   2085  LP1 DCM   334      45.869  76.642  63.331  1.00  0.00           H
ATOM   2086  LP2 DCM   334      46.746  78.023  68.625  1.00  0.00           H
ATOM   2087  C   DCM   335      32.388  69.234  33.731  1.00  0.00           C
ATOM   2088  H1  DCM   335      32.753  68.338  33.186  1.00  0.00           H
ATOM   2089  H2  DCM   335      33.022  70.112  33.481  1.00  0.00           H
ATOM   2090 CL1  DCM   335      32.383  69.114  35.502  1.00  0.00          Cl
ATOM   2091 CL2  DCM   335      30.621  69.479  33.245  1.00  0.00          Cl
ATOM   2092  LP1 DCM   335      32.378  69.004  37.139  1.00  0.00           H
ATOM   2093  LP2 DCM   335      29.054  69.696  32.813  1.00  0.00           H
ATOM   2094  C   DCM   336      79.072  88.767  52.402  1.00  0.00           C
ATOM   2095  H1  DCM   336      78.240  88.030  52.385  1.00  0.00           H
ATOM   2096  H2  DCM   336      79.787  88.591  51.570  1.00  0.00           H
ATOM   2097 CL1  DCM   336      80.050  88.539  53.854  1.00  0.00          Cl
ATOM   2098 CL2  DCM   336      78.457  90.468  52.318  1.00  0.00          Cl
ATOM   2099  LP1 DCM   336      80.959  88.328  55.202  1.00  0.00           H
ATOM   2100  LP2 DCM   336      77.900  92.009  52.242  1.00  0.00           H
ATOM   2101  C   DCM   337       2.837   3.590  33.368  1.00  0.00           C
ATOM   2102  H1  DCM   337       3.202   4.632  33.491  1.00  0.00           H
ATOM   2103  H2  DCM   337       3.566   2.854  33.772  1.00  0.00           H
ATOM   2104 CL1  DCM   337       2.991   3.355  31.651  1.00  0.00          Cl
ATOM   2105 CL2  DCM   337       1.120   3.331  33.880  1.00  0.00          Cl
ATOM   2106  LP1 DCM   337       3.136   3.134  30.033  1.00  0.00           H
ATOM   2107  LP2 DCM   337      -0.436   3.096  34.345  1.00  0.00           H
ATOM   2108  C   DCM   338      62.999  18.677   4.495  1.00  0.00           C
ATOM   2109  H1  DCM   338      63.030  17.576   4.354  1.00  0.00           H
ATOM   2110  H2  DCM   338      64.009  19.140   4.505  1.00  0.00           H
ATOM   2111 CL1  DCM   338      61.959  19.052   6.008  1.00  0.00          Cl
ATOM   2112 CL2  DCM   338      62.203  19.329   3.034  1.00  0.00          Cl
ATOM   2113  LP1 DCM   338      61.048  19.380   7.331  1.00  0.00           H
ATOM   2114  LP2 DCM   338      61.472  19.927   1.693  1.00  0.00           H
ATOM   2115  C   DCM   339       0.398  61.519  31.620  1.00  0.00           C
ATOM   2116  H1  DCM   339       0.403  62.079  32.580  1.00  0.00           H
ATOM   2117  H2  DCM   339       0.072  62.144  30.761  1.00  0.00           H
ATOM   2118 CL1  DCM   339      -0.647  60.153  31.957  1.00  0.00          Cl
ATOM   2119 CL2  DCM   339       2.096  60.968  31.376  1.00  0.00          Cl
ATOM   2120  LP1 DCM   339      -1.625  58.875  32.273  1.00  0.00           H
ATOM   2121  LP2 DCM   339       3.642  60.466  31.155  1.00  0.00           H
ATOM   2122  C   DCM   340      53.593  10.212   2.268  1.00  0.00           C
ATOM   2123  H1  DCM   340      54.583  10.176   2.772  1.00  0.00           H
ATOM   2124  H2  DCM   340      53.786   9.542   1.403  1.00  0.00           H
ATOM   2125 CL1  DCM   340      53.102  11.827   1.797  1.00  0.00          Cl
ATOM   2126 CL2  DCM   340      52.460   9.599   3.532  1.00  0.00          Cl
ATOM   2127  LP1 DCM   340      52.641  13.338   1.356  1.00  0.00           H
ATOM   2128  LP2 DCM   340      51.430   9.043   4.681  1.00  0.00           H
ATOM   2129  C   DCM   341      40.664  15.695  69.973  1.00  0.00           C
ATOM   2130  H1  DCM   341      39.965  15.484  69.136  1.00  0.00           H
ATOM   2131  H2  DCM   341      41.750  15.651  69.741  1.00  0.00           H
ATOM   2132 CL1  DCM   341      40.149  14.789  71.369  1.00  0.00          Cl
ATOM   2133 CL2  DCM   341      40.401  17.385  70.251  1.00  0.00          Cl
ATOM   2134  LP1 DCM   341      39.665  13.935  72.683  1.00  0.00           H
ATOM   2135  LP2 DCM   341      40.152  18.985  70.514  1.00  0.00           H
ATOM   2136  C   DCM   342      57.555  26.877  33.470  1.00  0.00           C
ATOM   2137  H1  DCM   342      57.518  25.939  34.063  1.00  0.00           H
ATOM   2138  H2  DCM   342      57.051  26.775  32.484  1.00  0.00           H
ATOM   2139 CL1  DCM   342      59.245  27.427  33.255  1.00  0.00          Cl
ATOM   2140 CL2  DCM   342      56.639  28.177  34.387  1.00  0.00          Cl
ATOM   2141  LP1 DCM   342      60.793  27.932  33.059  1.00  0.00           H
ATOM   2142  LP2 DCM   342      55.822  29.338  35.207  1.00  0.00           H
ATOM   2143  C   DCM   343      87.583  34.900   0.396  1.00  0.00           C
ATOM   2144  H1  DCM   343      88.661  35.152   0.490  1.00  0.00           H
ATOM   2145  H2  DCM   343      87.610  33.893  -0.073  1.00  0.00           H
ATOM   2146 CL1  DCM   343      86.558  36.082  -0.525  1.00  0.00          Cl
ATOM   2147 CL2  DCM   343      86.959  34.761   2.015  1.00  0.00          Cl
ATOM   2148  LP1 DCM   343      85.632  37.149  -1.357  1.00  0.00           H
ATOM   2149  LP2 DCM   343      86.371  34.631   3.541  1.00  0.00           H
ATOM   2150  C   DCM   344      92.033  93.215  36.640  1.00  0.00           C
ATOM   2151  H1  DCM   344      91.991  92.647  37.594  1.00  0.00           H
ATOM   2152  H2  DCM   344      91.513  92.700  35.803  1.00  0.00           H
ATOM   2153 CL1  DCM   344      93.757  93.366  36.073  1.00  0.00          Cl
ATOM   2154 CL2  DCM   344      91.327  94.817  36.906  1.00  0.00          Cl
ATOM   2155  LP1 DCM   344      95.309  93.502  35.563  1.00  0.00           H
ATOM   2156  LP2 DCM   344      90.674  96.301  37.153  1.00  0.00           H
ATOM   2157  C   DCM   345      87.670  15.816  18.325  1.00  0.00           C
ATOM   2158  H1  DCM   345      88.019  16.773  18.767  1.00  0.00           H
ATOM   2159  H2  DCM   345      86.766  15.409  18.826  1.00  0.00           H
ATOM   2160 CL1  DCM   345      89.046  14.715  18.303  1.00  0.00          Cl
ATOM   2161 CL2  DCM   345      87.211  16.308  16.658  1.00  0.00          Cl
ATOM   2162  LP1 DCM   345      90.327  13.690  18.283  1.00  0.00           H
ATOM   2163  LP2 DCM   345      86.792  16.757  15.137  1.00  0.00           H
ATOM   2164  C   DCM   346      22.287  30.574  14.060  1.00  0.00           C
ATOM   2165  H1  DCM   346      21.610  30.061  13.345  1.00  0.00           H
ATOM   2166  H2  DCM   346      22.199  31.647  13.786  1.00  0.00           H
ATOM   2167 CL1  DCM   346      23.987  30.229  13.844  1.00  0.00          Cl
ATOM   2168 CL2  DCM   346      21.682  30.369  15.750  1.00  0.00          Cl
ATOM   2169  LP1 DCM   346      25.582  29.904  13.642  1.00  0.00           H
ATOM   2170  LP2 DCM   346      21.132  30.184  17.284  1.00  0.00           H
ATOM   2171  C   DCM   347      26.627  41.936  12.203  1.00  0.00           C
ATOM   2172  H1  DCM   347      27.582  41.411  11.985  1.00  0.00           H
ATOM   2173  H2  DCM   347      26.119  41.923  11.215  1.00  0.00           H
ATOM   2174 CL1  DCM   347      26.887  43.586  12.763  1.00  0.00          Cl
ATOM   2175 CL2  DCM   347      25.681  41.013  13.446  1.00  0.00          Cl
ATOM   2176  LP1 DCM   347      27.130  45.121  13.285  1.00  0.00           H
ATOM   2177  LP2 DCM   347      24.825  40.179  14.569  1.00  0.00           H
ATOM   2178  C   DCM   348      93.431  56.684  82.534  1.00  0.00           C
ATOM   2179  H1  DCM   348      94.539  56.639  82.598  1.00  0.00           H
ATOM   2180  H2  DCM   348      93.034  57.717  82.438  1.00  0.00           H
ATOM   2181 CL1  DCM   348      92.738  56.120  84.017  1.00  0.00          Cl
ATOM   2182 CL2  DCM   348      92.630  55.856  81.245  1.00  0.00          Cl
ATOM   2183  LP1 DCM   348      92.081  55.586  85.422  1.00  0.00           H
ATOM   2184  LP2 DCM   348      91.870  55.071  80.022  1.00  0.00           H
ATOM   2185  C   DCM   349      54.899  42.131  32.444  1.00  0.00           C
ATOM   2186  H1  DCM   349      55.316  42.983  33.022  1.00  0.00           H
ATOM   2187  H2  DCM   349      55.144  41.181  32.967  1.00  0.00           H
ATOM   2188 CL1  DCM   349      55.784  42.157  30.860  1.00  0.00          Cl
ATOM   2189 CL2  DCM   349      53.141  42.329  32.250  1.00  0.00          Cl
ATOM   2190  LP1 DCM   349      56.583  42.181  29.429  1.00  0.00           H
ATOM   2191  LP2 DCM   349      51.521  42.511  32.071  1.00  0.00           H
ATOM   2192  C   DCM   350       5.741  12.168  72.293  1.00  0.00           C
ATOM   2193  H1  DCM   350       6.683  11.583  72.228  1.00  0.00           H
ATOM   2194  H2  DCM   350       5.485  12.561  73.300  1.00  0.00           H
ATOM   2195 CL1  DCM   350       4.313  11.118  71.761  1.00  0.00          Cl
ATOM   2196 CL2  DCM   350       5.787  13.494  71.214  1.00  0.00          Cl
ATOM   2197  LP1 DCM   350       3.048  10.186  71.290  1.00  0.00           H
ATOM   2198  LP2 DCM   350       5.831  14.765  70.179  1.00  0.00           H
ATOM   2199  C   DCM   351      31.187  84.146  62.067  1.00  0.00           C
ATOM   2200  H1  DCM   351      30.244  84.731  62.029  1.00  0.00           H
ATOM   2201  H2  DCM   351      31.247  83.370  62.860  1.00  0.00           H
ATOM   2202 CL1  DCM   351      32.551  85.314  62.239  1.00  0.00          Cl
ATOM   2203 CL2  DCM   351      31.476  83.331  60.553  1.00  0.00          Cl
ATOM   2204  LP1 DCM   351      33.791  86.376  62.394  1.00  0.00           H
ATOM   2205  LP2 DCM   351      31.748  82.564  59.129  1.00  0.00           H
ATOM   2206  C   DCM   352      86.436  14.899  61.616  1.00  0.00           C
ATOM   2207  H1  DCM   352      87.314  14.968  60.938  1.00  0.00           H
ATOM   2208  H2  DCM   352      86.895  14.457  62.526  1.00  0.00           H
ATOM   2209 CL1  DCM   352      85.301  13.623  61.064  1.00  0.00          Cl
ATOM   2210 CL2  DCM   352      85.730  16.537  61.766  1.00  0.00          Cl
ATOM   2211  LP1 DCM   352      84.263  12.457  60.561  1.00  0.00           H
ATOM   2212  LP2 DCM   352      85.082  18.038  61.904  1.00  0.00           H
ATOM   2213  C   DCM   353      67.047  27.354  41.610  1.00  0.00           C
ATOM   2214  H1  DCM   353      67.710  28.149  41.207  1.00  0.00           H
ATOM   2215  H2  DCM   353      67.093  26.375  41.086  1.00  0.00           H
ATOM   2216 CL1  DCM   353      65.399  27.897  41.677  1.00  0.00          Cl
ATOM   2217 CL2  DCM   353      67.625  26.902  43.297  1.00  0.00          Cl
ATOM   2218  LP1 DCM   353      63.842  28.410  41.741  1.00  0.00           H
ATOM   2219  LP2 DCM   353      68.140  26.499  44.801  1.00  0.00           H
ATOM   2220  C   DCM   354      48.920  78.225  13.912  1.00  0.00           C
ATOM   2221  H1  DCM   354      49.299  77.239  14.256  1.00  0.00           H
ATOM   2222  H2  DCM   354      49.288  78.484  12.897  1.00  0.00           H
ATOM   2223 CL1  DCM   354      49.512  79.350  15.206  1.00  0.00          Cl
ATOM   2224 CL2  DCM   354      47.086  78.175  13.927  1.00  0.00          Cl
ATOM   2225  LP1 DCM   354      50.047  80.368  16.376  1.00  0.00           H
ATOM   2226  LP2 DCM   354      45.447  78.130  13.939  1.00  0.00           H
ATOM   2227  C   DCM   355       6.916  89.257  89.650  1.00  0.00           C
ATOM   2228  H1  DCM   355       7.547  90.028  90.143  1.00  0.00           H
ATOM   2229  H2  DCM   355       6.603  89.605  88.642  1.00  0.00           H
ATOM   2230 CL1  DCM   355       5.586  88.905  90.824  1.00  0.00          Cl
ATOM   2231 CL2  DCM   355       7.919  87.747  89.500  1.00  0.00          Cl
ATOM   2232  LP1 DCM   355       4.380  88.585  91.888  1.00  0.00           H
ATOM   2233  LP2 DCM   355       8.823  86.385  89.364  1.00  0.00           H
ATOM   2234  C   DCM   356      39.951  26.581  83.324  1.00  0.00           C
ATOM   2235  H1  DCM   356      40.488  25.614  83.228  1.00  0.00           H
ATOM   2236  H2  DCM   356      40.107  27.164  82.390  1.00  0.00           H
ATOM   2237 CL1  DCM   356      40.769  27.553  84.589  1.00  0.00          Cl
ATOM   2238 CL2  DCM   356      38.210  26.456  83.722  1.00  0.00          Cl
ATOM   2239  LP1 DCM   356      41.517  28.442  85.746  1.00  0.00           H
ATOM   2240  LP2 DCM   356      36.616  26.342  84.088  1.00  0.00           H
ATOM   2241  C   DCM   357      98.769  89.429  54.343  1.00  0.00           C
ATOM   2242  H1  DCM   357      98.321  90.432  54.504  1.00  0.00           H
ATOM   2243  H2  DCM   357      99.094  89.456  53.280  1.00  0.00           H
ATOM   2244 CL1  DCM   357      97.799  87.924  54.415  1.00  0.00          Cl
ATOM   2245 CL2  DCM   357     100.086  89.348  55.681  1.00  0.00          Cl
ATOM   2246  LP1 DCM   357      96.911  86.547  54.481  1.00  0.00           H
ATOM   2247  LP2 DCM   357     101.236  89.277  56.849  1.00  0.00           H
ATOM   2248  C   DCM   358      18.681  80.019  80.630  1.00  0.00           C
ATOM   2249  H1  DCM   358      19.105  79.415  79.798  1.00  0.00           H
ATOM   2250  H2  DCM   358      19.126  81.028  80.494  1.00  0.00           H
ATOM   2251 CL1  DCM   358      19.130  79.294  82.157  1.00  0.00          Cl
ATOM   2252 CL2  DCM   358      16.915  80.045  80.383  1.00  0.00          Cl
ATOM   2253  LP1 DCM   358      19.551  78.615  83.589  1.00  0.00           H
ATOM   2254  LP2 DCM   358      15.291  80.069  80.157  1.00  0.00           H
ATOM   2255  C   DCM   359      29.360  88.593  55.461  1.00  0.00           C
ATOM   2256  H1  DCM   359      29.176  87.549  55.793  1.00  0.00           H
ATOM   2257  H2  DCM   359      28.597  89.392  55.582  1.00  0.00           H
ATOM   2258 CL1  DCM   359      29.542  88.342  53.656  1.00  0.00          Cl
ATOM   2259 CL2  DCM   359      30.723  89.281  56.400  1.00  0.00          Cl
ATOM   2260  LP1 DCM   359      29.705  88.118  52.039  1.00  0.00           H
ATOM   2261  LP2 DCM   359      31.970  89.910  57.260  1.00  0.00           H
ATOM   2262  C   DCM   360      53.742  19.195   7.354  1.00  0.00           C
ATOM   2263  H1  DCM   360      54.286  19.995   6.808  1.00  0.00           H
ATOM   2264  H2  DCM   360      53.425  19.463   8.385  1.00  0.00           H
ATOM   2265 CL1  DCM   360      54.728  17.639   7.493  1.00  0.00          Cl
ATOM   2266 CL2  DCM   360      52.229  18.762   6.516  1.00  0.00          Cl
ATOM   2267  LP1 DCM   360      55.603  16.258   7.617  1.00  0.00           H
ATOM   2268  LP2 DCM   360      50.837  18.364   5.746  1.00  0.00           H
ATOM   2269  C   DCM   361      39.897  81.352  97.689  1.00  0.00           C
ATOM   2270  H1  DCM   361      39.515  80.336  97.924  1.00  0.00           H
ATOM   2271  H2  DCM   361      40.868  81.543  98.195  1.00  0.00           H
ATOM   2272 CL1  DCM   361      38.778  82.604  98.370  1.00  0.00          Cl
ATOM   2273 CL2  DCM   361      40.102  81.602  95.924  1.00  0.00          Cl
ATOM   2274  LP1 DCM   361      37.764  83.736  98.987  1.00  0.00           H
ATOM   2275  LP2 DCM   361      40.289  81.830  94.311  1.00  0.00           H
ATOM   2276  C   DCM   362      95.767  19.964  82.541  1.00  0.00           C
ATOM   2277  H1  DCM   362      96.792  20.327  82.314  1.00  0.00           H
ATOM   2278  H2  DCM   362      95.125  20.273  81.688  1.00  0.00           H
ATOM   2279 CL1  DCM   362      95.364  20.757  84.087  1.00  0.00          Cl
ATOM   2280 CL2  DCM   362      95.856  18.207  82.740  1.00  0.00          Cl
ATOM   2281  LP1 DCM   362      94.994  21.487  85.508  1.00  0.00           H
ATOM   2282  LP2 DCM   362      95.939  16.579  82.924  1.00  0.00           H
ATOM   2283  C   DCM   363       0.732  45.388  28.649  1.00  0.00           C
ATOM   2284  H1  DCM   363       1.259  46.300  29.001  1.00  0.00           H
ATOM   2285  H2  DCM   363       1.375  44.790  27.969  1.00  0.00           H
ATOM   2286 CL1  DCM   363      -0.783  45.705  27.825  1.00  0.00          Cl
ATOM   2287 CL2  DCM   363       0.412  44.309  30.053  1.00  0.00          Cl
ATOM   2288  LP1 DCM   363      -2.200  46.001  27.054  1.00  0.00           H
ATOM   2289  LP2 DCM   363       0.120  43.325  31.332  1.00  0.00           H
ATOM   2290  C   DCM   364      96.019  68.726  91.656  1.00  0.00           C
ATOM   2291  H1  DCM   364      96.943  69.215  91.279  1.00  0.00           H
ATOM   2292  H2  DCM   364      95.230  68.493  90.910  1.00  0.00           H
ATOM   2293 CL1  DCM   364      95.119  70.003  92.701  1.00  0.00          Cl
ATOM   2294 CL2  DCM   364      96.511  67.252  92.643  1.00  0.00          Cl
ATOM   2295  LP1 DCM   364      94.334  71.117  93.612  1.00  0.00           H
ATOM   2296  LP2 DCM   364      96.950  65.939  93.523  1.00  0.00           H
ATOM   2297  C   DCM   365      71.356  58.046  28.862  1.00  0.00           C
ATOM   2298  H1  DCM   365      71.442  58.982  28.270  1.00  0.00           H
ATOM   2299  H2  DCM   365      72.345  57.992  29.365  1.00  0.00           H
ATOM   2300 CL1  DCM   365      71.079  56.710  27.776  1.00  0.00          Cl
ATOM   2301 CL2  DCM   365      70.027  58.039  30.033  1.00  0.00          Cl
ATOM   2302  LP1 DCM   365      70.818  55.454  26.755  1.00  0.00           H
ATOM   2303  LP2 DCM   365      68.797  58.033  31.118  1.00  0.00           H
ATOM   2304  C   DCM   366       8.385  72.309   1.197  1.00  0.00           C
ATOM   2305  H1  DCM   366       8.123  72.509   0.136  1.00  0.00           H
ATOM   2306  H2  DCM   366       8.791  73.125   1.833  1.00  0.00           H
ATOM   2307 CL1  DCM   366       9.852  71.237   1.038  1.00  0.00          Cl
ATOM   2308 CL2  DCM   366       7.108  71.457   2.141  1.00  0.00          Cl
ATOM   2309  LP1 DCM   366      11.171  70.273   0.895  1.00  0.00           H
ATOM   2310  LP2 DCM   366       5.946  70.682   3.000  1.00  0.00           H
ATOM   2311  C   DCM   367      90.609  98.927  25.576  1.00  0.00           C
ATOM   2312  H1  DCM   367      89.827  98.406  26.168  1.00  0.00           H
ATOM   2313  H2  DCM   367      91.368  99.104  26.367  1.00  0.00           H
ATOM   2314 CL1  DCM   367      90.177 100.509  24.898  1.00  0.00          Cl
ATOM   2315 CL2  DCM   367      91.275  97.977  24.309  1.00  0.00          Cl
ATOM   2316  LP1 DCM   367      89.777 101.971  24.272  1.00  0.00           H
ATOM   2317  LP2 DCM   367      91.911  97.071  23.100  1.00  0.00           H
ATOM   2318  C   DCM   368      59.286   1.683  26.370  1.00  0.00           C
ATOM   2319  H1  DCM   368      58.438   0.965  26.364  1.00  0.00           H
ATOM   2320  H2  DCM   368      59.925   1.468  25.487  1.00  0.00           H
ATOM   2321 CL1  DCM   368      60.331   1.364  27.771  1.00  0.00          Cl
ATOM   2322 CL2  DCM   368      58.792   3.433  26.376  1.00  0.00          Cl
ATOM   2323  LP1 DCM   368      61.297   1.069  29.063  1.00  0.00           H
ATOM   2324  LP2 DCM   368      58.347   5.011  26.381  1.00  0.00           H
ATOM   2325  C   DCM   369      57.061  72.968  90.948  1.00  0.00           C
ATOM   2326  H1  DCM   369      57.960  72.409  91.285  1.00  0.00           H
ATOM   2327  H2  DCM   369      56.799  72.598  89.934  1.00  0.00           H
ATOM   2328 CL1  DCM   369      57.279  74.762  91.046  1.00  0.00          Cl
ATOM   2329 CL2  DCM   369      55.830  72.575  92.181  1.00  0.00          Cl
ATOM   2330  LP1 DCM   369      57.476  76.388  91.136  1.00  0.00           H
ATOM   2331  LP2 DCM   369      54.699  72.215  93.314  1.00  0.00           H
ATOM   2332  C   DCM   370      64.204  49.554  19.135  1.00  0.00           C
ATOM   2333  H1  DCM   370      64.257  50.387  19.868  1.00  0.00           H
ATOM   2334  H2  DCM   370      64.122  48.554  19.611  1.00  0.00           H
ATOM   2335 CL1  DCM   370      65.649  49.641  18.152  1.00  0.00          Cl
ATOM   2336 CL2  DCM   370      62.699  49.877  18.130  1.00  0.00          Cl
ATOM   2337  LP1 DCM   370      67.004  49.724  17.231  1.00  0.00           H
ATOM   2338  LP2 DCM   370      61.356  50.165  17.234  1.00  0.00           H
ATOM   2339  C   DCM   371      58.892  54.991 100.107  1.00  0.00           C
ATOM   2340  H1  DCM   371      58.023  55.273 100.739  1.00  0.00           H
ATOM   2341  H2  DCM   371      58.764  55.249  99.034  1.00  0.00           H
ATOM   2342 CL1  DCM   371      59.211  53.221 100.269  1.00  0.00          Cl
ATOM   2343 CL2  DCM   371      60.356  55.830 100.594  1.00  0.00          Cl
ATOM   2344  LP1 DCM   371      59.500  51.613 100.416  1.00  0.00           H
ATOM   2345  LP2 DCM   371      61.723  56.613 101.048  1.00  0.00           H
ATOM   2346  C   DCM   372      51.099  41.972  92.983  1.00  0.00           C
ATOM   2347  H1  DCM   372      51.198  41.179  92.211  1.00  0.00           H
ATOM   2348  H2  DCM   372      51.509  41.470  93.885  1.00  0.00           H
ATOM   2349 CL1  DCM   372      49.482  42.505  93.241  1.00  0.00          Cl
ATOM   2350 CL2  DCM   372      52.190  43.284  92.431  1.00  0.00          Cl
ATOM   2351  LP1 DCM   372      47.942  43.013  93.487  1.00  0.00           H
ATOM   2352  LP2 DCM   372      53.188  44.484  91.926  1.00  0.00           H
ATOM   2353  C   DCM   373     100.475  77.286  39.194  1.00  0.00           C
ATOM   2354  H1  DCM   373      99.912  77.515  40.124  1.00  0.00           H
ATOM   2355  H2  DCM   373      99.959  76.608  38.481  1.00  0.00           H
ATOM   2356 CL1  DCM   373     101.993  76.479  39.778  1.00  0.00          Cl
ATOM   2357 CL2  DCM   373     100.804  78.934  38.404  1.00  0.00          Cl
ATOM   2358  LP1 DCM   373     103.365  75.751  40.305  1.00  0.00           H
ATOM   2359  LP2 DCM   373     101.094  80.389  37.706  1.00  0.00           H
ATOM   2360  C   DCM   374      56.651  41.049  54.614  1.00  0.00           C
ATOM   2361  H1  DCM   374      56.830  40.049  55.064  1.00  0.00           H
ATOM   2362  H2  DCM   374      56.273  40.882  53.582  1.00  0.00           H
ATOM   2363 CL1  DCM   374      58.213  41.909  54.607  1.00  0.00          Cl
ATOM   2364 CL2  DCM   374      55.378  42.028  55.537  1.00  0.00          Cl
ATOM   2365  LP1 DCM   374      59.650  42.700  54.600  1.00  0.00           H
ATOM   2366  LP2 DCM   374      54.251  42.895  56.355  1.00  0.00           H
ATOM   2367  C   DCM   375      51.075  85.373  23.053  1.00  0.00           C
ATOM   2368  H1  DCM   375      51.507  86.388  22.919  1.00  0.00           H
ATOM   2369  H2  DCM   375      51.997  84.764  23.163  1.00  0.00           H
ATOM   2370 CL1  DCM   375      50.195  84.619  21.696  1.00  0.00          Cl
ATOM   2371 CL2  DCM   375      50.161  85.326  24.521  1.00  0.00          Cl
ATOM   2372  LP1 DCM   375      49.386  83.926  20.449  1.00  0.00           H
ATOM   2373  LP2 DCM   375      49.295  85.281  25.913  1.00  0.00           H
ATOM   2374  C   DCM   376      17.291  55.189  10.727  1.00  0.00           C
ATOM   2375  H1  DCM   376      17.264  56.296  10.819  1.00  0.00           H
ATOM   2376  H2  DCM   376      18.058  54.663  11.335  1.00  0.00           H
ATOM   2377 CL1  DCM   376      17.938  54.794   9.116  1.00  0.00          Cl
ATOM   2378 CL2  DCM   376      15.671  54.430  11.005  1.00  0.00          Cl
ATOM   2379  LP1 DCM   376      18.533  54.431   7.632  1.00  0.00           H
ATOM   2380  LP2 DCM   376      14.204  53.742  11.257  1.00  0.00           H
ATOM   2381  C   DCM   377      77.001   0.396  14.950  1.00  0.00           C
ATOM   2382  H1  DCM   377      77.162  -0.701  14.889  1.00  0.00           H
ATOM   2383  H2  DCM   377      76.270   0.731  15.717  1.00  0.00           H
ATOM   2384 CL1  DCM   377      76.613   0.905  13.263  1.00  0.00          Cl
ATOM   2385 CL2  DCM   377      78.627   1.019  15.454  1.00  0.00          Cl
ATOM   2386  LP1 DCM   377      76.260   1.367  11.729  1.00  0.00           H
ATOM   2387  LP2 DCM   377      80.099   1.582  15.910  1.00  0.00           H
ATOM   2388  C   DCM   378      68.830  22.468  25.842  1.00  0.00           C
ATOM   2389  H1  DCM   378      69.679  22.527  26.557  1.00  0.00           H
ATOM   2390  H2  DCM   378      68.439  21.428  25.859  1.00  0.00           H
ATOM   2391 CL1  DCM   378      69.510  22.570  24.169  1.00  0.00          Cl
ATOM   2392 CL2  DCM   378      67.799  23.854  26.087  1.00  0.00          Cl
ATOM   2393  LP1 DCM   378      70.127  22.661  22.652  1.00  0.00           H
ATOM   2394  LP2 DCM   378      66.830  25.156  26.317  1.00  0.00           H
ATOM   2395  C   DCM   379      70.288  83.849   3.608  1.00  0.00           C
ATOM   2396  H1  DCM   379      70.340  84.783   3.007  1.00  0.00           H
ATOM   2397  H2  DCM   379      71.220  83.641   4.176  1.00  0.00           H
ATOM   2398 CL1  DCM   379      70.150  82.531   2.474  1.00  0.00          Cl
ATOM   2399 CL2  DCM   379      68.895  83.637   4.734  1.00  0.00          Cl
ATOM   2400  LP1 DCM   379      70.021  81.290   1.409  1.00  0.00           H
ATOM   2401  LP2 DCM   379      67.628  83.444   5.757  1.00  0.00           H
ATOM   2402  C   DCM   380      91.991  69.189  12.576  1.00  0.00           C
ATOM   2403  H1  DCM   380      92.200  69.036  13.657  1.00  0.00           H
ATOM   2404  H2  DCM   380      91.108  68.671  12.145  1.00  0.00           H
ATOM   2405 CL1  DCM   380      93.366  68.827  11.557  1.00  0.00          Cl
ATOM   2406 CL2  DCM   380      91.589  70.833  12.375  1.00  0.00          Cl
ATOM   2407  LP1 DCM   380      94.655  68.487  10.601  1.00  0.00           H
ATOM   2408  LP2 DCM   380      91.203  72.415  12.181  1.00  0.00           H
ATOM   2409  C   DCM   381      53.237  49.487  18.596  1.00  0.00           C
ATOM   2410  H1  DCM   381      54.101  50.140  18.843  1.00  0.00           H
ATOM   2411  H2  DCM   381      53.604  48.464  18.364  1.00  0.00           H
ATOM   2412 CL1  DCM   381      52.346  50.160  17.197  1.00  0.00          Cl
ATOM   2413 CL2  DCM   381      52.090  49.182  19.933  1.00  0.00          Cl
ATOM   2414  LP1 DCM   381      51.529  50.776  15.915  1.00  0.00           H
ATOM   2415  LP2 DCM   381      51.038  48.902  21.160  1.00  0.00           H
ATOM   2416  C   DCM   382      29.193  74.926  79.055  1.00  0.00           C
ATOM   2417  H1  DCM   382      28.715  75.734  78.460  1.00  0.00           H
ATOM   2418  H2  DCM   382      30.243  75.191  79.301  1.00  0.00           H
ATOM   2419 CL1  DCM   382      28.989  73.419  78.054  1.00  0.00          Cl
ATOM   2420 CL2  DCM   382      28.362  74.784  80.619  1.00  0.00          Cl
ATOM   2421  LP1 DCM   382      28.804  72.062  77.152  1.00  0.00           H
ATOM   2422  LP2 DCM   382      27.595  74.654  82.063  1.00  0.00           H
ATOM   2423  C   DCM   383      61.843  57.313  35.554  1.00  0.00           C
ATOM   2424  H1  DCM   383      61.795  56.668  36.457  1.00  0.00           H
ATOM   2425  H2  DCM   383      61.083  57.025  34.797  1.00  0.00           H
ATOM   2426 CL1  DCM   383      63.418  57.034  34.751  1.00  0.00          Cl
ATOM   2427 CL2  DCM   383      61.745  58.942  36.171  1.00  0.00          Cl
ATOM   2428  LP1 DCM   383      64.862  56.778  34.016  1.00  0.00           H
ATOM   2429  LP2 DCM   383      61.653  60.473  36.752  1.00  0.00           H
ATOM   2430  C   DCM   384      32.331  50.203  91.827  1.00  0.00           C
ATOM   2431  H1  DCM   384      32.395  50.627  90.802  1.00  0.00           H
ATOM   2432  H2  DCM   384      31.532  49.432  91.870  1.00  0.00           H
ATOM   2433 CL1  DCM   384      31.727  51.566  92.886  1.00  0.00          Cl
ATOM   2434 CL2  DCM   384      33.936  49.684  92.355  1.00  0.00          Cl
ATOM   2435  LP1 DCM   384      31.186  52.788  93.836  1.00  0.00           H
ATOM   2436  LP2 DCM   384      35.425  49.203  92.845  1.00  0.00           H
ATOM   2437  C   DCM   385      22.911  64.239  26.973  1.00  0.00           C
ATOM   2438  H1  DCM   385      22.130  63.805  27.633  1.00  0.00           H
ATOM   2439  H2  DCM   385      23.320  63.413  26.353  1.00  0.00           H
ATOM   2440 CL1  DCM   385      24.195  64.947  27.983  1.00  0.00          Cl
ATOM   2441 CL2  DCM   385      22.413  65.565  25.923  1.00  0.00          Cl
ATOM   2442  LP1 DCM   385      25.377  65.599  28.913  1.00  0.00           H
ATOM   2443  LP2 DCM   385      21.949  66.799  24.947  1.00  0.00           H
ATOM   2444  C   DCM   386      88.530   0.708  19.152  1.00  0.00           C
ATOM   2445  H1  DCM   386      89.599   0.634  19.446  1.00  0.00           H
ATOM   2446  H2  DCM   386      88.394   0.632  18.052  1.00  0.00           H
ATOM   2447 CL1  DCM   386      87.984   2.244  19.760  1.00  0.00          Cl
ATOM   2448 CL2  DCM   386      87.568  -0.620  19.943  1.00  0.00          Cl
ATOM   2449  LP1 DCM   386      87.468   3.692  20.332  1.00  0.00           H
ATOM   2450  LP2 DCM   386      86.702  -1.817  20.655  1.00  0.00           H
ATOM   2451  C   DCM   387      76.487  83.211  24.381  1.00  0.00           C
ATOM   2452  H1  DCM   387      75.991  82.252  24.119  1.00  0.00           H
ATOM   2453  H2  DCM   387      77.463  82.917  24.823  1.00  0.00           H
ATOM   2454 CL1  DCM   387      75.479  84.086  25.653  1.00  0.00          Cl
ATOM   2455 CL2  DCM   387      76.786  84.474  23.087  1.00  0.00          Cl
ATOM   2456  LP1 DCM   387      74.583  84.865  26.784  1.00  0.00           H
ATOM   2457  LP2 DCM   387      77.054  85.605  21.930  1.00  0.00           H
ATOM   2458  C   DCM   388      88.395   8.996   2.419  1.00  0.00           C
ATOM   2459  H1  DCM   388      88.646   9.869   1.779  1.00  0.00           H
ATOM   2460  H2  DCM   388      88.561   9.237   3.491  1.00  0.00           H
ATOM   2461 CL1  DCM   388      89.517   7.775   1.835  1.00  0.00          Cl
ATOM   2462 CL2  DCM   388      86.672   8.547   2.303  1.00  0.00          Cl
ATOM   2463  LP1 DCM   388      90.563   6.635   1.291  1.00  0.00           H
ATOM   2464  LP2 DCM   388      85.089   8.134   2.197  1.00  0.00           H
ATOM   2465  C   DCM   389       6.827  69.330   6.228  1.00  0.00           C
ATOM   2466  H1  DCM   389       5.731  69.328   6.046  1.00  0.00           H
ATOM   2467  H2  DCM   389       7.080  70.331   6.639  1.00  0.00           H
ATOM   2468 CL1  DCM   389       7.717  69.148   4.742  1.00  0.00          Cl
ATOM   2469 CL2  DCM   389       7.395  68.035   7.384  1.00  0.00          Cl
ATOM   2470  LP1 DCM   389       8.556  68.977   3.343  1.00  0.00           H
ATOM   2471  LP2 DCM   389       7.905  66.872   8.422  1.00  0.00           H
ATOM   2472  C   DCM   390      44.892  32.113  13.323  1.00  0.00           C
ATOM   2473  H1  DCM   390      45.581  31.497  12.707  1.00  0.00           H
ATOM   2474  H2  DCM   390      45.483  32.521  14.170  1.00  0.00           H
ATOM   2475 CL1  DCM   390      43.683  31.030  14.084  1.00  0.00          Cl
ATOM   2476 CL2  DCM   390      44.241  33.453  12.409  1.00  0.00          Cl
ATOM   2477  LP1 DCM   390      42.578  30.039  14.780  1.00  0.00           H
ATOM   2478  LP2 DCM   390      43.630  34.710  11.551  1.00  0.00           H
ATOM   2479  C   DCM   391       1.893   9.876  95.159  1.00  0.00           C
ATOM   2480  H1  DCM   391       2.826   9.384  95.510  1.00  0.00           H
ATOM   2481  H2  DCM   391       2.112  10.415  94.213  1.00  0.00           H
ATOM   2482 CL1  DCM   391       1.294  11.036  96.441  1.00  0.00          Cl
ATOM   2483 CL2  DCM   391       0.615   8.598  94.887  1.00  0.00          Cl
ATOM   2484  LP1 DCM   391       0.757  12.076  97.589  1.00  0.00           H
ATOM   2485  LP2 DCM   391      -0.532   7.451  94.644  1.00  0.00           H
ATOM   2486  C   DCM   392      95.399  66.770   5.141  1.00  0.00           C
ATOM   2487  H1  DCM   392      94.947  66.328   4.228  1.00  0.00           H
ATOM   2488  H2  DCM   392      95.739  67.826   5.079  1.00  0.00           H
ATOM   2489 CL1  DCM   392      96.777  65.808   5.627  1.00  0.00          Cl
ATOM   2490 CL2  DCM   392      94.199  66.831   6.479  1.00  0.00          Cl
ATOM   2491  LP1 DCM   392      98.068  64.906   6.083  1.00  0.00           H
ATOM   2492  LP2 DCM   392      93.104  66.886   7.699  1.00  0.00           H
ATOM   2493  C   DCM   393      39.917  29.703  90.042  1.00  0.00           C
ATOM   2494  H1  DCM   393      40.167  28.802  90.641  1.00  0.00           H
ATOM   2495  H2  DCM   393      40.737  30.074  89.390  1.00  0.00           H
ATOM   2496 CL1  DCM   393      39.485  31.046  91.126  1.00  0.00          Cl
ATOM   2497 CL2  DCM   393      38.464  29.431  88.966  1.00  0.00          Cl
ATOM   2498  LP1 DCM   393      39.086  32.283  92.126  1.00  0.00           H
ATOM   2499  LP2 DCM   393      37.161  29.186  88.001  1.00  0.00           H
ATOM   2500  C   DCM   394      39.621  75.334  56.877  1.00  0.00           C
ATOM   2501  H1  DCM   394      39.205  76.205  56.327  1.00  0.00           H
ATOM   2502  H2  DCM   394      40.357  74.737  56.297  1.00  0.00           H
ATOM   2503 CL1  DCM   394      38.301  74.251  57.368  1.00  0.00          Cl
ATOM   2504 CL2  DCM   394      40.413  75.926  58.327  1.00  0.00          Cl
ATOM   2505  LP1 DCM   394      37.083  73.251  57.822  1.00  0.00           H
ATOM   2506  LP2 DCM   394      41.153  76.479  59.682  1.00  0.00           H
ATOM   2507  C   DCM   395       0.449  85.923  68.613  1.00  0.00           C
ATOM   2508  H1  DCM   395       0.518  85.360  69.568  1.00  0.00           H
ATOM   2509  H2  DCM   395       1.455  86.181  68.219  1.00  0.00           H
ATOM   2510 CL1  DCM   395      -0.570  87.526  68.774  1.00  0.00          Cl
ATOM   2511 CL2  DCM   395      -0.374  84.871  67.472  1.00  0.00          Cl
ATOM   2512  LP1 DCM   395      -1.447  88.905  68.913  1.00  0.00           H
ATOM   2513  LP2 DCM   395      -1.143  83.889  66.407  1.00  0.00           H
ATOM   2514  C   DCM   396      30.332  93.903  61.316  1.00  0.00           C
ATOM   2515  H1  DCM   396      30.973  94.757  61.623  1.00  0.00           H
ATOM   2516  H2  DCM   396      30.404  93.533  60.271  1.00  0.00           H
ATOM   2517 CL1  DCM   396      28.703  94.531  61.586  1.00  0.00          Cl
ATOM   2518 CL2  DCM   396      30.726  92.535  62.496  1.00  0.00          Cl
ATOM   2519  LP1 DCM   396      27.190  95.114  61.837  1.00  0.00           H
ATOM   2520  LP2 DCM   396      31.076  91.321  63.542  1.00  0.00           H
ATOM   2521  C   DCM   397      56.009  72.026  31.514  1.00  0.00           C
ATOM   2522  H1  DCM   397      56.874  72.701  31.684  1.00  0.00           H
ATOM   2523  H2  DCM   397      56.026  71.239  32.298  1.00  0.00           H
ATOM   2524 CL1  DCM   397      56.461  71.567  29.896  1.00  0.00          Cl
ATOM   2525 CL2  DCM   397      54.489  72.920  31.559  1.00  0.00          Cl
ATOM   2526  LP1 DCM   397      56.887  71.136  28.372  1.00  0.00           H
ATOM   2527  LP2 DCM   397      53.076  73.751  31.601  1.00  0.00           H
ATOM   2528  C   DCM   398      47.216  39.362  63.098  1.00  0.00           C
ATOM   2529  H1  DCM   398      48.019  38.613  62.921  1.00  0.00           H
ATOM   2530  H2  DCM   398      46.331  38.918  63.601  1.00  0.00           H
ATOM   2531 CL1  DCM   398      46.890  39.834  61.455  1.00  0.00          Cl
ATOM   2532 CL2  DCM   398      47.855  40.773  63.971  1.00  0.00          Cl
ATOM   2533  LP1 DCM   398      46.583  40.280  59.907  1.00  0.00           H
ATOM   2534  LP2 DCM   398      48.444  42.074  64.777  1.00  0.00           H
ATOM   2535  C   DCM   399      19.376  89.331   5.975  1.00  0.00           C
ATOM   2536  H1  DCM   399      18.402  88.848   6.202  1.00  0.00           H
ATOM   2537  H2  DCM   399      19.525  90.092   5.180  1.00  0.00           H
ATOM   2538 CL1  DCM   399      20.328  87.928   5.388  1.00  0.00          Cl
ATOM   2539 CL2  DCM   399      20.061  90.026   7.473  1.00  0.00          Cl
ATOM   2540  LP1 DCM   399      21.197  86.646   4.851  1.00  0.00           H
ATOM   2541  LP2 DCM   399      20.689  90.663   8.847  1.00  0.00           H
ATOM   2542  C   DCM   400       2.385  73.370   6.685  1.00  0.00           C
ATOM   2543  H1  DCM   400       1.990  72.342   6.538  1.00  0.00           H
ATOM   2544  H2  DCM   400       1.768  74.062   6.072  1.00  0.00           H
ATOM   2545 CL1  DCM   400       4.094  73.607   6.169  1.00  0.00          Cl
ATOM   2546 CL2  DCM   400       2.249  73.944   8.367  1.00  0.00          Cl
ATOM   2547  LP1 DCM   400       5.650  73.823   5.700  1.00  0.00           H
ATOM   2548  LP2 DCM   400       2.124  74.473   9.915  1.00  0.00           H
ATOM   2549  C   DCM   401      65.345  26.571  27.395  1.00  0.00           C
ATOM   2550  H1  DCM   401      64.639  27.252  26.873  1.00  0.00           H
ATOM   2551  H2  DCM   401      65.133  25.536  27.053  1.00  0.00           H
ATOM   2552 CL1  DCM   401      65.128  26.943  29.147  1.00  0.00          Cl
ATOM   2553 CL2  DCM   401      67.017  26.874  26.981  1.00  0.00          Cl
ATOM   2554  LP1 DCM   401      64.931  27.281  30.739  1.00  0.00           H
ATOM   2555  LP2 DCM   401      68.585  27.158  26.593  1.00  0.00           H
ATOM   2556  C   DCM   402       4.325  72.409  66.014  1.00  0.00           C
ATOM   2557  H1  DCM   402       3.635  72.535  66.875  1.00  0.00           H
ATOM   2558  H2  DCM   402       3.800  72.520  65.041  1.00  0.00           H
ATOM   2559 CL1  DCM   402       5.014  70.758  66.111  1.00  0.00          Cl
ATOM   2560 CL2  DCM   402       5.556  73.716  66.166  1.00  0.00          Cl
ATOM   2561  LP1 DCM   402       5.644  69.246  66.199  1.00  0.00           H
ATOM   2562  LP2 DCM   402       6.676  74.906  66.304  1.00  0.00           H
ATOM   2563  C   DCM   403      83.515  62.782  86.686  1.00  0.00           C
ATOM   2564  H1  DCM   403      83.848  62.683  87.741  1.00  0.00           H
ATOM   2565  H2  DCM   403      84.213  63.542  86.276  1.00  0.00           H
ATOM   2566 CL1  DCM   403      81.843  63.386  86.546  1.00  0.00          Cl
ATOM   2567 CL2  DCM   403      83.483  61.232  85.782  1.00  0.00          Cl
ATOM   2568  LP1 DCM   403      80.305  63.942  86.418  1.00  0.00           H
ATOM   2569  LP2 DCM   403      83.454  59.815  84.956  1.00  0.00           H
ATOM   2570  C   DCM   404      26.289  92.611  46.914  1.00  0.00           C
ATOM   2571  H1  DCM   404      26.505  93.464  47.593  1.00  0.00           H
ATOM   2572  H2  DCM   404      27.045  92.493  46.108  1.00  0.00           H
ATOM   2573 CL1  DCM   404      24.725  93.170  46.183  1.00  0.00          Cl
ATOM   2574 CL2  DCM   404      26.143  91.031  47.779  1.00  0.00          Cl
ATOM   2575  LP1 DCM   404      23.311  93.674  45.522  1.00  0.00           H
ATOM   2576  LP2 DCM   404      26.010  89.597  48.564  1.00  0.00           H
ATOM   2577  C   DCM   405      23.926  17.875  99.077  1.00  0.00           C
ATOM   2578  H1  DCM   405      23.394  18.030  98.114  1.00  0.00           H
ATOM   2579  H2  DCM   405      23.590  16.959  99.609  1.00  0.00           H
ATOM   2580 CL1  DCM   405      23.574  19.158 100.198  1.00  0.00          Cl
ATOM   2581 CL2  DCM   405      25.708  17.763  98.820  1.00  0.00          Cl
ATOM   2582  LP1 DCM   405      23.241  20.368 101.255  1.00  0.00           H
ATOM   2583  LP2 DCM   405      27.328  17.662  98.586  1.00  0.00           H
ATOM   2584  C   DCM   406      81.172  54.757  16.782  1.00  0.00           C
ATOM   2585  H1  DCM   406      81.460  55.819  16.934  1.00  0.00           H
ATOM   2586  H2  DCM   406      81.957  54.300  16.142  1.00  0.00           H
ATOM   2587 CL1  DCM   406      79.523  54.696  16.051  1.00  0.00          Cl
ATOM   2588 CL2  DCM   406      81.134  54.071  18.404  1.00  0.00          Cl
ATOM   2589  LP1 DCM   406      78.025  54.641  15.386  1.00  0.00           H
ATOM   2590  LP2 DCM   406      81.099  53.431  19.914  1.00  0.00           H
ATOM   2591  C   DCM   407       1.239  72.518  45.276  1.00  0.00           C
ATOM   2592  H1  DCM   407       2.084  72.608  45.992  1.00  0.00           H
ATOM   2593  H2  DCM   407       1.247  71.513  44.803  1.00  0.00           H
ATOM   2594 CL1  DCM   407       1.441  73.572  43.880  1.00  0.00          Cl
ATOM   2595 CL2  DCM   407      -0.316  72.968  46.174  1.00  0.00          Cl
ATOM   2596  LP1 DCM   407       1.630  74.553  42.580  1.00  0.00           H
ATOM   2597  LP2 DCM   407      -1.693  73.367  46.970  1.00  0.00           H
ATOM   2598  C   DCM   408      45.879   6.710  86.994  1.00  0.00           C
ATOM   2599  H1  DCM   408      46.620   6.226  86.323  1.00  0.00           H
ATOM   2600  H2  DCM   408      44.798   6.802  86.756  1.00  0.00           H
ATOM   2601 CL1  DCM   408      46.581   8.311  87.416  1.00  0.00          Cl
ATOM   2602 CL2  DCM   408      45.894   5.789  88.517  1.00  0.00          Cl
ATOM   2603  LP1 DCM   408      47.221   9.771  87.800  1.00  0.00           H
ATOM   2604  LP2 DCM   408      45.908   4.941  89.920  1.00  0.00           H
ATOM   2605  C   DCM   409       7.473  88.913  63.914  1.00  0.00           C
ATOM   2606  H1  DCM   409       8.377  89.243  64.469  1.00  0.00           H
ATOM   2607  H2  DCM   409       7.589  88.337  62.971  1.00  0.00           H
ATOM   2608 CL1  DCM   409       6.735  90.444  63.450  1.00  0.00          Cl
ATOM   2609 CL2  DCM   409       6.498  88.009  64.969  1.00  0.00          Cl
ATOM   2610  LP1 DCM   409       6.048  91.869  63.019  1.00  0.00           H
ATOM   2611  LP2 DCM   409       5.555  87.135  65.987  1.00  0.00           H
ATOM   2612  C   DCM   410      56.448  44.778  73.444  1.00  0.00           C
ATOM   2613  H1  DCM   410      56.976  44.021  72.826  1.00  0.00           H
ATOM   2614  H2  DCM   410      56.876  44.682  74.464  1.00  0.00           H
ATOM   2615 CL1  DCM   410      54.683  44.520  73.185  1.00  0.00          Cl
ATOM   2616 CL2  DCM   410      56.867  46.425  72.839  1.00  0.00          Cl
ATOM   2617  LP1 DCM   410      53.078  44.284  72.950  1.00  0.00           H
ATOM   2618  LP2 DCM   410      57.248  47.923  72.288  1.00  0.00           H
ATOM   2619  C   DCM   411      37.965  14.439  84.020  1.00  0.00           C
ATOM   2620  H1  DCM   411      38.744  14.261  83.249  1.00  0.00           H
ATOM   2621  H2  DCM   411      37.835  13.576  84.707  1.00  0.00           H
ATOM   2622 CL1  DCM   411      36.346  14.449  83.286  1.00  0.00          Cl
ATOM   2623 CL2  DCM   411      38.296  16.116  84.769  1.00  0.00          Cl
ATOM   2624  LP1 DCM   411      34.853  14.457  82.609  1.00  0.00           H
ATOM   2625  LP2 DCM   411      38.587  17.590  85.427  1.00  0.00           H
ATOM   2626  C   DCM   412      62.726   5.980   3.136  1.00  0.00           C
ATOM   2627  H1  DCM   412      61.977   6.797   3.070  1.00  0.00           H
ATOM   2628  H2  DCM   412      63.685   6.494   3.360  1.00  0.00           H
ATOM   2629 CL1  DCM   412      62.776   5.274   1.498  1.00  0.00          Cl
ATOM   2630 CL2  DCM   412      62.262   4.669   4.320  1.00  0.00          Cl
ATOM   2631  LP1 DCM   412      62.822   4.625  -0.007  1.00  0.00           H
ATOM   2632  LP2 DCM   412      61.845   3.492   5.383  1.00  0.00           H
ATOM   2633  C   DCM   413      32.271  31.030  92.811  1.00  0.00           C
ATOM   2634  H1  DCM   413      32.875  31.150  91.886  1.00  0.00           H
ATOM   2635  H2  DCM   413      32.103  29.942  92.959  1.00  0.00           H
ATOM   2636 CL1  DCM   413      30.760  31.848  92.495  1.00  0.00          Cl
ATOM   2637 CL2  DCM   413      33.133  31.748  94.119  1.00  0.00          Cl
ATOM   2638  LP1 DCM   413      29.341  32.615  92.197  1.00  0.00           H
ATOM   2639  LP2 DCM   413      33.953  32.431  95.364  1.00  0.00           H
ATOM   2640  C   DCM   414      85.116  60.336  22.841  1.00  0.00           C
ATOM   2641  H1  DCM   414      86.025  60.975  22.833  1.00  0.00           H
ATOM   2642  H2  DCM   414      84.329  60.792  22.203  1.00  0.00           H
ATOM   2643 CL1  DCM   414      84.533  60.210  24.472  1.00  0.00          Cl
ATOM   2644 CL2  DCM   414      85.548  58.732  22.345  1.00  0.00          Cl
ATOM   2645  LP1 DCM   414      83.983  60.092  26.013  1.00  0.00           H
ATOM   2646  LP2 DCM   414      85.957  57.215  21.876  1.00  0.00           H
ATOM   2647  C   DCM   415      21.808  85.316  65.404  1.00  0.00           C
ATOM   2648  H1  DCM   415      22.512  85.976  65.956  1.00  0.00           H
ATOM   2649  H2  DCM   415      20.952  84.899  65.976  1.00  0.00           H
ATOM   2650 CL1  DCM   415      22.713  83.783  65.013  1.00  0.00          Cl
ATOM   2651 CL2  DCM   415      21.381  86.083  63.838  1.00  0.00          Cl
ATOM   2652  LP1 DCM   415      23.527  82.404  64.662  1.00  0.00           H
ATOM   2653  LP2 DCM   415      20.991  86.784  62.408  1.00  0.00           H
ATOM   2654  C   DCM   416      23.355  51.076  60.998  1.00  0.00           C
ATOM   2655  H1  DCM   416      23.523  50.047  61.382  1.00  0.00           H
ATOM   2656  H2  DCM   416      22.345  51.124  60.538  1.00  0.00           H
ATOM   2657 CL1  DCM   416      24.568  51.417  59.706  1.00  0.00          Cl
ATOM   2658 CL2  DCM   416      23.705  52.096  62.228  1.00  0.00          Cl
ATOM   2659  LP1 DCM   416      25.670  51.727  58.531  1.00  0.00           H
ATOM   2660  LP2 DCM   416      24.056  53.120  63.461  1.00  0.00           H
ATOM   2661  C   DCM   417      60.473  12.744  36.384  1.00  0.00           C
ATOM   2662  H1  DCM   417      60.304  13.780  36.019  1.00  0.00           H
ATOM   2663  H2  DCM   417      59.650  12.111  35.988  1.00  0.00           H
ATOM   2664 CL1  DCM   417      60.671  12.733  38.221  1.00  0.00          Cl
ATOM   2665 CL2  DCM   417      61.962  12.169  35.591  1.00  0.00          Cl
ATOM   2666  LP1 DCM   417      60.848  12.723  39.851  1.00  0.00           H
ATOM   2667  LP2 DCM   417      63.332  11.640  34.861  1.00  0.00           H
ATOM   2668  C   DCM   418      70.332  86.182  32.324  1.00  0.00           C
ATOM   2669  H1  DCM   418      69.471  86.204  31.621  1.00  0.00           H
ATOM   2670  H2  DCM   418      70.750  85.184  32.577  1.00  0.00           H
ATOM   2671 CL1  DCM   418      69.749  86.858  33.867  1.00  0.00          Cl
ATOM   2672 CL2  DCM   418      71.623  87.362  31.826  1.00  0.00          Cl
ATOM   2673  LP1 DCM   418      69.213  87.480  35.287  1.00  0.00           H
ATOM   2674  LP2 DCM   418      72.788  88.426  31.377  1.00  0.00           H
ATOM   2675  C   DCM   419      63.402  47.364  86.574  1.00  0.00           C
ATOM   2676  H1  DCM   419      63.043  48.400  86.756  1.00  0.00           H
ATOM   2677  H2  DCM   419      62.646  46.634  86.214  1.00  0.00           H
ATOM   2678 CL1  DCM   419      63.960  46.758  88.155  1.00  0.00          Cl
ATOM   2679 CL2  DCM   419      64.778  47.260  85.334  1.00  0.00          Cl
ATOM   2680  LP1 DCM   419      64.473  46.201  89.610  1.00  0.00           H
ATOM   2681  LP2 DCM   419      65.995  47.167  84.238  1.00  0.00           H
ATOM   2682  C   DCM   420      89.170  37.796   2.521  1.00  0.00           C
ATOM   2683  H1  DCM   420      88.320  37.284   2.021  1.00  0.00           H
ATOM   2684  H2  DCM   420      89.038  38.898   2.555  1.00  0.00           H
ATOM   2685 CL1  DCM   420      90.667  37.356   1.610  1.00  0.00          Cl
ATOM   2686 CL2  DCM   420      89.456  37.200   4.252  1.00  0.00          Cl
ATOM   2687  LP1 DCM   420      92.026  36.956   0.782  1.00  0.00           H
ATOM   2688  LP2 DCM   420      89.710  36.672   5.784  1.00  0.00           H
ATOM   2689  C   DCM   421      93.804  15.876   7.987  1.00  0.00           C
ATOM   2690  H1  DCM   421      93.179  15.615   8.869  1.00  0.00           H
ATOM   2691  H2  DCM   421      93.358  15.535   7.028  1.00  0.00           H
ATOM   2692 CL1  DCM   421      95.243  14.819   8.208  1.00  0.00          Cl
ATOM   2693 CL2  DCM   421      94.199  17.679   7.818  1.00  0.00          Cl
ATOM   2694  LP1 DCM   421      96.555  13.856   8.408  1.00  0.00           H
ATOM   2695  LP2 DCM   421      94.549  19.275   7.668  1.00  0.00           H
ATOM   2696  C   DCM   422      54.142  54.049  74.482  1.00  0.00           C
ATOM   2697  H1  DCM   422      53.365  53.733  75.210  1.00  0.00           H
ATOM   2698  H2  DCM   422      55.133  54.137  74.978  1.00  0.00           H
ATOM   2699 CL1  DCM   422      53.618  55.724  74.060  1.00  0.00          Cl
ATOM   2700 CL2  DCM   422      54.176  52.933  73.018  1.00  0.00          Cl
ATOM   2701  LP1 DCM   422      53.142  57.246  73.677  1.00  0.00           H
ATOM   2702  LP2 DCM   422      54.206  51.939  71.714  1.00  0.00           H
ATOM   2703  C   DCM   423      34.700  58.373  75.669  1.00  0.00           C
ATOM   2704  H1  DCM   423      34.623  59.049  76.546  1.00  0.00           H
ATOM   2705  H2  DCM   423      35.438  58.821  74.969  1.00  0.00           H
ATOM   2706 CL1  DCM   423      33.114  58.386  74.869  1.00  0.00          Cl
ATOM   2707 CL2  DCM   423      35.190  56.731  75.974  1.00  0.00          Cl
ATOM   2708  LP1 DCM   423      31.650  58.398  74.131  1.00  0.00           H
ATOM   2709  LP2 DCM   423      35.652  55.184  76.262  1.00  0.00           H
ATOM   2710  C   DCM   424      64.594  14.819  63.649  1.00  0.00           C
ATOM   2711  H1  DCM   424      64.323  15.834  63.286  1.00  0.00           H
ATOM   2712  H2  DCM   424      65.651  14.635  63.936  1.00  0.00           H
ATOM   2713 CL1  DCM   424      64.521  13.624  62.283  1.00  0.00          Cl
ATOM   2714 CL2  DCM   424      63.538  14.330  65.059  1.00  0.00          Cl
ATOM   2715  LP1 DCM   424      64.456  12.544  61.050  1.00  0.00           H
ATOM   2716  LP2 DCM   424      62.591  13.891  66.324  1.00  0.00           H
ATOM   2717  C   DCM   425       5.083  46.553  71.466  1.00  0.00           C
ATOM   2718  H1  DCM   425       5.363  47.352  70.747  1.00  0.00           H
ATOM   2719  H2  DCM   425       4.826  46.914  72.484  1.00  0.00           H
ATOM   2720 CL1  DCM   425       6.511  45.480  71.638  1.00  0.00          Cl
ATOM   2721 CL2  DCM   425       3.725  45.666  70.792  1.00  0.00          Cl
ATOM   2722  LP1 DCM   425       7.816  44.499  71.796  1.00  0.00           H
ATOM   2723  LP2 DCM   425       2.456  44.839  70.163  1.00  0.00           H
ATOM   2724  C   DCM   426      52.201  40.178  18.515  1.00  0.00           C
ATOM   2725  H1  DCM   426      52.339  39.089  18.344  1.00  0.00           H
ATOM   2726  H2  DCM   426      51.775  40.365  19.524  1.00  0.00           H
ATOM   2727 CL1  DCM   426      51.141  41.076  17.467  1.00  0.00          Cl
ATOM   2728 CL2  DCM   426      53.757  40.896  18.584  1.00  0.00          Cl
ATOM   2729  LP1 DCM   426      50.143  41.922  16.478  1.00  0.00           H
ATOM   2730  LP2 DCM   426      55.245  41.582  18.649  1.00  0.00           H
ATOM   2731  C   DCM   427      28.411  94.214  56.940  1.00  0.00           C
ATOM   2732  H1  DCM   427      27.322  94.281  57.147  1.00  0.00           H
ATOM   2733  H2  DCM   427      28.599  94.222  55.845  1.00  0.00           H
ATOM   2734 CL1  DCM   427      29.087  92.793  57.661  1.00  0.00          Cl
ATOM   2735 CL2  DCM   427      29.058  95.716  57.711  1.00  0.00          Cl
ATOM   2736  LP1 DCM   427      29.727  91.447  58.345  1.00  0.00           H
ATOM   2737  LP2 DCM   427      29.645  97.078  58.411  1.00  0.00           H
ATOM   2738  C   DCM   428      16.822  92.859  25.715  1.00  0.00           C
ATOM   2739  H1  DCM   428      17.758  92.459  25.269  1.00  0.00           H
ATOM   2740  H2  DCM   428      16.268  93.611  25.113  1.00  0.00           H
ATOM   2741 CL1  DCM   428      17.311  93.517  27.370  1.00  0.00          Cl
ATOM   2742 CL2  DCM   428      15.643  91.519  25.900  1.00  0.00          Cl
ATOM   2743  LP1 DCM   428      17.744  94.102  28.840  1.00  0.00           H
ATOM   2744  LP2 DCM   428      14.566  90.294  26.070  1.00  0.00           H
ATOM   2745  C   DCM   429      96.669  91.824  77.472  1.00  0.00           C
ATOM   2746  H1  DCM   429      96.288  91.776  76.429  1.00  0.00           H
ATOM   2747  H2  DCM   429      97.337  92.709  77.541  1.00  0.00           H
ATOM   2748 CL1  DCM   429      97.563  90.331  77.821  1.00  0.00          Cl
ATOM   2749 CL2  DCM   429      95.269  92.153  78.556  1.00  0.00          Cl
ATOM   2750  LP1 DCM   429      98.390  88.952  78.144  1.00  0.00           H
ATOM   2751  LP2 DCM   429      93.994  92.452  79.543  1.00  0.00           H
ATOM   2752  C   DCM   430     100.071  41.873   4.615  1.00  0.00           C
ATOM   2753  H1  DCM   430     100.489  42.126   3.617  1.00  0.00           H
ATOM   2754  H2  DCM   430      99.782  40.801   4.580  1.00  0.00           H
ATOM   2755 CL1  DCM   430      98.657  42.812   5.111  1.00  0.00          Cl
ATOM   2756 CL2  DCM   430     101.466  42.106   5.691  1.00  0.00          Cl
ATOM   2757  LP1 DCM   430      97.346  43.683   5.571  1.00  0.00           H
ATOM   2758  LP2 DCM   430     102.754  42.321   6.683  1.00  0.00           H
ATOM   2759  C   DCM   431      40.579  63.150  86.052  1.00  0.00           C
ATOM   2760  H1  DCM   431      40.172  63.556  85.101  1.00  0.00           H
ATOM   2761  H2  DCM   431      41.654  63.377  86.218  1.00  0.00           H
ATOM   2762 CL1  DCM   431      40.252  61.393  85.980  1.00  0.00          Cl
ATOM   2763 CL2  DCM   431      39.663  64.015  87.255  1.00  0.00          Cl
ATOM   2764  LP1 DCM   431      39.952  59.782  85.913  1.00  0.00           H
ATOM   2765  LP2 DCM   431      38.801  64.830  88.388  1.00  0.00           H
ATOM   2766  C   DCM   432      59.042  82.582  59.474  1.00  0.00           C
ATOM   2767  H1  DCM   432      58.373  82.728  58.599  1.00  0.00           H
ATOM   2768  H2  DCM   432      58.581  83.037  60.377  1.00  0.00           H
ATOM   2769 CL1  DCM   432      60.600  83.418  59.242  1.00  0.00          Cl
ATOM   2770 CL2  DCM   432      59.214  80.856  59.720  1.00  0.00          Cl
ATOM   2771  LP1 DCM   432      62.033  84.187  59.028  1.00  0.00           H
ATOM   2772  LP2 DCM   432      59.376  79.240  59.951  1.00  0.00           H
ATOM   2773  C   DCM   433      51.583  69.983  83.520  1.00  0.00           C
ATOM   2774  H1  DCM   433      50.930  70.672  82.944  1.00  0.00           H
ATOM   2775  H2  DCM   433      51.598  68.978  83.045  1.00  0.00           H
ATOM   2776 CL1  DCM   433      50.898  70.027  85.189  1.00  0.00          Cl
ATOM   2777 CL2  DCM   433      53.164  70.766  83.537  1.00  0.00          Cl
ATOM   2778  LP1 DCM   433      50.276  70.067  86.705  1.00  0.00           H
ATOM   2779  LP2 DCM   433      54.633  71.494  83.553  1.00  0.00           H
ATOM   2780  C   DCM   434      64.758  32.768  88.917  1.00  0.00           C
ATOM   2781  H1  DCM   434      64.447  33.670  89.487  1.00  0.00           H
ATOM   2782  H2  DCM   434      64.076  31.898  89.019  1.00  0.00           H
ATOM   2783 CL1  DCM   434      66.155  32.196  89.638  1.00  0.00          Cl
ATOM   2784 CL2  DCM   434      65.145  33.278  87.216  1.00  0.00          Cl
ATOM   2785  LP1 DCM   434      67.524  31.634  90.344  1.00  0.00           H
ATOM   2786  LP2 DCM   434      65.493  33.739  85.681  1.00  0.00           H
ATOM   2787  C   DCM   435      53.920  49.491  68.428  1.00  0.00           C
ATOM   2788  H1  DCM   435      54.039  48.878  69.346  1.00  0.00           H
ATOM   2789  H2  DCM   435      54.309  50.525  68.544  1.00  0.00           H
ATOM   2790 CL1  DCM   435      52.153  49.514  68.222  1.00  0.00          Cl
ATOM   2791 CL2  DCM   435      54.810  48.563  67.094  1.00  0.00          Cl
ATOM   2792  LP1 DCM   435      50.524  49.536  68.032  1.00  0.00           H
ATOM   2793  LP2 DCM   435      55.598  47.741  65.914  1.00  0.00           H
ATOM   2794  C   DCM   436      50.304  19.417  72.013  1.00  0.00           C
ATOM   2795  H1  DCM   436      49.818  18.812  72.807  1.00  0.00           H
ATOM   2796  H2  DCM   436      50.638  18.678  71.254  1.00  0.00           H
ATOM   2797 CL1  DCM   436      51.765  20.088  72.706  1.00  0.00          Cl
ATOM   2798 CL2  DCM   436      49.178  20.579  71.429  1.00  0.00          Cl
ATOM   2799  LP1 DCM   436      53.133  20.716  73.356  1.00  0.00           H
ATOM   2800  LP2 DCM   436      48.104  21.686  70.872  1.00  0.00           H
ATOM   2801  C   DCM   437       2.441  86.786  36.838  1.00  0.00           C
ATOM   2802  H1  DCM   437       3.474  86.919  37.226  1.00  0.00           H
ATOM   2803  H2  DCM   437       1.732  86.201  37.461  1.00  0.00           H
ATOM   2804 CL1  DCM   437       2.768  86.006  35.240  1.00  0.00          Cl
ATOM   2805 CL2  DCM   437       1.728  88.457  36.651  1.00  0.00          Cl
ATOM   2806  LP1 DCM   437       3.064  85.298  33.791  1.00  0.00           H
ATOM   2807  LP2 DCM   437       1.087  89.958  36.483  1.00  0.00           H
ATOM   2808  C   DCM   438      21.081  22.719  84.689  1.00  0.00           C
ATOM   2809  H1  DCM   438      21.581  22.029  85.402  1.00  0.00           H
ATOM   2810  H2  DCM   438      20.577  22.095  83.920  1.00  0.00           H
ATOM   2811 CL1  DCM   438      22.250  23.976  84.087  1.00  0.00          Cl
ATOM   2812 CL2  DCM   438      19.745  23.567  85.560  1.00  0.00          Cl
ATOM   2813  LP1 DCM   438      23.303  25.110  83.544  1.00  0.00           H
ATOM   2814  LP2 DCM   438      18.532  24.338  86.350  1.00  0.00           H
ATOM   2815  C   DCM   439      84.612  13.033  12.145  1.00  0.00           C
ATOM   2816  H1  DCM   439      84.379  12.000  12.480  1.00  0.00           H
ATOM   2817  H2  DCM   439      83.848  13.596  11.568  1.00  0.00           H
ATOM   2818 CL1  DCM   439      86.111  12.820  11.222  1.00  0.00          Cl
ATOM   2819 CL2  DCM   439      85.047  13.926  13.653  1.00  0.00          Cl
ATOM   2820  LP1 DCM   439      87.497  12.623  10.368  1.00  0.00           H
ATOM   2821  LP2 DCM   439      85.441  14.737  15.022  1.00  0.00           H
ATOM   2822  C   DCM   440      69.420   2.218  94.790  1.00  0.00           C
ATOM   2823  H1  DCM   440      69.142   3.207  95.212  1.00  0.00           H
ATOM   2824  H2  DCM   440      68.541   1.545  94.883  1.00  0.00           H
ATOM   2825 CL1  DCM   440      70.967   1.523  95.432  1.00  0.00          Cl
ATOM   2826 CL2  DCM   440      69.651   2.405  93.018  1.00  0.00          Cl
ATOM   2827  LP1 DCM   440      72.366   0.894  96.013  1.00  0.00           H
ATOM   2828  LP2 DCM   440      69.863   2.576  91.400  1.00  0.00           H
ATOM   2829  C   DCM   441      61.736  61.170  14.102  1.00  0.00           C
ATOM   2830  H1  DCM   441      62.179  60.838  15.065  1.00  0.00           H
ATOM   2831  H2  DCM   441      61.877  62.264  13.969  1.00  0.00           H
ATOM   2832 CL1  DCM   441      60.005  60.729  14.276  1.00  0.00          Cl
ATOM   2833 CL2  DCM   441      62.471  60.115  12.896  1.00  0.00          Cl
ATOM   2834  LP1 DCM   441      58.424  60.326  14.435  1.00  0.00           H
ATOM   2835  LP2 DCM   441      63.154  59.133  11.774  1.00  0.00           H
ATOM   2836  C   DCM   442       8.969  99.530  53.095  1.00  0.00           C
ATOM   2837  H1  DCM   442       8.459 100.516  53.145  1.00  0.00           H
ATOM   2838  H2  DCM   442       8.886  99.006  54.072  1.00  0.00           H
ATOM   2839 CL1  DCM   442      10.671  99.668  52.649  1.00  0.00          Cl
ATOM   2840 CL2  DCM   442       8.096  98.584  51.881  1.00  0.00          Cl
ATOM   2841  LP1 DCM   442      12.252  99.796  52.235  1.00  0.00           H
ATOM   2842  LP2 DCM   442       7.287  97.708  50.756  1.00  0.00           H
ATOM   2843  C   DCM   443      79.725  34.693  30.456  1.00  0.00           C
ATOM   2844  H1  DCM   443      79.548  34.927  29.384  1.00  0.00           H
ATOM   2845  H2  DCM   443      79.419  35.610  31.003  1.00  0.00           H
ATOM   2846 CL1  DCM   443      81.470  34.369  30.654  1.00  0.00          Cl
ATOM   2847 CL2  DCM   443      78.584  33.363  30.878  1.00  0.00          Cl
ATOM   2848  LP1 DCM   443      83.073  34.072  30.836  1.00  0.00           H
ATOM   2849  LP2 DCM   443      77.547  32.152  31.262  1.00  0.00           H
ATOM   2850  C   DCM   444      54.606  26.368   4.845  1.00  0.00           C
ATOM   2851  H1  DCM   444      54.658  25.743   3.928  1.00  0.00           H
ATOM   2852  H2  DCM   444      55.620  26.385   5.299  1.00  0.00           H
ATOM   2853 CL1  DCM   444      53.365  25.956   6.047  1.00  0.00          Cl
ATOM   2854 CL2  DCM   444      54.196  27.985   4.111  1.00  0.00          Cl
ATOM   2855  LP1 DCM   444      52.219  25.575   7.157  1.00  0.00           H
ATOM   2856  LP2 DCM   444      53.827  29.440   3.451  1.00  0.00           H
ATOM   2857  C   DCM   445      91.857  52.252  29.443  1.00  0.00           C
ATOM   2858  H1  DCM   445      92.849  52.668  29.161  1.00  0.00           H
ATOM   2859  H2  DCM   445      90.971  52.403  28.790  1.00  0.00           H
ATOM   2860 CL1  DCM   445      91.320  53.056  30.917  1.00  0.00          Cl
ATOM   2861 CL2  DCM   445      92.073  50.506  29.670  1.00  0.00          Cl
ATOM   2862  LP1 DCM   445      90.821  53.804  32.289  1.00  0.00           H
ATOM   2863  LP2 DCM   445      92.273  48.891  29.879  1.00  0.00           H
ATOM   2864  C   DCM   446      28.372  57.620  75.068  1.00  0.00           C
ATOM   2865  H1  DCM   446      27.695  56.953  74.494  1.00  0.00           H
ATOM   2866  H2  DCM   446      28.463  58.624  74.599  1.00  0.00           H
ATOM   2867 CL1  DCM   446      29.970  56.871  75.185  1.00  0.00          Cl
ATOM   2868 CL2  DCM   446      27.699  57.742  76.687  1.00  0.00          Cl
ATOM   2869  LP1 DCM   446      31.451  56.176  75.294  1.00  0.00           H
ATOM   2870  LP2 DCM   446      27.070  57.855  78.198  1.00  0.00           H
ATOM   2871  C   DCM   447      89.163  18.268  41.321  1.00  0.00           C
ATOM   2872  H1  DCM   447      88.410  18.459  40.527  1.00  0.00           H
ATOM   2873  H2  DCM   447      89.966  19.001  41.091  1.00  0.00           H
ATOM   2874 CL1  DCM   447      89.845  16.659  41.129  1.00  0.00          Cl
ATOM   2875 CL2  DCM   447      88.579  18.505  42.962  1.00  0.00          Cl
ATOM   2876  LP1 DCM   447      90.481  15.158  40.950  1.00  0.00           H
ATOM   2877  LP2 DCM   447      88.034  18.726  44.493  1.00  0.00           H
ATOM   2878  C   DCM   448      51.193  72.682  97.328  1.00  0.00           C
ATOM   2879  H1  DCM   448      50.201  73.101  97.052  1.00  0.00           H
ATOM   2880  H2  DCM   448      51.910  72.968  96.529  1.00  0.00           H
ATOM   2881 CL1  DCM   448      51.151  70.906  97.204  1.00  0.00          Cl
ATOM   2882 CL2  DCM   448      51.770  73.127  98.969  1.00  0.00          Cl
ATOM   2883  LP1 DCM   448      51.112  69.271  97.091  1.00  0.00           H
ATOM   2884  LP2 DCM   448      52.296  73.534 100.468  1.00  0.00           H
ATOM   2885  C   DCM   449      95.396  60.609  93.366  1.00  0.00           C
ATOM   2886  H1  DCM   449      95.250  60.986  94.400  1.00  0.00           H
ATOM   2887  H2  DCM   449      94.855  59.649  93.220  1.00  0.00           H
ATOM   2888 CL1  DCM   449      97.028  60.093  93.112  1.00  0.00          Cl
ATOM   2889 CL2  DCM   449      94.815  61.700  92.100  1.00  0.00          Cl
ATOM   2890  LP1 DCM   449      98.575  59.604  92.871  1.00  0.00           H
ATOM   2891  LP2 DCM   449      94.277  62.711  90.926  1.00  0.00           H
ATOM   2892  C   DCM   450     100.573   3.782  86.228  1.00  0.00           C
ATOM   2893  H1  DCM   450     100.163   4.198  85.284  1.00  0.00           H
ATOM   2894  H2  DCM   450     101.659   3.596  86.083  1.00  0.00           H
ATOM   2895 CL1  DCM   450      99.817   2.241  86.654  1.00  0.00          Cl
ATOM   2896 CL2  DCM   450     100.289   4.916  87.637  1.00  0.00          Cl
ATOM   2897  LP1 DCM   450      99.116   0.812  87.048  1.00  0.00           H
ATOM   2898  LP2 DCM   450     100.035   5.932  88.899  1.00  0.00           H
ATOM   2899  C   DCM   451      32.589  20.771  89.321  1.00  0.00           C
ATOM   2900  H1  DCM   451      33.043  19.790  89.065  1.00  0.00           H
ATOM   2901  H2  DCM   451      31.626  20.485  89.796  1.00  0.00           H
ATOM   2902 CL1  DCM   451      32.231  21.579  87.750  1.00  0.00          Cl
ATOM   2903 CL2  DCM   451      33.535  21.824  90.437  1.00  0.00          Cl
ATOM   2904  LP1 DCM   451      31.905  22.315  86.321  1.00  0.00           H
ATOM   2905  LP2 DCM   451      34.396  22.782  91.452  1.00  0.00           H
ATOM   2906  C   DCM   452      37.151  78.013  96.585  1.00  0.00           C
ATOM   2907  H1  DCM   452      37.854  78.620  95.975  1.00  0.00           H
ATOM   2908  H2  DCM   452      36.561  77.217  96.082  1.00  0.00           H
ATOM   2909 CL1  DCM   452      36.116  79.181  97.403  1.00  0.00          Cl
ATOM   2910 CL2  DCM   452      38.177  77.218  97.737  1.00  0.00          Cl
ATOM   2911  LP1 DCM   452      35.153  80.268  98.165  1.00  0.00           H
ATOM   2912  LP2 DCM   452      39.146  76.467  98.826  1.00  0.00           H
ATOM   2913  C   DCM   453       9.402  77.445   2.572  1.00  0.00           C
ATOM   2914  H1  DCM   453       9.168  77.682   1.512  1.00  0.00           H
ATOM   2915  H2  DCM   453       8.962  78.113   3.343  1.00  0.00           H
ATOM   2916 CL1  DCM   453      11.100  77.594   3.017  1.00  0.00          Cl
ATOM   2917 CL2  DCM   453       8.779  75.822   2.939  1.00  0.00          Cl
ATOM   2918  LP1 DCM   453      12.681  77.732   3.430  1.00  0.00           H
ATOM   2919  LP2 DCM   453       8.203  74.324   3.277  1.00  0.00           H
ATOM   2920  C   DCM   454      56.234  47.423  57.635  1.00  0.00           C
ATOM   2921  H1  DCM   454      56.220  47.204  58.724  1.00  0.00           H
ATOM   2922  H2  DCM   454      55.456  48.103  57.228  1.00  0.00           H
ATOM   2923 CL1  DCM   454      56.066  45.790  56.768  1.00  0.00          Cl
ATOM   2924 CL2  DCM   454      57.712  48.180  57.051  1.00  0.00          Cl
ATOM   2925  LP1 DCM   454      55.919  44.347  56.002  1.00  0.00           H
ATOM   2926  LP2 DCM   454      59.089  48.885  56.507  1.00  0.00           H
ATOM   2927  C   DCM   455      76.017  90.094  26.211  1.00  0.00           C
ATOM   2928  H1  DCM   455      76.350  89.980  27.265  1.00  0.00           H
ATOM   2929  H2  DCM   455      75.053  90.644  26.268  1.00  0.00           H
ATOM   2930 CL1  DCM   455      75.593  88.459  25.584  1.00  0.00          Cl
ATOM   2931 CL2  DCM   455      77.319  90.827  25.212  1.00  0.00          Cl
ATOM   2932  LP1 DCM   455      75.207  86.971  25.012  1.00  0.00           H
ATOM   2933  LP2 DCM   455      78.507  91.495  24.301  1.00  0.00           H
ATOM   2934  C   DCM   456      92.071  87.698  63.586  1.00  0.00           C
ATOM   2935  H1  DCM   456      92.203  88.649  63.027  1.00  0.00           H
ATOM   2936  H2  DCM   456      91.368  87.027  63.047  1.00  0.00           H
ATOM   2937 CL1  DCM   456      91.204  87.987  65.190  1.00  0.00          Cl
ATOM   2938 CL2  DCM   456      93.624  86.891  63.981  1.00  0.00          Cl
ATOM   2939  LP1 DCM   456      90.434  88.244  66.615  1.00  0.00           H
ATOM   2940  LP2 DCM   456      95.044  86.153  64.342  1.00  0.00           H
ATOM   2941  C   DCM   457      46.613  91.589  73.630  1.00  0.00           C
ATOM   2942  H1  DCM   457      47.291  91.232  74.434  1.00  0.00           H
ATOM   2943  H2  DCM   457      45.963  92.477  73.778  1.00  0.00           H
ATOM   2944 CL1  DCM   457      45.690  90.238  73.153  1.00  0.00          Cl
ATOM   2945 CL2  DCM   457      47.720  91.840  72.373  1.00  0.00          Cl
ATOM   2946  LP1 DCM   457      44.802  88.938  72.695  1.00  0.00           H
ATOM   2947  LP2 DCM   457      48.792  92.082  71.156  1.00  0.00           H
ATOM   2948  C   DCM   458      47.275  58.269  87.826  1.00  0.00           C
ATOM   2949  H1  DCM   458      46.727  58.530  88.757  1.00  0.00           H
ATOM   2950  H2  DCM   458      48.195  58.878  87.693  1.00  0.00           H
ATOM   2951 CL1  DCM   458      46.382  58.617  86.334  1.00  0.00          Cl
ATOM   2952 CL2  DCM   458      47.891  56.614  87.752  1.00  0.00          Cl
ATOM   2953  LP1 DCM   458      45.557  58.938  84.954  1.00  0.00           H
ATOM   2954  LP2 DCM   458      48.463  55.079  87.682  1.00  0.00           H
ATOM   2955  C   DCM   459      20.395  66.817   0.780  1.00  0.00           C
ATOM   2956  H1  DCM   459      20.026  67.644   1.424  1.00  0.00           H
ATOM   2957  H2  DCM   459      21.450  66.490   0.898  1.00  0.00           H
ATOM   2958 CL1  DCM   459      20.053  67.491  -0.860  1.00  0.00          Cl
ATOM   2959 CL2  DCM   459      19.294  65.415   1.012  1.00  0.00          Cl
ATOM   2960  LP1 DCM   459      19.742  68.104  -2.350  1.00  0.00           H
ATOM   2961  LP2 DCM   459      18.290  64.136   1.223  1.00  0.00           H
ATOM   2962  C   DCM   460       0.066  88.374  77.362  1.00  0.00           C
ATOM   2963  H1  DCM   460      -0.743  88.994  76.919  1.00  0.00           H
ATOM   2964  H2  DCM   460       0.789  88.142  76.551  1.00  0.00           H
ATOM   2965 CL1  DCM   460      -0.579  86.765  78.001  1.00  0.00          Cl
ATOM   2966 CL2  DCM   460       0.834  89.200  78.762  1.00  0.00          Cl
ATOM   2967  LP1 DCM   460      -1.152  85.337  78.568  1.00  0.00           H
ATOM   2968  LP2 DCM   460       1.534  89.954  80.039  1.00  0.00           H
ATOM   2969  C   DCM   461      64.132  61.765  37.355  1.00  0.00           C
ATOM   2970  H1  DCM   461      64.212  61.658  36.252  1.00  0.00           H
ATOM   2971  H2  DCM   461      64.428  60.846  37.905  1.00  0.00           H
ATOM   2972 CL1  DCM   461      62.324  62.080  37.537  1.00  0.00          Cl
ATOM   2973 CL2  DCM   461      65.021  63.070  38.105  1.00  0.00          Cl
ATOM   2974  LP1 DCM   461      60.716  62.360  37.698  1.00  0.00           H
ATOM   2975  LP2 DCM   461      65.856  64.295  38.808  1.00  0.00           H
ATOM   2976  C   DCM   462      69.865  77.798  85.493  1.00  0.00           C
ATOM   2977  H1  DCM   462      68.919  77.558  84.963  1.00  0.00           H
ATOM   2978  H2  DCM   462      69.965  77.223  86.438  1.00  0.00           H
ATOM   2979 CL1  DCM   462      70.204  79.485  85.832  1.00  0.00          Cl
ATOM   2980 CL2  DCM   462      71.243  77.151  84.576  1.00  0.00          Cl
ATOM   2981  LP1 DCM   462      70.521  81.062  86.148  1.00  0.00           H
ATOM   2982  LP2 DCM   462      72.514  76.553  83.730  1.00  0.00           H
ATOM   2983  C   DCM   463      11.182  68.484   3.647  1.00  0.00           C
ATOM   2984  H1  DCM   463      10.993  69.049   2.709  1.00  0.00           H
ATOM   2985  H2  DCM   463      10.672  68.860   4.559  1.00  0.00           H
ATOM   2986 CL1  DCM   463      12.936  68.734   3.878  1.00  0.00          Cl
ATOM   2987 CL2  DCM   463      10.745  66.765   3.526  1.00  0.00          Cl
ATOM   2988  LP1 DCM   463      14.546  68.963   4.090  1.00  0.00           H
ATOM   2989  LP2 DCM   463      10.343  65.179   3.415  1.00  0.00           H
ATOM   2990  C   DCM   464      26.164  55.078  71.206  1.00  0.00           C
ATOM   2991  H1  DCM   464      26.072  54.165  70.579  1.00  0.00           H
ATOM   2992  H2  DCM   464      25.475  54.942  72.066  1.00  0.00           H
ATOM   2993 CL1  DCM   464      25.864  56.585  70.300  1.00  0.00          Cl
ATOM   2994 CL2  DCM   464      27.780  55.122  71.902  1.00  0.00          Cl
ATOM   2995  LP1 DCM   464      25.588  57.970  69.468  1.00  0.00           H
ATOM   2996  LP2 DCM   464      29.286  55.163  72.552  1.00  0.00           H
ATOM   2997  C   DCM   465      61.162  66.501  92.443  1.00  0.00           C
ATOM   2998  H1  DCM   465      60.954  65.433  92.219  1.00  0.00           H
ATOM   2999  H2  DCM   465      60.245  66.814  92.988  1.00  0.00           H
ATOM   3000 CL1  DCM   465      61.304  67.348  90.913  1.00  0.00          Cl
ATOM   3001 CL2  DCM   465      62.571  66.805  93.463  1.00  0.00          Cl
ATOM   3002  LP1 DCM   465      61.438  68.139  89.483  1.00  0.00           H
ATOM   3003  LP2 DCM   465      63.880  67.087  94.410  1.00  0.00           H
ATOM   3004  C   DCM   466      83.599  85.635  38.843  1.00  0.00           C
ATOM   3005  H1  DCM   466      83.289  86.579  39.338  1.00  0.00           H
ATOM   3006  H2  DCM   466      83.768  85.780  37.754  1.00  0.00           H
ATOM   3007 CL1  DCM   466      82.370  84.284  39.032  1.00  0.00          Cl
ATOM   3008 CL2  DCM   466      85.146  85.124  39.563  1.00  0.00          Cl
ATOM   3009  LP1 DCM   466      81.272  83.078  39.200  1.00  0.00           H
ATOM   3010  LP2 DCM   466      86.570  84.654  40.226  1.00  0.00           H
ATOM   3011  C   DCM   467      97.408  78.602  81.329  1.00  0.00           C
ATOM   3012  H1  DCM   467      98.482  78.653  81.047  1.00  0.00           H
ATOM   3013  H2  DCM   467      96.847  79.556  81.427  1.00  0.00           H
ATOM   3014 CL1  DCM   467      97.474  78.059  83.006  1.00  0.00          Cl
ATOM   3015 CL2  DCM   467      96.390  77.417  80.476  1.00  0.00          Cl
ATOM   3016  LP1 DCM   467      97.534  77.553  84.565  1.00  0.00           H
ATOM   3017  LP2 DCM   467      95.453  76.325  79.689  1.00  0.00           H
ATOM   3018  C   DCM   468      82.745  83.916  25.285  1.00  0.00           C
ATOM   3019  H1  DCM   468      81.936  83.160  25.199  1.00  0.00           H
ATOM   3020  H2  DCM   468      83.726  83.485  24.990  1.00  0.00           H
ATOM   3021 CL1  DCM   468      83.131  84.473  26.930  1.00  0.00          Cl
ATOM   3022 CL2  DCM   468      82.436  85.285  24.165  1.00  0.00          Cl
ATOM   3023  LP1 DCM   468      83.488  84.986  28.447  1.00  0.00           H
ATOM   3024  LP2 DCM   468      82.154  86.536  23.142  1.00  0.00           H
ATOM   3025  C   DCM   469      45.338  25.631  89.047  1.00  0.00           C
ATOM   3026  H1  DCM   469      45.369  26.447  88.294  1.00  0.00           H
ATOM   3027  H2  DCM   469      44.680  25.673  89.941  1.00  0.00           H
ATOM   3028 CL1  DCM   469      47.022  25.483  89.650  1.00  0.00          Cl
ATOM   3029 CL2  DCM   469      44.910  24.119  88.171  1.00  0.00          Cl
ATOM   3030  LP1 DCM   469      48.561  25.347  90.202  1.00  0.00           H
ATOM   3031  LP2 DCM   469      44.519  22.741  87.373  1.00  0.00           H
ATOM   3032  C   DCM   470      36.408  45.905  97.315  1.00  0.00           C
ATOM   3033  H1  DCM   470      36.786  45.564  98.302  1.00  0.00           H
ATOM   3034  H2  DCM   470      35.787  45.165  96.767  1.00  0.00           H
ATOM   3035 CL1  DCM   470      37.705  46.490  96.228  1.00  0.00          Cl
ATOM   3036 CL2  DCM   470      35.421  47.340  97.644  1.00  0.00          Cl
ATOM   3037  LP1 DCM   470      38.893  47.026  95.233  1.00  0.00           H
ATOM   3038  LP2 DCM   470      34.507  48.668  97.949  1.00  0.00           H
ATOM   3039  C   DCM   471      86.526  54.615   5.809  1.00  0.00           C
ATOM   3040  H1  DCM   471      85.481  54.573   5.432  1.00  0.00           H
ATOM   3041  H2  DCM   471      87.248  55.159   5.164  1.00  0.00           H
ATOM   3042 CL1  DCM   471      87.029  52.973   6.025  1.00  0.00          Cl
ATOM   3043 CL2  DCM   471      86.439  55.393   7.367  1.00  0.00          Cl
ATOM   3044  LP1 DCM   471      87.506  51.418   6.230  1.00  0.00           H
ATOM   3045  LP2 DCM   471      86.358  56.125   8.832  1.00  0.00           H
ATOM   3046  C   DCM   472      51.022  25.589  18.199  1.00  0.00           C
ATOM   3047  H1  DCM   472      51.234  24.897  17.356  1.00  0.00           H
ATOM   3048  H2  DCM   472      51.928  25.768  18.817  1.00  0.00           H
ATOM   3049 CL1  DCM   472      49.827  24.693  19.181  1.00  0.00          Cl
ATOM   3050 CL2  DCM   472      50.422  27.120  17.665  1.00  0.00          Cl
ATOM   3051  LP1 DCM   472      48.730  23.871  20.082  1.00  0.00           H
ATOM   3052  LP2 DCM   472      49.853  28.572  17.159  1.00  0.00           H
ATOM   3053  C   DCM   473       4.542   6.800  27.416  1.00  0.00           C
ATOM   3054  H1  DCM   473       4.932   6.052  28.140  1.00  0.00           H
ATOM   3055  H2  DCM   473       5.348   7.563  27.361  1.00  0.00           H
ATOM   3056 CL1  DCM   473       3.062   7.522  28.119  1.00  0.00          Cl
ATOM   3057 CL2  DCM   473       4.182   6.201  25.776  1.00  0.00          Cl
ATOM   3058  LP1 DCM   473       1.706   8.184  28.762  1.00  0.00           H
ATOM   3059  LP2 DCM   473       3.850   5.651  24.267  1.00  0.00           H
ATOM   3060  C   DCM   474       6.064  98.651  98.640  1.00  0.00           C
ATOM   3061  H1  DCM   474       6.863  98.194  99.263  1.00  0.00           H
ATOM   3062  H2  DCM   474       6.308  98.293  97.617  1.00  0.00           H
ATOM   3063 CL1  DCM   474       6.065 100.399  98.740  1.00  0.00          Cl
ATOM   3064 CL2  DCM   474       4.423  98.044  99.086  1.00  0.00          Cl
ATOM   3065  LP1 DCM   474       6.065 102.037  98.833  1.00  0.00           H
ATOM   3066  LP2 DCM   474       2.932  97.492  99.490  1.00  0.00           H
ATOM   3067  C   DCM   475      67.731  48.318  94.961  1.00  0.00           C
ATOM   3068  H1  DCM   475      67.811  49.076  95.769  1.00  0.00           H
ATOM   3069  H2  DCM   475      68.218  47.356  95.229  1.00  0.00           H
ATOM   3070 CL1  DCM   475      68.552  48.848  93.492  1.00  0.00          Cl
ATOM   3071 CL2  DCM   475      66.035  48.019  94.519  1.00  0.00          Cl
ATOM   3072  LP1 DCM   475      69.316  49.342  92.127  1.00  0.00           H
ATOM   3073  LP2 DCM   475      64.471  47.744  94.111  1.00  0.00           H
ATOM   3074  C   DCM   476      26.104  89.228  58.452  1.00  0.00           C
ATOM   3075  H1  DCM   476      27.167  89.552  58.466  1.00  0.00           H
ATOM   3076  H2  DCM   476      25.575  89.301  59.426  1.00  0.00           H
ATOM   3077 CL1  DCM   476      26.150  87.631  57.749  1.00  0.00          Cl
ATOM   3078 CL2  DCM   476      25.454  90.348  57.214  1.00  0.00          Cl
ATOM   3079  LP1 DCM   476      26.193  86.130  57.090  1.00  0.00           H
ATOM   3080  LP2 DCM   476      24.859  91.373  56.081  1.00  0.00           H
ATOM   3081  C   DCM   477      17.822  11.826  90.999  1.00  0.00           C
ATOM   3082  H1  DCM   477      18.028  10.801  90.625  1.00  0.00           H
ATOM   3083  H2  DCM   477      16.780  11.846  91.385  1.00  0.00           H
ATOM   3084 CL1  DCM   477      17.727  13.073  89.739  1.00  0.00          Cl
ATOM   3085 CL2  DCM   477      19.038  12.279  92.235  1.00  0.00          Cl
ATOM   3086  LP1 DCM   477      17.639  14.224  88.574  1.00  0.00           H
ATOM   3087  LP2 DCM   477      20.150  12.694  93.366  1.00  0.00           H
ATOM   3088  C   DCM   478      87.076  21.001  64.192  1.00  0.00           C
ATOM   3089  H1  DCM   478      87.414  21.236  63.160  1.00  0.00           H
ATOM   3090  H2  DCM   478      86.346  21.764  64.538  1.00  0.00           H
ATOM   3091 CL1  DCM   478      88.496  21.077  65.241  1.00  0.00          Cl
ATOM   3092 CL2  DCM   478      86.262  19.468  64.388  1.00  0.00          Cl
ATOM   3093  LP1 DCM   478      89.815  21.148  66.213  1.00  0.00           H
ATOM   3094  LP2 DCM   478      85.499  18.028  64.572  1.00  0.00           H
ATOM   3095  C   DCM   479      13.159  78.470  50.820  1.00  0.00           C
ATOM   3096  H1  DCM   479      14.069  78.209  50.239  1.00  0.00           H
ATOM   3097  H2  DCM   479      13.056  77.826  51.719  1.00  0.00           H
ATOM   3098 CL1  DCM   479      11.814  78.214  49.669  1.00  0.00          Cl
ATOM   3099 CL2  DCM   479      13.205  80.109  51.393  1.00  0.00          Cl
ATOM   3100  LP1 DCM   479      10.580  77.978  48.614  1.00  0.00           H
ATOM   3101  LP2 DCM   479      13.248  81.657  51.933  1.00  0.00           H
ATOM   3102  C   DCM   480      97.671  99.800  83.229  1.00  0.00           C
ATOM   3103  H1  DCM   480      97.328 100.246  84.187  1.00  0.00           H
ATOM   3104  H2  DCM   480      98.499 100.412  82.813  1.00  0.00           H
ATOM   3105 CL1  DCM   480      96.288  99.703  82.073  1.00  0.00          Cl
ATOM   3106 CL2  DCM   480      98.243  98.131  83.541  1.00  0.00          Cl
ATOM   3107  LP1 DCM   480      95.031  99.614  81.023  1.00  0.00           H
ATOM   3108  LP2 DCM   480      98.767  96.604  83.826  1.00  0.00           H
ATOM   3109  C   DCM   481      20.240  20.038  37.045  1.00  0.00           C
ATOM   3110  H1  DCM   481      19.281  19.716  37.505  1.00  0.00           H
ATOM   3111  H2  DCM   481      20.946  19.955  37.900  1.00  0.00           H
ATOM   3112 CL1  DCM   481      20.351  21.686  36.401  1.00  0.00          Cl
ATOM   3113 CL2  DCM   481      20.744  18.812  35.740  1.00  0.00          Cl
ATOM   3114  LP1 DCM   481      20.454  23.210  35.805  1.00  0.00           H
ATOM   3115  LP2 DCM   481      21.188  17.731  34.589  1.00  0.00           H
ATOM   3116  C   DCM   482       2.534  20.901  57.425  1.00  0.00           C
ATOM   3117  H1  DCM   482       2.264  19.874  57.098  1.00  0.00           H
ATOM   3118  H2  DCM   482       1.815  21.650  57.031  1.00  0.00           H
ATOM   3119 CL1  DCM   482       4.246  21.390  57.004  1.00  0.00          Cl
ATOM   3120 CL2  DCM   482       2.411  21.132  59.162  1.00  0.00          Cl
ATOM   3121  LP1 DCM   482       5.781  21.828  56.626  1.00  0.00           H
ATOM   3122  LP2 DCM   482       2.296  21.348  60.784  1.00  0.00           H
ATOM   3123  C   DCM   483      41.269  69.410  78.095  1.00  0.00           C
ATOM   3124  H1  DCM   483      42.031  69.700  77.341  1.00  0.00           H
ATOM   3125  H2  DCM   483      40.338  69.937  77.796  1.00  0.00           H
ATOM   3126 CL1  DCM   483      41.827  69.858  79.758  1.00  0.00          Cl
ATOM   3127 CL2  DCM   483      41.098  67.637  78.104  1.00  0.00          Cl
ATOM   3128  LP1 DCM   483      42.332  70.263  81.264  1.00  0.00           H
ATOM   3129  LP2 DCM   483      40.941  66.004  78.112  1.00  0.00           H
ATOM   3130  C   DCM   484      97.674  54.801  73.837  1.00  0.00           C
ATOM   3131  H1  DCM   484      98.397  55.447  73.295  1.00  0.00           H
ATOM   3132  H2  DCM   484      97.435  55.256  74.822  1.00  0.00           H
ATOM   3133 CL1  DCM   484      98.623  53.311  74.285  1.00  0.00          Cl
ATOM   3134 CL2  DCM   484      96.232  54.208  72.957  1.00  0.00          Cl
ATOM   3135  LP1 DCM   484      99.477  51.970  74.688  1.00  0.00           H
ATOM   3136  LP2 DCM   484      94.912  53.664  72.152  1.00  0.00           H
ATOM   3137  C   DCM   485      92.225  90.858  89.170  1.00  0.00           C
ATOM   3138  H1  DCM   485      92.285  90.705  88.071  1.00  0.00           H
ATOM   3139  H2  DCM   485      92.986  90.221  89.670  1.00  0.00           H
ATOM   3140 CL1  DCM   485      90.676  90.225  89.778  1.00  0.00          Cl
ATOM   3141 CL2  DCM   485      92.381  92.555  89.718  1.00  0.00          Cl
ATOM   3142  LP1 DCM   485      89.249  89.642  90.338  1.00  0.00           H
ATOM   3143  LP2 DCM   485      92.523  94.110  90.220  1.00  0.00           H
ATOM   3144  C   DCM   486      23.600   0.498  60.838  1.00  0.00           C
ATOM   3145  H1  DCM   486      23.816   1.493  61.283  1.00  0.00           H
ATOM   3146  H2  DCM   486      22.929  -0.055  61.528  1.00  0.00           H
ATOM   3147 CL1  DCM   486      25.245  -0.078  60.487  1.00  0.00          Cl
ATOM   3148 CL2  DCM   486      22.794   0.634  59.251  1.00  0.00          Cl
ATOM   3149  LP1 DCM   486      26.763  -0.609  60.162  1.00  0.00           H
ATOM   3150  LP2 DCM   486      22.053   0.760  57.793  1.00  0.00           H
ATOM   3151  C   DCM   487      69.133  33.779   6.246  1.00  0.00           C
ATOM   3152  H1  DCM   487      69.708  34.691   5.977  1.00  0.00           H
ATOM   3153  H2  DCM   487      69.796  33.216   6.937  1.00  0.00           H
ATOM   3154 CL1  DCM   487      68.902  32.889   4.756  1.00  0.00          Cl
ATOM   3155 CL2  DCM   487      67.574  34.258   7.055  1.00  0.00          Cl
ATOM   3156  LP1 DCM   487      68.686  32.055   3.360  1.00  0.00           H
ATOM   3157  LP2 DCM   487      66.169  34.690   7.784  1.00  0.00           H
ATOM   3158  C   DCM   488      38.053  99.063  35.237  1.00  0.00           C
ATOM   3159  H1  DCM   488      37.623  98.613  36.158  1.00  0.00           H
ATOM   3160  H2  DCM   488      37.263  99.766  34.896  1.00  0.00           H
ATOM   3161 CL1  DCM   488      38.533  97.810  34.094  1.00  0.00          Cl
ATOM   3162 CL2  DCM   488      39.479 100.026  35.628  1.00  0.00          Cl
ATOM   3163  LP1 DCM   488      38.981  96.645  33.030  1.00  0.00           H
ATOM   3164  LP2 DCM   488      40.804 100.922  35.991  1.00  0.00           H
ATOM   3165  C   DCM   489      62.217  38.202  61.344  1.00  0.00           C
ATOM   3166  H1  DCM   489      62.029  39.068  62.014  1.00  0.00           H
ATOM   3167  H2  DCM   489      61.942  38.410  60.288  1.00  0.00           H
ATOM   3168 CL1  DCM   489      60.951  37.051  61.917  1.00  0.00          Cl
ATOM   3169 CL2  DCM   489      63.818  37.308  61.584  1.00  0.00          Cl
ATOM   3170  LP1 DCM   489      59.800  36.006  62.438  1.00  0.00           H
ATOM   3171  LP2 DCM   489      65.238  36.515  61.796  1.00  0.00           H
ATOM   3172  C   DCM   490      56.156 100.108  67.019  1.00  0.00           C
ATOM   3173  H1  DCM   490      57.252 100.207  66.873  1.00  0.00           H
ATOM   3174  H2  DCM   490      55.860 100.558  67.991  1.00  0.00           H
ATOM   3175 CL1  DCM   490      55.755  98.393  67.098  1.00  0.00          Cl
ATOM   3176 CL2  DCM   490      55.209 100.933  65.726  1.00  0.00          Cl
ATOM   3177  LP1 DCM   490      55.382  96.797  67.171  1.00  0.00           H
ATOM   3178  LP2 DCM   490      54.347 101.683  64.550  1.00  0.00           H
ATOM   3179  C   DCM   491      17.094  48.162  92.584  1.00  0.00           C
ATOM   3180  H1  DCM   491      17.011  47.054  92.548  1.00  0.00           H
ATOM   3181  H2  DCM   491      18.062  48.352  92.074  1.00  0.00           H
ATOM   3182 CL1  DCM   491      17.036  48.818  94.336  1.00  0.00          Cl
ATOM   3183 CL2  DCM   491      15.682  48.445  91.567  1.00  0.00          Cl
ATOM   3184  LP1 DCM   491      16.986  49.394  95.871  1.00  0.00           H
ATOM   3185  LP2 DCM   491      14.369  48.709  90.621  1.00  0.00           H
ATOM   3186  C   DCM   492      48.040  12.831  57.103  1.00  0.00           C
ATOM   3187  H1  DCM   492      47.860  13.909  56.900  1.00  0.00           H
ATOM   3188  H2  DCM   492      48.983  12.752  57.684  1.00  0.00           H
ATOM   3189 CL1  DCM   492      48.289  12.032  55.546  1.00  0.00          Cl
ATOM   3190 CL2  DCM   492      46.644  12.142  57.902  1.00  0.00          Cl
ATOM   3191  LP1 DCM   492      48.521  11.291  54.101  1.00  0.00           H
ATOM   3192  LP2 DCM   492      45.336  11.495  58.651  1.00  0.00           H
ATOM   3193  C   DCM   493      52.091  42.930  12.323  1.00  0.00           C
ATOM   3194  H1  DCM   493      51.172  43.189  12.890  1.00  0.00           H
ATOM   3195  H2  DCM   493      52.071  43.294  11.273  1.00  0.00           H
ATOM   3196 CL1  DCM   493      52.447  41.241  12.529  1.00  0.00          Cl
ATOM   3197 CL2  DCM   493      53.438  43.842  13.056  1.00  0.00          Cl
ATOM   3198  LP1 DCM   493      52.782  39.648  12.725  1.00  0.00           H
ATOM   3199  LP2 DCM   493      54.676  44.680  13.730  1.00  0.00           H
ATOM   3200  C   DCM   494      97.854  76.039  96.653  1.00  0.00           C
ATOM   3201  H1  DCM   494      97.599  76.577  95.714  1.00  0.00           H
ATOM   3202  H2  DCM   494      97.424  76.558  97.536  1.00  0.00           H
ATOM   3203 CL1  DCM   494      99.756  76.194  96.750  1.00  0.00          Cl
ATOM   3204 CL2  DCM   494      97.333  74.297  96.538  1.00  0.00          Cl
ATOM   3205  LP1 DCM   494     101.388  76.326  96.834  1.00  0.00           H
ATOM   3206  LP2 DCM   494      96.863  72.729  96.436  1.00  0.00           H
ATOM   3207  C   DCM   495      67.303  31.422  52.285  1.00  0.00           C
ATOM   3208  H1  DCM   495      66.235  31.280  52.557  1.00  0.00           H
ATOM   3209  H2  DCM   495      67.637  32.407  52.674  1.00  0.00           H
ATOM   3210 CL1  DCM   495      67.412  31.523  50.433  1.00  0.00          Cl
ATOM   3211 CL2  DCM   495      68.092  29.996  52.941  1.00  0.00          Cl
ATOM   3212  LP1 DCM   495      67.509  31.612  48.798  1.00  0.00           H
ATOM   3213  LP2 DCM   495      68.829  28.665  53.553  1.00  0.00           H
ATOM   3214  C   DCM   496      25.772  76.916  83.954  1.00  0.00           C
ATOM   3215  H1  DCM   496      26.148  76.720  84.981  1.00  0.00           H
ATOM   3216  H2  DCM   496      26.659  77.236  83.366  1.00  0.00           H
ATOM   3217 CL1  DCM   496      24.359  78.088  83.869  1.00  0.00          Cl
ATOM   3218 CL2  DCM   496      25.323  75.364  83.191  1.00  0.00          Cl
ATOM   3219  LP1 DCM   496      23.098  79.134  83.793  1.00  0.00           H
ATOM   3220  LP2 DCM   496      24.911  73.940  82.491  1.00  0.00           H
ATOM   3221  C   DCM   497      19.653  39.021  80.260  1.00  0.00           C
ATOM   3222  H1  DCM   497      19.365  40.062  80.524  1.00  0.00           H
ATOM   3223  H2  DCM   497      19.656  38.890  79.157  1.00  0.00           H
ATOM   3224 CL1  DCM   497      18.359  37.972  80.932  1.00  0.00          Cl
ATOM   3225 CL2  DCM   497      21.271  38.704  80.929  1.00  0.00          Cl
ATOM   3226  LP1 DCM   497      17.178  37.014  81.545  1.00  0.00           H
ATOM   3227  LP2 DCM   497      22.762  38.412  81.545  1.00  0.00           H
ATOM   3228  C   DCM   498      18.240  58.495  82.271  1.00  0.00           C
ATOM   3229  H1  DCM   498      17.970  58.682  83.332  1.00  0.00           H
ATOM   3230  H2  DCM   498      18.578  59.433  81.781  1.00  0.00           H
ATOM   3231 CL1  DCM   498      16.936  57.968  81.227  1.00  0.00          Cl
ATOM   3232 CL2  DCM   498      19.520  57.283  82.113  1.00  0.00          Cl
ATOM   3233  LP1 DCM   498      15.715  57.475  80.249  1.00  0.00           H
ATOM   3234  LP2 DCM   498      20.707  56.160  81.966  1.00  0.00           H
ATOM   3235  C   DCM   499      28.338  53.107  33.890  1.00  0.00           C
ATOM   3236  H1  DCM   499      28.041  52.402  34.695  1.00  0.00           H
ATOM   3237  H2  DCM   499      28.131  52.698  32.878  1.00  0.00           H
ATOM   3238 CL1  DCM   499      30.104  53.314  33.954  1.00  0.00          Cl
ATOM   3239 CL2  DCM   499      27.559  54.705  34.024  1.00  0.00          Cl
ATOM   3240  LP1 DCM   499      31.731  53.505  34.012  1.00  0.00           H
ATOM   3241  LP2 DCM   499      26.841  56.175  34.148  1.00  0.00           H
ATOM   3242  C   DCM   500      92.182  14.862  84.287  1.00  0.00           C
ATOM   3243  H1  DCM   500      91.341  14.319  83.805  1.00  0.00           H
ATOM   3244  H2  DCM   500      92.401  14.336  85.240  1.00  0.00           H
ATOM   3245 CL1  DCM   500      91.555  16.494  84.557  1.00  0.00          Cl
ATOM   3246 CL2  DCM   500      93.671  15.002  83.312  1.00  0.00          Cl
ATOM   3247  LP1 DCM   500      90.974  18.007  84.808  1.00  0.00           H
ATOM   3248  LP2 DCM   500      95.039  15.131  82.417  1.00  0.00           H
ATOM   3249  C   DCM   501      41.746  66.033  59.375  1.00  0.00           C
ATOM   3250  H1  DCM   501      40.713  66.191  59.751  1.00  0.00           H
ATOM   3251  H2  DCM   501      41.773  65.912  58.271  1.00  0.00           H
ATOM   3252 CL1  DCM   501      42.627  64.799  60.281  1.00  0.00          Cl
ATOM   3253 CL2  DCM   501      42.661  67.549  59.677  1.00  0.00          Cl
ATOM   3254  LP1 DCM   501      43.445  63.653  61.122  1.00  0.00           H
ATOM   3255  LP2 DCM   501      43.496  68.933  59.953  1.00  0.00           H
ATOM   3256  C   DCM   502      73.279  99.981  82.608  1.00  0.00           C
ATOM   3257  H1  DCM   502      73.115 100.432  83.610  1.00  0.00           H
ATOM   3258  H2  DCM   502      72.436 100.216  81.924  1.00  0.00           H
ATOM   3259 CL1  DCM   502      73.074  98.197  82.812  1.00  0.00          Cl
ATOM   3260 CL2  DCM   502      75.012 100.239  82.082  1.00  0.00          Cl
ATOM   3261  LP1 DCM   502      72.888  96.579  82.998  1.00  0.00           H
ATOM   3262  LP2 DCM   502      76.566 100.471  81.611  1.00  0.00           H
ATOM   3263  C   DCM   503      40.773  45.465  66.088  1.00  0.00           C
ATOM   3264  H1  DCM   503      40.678  44.509  65.531  1.00  0.00           H
ATOM   3265  H2  DCM   503      40.523  45.339  67.163  1.00  0.00           H
ATOM   3266 CL1  DCM   503      39.585  46.594  65.360  1.00  0.00          Cl
ATOM   3267 CL2  DCM   503      42.367  46.207  65.861  1.00  0.00          Cl
ATOM   3268  LP1 DCM   503      38.499  47.626  64.694  1.00  0.00           H
ATOM   3269  LP2 DCM   503      43.842  46.894  65.650  1.00  0.00           H
ATOM   3270  C   DCM   504      99.646  23.316   9.701  1.00  0.00           C
ATOM   3271  H1  DCM   504     100.541  22.855   9.231  1.00  0.00           H
ATOM   3272  H2  DCM   504      98.742  22.679   9.599  1.00  0.00           H
ATOM   3273 CL1  DCM   504      99.277  24.687   8.716  1.00  0.00          Cl
ATOM   3274 CL2  DCM   504     100.112  23.844  11.324  1.00  0.00          Cl
ATOM   3275  LP1 DCM   504      98.928  25.988   7.781  1.00  0.00           H
ATOM   3276  LP2 DCM   504     100.545  24.332  12.829  1.00  0.00           H
ATOM   3277  C   DCM   505       1.726  94.455  75.412  1.00  0.00           C
ATOM   3278  H1  DCM   505       1.748  94.618  74.313  1.00  0.00           H
ATOM   3279  H2  DCM   505       2.485  95.130  75.863  1.00  0.00           H
ATOM   3280 CL1  DCM   505       2.190  92.822  75.734  1.00  0.00          Cl
ATOM   3281 CL2  DCM   505       0.192  94.782  76.299  1.00  0.00          Cl
ATOM   3282  LP1 DCM   505       2.631  91.272  76.039  1.00  0.00           H
ATOM   3283  LP2 DCM   505      -1.204  95.080  77.107  1.00  0.00           H
ATOM   3284  C   DCM   506      63.146  86.289  57.671  1.00  0.00           C
ATOM   3285  H1  DCM   506      64.015  86.024  57.032  1.00  0.00           H
ATOM   3286  H2  DCM   506      63.199  87.358  57.970  1.00  0.00           H
ATOM   3287 CL1  DCM   506      63.321  85.223  59.118  1.00  0.00          Cl
ATOM   3288 CL2  DCM   506      61.745  85.880  56.666  1.00  0.00          Cl
ATOM   3289  LP1 DCM   506      63.479  84.256  60.432  1.00  0.00           H
ATOM   3290  LP2 DCM   506      60.448  85.501  55.736  1.00  0.00           H
ATOM   3291  C   DCM   507       2.139   2.940  42.829  1.00  0.00           C
ATOM   3292  H1  DCM   507       2.198   4.048  42.872  1.00  0.00           H
ATOM   3293  H2  DCM   507       1.684   2.458  43.721  1.00  0.00           H
ATOM   3294 CL1  DCM   507       3.803   2.515  42.793  1.00  0.00          Cl
ATOM   3295 CL2  DCM   507       1.237   2.337  41.450  1.00  0.00          Cl
ATOM   3296  LP1 DCM   507       5.391   2.109  42.759  1.00  0.00           H
ATOM   3297  LP2 DCM   507       0.394   1.773  40.161  1.00  0.00           H
ATOM   3298  C   DCM   508      12.321  29.738  37.614  1.00  0.00           C
ATOM   3299  H1  DCM   508      12.114  30.829  37.571  1.00  0.00           H
ATOM   3300  H2  DCM   508      11.766  29.227  38.430  1.00  0.00           H
ATOM   3301 CL1  DCM   508      14.055  29.337  37.976  1.00  0.00          Cl
ATOM   3302 CL2  DCM   508      11.754  29.231  36.006  1.00  0.00          Cl
ATOM   3303  LP1 DCM   508      15.621  28.975  38.302  1.00  0.00           H
ATOM   3304  LP2 DCM   508      11.231  28.763  34.523  1.00  0.00           H
ATOM   3305  C   DCM   509      13.003  13.172  92.972  1.00  0.00           C
ATOM   3306  H1  DCM   509      13.006  14.101  92.363  1.00  0.00           H
ATOM   3307  H2  DCM   509      12.294  13.109  93.826  1.00  0.00           H
ATOM   3308 CL1  DCM   509      14.724  13.098  93.495  1.00  0.00          Cl
ATOM   3309 CL2  DCM   509      12.540  11.898  91.876  1.00  0.00          Cl
ATOM   3310  LP1 DCM   509      16.292  13.031  93.971  1.00  0.00           H
ATOM   3311  LP2 DCM   509      12.104  10.700  90.844  1.00  0.00           H
ATOM   3312  C   DCM   510      45.389  18.261  72.649  1.00  0.00           C
ATOM   3313  H1  DCM   510      45.693  19.255  73.041  1.00  0.00           H
ATOM   3314  H2  DCM   510      46.332  17.855  72.224  1.00  0.00           H
ATOM   3315 CL1  DCM   510      44.112  18.245  71.440  1.00  0.00          Cl
ATOM   3316 CL2  DCM   510      44.797  17.269  74.011  1.00  0.00          Cl
ATOM   3317  LP1 DCM   510      42.921  18.230  70.313  1.00  0.00           H
ATOM   3318  LP2 DCM   510      44.253  16.358  75.262  1.00  0.00           H
ATOM   3319  C   DCM   511      38.489  54.055  53.173  1.00  0.00           C
ATOM   3320  H1  DCM   511      38.422  53.595  52.164  1.00  0.00           H
ATOM   3321  H2  DCM   511      37.558  54.603  53.432  1.00  0.00           H
ATOM   3322 CL1  DCM   511      39.649  55.396  53.072  1.00  0.00          Cl
ATOM   3323 CL2  DCM   511      38.909  52.848  54.396  1.00  0.00          Cl
ATOM   3324  LP1 DCM   511      40.720  56.634  52.978  1.00  0.00           H
ATOM   3325  LP2 DCM   511      39.297  51.728  55.530  1.00  0.00           H
ATOM   3326  C   DCM   512      86.868   5.270  98.723  1.00  0.00           C
ATOM   3327  H1  DCM   512      86.012   4.728  98.267  1.00  0.00           H
ATOM   3328  H2  DCM   512      87.484   4.708  99.457  1.00  0.00           H
ATOM   3329 CL1  DCM   512      86.227   6.815  99.364  1.00  0.00          Cl
ATOM   3330 CL2  DCM   512      87.993   5.735  97.448  1.00  0.00          Cl
ATOM   3331  LP1 DCM   512      85.641   8.230  99.951  1.00  0.00           H
ATOM   3332  LP2 DCM   512      89.041   6.167  96.262  1.00  0.00           H
ATOM   3333  C   DCM   513      20.187  15.663  54.235  1.00  0.00           C
ATOM   3334  H1  DCM   513      21.185  16.152  54.210  1.00  0.00           H
ATOM   3335  H2  DCM   513      19.982  15.168  55.208  1.00  0.00           H
ATOM   3336 CL1  DCM   513      20.286  14.214  53.159  1.00  0.00          Cl
ATOM   3337 CL2  DCM   513      18.902  16.775  53.725  1.00  0.00          Cl
ATOM   3338  LP1 DCM   513      20.375  12.899  52.182  1.00  0.00           H
ATOM   3339  LP2 DCM   513      17.714  17.803  53.253  1.00  0.00           H
ATOM   3340  C   DCM   514      34.599  68.428  63.146  1.00  0.00           C
ATOM   3341  H1  DCM   514      33.746  67.722  63.240  1.00  0.00           H
ATOM   3342  H2  DCM   514      35.271  68.049  62.346  1.00  0.00           H
ATOM   3343 CL1  DCM   514      35.559  68.475  64.665  1.00  0.00          Cl
ATOM   3344 CL2  DCM   514      34.135  70.155  62.739  1.00  0.00          Cl
ATOM   3345  LP1 DCM   514      36.435  68.517  66.051  1.00  0.00           H
ATOM   3346  LP2 DCM   514      33.720  71.700  62.376  1.00  0.00           H
ATOM   3347  C   DCM   515      73.480  11.982   0.657  1.00  0.00           C
ATOM   3348  H1  DCM   515      72.620  12.548   1.076  1.00  0.00           H
ATOM   3349  H2  DCM   515      74.335  12.661   0.861  1.00  0.00           H
ATOM   3350 CL1  DCM   515      73.313  11.697  -1.080  1.00  0.00          Cl
ATOM   3351 CL2  DCM   515      73.830  10.386   1.412  1.00  0.00          Cl
ATOM   3352  LP1 DCM   515      73.159  11.432  -2.691  1.00  0.00           H
ATOM   3353  LP2 DCM   515      74.149   8.932   2.100  1.00  0.00           H
ATOM   3354  C   DCM   516      60.784  99.339  84.418  1.00  0.00           C
ATOM   3355  H1  DCM   516      60.768 100.029  83.547  1.00  0.00           H
ATOM   3356  H2  DCM   516      60.629  98.283  84.109  1.00  0.00           H
ATOM   3357 CL1  DCM   516      59.475  99.940  85.610  1.00  0.00          Cl
ATOM   3358 CL2  DCM   516      62.255  99.249  85.414  1.00  0.00          Cl
ATOM   3359  LP1 DCM   516      58.327 100.468  86.655  1.00  0.00           H
ATOM   3360  LP2 DCM   516      63.612  99.166  86.332  1.00  0.00           H
ATOM   3361  C   DCM   517      26.850  11.470  47.445  1.00  0.00           C
ATOM   3362  H1  DCM   517      26.222  12.288  47.030  1.00  0.00           H
ATOM   3363  H2  DCM   517      27.127  11.395  48.518  1.00  0.00           H
ATOM   3364 CL1  DCM   517      28.336  11.446  46.513  1.00  0.00          Cl
ATOM   3365 CL2  DCM   517      25.885   9.984  46.987  1.00  0.00          Cl
ATOM   3366  LP1 DCM   517      29.725  11.423  45.641  1.00  0.00           H
ATOM   3367  LP2 DCM   517      25.021   8.653  46.576  1.00  0.00           H
ATOM   3368  C   DCM   518      15.797  55.008  77.159  1.00  0.00           C
ATOM   3369  H1  DCM   518      14.955  55.318  77.814  1.00  0.00           H
ATOM   3370  H2  DCM   518      16.317  54.188  77.698  1.00  0.00           H
ATOM   3371 CL1  DCM   518      16.711  56.515  76.867  1.00  0.00          Cl
ATOM   3372 CL2  DCM   518      15.027  54.341  75.660  1.00  0.00          Cl
ATOM   3373  LP1 DCM   518      17.550  57.898  76.598  1.00  0.00           H
ATOM   3374  LP2 DCM   518      14.329  53.737  74.305  1.00  0.00           H
ATOM   3375  C   DCM   519      81.920  40.062  98.160  1.00  0.00           C
ATOM   3376  H1  DCM   519      83.031  40.095  98.189  1.00  0.00           H
ATOM   3377  H2  DCM   519      81.548  39.066  98.482  1.00  0.00           H
ATOM   3378 CL1  DCM   519      81.307  40.443  96.487  1.00  0.00          Cl
ATOM   3379 CL2  DCM   519      81.444  41.330  99.326  1.00  0.00          Cl
ATOM   3380  LP1 DCM   519      80.756  40.786  94.981  1.00  0.00           H
ATOM   3381  LP2 DCM   519      81.007  42.493 100.397  1.00  0.00           H
ATOM   3382  C   DCM   520      62.909  63.729  71.557  1.00  0.00           C
ATOM   3383  H1  DCM   520      63.529  63.372  70.706  1.00  0.00           H
ATOM   3384  H2  DCM   520      62.804  64.835  71.566  1.00  0.00           H
ATOM   3385 CL1  DCM   520      63.559  63.156  73.129  1.00  0.00          Cl
ATOM   3386 CL2  DCM   520      61.319  63.029  71.202  1.00  0.00          Cl
ATOM   3387  LP1 DCM   520      64.153  62.632  74.565  1.00  0.00           H
ATOM   3388  LP2 DCM   520      59.848  62.381  70.874  1.00  0.00           H
ATOM   3389  C   DCM   521      80.415  51.055  96.997  1.00  0.00           C
ATOM   3390  H1  DCM   521      80.975  50.375  97.673  1.00  0.00           H
ATOM   3391  H2  DCM   521      80.395  52.101  97.371  1.00  0.00           H
ATOM   3392 CL1  DCM   521      78.708  50.553  96.983  1.00  0.00          Cl
ATOM   3393 CL2  DCM   521      81.049  51.006  95.296  1.00  0.00          Cl
ATOM   3394  LP1 DCM   521      77.135  50.090  96.970  1.00  0.00           H
ATOM   3395  LP2 DCM   521      81.623  50.962  93.760  1.00  0.00           H
ATOM   3396  C   DCM   522      43.481  30.480  87.448  1.00  0.00           C
ATOM   3397  H1  DCM   522      42.433  30.252  87.160  1.00  0.00           H
ATOM   3398  H2  DCM   522      43.942  31.354  86.940  1.00  0.00           H
ATOM   3399 CL1  DCM   522      44.476  29.066  87.035  1.00  0.00          Cl
ATOM   3400 CL2  DCM   522      43.588  30.714  89.294  1.00  0.00          Cl
ATOM   3401  LP1 DCM   522      45.394  27.761  86.653  1.00  0.00           H
ATOM   3402  LP2 DCM   522      43.683  30.921  90.918  1.00  0.00           H
ATOM   3403  C   DCM   523      17.876  13.034  48.429  1.00  0.00           C
ATOM   3404  H1  DCM   523      16.911  12.498  48.308  1.00  0.00           H
ATOM   3405  H2  DCM   523      18.337  13.492  47.528  1.00  0.00           H
ATOM   3406 CL1  DCM   523      19.048  11.907  49.186  1.00  0.00          Cl
ATOM   3407 CL2  DCM   523      17.667  14.430  49.665  1.00  0.00          Cl
ATOM   3408  LP1 DCM   523      20.120  10.877  49.878  1.00  0.00           H
ATOM   3409  LP2 DCM   523      17.484  15.650  50.745  1.00  0.00           H
ATOM   3410  C   DCM   524      15.410  79.912  47.805  1.00  0.00           C
ATOM   3411  H1  DCM   524      15.216  78.955  48.335  1.00  0.00           H
ATOM   3412  H2  DCM   524      16.225  80.381  48.398  1.00  0.00           H
ATOM   3413 CL1  DCM   524      13.897  80.834  47.630  1.00  0.00          Cl
ATOM   3414 CL2  DCM   524      16.030  79.723  46.196  1.00  0.00          Cl
ATOM   3415  LP1 DCM   524      12.503  81.682  47.468  1.00  0.00           H
ATOM   3416  LP2 DCM   524      16.615  79.544  44.674  1.00  0.00           H
ATOM   3417  C   DCM   525      38.096  55.619  71.682  1.00  0.00           C
ATOM   3418  H1  DCM   525      38.336  54.624  72.115  1.00  0.00           H
ATOM   3419  H2  DCM   525      38.973  56.109  71.209  1.00  0.00           H
ATOM   3420 CL1  DCM   525      37.653  56.664  73.112  1.00  0.00          Cl
ATOM   3421 CL2  DCM   525      36.712  55.400  70.517  1.00  0.00          Cl
ATOM   3422  LP1 DCM   525      37.255  57.603  74.397  1.00  0.00           H
ATOM   3423  LP2 DCM   525      35.466  55.203  69.468  1.00  0.00           H
ATOM   3424  C   DCM   526      63.947  31.979  99.506  1.00  0.00           C
ATOM   3425  H1  DCM   526      64.481  32.803 100.027  1.00  0.00           H
ATOM   3426  H2  DCM   526      63.029  32.227  98.932  1.00  0.00           H
ATOM   3427 CL1  DCM   526      63.517  30.750 100.837  1.00  0.00          Cl
ATOM   3428 CL2  DCM   526      65.056  31.140  98.398  1.00  0.00          Cl
ATOM   3429  LP1 DCM   526      63.138  29.667 102.009  1.00  0.00           H
ATOM   3430  LP2 DCM   526      66.078  30.365  97.376  1.00  0.00           H
ATOM   3431  C   DCM   527      44.608  12.580  54.307  1.00  0.00           C
ATOM   3432  H1  DCM   527      44.473  13.479  54.945  1.00  0.00           H
ATOM   3433  H2  DCM   527      44.890  11.652  54.849  1.00  0.00           H
ATOM   3434 CL1  DCM   527      45.832  13.016  53.124  1.00  0.00          Cl
ATOM   3435 CL2  DCM   527      42.932  12.079  53.632  1.00  0.00          Cl
ATOM   3436  LP1 DCM   527      46.974  13.424  52.020  1.00  0.00           H
ATOM   3437  LP2 DCM   527      41.465  11.642  53.042  1.00  0.00           H
ATOM   3438  C   DCM   528       1.458  49.613  25.000  1.00  0.00           C
ATOM   3439  H1  DCM   528       2.089  50.311  25.591  1.00  0.00           H
ATOM   3440  H2  DCM   528       1.849  49.363  23.991  1.00  0.00           H
ATOM   3441 CL1  DCM   528      -0.106  50.357  24.801  1.00  0.00          Cl
ATOM   3442 CL2  DCM   528       1.363  48.038  25.879  1.00  0.00          Cl
ATOM   3443  LP1 DCM   528      -1.576  51.058  24.613  1.00  0.00           H
ATOM   3444  LP2 DCM   528       1.276  46.608  26.676  1.00  0.00           H
ATOM   3445  C   DCM   529       6.189  80.904  46.219  1.00  0.00           C
ATOM   3446  H1  DCM   529       6.503  80.441  47.178  1.00  0.00           H
ATOM   3447  H2  DCM   529       5.387  81.648  46.412  1.00  0.00           H
ATOM   3448 CL1  DCM   529       5.318  79.561  45.394  1.00  0.00          Cl
ATOM   3449 CL2  DCM   529       7.576  81.580  45.232  1.00  0.00          Cl
ATOM   3450  LP1 DCM   529       4.525  78.338  44.643  1.00  0.00           H
ATOM   3451  LP2 DCM   529       8.818  82.185  44.348  1.00  0.00           H
ATOM   3452  C   DCM   530      17.159  95.512  56.546  1.00  0.00           C
ATOM   3453  H1  DCM   530      17.518  96.501  56.189  1.00  0.00           H
ATOM   3454  H2  DCM   530      17.405  95.345  57.616  1.00  0.00           H
ATOM   3455 CL1  DCM   530      18.144  94.313  55.665  1.00  0.00          Cl
ATOM   3456 CL2  DCM   530      15.361  95.303  56.260  1.00  0.00          Cl
ATOM   3457  LP1 DCM   530      19.050  93.211  54.856  1.00  0.00           H
ATOM   3458  LP2 DCM   530      13.752  95.115  56.005  1.00  0.00           H
ATOM   3459  C   DCM   531      63.945  49.528   5.127  1.00  0.00           C
ATOM   3460  H1  DCM   531      64.002  50.624   4.953  1.00  0.00           H
ATOM   3461  H2  DCM   531      63.694  49.277   6.179  1.00  0.00           H
ATOM   3462 CL1  DCM   531      65.537  48.833   4.704  1.00  0.00          Cl
ATOM   3463 CL2  DCM   531      62.697  48.959   4.010  1.00  0.00          Cl
ATOM   3464  LP1 DCM   531      66.997  48.196   4.316  1.00  0.00           H
ATOM   3465  LP2 DCM   531      61.540  48.432   2.975  1.00  0.00           H
ATOM   3466  C   DCM   532      25.375  19.777  19.559  1.00  0.00           C
ATOM   3467  H1  DCM   532      24.270  19.676  19.514  1.00  0.00           H
ATOM   3468  H2  DCM   532      25.622  20.857  19.484  1.00  0.00           H
ATOM   3469 CL1  DCM   532      26.120  18.888  18.226  1.00  0.00          Cl
ATOM   3470 CL2  DCM   532      26.005  19.090  21.097  1.00  0.00          Cl
ATOM   3471  LP1 DCM   532      26.810  18.064  16.988  1.00  0.00           H
ATOM   3472  LP2 DCM   532      26.578  18.463  22.499  1.00  0.00           H
ATOM   3473  C   DCM   533      65.281  88.381  83.251  1.00  0.00           C
ATOM   3474  H1  DCM   533      65.448  87.589  82.489  1.00  0.00           H
ATOM   3475  H2  DCM   533      64.548  88.018  84.002  1.00  0.00           H
ATOM   3476 CL1  DCM   533      64.494  89.870  82.577  1.00  0.00          Cl
ATOM   3477 CL2  DCM   533      66.827  88.849  84.155  1.00  0.00          Cl
ATOM   3478  LP1 DCM   533      63.782  91.216  81.968  1.00  0.00           H
ATOM   3479  LP2 DCM   533      68.196  89.264  84.957  1.00  0.00           H
ATOM   3480  C   DCM   534      50.182  25.981   3.231  1.00  0.00           C
ATOM   3481  H1  DCM   534      50.724  26.932   3.045  1.00  0.00           H
ATOM   3482  H2  DCM   534      49.317  26.124   3.913  1.00  0.00           H
ATOM   3483 CL1  DCM   534      51.367  24.820   3.775  1.00  0.00          Cl
ATOM   3484 CL2  DCM   534      49.521  25.477   1.688  1.00  0.00          Cl
ATOM   3485  LP1 DCM   534      52.481  23.730   4.287  1.00  0.00           H
ATOM   3486  LP2 DCM   534      48.903  25.005   0.244  1.00  0.00           H
ATOM   3487  C   DCM   535      30.313  45.613   4.190  1.00  0.00           C
ATOM   3488  H1  DCM   535      29.509  44.877   4.400  1.00  0.00           H
ATOM   3489  H2  DCM   535      30.038  46.520   3.610  1.00  0.00           H
ATOM   3490 CL1  DCM   535      31.563  44.844   3.063  1.00  0.00          Cl
ATOM   3491 CL2  DCM   535      31.010  46.145   5.699  1.00  0.00          Cl
ATOM   3492  LP1 DCM   535      32.671  44.162   2.064  1.00  0.00           H
ATOM   3493  LP2 DCM   535      31.665  46.645   7.117  1.00  0.00           H
ATOM   3494  C   DCM   536      32.119  53.834  29.262  1.00  0.00           C
ATOM   3495  H1  DCM   536      33.051  54.292  29.656  1.00  0.00           H
ATOM   3496  H2  DCM   536      31.235  54.224  29.811  1.00  0.00           H
ATOM   3497 CL1  DCM   536      32.141  52.066  29.308  1.00  0.00          Cl
ATOM   3498 CL2  DCM   536      31.945  54.396  27.539  1.00  0.00          Cl
ATOM   3499  LP1 DCM   536      32.161  50.427  29.350  1.00  0.00           H
ATOM   3500  LP2 DCM   536      31.788  54.903  25.987  1.00  0.00           H
ATOM   3501  C   DCM   537      62.572  13.254  55.530  1.00  0.00           C
ATOM   3502  H1  DCM   537      61.689  13.791  55.124  1.00  0.00           H
ATOM   3503  H2  DCM   537      62.839  12.532  54.729  1.00  0.00           H
ATOM   3504 CL1  DCM   537      62.041  12.198  56.841  1.00  0.00          Cl
ATOM   3505 CL2  DCM   537      63.844  14.291  56.098  1.00  0.00          Cl
ATOM   3506  LP1 DCM   537      61.547  11.216  58.058  1.00  0.00           H
ATOM   3507  LP2 DCM   537      65.044  15.271  56.634  1.00  0.00           H
ATOM   3508  C   DCM   538       6.586  29.726  67.208  1.00  0.00           C
ATOM   3509  H1  DCM   538       6.184  28.910  66.570  1.00  0.00           H
ATOM   3510  H2  DCM   538       7.308  29.360  67.970  1.00  0.00           H
ATOM   3511 CL1  DCM   538       5.221  30.693  67.957  1.00  0.00          Cl
ATOM   3512 CL2  DCM   538       7.455  30.807  66.103  1.00  0.00          Cl
ATOM   3513  LP1 DCM   538       4.000  31.559  68.627  1.00  0.00           H
ATOM   3514  LP2 DCM   538       8.257  31.807  65.080  1.00  0.00           H
ATOM   3515  C   DCM   539      90.354  89.440  44.242  1.00  0.00           C
ATOM   3516  H1  DCM   539      91.242  89.997  44.610  1.00  0.00           H
ATOM   3517  H2  DCM   539      90.522  88.585  43.553  1.00  0.00           H
ATOM   3518 CL1  DCM   539      89.284  90.649  43.330  1.00  0.00          Cl
ATOM   3519 CL2  DCM   539      89.516  88.820  45.667  1.00  0.00          Cl
ATOM   3520  LP1 DCM   539      88.337  91.719  42.524  1.00  0.00           H
ATOM   3521  LP2 DCM   539      88.737  88.245  46.991  1.00  0.00           H
ATOM   3522  C   DCM   540      47.811   7.243  17.589  1.00  0.00           C
ATOM   3523  H1  DCM   540      48.789   7.720  17.815  1.00  0.00           H
ATOM   3524  H2  DCM   540      46.923   7.896  17.727  1.00  0.00           H
ATOM   3525 CL1  DCM   540      47.594   5.830  18.615  1.00  0.00          Cl
ATOM   3526 CL2  DCM   540      47.838   6.656  15.878  1.00  0.00          Cl
ATOM   3527  LP1 DCM   540      47.392   4.512  19.570  1.00  0.00           H
ATOM   3528  LP2 DCM   540      47.862   6.124  14.326  1.00  0.00           H
ATOM   3529  C   DCM   541       4.379   0.383  35.118  1.00  0.00           C
ATOM   3530  H1  DCM   541       4.842  -0.446  35.695  1.00  0.00           H
ATOM   3531  H2  DCM   541       3.719  -0.080  34.355  1.00  0.00           H
ATOM   3532 CL1  DCM   541       5.627   1.489  34.293  1.00  0.00          Cl
ATOM   3533 CL2  DCM   541       3.295   1.377  36.201  1.00  0.00          Cl
ATOM   3534  LP1 DCM   541       6.727   2.464  33.566  1.00  0.00           H
ATOM   3535  LP2 DCM   541       2.322   2.270  37.173  1.00  0.00           H
ATOM   3536  C   DCM   542      36.844  53.453  32.647  1.00  0.00           C
ATOM   3537  H1  DCM   542      37.547  52.800  33.206  1.00  0.00           H
ATOM   3538  H2  DCM   542      37.305  53.943  31.763  1.00  0.00           H
ATOM   3539 CL1  DCM   542      36.454  54.892  33.731  1.00  0.00          Cl
ATOM   3540 CL2  DCM   542      35.393  52.544  32.233  1.00  0.00          Cl
ATOM   3541  LP1 DCM   542      36.107  56.172  34.695  1.00  0.00           H
ATOM   3542  LP2 DCM   542      34.042  51.697  31.847  1.00  0.00           H
ATOM   3543  C   DCM   543      47.201  63.245  84.360  1.00  0.00           C
ATOM   3544  H1  DCM   543      46.498  63.224  85.221  1.00  0.00           H
ATOM   3545  H2  DCM   543      48.183  63.752  84.468  1.00  0.00           H
ATOM   3546 CL1  DCM   543      46.419  64.118  82.952  1.00  0.00          Cl
ATOM   3547 CL2  DCM   543      47.387  61.552  83.960  1.00  0.00          Cl
ATOM   3548  LP1 DCM   543      45.719  64.900  81.691  1.00  0.00           H
ATOM   3549  LP2 DCM   543      47.561  59.965  83.585  1.00  0.00           H
ATOM   3550  C   DCM   544      28.994  98.743  76.074  1.00  0.00           C
ATOM   3551  H1  DCM   544      29.825  99.480  76.103  1.00  0.00           H
ATOM   3552  H2  DCM   544      28.324  98.912  75.204  1.00  0.00           H
ATOM   3553 CL1  DCM   544      28.117  99.087  77.532  1.00  0.00          Cl
ATOM   3554 CL2  DCM   544      29.563  97.079  76.244  1.00  0.00          Cl
ATOM   3555  LP1 DCM   544      27.288  99.412  78.909  1.00  0.00           H
ATOM   3556  LP2 DCM   544      30.092  95.534  76.402  1.00  0.00           H
ATOM   3557  C   DCM   545      70.666  94.597  63.366  1.00  0.00           C
ATOM   3558  H1  DCM   545      69.622  94.345  63.082  1.00  0.00           H
ATOM   3559  H2  DCM   545      70.737  94.257  64.422  1.00  0.00           H
ATOM   3560 CL1  DCM   545      70.680  96.369  63.328  1.00  0.00          Cl
ATOM   3561 CL2  DCM   545      72.015  93.792  62.479  1.00  0.00          Cl
ATOM   3562  LP1 DCM   545      70.692  98.008  63.292  1.00  0.00           H
ATOM   3563  LP2 DCM   545      73.241  93.059  61.672  1.00  0.00           H
ATOM   3564  C   DCM   546      13.896  87.435  34.821  1.00  0.00           C
ATOM   3565  H1  DCM   546      13.127  87.528  34.024  1.00  0.00           H
ATOM   3566  H2  DCM   546      14.338  86.416  34.808  1.00  0.00           H
ATOM   3567 CL1  DCM   546      13.071  87.659  36.343  1.00  0.00          Cl
ATOM   3568 CL2  DCM   546      15.227  88.687  34.503  1.00  0.00          Cl
ATOM   3569  LP1 DCM   546      12.296  87.869  37.773  1.00  0.00           H
ATOM   3570  LP2 DCM   546      16.404  89.794  34.221  1.00  0.00           H
ATOM   3571  C   DCM   547      86.245  67.178  74.105  1.00  0.00           C
ATOM   3572  H1  DCM   547      87.011  66.396  74.301  1.00  0.00           H
ATOM   3573  H2  DCM   547      85.473  67.096  74.899  1.00  0.00           H
ATOM   3574 CL1  DCM   547      85.452  67.181  72.492  1.00  0.00          Cl
ATOM   3575 CL2  DCM   547      86.987  68.783  74.334  1.00  0.00          Cl
ATOM   3576  LP1 DCM   547      84.728  67.183  71.020  1.00  0.00           H
ATOM   3577  LP2 DCM   547      87.668  70.259  74.544  1.00  0.00           H
ATOM   3578  C   DCM   548      96.195  32.656  88.236  1.00  0.00           C
ATOM   3579  H1  DCM   548      95.788  32.798  89.260  1.00  0.00           H
ATOM   3580  H2  DCM   548      95.441  32.240  87.534  1.00  0.00           H
ATOM   3581 CL1  DCM   548      97.515  31.435  88.281  1.00  0.00          Cl
ATOM   3582 CL2  DCM   548      96.793  34.317  87.732  1.00  0.00          Cl
ATOM   3583  LP1 DCM   548      98.719  30.322  88.322  1.00  0.00           H
ATOM   3584  LP2 DCM   548      97.327  35.801  87.281  1.00  0.00           H
ATOM   3585  C   DCM   549      32.242  91.669  40.157  1.00  0.00           C
ATOM   3586  H1  DCM   549      32.835  92.263  39.429  1.00  0.00           H
ATOM   3587  H2  DCM   549      32.786  90.759  40.487  1.00  0.00           H
ATOM   3588 CL1  DCM   549      30.810  91.153  39.259  1.00  0.00          Cl
ATOM   3589 CL2  DCM   549      31.651  92.461  41.630  1.00  0.00          Cl
ATOM   3590  LP1 DCM   549      29.481  90.674  38.425  1.00  0.00           H
ATOM   3591  LP2 DCM   549      31.104  93.193  42.991  1.00  0.00           H
ATOM   3592  C   DCM   550      10.018  16.227  22.366  1.00  0.00           C
ATOM   3593  H1  DCM   550      10.686  15.447  22.791  1.00  0.00           H
ATOM   3594  H2  DCM   550       9.388  16.731  23.130  1.00  0.00           H
ATOM   3595 CL1  DCM   550       8.850  15.455  21.185  1.00  0.00          Cl
ATOM   3596 CL2  DCM   550      10.975  17.411  21.444  1.00  0.00          Cl
ATOM   3597  LP1 DCM   550       7.804  14.765  20.126  1.00  0.00           H
ATOM   3598  LP2 DCM   550      11.857  18.502  20.594  1.00  0.00           H
ATOM   3599  C   DCM   551      26.110  45.550   3.154  1.00  0.00           C
ATOM   3600  H1  DCM   551      26.422  44.658   3.739  1.00  0.00           H
ATOM   3601  H2  DCM   551      25.385  45.242   2.371  1.00  0.00           H
ATOM   3602 CL1  DCM   551      27.466  46.551   2.477  1.00  0.00          Cl
ATOM   3603 CL2  DCM   551      25.119  46.584   4.223  1.00  0.00          Cl
ATOM   3604  LP1 DCM   551      28.690  47.455   1.866  1.00  0.00           H
ATOM   3605  LP2 DCM   551      24.210  47.533   5.204  1.00  0.00           H
ATOM   3606  C   DCM   552      40.668  41.127  82.760  1.00  0.00           C
ATOM   3607  H1  DCM   552      41.376  40.667  82.037  1.00  0.00           H
ATOM   3608  H2  DCM   552      39.887  40.423  83.118  1.00  0.00           H
ATOM   3609 CL1  DCM   552      39.777  42.525  82.113  1.00  0.00          Cl
ATOM   3610 CL2  DCM   552      41.568  41.618  84.290  1.00  0.00          Cl
ATOM   3611  LP1 DCM   552      38.956  43.814  81.518  1.00  0.00           H
ATOM   3612  LP2 DCM   552      42.370  42.055  85.653  1.00  0.00           H
ATOM   3613  C   DCM   553       6.880   6.442  97.814  1.00  0.00           C
ATOM   3614  H1  DCM   553       6.293   5.699  98.395  1.00  0.00           H
ATOM   3615  H2  DCM   553       7.057   6.285  96.729  1.00  0.00           H
ATOM   3616 CL1  DCM   553       8.449   6.368  98.548  1.00  0.00          Cl
ATOM   3617 CL2  DCM   553       6.081   8.012  98.110  1.00  0.00          Cl
ATOM   3618  LP1 DCM   553       9.934   6.299  99.242  1.00  0.00           H
ATOM   3619  LP2 DCM   553       5.347   9.453  98.382  1.00  0.00           H
ATOM   3620  C   DCM   554       3.564  66.157  18.318  1.00  0.00           C
ATOM   3621  H1  DCM   554       3.596  65.094  18.638  1.00  0.00           H
ATOM   3622  H2  DCM   554       3.001  66.898  18.925  1.00  0.00           H
ATOM   3623 CL1  DCM   554       3.105  66.083  16.594  1.00  0.00          Cl
ATOM   3624 CL2  DCM   554       5.324  66.510  18.464  1.00  0.00          Cl
ATOM   3625  LP1 DCM   554       2.683  66.015  15.011  1.00  0.00           H
ATOM   3626  LP2 DCM   554       6.927  66.830  18.597  1.00  0.00           H
ATOM   3627  C   DCM   555      61.326   5.340  92.422  1.00  0.00           C
ATOM   3628  H1  DCM   555      60.622   6.154  92.700  1.00  0.00           H
ATOM   3629  H2  DCM   555      60.715   4.430  92.242  1.00  0.00           H
ATOM   3630 CL1  DCM   555      62.435   4.981  93.776  1.00  0.00          Cl
ATOM   3631 CL2  DCM   555      62.192   5.654  90.889  1.00  0.00          Cl
ATOM   3632  LP1 DCM   555      63.452   4.652  95.019  1.00  0.00           H
ATOM   3633  LP2 DCM   555      62.986   5.942  89.483  1.00  0.00           H
ATOM   3634  C   DCM   556       4.534  52.367  76.477  1.00  0.00           C
ATOM   3635  H1  DCM   556       4.123  53.178  75.838  1.00  0.00           H
ATOM   3636  H2  DCM   556       4.112  51.360  76.272  1.00  0.00           H
ATOM   3637 CL1  DCM   556       4.219  52.806  78.241  1.00  0.00          Cl
ATOM   3638 CL2  DCM   556       6.312  52.099  76.172  1.00  0.00          Cl
ATOM   3639  LP1 DCM   556       3.939  53.197  79.809  1.00  0.00           H
ATOM   3640  LP2 DCM   556       7.911  51.859  75.898  1.00  0.00           H
ATOM   3641  C   DCM   557      91.856  23.526  12.233  1.00  0.00           C
ATOM   3642  H1  DCM   557      90.975  23.003  11.804  1.00  0.00           H
ATOM   3643  H2  DCM   557      92.463  22.755  12.753  1.00  0.00           H
ATOM   3644 CL1  DCM   557      91.442  24.707  13.455  1.00  0.00          Cl
ATOM   3645 CL2  DCM   557      92.754  24.283  10.885  1.00  0.00          Cl
ATOM   3646  LP1 DCM   557      91.053  25.815  14.601  1.00  0.00           H
ATOM   3647  LP2 DCM   557      93.577  24.978   9.648  1.00  0.00           H
ATOM   3648  C   DCM   558      75.689   5.084  13.331  1.00  0.00           C
ATOM   3649  H1  DCM   558      75.463   5.247  14.406  1.00  0.00           H
ATOM   3650  H2  DCM   558      76.733   4.733  13.185  1.00  0.00           H
ATOM   3651 CL1  DCM   558      75.553   6.641  12.460  1.00  0.00          Cl
ATOM   3652 CL2  DCM   558      74.691   3.756  12.566  1.00  0.00          Cl
ATOM   3653  LP1 DCM   558      75.429   8.069  11.662  1.00  0.00           H
ATOM   3654  LP2 DCM   558      73.797   2.565  11.880  1.00  0.00           H
ATOM   3655  C   DCM   559       2.148  16.222  98.447  1.00  0.00           C
ATOM   3656  H1  DCM   559       1.383  17.016  98.308  1.00  0.00           H
ATOM   3657  H2  DCM   559       3.226  16.485  98.514  1.00  0.00           H
ATOM   3658 CL1  DCM   559       2.251  15.229  96.935  1.00  0.00          Cl
ATOM   3659 CL2  DCM   559       1.652  15.277  99.839  1.00  0.00          Cl
ATOM   3660  LP1 DCM   559       2.344  14.330  95.566  1.00  0.00           H
ATOM   3661  LP2 DCM   559       1.189  14.393 101.140  1.00  0.00           H
ATOM   3662  C   DCM   560      46.021  49.070  27.265  1.00  0.00           C
ATOM   3663  H1  DCM   560      45.856  49.837  28.052  1.00  0.00           H
ATOM   3664  H2  DCM   560      45.606  48.074  27.530  1.00  0.00           H
ATOM   3665 CL1  DCM   560      47.785  48.965  27.018  1.00  0.00          Cl
ATOM   3666 CL2  DCM   560      45.176  49.680  25.828  1.00  0.00          Cl
ATOM   3667  LP1 DCM   560      49.406  48.869  26.791  1.00  0.00           H
ATOM   3668  LP2 DCM   560      44.395  50.243  24.501  1.00  0.00           H
ATOM   3669  C   DCM   561      94.133  75.351  99.084  1.00  0.00           C
ATOM   3670  H1  DCM   561      95.122  75.222  99.575  1.00  0.00           H
ATOM   3671  H2  DCM   561      93.788  76.404  99.013  1.00  0.00           H
ATOM   3672 CL1  DCM   561      92.729  74.483  99.848  1.00  0.00          Cl
ATOM   3673 CL2  DCM   561      94.269  74.875  97.417  1.00  0.00          Cl
ATOM   3674  LP1 DCM   561      91.462  73.701 100.537  1.00  0.00           H
ATOM   3675  LP2 DCM   561      94.397  74.426  95.845  1.00  0.00           H
ATOM   3676  C   DCM   562       2.334  93.586  64.659  1.00  0.00           C
ATOM   3677  H1  DCM   562       2.421  92.586  65.134  1.00  0.00           H
ATOM   3678  H2  DCM   562       1.601  93.472  63.832  1.00  0.00           H
ATOM   3679 CL1  DCM   562       3.986  93.940  64.043  1.00  0.00          Cl
ATOM   3680 CL2  DCM   562       1.885  94.884  65.747  1.00  0.00          Cl
ATOM   3681  LP1 DCM   562       5.493  94.263  63.482  1.00  0.00           H
ATOM   3682  LP2 DCM   562       1.465  96.098  66.766  1.00  0.00           H
ATOM   3683  C   DCM   563      34.024   9.597  43.092  1.00  0.00           C
ATOM   3684  H1  DCM   563      33.673   9.585  44.146  1.00  0.00           H
ATOM   3685  H2  DCM   563      35.007  10.104  43.191  1.00  0.00           H
ATOM   3686 CL1  DCM   563      32.984  10.493  41.894  1.00  0.00          Cl
ATOM   3687 CL2  DCM   563      34.414   7.952  42.543  1.00  0.00          Cl
ATOM   3688  LP1 DCM   563      32.047  11.300  40.816  1.00  0.00           H
ATOM   3689  LP2 DCM   563      34.774   6.435  42.037  1.00  0.00           H
ATOM   3690  C   DCM   564      39.550   4.271  53.031  1.00  0.00           C
ATOM   3691  H1  DCM   564      40.106   3.632  52.313  1.00  0.00           H
ATOM   3692  H2  DCM   564      38.674   3.695  53.398  1.00  0.00           H
ATOM   3693 CL1  DCM   564      38.903   5.462  51.940  1.00  0.00          Cl
ATOM   3694 CL2  DCM   564      40.445   5.154  54.228  1.00  0.00          Cl
ATOM   3695  LP1 DCM   564      38.294   6.584  50.911  1.00  0.00           H
ATOM   3696  LP2 DCM   564      41.290   5.988  55.359  1.00  0.00           H
ATOM   3697  C   DCM   565      42.128  89.221  25.524  1.00  0.00           C
ATOM   3698  H1  DCM   565      43.003  89.491  24.896  1.00  0.00           H
ATOM   3699  H2  DCM   565      42.194  88.138  25.764  1.00  0.00           H
ATOM   3700 CL1  DCM   565      40.544  89.411  24.696  1.00  0.00          Cl
ATOM   3701 CL2  DCM   565      42.210  90.171  27.071  1.00  0.00          Cl
ATOM   3702  LP1 DCM   565      39.099  89.584  23.941  1.00  0.00           H
ATOM   3703  LP2 DCM   565      42.284  91.028  28.467  1.00  0.00           H
ATOM   3704  C   DCM   566       8.129  39.137  11.367  1.00  0.00           C
ATOM   3705  H1  DCM   566       8.775  38.453  10.777  1.00  0.00           H
ATOM   3706  H2  DCM   566       8.159  40.176  10.973  1.00  0.00           H
ATOM   3707 CL1  DCM   566       8.654  39.159  13.038  1.00  0.00          Cl
ATOM   3708 CL2  DCM   566       6.450  38.410  11.292  1.00  0.00          Cl
ATOM   3709  LP1 DCM   566       9.145  39.179  14.603  1.00  0.00           H
ATOM   3710  LP2 DCM   566       4.946  37.758  11.226  1.00  0.00           H
ATOM   3711  C   DCM   567      65.459  53.838  32.478  1.00  0.00           C
ATOM   3712  H1  DCM   567      64.357  53.978  32.504  1.00  0.00           H
ATOM   3713  H2  DCM   567      65.945  53.942  33.471  1.00  0.00           H
ATOM   3714 CL1  DCM   567      66.244  55.009  31.447  1.00  0.00          Cl
ATOM   3715 CL2  DCM   567      65.797  52.163  32.019  1.00  0.00          Cl
ATOM   3716  LP1 DCM   567      66.982  56.108  30.479  1.00  0.00           H
ATOM   3717  LP2 DCM   567      66.111  50.611  31.595  1.00  0.00           H
ATOM   3718  C   DCM   568      86.685  97.864  96.637  1.00  0.00           C
ATOM   3719  H1  DCM   568      87.305  98.652  96.159  1.00  0.00           H
ATOM   3720  H2  DCM   568      85.599  98.075  96.740  1.00  0.00           H
ATOM   3721 CL1  DCM   568      87.312  97.500  98.235  1.00  0.00          Cl
ATOM   3722 CL2  DCM   568      86.956  96.462  95.504  1.00  0.00          Cl
ATOM   3723  LP1 DCM   568      87.899  97.159  99.728  1.00  0.00           H
ATOM   3724  LP2 DCM   568      87.200  95.200  94.484  1.00  0.00           H
ATOM   3725  C   DCM   569      28.066  53.437  92.041  1.00  0.00           C
ATOM   3726  H1  DCM   569      28.748  53.963  92.742  1.00  0.00           H
ATOM   3727  H2  DCM   569      27.313  52.707  92.408  1.00  0.00           H
ATOM   3728 CL1  DCM   569      29.022  52.482  90.869  1.00  0.00          Cl
ATOM   3729 CL2  DCM   569      27.105  54.678  91.220  1.00  0.00          Cl
ATOM   3730  LP1 DCM   569      29.899  51.606  89.794  1.00  0.00           H
ATOM   3731  LP2 DCM   569      26.216  55.828  90.460  1.00  0.00           H
ATOM   3732  C   DCM   570      51.813  16.061   1.280  1.00  0.00           C
ATOM   3733  H1  DCM   570      52.174  15.900   2.319  1.00  0.00           H
ATOM   3734  H2  DCM   570      52.219  16.988   0.821  1.00  0.00           H
ATOM   3735 CL1  DCM   570      50.079  16.159   1.372  1.00  0.00          Cl
ATOM   3736 CL2  DCM   570      52.188  14.645   0.165  1.00  0.00          Cl
ATOM   3737  LP1 DCM   570      48.444  16.251   1.458  1.00  0.00           H
ATOM   3738  LP2 DCM   570      52.522  13.384  -0.828  1.00  0.00           H
ATOM   3739  C   DCM   571      77.335  15.527  81.303  1.00  0.00           C
ATOM   3740  H1  DCM   571      77.401  16.605  81.563  1.00  0.00           H
ATOM   3741  H2  DCM   571      76.274  15.201  81.290  1.00  0.00           H
ATOM   3742 CL1  DCM   571      78.145  14.766  82.744  1.00  0.00          Cl
ATOM   3743 CL2  DCM   571      78.211  14.996  79.831  1.00  0.00          Cl
ATOM   3744  LP1 DCM   571      78.875  14.080  84.042  1.00  0.00           H
ATOM   3745  LP2 DCM   571      79.011  14.511  78.485  1.00  0.00           H
ATOM   3746  C   DCM   572      97.938   5.644  90.602  1.00  0.00           C
ATOM   3747  H1  DCM   572      98.976   5.322  90.836  1.00  0.00           H
ATOM   3748  H2  DCM   572      97.294   5.569  91.504  1.00  0.00           H
ATOM   3749 CL1  DCM   572      97.409   4.605  89.282  1.00  0.00          Cl
ATOM   3750 CL2  DCM   572      97.875   7.320  89.972  1.00  0.00          Cl
ATOM   3751  LP1 DCM   572      96.916   3.638  88.052  1.00  0.00           H
ATOM   3752  LP2 DCM   572      97.817   8.854  89.396  1.00  0.00           H
ATOM   3753  C   DCM   573      71.442  12.452  36.484  1.00  0.00           C
ATOM   3754  H1  DCM   573      70.611  11.834  36.082  1.00  0.00           H
ATOM   3755  H2  DCM   573      71.024  13.300  37.069  1.00  0.00           H
ATOM   3756 CL1  DCM   573      72.350  13.241  35.061  1.00  0.00          Cl
ATOM   3757 CL2  DCM   573      72.524  11.403  37.432  1.00  0.00          Cl
ATOM   3758  LP1 DCM   573      73.150  13.935  33.808  1.00  0.00           H
ATOM   3759  LP2 DCM   573      73.520  10.437  38.305  1.00  0.00           H
ATOM   3760  C   DCM   574      76.110  19.912   4.222  1.00  0.00           C
ATOM   3761  H1  DCM   574      77.079  19.509   4.589  1.00  0.00           H
ATOM   3762  H2  DCM   574      75.292  19.790   4.964  1.00  0.00           H
ATOM   3763 CL1  DCM   574      75.684  19.095   2.700  1.00  0.00          Cl
ATOM   3764 CL2  DCM   574      76.227  21.680   3.871  1.00  0.00          Cl
ATOM   3765  LP1 DCM   574      75.290  18.342   1.297  1.00  0.00           H
ATOM   3766  LP2 DCM   574      76.333  23.286   3.553  1.00  0.00           H
ATOM   3767  C   DCM   575      42.107  96.036  23.561  1.00  0.00           C
ATOM   3768  H1  DCM   575      43.032  96.026  24.177  1.00  0.00           H
ATOM   3769  H2  DCM   575      41.465  95.133  23.639  1.00  0.00           H
ATOM   3770 CL1  DCM   575      42.487  96.397  21.890  1.00  0.00          Cl
ATOM   3771 CL2  DCM   575      41.130  97.241  24.322  1.00  0.00          Cl
ATOM   3772  LP1 DCM   575      42.842  96.735  20.325  1.00  0.00           H
ATOM   3773  LP2 DCM   575      40.202  98.384  25.044  1.00  0.00           H
ATOM   3774  C   DCM   576      50.660  23.806  50.230  1.00  0.00           C
ATOM   3775  H1  DCM   576      51.011  22.760  50.094  1.00  0.00           H
ATOM   3776  H2  DCM   576      51.460  24.577  50.248  1.00  0.00           H
ATOM   3777 CL1  DCM   576      49.490  23.791  51.580  1.00  0.00          Cl
ATOM   3778 CL2  DCM   576      49.723  24.292  48.774  1.00  0.00          Cl
ATOM   3779  LP1 DCM   576      48.417  23.777  52.820  1.00  0.00           H
ATOM   3780  LP2 DCM   576      48.868  24.736  47.447  1.00  0.00           H
ATOM   3781  C   DCM   577      38.441   7.026   8.346  1.00  0.00           C
ATOM   3782  H1  DCM   577      37.589   6.793   9.020  1.00  0.00           H
ATOM   3783  H2  DCM   577      38.067   7.276   7.330  1.00  0.00           H
ATOM   3784 CL1  DCM   577      39.534   5.637   8.114  1.00  0.00          Cl
ATOM   3785 CL2  DCM   577      39.257   8.333   9.225  1.00  0.00          Cl
ATOM   3786  LP1 DCM   577      40.539   4.359   7.899  1.00  0.00           H
ATOM   3787  LP2 DCM   577      40.011   9.542  10.037  1.00  0.00           H
ATOM   3788  C   DCM   578      81.049  81.444  76.463  1.00  0.00           C
ATOM   3789  H1  DCM   578      81.013  80.428  76.014  1.00  0.00           H
ATOM   3790  H2  DCM   578      81.912  82.080  76.173  1.00  0.00           H
ATOM   3791 CL1  DCM   578      80.834  81.270  78.237  1.00  0.00          Cl
ATOM   3792 CL2  DCM   578      79.559  82.130  75.688  1.00  0.00          Cl
ATOM   3793  LP1 DCM   578      80.638  81.112  79.857  1.00  0.00           H
ATOM   3794  LP2 DCM   578      78.212  82.751  74.988  1.00  0.00           H
ATOM   3795  C   DCM   579      14.146  42.590  45.201  1.00  0.00           C
ATOM   3796  H1  DCM   579      14.893  41.775  45.093  1.00  0.00           H
ATOM   3797  H2  DCM   579      13.519  42.310  46.075  1.00  0.00           H
ATOM   3798 CL1  DCM   579      13.235  42.913  43.690  1.00  0.00          Cl
ATOM   3799 CL2  DCM   579      15.168  43.973  45.590  1.00  0.00          Cl
ATOM   3800  LP1 DCM   579      12.401  43.208  42.309  1.00  0.00           H
ATOM   3801  LP2 DCM   579      16.118  45.259  45.952  1.00  0.00           H
ATOM   3802  C   DCM   580      50.575  34.265  85.011  1.00  0.00           C
ATOM   3803  H1  DCM   580      50.122  33.413  84.461  1.00  0.00           H
ATOM   3804  H2  DCM   580      51.564  34.465  84.546  1.00  0.00           H
ATOM   3805 CL1  DCM   580      50.907  33.788  86.709  1.00  0.00          Cl
ATOM   3806 CL2  DCM   580      49.622  35.773  85.089  1.00  0.00          Cl
ATOM   3807  LP1 DCM   580      51.211  33.351  88.260  1.00  0.00           H
ATOM   3808  LP2 DCM   580      48.747  37.158  85.160  1.00  0.00           H
ATOM   3809  C   DCM   581      84.261   8.414  14.436  1.00  0.00           C
ATOM   3810  H1  DCM   581      85.236   7.906  14.599  1.00  0.00           H
ATOM   3811  H2  DCM   581      83.419   7.922  14.969  1.00  0.00           H
ATOM   3812 CL1  DCM   581      83.869   8.384  12.689  1.00  0.00          Cl
ATOM   3813 CL2  DCM   581      84.502  10.074  15.037  1.00  0.00          Cl
ATOM   3814  LP1 DCM   581      83.511   8.357  11.089  1.00  0.00           H
ATOM   3815  LP2 DCM   581      84.724  11.601  15.590  1.00  0.00           H
ATOM   3816  C   DCM   582      33.103  58.238  55.677  1.00  0.00           C
ATOM   3817  H1  DCM   582      33.526  57.300  55.258  1.00  0.00           H
ATOM   3818  H2  DCM   582      33.759  59.116  55.491  1.00  0.00           H
ATOM   3819 CL1  DCM   582      32.920  57.902  57.417  1.00  0.00          Cl
ATOM   3820 CL2  DCM   582      31.498  58.408  54.983  1.00  0.00          Cl
ATOM   3821  LP1 DCM   582      32.752  57.592  59.019  1.00  0.00           H
ATOM   3822  LP2 DCM   582      30.000  58.567  54.336  1.00  0.00           H
ATOM   3823  C   DCM   583      79.033  23.008  44.902  1.00  0.00           C
ATOM   3824  H1  DCM   583      79.745  23.849  45.041  1.00  0.00           H
ATOM   3825  H2  DCM   583      78.572  22.985  43.891  1.00  0.00           H
ATOM   3826 CL1  DCM   583      77.748  23.034  46.111  1.00  0.00          Cl
ATOM   3827 CL2  DCM   583      79.832  21.385  44.974  1.00  0.00          Cl
ATOM   3828  LP1 DCM   583      76.554  23.059  47.235  1.00  0.00           H
ATOM   3829  LP2 DCM   583      80.557  19.915  45.039  1.00  0.00           H
ATOM   3830  C   DCM   584      31.294  41.243  37.036  1.00  0.00           C
ATOM   3831  H1  DCM   584      30.680  41.742  36.256  1.00  0.00           H
ATOM   3832  H2  DCM   584      32.401  41.281  36.951  1.00  0.00           H
ATOM   3833 CL1  DCM   584      30.978  39.487  37.039  1.00  0.00          Cl
ATOM   3834 CL2  DCM   584      30.757  41.887  38.606  1.00  0.00          Cl
ATOM   3835  LP1 DCM   584      30.688  37.873  37.042  1.00  0.00           H
ATOM   3836  LP2 DCM   584      30.263  42.480  40.053  1.00  0.00           H
ATOM   3837  C   DCM   585      34.010  84.205  69.312  1.00  0.00           C
ATOM   3838  H1  DCM   585      34.685  83.594  69.950  1.00  0.00           H
ATOM   3839  H2  DCM   585      34.364  84.851  68.481  1.00  0.00           H
ATOM   3840 CL1  DCM   585      33.209  85.443  70.465  1.00  0.00          Cl
ATOM   3841 CL2  DCM   585      32.719  83.134  68.552  1.00  0.00          Cl
ATOM   3842  LP1 DCM   585      32.507  86.527  71.476  1.00  0.00           H
ATOM   3843  LP2 DCM   585      31.569  82.180  67.874  1.00  0.00           H
ATOM   3844  C   DCM   586      51.427  31.356  67.799  1.00  0.00           C
ATOM   3845  H1  DCM   586      51.041  31.281  68.838  1.00  0.00           H
ATOM   3846  H2  DCM   586      52.084  30.479  67.615  1.00  0.00           H
ATOM   3847 CL1  DCM   586      52.496  32.753  67.783  1.00  0.00          Cl
ATOM   3848 CL2  DCM   586      50.210  31.294  66.461  1.00  0.00          Cl
ATOM   3849  LP1 DCM   586      53.493  34.055  67.768  1.00  0.00           H
ATOM   3850  LP2 DCM   586      49.108  31.238  65.248  1.00  0.00           H
ATOM   3851  C   DCM   587      20.791  11.457  21.630  1.00  0.00           C
ATOM   3852  H1  DCM   587      21.402  10.571  21.905  1.00  0.00           H
ATOM   3853  H2  DCM   587      20.432  11.393  20.581  1.00  0.00           H
ATOM   3854 CL1  DCM   587      21.990  12.790  21.803  1.00  0.00          Cl
ATOM   3855 CL2  DCM   587      19.528  11.539  22.878  1.00  0.00          Cl
ATOM   3856  LP1 DCM   587      23.082  14.003  21.960  1.00  0.00           H
ATOM   3857  LP2 DCM   587      18.363  11.614  24.030  1.00  0.00           H
ATOM   3858  C   DCM   588       5.798  72.972  24.543  1.00  0.00           C
ATOM   3859  H1  DCM   588       5.874  74.079  24.489  1.00  0.00           H
ATOM   3860  H2  DCM   588       4.934  72.574  23.969  1.00  0.00           H
ATOM   3861 CL1  DCM   588       5.681  72.440  26.235  1.00  0.00          Cl
ATOM   3862 CL2  DCM   588       7.318  72.339  23.726  1.00  0.00          Cl
ATOM   3863  LP1 DCM   588       5.573  71.949  27.796  1.00  0.00           H
ATOM   3864  LP2 DCM   588       8.674  71.774  22.998  1.00  0.00           H
ATOM   3865  C   DCM   589       0.076  62.420  77.476  1.00  0.00           C
ATOM   3866  H1  DCM   589      -0.917  62.814  77.171  1.00  0.00           H
ATOM   3867  H2  DCM   589       0.162  62.364  78.582  1.00  0.00           H
ATOM   3868 CL1  DCM   589       1.347  63.572  76.954  1.00  0.00          Cl
ATOM   3869 CL2  DCM   589       0.388  60.800  76.691  1.00  0.00          Cl
ATOM   3870  LP1 DCM   589       2.509  64.627  76.478  1.00  0.00           H
ATOM   3871  LP2 DCM   589       0.669  59.346  75.986  1.00  0.00           H
ATOM   3872  C   DCM   590      65.847  66.986  39.381  1.00  0.00           C
ATOM   3873  H1  DCM   590      65.799  67.741  40.196  1.00  0.00           H
ATOM   3874  H2  DCM   590      66.203  66.016  39.789  1.00  0.00           H
ATOM   3875 CL1  DCM   590      66.876  67.488  38.074  1.00  0.00          Cl
ATOM   3876 CL2  DCM   590      64.138  66.999  38.763  1.00  0.00          Cl
ATOM   3877  LP1 DCM   590      67.848  67.962  36.840  1.00  0.00           H
ATOM   3878  LP2 DCM   590      62.596  67.011  38.205  1.00  0.00           H
ATOM   3879  C   DCM   591      98.328  29.885  55.125  1.00  0.00           C
ATOM   3880  H1  DCM   591      98.036  28.883  55.505  1.00  0.00           H
ATOM   3881  H2  DCM   591      99.342  30.264  55.373  1.00  0.00           H
ATOM   3882 CL1  DCM   591      97.207  31.212  55.843  1.00  0.00          Cl
ATOM   3883 CL2  DCM   591      98.276  29.829  53.370  1.00  0.00          Cl
ATOM   3884  LP1 DCM   591      96.229  32.370  56.469  1.00  0.00           H
ATOM   3885  LP2 DCM   591      98.228  29.777  51.731  1.00  0.00           H
ATOM   3886  C   DCM   592      21.262  94.692  23.218  1.00  0.00           C
ATOM   3887  H1  DCM   592      21.286  94.259  22.195  1.00  0.00           H
ATOM   3888  H2  DCM   592      21.679  95.720  23.278  1.00  0.00           H
ATOM   3889 CL1  DCM   592      22.498  93.876  24.171  1.00  0.00          Cl
ATOM   3890 CL2  DCM   592      19.678  94.617  24.004  1.00  0.00          Cl
ATOM   3891  LP1 DCM   592      23.649  93.116  25.059  1.00  0.00           H
ATOM   3892  LP2 DCM   592      18.210  94.548  24.733  1.00  0.00           H
ATOM   3893  C   DCM   593      18.952  69.570  12.385  1.00  0.00           C
ATOM   3894  H1  DCM   593      19.354  70.598  12.254  1.00  0.00           H
ATOM   3895  H2  DCM   593      19.594  69.082  13.148  1.00  0.00           H
ATOM   3896 CL1  DCM   593      19.106  68.621  10.876  1.00  0.00          Cl
ATOM   3897 CL2  DCM   593      17.211  69.596  12.920  1.00  0.00          Cl
ATOM   3898  LP1 DCM   593      19.248  67.751   9.493  1.00  0.00           H
ATOM   3899  LP2 DCM   593      15.643  69.620  13.402  1.00  0.00           H
ATOM   3900  C   DCM   594      53.551  96.757  60.157  1.00  0.00           C
ATOM   3901  H1  DCM   594      54.460  97.284  60.518  1.00  0.00           H
ATOM   3902  H2  DCM   594      53.137  97.275  59.265  1.00  0.00           H
ATOM   3903 CL1  DCM   594      52.278  96.570  61.426  1.00  0.00          Cl
ATOM   3904 CL2  DCM   594      54.190  95.125  59.752  1.00  0.00          Cl
ATOM   3905  LP1 DCM   594      51.122  96.400  62.578  1.00  0.00           H
ATOM   3906  LP2 DCM   594      54.772  93.636  59.384  1.00  0.00           H
ATOM   3907  C   DCM   595      21.206  67.265  64.646  1.00  0.00           C
ATOM   3908  H1  DCM   595      21.937  66.454  64.856  1.00  0.00           H
ATOM   3909  H2  DCM   595      20.386  67.243  65.395  1.00  0.00           H
ATOM   3910 CL1  DCM   595      20.376  66.933  63.095  1.00  0.00          Cl
ATOM   3911 CL2  DCM   595      21.979  68.925  64.789  1.00  0.00          Cl
ATOM   3912  LP1 DCM   595      19.615  66.628  61.674  1.00  0.00           H
ATOM   3913  LP2 DCM   595      22.669  70.407  64.917  1.00  0.00           H
ATOM   3914  C   DCM   596      57.189  94.058  78.978  1.00  0.00           C
ATOM   3915  H1  DCM   596      57.836  93.171  79.145  1.00  0.00           H
ATOM   3916  H2  DCM   596      56.093  94.014  79.159  1.00  0.00           H
ATOM   3917 CL1  DCM   596      57.262  94.319  77.237  1.00  0.00          Cl
ATOM   3918 CL2  DCM   596      58.007  95.397  79.816  1.00  0.00          Cl
ATOM   3919  LP1 DCM   596      57.331  94.563  75.616  1.00  0.00           H
ATOM   3920  LP2 DCM   596      58.761  96.632  80.589  1.00  0.00           H
ATOM   3921  C   DCM   597      46.128  43.475   8.210  1.00  0.00           C
ATOM   3922  H1  DCM   597      47.143  43.230   7.832  1.00  0.00           H
ATOM   3923  H2  DCM   597      45.364  42.822   7.736  1.00  0.00           H
ATOM   3924 CL1  DCM   597      45.578  45.259   7.989  1.00  0.00          Cl
ATOM   3925 CL2  DCM   597      46.089  43.156  10.062  1.00  0.00          Cl
ATOM   3926  LP1 DCM   597      45.099  46.816   7.795  1.00  0.00           H
ATOM   3927  LP2 DCM   597      46.056  42.878  11.678  1.00  0.00           H
ATOM   3928  C   DCM   598      10.643  24.846  16.835  1.00  0.00           C
ATOM   3929  H1  DCM   598       9.868  24.088  16.591  1.00  0.00           H
ATOM   3930  H2  DCM   598      11.369  24.374  17.531  1.00  0.00           H
ATOM   3931 CL1  DCM   598       9.925  26.343  17.350  1.00  0.00          Cl
ATOM   3932 CL2  DCM   598      11.443  25.092  15.253  1.00  0.00          Cl
ATOM   3933  LP1 DCM   598       9.248  27.756  17.836  1.00  0.00           H
ATOM   3934  LP2 DCM   598      12.175  25.318  13.803  1.00  0.00           H
ATOM   3935  C   DCM   599      17.306  89.545  21.009  1.00  0.00           C
ATOM   3936  H1  DCM   599      16.990  90.148  20.131  1.00  0.00           H
ATOM   3937  H2  DCM   599      17.966  90.200  21.618  1.00  0.00           H
ATOM   3938 CL1  DCM   599      18.118  88.121  20.454  1.00  0.00          Cl
ATOM   3939 CL2  DCM   599      15.781  89.193  21.878  1.00  0.00          Cl
ATOM   3940  LP1 DCM   599      18.888  86.772  19.929  1.00  0.00           H
ATOM   3941  LP2 DCM   599      14.383  88.870  22.674  1.00  0.00           H
ATOM   3942  C   DCM   600      41.318  55.703  28.705  1.00  0.00           C
ATOM   3943  H1  DCM   600      42.380  55.377  28.696  1.00  0.00           H
ATOM   3944  H2  DCM   600      40.974  55.607  29.757  1.00  0.00           H
ATOM   3945 CL1  DCM   600      40.448  54.582  27.638  1.00  0.00          Cl
ATOM   3946 CL2  DCM   600      41.176  57.424  28.157  1.00  0.00          Cl
ATOM   3947  LP1 DCM   600      39.645  53.547  26.652  1.00  0.00           H
ATOM   3948  LP2 DCM   600      41.047  58.982  27.661  1.00  0.00           H
ATOM   3949  C   DCM   601      89.586  26.165  21.543  1.00  0.00           C
ATOM   3950  H1  DCM   601      89.507  25.088  21.802  1.00  0.00           H
ATOM   3951  H2  DCM   601      88.769  26.841  21.875  1.00  0.00           H
ATOM   3952 CL1  DCM   601      89.639  26.132  19.685  1.00  0.00          Cl
ATOM   3953 CL2  DCM   601      91.080  26.818  22.225  1.00  0.00          Cl
ATOM   3954  LP1 DCM   601      89.686  26.103  18.046  1.00  0.00           H
ATOM   3955  LP2 DCM   601      92.467  27.424  22.857  1.00  0.00           H
ATOM   3956  C   DCM   602      47.558  16.905  87.647  1.00  0.00           C
ATOM   3957  H1  DCM   602      46.956  15.998  87.428  1.00  0.00           H
ATOM   3958  H2  DCM   602      47.545  17.610  86.788  1.00  0.00           H
ATOM   3959 CL1  DCM   602      49.249  16.539  88.180  1.00  0.00          Cl
ATOM   3960 CL2  DCM   602      46.670  17.793  88.892  1.00  0.00          Cl
ATOM   3961  LP1 DCM   602      50.781  16.206  88.662  1.00  0.00           H
ATOM   3962  LP2 DCM   602      45.846  18.616  90.047  1.00  0.00           H
ATOM   3963  C   DCM   603      83.206  96.282  57.294  1.00  0.00           C
ATOM   3964  H1  DCM   603      83.788  96.662  58.161  1.00  0.00           H
ATOM   3965  H2  DCM   603      83.560  96.709  56.331  1.00  0.00           H
ATOM   3966 CL1  DCM   603      81.518  96.822  57.287  1.00  0.00          Cl
ATOM   3967 CL2  DCM   603      83.287  94.485  57.099  1.00  0.00          Cl
ATOM   3968  LP1 DCM   603      79.956  97.323  57.281  1.00  0.00           H
ATOM   3969  LP2 DCM   603      83.361  92.856  56.922  1.00  0.00           H
ATOM   3970  C   DCM   604      38.479  42.989  61.922  1.00  0.00           C
ATOM   3971  H1  DCM   604      37.894  42.244  61.342  1.00  0.00           H
ATOM   3972  H2  DCM   604      38.127  43.989  61.590  1.00  0.00           H
ATOM   3973 CL1  DCM   604      40.159  42.815  61.531  1.00  0.00          Cl
ATOM   3974 CL2  DCM   604      38.320  42.624  63.671  1.00  0.00          Cl
ATOM   3975  LP1 DCM   604      41.748  42.651  61.160  1.00  0.00           H
ATOM   3976  LP2 DCM   604      38.174  42.290  65.270  1.00  0.00           H
ATOM   3977  C   DCM   605      97.442  76.304  55.142  1.00  0.00           C
ATOM   3978  H1  DCM   605      97.273  75.482  54.414  1.00  0.00           H
ATOM   3979  H2  DCM   605      96.870  77.250  55.034  1.00  0.00           H
ATOM   3980 CL1  DCM   605      99.120  76.770  55.265  1.00  0.00          Cl
ATOM   3981 CL2  DCM   605      97.037  75.666  56.764  1.00  0.00          Cl
ATOM   3982  LP1 DCM   605     100.697  77.207  55.381  1.00  0.00           H
ATOM   3983  LP2 DCM   605      96.665  75.081  58.250  1.00  0.00           H
ATOM   3984  C   DCM   606      63.883  33.473  94.374  1.00  0.00           C
ATOM   3985  H1  DCM   606      63.944  34.548  94.100  1.00  0.00           H
ATOM   3986  H2  DCM   606      62.841  33.129  94.546  1.00  0.00           H
ATOM   3987 CL1  DCM   606      64.826  33.188  95.877  1.00  0.00          Cl
ATOM   3988 CL2  DCM   606      64.525  32.410  93.058  1.00  0.00          Cl
ATOM   3989  LP1 DCM   606      65.687  32.929  97.249  1.00  0.00           H
ATOM   3990  LP2 DCM   606      65.106  31.447  91.865  1.00  0.00           H
ATOM   3991  C   DCM   607      98.046  40.551  39.503  1.00  0.00           C
ATOM   3992  H1  DCM   607      97.514  39.680  39.064  1.00  0.00           H
ATOM   3993  H2  DCM   607      98.266  41.212  38.638  1.00  0.00           H
ATOM   3994 CL1  DCM   607      99.519  40.141  40.530  1.00  0.00          Cl
ATOM   3995 CL2  DCM   607      96.931  41.515  40.466  1.00  0.00          Cl
ATOM   3996  LP1 DCM   607     100.831  39.776  41.444  1.00  0.00           H
ATOM   3997  LP2 DCM   607      95.893  42.413  41.363  1.00  0.00           H
ATOM   3998  C   DCM   608      93.694  46.502  32.414  1.00  0.00           C
ATOM   3999  H1  DCM   608      93.395  46.673  33.470  1.00  0.00           H
ATOM   4000  H2  DCM   608      94.646  47.036  32.208  1.00  0.00           H
ATOM   4001 CL1  DCM   608      92.402  47.144  31.364  1.00  0.00          Cl
ATOM   4002 CL2  DCM   608      94.045  44.805  32.057  1.00  0.00          Cl
ATOM   4003  LP1 DCM   608      91.214  47.734  30.399  1.00  0.00           H
ATOM   4004  LP2 DCM   608      94.370  43.232  31.726  1.00  0.00           H
ATOM   4005  C   DCM   609      54.967  69.586  89.217  1.00  0.00           C
ATOM   4006  H1  DCM   609      54.663  70.113  90.146  1.00  0.00           H
ATOM   4007  H2  DCM   609      54.476  68.613  89.431  1.00  0.00           H
ATOM   4008 CL1  DCM   609      56.787  69.462  89.085  1.00  0.00          Cl
ATOM   4009 CL2  DCM   609      54.345  70.374  87.673  1.00  0.00          Cl
ATOM   4010  LP1 DCM   609      58.419  69.351  88.968  1.00  0.00           H
ATOM   4011  LP2 DCM   609      53.791  71.075  86.298  1.00  0.00           H
ATOM   4012  C   DCM   610      37.755  85.695  43.826  1.00  0.00           C
ATOM   4013  H1  DCM   610      38.735  85.182  43.930  1.00  0.00           H
ATOM   4014  H2  DCM   610      37.784  86.057  42.776  1.00  0.00           H
ATOM   4015 CL1  DCM   610      37.612  87.097  45.005  1.00  0.00          Cl
ATOM   4016 CL2  DCM   610      36.473  84.626  44.182  1.00  0.00          Cl
ATOM   4017  LP1 DCM   610      37.485  88.348  46.057  1.00  0.00           H
ATOM   4018  LP2 DCM   610      35.241  83.599  44.523  1.00  0.00           H
ATOM   4019  C   DCM   611       7.711  79.440  31.826  1.00  0.00           C
ATOM   4020  H1  DCM   611       8.814  79.468  31.950  1.00  0.00           H
ATOM   4021  H2  DCM   611       7.288  79.249  32.836  1.00  0.00           H
ATOM   4022 CL1  DCM   611       7.270  78.047  30.774  1.00  0.00          Cl
ATOM   4023 CL2  DCM   611       7.067  80.975  31.061  1.00  0.00          Cl
ATOM   4024  LP1 DCM   611       6.869  76.779  29.815  1.00  0.00           H
ATOM   4025  LP2 DCM   611       6.491  82.349  30.377  1.00  0.00           H
ATOM   4026  C   DCM   612      52.320  29.370  62.168  1.00  0.00           C
ATOM   4027  H1  DCM   612      52.636  30.168  62.874  1.00  0.00           H
ATOM   4028  H2  DCM   612      51.947  29.642  61.157  1.00  0.00           H
ATOM   4029 CL1  DCM   612      51.057  28.429  62.951  1.00  0.00          Cl
ATOM   4030 CL2  DCM   612      53.611  28.291  61.656  1.00  0.00          Cl
ATOM   4031  LP1 DCM   612      49.879  27.551  63.680  1.00  0.00           H
ATOM   4032  LP2 DCM   612      54.815  27.285  61.178  1.00  0.00           H
ATOM   4033  C   DCM   613      56.436  70.245  84.932  1.00  0.00           C
ATOM   4034  H1  DCM   613      55.736  71.091  85.100  1.00  0.00           H
ATOM   4035  H2  DCM   613      56.045  69.274  85.302  1.00  0.00           H
ATOM   4036 CL1  DCM   613      57.971  70.640  85.659  1.00  0.00          Cl
ATOM   4037 CL2  DCM   613      56.585  70.252  83.218  1.00  0.00          Cl
ATOM   4038  LP1 DCM   613      59.414  71.012  86.343  1.00  0.00           H
ATOM   4039  LP2 DCM   613      56.728  70.259  81.584  1.00  0.00           H
ATOM   4040  C   DCM   614      17.365  33.460  59.841  1.00  0.00           C
ATOM   4041  H1  DCM   614      16.862  34.207  60.491  1.00  0.00           H
ATOM   4042  H2  DCM   614      16.804  33.248  58.905  1.00  0.00           H
ATOM   4043 CL1  DCM   614      17.630  31.982  60.686  1.00  0.00          Cl
ATOM   4044 CL2  DCM   614      19.005  33.958  59.323  1.00  0.00          Cl
ATOM   4045  LP1 DCM   614      17.883  30.575  61.490  1.00  0.00           H
ATOM   4046  LP2 DCM   614      20.507  34.414  58.849  1.00  0.00           H
ATOM   4047  C   DCM   615      45.058  27.667   5.183  1.00  0.00           C
ATOM   4048  H1  DCM   615      45.719  28.176   5.917  1.00  0.00           H
ATOM   4049  H2  DCM   615      44.385  28.381   4.662  1.00  0.00           H
ATOM   4050 CL1  DCM   615      44.111  26.439   6.039  1.00  0.00          Cl
ATOM   4051 CL2  DCM   615      46.248  26.946   4.053  1.00  0.00          Cl
ATOM   4052  LP1 DCM   615      43.234  25.301   6.830  1.00  0.00           H
ATOM   4053  LP2 DCM   615      47.337  26.286   3.020  1.00  0.00           H
ATOM   4054  C   DCM   616      21.560  99.322  51.584  1.00  0.00           C
ATOM   4055  H1  DCM   616      20.484  99.418  51.844  1.00  0.00           H
ATOM   4056  H2  DCM   616      21.706  98.330  51.106  1.00  0.00           H
ATOM   4057 CL1  DCM   616      22.605  99.149  53.017  1.00  0.00          Cl
ATOM   4058 CL2  DCM   616      21.958 100.878  50.677  1.00  0.00          Cl
ATOM   4059  LP1 DCM   616      23.567  98.989  54.336  1.00  0.00           H
ATOM   4060  LP2 DCM   616      22.311 102.262  49.870  1.00  0.00           H
ATOM   4061  C   DCM   617      27.858  40.096  42.132  1.00  0.00           C
ATOM   4062  H1  DCM   617      27.890  39.042  41.785  1.00  0.00           H
ATOM   4063  H2  DCM   617      28.896  40.455  41.964  1.00  0.00           H
ATOM   4064 CL1  DCM   617      27.450  39.944  43.872  1.00  0.00          Cl
ATOM   4065 CL2  DCM   617      26.595  41.084  41.310  1.00  0.00          Cl
ATOM   4066  LP1 DCM   617      27.076  39.805  45.462  1.00  0.00           H
ATOM   4067  LP2 DCM   617      25.445  41.983  40.562  1.00  0.00           H
ATOM   4068  C   DCM   618      35.669  36.170  55.262  1.00  0.00           C
ATOM   4069  H1  DCM   618      35.840  36.653  54.276  1.00  0.00           H
ATOM   4070  H2  DCM   618      36.642  36.297  55.782  1.00  0.00           H
ATOM   4071 CL1  DCM   618      35.115  34.569  54.880  1.00  0.00          Cl
ATOM   4072 CL2  DCM   618      34.387  37.034  56.201  1.00  0.00          Cl
ATOM   4073  LP1 DCM   618      34.592  33.057  54.519  1.00  0.00           H
ATOM   4074  LP2 DCM   618      33.225  37.817  57.053  1.00  0.00           H
ATOM   4075  C   DCM   619      49.233   6.487  91.117  1.00  0.00           C
ATOM   4076  H1  DCM   619      48.961   5.603  90.501  1.00  0.00           H
ATOM   4077  H2  DCM   619      48.920   6.425  92.181  1.00  0.00           H
ATOM   4078 CL1  DCM   619      48.390   7.959  90.447  1.00  0.00          Cl
ATOM   4079 CL2  DCM   619      51.017   6.820  91.009  1.00  0.00          Cl
ATOM   4080  LP1 DCM   619      47.632   9.283  89.846  1.00  0.00           H
ATOM   4081  LP2 DCM   619      52.626   7.120  90.912  1.00  0.00           H
ATOM   4082  C   DCM   620      33.809  41.461  63.052  1.00  0.00           C
ATOM   4083  H1  DCM   620      33.295  41.224  62.095  1.00  0.00           H
ATOM   4084  H2  DCM   620      33.122  41.998  63.740  1.00  0.00           H
ATOM   4085 CL1  DCM   620      35.086  42.640  62.545  1.00  0.00          Cl
ATOM   4086 CL2  DCM   620      34.512  39.934  63.592  1.00  0.00          Cl
ATOM   4087  LP1 DCM   620      36.243  43.708  62.086  1.00  0.00           H
ATOM   4088  LP2 DCM   620      35.165  38.515  64.094  1.00  0.00           H
ATOM   4089  C   DCM   621      74.757   8.562  45.418  1.00  0.00           C
ATOM   4090  H1  DCM   621      74.656   9.234  44.539  1.00  0.00           H
ATOM   4091  H2  DCM   621      75.127   7.591  45.025  1.00  0.00           H
ATOM   4092 CL1  DCM   621      73.229   8.227  46.229  1.00  0.00          Cl
ATOM   4093 CL2  DCM   621      75.955   9.409  46.570  1.00  0.00          Cl
ATOM   4094  LP1 DCM   621      71.807   7.916  46.985  1.00  0.00           H
ATOM   4095  LP2 DCM   621      77.008  10.153  47.582  1.00  0.00           H
ATOM   4096  C   DCM   622       2.436  18.626  47.364  1.00  0.00           C
ATOM   4097  H1  DCM   622       2.324  18.188  48.379  1.00  0.00           H
ATOM   4098  H2  DCM   622       3.451  19.073  47.427  1.00  0.00           H
ATOM   4099 CL1  DCM   622       1.269  20.013  47.130  1.00  0.00          Cl
ATOM   4100 CL2  DCM   622       2.259  17.394  46.056  1.00  0.00          Cl
ATOM   4101  LP1 DCM   622       0.221  21.257  46.919  1.00  0.00           H
ATOM   4102  LP2 DCM   622       2.098  16.275  44.868  1.00  0.00           H
ATOM   4103  C   DCM   623      18.484   7.925  60.796  1.00  0.00           C
ATOM   4104  H1  DCM   623      19.333   7.226  60.956  1.00  0.00           H
ATOM   4105  H2  DCM   623      17.939   7.701  59.854  1.00  0.00           H
ATOM   4106 CL1  DCM   623      18.820   9.737  60.791  1.00  0.00          Cl
ATOM   4107 CL2  DCM   623      17.214   7.653  62.005  1.00  0.00          Cl
ATOM   4108  LP1 DCM   623      19.119  11.349  60.786  1.00  0.00           H
ATOM   4109  LP2 DCM   623      16.041   7.402  63.123  1.00  0.00           H
ATOM   4110  C   DCM   624      68.857  86.231  37.333  1.00  0.00           C
ATOM   4111  H1  DCM   624      69.273  85.244  37.037  1.00  0.00           H
ATOM   4112  H2  DCM   624      68.932  87.043  36.579  1.00  0.00           H
ATOM   4113 CL1  DCM   624      69.865  86.849  38.740  1.00  0.00          Cl
ATOM   4114 CL2  DCM   624      67.159  86.006  37.749  1.00  0.00          Cl
ATOM   4115  LP1 DCM   624      70.764  87.401  39.995  1.00  0.00           H
ATOM   4116  LP2 DCM   624      65.579  85.798  38.135  1.00  0.00           H
ATOM   4117  C   DCM   625       8.278  16.402  42.046  1.00  0.00           C
ATOM   4118  H1  DCM   625       7.383  16.590  42.677  1.00  0.00           H
ATOM   4119  H2  DCM   625       8.895  15.629  42.552  1.00  0.00           H
ATOM   4120 CL1  DCM   625       9.174  17.987  41.939  1.00  0.00          Cl
ATOM   4121 CL2  DCM   625       7.927  15.761  40.392  1.00  0.00          Cl
ATOM   4122  LP1 DCM   625       9.981  19.412  41.843  1.00  0.00           H
ATOM   4123  LP2 DCM   625       7.609  15.180  38.892  1.00  0.00           H
ATOM   4124  C   DCM   626      77.833  67.895  56.517  1.00  0.00           C
ATOM   4125  H1  DCM   626      77.196  67.147  57.036  1.00  0.00           H
ATOM   4126  H2  DCM   626      77.891  67.866  55.408  1.00  0.00           H
ATOM   4127 CL1  DCM   626      79.443  67.476  57.069  1.00  0.00          Cl
ATOM   4128 CL2  DCM   626      77.337  69.550  56.963  1.00  0.00          Cl
ATOM   4129  LP1 DCM   626      80.949  67.084  57.585  1.00  0.00           H
ATOM   4130  LP2 DCM   626      76.882  71.072  57.374  1.00  0.00           H
ATOM   4131  C   DCM   627      25.145  73.608  44.232  1.00  0.00           C
ATOM   4132  H1  DCM   627      24.402  73.155  43.541  1.00  0.00           H
ATOM   4133  H2  DCM   627      26.014  72.921  44.309  1.00  0.00           H
ATOM   4134 CL1  DCM   627      24.416  73.717  45.861  1.00  0.00          Cl
ATOM   4135 CL2  DCM   627      25.546  75.228  43.609  1.00  0.00          Cl
ATOM   4136  LP1 DCM   627      23.747  73.816  47.355  1.00  0.00           H
ATOM   4137  LP2 DCM   627      25.915  76.719  43.036  1.00  0.00           H
ATOM   4138  C   DCM   628      92.212  75.855   6.167  1.00  0.00           C
ATOM   4139  H1  DCM   628      92.501  74.801   6.367  1.00  0.00           H
ATOM   4140  H2  DCM   628      92.274  76.479   7.084  1.00  0.00           H
ATOM   4141 CL1  DCM   628      90.487  75.492   5.728  1.00  0.00          Cl
ATOM   4142 CL2  DCM   628      93.201  76.476   4.787  1.00  0.00          Cl
ATOM   4143  LP1 DCM   628      88.930  75.165   5.331  1.00  0.00           H
ATOM   4144  LP2 DCM   628      94.098  77.039   3.535  1.00  0.00           H
ATOM   4145  C   DCM   629      61.995  70.533  17.027  1.00  0.00           C
ATOM   4146  H1  DCM   629      62.160  70.701  18.112  1.00  0.00           H
ATOM   4147  H2  DCM   629      60.924  70.350  16.794  1.00  0.00           H
ATOM   4148 CL1  DCM   629      62.872  69.075  16.633  1.00  0.00          Cl
ATOM   4149 CL2  DCM   629      62.522  72.034  16.195  1.00  0.00          Cl
ATOM   4150  LP1 DCM   629      63.696  67.706  16.263  1.00  0.00           H
ATOM   4151  LP2 DCM   629      63.004  73.405  15.435  1.00  0.00           H
ATOM   4152  C   DCM   630      23.966  65.385  37.831  1.00  0.00           C
ATOM   4153  H1  DCM   630      24.455  66.379  37.755  1.00  0.00           H
ATOM   4154  H2  DCM   630      23.283  65.394  38.707  1.00  0.00           H
ATOM   4155 CL1  DCM   630      25.259  64.200  38.109  1.00  0.00          Cl
ATOM   4156 CL2  DCM   630      23.072  64.955  36.318  1.00  0.00          Cl
ATOM   4157  LP1 DCM   630      26.453  63.106  38.366  1.00  0.00           H
ATOM   4158  LP2 DCM   630      22.261  64.564  34.947  1.00  0.00           H
ATOM   4159  C   DCM   631      67.163  85.018  69.729  1.00  0.00           C
ATOM   4160  H1  DCM   631      66.516  85.389  68.905  1.00  0.00           H
ATOM   4161  H2  DCM   631      66.550  84.610  70.560  1.00  0.00           H
ATOM   4162 CL1  DCM   631      68.053  86.440  70.396  1.00  0.00          Cl
ATOM   4163 CL2  DCM   631      68.301  83.867  69.019  1.00  0.00          Cl
ATOM   4164  LP1 DCM   631      68.862  87.732  71.001  1.00  0.00           H
ATOM   4165  LP2 DCM   631      69.357  82.799  68.361  1.00  0.00           H
ATOM   4166  C   DCM   632       3.176  44.472  15.784  1.00  0.00           C
ATOM   4167  H1  DCM   632       2.160  44.302  15.369  1.00  0.00           H
ATOM   4168  H2  DCM   632       3.205  44.019  16.798  1.00  0.00           H
ATOM   4169 CL1  DCM   632       3.550  46.170  15.670  1.00  0.00          Cl
ATOM   4170 CL2  DCM   632       4.401  43.657  14.760  1.00  0.00          Cl
ATOM   4171  LP1 DCM   632       3.902  47.768  15.562  1.00  0.00           H
ATOM   4172  LP2 DCM   632       5.521  42.912  13.822  1.00  0.00           H
ATOM   4173  C   DCM   633      98.482  75.751  42.118  1.00  0.00           C
ATOM   4174  H1  DCM   633      97.947  75.463  43.048  1.00  0.00           H
ATOM   4175  H2  DCM   633      98.747  76.830  42.112  1.00  0.00           H
ATOM   4176 CL1  DCM   633      97.394  75.342  40.753  1.00  0.00          Cl
ATOM   4177 CL2  DCM   633     100.017  74.815  41.848  1.00  0.00          Cl
ATOM   4178  LP1 DCM   633      96.398  74.968  39.505  1.00  0.00           H
ATOM   4179  LP2 DCM   633     101.402  73.971  41.605  1.00  0.00           H
ATOM   4180  C   DCM   634      47.172  30.527  95.887  1.00  0.00           C
ATOM   4181  H1  DCM   634      47.143  30.239  94.814  1.00  0.00           H
ATOM   4182  H2  DCM   634      46.287  31.179  96.053  1.00  0.00           H
ATOM   4183 CL1  DCM   634      48.669  31.479  96.189  1.00  0.00          Cl
ATOM   4184 CL2  DCM   634      47.124  29.070  96.966  1.00  0.00          Cl
ATOM   4185  LP1 DCM   634      50.034  32.345  96.464  1.00  0.00           H
ATOM   4186  LP2 DCM   634      47.081  27.753  97.941  1.00  0.00           H
ATOM   4187  C   DCM   635      82.916  23.943  56.955  1.00  0.00           C
ATOM   4188  H1  DCM   635      82.314  23.012  57.026  1.00  0.00           H
ATOM   4189  H2  DCM   635      82.444  24.705  56.298  1.00  0.00           H
ATOM   4190 CL1  DCM   635      84.526  23.551  56.267  1.00  0.00          Cl
ATOM   4191 CL2  DCM   635      83.016  24.503  58.637  1.00  0.00          Cl
ATOM   4192  LP1 DCM   635      85.997  23.192  55.638  1.00  0.00           H
ATOM   4193  LP2 DCM   635      83.109  25.020  60.191  1.00  0.00           H
ATOM   4194  C   DCM   636      25.885  27.900  36.361  1.00  0.00           C
ATOM   4195  H1  DCM   636      25.438  26.926  36.654  1.00  0.00           H
ATOM   4196  H2  DCM   636      26.582  28.382  37.079  1.00  0.00           H
ATOM   4197 CL1  DCM   636      24.583  29.124  35.986  1.00  0.00          Cl
ATOM   4198 CL2  DCM   636      26.723  27.513  34.841  1.00  0.00          Cl
ATOM   4199  LP1 DCM   636      23.414  30.224  35.650  1.00  0.00           H
ATOM   4200  LP2 DCM   636      27.496  27.157  33.439  1.00  0.00           H
ATOM   4201  C   DCM   637      66.245  17.479  89.347  1.00  0.00           C
ATOM   4202  H1  DCM   637      67.082  16.796  89.090  1.00  0.00           H
ATOM   4203  H2  DCM   637      65.722  17.166  90.275  1.00  0.00           H
ATOM   4204 CL1  DCM   637      64.899  17.397  88.057  1.00  0.00          Cl
ATOM   4205 CL2  DCM   637      66.581  19.237  89.679  1.00  0.00          Cl
ATOM   4206  LP1 DCM   637      63.715  17.325  86.924  1.00  0.00           H
ATOM   4207  LP2 DCM   637      66.884  20.821  89.979  1.00  0.00           H
ATOM   4208  C   DCM   638      52.381  39.445  46.985  1.00  0.00           C
ATOM   4209  H1  DCM   638      51.283  39.539  46.844  1.00  0.00           H
ATOM   4210  H2  DCM   638      52.829  38.496  46.617  1.00  0.00           H
ATOM   4211 CL1  DCM   638      52.568  39.365  48.732  1.00  0.00          Cl
ATOM   4212 CL2  DCM   638      53.072  40.872  46.232  1.00  0.00          Cl
ATOM   4213  LP1 DCM   638      52.742  39.291  50.361  1.00  0.00           H
ATOM   4214  LP2 DCM   638      53.717  42.205  45.528  1.00  0.00           H
ATOM   4215  C   DCM   639      65.867  29.649  58.581  1.00  0.00           C
ATOM   4216  H1  DCM   639      65.433  29.315  59.547  1.00  0.00           H
ATOM   4217  H2  DCM   639      65.136  29.846  57.767  1.00  0.00           H
ATOM   4218 CL1  DCM   639      66.962  28.447  57.935  1.00  0.00          Cl
ATOM   4219 CL2  DCM   639      66.735  31.244  58.844  1.00  0.00          Cl
ATOM   4220  LP1 DCM   639      67.989  27.321  57.329  1.00  0.00           H
ATOM   4221  LP2 DCM   639      67.511  32.670  59.080  1.00  0.00           H
ATOM   4222  C   DCM   640      25.669  55.998   8.460  1.00  0.00           C
ATOM   4223  H1  DCM   640      26.104  54.992   8.643  1.00  0.00           H
ATOM   4224  H2  DCM   640      25.971  56.153   7.402  1.00  0.00           H
ATOM   4225 CL1  DCM   640      26.327  57.296   9.572  1.00  0.00          Cl
ATOM   4226 CL2  DCM   640      23.932  55.840   8.548  1.00  0.00          Cl
ATOM   4227  LP1 DCM   640      26.917  58.458  10.567  1.00  0.00           H
ATOM   4228  LP2 DCM   640      22.301  55.692   8.631  1.00  0.00           H
ATOM   4229  C   DCM   641      44.832  57.127  91.693  1.00  0.00           C
ATOM   4230  H1  DCM   641      44.288  56.347  92.268  1.00  0.00           H
ATOM   4231  H2  DCM   641      44.604  58.096  92.187  1.00  0.00           H
ATOM   4232 CL1  DCM   641      44.449  57.013  89.899  1.00  0.00          Cl
ATOM   4233 CL2  DCM   641      46.583  56.969  91.855  1.00  0.00          Cl
ATOM   4234  LP1 DCM   641      44.108  56.910  88.298  1.00  0.00           H
ATOM   4235  LP2 DCM   641      48.209  56.822  92.006  1.00  0.00           H
ATOM   4236  C   DCM   642      40.078  27.573   2.396  1.00  0.00           C
ATOM   4237  H1  DCM   642      40.162  26.606   1.855  1.00  0.00           H
ATOM   4238  H2  DCM   642      39.113  28.072   2.162  1.00  0.00           H
ATOM   4239 CL1  DCM   642      41.471  28.612   1.950  1.00  0.00          Cl
ATOM   4240 CL2  DCM   642      40.278  27.469   4.151  1.00  0.00          Cl
ATOM   4241  LP1 DCM   642      42.744  29.561   1.541  1.00  0.00           H
ATOM   4242  LP2 DCM   642      40.464  27.373   5.778  1.00  0.00           H
ATOM   4243  C   DCM   643      24.107  21.248  63.873  1.00  0.00           C
ATOM   4244  H1  DCM   643      23.817  20.222  64.186  1.00  0.00           H
ATOM   4245  H2  DCM   643      24.857  21.278  63.054  1.00  0.00           H
ATOM   4246 CL1  DCM   643      24.899  21.952  65.341  1.00  0.00          Cl
ATOM   4247 CL2  DCM   643      22.647  22.188  63.461  1.00  0.00          Cl
ATOM   4248  LP1 DCM   643      25.616  22.590  66.671  1.00  0.00           H
ATOM   4249  LP2 DCM   643      21.305  23.052  63.083  1.00  0.00           H
ATOM   4250  C   DCM   644       4.076  65.519  11.758  1.00  0.00           C
ATOM   4251  H1  DCM   644       4.651  66.025  10.953  1.00  0.00           H
ATOM   4252  H2  DCM   644       3.404  66.247  12.262  1.00  0.00           H
ATOM   4253 CL1  DCM   644       5.334  65.103  12.936  1.00  0.00          Cl
ATOM   4254 CL2  DCM   644       3.397  64.036  11.219  1.00  0.00          Cl
ATOM   4255  LP1 DCM   644       6.498  64.719  14.026  1.00  0.00           H
ATOM   4256  LP2 DCM   644       2.749  62.620  10.704  1.00  0.00           H
ATOM   4257  C   DCM   645      18.394  89.332  37.893  1.00  0.00           C
ATOM   4258  H1  DCM   645      19.026  89.269  38.805  1.00  0.00           H
ATOM   4259  H2  DCM   645      17.506  89.925  38.201  1.00  0.00           H
ATOM   4260 CL1  DCM   645      18.079  87.761  37.239  1.00  0.00          Cl
ATOM   4261 CL2  DCM   645      19.024  90.395  36.629  1.00  0.00          Cl
ATOM   4262  LP1 DCM   645      17.780  86.272  36.620  1.00  0.00           H
ATOM   4263  LP2 DCM   645      19.608  91.380  35.455  1.00  0.00           H
ATOM   4264  C   DCM   646      59.383   4.062  64.091  1.00  0.00           C
ATOM   4265  H1  DCM   646      58.842   4.413  64.996  1.00  0.00           H
ATOM   4266  H2  DCM   646      59.689   4.878  63.402  1.00  0.00           H
ATOM   4267 CL1  DCM   646      58.262   3.113  63.104  1.00  0.00          Cl
ATOM   4268 CL2  DCM   646      60.758   3.006  64.746  1.00  0.00          Cl
ATOM   4269  LP1 DCM   646      57.224   2.233  62.189  1.00  0.00           H
ATOM   4270  LP2 DCM   646      61.975   2.072  65.325  1.00  0.00           H
ATOM   4271  C   DCM   647      14.885  29.062  85.071  1.00  0.00           C
ATOM   4272  H1  DCM   647      15.807  28.446  84.987  1.00  0.00           H
ATOM   4273  H2  DCM   647      13.997  28.550  84.643  1.00  0.00           H
ATOM   4274 CL1  DCM   647      15.168  30.491  84.030  1.00  0.00          Cl
ATOM   4275 CL2  DCM   647      14.523  29.592  86.742  1.00  0.00          Cl
ATOM   4276  LP1 DCM   647      15.426  31.800  83.077  1.00  0.00           H
ATOM   4277  LP2 DCM   647      14.192  30.077  88.273  1.00  0.00           H
ATOM   4278  C   DCM   648      70.525  89.624  88.100  1.00  0.00           C
ATOM   4279  H1  DCM   648      71.266  88.893  87.711  1.00  0.00           H
ATOM   4280  H2  DCM   648      69.721  89.856  87.369  1.00  0.00           H
ATOM   4281 CL1  DCM   648      71.318  91.037  88.642  1.00  0.00          Cl
ATOM   4282 CL2  DCM   648      69.666  88.945  89.422  1.00  0.00          Cl
ATOM   4283  LP1 DCM   648      72.080  92.393  89.163  1.00  0.00           H
ATOM   4284  LP2 DCM   648      68.845  88.296  90.685  1.00  0.00           H
ATOM   4285  C   DCM   649      52.937  70.583  14.639  1.00  0.00           C
ATOM   4286  H1  DCM   649      53.519  71.265  15.295  1.00  0.00           H
ATOM   4287  H2  DCM   649      52.351  71.254  13.975  1.00  0.00           H
ATOM   4288 CL1  DCM   649      51.882  69.508  15.563  1.00  0.00          Cl
ATOM   4289 CL2  DCM   649      54.203  69.726  13.680  1.00  0.00          Cl
ATOM   4290  LP1 DCM   649      50.902  68.511  16.420  1.00  0.00           H
ATOM   4291  LP2 DCM   649      55.354  68.947  12.809  1.00  0.00           H
ATOM   4292  C   DCM   650      98.103  28.138  76.470  1.00  0.00           C
ATOM   4293  H1  DCM   650      97.299  28.047  75.708  1.00  0.00           H
ATOM   4294  H2  DCM   650      97.806  28.607  77.433  1.00  0.00           H
ATOM   4295 CL1  DCM   650      99.386  29.187  75.676  1.00  0.00          Cl
ATOM   4296 CL2  DCM   650      98.695  26.445  76.616  1.00  0.00          Cl
ATOM   4297  LP1 DCM   650     100.532  30.122  74.968  1.00  0.00           H
ATOM   4298  LP2 DCM   650      99.235  24.902  76.749  1.00  0.00           H
ATOM   4299  C   DCM   651       4.725  65.510  60.353  1.00  0.00           C
ATOM   4300  H1  DCM   651       4.928  66.502  59.895  1.00  0.00           H
ATOM   4301  H2  DCM   651       5.435  64.667  60.217  1.00  0.00           H
ATOM   4302 CL1  DCM   651       3.203  65.033  59.697  1.00  0.00          Cl
ATOM   4303 CL2  DCM   651       4.588  65.818  62.122  1.00  0.00          Cl
ATOM   4304  LP1 DCM   651       1.755  64.579  59.074  1.00  0.00           H
ATOM   4305  LP2 DCM   651       4.463  66.099  63.733  1.00  0.00           H
ATOM   4306  C   DCM   652       8.021  82.219  41.254  1.00  0.00           C
ATOM   4307  H1  DCM   652       8.158  82.103  42.351  1.00  0.00           H
ATOM   4308  H2  DCM   652       8.256  81.209  40.856  1.00  0.00           H
ATOM   4309 CL1  DCM   652       8.999  83.614  40.568  1.00  0.00          Cl
ATOM   4310 CL2  DCM   652       6.247  82.374  40.897  1.00  0.00          Cl
ATOM   4311  LP1 DCM   652       9.872  84.860  39.956  1.00  0.00           H
ATOM   4312  LP2 DCM   652       4.645  82.514  40.574  1.00  0.00           H
ATOM   4313  C   DCM   653      64.375  71.202  72.276  1.00  0.00           C
ATOM   4314  H1  DCM   653      63.766  71.633  73.099  1.00  0.00           H
ATOM   4315  H2  DCM   653      64.368  71.992  71.495  1.00  0.00           H
ATOM   4316 CL1  DCM   653      63.524  69.794  71.638  1.00  0.00          Cl
ATOM   4317 CL2  DCM   653      65.992  70.728  72.759  1.00  0.00          Cl
ATOM   4318  LP1 DCM   653      62.734  68.485  71.045  1.00  0.00           H
ATOM   4319  LP2 DCM   653      67.505  70.285  73.211  1.00  0.00           H
ATOM   4320  C   DCM   654      93.269  69.012  82.501  1.00  0.00           C
ATOM   4321  H1  DCM   654      93.833  69.930  82.231  1.00  0.00           H
ATOM   4322  H2  DCM   654      93.644  68.065  82.058  1.00  0.00           H
ATOM   4323 CL1  DCM   654      91.695  69.458  81.906  1.00  0.00          Cl
ATOM   4324 CL2  DCM   654      93.209  68.876  84.308  1.00  0.00          Cl
ATOM   4325  LP1 DCM   654      90.212  69.879  81.345  1.00  0.00           H
ATOM   4326  LP2 DCM   654      93.155  68.752  85.943  1.00  0.00           H
ATOM   4327  C   DCM   655      84.524  60.786   2.276  1.00  0.00           C
ATOM   4328  H1  DCM   655      84.075  60.763   3.291  1.00  0.00           H
ATOM   4329  H2  DCM   655      83.842  61.461   1.716  1.00  0.00           H
ATOM   4330 CL1  DCM   655      84.291  59.161   1.429  1.00  0.00          Cl
ATOM   4331 CL2  DCM   655      86.203  61.277   2.304  1.00  0.00          Cl
ATOM   4332  LP1 DCM   655      84.085  57.718   0.678  1.00  0.00           H
ATOM   4333  LP2 DCM   655      87.776  61.738   2.332  1.00  0.00           H
ATOM   4334  C   DCM   656      31.932  26.994  64.305  1.00  0.00           C
ATOM   4335  H1  DCM   656      32.949  27.253  64.670  1.00  0.00           H
ATOM   4336  H2  DCM   656      31.864  27.348  63.254  1.00  0.00           H
ATOM   4337 CL1  DCM   656      30.562  27.488  65.311  1.00  0.00          Cl
ATOM   4338 CL2  DCM   656      31.973  25.204  64.095  1.00  0.00          Cl
ATOM   4339  LP1 DCM   656      29.293  27.947  66.243  1.00  0.00           H
ATOM   4340  LP2 DCM   656      32.011  23.575  63.904  1.00  0.00           H
ATOM   4341  C   DCM   657      55.515   2.894  12.144  1.00  0.00           C
ATOM   4342  H1  DCM   657      56.078   3.733  12.607  1.00  0.00           H
ATOM   4343  H2  DCM   657      54.852   2.351  12.851  1.00  0.00           H
ATOM   4344 CL1  DCM   657      56.873   1.823  11.550  1.00  0.00          Cl
ATOM   4345 CL2  DCM   657      54.659   3.553  10.738  1.00  0.00          Cl
ATOM   4346  LP1 DCM   657      58.090   0.862  11.017  1.00  0.00           H
ATOM   4347  LP2 DCM   657      53.868   4.163   9.437  1.00  0.00           H
ATOM   4348  C   DCM   658      50.935  37.757  57.454  1.00  0.00           C
ATOM   4349  H1  DCM   658      51.995  37.541  57.705  1.00  0.00           H
ATOM   4350  H2  DCM   658      50.178  37.196  58.043  1.00  0.00           H
ATOM   4351 CL1  DCM   658      50.846  37.224  55.770  1.00  0.00          Cl
ATOM   4352 CL2  DCM   658      50.416  39.447  57.629  1.00  0.00          Cl
ATOM   4353  LP1 DCM   658      50.764  36.731  54.208  1.00  0.00           H
ATOM   4354  LP2 DCM   658      49.937  41.007  57.790  1.00  0.00           H
ATOM   4355  C   DCM   659      14.114  88.258   6.374  1.00  0.00           C
ATOM   4356  H1  DCM   659      13.921  87.520   7.181  1.00  0.00           H
ATOM   4357  H2  DCM   659      13.267  88.306   5.657  1.00  0.00           H
ATOM   4358 CL1  DCM   659      15.612  88.178   5.443  1.00  0.00          Cl
ATOM   4359 CL2  DCM   659      14.047  89.797   7.254  1.00  0.00          Cl
ATOM   4360  LP1 DCM   659      17.003  88.103   4.579  1.00  0.00           H
ATOM   4361  LP2 DCM   659      13.984  91.219   8.068  1.00  0.00           H
ATOM   4362  C   DCM   660      62.883  45.103  50.562  1.00  0.00           C
ATOM   4363  H1  DCM   660      61.947  44.900  51.123  1.00  0.00           H
ATOM   4364  H2  DCM   660      63.692  45.477  51.225  1.00  0.00           H
ATOM   4365 CL1  DCM   660      62.624  46.356  49.391  1.00  0.00          Cl
ATOM   4366 CL2  DCM   660      63.429  43.613  49.857  1.00  0.00          Cl
ATOM   4367  LP1 DCM   660      62.378  47.541  48.284  1.00  0.00           H
ATOM   4368  LP2 DCM   660      63.945  42.206  49.192  1.00  0.00           H
ATOM   4369  C   DCM   661      72.205  42.846  74.959  1.00  0.00           C
ATOM   4370  H1  DCM   661      73.145  42.358  74.623  1.00  0.00           H
ATOM   4371  H2  DCM   661      71.506  43.200  74.172  1.00  0.00           H
ATOM   4372 CL1  DCM   661      72.830  44.333  75.619  1.00  0.00          Cl
ATOM   4373 CL2  DCM   661      71.348  41.888  76.180  1.00  0.00          Cl
ATOM   4374  LP1 DCM   661      73.418  45.732  76.241  1.00  0.00           H
ATOM   4375  LP2 DCM   661      70.555  41.003  77.310  1.00  0.00           H
ATOM   4376  C   DCM   662      60.372  29.909   8.011  1.00  0.00           C
ATOM   4377  H1  DCM   662      61.429  29.569   8.002  1.00  0.00           H
ATOM   4378  H2  DCM   662      59.664  29.094   7.748  1.00  0.00           H
ATOM   4379 CL1  DCM   662      60.150  31.117   6.768  1.00  0.00          Cl
ATOM   4380 CL2  DCM   662      60.151  30.617   9.603  1.00  0.00          Cl
ATOM   4381  LP1 DCM   662      59.943  32.251   5.602  1.00  0.00           H
ATOM   4382  LP2 DCM   662      59.944  31.279  11.090  1.00  0.00           H
ATOM   4383  C   DCM   663      47.488  85.971   8.783  1.00  0.00           C
ATOM   4384  H1  DCM   663      48.466  85.904   8.259  1.00  0.00           H
ATOM   4385  H2  DCM   663      47.633  86.807   9.500  1.00  0.00           H
ATOM   4386 CL1  DCM   663      47.089  84.477   9.571  1.00  0.00          Cl
ATOM   4387 CL2  DCM   663      46.316  86.409   7.419  1.00  0.00          Cl
ATOM   4388  LP1 DCM   663      46.712  83.065  10.315  1.00  0.00           H
ATOM   4389  LP2 DCM   663      45.277  86.797   6.211  1.00  0.00           H
ATOM   4390  C   DCM   664      50.937  59.818  87.516  1.00  0.00           C
ATOM   4391  H1  DCM   664      50.173  60.317  86.882  1.00  0.00           H
ATOM   4392  H2  DCM   664      51.921  60.278  87.283  1.00  0.00           H
ATOM   4393 CL1  DCM   664      51.162  58.047  87.186  1.00  0.00          Cl
ATOM   4394 CL2  DCM   664      50.500  59.947  89.271  1.00  0.00          Cl
ATOM   4395  LP1 DCM   664      51.365  56.447  86.887  1.00  0.00           H
ATOM   4396  LP2 DCM   664      50.105  60.064  90.859  1.00  0.00           H
ATOM   4397  C   DCM   665      53.164  52.763 100.226  1.00  0.00           C
ATOM   4398  H1  DCM   665      53.012  51.759  99.776  1.00  0.00           H
ATOM   4399  H2  DCM   665      52.224  53.264  99.911  1.00  0.00           H
ATOM   4400 CL1  DCM   665      54.800  53.479  99.743  1.00  0.00          Cl
ATOM   4401 CL2  DCM   665      53.287  52.406 102.019  1.00  0.00          Cl
ATOM   4402  LP1 DCM   665      56.250  54.114  99.315  1.00  0.00           H
ATOM   4403  LP2 DCM   665      53.396  52.087 103.624  1.00  0.00           H
ATOM   4404  C   DCM   666       2.094  67.701  84.424  1.00  0.00           C
ATOM   4405  H1  DCM   666       2.322  68.276  83.501  1.00  0.00           H
ATOM   4406  H2  DCM   666       2.864  67.013  84.835  1.00  0.00           H
ATOM   4407 CL1  DCM   666       0.581  66.722  84.245  1.00  0.00          Cl
ATOM   4408 CL2  DCM   666       1.841  68.958  85.700  1.00  0.00          Cl
ATOM   4409  LP1 DCM   666      -0.790  65.835  84.082  1.00  0.00           H
ATOM   4410  LP2 DCM   666       1.611  70.098  86.856  1.00  0.00           H
ATOM   4411  C   DCM   667      50.595  51.683  80.405  1.00  0.00           C
ATOM   4412  H1  DCM   667      49.889  52.540  80.373  1.00  0.00           H
ATOM   4413  H2  DCM   667      50.044  50.800  80.016  1.00  0.00           H
ATOM   4414 CL1  DCM   667      51.031  51.262  82.134  1.00  0.00          Cl
ATOM   4415 CL2  DCM   667      52.117  51.935  79.505  1.00  0.00          Cl
ATOM   4416  LP1 DCM   667      51.422  50.885  83.681  1.00  0.00           H
ATOM   4417  LP2 DCM   667      53.515  52.166  78.679  1.00  0.00           H
ATOM   4418  C   DCM   668      23.983  45.372  83.982  1.00  0.00           C
ATOM   4419  H1  DCM   668      24.406  45.808  84.912  1.00  0.00           H
ATOM   4420  H2  DCM   668      22.900  45.615  83.922  1.00  0.00           H
ATOM   4421 CL1  DCM   668      24.303  43.606  84.267  1.00  0.00          Cl
ATOM   4422 CL2  DCM   668      24.984  45.946  82.599  1.00  0.00          Cl
ATOM   4423  LP1 DCM   668      24.592  42.012  84.525  1.00  0.00           H
ATOM   4424  LP2 DCM   668      25.897  46.469  81.341  1.00  0.00           H
ATOM   4425  C   DCM   669      88.951  33.140  83.049  1.00  0.00           C
ATOM   4426  H1  DCM   669      88.854  34.144  82.583  1.00  0.00           H
ATOM   4427  H2  DCM   669      89.908  33.184  83.612  1.00  0.00           H
ATOM   4428 CL1  DCM   669      88.925  31.900  81.790  1.00  0.00          Cl
ATOM   4429 CL2  DCM   669      87.704  32.694  84.252  1.00  0.00          Cl
ATOM   4430  LP1 DCM   669      88.901  30.750  80.622  1.00  0.00           H
ATOM   4431  LP2 DCM   669      86.560  32.284  85.354  1.00  0.00           H
ATOM   4432  C   DCM   670      10.178  67.297  16.564  1.00  0.00           C
ATOM   4433  H1  DCM   670      10.323  66.248  16.903  1.00  0.00           H
ATOM   4434  H2  DCM   670      10.662  67.495  15.584  1.00  0.00           H
ATOM   4435 CL1  DCM   670      11.084  68.151  17.926  1.00  0.00          Cl
ATOM   4436 CL2  DCM   670       8.489  67.784  16.721  1.00  0.00          Cl
ATOM   4437  LP1 DCM   670      11.888  68.910  19.137  1.00  0.00           H
ATOM   4438  LP2 DCM   670       6.920  68.237  16.867  1.00  0.00           H
ATOM   4439  C   DCM   671      74.158   8.900  73.497  1.00  0.00           C
ATOM   4440  H1  DCM   671      74.155   9.846  72.915  1.00  0.00           H
ATOM   4441  H2  DCM   671      73.289   8.313  73.132  1.00  0.00           H
ATOM   4442 CL1  DCM   671      74.108   9.276  75.287  1.00  0.00          Cl
ATOM   4443 CL2  DCM   671      75.671   7.983  73.127  1.00  0.00          Cl
ATOM   4444  LP1 DCM   671      74.064   9.614  76.891  1.00  0.00           H
ATOM   4445  LP2 DCM   671      77.044   7.151  72.791  1.00  0.00           H
ATOM   4446  C   DCM   672      17.253  86.629  15.477  1.00  0.00           C
ATOM   4447  H1  DCM   672      17.792  87.597  15.397  1.00  0.00           H
ATOM   4448  H2  DCM   672      18.046  85.916  15.788  1.00  0.00           H
ATOM   4449 CL1  DCM   672      16.371  86.031  14.003  1.00  0.00          Cl
ATOM   4450 CL2  DCM   672      16.162  86.882  16.859  1.00  0.00          Cl
ATOM   4451  LP1 DCM   672      15.576  85.492  12.674  1.00  0.00           H
ATOM   4452  LP2 DCM   672      15.155  87.114  18.133  1.00  0.00           H
ATOM   4453  C   DCM   673      14.037  53.709  92.760  1.00  0.00           C
ATOM   4454  H1  DCM   673      13.613  53.731  93.787  1.00  0.00           H
ATOM   4455  H2  DCM   673      14.100  54.758  92.401  1.00  0.00           H
ATOM   4456 CL1  DCM   673      13.107  52.761  91.558  1.00  0.00          Cl
ATOM   4457 CL2  DCM   673      15.819  53.158  92.766  1.00  0.00          Cl
ATOM   4458  LP1 DCM   673      12.255  51.893  90.458  1.00  0.00           H
ATOM   4459  LP2 DCM   673      17.385  52.673  92.770  1.00  0.00           H
ATOM   4460  C   DCM   674      16.127  12.266  85.417  1.00  0.00           C
ATOM   4461  H1  DCM   674      15.039  12.168  85.617  1.00  0.00           H
ATOM   4462  H2  DCM   674      16.558  12.004  86.407  1.00  0.00           H
ATOM   4463 CL1  DCM   674      16.701  13.909  85.097  1.00  0.00          Cl
ATOM   4464 CL2  DCM   674      16.804  11.114  84.171  1.00  0.00          Cl
ATOM   4465  LP1 DCM   674      17.232  15.432  84.801  1.00  0.00           H
ATOM   4466  LP2 DCM   674      17.411  10.080  83.052  1.00  0.00           H
ATOM   4467  C   DCM   675      23.822  81.303  54.066  1.00  0.00           C
ATOM   4468  H1  DCM   675      24.931  81.335  53.997  1.00  0.00           H
ATOM   4469  H2  DCM   675      23.509  80.739  54.971  1.00  0.00           H
ATOM   4470 CL1  DCM   675      23.201  80.314  52.667  1.00  0.00          Cl
ATOM   4471 CL2  DCM   675      23.127  82.923  54.036  1.00  0.00          Cl
ATOM   4472  LP1 DCM   675      22.642  79.424  51.407  1.00  0.00           H
ATOM   4473  LP2 DCM   675      22.481  84.430  54.009  1.00  0.00           H
ATOM   4474  C   DCM   676      51.747  11.048  49.533  1.00  0.00           C
ATOM   4475  H1  DCM   676      51.858  10.381  50.414  1.00  0.00           H
ATOM   4476  H2  DCM   676      52.722  11.410  49.139  1.00  0.00           H
ATOM   4477 CL1  DCM   676      50.658  12.397  50.044  1.00  0.00          Cl
ATOM   4478 CL2  DCM   676      50.908  10.018  48.354  1.00  0.00          Cl
ATOM   4479  LP1 DCM   676      49.670  13.621  50.507  1.00  0.00           H
ATOM   4480  LP2 DCM   676      50.134   9.066  47.265  1.00  0.00           H
ATOM   4481  C   DCM   677      78.868  86.301  34.696  1.00  0.00           C
ATOM   4482  H1  DCM   677      77.937  86.880  34.517  1.00  0.00           H
ATOM   4483  H2  DCM   677      79.085  85.359  34.149  1.00  0.00           H
ATOM   4484 CL1  DCM   677      79.276  86.169  36.430  1.00  0.00          Cl
ATOM   4485 CL2  DCM   677      79.968  87.498  34.143  1.00  0.00          Cl
ATOM   4486  LP1 DCM   677      79.650  86.048  38.022  1.00  0.00           H
ATOM   4487  LP2 DCM   677      81.018  88.641  33.614  1.00  0.00           H
ATOM   4488  C   DCM   678      54.126  75.898  55.461  1.00  0.00           C
ATOM   4489  H1  DCM   678      53.685  76.875  55.752  1.00  0.00           H
ATOM   4490  H2  DCM   678      55.235  75.917  55.528  1.00  0.00           H
ATOM   4491 CL1  DCM   678      53.626  75.152  53.973  1.00  0.00          Cl
ATOM   4492 CL2  DCM   678      53.395  75.054  56.772  1.00  0.00          Cl
ATOM   4493  LP1 DCM   678      53.153  74.448  52.568  1.00  0.00           H
ATOM   4494  LP2 DCM   678      52.699  74.250  58.021  1.00  0.00           H
ATOM   4495  C   DCM   679      77.618  83.822  38.906  1.00  0.00           C
ATOM   4496  H1  DCM   679      78.491  83.472  39.498  1.00  0.00           H
ATOM   4497  H2  DCM   679      77.781  83.731  37.811  1.00  0.00           H
ATOM   4498 CL1  DCM   679      77.157  85.492  39.462  1.00  0.00          Cl
ATOM   4499 CL2  DCM   679      76.347  82.640  39.360  1.00  0.00          Cl
ATOM   4500  LP1 DCM   679      76.741  86.998  39.963  1.00  0.00           H
ATOM   4501  LP2 DCM   679      75.185  81.560  39.774  1.00  0.00           H
ATOM   4502  C   DCM   680      18.704   0.146  38.074  1.00  0.00           C
ATOM   4503  H1  DCM   680      17.657  -0.217  38.161  1.00  0.00           H
ATOM   4504  H2  DCM   680      19.401  -0.613  38.490  1.00  0.00           H
ATOM   4505 CL1  DCM   680      18.978   1.681  38.994  1.00  0.00          Cl
ATOM   4506 CL2  DCM   680      19.107   0.363  36.319  1.00  0.00          Cl
ATOM   4507  LP1 DCM   680      19.227   3.072  39.827  1.00  0.00           H
ATOM   4508  LP2 DCM   680      19.472   0.559  34.733  1.00  0.00           H
ATOM   4509  C   DCM   681      81.938  24.466  29.665  1.00  0.00           C
ATOM   4510  H1  DCM   681      82.658  23.757  29.203  1.00  0.00           H
ATOM   4511  H2  DCM   681      81.034  24.419  29.021  1.00  0.00           H
ATOM   4512 CL1  DCM   681      82.912  25.889  29.498  1.00  0.00          Cl
ATOM   4513 CL2  DCM   681      81.604  24.197  31.372  1.00  0.00          Cl
ATOM   4514  LP1 DCM   681      83.835  27.235  29.340  1.00  0.00           H
ATOM   4515  LP2 DCM   681      81.292  23.947  32.963  1.00  0.00           H
ATOM   4516  C   DCM   682      32.114  87.145  38.820  1.00  0.00           C
ATOM   4517  H1  DCM   682      32.818  87.868  38.356  1.00  0.00           H
ATOM   4518  H2  DCM   682      32.308  87.124  39.914  1.00  0.00           H
ATOM   4519 CL1  DCM   682      32.340  85.550  37.975  1.00  0.00          Cl
ATOM   4520 CL2  DCM   682      30.439  87.701  38.571  1.00  0.00          Cl
ATOM   4521  LP1 DCM   682      32.544  84.112  37.213  1.00  0.00           H
ATOM   4522  LP2 DCM   682      28.898  88.212  38.341  1.00  0.00           H
ATOM   4523  C   DCM   683      48.596  57.651  64.780  1.00  0.00           C
ATOM   4524  H1  DCM   683      47.826  58.379  64.447  1.00  0.00           H
ATOM   4525  H2  DCM   683      48.238  56.599  64.765  1.00  0.00           H
ATOM   4526 CL1  DCM   683      49.384  58.174  66.335  1.00  0.00          Cl
ATOM   4527 CL2  DCM   683      49.982  57.604  63.594  1.00  0.00          Cl
ATOM   4528  LP1 DCM   683      50.094  58.646  67.736  1.00  0.00           H
ATOM   4529  LP2 DCM   683      51.227  57.562  62.527  1.00  0.00           H
ATOM   4530  C   DCM   684      46.248  29.572  33.286  1.00  0.00           C
ATOM   4531  H1  DCM   684      46.238  30.018  32.269  1.00  0.00           H
ATOM   4532  H2  DCM   684      46.782  30.183  34.045  1.00  0.00           H
ATOM   4533 CL1  DCM   684      46.803  27.859  33.206  1.00  0.00          Cl
ATOM   4534 CL2  DCM   684      44.474  29.611  33.710  1.00  0.00          Cl
ATOM   4535  LP1 DCM   684      47.309  26.301  33.132  1.00  0.00           H
ATOM   4536  LP2 DCM   684      42.879  29.647  34.091  1.00  0.00           H
ATOM   4537  C   DCM   685      58.386  78.300  88.879  1.00  0.00           C
ATOM   4538  H1  DCM   685      58.448  79.093  88.104  1.00  0.00           H
ATOM   4539  H2  DCM   685      58.420  78.702  89.915  1.00  0.00           H
ATOM   4540 CL1  DCM   685      59.641  77.014  88.608  1.00  0.00          Cl
ATOM   4541 CL2  DCM   685      56.838  77.493  88.690  1.00  0.00          Cl
ATOM   4542  LP1 DCM   685      60.774  75.854  88.362  1.00  0.00           H
ATOM   4543  LP2 DCM   685      55.392  76.739  88.514  1.00  0.00           H
ATOM   4544  C   DCM   686      30.890  67.015 100.379  1.00  0.00           C
ATOM   4545  H1  DCM   686      29.788  66.904 100.463  1.00  0.00           H
ATOM   4546  H2  DCM   686      31.222  65.989 100.114  1.00  0.00           H
ATOM   4547 CL1  DCM   686      31.530  67.494 101.873  1.00  0.00          Cl
ATOM   4548 CL2  DCM   686      31.298  68.162  99.041  1.00  0.00          Cl
ATOM   4549  LP1 DCM   686      32.149  67.958 103.319  1.00  0.00           H
ATOM   4550  LP2 DCM   686      31.668  69.202  97.828  1.00  0.00           H
ATOM   4551  C   DCM   687      13.463   0.708  38.602  1.00  0.00           C
ATOM   4552  H1  DCM   687      13.184   0.444  37.559  1.00  0.00           H
ATOM   4553  H2  DCM   687      13.879   1.731  38.720  1.00  0.00           H
ATOM   4554 CL1  DCM   687      14.584  -0.500  39.319  1.00  0.00          Cl
ATOM   4555 CL2  DCM   687      11.904   0.617  39.392  1.00  0.00          Cl
ATOM   4556  LP1 DCM   687      15.607  -1.602  39.974  1.00  0.00           H
ATOM   4557  LP2 DCM   687      10.444   0.533  40.133  1.00  0.00           H
ATOM   4558  C   DCM   688      65.715 100.461  22.688  1.00  0.00           C
ATOM   4559  H1  DCM   688      65.955 101.437  22.216  1.00  0.00           H
ATOM   4560  H2  DCM   688      65.270 100.612  23.695  1.00  0.00           H
ATOM   4561 CL1  DCM   688      67.209  99.463  22.880  1.00  0.00          Cl
ATOM   4562 CL2  DCM   688      64.498  99.575  21.736  1.00  0.00          Cl
ATOM   4563  LP1 DCM   688      68.565  98.558  23.054  1.00  0.00           H
ATOM   4564  LP2 DCM   688      63.378  98.759  20.860  1.00  0.00           H
ATOM   4565  C   DCM   689      18.797   6.141  79.984  1.00  0.00           C
ATOM   4566  H1  DCM   689      17.729   6.104  80.289  1.00  0.00           H
ATOM   4567  H2  DCM   689      18.875   7.087  79.407  1.00  0.00           H
ATOM   4568 CL1  DCM   689      18.968   4.736  78.880  1.00  0.00          Cl
ATOM   4569 CL2  DCM   689      20.058   5.964  81.201  1.00  0.00          Cl
ATOM   4570  LP1 DCM   689      19.124   3.453  77.870  1.00  0.00           H
ATOM   4571  LP2 DCM   689      21.233   5.800  82.334  1.00  0.00           H
ATOM   4572  C   DCM   690      64.659  86.618  19.740  1.00  0.00           C
ATOM   4573  H1  DCM   690      65.400  86.057  19.132  1.00  0.00           H
ATOM   4574  H2  DCM   690      63.761  85.968  19.818  1.00  0.00           H
ATOM   4575 CL1  DCM   690      64.359  88.106  18.668  1.00  0.00          Cl
ATOM   4576 CL2  DCM   690      65.153  87.256  21.381  1.00  0.00          Cl
ATOM   4577  LP1 DCM   690      64.093  89.419  17.722  1.00  0.00           H
ATOM   4578  LP2 DCM   690      65.596  87.828  22.853  1.00  0.00           H
ATOM   4579  C   DCM   691       0.718  22.390  82.619  1.00  0.00           C
ATOM   4580  H1  DCM   691       0.931  22.302  83.706  1.00  0.00           H
ATOM   4581  H2  DCM   691       1.722  22.354  82.145  1.00  0.00           H
ATOM   4582 CL1  DCM   691      -0.084  23.973  82.301  1.00  0.00          Cl
ATOM   4583 CL2  DCM   691      -0.260  21.026  81.953  1.00  0.00          Cl
ATOM   4584  LP1 DCM   691      -0.813  25.413  82.011  1.00  0.00           H
ATOM   4585  LP2 DCM   691      -1.147  19.786  81.348  1.00  0.00           H
ATOM   4586  C   DCM   692       9.529  50.900  89.436  1.00  0.00           C
ATOM   4587  H1  DCM   692       8.951  50.978  88.491  1.00  0.00           H
ATOM   4588  H2  DCM   692       9.929  51.917  89.637  1.00  0.00           H
ATOM   4589 CL1  DCM   692      10.811  49.794  88.971  1.00  0.00          Cl
ATOM   4590 CL2  DCM   692       8.467  50.184  90.752  1.00  0.00          Cl
ATOM   4591  LP1 DCM   692      12.009  48.761  88.536  1.00  0.00           H
ATOM   4592  LP2 DCM   692       7.518  49.545  91.927  1.00  0.00           H
ATOM   4593  C   DCM   693      60.729  24.573  38.579  1.00  0.00           C
ATOM   4594  H1  DCM   693      61.251  25.528  38.802  1.00  0.00           H
ATOM   4595  H2  DCM   693      61.462  23.759  38.764  1.00  0.00           H
ATOM   4596 CL1  DCM   693      60.303  24.554  36.825  1.00  0.00          Cl
ATOM   4597 CL2  DCM   693      59.258  24.529  39.574  1.00  0.00          Cl
ATOM   4598  LP1 DCM   693      59.916  24.536  35.231  1.00  0.00           H
ATOM   4599  LP2 DCM   693      57.901  24.489  40.493  1.00  0.00           H
ATOM   4600  C   DCM   694      91.464   2.549  67.957  1.00  0.00           C
ATOM   4601  H1  DCM   694      91.020   2.619  66.941  1.00  0.00           H
ATOM   4602  H2  DCM   694      90.750   3.020  68.667  1.00  0.00           H
ATOM   4603 CL1  DCM   694      92.891   3.624  67.772  1.00  0.00          Cl
ATOM   4604 CL2  DCM   694      91.849   0.955  68.607  1.00  0.00          Cl
ATOM   4605  LP1 DCM   694      94.194   4.605  67.604  1.00  0.00           H
ATOM   4606  LP2 DCM   694      92.207  -0.527  69.211  1.00  0.00           H
ATOM   4607  C   DCM   695      61.121  68.541  36.063  1.00  0.00           C
ATOM   4608  H1  DCM   695      61.549  67.691  36.637  1.00  0.00           H
ATOM   4609  H2  DCM   695      61.611  69.534  36.151  1.00  0.00           H
ATOM   4610 CL1  DCM   695      59.418  68.583  36.582  1.00  0.00          Cl
ATOM   4611 CL2  DCM   695      61.140  68.031  34.337  1.00  0.00          Cl
ATOM   4612  LP1 DCM   695      57.850  68.622  37.060  1.00  0.00           H
ATOM   4613  LP2 DCM   695      61.158  67.568  32.764  1.00  0.00           H
ATOM   4614  C   DCM   696      40.258  27.876  25.905  1.00  0.00           C
ATOM   4615  H1  DCM   696      39.489  27.752  25.112  1.00  0.00           H
ATOM   4616  H2  DCM   696      39.677  28.095  26.826  1.00  0.00           H
ATOM   4617 CL1  DCM   696      41.447  29.129  25.438  1.00  0.00          Cl
ATOM   4618 CL2  DCM   696      41.158  26.406  26.356  1.00  0.00          Cl
ATOM   4619  LP1 DCM   696      42.537  30.278  25.010  1.00  0.00           H
ATOM   4620  LP2 DCM   696      41.986  25.053  26.772  1.00  0.00           H
ATOM   4621  C   DCM   697       5.349   8.576  86.517  1.00  0.00           C
ATOM   4622  H1  DCM   697       4.973   8.632  85.473  1.00  0.00           H
ATOM   4623  H2  DCM   697       5.037   7.632  87.014  1.00  0.00           H
ATOM   4624 CL1  DCM   697       4.933  10.088  87.434  1.00  0.00          Cl
ATOM   4625 CL2  DCM   697       7.098   8.545  86.329  1.00  0.00          Cl
ATOM   4626  LP1 DCM   697       4.557  11.452  88.263  1.00  0.00           H
ATOM   4627  LP2 DCM   697       8.728   8.517  86.154  1.00  0.00           H
ATOM   4628  C   DCM   698      76.149  47.278  88.566  1.00  0.00           C
ATOM   4629  H1  DCM   698      76.556  46.683  87.721  1.00  0.00           H
ATOM   4630  H2  DCM   698      75.318  46.703  89.027  1.00  0.00           H
ATOM   4631 CL1  DCM   698      75.434  48.874  87.920  1.00  0.00          Cl
ATOM   4632 CL2  DCM   698      77.417  47.696  89.824  1.00  0.00          Cl
ATOM   4633  LP1 DCM   698      74.805  50.278  87.351  1.00  0.00           H
ATOM   4634  LP2 DCM   698      78.551  48.069  90.948  1.00  0.00           H
ATOM   4635  C   DCM   699      54.163   1.020  57.237  1.00  0.00           C
ATOM   4636  H1  DCM   699      53.666   0.039  57.399  1.00  0.00           H
ATOM   4637  H2  DCM   699      55.211   0.904  57.586  1.00  0.00           H
ATOM   4638 CL1  DCM   699      53.206   2.284  58.074  1.00  0.00          Cl
ATOM   4639 CL2  DCM   699      54.133   1.117  55.470  1.00  0.00          Cl
ATOM   4640  LP1 DCM   699      52.331   3.440  58.839  1.00  0.00           H
ATOM   4641  LP2 DCM   699      54.105   1.207  53.833  1.00  0.00           H
ATOM   4642  C   DCM   700      21.720   2.146  90.862  1.00  0.00           C
ATOM   4643  H1  DCM   700      21.096   2.508  91.707  1.00  0.00           H
ATOM   4644  H2  DCM   700      22.314   2.980  90.432  1.00  0.00           H
ATOM   4645 CL1  DCM   700      20.624   1.443  89.610  1.00  0.00          Cl
ATOM   4646 CL2  DCM   700      22.993   0.977  91.451  1.00  0.00          Cl
ATOM   4647  LP1 DCM   700      19.628   0.806  88.473  1.00  0.00           H
ATOM   4648  LP2 DCM   700      24.137  -0.072  91.980  1.00  0.00           H
ATOM   4649  C   DCM   701      72.288  93.306  78.834  1.00  0.00           C
ATOM   4650  H1  DCM   701      71.942  93.802  77.902  1.00  0.00           H
ATOM   4651  H2  DCM   701      73.274  92.834  78.636  1.00  0.00           H
ATOM   4652 CL1  DCM   701      71.122  92.312  79.790  1.00  0.00          Cl
ATOM   4653 CL2  DCM   701      72.893  94.573  79.877  1.00  0.00          Cl
ATOM   4654  LP1 DCM   701      70.063  91.409  80.658  1.00  0.00           H
ATOM   4655  LP2 DCM   701      73.460  95.761  80.856  1.00  0.00           H
ATOM   4656  C   DCM   702       8.321  22.794  80.663  1.00  0.00           C
ATOM   4657  H1  DCM   702       7.964  23.037  79.640  1.00  0.00           H
ATOM   4658  H2  DCM   702       8.360  23.744  81.239  1.00  0.00           H
ATOM   4659 CL1  DCM   702       9.877  21.935  80.703  1.00  0.00          Cl
ATOM   4660 CL2  DCM   702       7.026  21.957  81.557  1.00  0.00          Cl
ATOM   4661  LP1 DCM   702      11.312  21.142  80.739  1.00  0.00           H
ATOM   4662  LP2 DCM   702       5.835  21.186  82.380  1.00  0.00           H
ATOM   4663  C   DCM   703      81.598  48.744  90.265  1.00  0.00           C
ATOM   4664  H1  DCM   703      80.594  48.389  89.950  1.00  0.00           H
ATOM   4665  H2  DCM   703      82.228  47.914  90.651  1.00  0.00           H
ATOM   4666 CL1  DCM   703      81.640  50.068  91.466  1.00  0.00          Cl
ATOM   4667 CL2  DCM   703      82.406  49.170  88.746  1.00  0.00          Cl
ATOM   4668  LP1 DCM   703      81.678  51.282  92.568  1.00  0.00           H
ATOM   4669  LP2 DCM   703      83.154  49.563  87.341  1.00  0.00           H
ATOM   4670  C   DCM   704      71.916  33.338  55.279  1.00  0.00           C
ATOM   4671  H1  DCM   704      71.638  32.928  56.274  1.00  0.00           H
ATOM   4672  H2  DCM   704      72.620  34.192  55.374  1.00  0.00           H
ATOM   4673 CL1  DCM   704      70.340  33.711  54.652  1.00  0.00          Cl
ATOM   4674 CL2  DCM   704      72.763  31.956  54.529  1.00  0.00          Cl
ATOM   4675  LP1 DCM   704      68.852  34.064  54.059  1.00  0.00           H
ATOM   4676  LP2 DCM   704      73.540  30.687  53.839  1.00  0.00           H
ATOM   4677  C   DCM   705      46.874  37.512  42.814  1.00  0.00           C
ATOM   4678  H1  DCM   705      46.681  37.866  43.850  1.00  0.00           H
ATOM   4679  H2  DCM   705      45.906  37.301  42.311  1.00  0.00           H
ATOM   4680 CL1  DCM   705      47.932  35.942  42.859  1.00  0.00          Cl
ATOM   4681 CL2  DCM   705      47.693  38.794  41.897  1.00  0.00          Cl
ATOM   4682  LP1 DCM   705      48.848  34.582  42.898  1.00  0.00           H
ATOM   4683  LP2 DCM   705      48.449  39.977  41.050  1.00  0.00           H
ATOM   4684  C   DCM   706      34.319  74.413   4.464  1.00  0.00           C
ATOM   4685  H1  DCM   706      34.474  73.860   3.513  1.00  0.00           H
ATOM   4686  H2  DCM   706      34.296  75.518   4.351  1.00  0.00           H
ATOM   4687 CL1  DCM   706      35.782  73.870   5.395  1.00  0.00          Cl
ATOM   4688 CL2  DCM   706      32.745  73.991   5.266  1.00  0.00          Cl
ATOM   4689  LP1 DCM   706      37.103  73.380   6.235  1.00  0.00           H
ATOM   4690  LP2 DCM   706      31.323  73.611   5.989  1.00  0.00           H
ATOM   4691  C   DCM   707      75.392  42.777  79.243  1.00  0.00           C
ATOM   4692  H1  DCM   707      76.211  42.026  79.229  1.00  0.00           H
ATOM   4693  H2  DCM   707      75.715  43.827  79.075  1.00  0.00           H
ATOM   4694 CL1  DCM   707      74.430  42.750  80.730  1.00  0.00          Cl
ATOM   4695 CL2  DCM   707      74.269  42.516  77.894  1.00  0.00          Cl
ATOM   4696  LP1 DCM   707      73.540  42.725  82.107  1.00  0.00           H
ATOM   4697  LP2 DCM   707      73.231  42.276  76.647  1.00  0.00           H
ATOM   4698  C   DCM   708      43.221  45.231  94.325  1.00  0.00           C
ATOM   4699  H1  DCM   708      43.027  46.321  94.237  1.00  0.00           H
ATOM   4700  H2  DCM   708      43.679  44.870  95.271  1.00  0.00           H
ATOM   4701 CL1  DCM   708      44.570  44.927  93.129  1.00  0.00          Cl
ATOM   4702 CL2  DCM   708      41.658  44.428  93.912  1.00  0.00          Cl
ATOM   4703  LP1 DCM   708      45.780  44.655  92.056  1.00  0.00           H
ATOM   4704  LP2 DCM   708      40.237  43.700  93.536  1.00  0.00           H
ATOM   4705  C   DCM   709      60.450   2.668  81.784  1.00  0.00           C
ATOM   4706  H1  DCM   709      59.585   2.954  81.148  1.00  0.00           H
ATOM   4707  H2  DCM   709      61.258   3.430  81.752  1.00  0.00           H
ATOM   4708 CL1  DCM   709      61.230   1.112  81.403  1.00  0.00          Cl
ATOM   4709 CL2  DCM   709      59.800   2.512  83.374  1.00  0.00          Cl
ATOM   4710  LP1 DCM   709      61.948  -0.320  81.052  1.00  0.00           H
ATOM   4711  LP2 DCM   709      59.182   2.364  84.886  1.00  0.00           H
ATOM   4712  C   DCM   710      93.182  60.710  14.369  1.00  0.00           C
ATOM   4713  H1  DCM   710      92.465  61.330  14.951  1.00  0.00           H
ATOM   4714  H2  DCM   710      93.461  59.753  14.858  1.00  0.00           H
ATOM   4715 CL1  DCM   710      94.568  61.717  14.087  1.00  0.00          Cl
ATOM   4716 CL2  DCM   710      92.261  60.408  12.960  1.00  0.00          Cl
ATOM   4717  LP1 DCM   710      95.877  62.668  13.820  1.00  0.00           H
ATOM   4718  LP2 DCM   710      91.379  60.118  11.608  1.00  0.00           H
ATOM   4719  C   DCM   711      53.053  15.724  18.039  1.00  0.00           C
ATOM   4720  H1  DCM   711      53.275  16.579  17.365  1.00  0.00           H
ATOM   4721  H2  DCM   711      53.641  14.838  17.719  1.00  0.00           H
ATOM   4722 CL1  DCM   711      51.385  15.345  18.112  1.00  0.00          Cl
ATOM   4723 CL2  DCM   711      53.584  16.120  19.655  1.00  0.00          Cl
ATOM   4724  LP1 DCM   711      49.788  14.981  18.182  1.00  0.00           H
ATOM   4725  LP2 DCM   711      54.083  16.492  21.172  1.00  0.00           H
ATOM   4726  C   DCM   712      68.606  80.765  99.973  1.00  0.00           C
ATOM   4727  H1  DCM   712      68.669  81.252  98.976  1.00  0.00           H
ATOM   4728  H2  DCM   712      69.191  81.347 100.717  1.00  0.00           H
ATOM   4729 CL1  DCM   712      69.344  79.118  99.846  1.00  0.00          Cl
ATOM   4730 CL2  DCM   712      66.935  80.639 100.431  1.00  0.00          Cl
ATOM   4731  LP1 DCM   712      70.013  77.625  99.732  1.00  0.00           H
ATOM   4732  LP2 DCM   712      65.357  80.520 100.864  1.00  0.00           H
ATOM   4733  C   DCM   713      12.569  74.752  90.411  1.00  0.00           C
ATOM   4734  H1  DCM   713      13.603  74.902  90.789  1.00  0.00           H
ATOM   4735  H2  DCM   713      12.038  75.725  90.492  1.00  0.00           H
ATOM   4736 CL1  DCM   713      11.803  73.567  91.551  1.00  0.00          Cl
ATOM   4737 CL2  DCM   713      12.559  74.192  88.741  1.00  0.00          Cl
ATOM   4738  LP1 DCM   713      11.110  72.496  92.582  1.00  0.00           H
ATOM   4739  LP2 DCM   713      12.549  73.671  87.186  1.00  0.00           H
ATOM   4740  C   DCM   714      41.746  84.566  88.035  1.00  0.00           C
ATOM   4741  H1  DCM   714      42.807  84.882  87.940  1.00  0.00           H
ATOM   4742  H2  DCM   714      41.486  84.292  89.080  1.00  0.00           H
ATOM   4743 CL1  DCM   714      41.571  83.019  87.190  1.00  0.00          Cl
ATOM   4744 CL2  DCM   714      40.543  85.755  87.376  1.00  0.00          Cl
ATOM   4745  LP1 DCM   714      41.408  81.586  86.409  1.00  0.00           H
ATOM   4746  LP2 DCM   714      39.455  86.828  86.781  1.00  0.00           H
ATOM   4747  C   DCM   715      39.919  54.050  68.118  1.00  0.00           C
ATOM   4748  H1  DCM   715      40.853  53.837  68.681  1.00  0.00           H
ATOM   4749  H2  DCM   715      38.956  53.912  68.656  1.00  0.00           H
ATOM   4750 CL1  DCM   715      39.925  53.093  66.597  1.00  0.00          Cl
ATOM   4751 CL2  DCM   715      39.954  55.821  67.711  1.00  0.00          Cl
ATOM   4752  LP1 DCM   715      39.930  52.220  65.208  1.00  0.00           H
ATOM   4753  LP2 DCM   715      39.986  57.419  67.343  1.00  0.00           H
ATOM   4754  C   DCM   716      58.995  81.688  55.974  1.00  0.00           C
ATOM   4755  H1  DCM   716      58.150  81.068  56.345  1.00  0.00           H
ATOM   4756  H2  DCM   716      59.939  81.780  56.553  1.00  0.00           H
ATOM   4757 CL1  DCM   716      58.337  83.353  55.992  1.00  0.00          Cl
ATOM   4758 CL2  DCM   716      59.151  81.185  54.272  1.00  0.00          Cl
ATOM   4759  LP1 DCM   716      57.735  84.879  56.007  1.00  0.00           H
ATOM   4760  LP2 DCM   716      59.295  80.722  52.705  1.00  0.00           H
ATOM   4761  C   DCM   717      81.961  45.860  21.561  1.00  0.00           C
ATOM   4762  H1  DCM   717      81.776  46.935  21.771  1.00  0.00           H
ATOM   4763  H2  DCM   717      81.029  45.255  21.558  1.00  0.00           H
ATOM   4764 CL1  DCM   717      83.174  45.173  22.650  1.00  0.00          Cl
ATOM   4765 CL2  DCM   717      82.669  45.788  19.830  1.00  0.00          Cl
ATOM   4766  LP1 DCM   717      84.298  44.536  23.660  1.00  0.00           H
ATOM   4767  LP2 DCM   717      83.289  45.724  18.313  1.00  0.00           H
ATOM   4768  C   DCM   718      27.260  30.148  83.090  1.00  0.00           C
ATOM   4769  H1  DCM   718      26.409  30.622  83.623  1.00  0.00           H
ATOM   4770  H2  DCM   718      28.041  29.953  83.856  1.00  0.00           H
ATOM   4771 CL1  DCM   718      28.004  31.179  81.856  1.00  0.00          Cl
ATOM   4772 CL2  DCM   718      26.698  28.589  82.428  1.00  0.00          Cl
ATOM   4773  LP1 DCM   718      28.693  32.134  80.714  1.00  0.00           H
ATOM   4774  LP2 DCM   718      26.181  27.156  81.820  1.00  0.00           H
ATOM   4775  C   DCM   719      53.253  72.225   1.921  1.00  0.00           C
ATOM   4776  H1  DCM   719      53.764  71.945   2.867  1.00  0.00           H
ATOM   4777  H2  DCM   719      53.004  71.299   1.359  1.00  0.00           H
ATOM   4778 CL1  DCM   719      54.117  73.353   0.883  1.00  0.00          Cl
ATOM   4779 CL2  DCM   719      51.604  72.873   2.314  1.00  0.00          Cl
ATOM   4780  LP1 DCM   719      54.922  74.404  -0.085  1.00  0.00           H
ATOM   4781  LP2 DCM   719      50.114  73.459   2.668  1.00  0.00           H
ATOM   4782  C   DCM   720      36.091  78.642  17.902  1.00  0.00           C
ATOM   4783  H1  DCM   720      35.088  79.022  17.613  1.00  0.00           H
ATOM   4784  H2  DCM   720      35.991  77.535  17.895  1.00  0.00           H
ATOM   4785 CL1  DCM   720      36.716  79.132  19.497  1.00  0.00          Cl
ATOM   4786 CL2  DCM   720      37.255  79.111  16.671  1.00  0.00          Cl
ATOM   4787  LP1 DCM   720      37.291  79.584  20.965  1.00  0.00           H
ATOM   4788  LP2 DCM   720      38.341  79.548  15.522  1.00  0.00           H
ATOM   4789  C   DCM   721      73.396  44.825  19.208  1.00  0.00           C
ATOM   4790  H1  DCM   721      74.411  44.644  19.623  1.00  0.00           H
ATOM   4791  H2  DCM   721      73.402  44.399  18.182  1.00  0.00           H
ATOM   4792 CL1  DCM   721      73.081  46.570  18.898  1.00  0.00          Cl
ATOM   4793 CL2  DCM   721      72.179  44.252  20.327  1.00  0.00          Cl
ATOM   4794  LP1 DCM   721      72.793  48.160  18.615  1.00  0.00           H
ATOM   4795  LP2 DCM   721      71.038  43.715  21.376  1.00  0.00           H
ATOM   4796  C   DCM   722      96.463   2.399  61.692  1.00  0.00           C
ATOM   4797  H1  DCM   722      97.168   3.138  62.128  1.00  0.00           H
ATOM   4798  H2  DCM   722      95.421   2.754  61.540  1.00  0.00           H
ATOM   4799 CL1  DCM   722      96.346   1.142  62.860  1.00  0.00          Cl
ATOM   4800 CL2  DCM   722      97.148   1.714  60.280  1.00  0.00          Cl
ATOM   4801  LP1 DCM   722      96.235  -0.057  63.974  1.00  0.00           H
ATOM   4802  LP2 DCM   722      97.804   1.058  58.928  1.00  0.00           H
ATOM   4803  C   DCM   723      77.665   4.288  65.935  1.00  0.00           C
ATOM   4804  H1  DCM   723      78.236   4.598  66.836  1.00  0.00           H
ATOM   4805  H2  DCM   723      76.719   4.871  65.941  1.00  0.00           H
ATOM   4806 CL1  DCM   723      77.281   2.548  65.914  1.00  0.00          Cl
ATOM   4807 CL2  DCM   723      78.462   4.596  64.346  1.00  0.00          Cl
ATOM   4808  LP1 DCM   723      76.929   0.947  65.894  1.00  0.00           H
ATOM   4809  LP2 DCM   723      79.186   4.875  62.901  1.00  0.00           H
ATOM   4810  C   DCM   724      36.258   4.936  84.723  1.00  0.00           C
ATOM   4811  H1  DCM   724      35.557   4.138  84.398  1.00  0.00           H
ATOM   4812  H2  DCM   724      36.705   4.664  85.703  1.00  0.00           H
ATOM   4813 CL1  DCM   724      35.532   6.531  85.199  1.00  0.00          Cl
ATOM   4814 CL2  DCM   724      37.543   5.187  83.531  1.00  0.00          Cl
ATOM   4815  LP1 DCM   724      34.877   7.971  85.628  1.00  0.00           H
ATOM   4816  LP2 DCM   724      38.734   5.418  82.427  1.00  0.00           H
ATOM   4817  C   DCM   725      93.025  58.315  47.255  1.00  0.00           C
ATOM   4818  H1  DCM   725      92.694  57.917  48.238  1.00  0.00           H
ATOM   4819  H2  DCM   725      94.099  58.592  47.323  1.00  0.00           H
ATOM   4820 CL1  DCM   725      92.077  59.796  46.932  1.00  0.00          Cl
ATOM   4821 CL2  DCM   725      92.711  57.208  45.888  1.00  0.00          Cl
ATOM   4822  LP1 DCM   725      91.208  61.155  46.636  1.00  0.00           H
ATOM   4823  LP2 DCM   725      92.423  56.191  44.634  1.00  0.00           H
ATOM   4824  C   DCM   726       4.865  70.570  10.444  1.00  0.00           C
ATOM   4825  H1  DCM   726       5.641  71.275  10.078  1.00  0.00           H
ATOM   4826  H2  DCM   726       4.372  71.005  11.340  1.00  0.00           H
ATOM   4827 CL1  DCM   726       5.415  68.961  10.908  1.00  0.00          Cl
ATOM   4828 CL2  DCM   726       3.511  70.441   9.335  1.00  0.00          Cl
ATOM   4829  LP1 DCM   726       5.927  67.463  11.340  1.00  0.00           H
ATOM   4830  LP2 DCM   726       2.246  70.321   8.298  1.00  0.00           H
ATOM   4831  C   DCM   727      24.835  38.056  80.741  1.00  0.00           C
ATOM   4832  H1  DCM   727      25.855  38.482  80.634  1.00  0.00           H
ATOM   4833  H2  DCM   727      24.225  38.774  81.331  1.00  0.00           H
ATOM   4834 CL1  DCM   727      24.767  36.439  81.396  1.00  0.00          Cl
ATOM   4835 CL2  DCM   727      24.310  38.058  79.067  1.00  0.00          Cl
ATOM   4836  LP1 DCM   727      24.704  34.920  82.011  1.00  0.00           H
ATOM   4837  LP2 DCM   727      23.820  38.060  77.502  1.00  0.00           H
ATOM   4838  C   DCM   728      30.538  46.792  16.533  1.00  0.00           C
ATOM   4839  H1  DCM   728      30.611  46.300  17.526  1.00  0.00           H
ATOM   4840  H2  DCM   728      29.453  47.011  16.436  1.00  0.00           H
ATOM   4841 CL1  DCM   728      31.478  46.056  15.186  1.00  0.00          Cl
ATOM   4842 CL2  DCM   728      31.301  48.378  16.728  1.00  0.00          Cl
ATOM   4843  LP1 DCM   728      32.334  45.386  13.958  1.00  0.00           H
ATOM   4844  LP2 DCM   728      32.008  49.847  16.909  1.00  0.00           H
ATOM   4845  C   DCM   729      23.041  42.865  26.406  1.00  0.00           C
ATOM   4846  H1  DCM   729      23.539  43.685  26.966  1.00  0.00           H
ATOM   4847  H2  DCM   729      23.735  41.998  26.452  1.00  0.00           H
ATOM   4848 CL1  DCM   729      22.890  43.319  24.696  1.00  0.00          Cl
ATOM   4849 CL2  DCM   729      21.404  42.524  27.132  1.00  0.00          Cl
ATOM   4850  LP1 DCM   729      22.751  43.739  23.116  1.00  0.00           H
ATOM   4851  LP2 DCM   729      19.931  42.217  27.784  1.00  0.00           H
ATOM   4852  C   DCM   730       0.864  65.390  79.857  1.00  0.00           C
ATOM   4853  H1  DCM   730       0.852  65.492  80.963  1.00  0.00           H
ATOM   4854  H2  DCM   730       1.449  64.532  79.462  1.00  0.00           H
ATOM   4855 CL1  DCM   730       1.654  66.900  79.234  1.00  0.00          Cl
ATOM   4856 CL2  DCM   730      -0.881  65.233  79.331  1.00  0.00          Cl
ATOM   4857  LP1 DCM   730       2.369  68.264  78.671  1.00  0.00           H
ATOM   4858  LP2 DCM   730      -2.445  65.093  78.859  1.00  0.00           H
ATOM   4859  C   DCM   731      98.278  54.141  52.933  1.00  0.00           C
ATOM   4860  H1  DCM   731      98.176  55.101  52.384  1.00  0.00           H
ATOM   4861  H2  DCM   731      99.245  54.148  53.480  1.00  0.00           H
ATOM   4862 CL1  DCM   731      98.222  52.916  51.724  1.00  0.00          Cl
ATOM   4863 CL2  DCM   731      96.897  53.926  54.001  1.00  0.00          Cl
ATOM   4864  LP1 DCM   731      98.169  51.749  50.572  1.00  0.00           H
ATOM   4865  LP2 DCM   731      95.610  53.725  54.997  1.00  0.00           H
ATOM   4866  C   DCM   732      17.131  41.394  34.889  1.00  0.00           C
ATOM   4867  H1  DCM   732      17.188  41.045  35.942  1.00  0.00           H
ATOM   4868  H2  DCM   732      18.171  41.608  34.561  1.00  0.00           H
ATOM   4869 CL1  DCM   732      16.030  42.789  34.676  1.00  0.00          Cl
ATOM   4870 CL2  DCM   732      16.536  39.883  34.045  1.00  0.00          Cl
ATOM   4871  LP1 DCM   732      15.021  44.067  34.482  1.00  0.00           H
ATOM   4872  LP2 DCM   732      16.004  38.529  33.290  1.00  0.00           H
ATOM   4873  C   DCM   733      73.362  20.113  38.689  1.00  0.00           C
ATOM   4874  H1  DCM   733      73.195  19.427  37.831  1.00  0.00           H
ATOM   4875  H2  DCM   733      73.870  19.532  39.488  1.00  0.00           H
ATOM   4876 CL1  DCM   733      71.982  20.967  39.411  1.00  0.00          Cl
ATOM   4877 CL2  DCM   733      74.417  21.457  38.187  1.00  0.00          Cl
ATOM   4878  LP1 DCM   733      70.708  21.755  40.077  1.00  0.00           H
ATOM   4879  LP2 DCM   733      75.389  22.695  37.725  1.00  0.00           H
ATOM   4880  C   DCM   734      20.791  41.761  47.161  1.00  0.00           C
ATOM   4881  H1  DCM   734      20.991  41.181  48.087  1.00  0.00           H
ATOM   4882  H2  DCM   734      20.877  42.844  47.393  1.00  0.00           H
ATOM   4883 CL1  DCM   734      19.114  41.391  46.550  1.00  0.00          Cl
ATOM   4884 CL2  DCM   734      22.048  41.291  45.921  1.00  0.00          Cl
ATOM   4885  LP1 DCM   734      17.605  41.058  46.001  1.00  0.00           H
ATOM   4886  LP2 DCM   734      23.176  40.869  44.808  1.00  0.00           H
ATOM   4887  C   DCM   735      94.953  51.368  67.263  1.00  0.00           C
ATOM   4888  H1  DCM   735      94.279  52.231  67.078  1.00  0.00           H
ATOM   4889  H2  DCM   735      95.004  50.642  66.424  1.00  0.00           H
ATOM   4890 CL1  DCM   735      94.330  50.432  68.684  1.00  0.00          Cl
ATOM   4891 CL2  DCM   735      96.603  51.894  67.470  1.00  0.00          Cl
ATOM   4892  LP1 DCM   735      93.766  49.584  69.970  1.00  0.00           H
ATOM   4893  LP2 DCM   735      98.154  52.389  67.664  1.00  0.00           H
ATOM   4894  C   DCM   736      23.403  55.506  28.335  1.00  0.00           C
ATOM   4895  H1  DCM   736      24.177  55.180  29.062  1.00  0.00           H
ATOM   4896  H2  DCM   736      22.978  56.524  28.475  1.00  0.00           H
ATOM   4897 CL1  DCM   736      22.053  54.334  28.425  1.00  0.00          Cl
ATOM   4898 CL2  DCM   736      23.999  55.384  26.660  1.00  0.00          Cl
ATOM   4899  LP1 DCM   736      20.817  53.259  28.508  1.00  0.00           H
ATOM   4900  LP2 DCM   736      24.547  55.271  25.119  1.00  0.00           H
ATOM   4901  C   DCM   737      76.351  14.849  46.004  1.00  0.00           C
ATOM   4902  H1  DCM   737      77.024  14.312  46.707  1.00  0.00           H
ATOM   4903  H2  DCM   737      76.502  14.569  44.940  1.00  0.00           H
ATOM   4904 CL1  DCM   737      76.762  16.598  46.222  1.00  0.00          Cl
ATOM   4905 CL2  DCM   737      74.584  14.597  46.390  1.00  0.00          Cl
ATOM   4906  LP1 DCM   737      77.135  18.183  46.420  1.00  0.00           H
ATOM   4907  LP2 DCM   737      72.997  14.370  46.737  1.00  0.00           H
ATOM   4908  C   DCM   738      49.271  94.809  99.413  1.00  0.00           C
ATOM   4909  H1  DCM   738      48.876  95.111 100.407  1.00  0.00           H
ATOM   4910  H2  DCM   738      50.348  94.645  99.628  1.00  0.00           H
ATOM   4911 CL1  DCM   738      49.022  96.219  98.361  1.00  0.00          Cl
ATOM   4912 CL2  DCM   738      48.374  93.405  98.873  1.00  0.00          Cl
ATOM   4913  LP1 DCM   738      48.792  97.521  97.390  1.00  0.00           H
ATOM   4914  LP2 DCM   738      47.534  92.090  98.368  1.00  0.00           H
ATOM   4915  C   DCM   739      74.584  45.969  38.353  1.00  0.00           C
ATOM   4916  H1  DCM   739      73.859  45.546  39.082  1.00  0.00           H
ATOM   4917  H2  DCM   739      74.273  46.904  37.840  1.00  0.00           H
ATOM   4918 CL1  DCM   739      74.824  44.657  37.208  1.00  0.00          Cl
ATOM   4919 CL2  DCM   739      76.156  46.297  39.170  1.00  0.00          Cl
ATOM   4920  LP1 DCM   739      75.049  43.433  36.140  1.00  0.00           H
ATOM   4921  LP2 DCM   739      77.587  46.596  39.913  1.00  0.00           H
ATOM   4922  C   DCM   740      49.914  67.458  59.072  1.00  0.00           C
ATOM   4923  H1  DCM   740      50.838  67.022  58.634  1.00  0.00           H
ATOM   4924  H2  DCM   740      49.118  66.683  59.066  1.00  0.00           H
ATOM   4925 CL1  DCM   740      49.330  68.836  58.054  1.00  0.00          Cl
ATOM   4926 CL2  DCM   740      50.508  67.992  60.660  1.00  0.00          Cl
ATOM   4927  LP1 DCM   740      48.801  70.084  57.132  1.00  0.00           H
ATOM   4928  LP2 DCM   740      51.057  68.485  62.125  1.00  0.00           H
ATOM   4929  C   DCM   741      90.606  64.569  80.769  1.00  0.00           C
ATOM   4930  H1  DCM   741      89.583  64.273  81.085  1.00  0.00           H
ATOM   4931  H2  DCM   741      91.062  63.799  80.111  1.00  0.00           H
ATOM   4932 CL1  DCM   741      91.648  64.705  82.125  1.00  0.00          Cl
ATOM   4933 CL2  DCM   741      90.581  66.224  80.070  1.00  0.00          Cl
ATOM   4934  LP1 DCM   741      92.644  64.834  83.422  1.00  0.00           H
ATOM   4935  LP2 DCM   741      90.558  67.735  79.433  1.00  0.00           H
ATOM   4936  C   DCM   742      84.355  32.604  80.338  1.00  0.00           C
ATOM   4937  H1  DCM   742      84.474  33.088  79.345  1.00  0.00           H
ATOM   4938  H2  DCM   742      85.100  31.792  80.477  1.00  0.00           H
ATOM   4939 CL1  DCM   742      82.760  31.698  80.279  1.00  0.00          Cl
ATOM   4940 CL2  DCM   742      84.458  33.661  81.761  1.00  0.00          Cl
ATOM   4941  LP1 DCM   742      81.334  30.889  80.226  1.00  0.00           H
ATOM   4942  LP2 DCM   742      84.553  34.637  83.076  1.00  0.00           H
ATOM   4943  C   DCM   743      26.712  44.799   8.336  1.00  0.00           C
ATOM   4944  H1  DCM   743      26.241  45.061   7.365  1.00  0.00           H
ATOM   4945  H2  DCM   743      26.191  45.142   9.256  1.00  0.00           H
ATOM   4946 CL1  DCM   743      28.276  45.474   8.172  1.00  0.00          Cl
ATOM   4947 CL2  DCM   743      26.867  42.991   8.350  1.00  0.00          Cl
ATOM   4948  LP1 DCM   743      29.774  46.121   8.014  1.00  0.00           H
ATOM   4949  LP2 DCM   743      27.006  41.357   8.362  1.00  0.00           H
ATOM   4950  C   DCM   744      37.684  66.070  79.187  1.00  0.00           C
ATOM   4951  H1  DCM   744      38.667  66.488  79.491  1.00  0.00           H
ATOM   4952  H2  DCM   744      37.536  66.360  78.125  1.00  0.00           H
ATOM   4953 CL1  DCM   744      36.514  66.887  80.251  1.00  0.00          Cl
ATOM   4954 CL2  DCM   744      37.584  64.351  79.243  1.00  0.00          Cl
ATOM   4955  LP1 DCM   744      35.436  67.640  81.231  1.00  0.00           H
ATOM   4956  LP2 DCM   744      37.489  62.714  79.296  1.00  0.00           H
ATOM   4957  C   DCM   745      48.158  42.621  14.753  1.00  0.00           C
ATOM   4958  H1  DCM   745      48.588  41.632  14.487  1.00  0.00           H
ATOM   4959  H2  DCM   745      47.190  42.781  15.274  1.00  0.00           H
ATOM   4960 CL1  DCM   745      47.940  43.464  13.168  1.00  0.00          Cl
ATOM   4961 CL2  DCM   745      49.453  43.521  15.650  1.00  0.00          Cl
ATOM   4962  LP1 DCM   745      47.743  44.229  11.731  1.00  0.00           H
ATOM   4963  LP2 DCM   745      50.623  44.334  16.460  1.00  0.00           H
ATOM   4964  C   DCM   746      65.557  54.482  18.213  1.00  0.00           C
ATOM   4965  H1  DCM   746      64.516  54.596  17.841  1.00  0.00           H
ATOM   4966  H2  DCM   746      66.111  54.098  17.330  1.00  0.00           H
ATOM   4967 CL1  DCM   746      65.664  53.221  19.505  1.00  0.00          Cl
ATOM   4968 CL2  DCM   746      66.234  55.996  18.910  1.00  0.00          Cl
ATOM   4969  LP1 DCM   746      65.762  52.078  20.677  1.00  0.00           H
ATOM   4970  LP2 DCM   746      66.852  57.376  19.546  1.00  0.00           H
ATOM   4971  C   DCM   747      67.976  60.395   3.407  1.00  0.00           C
ATOM   4972  H1  DCM   747      68.612  61.305   3.452  1.00  0.00           H
ATOM   4973  H2  DCM   747      67.009  60.810   3.049  1.00  0.00           H
ATOM   4974 CL1  DCM   747      67.810  59.630   5.038  1.00  0.00          Cl
ATOM   4975 CL2  DCM   747      68.814  59.271   2.300  1.00  0.00          Cl
ATOM   4976  LP1 DCM   747      67.659  58.936   6.516  1.00  0.00           H
ATOM   4977  LP2 DCM   747      69.583  58.238   1.284  1.00  0.00           H
ATOM   4978  C   DCM   748      67.994  40.965  63.974  1.00  0.00           C
ATOM   4979  H1  DCM   748      68.741  40.724  64.760  1.00  0.00           H
ATOM   4980  H2  DCM   748      68.399  41.732  63.279  1.00  0.00           H
ATOM   4981 CL1  DCM   748      66.468  41.604  64.561  1.00  0.00          Cl
ATOM   4982 CL2  DCM   748      67.782  39.387  63.126  1.00  0.00          Cl
ATOM   4983  LP1 DCM   748      65.043  42.200  65.109  1.00  0.00           H
ATOM   4984  LP2 DCM   748      67.589  37.953  62.355  1.00  0.00           H
ATOM   4985  C   DCM   749      15.017  39.892  67.221  1.00  0.00           C
ATOM   4986  H1  DCM   749      15.822  40.506  67.678  1.00  0.00           H
ATOM   4987  H2  DCM   749      14.427  40.627  66.632  1.00  0.00           H
ATOM   4988 CL1  DCM   749      13.873  39.155  68.374  1.00  0.00          Cl
ATOM   4989 CL2  DCM   749      15.652  38.505  66.320  1.00  0.00          Cl
ATOM   4990  LP1 DCM   749      12.821  38.478  69.435  1.00  0.00           H
ATOM   4991  LP2 DCM   749      16.239  37.220  65.486  1.00  0.00           H
ATOM   4992  C   DCM   750      42.700  37.285  67.080  1.00  0.00           C
ATOM   4993  H1  DCM   750      42.275  36.439  67.662  1.00  0.00           H
ATOM   4994  H2  DCM   750      43.634  37.588  67.598  1.00  0.00           H
ATOM   4995 CL1  DCM   750      41.418  38.520  67.001  1.00  0.00          Cl
ATOM   4996 CL2  DCM   750      43.106  36.745  65.447  1.00  0.00          Cl
ATOM   4997  LP1 DCM   750      40.238  39.657  66.928  1.00  0.00           H
ATOM   4998  LP2 DCM   750      43.483  36.243  63.931  1.00  0.00           H
ATOM   4999  C   DCM   751      42.086  48.759  28.332  1.00  0.00           C
ATOM   5000  H1  DCM   751      42.587  49.248  27.469  1.00  0.00           H
ATOM   5001  H2  DCM   751      41.385  48.011  27.904  1.00  0.00           H
ATOM   5002 CL1  DCM   751      41.224  49.965  29.231  1.00  0.00          Cl
ATOM   5003 CL2  DCM   751      43.391  48.041  29.247  1.00  0.00          Cl
ATOM   5004  LP1 DCM   751      40.409  51.106  30.081  1.00  0.00           H
ATOM   5005  LP2 DCM   751      44.615  47.367  30.106  1.00  0.00           H
ATOM   5006  C   DCM   752      41.614  34.391  59.185  1.00  0.00           C
ATOM   5007  H1  DCM   752      41.443  34.357  60.282  1.00  0.00           H
ATOM   5008  H2  DCM   752      41.068  33.592  58.639  1.00  0.00           H
ATOM   5009 CL1  DCM   752      43.355  34.082  58.866  1.00  0.00          Cl
ATOM   5010 CL2  DCM   752      41.202  35.880  58.495  1.00  0.00          Cl
ATOM   5011  LP1 DCM   752      44.944  33.800  58.574  1.00  0.00           H
ATOM   5012  LP2 DCM   752      40.803  37.323  57.827  1.00  0.00           H
ATOM   5013  C   DCM   753      49.028  66.003   4.493  1.00  0.00           C
ATOM   5014  H1  DCM   753      49.402  65.015   4.836  1.00  0.00           H
ATOM   5015  H2  DCM   753      49.869  66.675   4.218  1.00  0.00           H
ATOM   5016 CL1  DCM   753      48.131  66.800   5.778  1.00  0.00          Cl
ATOM   5017 CL2  DCM   753      47.905  65.881   3.176  1.00  0.00          Cl
ATOM   5018  LP1 DCM   753      47.295  67.544   6.977  1.00  0.00           H
ATOM   5019  LP2 DCM   753      46.843  65.767   1.931  1.00  0.00           H
ATOM   5020  C   DCM   754      85.488  68.449   7.946  1.00  0.00           C
ATOM   5021  H1  DCM   754      86.099  68.176   7.059  1.00  0.00           H
ATOM   5022  H2  DCM   754      85.805  69.453   8.302  1.00  0.00           H
ATOM   5023 CL1  DCM   754      85.561  67.304   9.311  1.00  0.00          Cl
ATOM   5024 CL2  DCM   754      83.788  68.382   7.401  1.00  0.00          Cl
ATOM   5025  LP1 DCM   754      85.627  66.251  10.567  1.00  0.00           H
ATOM   5026  LP2 DCM   754      82.227  68.320   6.901  1.00  0.00           H
ATOM   5027  C   DCM   755       8.745  54.574  63.450  1.00  0.00           C
ATOM   5028  H1  DCM   755       9.391  54.866  62.594  1.00  0.00           H
ATOM   5029  H2  DCM   755       7.919  55.310  63.549  1.00  0.00           H
ATOM   5030 CL1  DCM   755       9.630  54.649  64.970  1.00  0.00          Cl
ATOM   5031 CL2  DCM   755       8.032  52.856  63.321  1.00  0.00          Cl
ATOM   5032  LP1 DCM   755      10.455  54.718  66.386  1.00  0.00           H
ATOM   5033  LP2 DCM   755       7.404  51.345  63.207  1.00  0.00           H
ATOM   5034  C   DCM   756      39.463  70.683  20.509  1.00  0.00           C
ATOM   5035  H1  DCM   756      38.640  71.080  19.877  1.00  0.00           H
ATOM   5036  H2  DCM   756      40.174  70.053  19.933  1.00  0.00           H
ATOM   5037 CL1  DCM   756      38.765  69.668  21.716  1.00  0.00          Cl
ATOM   5038 CL2  DCM   756      40.071  72.212  21.168  1.00  0.00          Cl
ATOM   5039  LP1 DCM   756      38.101  68.703  22.863  1.00  0.00           H
ATOM   5040  LP2 DCM   756      40.634  73.627  21.779  1.00  0.00           H
ATOM   5041  C   DCM   757      81.974  82.167  43.505  1.00  0.00           C
ATOM   5042  H1  DCM   757      82.676  82.373  42.669  1.00  0.00           H
ATOM   5043  H2  DCM   757      82.373  82.657  44.418  1.00  0.00           H
ATOM   5044 CL1  DCM   757      81.762  80.527  43.848  1.00  0.00          Cl
ATOM   5045 CL2  DCM   757      80.381  82.947  43.199  1.00  0.00          Cl
ATOM   5046  LP1 DCM   757      81.556  78.935  44.181  1.00  0.00           H
ATOM   5047  LP2 DCM   757      78.930  83.658  42.921  1.00  0.00           H
ATOM   5048  C   DCM   758       2.566  24.866  65.303  1.00  0.00           C
ATOM   5049  H1  DCM   758       2.480  25.284  66.329  1.00  0.00           H
ATOM   5050  H2  DCM   758       1.689  25.086  64.658  1.00  0.00           H
ATOM   5051 CL1  DCM   758       2.686  23.053  65.667  1.00  0.00          Cl
ATOM   5052 CL2  DCM   758       4.030  25.530  64.443  1.00  0.00          Cl
ATOM   5053  LP1 DCM   758       2.791  21.449  65.989  1.00  0.00           H
ATOM   5054  LP2 DCM   758       5.347  26.127  63.670  1.00  0.00           H
ATOM   5055  C   DCM   759      74.025  29.603  81.349  1.00  0.00           C
ATOM   5056  H1  DCM   759      74.471  29.088  82.226  1.00  0.00           H
ATOM   5057  H2  DCM   759      74.128  30.709  81.328  1.00  0.00           H
ATOM   5058 CL1  DCM   759      72.201  29.200  81.415  1.00  0.00          Cl
ATOM   5059 CL2  DCM   759      74.804  28.893  79.900  1.00  0.00          Cl
ATOM   5060  LP1 DCM   759      70.601  28.846  81.473  1.00  0.00           H
ATOM   5061  LP2 DCM   759      75.516  28.243  78.573  1.00  0.00           H
[truncated: 4,557,522 more chars]
