# Supplementary material for: Permeation enhancer-induced membrane defects assist the oral absorption of peptide drugs
Source: Nat Commun. 2025 Oct 28;16:9512. doi: 10.1038/s41467-025-64891-0 (PMC12568990; doi:10.1038/s41467-025-64891-0)
Supplement: Supplementary file 20 — Supplementary Data 1 [file 41467_2025_64891_MOESM20_ESM.zip › Supplementary_Data_1/Trajectory_shown_in_Supplementary_Video_13_Last_Frame.pdb]

TITLE     membrane test
REMARK    THIS IS A SIMULATION BOX
CRYST1  106.423  106.423  160.907  90.00  90.00  90.00 P 1           1
MODEL        1
ATOM      1  OW  SOL    37      80.349  57.592  15.376  1.00  0.00           O
ATOM      2  HW1 SOL    37      79.579  57.482  14.818  1.00  0.00           H
ATOM      3  HW2 SOL    37      80.121  57.146  16.191  1.00  0.00           H
ATOM      4  OW  SOL    38     102.718  87.359 103.434  1.00  0.00           O
ATOM      5  HW1 SOL    38     102.207  88.154 103.584  1.00  0.00           H
ATOM      6  HW2 SOL    38     102.619  86.854 104.242  1.00  0.00           H
ATOM      7  OW  SOL    39      92.127  87.561 117.613  1.00  0.00           O
ATOM      8  HW1 SOL    39      91.892  87.822 118.503  1.00  0.00           H
ATOM      9  HW2 SOL    39      93.082  87.626 117.587  1.00  0.00           H
ATOM     10  OW  SOL    40      22.007  86.428 128.418  1.00  0.00           O
ATOM     11  HW1 SOL    40      22.110  87.060 129.130  1.00  0.00           H
ATOM     12  HW2 SOL    40      21.136  86.607 128.063  1.00  0.00           H
ATOM     13  OW  SOL    41      17.927  47.975 145.860  1.00  0.00           O
ATOM     14  HW1 SOL    41      17.041  48.230 145.601  1.00  0.00           H
ATOM     15  HW2 SOL    41      18.464  48.743 145.666  1.00  0.00           H
ATOM     16  OW  SOL    42      98.492  33.689 124.205  1.00  0.00           O
ATOM     17  HW1 SOL    42      99.043  33.228 123.572  1.00  0.00           H
ATOM     18  HW2 SOL    42      98.621  33.213 125.026  1.00  0.00           H
ATOM     19  OW  SOL    43     104.488  16.252 147.168  1.00  0.00           O
ATOM     20  HW1 SOL    43     104.581  17.154 147.474  1.00  0.00           H
ATOM     21  HW2 SOL    43     103.659  15.955 147.544  1.00  0.00           H
ATOM     22  OW  SOL    44      50.981  53.056 155.670  1.00  0.00           O
ATOM     23  HW1 SOL    44      50.534  53.510 156.385  1.00  0.00           H
ATOM     24  HW2 SOL    44      51.900  53.034 155.938  1.00  0.00           H
ATOM     25  OW  SOL    45      86.744  70.314  17.046  1.00  0.00           O
ATOM     26  HW1 SOL    45      86.837  69.841  17.873  1.00  0.00           H
ATOM     27  HW2 SOL    45      87.146  71.167  17.211  1.00  0.00           H
ATOM     28  OW  SOL    46      83.014   5.991 123.635  1.00  0.00           O
ATOM     29  HW1 SOL    46      83.599   5.342 124.026  1.00  0.00           H
ATOM     30  HW2 SOL    46      83.312   6.828 123.991  1.00  0.00           H
ATOM     31  OW  SOL    47      39.593  20.151  50.013  1.00  0.00           O
ATOM     32  HW1 SOL    47      39.809  21.083  50.044  1.00  0.00           H
ATOM     33  HW2 SOL    47      39.832  19.878  49.128  1.00  0.00           H
ATOM     34  OW  SOL    48      44.590  14.773 125.549  1.00  0.00           O
ATOM     35  HW1 SOL    48      44.166  14.481 124.742  1.00  0.00           H
ATOM     36  HW2 SOL    48      45.524  14.779 125.341  1.00  0.00           H
ATOM     37  OW  SOL    49      30.981  41.859  44.770  1.00  0.00           O
ATOM     38  HW1 SOL    49      30.957  42.229  43.888  1.00  0.00           H
ATOM     39  HW2 SOL    49      31.844  42.099  45.108  1.00  0.00           H
ATOM     40  OW  SOL    50      82.913  10.620 105.440  1.00  0.00           O
ATOM     41  HW1 SOL    50      81.986  10.479 105.245  1.00  0.00           H
ATOM     42  HW2 SOL    50      83.104  11.487 105.083  1.00  0.00           H
ATOM     43  OW  SOL    51      48.438  77.754 117.663  1.00  0.00           O
ATOM     44  HW1 SOL    51      48.812  78.445 118.210  1.00  0.00           H
ATOM     45  HW2 SOL    51      49.107  77.585 116.999  1.00  0.00           H
ATOM     46  OW  SOL    52      63.738  60.613  42.795  1.00  0.00           O
ATOM     47  HW1 SOL    52      64.484  61.000  42.338  1.00  0.00           H
ATOM     48  HW2 SOL    52      64.080  59.800  43.167  1.00  0.00           H
ATOM     49  OW  SOL    53       0.281  48.519  21.119  1.00  0.00           O
ATOM     50  HW1 SOL    53      -0.534  48.018  21.094  1.00  0.00           H
ATOM     51  HW2 SOL    53       0.283  49.014  20.300  1.00  0.00           H
ATOM     52  OW  SOL    54      14.527  67.527  52.068  1.00  0.00           O
ATOM     53  HW1 SOL    54      14.032  67.035  52.724  1.00  0.00           H
ATOM     54  HW2 SOL    54      13.954  67.548  51.302  1.00  0.00           H
ATOM     55  OW  SOL    55      52.314  45.662 120.070  1.00  0.00           O
ATOM     56  HW1 SOL    55      53.118  46.160 119.923  1.00  0.00           H
ATOM     57  HW2 SOL    55      52.161  45.204 119.243  1.00  0.00           H
ATOM     58  OW  SOL    56      11.348  94.021 160.484  1.00  0.00           O
ATOM     59  HW1 SOL    56      10.415  93.956 160.690  1.00  0.00           H
ATOM     60  HW2 SOL    56      11.683  93.132 160.604  1.00  0.00           H
ATOM     61  OW  SOL    57      32.762  63.457 111.710  1.00  0.00           O
ATOM     62  HW1 SOL    57      32.140  63.358 110.990  1.00  0.00           H
ATOM     63  HW2 SOL    57      32.219  63.659 112.472  1.00  0.00           H
ATOM     64  OW  SOL    58      95.507  84.631 155.233  1.00  0.00           O
ATOM     65  HW1 SOL    58      95.320  85.019 156.087  1.00  0.00           H
ATOM     66  HW2 SOL    58      94.968  85.131 154.619  1.00  0.00           H
ATOM     67  OW  SOL    59      20.322  73.272   7.466  1.00  0.00           O
ATOM     68  HW1 SOL    59      19.995  73.989   6.924  1.00  0.00           H
ATOM     69  HW2 SOL    59      21.252  73.211   7.247  1.00  0.00           H
ATOM     70  OW  SOL    60      10.408  69.479 114.651  1.00  0.00           O
ATOM     71  HW1 SOL    60       9.982  69.318 113.809  1.00  0.00           H
ATOM     72  HW2 SOL    60      10.168  68.725 115.189  1.00  0.00           H
ATOM     73  OW  SOL    61      18.846  69.364  17.164  1.00  0.00           O
ATOM     74  HW1 SOL    61      19.340  69.418  16.346  1.00  0.00           H
ATOM     75  HW2 SOL    61      18.514  68.467  17.186  1.00  0.00           H
ATOM     76  OW  SOL    62       6.365  94.234 123.881  1.00  0.00           O
ATOM     77  HW1 SOL    62       6.297  93.287 124.000  1.00  0.00           H
ATOM     78  HW2 SOL    62       7.021  94.344 123.193  1.00  0.00           H
ATOM     79  OW  SOL    63      65.227  74.249 125.711  1.00  0.00           O
ATOM     80  HW1 SOL    63      65.901  74.260 125.031  1.00  0.00           H
ATOM     81  HW2 SOL    63      65.019  75.171 125.858  1.00  0.00           H
ATOM     82  OW  SOL    64      67.561 101.289  45.384  1.00  0.00           O
ATOM     83  HW1 SOL    64      66.917 101.470  44.699  1.00  0.00           H
ATOM     84  HW2 SOL    64      68.096 102.081  45.426  1.00  0.00           H
ATOM     85  OW  SOL    65      62.364  61.862 159.612  1.00  0.00           O
ATOM     86  HW1 SOL    65      63.307  61.844 159.776  1.00  0.00           H
ATOM     87  HW2 SOL    65      62.180  62.771 159.374  1.00  0.00           H
ATOM     88  OW  SOL    66      23.765  65.500  22.859  1.00  0.00           O
ATOM     89  HW1 SOL    66      24.507  65.619  22.265  1.00  0.00           H
ATOM     90  HW2 SOL    66      22.996  65.701  22.325  1.00  0.00           H
ATOM     91  OW  SOL    67      19.998  29.679 139.603  1.00  0.00           O
ATOM     92  HW1 SOL    67      19.544  29.858 138.780  1.00  0.00           H
ATOM     93  HW2 SOL    67      20.564  28.932 139.409  1.00  0.00           H
ATOM     94  OW  SOL    68      65.542  58.857 153.562  1.00  0.00           O
ATOM     95  HW1 SOL    68      65.459  59.802 153.431  1.00  0.00           H
ATOM     96  HW2 SOL    68      66.057  58.556 152.814  1.00  0.00           H
ATOM     97  OW  SOL    69       1.270  95.390 147.668  1.00  0.00           O
ATOM     98  HW1 SOL    69       1.892  94.718 147.389  1.00  0.00           H
ATOM     99  HW2 SOL    69       1.095  95.188 148.587  1.00  0.00           H
ATOM    100  OW  SOL    70       9.865  86.861 116.221  1.00  0.00           O
ATOM    101  HW1 SOL    70       9.092  87.058 116.750  1.00  0.00           H
ATOM    102  HW2 SOL    70       9.955  85.909 116.273  1.00  0.00           H
ATOM    103  OW  SOL    71      67.423   8.361 159.023  1.00  0.00           O
ATOM    104  HW1 SOL    71      67.838   9.008 158.453  1.00  0.00           H
ATOM    105  HW2 SOL    71      66.639   8.800 159.354  1.00  0.00           H
ATOM    106  OW  SOL    72      52.553  68.615 159.133  1.00  0.00           O
ATOM    107  HW1 SOL    72      52.586  67.893 158.506  1.00  0.00           H
ATOM    108  HW2 SOL    72      53.406  68.595 159.567  1.00  0.00           H
ATOM    109  OW  SOL    73      46.806  34.199 131.908  1.00  0.00           O
ATOM    110  HW1 SOL    73      45.929  34.575 131.983  1.00  0.00           H
ATOM    111  HW2 SOL    73      46.801  33.456 132.512  1.00  0.00           H
ATOM    112  OW  SOL    74      31.613   7.452 115.704  1.00  0.00           O
ATOM    113  HW1 SOL    74      31.445   6.979 116.519  1.00  0.00           H
ATOM    114  HW2 SOL    74      31.556   8.376 115.947  1.00  0.00           H
ATOM    115  OW  SOL    75      56.869  38.262 123.717  1.00  0.00           O
ATOM    116  HW1 SOL    75      57.026  39.018 123.151  1.00  0.00           H
ATOM    117  HW2 SOL    75      56.248  37.722 123.229  1.00  0.00           H
ATOM    118  OW  SOL    76       1.752  83.913 124.734  1.00  0.00           O
ATOM    119  HW1 SOL    76       0.886  83.958 124.328  1.00  0.00           H
ATOM    120  HW2 SOL    76       2.160  84.753 124.522  1.00  0.00           H
ATOM    121  OW  SOL    77      57.993  75.825 135.404  1.00  0.00           O
ATOM    122  HW1 SOL    77      58.035  75.559 136.322  1.00  0.00           H
ATOM    123  HW2 SOL    77      58.213  75.032 134.914  1.00  0.00           H
ATOM    124  OW  SOL    78      72.106  19.870 160.228  1.00  0.00           O
ATOM    125  HW1 SOL    78      72.773  19.188 160.162  1.00  0.00           H
ATOM    126  HW2 SOL    78      72.536  20.582 160.701  1.00  0.00           H
ATOM    127  OW  SOL    79      50.173  50.280  37.053  1.00  0.00           O
ATOM    128  HW1 SOL    79      50.662  50.403  36.239  1.00  0.00           H
ATOM    129  HW2 SOL    79      50.079  49.331  37.135  1.00  0.00           H
ATOM    130  OW  SOL    80      95.445  42.815 148.725  1.00  0.00           O
ATOM    131  HW1 SOL    80      94.807  43.515 148.586  1.00  0.00           H
ATOM    132  HW2 SOL    80      95.067  42.281 149.424  1.00  0.00           H
ATOM    133  OW  SOL    81      25.663 102.597 123.940  1.00  0.00           O
ATOM    134  HW1 SOL    81      25.529 102.852 124.852  1.00  0.00           H
ATOM    135  HW2 SOL    81      26.609 102.472 123.862  1.00  0.00           H
ATOM    136  OW  SOL    82      42.964  55.059   0.762  1.00  0.00           O
ATOM    137  HW1 SOL    82      43.401  55.852   1.072  1.00  0.00           H
ATOM    138  HW2 SOL    82      42.881  54.511   1.542  1.00  0.00           H
ATOM    139  OW  SOL    83      85.877  95.942  12.885  1.00  0.00           O
ATOM    140  HW1 SOL    83      86.332  96.376  12.163  1.00  0.00           H
ATOM    141  HW2 SOL    83      86.561  95.448  13.337  1.00  0.00           H
ATOM    142  OW  SOL    84      82.893  57.103 111.373  1.00  0.00           O
ATOM    143  HW1 SOL    84      83.843  57.064 111.486  1.00  0.00           H
ATOM    144  HW2 SOL    84      82.755  57.824 110.759  1.00  0.00           H
ATOM    145  OW  SOL    85      70.949  11.615  12.313  1.00  0.00           O
ATOM    146  HW1 SOL    85      71.569  11.017  11.895  1.00  0.00           H
ATOM    147  HW2 SOL    85      70.096  11.361  11.958  1.00  0.00           H
ATOM    148  OW  SOL    86      39.634  33.457  22.970  1.00  0.00           O
ATOM    149  HW1 SOL    86      40.212  33.056  22.321  1.00  0.00           H
ATOM    150  HW2 SOL    86      39.911  34.373  23.004  1.00  0.00           H
ATOM    151  OW  SOL    87       2.385  70.510 110.134  1.00  0.00           O
ATOM    152  HW1 SOL    87       1.506  70.702 110.461  1.00  0.00           H
ATOM    153  HW2 SOL    87       2.833  71.356 110.142  1.00  0.00           H
ATOM    154  OW  SOL    88      60.078  11.331 152.926  1.00  0.00           O
ATOM    155  HW1 SOL    88      59.285  11.475 153.443  1.00  0.00           H
ATOM    156  HW2 SOL    88      59.983  10.443 152.582  1.00  0.00           H
ATOM    157  OW  SOL    89      51.462  39.426   9.583  1.00  0.00           O
ATOM    158  HW1 SOL    89      51.963  38.682   9.918  1.00  0.00           H
ATOM    159  HW2 SOL    89      51.324  39.225   8.657  1.00  0.00           H
ATOM    160  OW  SOL    90      37.078  32.280 151.128  1.00  0.00           O
ATOM    161  HW1 SOL    90      36.751  32.904 151.776  1.00  0.00           H
ATOM    162  HW2 SOL    90      37.952  32.046 151.439  1.00  0.00           H
ATOM    163  OW  SOL    91      77.020  21.080 106.461  1.00  0.00           O
ATOM    164  HW1 SOL    91      76.266  21.266 105.902  1.00  0.00           H
ATOM    165  HW2 SOL    91      77.224  21.919 106.875  1.00  0.00           H
ATOM    166  OW  SOL    92      31.314  65.643  10.817  1.00  0.00           O
ATOM    167  HW1 SOL    92      31.785  65.482  10.000  1.00  0.00           H
ATOM    168  HW2 SOL    92      31.244  64.782  11.228  1.00  0.00           H
ATOM    169  OW  SOL    93      14.869 102.591  43.547  1.00  0.00           O
ATOM    170  HW1 SOL    93      14.749 103.540  43.497  1.00  0.00           H
ATOM    171  HW2 SOL    93      15.797 102.456  43.354  1.00  0.00           H
ATOM    172  OW  SOL    94      70.330  98.019  34.325  1.00  0.00           O
ATOM    173  HW1 SOL    94      70.946  98.309  33.652  1.00  0.00           H
ATOM    174  HW2 SOL    94      70.402  97.065  34.322  1.00  0.00           H
ATOM    175  OW  SOL    95      47.504  81.159 158.008  1.00  0.00           O
ATOM    176  HW1 SOL    95      47.637  81.775 158.728  1.00  0.00           H
ATOM    177  HW2 SOL    95      47.392  80.310 158.436  1.00  0.00           H
ATOM    178  OW  SOL    96      15.374  26.635  43.844  1.00  0.00           O
ATOM    179  HW1 SOL    96      14.606  27.189  43.985  1.00  0.00           H
ATOM    180  HW2 SOL    96      15.041  25.885  43.350  1.00  0.00           H
ATOM    181  OW  SOL    97      82.638  92.097 138.242  1.00  0.00           O
ATOM    182  HW1 SOL    97      83.222  92.453 138.912  1.00  0.00           H
ATOM    183  HW2 SOL    97      82.419  92.848 137.691  1.00  0.00           H
ATOM    184  OW  SOL    98      68.644   8.272 153.301  1.00  0.00           O
ATOM    185  HW1 SOL    98      67.874   8.656 152.883  1.00  0.00           H
ATOM    186  HW2 SOL    98      68.987   7.657 152.653  1.00  0.00           H
ATOM    187  OW  SOL    99      52.075  58.908 147.861  1.00  0.00           O
ATOM    188  HW1 SOL    99      51.380  58.569 148.425  1.00  0.00           H
ATOM    189  HW2 SOL    99      52.885  58.706 148.329  1.00  0.00           H
ATOM    190  OW  SOL   100      65.967  19.520  51.466  1.00  0.00           O
ATOM    191  HW1 SOL   100      66.776  19.750  51.924  1.00  0.00           H
ATOM    192  HW2 SOL   100      66.182  19.612  50.538  1.00  0.00           H
ATOM    193  OW  SOL   101       3.280  35.887 111.970  1.00  0.00           O
ATOM    194  HW1 SOL   101       2.517  36.464 111.936  1.00  0.00           H
ATOM    195  HW2 SOL   101       2.978  35.116 112.449  1.00  0.00           H
ATOM    196  OW  SOL   102      57.643  72.204  12.993  1.00  0.00           O
ATOM    197  HW1 SOL   102      56.769  71.853  13.167  1.00  0.00           H
ATOM    198  HW2 SOL   102      57.525  72.780  12.238  1.00  0.00           H
ATOM    199  OW  SOL   103      55.723  58.180 131.046  1.00  0.00           O
ATOM    200  HW1 SOL   103      55.969  59.087 130.868  1.00  0.00           H
ATOM    201  HW2 SOL   103      56.403  57.658 130.619  1.00  0.00           H
ATOM    202  OW  SOL   104      15.704 103.073  31.231  1.00  0.00           O
ATOM    203  HW1 SOL   104      16.200 102.259  31.144  1.00  0.00           H
ATOM    204  HW2 SOL   104      15.484 103.317  30.333  1.00  0.00           H
ATOM    205  OW  SOL   105      36.765  89.016  25.965  1.00  0.00           O
ATOM    206  HW1 SOL   105      37.643  89.040  26.347  1.00  0.00           H
ATOM    207  HW2 SOL   105      36.880  89.358  25.079  1.00  0.00           H
ATOM    208  OW  SOL   106      94.843  92.177 159.242  1.00  0.00           O
ATOM    209  HW1 SOL   106      94.097  91.624 159.011  1.00  0.00           H
ATOM    210  HW2 SOL   106      94.776  92.285 160.191  1.00  0.00           H
ATOM    211  OW  SOL   107     101.911  51.424  19.527  1.00  0.00           O
ATOM    212  HW1 SOL   107     101.307  52.161  19.440  1.00  0.00           H
ATOM    213  HW2 SOL   107     101.345  50.664  19.664  1.00  0.00           H
ATOM    214  OW  SOL   108      67.370  27.198   6.915  1.00  0.00           O
ATOM    215  HW1 SOL   108      66.871  26.742   7.592  1.00  0.00           H
ATOM    216  HW2 SOL   108      68.279  26.938   7.070  1.00  0.00           H
ATOM    217  OW  SOL   109      52.943  63.255  43.696  1.00  0.00           O
ATOM    218  HW1 SOL   109      52.878  62.301  43.742  1.00  0.00           H
ATOM    219  HW2 SOL   109      52.167  63.525  43.204  1.00  0.00           H
ATOM    220  OW  SOL   110      13.868  45.315  58.600  1.00  0.00           O
ATOM    221  HW1 SOL   110      13.146  45.435  57.982  1.00  0.00           H
ATOM    222  HW2 SOL   110      13.880  46.122  59.114  1.00  0.00           H
ATOM    223  OW  SOL   111      10.258  78.467 132.005  1.00  0.00           O
ATOM    224  HW1 SOL   111      10.149  78.252 132.931  1.00  0.00           H
ATOM    225  HW2 SOL   111       9.365  78.510 131.662  1.00  0.00           H
ATOM    226  OW  SOL   112       6.904  22.667 146.350  1.00  0.00           O
ATOM    227  HW1 SOL   112       6.789  22.356 145.452  1.00  0.00           H
ATOM    228  HW2 SOL   112       6.360  22.083 146.878  1.00  0.00           H
ATOM    229  OW  SOL   113      73.816   5.891 145.724  1.00  0.00           O
ATOM    230  HW1 SOL   113      73.681   6.814 145.936  1.00  0.00           H
ATOM    231  HW2 SOL   113      73.139   5.692 145.077  1.00  0.00           H
ATOM    232  OW  SOL   114      48.461  88.729 101.767  1.00  0.00           O
ATOM    233  HW1 SOL   114      48.584  88.686 100.819  1.00  0.00           H
ATOM    234  HW2 SOL   114      47.585  89.097 101.879  1.00  0.00           H
ATOM    235  OW  SOL   115      90.796  87.950  53.076  1.00  0.00           O
ATOM    236  HW1 SOL   115      90.957  87.016  52.945  1.00  0.00           H
ATOM    237  HW2 SOL   115      91.446  88.217  53.726  1.00  0.00           H
ATOM    238  OW  SOL   116      97.498  98.417  27.510  1.00  0.00           O
ATOM    239  HW1 SOL   116      96.882  98.220  26.804  1.00  0.00           H
ATOM    240  HW2 SOL   116      97.373  99.349  27.685  1.00  0.00           H
ATOM    241  OW  SOL   117      99.162  26.304 138.715  1.00  0.00           O
ATOM    242  HW1 SOL   117      99.592  26.791 139.418  1.00  0.00           H
ATOM    243  HW2 SOL   117      99.617  25.463 138.691  1.00  0.00           H
ATOM    244  OW  SOL   118      63.319  24.674  25.386  1.00  0.00           O
ATOM    245  HW1 SOL   118      62.579  24.873  24.813  1.00  0.00           H
ATOM    246  HW2 SOL   118      63.837  25.479  25.398  1.00  0.00           H
ATOM    247  OW  SOL   119      30.546  88.765 127.646  1.00  0.00           O
ATOM    248  HW1 SOL   119      29.928  88.101 127.340  1.00  0.00           H
ATOM    249  HW2 SOL   119      31.403  88.343 127.580  1.00  0.00           H
ATOM    250  OW  SOL   120      63.135  39.156  22.615  1.00  0.00           O
ATOM    251  HW1 SOL   120      63.369  38.257  22.846  1.00  0.00           H
ATOM    252  HW2 SOL   120      62.301  39.308  23.061  1.00  0.00           H
ATOM    253  OW  SOL   121      71.754   7.274 149.159  1.00  0.00           O
ATOM    254  HW1 SOL   121      70.950   6.836 148.882  1.00  0.00           H
ATOM    255  HW2 SOL   121      72.404   6.573 149.209  1.00  0.00           H
ATOM    256  OW  SOL   122      95.386   1.938 103.299  1.00  0.00           O
ATOM    257  HW1 SOL   122      96.085   1.755 102.671  1.00  0.00           H
ATOM    258  HW2 SOL   122      94.590   1.974 102.769  1.00  0.00           H
ATOM    259  OW  SOL   123      52.804 101.477 145.183  1.00  0.00           O
ATOM    260  HW1 SOL   123      52.703 101.854 144.309  1.00  0.00           H
ATOM    261  HW2 SOL   123      53.662 101.783 145.479  1.00  0.00           H
ATOM    262  OW  SOL   124      61.508  29.529 152.154  1.00  0.00           O
ATOM    263  HW1 SOL   124      62.180  30.199 152.279  1.00  0.00           H
ATOM    264  HW2 SOL   124      61.000  29.836 151.403  1.00  0.00           H
ATOM    265  OW  SOL   125      92.612  25.835  16.999  1.00  0.00           O
ATOM    266  HW1 SOL   125      92.693  26.227  17.868  1.00  0.00           H
ATOM    267  HW2 SOL   125      92.816  26.548  16.394  1.00  0.00           H
ATOM    268  OW  SOL   126      46.150  24.933  29.524  1.00  0.00           O
ATOM    269  HW1 SOL   126      45.922  24.215  30.114  1.00  0.00           H
ATOM    270  HW2 SOL   126      46.103  24.550  28.649  1.00  0.00           H
ATOM    271  OW  SOL   127      29.853  76.515 145.278  1.00  0.00           O
ATOM    272  HW1 SOL   127      29.799  77.079 146.049  1.00  0.00           H
ATOM    273  HW2 SOL   127      29.251  76.913 144.648  1.00  0.00           H
ATOM    274  OW  SOL   128      53.289  33.593 138.326  1.00  0.00           O
ATOM    275  HW1 SOL   128      52.766  33.520 137.527  1.00  0.00           H
ATOM    276  HW2 SOL   128      52.674  33.401 139.034  1.00  0.00           H
ATOM    277  OW  SOL   129      68.869  45.308  38.051  1.00  0.00           O
ATOM    278  HW1 SOL   129      69.055  45.864  38.808  1.00  0.00           H
ATOM    279  HW2 SOL   129      67.958  45.503  37.829  1.00  0.00           H
ATOM    280  OW  SOL   130      90.841  45.400  22.347  1.00  0.00           O
ATOM    281  HW1 SOL   130      91.371  45.290  23.137  1.00  0.00           H
ATOM    282  HW2 SOL   130      91.277  46.099  21.860  1.00  0.00           H
ATOM    283  OW  SOL   131      11.623   5.785 149.450  1.00  0.00           O
ATOM    284  HW1 SOL   131      12.537   5.677 149.188  1.00  0.00           H
ATOM    285  HW2 SOL   131      11.360   4.921 149.766  1.00  0.00           H
ATOM    286  OW  SOL   132      26.771  77.176 145.745  1.00  0.00           O
ATOM    287  HW1 SOL   132      25.845  76.975 145.612  1.00  0.00           H
ATOM    288  HW2 SOL   132      27.088  76.479 146.320  1.00  0.00           H
ATOM    289  OW  SOL   133      95.907   0.225  60.294  1.00  0.00           O
ATOM    290  HW1 SOL   133      96.516  -0.360  60.744  1.00  0.00           H
ATOM    291  HW2 SOL   133      95.081   0.122  60.767  1.00  0.00           H
ATOM    292  OW  SOL   134      81.255  96.047 112.569  1.00  0.00           O
ATOM    293  HW1 SOL   134      81.092  96.918 112.931  1.00  0.00           H
ATOM    294  HW2 SOL   134      80.385  95.704 112.369  1.00  0.00           H
ATOM    295  OW  SOL   135       4.231  75.387  39.235  1.00  0.00           O
ATOM    296  HW1 SOL   135       4.918  75.524  39.888  1.00  0.00           H
ATOM    297  HW2 SOL   135       3.799  74.578  39.507  1.00  0.00           H
ATOM    298  OW  SOL   136     103.568 102.401 128.828  1.00  0.00           O
ATOM    299  HW1 SOL   136     102.925 102.958 128.389  1.00  0.00           H
ATOM    300  HW2 SOL   136     103.152 101.539 128.868  1.00  0.00           H
ATOM    301  OW  SOL   137      61.236  22.895  13.371  1.00  0.00           O
ATOM    302  HW1 SOL   137      61.406  23.125  12.458  1.00  0.00           H
ATOM    303  HW2 SOL   137      60.354  22.524  13.365  1.00  0.00           H
ATOM    304  OW  SOL   138       3.606  18.370 115.758  1.00  0.00           O
ATOM    305  HW1 SOL   138       2.847  17.968 116.180  1.00  0.00           H
ATOM    306  HW2 SOL   138       4.333  18.196 116.357  1.00  0.00           H
ATOM    307  OW  SOL   139      22.448  35.031 124.842  1.00  0.00           O
ATOM    308  HW1 SOL   139      21.951  34.514 124.208  1.00  0.00           H
ATOM    309  HW2 SOL   139      23.356  34.966 124.546  1.00  0.00           H
ATOM    310  OW  SOL   140      47.463  55.550   6.805  1.00  0.00           O
ATOM    311  HW1 SOL   140      48.098  56.250   6.953  1.00  0.00           H
ATOM    312  HW2 SOL   140      46.988  55.478   7.632  1.00  0.00           H
ATOM    313  OW  SOL   141      72.016  79.313  23.662  1.00  0.00           O
ATOM    314  HW1 SOL   141      71.174  79.220  24.108  1.00  0.00           H
ATOM    315  HW2 SOL   141      71.847  79.941  22.960  1.00  0.00           H
ATOM    316  OW  SOL   142      29.937  86.741  57.381  1.00  0.00           O
ATOM    317  HW1 SOL   142      29.945  87.303  56.606  1.00  0.00           H
ATOM    318  HW2 SOL   142      30.839  86.432  57.462  1.00  0.00           H
ATOM    319  OW  SOL   143      42.080  59.239  21.155  1.00  0.00           O
ATOM    320  HW1 SOL   143      42.695  59.558  20.495  1.00  0.00           H
ATOM    321  HW2 SOL   143      42.431  58.389  21.420  1.00  0.00           H
ATOM    322  OW  SOL   144      85.661   3.292 146.493  1.00  0.00           O
ATOM    323  HW1 SOL   144      86.554   3.369 146.829  1.00  0.00           H
ATOM    324  HW2 SOL   144      85.104   3.400 147.264  1.00  0.00           H
ATOM    325  OW  SOL   145      14.582  39.189 158.095  1.00  0.00           O
ATOM    326  HW1 SOL   145      14.459  39.401 157.170  1.00  0.00           H
ATOM    327  HW2 SOL   145      14.561  40.036 158.540  1.00  0.00           H
ATOM    328  OW  SOL   146      88.995  72.015 112.322  1.00  0.00           O
ATOM    329  HW1 SOL   146      89.406  72.576 111.664  1.00  0.00           H
ATOM    330  HW2 SOL   146      88.580  71.316 111.816  1.00  0.00           H
ATOM    331  OW  SOL   147     104.780  65.816  96.855  1.00  0.00           O
ATOM    332  HW1 SOL   147     105.085  66.625  96.444  1.00  0.00           H
ATOM    333  HW2 SOL   147     105.069  65.886  97.765  1.00  0.00           H
ATOM    334  OW  SOL   148      71.770  87.760 141.004  1.00  0.00           O
ATOM    335  HW1 SOL   148      70.913  88.055 140.696  1.00  0.00           H
ATOM    336  HW2 SOL   148      72.038  87.097 140.368  1.00  0.00           H
ATOM    337  OW  SOL   149      43.159 106.316   9.270  1.00  0.00           O
ATOM    338  HW1 SOL   149      43.760 106.967   8.910  1.00  0.00           H
ATOM    339  HW2 SOL   149      43.483 106.155  10.157  1.00  0.00           H
ATOM    340  OW  SOL   150      79.083  66.685 130.646  1.00  0.00           O
ATOM    341  HW1 SOL   150      79.176  67.590 130.946  1.00  0.00           H
ATOM    342  HW2 SOL   150      78.275  66.378 131.058  1.00  0.00           H
ATOM    343  OW  SOL   151      25.588   9.559 111.408  1.00  0.00           O
ATOM    344  HW1 SOL   151      25.242   8.907 112.018  1.00  0.00           H
ATOM    345  HW2 SOL   151      24.977  10.293 111.470  1.00  0.00           H
ATOM    346  OW  SOL   152      76.093  33.288   2.590  1.00  0.00           O
ATOM    347  HW1 SOL   152      75.678  32.521   2.984  1.00  0.00           H
ATOM    348  HW2 SOL   152      76.621  32.934   1.874  1.00  0.00           H
ATOM    349  OW  SOL   153      58.578  47.857  52.998  1.00  0.00           O
ATOM    350  HW1 SOL   153      57.638  48.013  52.915  1.00  0.00           H
ATOM    351  HW2 SOL   153      58.968  48.350  52.275  1.00  0.00           H
ATOM    352  OW  SOL   154      22.768  66.554  40.927  1.00  0.00           O
ATOM    353  HW1 SOL   154      23.725  66.533  40.916  1.00  0.00           H
ATOM    354  HW2 SOL   154      22.506  65.682  40.632  1.00  0.00           H
ATOM    355  OW  SOL   155      77.934  71.371 123.421  1.00  0.00           O
ATOM    356  HW1 SOL   155      78.257  70.674 122.850  1.00  0.00           H
ATOM    357  HW2 SOL   155      77.120  71.661 123.008  1.00  0.00           H
ATOM    358  OW  SOL   156      70.206  43.821 135.317  1.00  0.00           O
ATOM    359  HW1 SOL   156      69.926  43.049 134.825  1.00  0.00           H
ATOM    360  HW2 SOL   156      70.440  43.483 136.181  1.00  0.00           H
ATOM    361  OW  SOL   157     100.503  48.342 157.084  1.00  0.00           O
ATOM    362  HW1 SOL   157     100.031  48.882 156.450  1.00  0.00           H
ATOM    363  HW2 SOL   157      99.831  47.775 157.464  1.00  0.00           H
ATOM    364  OW  SOL   158      73.415  77.100  35.178  1.00  0.00           O
ATOM    365  HW1 SOL   158      73.351  76.148  35.253  1.00  0.00           H
ATOM    366  HW2 SOL   158      73.546  77.259  34.243  1.00  0.00           H
ATOM    367  OW  SOL   159      15.276  44.303   3.102  1.00  0.00           O
ATOM    368  HW1 SOL   159      14.919  43.608   2.547  1.00  0.00           H
ATOM    369  HW2 SOL   159      16.137  44.489   2.729  1.00  0.00           H
ATOM    370  OW  SOL   160      86.662  45.655 129.010  1.00  0.00           O
ATOM    371  HW1 SOL   160      86.197  45.769 129.839  1.00  0.00           H
ATOM    372  HW2 SOL   160      86.186  44.956 128.562  1.00  0.00           H
ATOM    373  OW  SOL   161      76.747  27.091 138.666  1.00  0.00           O
ATOM    374  HW1 SOL   161      76.486  27.099 137.745  1.00  0.00           H
ATOM    375  HW2 SOL   161      76.818  26.162 138.887  1.00  0.00           H
ATOM    376  OW  SOL   162      63.547  53.232 101.186  1.00  0.00           O
ATOM    377  HW1 SOL   162      63.296  52.596 101.856  1.00  0.00           H
ATOM    378  HW2 SOL   162      64.043  53.899 101.661  1.00  0.00           H
ATOM    379  OW  SOL   163      75.054 100.424   6.321  1.00  0.00           O
ATOM    380  HW1 SOL   163      75.510 100.037   5.573  1.00  0.00           H
ATOM    381  HW2 SOL   163      74.895 101.332   6.062  1.00  0.00           H
ATOM    382  OW  SOL   164      59.032  77.862 130.841  1.00  0.00           O
ATOM    383  HW1 SOL   164      58.569  78.599 130.444  1.00  0.00           H
ATOM    384  HW2 SOL   164      58.373  77.428 131.383  1.00  0.00           H
ATOM    385  OW  SOL   165      31.817  57.129   6.146  1.00  0.00           O
ATOM    386  HW1 SOL   165      31.081  57.316   6.729  1.00  0.00           H
ATOM    387  HW2 SOL   165      31.942  56.182   6.214  1.00  0.00           H
ATOM    388  OW  SOL   166      69.170  20.695 159.783  1.00  0.00           O
ATOM    389  HW1 SOL   166      69.925  20.513 160.342  1.00  0.00           H
ATOM    390  HW2 SOL   166      69.549  21.029 158.970  1.00  0.00           H
ATOM    391  OW  SOL   167      63.820  64.885 117.853  1.00  0.00           O
ATOM    392  HW1 SOL   167      64.758  64.696 117.860  1.00  0.00           H
ATOM    393  HW2 SOL   167      63.657  65.321 118.689  1.00  0.00           H
ATOM    394  OW  SOL   168      26.240  46.914   0.764  1.00  0.00           O
ATOM    395  HW1 SOL   168      26.281  47.700   1.308  1.00  0.00           H
ATOM    396  HW2 SOL   168      25.305  46.720   0.691  1.00  0.00           H
ATOM    397  OW  SOL   169      56.061  79.853  32.103  1.00  0.00           O
ATOM    398  HW1 SOL   169      56.209  79.622  31.186  1.00  0.00           H
ATOM    399  HW2 SOL   169      55.345  79.282  32.381  1.00  0.00           H
ATOM    400  OW  SOL   170      38.261  75.197   0.792  1.00  0.00           O
ATOM    401  HW1 SOL   170      37.617  75.782   0.392  1.00  0.00           H
ATOM    402  HW2 SOL   170      38.110  75.283   1.734  1.00  0.00           H
ATOM    403  OW  SOL   171     103.342  90.978  14.634  1.00  0.00           O
ATOM    404  HW1 SOL   171     102.741  91.719  14.557  1.00  0.00           H
ATOM    405  HW2 SOL   171     103.946  91.231  15.333  1.00  0.00           H
ATOM    406  OW  SOL   172      55.520  22.692  53.815  1.00  0.00           O
ATOM    407  HW1 SOL   172      55.299  23.598  54.028  1.00  0.00           H
ATOM    408  HW2 SOL   172      55.072  22.524  52.985  1.00  0.00           H
ATOM    409  OW  SOL   173       9.021   5.797   6.810  1.00  0.00           O
ATOM    410  HW1 SOL   173       9.621   6.282   6.243  1.00  0.00           H
ATOM    411  HW2 SOL   173       9.364   4.903   6.814  1.00  0.00           H
ATOM    412  OW  SOL   174      39.543  12.107 115.458  1.00  0.00           O
ATOM    413  HW1 SOL   174      39.168  11.249 115.261  1.00  0.00           H
ATOM    414  HW2 SOL   174      40.292  11.917 116.023  1.00  0.00           H
ATOM    415  OW  SOL   175      35.209  94.632 148.153  1.00  0.00           O
ATOM    416  HW1 SOL   175      35.420  95.564 148.204  1.00  0.00           H
ATOM    417  HW2 SOL   175      35.872  94.206 148.698  1.00  0.00           H
ATOM    418  OW  SOL   176     106.146  80.710 118.313  1.00  0.00           O
ATOM    419  HW1 SOL   176     105.409  80.678 117.704  1.00  0.00           H
ATOM    420  HW2 SOL   176     105.950  80.033 118.962  1.00  0.00           H
ATOM    421  OW  SOL   177      66.793  85.700 141.686  1.00  0.00           O
ATOM    422  HW1 SOL   177      66.954  85.743 142.629  1.00  0.00           H
ATOM    423  HW2 SOL   177      65.846  85.588 141.609  1.00  0.00           H
ATOM    424  OW  SOL   178      75.482 104.306  11.737  1.00  0.00           O
ATOM    425  HW1 SOL   178      74.889 104.332  10.987  1.00  0.00           H
ATOM    426  HW2 SOL   178      76.300 104.681  11.410  1.00  0.00           H
ATOM    427  OW  SOL   179      47.356  68.748  34.758  1.00  0.00           O
ATOM    428  HW1 SOL   179      47.398  69.480  35.374  1.00  0.00           H
ATOM    429  HW2 SOL   179      46.428  68.518  34.720  1.00  0.00           H
ATOM    430  OW  SOL   180       0.396  87.386  12.030  1.00  0.00           O
ATOM    431  HW1 SOL   180       0.906  87.231  12.825  1.00  0.00           H
ATOM    432  HW2 SOL   180       0.813  88.144  11.621  1.00  0.00           H
ATOM    433  OW  SOL   181      21.552  43.736 153.966  1.00  0.00           O
ATOM    434  HW1 SOL   181      21.313  44.262 153.203  1.00  0.00           H
ATOM    435  HW2 SOL   181      21.092  42.906 153.840  1.00  0.00           H
ATOM    436  OW  SOL   182      18.481  98.889 114.795  1.00  0.00           O
ATOM    437  HW1 SOL   182      18.707  98.700 115.706  1.00  0.00           H
ATOM    438  HW2 SOL   182      18.162  98.056 114.449  1.00  0.00           H
ATOM    439  OW  SOL   183      47.063  15.022 123.904  1.00  0.00           O
ATOM    440  HW1 SOL   183      46.659  15.812 123.544  1.00  0.00           H
ATOM    441  HW2 SOL   183      47.527  14.631 123.163  1.00  0.00           H
ATOM    442  OW  SOL   184      84.449   9.315 100.114  1.00  0.00           O
ATOM    443  HW1 SOL   184      85.198   8.719 100.120  1.00  0.00           H
ATOM    444  HW2 SOL   184      84.202   9.381  99.191  1.00  0.00           H
ATOM    445  OW  SOL   185      45.523  23.500  18.418  1.00  0.00           O
ATOM    446  HW1 SOL   185      45.028  24.158  17.931  1.00  0.00           H
ATOM    447  HW2 SOL   185      45.464  23.782  19.331  1.00  0.00           H
ATOM    448  OW  SOL   186       5.512  30.018 114.317  1.00  0.00           O
ATOM    449  HW1 SOL   186       6.047  30.359 115.034  1.00  0.00           H
ATOM    450  HW2 SOL   186       6.106  29.454 113.821  1.00  0.00           H
ATOM    451  OW  SOL   187      29.059   3.026  39.191  1.00  0.00           O
ATOM    452  HW1 SOL   187      29.924   3.427  39.101  1.00  0.00           H
ATOM    453  HW2 SOL   187      29.028   2.725  40.099  1.00  0.00           H
ATOM    454  OW  SOL   188     101.292  54.174 140.866  1.00  0.00           O
ATOM    455  HW1 SOL   188     100.878  54.489 140.062  1.00  0.00           H
ATOM    456  HW2 SOL   188     100.661  53.556 141.234  1.00  0.00           H
ATOM    457  OW  SOL   189      50.875  13.458 149.629  1.00  0.00           O
ATOM    458  HW1 SOL   189      50.084  13.963 149.819  1.00  0.00           H
ATOM    459  HW2 SOL   189      50.763  12.643 150.118  1.00  0.00           H
ATOM    460  OW  SOL   190      92.156  60.048 115.936  1.00  0.00           O
ATOM    461  HW1 SOL   190      91.857  60.173 116.836  1.00  0.00           H
ATOM    462  HW2 SOL   190      93.068  60.341 115.943  1.00  0.00           H
ATOM    463  OW  SOL   191      96.711 101.028   4.476  1.00  0.00           O
ATOM    464  HW1 SOL   191      96.074 101.742   4.457  1.00  0.00           H
ATOM    465  HW2 SOL   191      97.562 101.465   4.458  1.00  0.00           H
ATOM    466  OW  SOL   192      27.640   1.491  27.818  1.00  0.00           O
ATOM    467  HW1 SOL   192      28.488   1.215  27.472  1.00  0.00           H
ATOM    468  HW2 SOL   192      27.846   2.218  28.406  1.00  0.00           H
ATOM    469  OW  SOL   193      63.368   2.218 110.876  1.00  0.00           O
ATOM    470  HW1 SOL   193      63.152   2.411 111.788  1.00  0.00           H
ATOM    471  HW2 SOL   193      64.325   2.246 110.845  1.00  0.00           H
ATOM    472  OW  SOL   194      40.495  20.006 136.923  1.00  0.00           O
ATOM    473  HW1 SOL   194      39.607  19.892 136.584  1.00  0.00           H
ATOM    474  HW2 SOL   194      40.825  19.115 137.035  1.00  0.00           H
ATOM    475  OW  SOL   195      52.391  85.401 146.940  1.00  0.00           O
ATOM    476  HW1 SOL   195      53.108  85.961 147.236  1.00  0.00           H
ATOM    477  HW2 SOL   195      52.532  84.570 147.394  1.00  0.00           H
ATOM    478  OW  SOL   196      33.313  77.184 156.424  1.00  0.00           O
ATOM    479  HW1 SOL   196      32.429  76.828 156.342  1.00  0.00           H
ATOM    480  HW2 SOL   196      33.539  77.055 157.345  1.00  0.00           H
ATOM    481  OW  SOL   197      98.678  81.905 132.429  1.00  0.00           O
ATOM    482  HW1 SOL   197      98.864  81.689 133.342  1.00  0.00           H
ATOM    483  HW2 SOL   197      99.072  82.769 132.302  1.00  0.00           H
ATOM    484  OW  SOL   198      50.566  14.840  36.948  1.00  0.00           O
ATOM    485  HW1 SOL   198      50.987  14.035  36.649  1.00  0.00           H
ATOM    486  HW2 SOL   198      49.692  14.565  37.224  1.00  0.00           H
ATOM    487  OW  SOL   199      59.581  30.210 142.516  1.00  0.00           O
ATOM    488  HW1 SOL   199      59.826  30.061 143.429  1.00  0.00           H
ATOM    489  HW2 SOL   199      59.348  29.342 142.185  1.00  0.00           H
ATOM    490  OW  SOL   200      21.161  23.112 158.583  1.00  0.00           O
ATOM    491  HW1 SOL   200      20.647  23.916 158.498  1.00  0.00           H
ATOM    492  HW2 SOL   200      21.411  22.892 157.685  1.00  0.00           H
ATOM    493  OW  SOL   201      44.858  24.192  20.940  1.00  0.00           O
ATOM    494  HW1 SOL   201      45.616  24.661  21.290  1.00  0.00           H
ATOM    495  HW2 SOL   201      44.264  24.105  21.685  1.00  0.00           H
ATOM    496  OW  SOL   202      26.978   7.294   7.963  1.00  0.00           O
ATOM    497  HW1 SOL   202      26.458   7.953   7.502  1.00  0.00           H
ATOM    498  HW2 SOL   202      26.331   6.739   8.398  1.00  0.00           H
ATOM    499  OW  SOL   203       1.787  53.994 137.132  1.00  0.00           O
ATOM    500  HW1 SOL   203       2.569  54.237 137.628  1.00  0.00           H
ATOM    501  HW2 SOL   203       1.226  53.552 137.769  1.00  0.00           H
ATOM    502  OW  SOL   204      76.799  88.429 104.723  1.00  0.00           O
ATOM    503  HW1 SOL   204      76.260  89.220 104.698  1.00  0.00           H
ATOM    504  HW2 SOL   204      76.170  87.714 104.814  1.00  0.00           H
ATOM    505  OW  SOL   205      60.818  45.092 141.032  1.00  0.00           O
ATOM    506  HW1 SOL   205      60.590  45.454 141.888  1.00  0.00           H
ATOM    507  HW2 SOL   205      60.043  45.246 140.492  1.00  0.00           H
ATOM    508  OW  SOL   206     100.027  30.122 151.396  1.00  0.00           O
ATOM    509  HW1 SOL   206      99.838  29.190 151.283  1.00  0.00           H
ATOM    510  HW2 SOL   206     100.906  30.234 151.034  1.00  0.00           H
ATOM    511  OW  SOL   207      98.064  81.565  10.914  1.00  0.00           O
ATOM    512  HW1 SOL   207      97.980  81.044  11.712  1.00  0.00           H
ATOM    513  HW2 SOL   207      98.368  82.421  11.218  1.00  0.00           H
ATOM    514  OW  SOL   208      49.480  43.656  17.883  1.00  0.00           O
ATOM    515  HW1 SOL   208      49.775  44.190  17.146  1.00  0.00           H
ATOM    516  HW2 SOL   208      49.525  44.243  18.638  1.00  0.00           H
ATOM    517  OW  SOL   209      51.129  66.170 148.621  1.00  0.00           O
ATOM    518  HW1 SOL   209      51.378  67.000 149.029  1.00  0.00           H
ATOM    519  HW2 SOL   209      50.177  66.131 148.719  1.00  0.00           H
ATOM    520  OW  SOL   210      11.318  86.257  16.547  1.00  0.00           O
ATOM    521  HW1 SOL   210      11.706  85.878  17.335  1.00  0.00           H
ATOM    522  HW2 SOL   210      12.066  86.561  16.034  1.00  0.00           H
ATOM    523  OW  SOL   211     104.348  14.468  26.897  1.00  0.00           O
ATOM    524  HW1 SOL   211     104.591  13.553  26.754  1.00  0.00           H
ATOM    525  HW2 SOL   211     103.469  14.427  27.273  1.00  0.00           H
ATOM    526  OW  SOL   212      77.582   4.072 152.091  1.00  0.00           O
ATOM    527  HW1 SOL   212      76.975   3.819 152.787  1.00  0.00           H
ATOM    528  HW2 SOL   212      78.450   3.976 152.484  1.00  0.00           H
ATOM    529  OW  SOL   213      88.948  62.891  22.731  1.00  0.00           O
ATOM    530  HW1 SOL   213      88.159  62.396  22.954  1.00  0.00           H
ATOM    531  HW2 SOL   213      89.671  62.324  22.999  1.00  0.00           H
ATOM    532  OW  SOL   214      56.231  14.729 146.252  1.00  0.00           O
ATOM    533  HW1 SOL   214      55.815  15.133 147.013  1.00  0.00           H
ATOM    534  HW2 SOL   214      56.697  15.448 145.824  1.00  0.00           H
ATOM    535  OW  SOL   215      81.430  31.922 118.279  1.00  0.00           O
ATOM    536  HW1 SOL   215      82.305  32.256 118.083  1.00  0.00           H
ATOM    537  HW2 SOL   215      81.227  31.338 117.548  1.00  0.00           H
ATOM    538  OW  SOL   216      49.101   5.323 117.092  1.00  0.00           O
ATOM    539  HW1 SOL   216      48.164   5.129 117.067  1.00  0.00           H
ATOM    540  HW2 SOL   216      49.206   6.073 116.506  1.00  0.00           H
ATOM    541  OW  SOL   217      90.968 100.034  43.098  1.00  0.00           O
ATOM    542  HW1 SOL   217      91.849 100.363  42.920  1.00  0.00           H
ATOM    543  HW2 SOL   217      90.856  99.305  42.488  1.00  0.00           H
ATOM    544  OW  SOL   218      99.645  34.023 140.890  1.00  0.00           O
ATOM    545  HW1 SOL   218      99.117  33.285 141.195  1.00  0.00           H
ATOM    546  HW2 SOL   218     100.104  34.329 141.672  1.00  0.00           H
ATOM    547  OW  SOL   219      72.233  12.152 114.037  1.00  0.00           O
ATOM    548  HW1 SOL   219      72.320  11.337 114.532  1.00  0.00           H
ATOM    549  HW2 SOL   219      71.331  12.432 114.192  1.00  0.00           H
ATOM    550  OW  SOL   220      92.482  90.437  19.945  1.00  0.00           O
ATOM    551  HW1 SOL   220      92.265  91.266  20.371  1.00  0.00           H
ATOM    552  HW2 SOL   220      93.107  90.675  19.261  1.00  0.00           H
ATOM    553  OW  SOL   221      75.566   4.805  28.083  1.00  0.00           O
ATOM    554  HW1 SOL   221      75.942   4.489  28.905  1.00  0.00           H
ATOM    555  HW2 SOL   221      74.620   4.749  28.215  1.00  0.00           H
ATOM    556  OW  SOL   222      30.759  67.168 144.226  1.00  0.00           O
ATOM    557  HW1 SOL   222      29.951  67.646 144.043  1.00  0.00           H
ATOM    558  HW2 SOL   222      31.250  67.742 144.815  1.00  0.00           H
ATOM    559  OW  SOL   223       1.375  29.004 129.766  1.00  0.00           O
ATOM    560  HW1 SOL   223       1.906  29.779 129.948  1.00  0.00           H
ATOM    561  HW2 SOL   223       1.960  28.266 129.935  1.00  0.00           H
ATOM    562  OW  SOL   224      21.274  16.377  52.922  1.00  0.00           O
ATOM    563  HW1 SOL   224      20.938  15.991  53.731  1.00  0.00           H
ATOM    564  HW2 SOL   224      21.684  17.196  53.199  1.00  0.00           H
ATOM    565  OW  SOL   225     103.437  54.158  33.455  1.00  0.00           O
ATOM    566  HW1 SOL   225     103.420  54.030  32.506  1.00  0.00           H
ATOM    567  HW2 SOL   225     102.841  53.493  33.797  1.00  0.00           H
ATOM    568  OW  SOL   226      97.461  88.499  37.181  1.00  0.00           O
ATOM    569  HW1 SOL   226      97.149  89.083  36.490  1.00  0.00           H
ATOM    570  HW2 SOL   226      97.956  89.067  37.771  1.00  0.00           H
ATOM    571  OW  SOL   227      15.344  74.097   5.927  1.00  0.00           O
ATOM    572  HW1 SOL   227      15.273  74.689   5.179  1.00  0.00           H
ATOM    573  HW2 SOL   227      15.829  74.596   6.584  1.00  0.00           H
ATOM    574  OW  SOL   228      82.842  12.771 114.628  1.00  0.00           O
ATOM    575  HW1 SOL   228      82.079  13.342 114.545  1.00  0.00           H
ATOM    576  HW2 SOL   228      83.187  12.699 113.739  1.00  0.00           H
ATOM    577  OW  SOL   229      16.957   8.192  47.987  1.00  0.00           O
ATOM    578  HW1 SOL   229      17.680   7.574  47.878  1.00  0.00           H
ATOM    579  HW2 SOL   229      16.699   8.101  48.904  1.00  0.00           H
ATOM    580  OW  SOL   230       5.943  65.108 103.283  1.00  0.00           O
ATOM    581  HW1 SOL   230       6.444  64.608 103.927  1.00  0.00           H
ATOM    582  HW2 SOL   230       5.640  64.453 102.654  1.00  0.00           H
ATOM    583  OW  SOL   231     100.871  39.428  56.634  1.00  0.00           O
ATOM    584  HW1 SOL   231     100.481  39.476  57.507  1.00  0.00           H
ATOM    585  HW2 SOL   231     101.665  38.907  56.754  1.00  0.00           H
ATOM    586  OW  SOL   232     105.042  65.999 105.563  1.00  0.00           O
ATOM    587  HW1 SOL   232     105.240  66.935 105.573  1.00  0.00           H
ATOM    588  HW2 SOL   232     105.794  65.600 105.124  1.00  0.00           H
ATOM    589  OW  SOL   233      28.753  31.320  29.448  1.00  0.00           O
ATOM    590  HW1 SOL   233      28.674  30.436  29.091  1.00  0.00           H
ATOM    591  HW2 SOL   233      28.297  31.876  28.816  1.00  0.00           H
ATOM    592  OW  SOL   234      74.221  37.269  44.900  1.00  0.00           O
ATOM    593  HW1 SOL   234      74.969  37.097  45.473  1.00  0.00           H
ATOM    594  HW2 SOL   234      73.463  37.254  45.485  1.00  0.00           H
ATOM    595  OW  SOL   235      22.420  18.034  42.960  1.00  0.00           O
ATOM    596  HW1 SOL   235      22.319  18.846  42.462  1.00  0.00           H
ATOM    597  HW2 SOL   235      22.590  17.365  42.297  1.00  0.00           H
ATOM    598  OW  SOL   236       3.647  35.845  35.465  1.00  0.00           O
ATOM    599  HW1 SOL   236       2.705  35.903  35.304  1.00  0.00           H
ATOM    600  HW2 SOL   236       3.733  35.177  36.146  1.00  0.00           H
ATOM    601  OW  SOL   237      11.584  68.406 132.855  1.00  0.00           O
ATOM    602  HW1 SOL   237      12.270  68.592 132.213  1.00  0.00           H
ATOM    603  HW2 SOL   237      12.027  68.460 133.702  1.00  0.00           H
ATOM    604  OW  SOL   238      47.423  48.125 149.851  1.00  0.00           O
ATOM    605  HW1 SOL   238      47.017  48.837 150.345  1.00  0.00           H
ATOM    606  HW2 SOL   238      48.042  47.730 150.465  1.00  0.00           H
ATOM    607  OW  SOL   239      24.711  95.931 132.568  1.00  0.00           O
ATOM    608  HW1 SOL   239      24.169  95.449 133.192  1.00  0.00           H
ATOM    609  HW2 SOL   239      25.490  95.386 132.456  1.00  0.00           H
ATOM    610  OW  SOL   240      56.866  51.964  54.339  1.00  0.00           O
ATOM    611  HW1 SOL   240      56.522  52.732  54.796  1.00  0.00           H
ATOM    612  HW2 SOL   240      56.123  51.630  53.838  1.00  0.00           H
ATOM    613  OW  SOL   241      73.579  76.378  32.275  1.00  0.00           O
ATOM    614  HW1 SOL   241      73.992  76.311  31.415  1.00  0.00           H
ATOM    615  HW2 SOL   241      73.745  75.531  32.689  1.00  0.00           H
ATOM    616  OW  SOL   242      66.651  30.309 137.251  1.00  0.00           O
ATOM    617  HW1 SOL   242      66.402  31.055 136.705  1.00  0.00           H
ATOM    618  HW2 SOL   242      67.474  29.999 136.874  1.00  0.00           H
ATOM    619  OW  SOL   243       8.987  11.987 139.655  1.00  0.00           O
ATOM    620  HW1 SOL   243       9.860  12.265 139.934  1.00  0.00           H
ATOM    621  HW2 SOL   243       8.522  11.803 140.471  1.00  0.00           H
ATOM    622  OW  SOL   244      12.507  56.952 128.499  1.00  0.00           O
ATOM    623  HW1 SOL   244      13.160  56.897 129.197  1.00  0.00           H
ATOM    624  HW2 SOL   244      11.894  57.624 128.797  1.00  0.00           H
ATOM    625  OW  SOL   245       8.180  65.453 134.826  1.00  0.00           O
ATOM    626  HW1 SOL   245       8.775  66.078 134.411  1.00  0.00           H
ATOM    627  HW2 SOL   245       7.786  65.941 135.549  1.00  0.00           H
ATOM    628  OW  SOL   246      19.165  59.173 136.199  1.00  0.00           O
ATOM    629  HW1 SOL   246      19.182  59.675 137.014  1.00  0.00           H
ATOM    630  HW2 SOL   246      19.293  58.265 136.473  1.00  0.00           H
ATOM    631  OW  SOL   247      91.872  32.868  39.378  1.00  0.00           O
ATOM    632  HW1 SOL   247      91.091  33.328  39.687  1.00  0.00           H
ATOM    633  HW2 SOL   247      91.974  32.135  39.985  1.00  0.00           H
ATOM    634  OW  SOL   248      95.708  52.888  10.133  1.00  0.00           O
ATOM    635  HW1 SOL   248      94.818  53.239  10.132  1.00  0.00           H
ATOM    636  HW2 SOL   248      95.718  52.255   9.415  1.00  0.00           H
ATOM    637  OW  SOL   249       7.299  20.325  17.910  1.00  0.00           O
ATOM    638  HW1 SOL   249       7.503  21.212  18.206  1.00  0.00           H
ATOM    639  HW2 SOL   249       6.839  20.449  17.079  1.00  0.00           H
ATOM    640  OW  SOL   250      63.708  52.386  14.665  1.00  0.00           O
ATOM    641  HW1 SOL   250      64.576  51.989  14.742  1.00  0.00           H
ATOM    642  HW2 SOL   250      63.223  51.794  14.091  1.00  0.00           H
ATOM    643  OW  SOL   251      62.520  63.335  43.082  1.00  0.00           O
ATOM    644  HW1 SOL   251      62.789  62.449  43.326  1.00  0.00           H
ATOM    645  HW2 SOL   251      62.646  63.852  43.878  1.00  0.00           H
ATOM    646  OW  SOL   252      38.544  52.798  16.511  1.00  0.00           O
ATOM    647  HW1 SOL   252      38.904  51.993  16.138  1.00  0.00           H
ATOM    648  HW2 SOL   252      37.692  52.899  16.087  1.00  0.00           H
ATOM    649  OW  SOL   253      96.130  14.372 120.352  1.00  0.00           O
ATOM    650  HW1 SOL   253      95.458  14.917 120.761  1.00  0.00           H
ATOM    651  HW2 SOL   253      95.694  13.981 119.595  1.00  0.00           H
ATOM    652  OW  SOL   254      11.930  28.898  12.043  1.00  0.00           O
ATOM    653  HW1 SOL   254      11.054  28.796  11.670  1.00  0.00           H
ATOM    654  HW2 SOL   254      12.509  28.950  11.282  1.00  0.00           H
ATOM    655  OW  SOL   255      14.746  22.097   4.349  1.00  0.00           O
ATOM    656  HW1 SOL   255      15.422  22.474   3.785  1.00  0.00           H
ATOM    657  HW2 SOL   255      14.597  22.762   5.021  1.00  0.00           H
ATOM    658  OW  SOL   256      68.337  89.265  19.739  1.00  0.00           O
ATOM    659  HW1 SOL   256      67.952  89.882  19.116  1.00  0.00           H
ATOM    660  HW2 SOL   256      68.035  88.406  19.444  1.00  0.00           H
ATOM    661  OW  SOL   257      87.058  19.190  50.123  1.00  0.00           O
ATOM    662  HW1 SOL   257      87.983  18.983  50.255  1.00  0.00           H
ATOM    663  HW2 SOL   257      86.966  19.276  49.174  1.00  0.00           H
ATOM    664  OW  SOL   258      10.134  12.298 117.972  1.00  0.00           O
ATOM    665  HW1 SOL   258      11.078  12.266 117.816  1.00  0.00           H
ATOM    666  HW2 SOL   258       9.986  11.673 118.682  1.00  0.00           H
ATOM    667  OW  SOL   259      92.445  33.176 156.924  1.00  0.00           O
ATOM    668  HW1 SOL   259      93.325  33.187 156.547  1.00  0.00           H
ATOM    669  HW2 SOL   259      92.558  32.768 157.783  1.00  0.00           H
ATOM    670  OW  SOL   260      72.094  87.314  17.245  1.00  0.00           O
ATOM    671  HW1 SOL   260      71.650  87.027  18.042  1.00  0.00           H
ATOM    672  HW2 SOL   260      72.904  86.805  17.224  1.00  0.00           H
ATOM    673  OW  SOL   261      48.459  76.136  14.109  1.00  0.00           O
ATOM    674  HW1 SOL   261      49.015  76.743  13.621  1.00  0.00           H
ATOM    675  HW2 SOL   261      48.828  75.272  13.926  1.00  0.00           H
ATOM    676  OW  SOL   262      74.210  95.564 142.986  1.00  0.00           O
ATOM    677  HW1 SOL   262      73.840  95.123 142.221  1.00  0.00           H
ATOM    678  HW2 SOL   262      73.492  96.097 143.327  1.00  0.00           H
ATOM    679  OW  SOL   263      37.886  61.396 119.436  1.00  0.00           O
ATOM    680  HW1 SOL   263      38.001  60.555 119.878  1.00  0.00           H
ATOM    681  HW2 SOL   263      37.522  61.972 120.108  1.00  0.00           H
ATOM    682  OW  SOL   264      64.111 105.590 156.752  1.00  0.00           O
ATOM    683  HW1 SOL   264      63.506 105.685 157.487  1.00  0.00           H
ATOM    684  HW2 SOL   264      63.549 105.401 156.001  1.00  0.00           H
ATOM    685  OW  SOL   265     100.500  11.379  23.492  1.00  0.00           O
ATOM    686  HW1 SOL   265     100.445  12.329  23.597  1.00  0.00           H
ATOM    687  HW2 SOL   265     100.277  11.226  22.574  1.00  0.00           H
ATOM    688  OW  SOL   266      94.599  80.465 107.370  1.00  0.00           O
ATOM    689  HW1 SOL   266      94.124  79.753 107.799  1.00  0.00           H
ATOM    690  HW2 SOL   266      95.098  80.879 108.074  1.00  0.00           H
ATOM    691  OW  SOL   267      89.940  99.747  25.583  1.00  0.00           O
ATOM    692  HW1 SOL   267      90.877  99.786  25.392  1.00  0.00           H
ATOM    693  HW2 SOL   267      89.688 100.657  25.737  1.00  0.00           H
ATOM    694  OW  SOL   268      37.457  99.096 136.199  1.00  0.00           O
ATOM    695  HW1 SOL   268      37.106  98.239 135.957  1.00  0.00           H
ATOM    696  HW2 SOL   268      38.174  99.245 135.582  1.00  0.00           H
ATOM    697  OW  SOL   269      53.369  34.814 131.665  1.00  0.00           O
ATOM    698  HW1 SOL   269      53.280  34.846 130.713  1.00  0.00           H
ATOM    699  HW2 SOL   269      52.471  34.873 131.992  1.00  0.00           H
ATOM    700  OW  SOL   270      34.813  12.577   6.045  1.00  0.00           O
ATOM    701  HW1 SOL   270      35.176  13.429   5.804  1.00  0.00           H
ATOM    702  HW2 SOL   270      34.483  12.215   5.222  1.00  0.00           H
ATOM    703  OW  SOL   271      97.313  99.885 125.768  1.00  0.00           O
ATOM    704  HW1 SOL   271      96.716  99.143 125.865  1.00  0.00           H
ATOM    705  HW2 SOL   271      98.179  99.486 125.681  1.00  0.00           H
ATOM    706  OW  SOL   272     100.150  51.489  45.730  1.00  0.00           O
ATOM    707  HW1 SOL   272     101.057  51.760  45.591  1.00  0.00           H
ATOM    708  HW2 SOL   272      99.714  51.672  44.898  1.00  0.00           H
ATOM    709  OW  SOL   273      22.743  91.354  10.219  1.00  0.00           O
ATOM    710  HW1 SOL   273      22.001  91.015  10.721  1.00  0.00           H
ATOM    711  HW2 SOL   273      22.528  91.153   9.308  1.00  0.00           H
ATOM    712  OW  SOL   274      10.350  89.882 121.455  1.00  0.00           O
ATOM    713  HW1 SOL   274      10.449  90.808 121.233  1.00  0.00           H
ATOM    714  HW2 SOL   274      10.648  89.819 122.362  1.00  0.00           H
ATOM    715  OW  SOL   275      78.060  10.106  53.096  1.00  0.00           O
ATOM    716  HW1 SOL   275      78.241   9.188  52.896  1.00  0.00           H
ATOM    717  HW2 SOL   275      77.523  10.410  52.364  1.00  0.00           H
ATOM    718  OW  SOL   276      90.828  97.359   8.609  1.00  0.00           O
ATOM    719  HW1 SOL   276      91.673  97.779   8.770  1.00  0.00           H
ATOM    720  HW2 SOL   276      90.595  96.959   9.447  1.00  0.00           H
ATOM    721  OW  SOL   277      19.954 102.746  27.913  1.00  0.00           O
ATOM    722  HW1 SOL   277      20.822 102.344  27.889  1.00  0.00           H
ATOM    723  HW2 SOL   277      19.776 102.877  28.845  1.00  0.00           H
ATOM    724  OW  SOL   278      49.544  53.251   5.185  1.00  0.00           O
ATOM    725  HW1 SOL   278      49.231  53.741   4.425  1.00  0.00           H
ATOM    726  HW2 SOL   278      50.313  52.779   4.866  1.00  0.00           H
ATOM    727  OW  SOL   279      93.091  16.464  39.146  1.00  0.00           O
ATOM    728  HW1 SOL   279      93.409  17.122  39.764  1.00  0.00           H
ATOM    729  HW2 SOL   279      92.752  15.760  39.699  1.00  0.00           H
ATOM    730  OW  SOL   280      38.758   4.934 143.605  1.00  0.00           O
ATOM    731  HW1 SOL   280      38.584   5.695 143.051  1.00  0.00           H
ATOM    732  HW2 SOL   280      39.237   4.329 143.038  1.00  0.00           H
ATOM    733  OW  SOL   281      62.838  21.040 144.838  1.00  0.00           O
ATOM    734  HW1 SOL   281      62.034  21.509 145.065  1.00  0.00           H
ATOM    735  HW2 SOL   281      63.174  21.498 144.068  1.00  0.00           H
ATOM    736  OW  SOL   282      83.656  49.584 139.466  1.00  0.00           O
ATOM    737  HW1 SOL   282      83.141  50.370 139.652  1.00  0.00           H
ATOM    738  HW2 SOL   282      83.003  48.902 139.309  1.00  0.00           H
ATOM    739  OW  SOL   283      81.792  76.198  36.098  1.00  0.00           O
ATOM    740  HW1 SOL   283      82.467  75.982  36.741  1.00  0.00           H
ATOM    741  HW2 SOL   283      81.806  77.153  36.047  1.00  0.00           H
ATOM    742  OW  SOL   284       2.550  57.337 131.700  1.00  0.00           O
ATOM    743  HW1 SOL   284       2.798  56.470 131.379  1.00  0.00           H
ATOM    744  HW2 SOL   284       2.477  57.874 130.911  1.00  0.00           H
ATOM    745  OW  SOL   285      53.483 104.913 115.302  1.00  0.00           O
ATOM    746  HW1 SOL   285      54.140 104.316 115.661  1.00  0.00           H
ATOM    747  HW2 SOL   285      53.399 104.653 114.385  1.00  0.00           H
ATOM    748  OW  SOL   286      37.354  93.528 127.771  1.00  0.00           O
ATOM    749  HW1 SOL   286      36.766  94.283 127.744  1.00  0.00           H
ATOM    750  HW2 SOL   286      38.162  93.839 127.363  1.00  0.00           H
ATOM    751  OW  SOL   287      99.012  42.410 137.034  1.00  0.00           O
ATOM    752  HW1 SOL   287      98.602  42.521 136.176  1.00  0.00           H
ATOM    753  HW2 SOL   287      98.826  43.228 137.496  1.00  0.00           H
ATOM    754  OW  SOL   288       1.175  55.971 151.934  1.00  0.00           O
ATOM    755  HW1 SOL   288       0.583  56.416 151.328  1.00  0.00           H
ATOM    756  HW2 SOL   288       0.647  55.821 152.718  1.00  0.00           H
ATOM    757  OW  SOL   289       9.323  17.673   0.047  1.00  0.00           O
ATOM    758  HW1 SOL   289       8.928  18.524  -0.142  1.00  0.00           H
ATOM    759  HW2 SOL   289      10.217  17.878   0.319  1.00  0.00           H
ATOM    760  OW  SOL   290      27.033  70.931 122.293  1.00  0.00           O
ATOM    761  HW1 SOL   290      26.459  71.023 123.053  1.00  0.00           H
ATOM    762  HW2 SOL   290      27.765  70.400 122.608  1.00  0.00           H
ATOM    763  OW  SOL   291       7.899   5.951  21.748  1.00  0.00           O
ATOM    764  HW1 SOL   291       8.569   5.597  22.332  1.00  0.00           H
ATOM    765  HW2 SOL   291       7.073   5.618  22.100  1.00  0.00           H
ATOM    766  OW  SOL   292      24.457  48.553  48.434  1.00  0.00           O
ATOM    767  HW1 SOL   292      24.977  49.178  47.930  1.00  0.00           H
ATOM    768  HW2 SOL   292      24.806  47.696  48.187  1.00  0.00           H
ATOM    769  OW  SOL   293      20.014  25.714 157.324  1.00  0.00           O
ATOM    770  HW1 SOL   293      19.189  25.863 156.862  1.00  0.00           H
ATOM    771  HW2 SOL   293      19.971  26.291 158.086  1.00  0.00           H
ATOM    772  OW  SOL   294      43.524  10.407 151.229  1.00  0.00           O
ATOM    773  HW1 SOL   294      43.572  11.239 151.699  1.00  0.00           H
ATOM    774  HW2 SOL   294      42.675  10.040 151.476  1.00  0.00           H
ATOM    775  OW  SOL   295      56.338  11.045   9.306  1.00  0.00           O
ATOM    776  HW1 SOL   295      56.923  10.418   8.881  1.00  0.00           H
ATOM    777  HW2 SOL   295      56.201  10.689  10.184  1.00  0.00           H
ATOM    778  OW  SOL   296      20.516   9.787   7.304  1.00  0.00           O
ATOM    779  HW1 SOL   296      21.433   9.951   7.086  1.00  0.00           H
ATOM    780  HW2 SOL   296      20.113   9.537   6.473  1.00  0.00           H
ATOM    781  OW  SOL   297      61.994  49.361   6.174  1.00  0.00           O
ATOM    782  HW1 SOL   297      62.265  49.851   5.397  1.00  0.00           H
ATOM    783  HW2 SOL   297      61.042  49.461   6.200  1.00  0.00           H
ATOM    784  OW  SOL   298      37.792   5.008  22.888  1.00  0.00           O
ATOM    785  HW1 SOL   298      38.145   4.373  23.511  1.00  0.00           H
ATOM    786  HW2 SOL   298      37.166   4.507  22.364  1.00  0.00           H
ATOM    787  OW  SOL   299      61.729  89.924 144.435  1.00  0.00           O
ATOM    788  HW1 SOL   299      62.365  90.595 144.685  1.00  0.00           H
ATOM    789  HW2 SOL   299      61.829  89.240 145.097  1.00  0.00           H
ATOM    790  OW  SOL   300      18.522  90.120 132.109  1.00  0.00           O
ATOM    791  HW1 SOL   300      17.816  90.131 132.756  1.00  0.00           H
ATOM    792  HW2 SOL   300      19.170  90.736 132.451  1.00  0.00           H
ATOM    793  OW  SOL   301      60.227  62.099 137.930  1.00  0.00           O
ATOM    794  HW1 SOL   301      60.426  62.008 138.862  1.00  0.00           H
ATOM    795  HW2 SOL   301      60.363  61.223 137.569  1.00  0.00           H
ATOM    796  OW  SOL   302      63.003  31.943  40.505  1.00  0.00           O
ATOM    797  HW1 SOL   302      63.033  32.827  40.869  1.00  0.00           H
ATOM    798  HW2 SOL   302      63.163  31.369  41.254  1.00  0.00           H
ATOM    799  OW  SOL   303      13.348  78.222   6.650  1.00  0.00           O
ATOM    800  HW1 SOL   303      13.388  77.499   6.024  1.00  0.00           H
ATOM    801  HW2 SOL   303      12.417  78.439   6.706  1.00  0.00           H
ATOM    802  OW  SOL   304      82.635  92.936  62.630  1.00  0.00           O
ATOM    803  HW1 SOL   304      81.965  93.619  62.646  1.00  0.00           H
ATOM    804  HW2 SOL   304      83.357  93.295  63.145  1.00  0.00           H
ATOM    805  OW  SOL   305      78.769  60.822 150.844  1.00  0.00           O
ATOM    806  HW1 SOL   305      78.568  61.218 151.692  1.00  0.00           H
ATOM    807  HW2 SOL   305      78.903  61.566 150.258  1.00  0.00           H
ATOM    808  OW  SOL   306      23.528  53.227 135.298  1.00  0.00           O
ATOM    809  HW1 SOL   306      23.011  53.879 134.825  1.00  0.00           H
ATOM    810  HW2 SOL   306      23.168  53.232 136.185  1.00  0.00           H
ATOM    811  OW  SOL   307      70.592  87.251 144.216  1.00  0.00           O
ATOM    812  HW1 SOL   307      70.723  88.036 143.685  1.00  0.00           H
ATOM    813  HW2 SOL   307      69.800  87.433 144.722  1.00  0.00           H
ATOM    814  OW  SOL   308      43.165  34.789  35.656  1.00  0.00           O
ATOM    815  HW1 SOL   308      42.389  35.172  35.246  1.00  0.00           H
ATOM    816  HW2 SOL   308      43.171  33.880  35.358  1.00  0.00           H
ATOM    817  OW  SOL   309      20.399  95.512  10.858  1.00  0.00           O
ATOM    818  HW1 SOL   309      20.837  95.377  10.018  1.00  0.00           H
ATOM    819  HW2 SOL   309      20.114  94.637  11.123  1.00  0.00           H
ATOM    820  OW  SOL   310      56.054  98.536 105.323  1.00  0.00           O
ATOM    821  HW1 SOL   310      56.216  97.658 104.978  1.00  0.00           H
ATOM    822  HW2 SOL   310      55.180  98.485 105.709  1.00  0.00           H
ATOM    823  OW  SOL   311      72.982  62.935  23.894  1.00  0.00           O
ATOM    824  HW1 SOL   311      72.397  63.679  23.750  1.00  0.00           H
ATOM    825  HW2 SOL   311      73.685  63.285  24.441  1.00  0.00           H
ATOM    826  OW  SOL   312      75.760  65.272 130.479  1.00  0.00           O
ATOM    827  HW1 SOL   312      76.529  64.977 129.991  1.00  0.00           H
ATOM    828  HW2 SOL   312      75.176  65.633 129.813  1.00  0.00           H
ATOM    829  OW  SOL   313      83.633  51.955 155.675  1.00  0.00           O
ATOM    830  HW1 SOL   313      84.074  52.699 156.084  1.00  0.00           H
ATOM    831  HW2 SOL   313      84.276  51.604 155.059  1.00  0.00           H
ATOM    832  OW  SOL   314      98.944 106.329  49.015  1.00  0.00           O
ATOM    833  HW1 SOL   314      99.303 107.057  48.507  1.00  0.00           H
ATOM    834  HW2 SOL   314      98.414 106.749  49.693  1.00  0.00           H
ATOM    835  OW  SOL   315      71.037  86.773  31.673  1.00  0.00           O
ATOM    836  HW1 SOL   315      70.955  86.778  32.627  1.00  0.00           H
ATOM    837  HW2 SOL   315      71.966  86.611  31.513  1.00  0.00           H
ATOM    838  OW  SOL   316      47.850  40.955 135.370  1.00  0.00           O
ATOM    839  HW1 SOL   316      47.746  41.148 134.438  1.00  0.00           H
ATOM    840  HW2 SOL   316      48.725  41.277 135.586  1.00  0.00           H
ATOM    841  OW  SOL   317      95.337  11.823 118.462  1.00  0.00           O
ATOM    842  HW1 SOL   317      94.939  12.690 118.379  1.00  0.00           H
ATOM    843  HW2 SOL   317      94.764  11.353 119.069  1.00  0.00           H
ATOM    844  OW  SOL   318      76.191  61.151 149.739  1.00  0.00           O
ATOM    845  HW1 SOL   318      76.861  60.791 150.321  1.00  0.00           H
ATOM    846  HW2 SOL   318      76.675  61.445 148.968  1.00  0.00           H
ATOM    847  OW  SOL   319      38.786  66.733  20.464  1.00  0.00           O
ATOM    848  HW1 SOL   319      38.506  66.173  21.188  1.00  0.00           H
ATOM    849  HW2 SOL   319      39.574  67.170  20.789  1.00  0.00           H
ATOM    850  OW  SOL   320       1.194  53.070 151.666  1.00  0.00           O
ATOM    851  HW1 SOL   320       1.522  53.965 151.581  1.00  0.00           H
ATOM    852  HW2 SOL   320       0.335  53.088 151.244  1.00  0.00           H
ATOM    853  OW  SOL   321      90.297   3.062 154.108  1.00  0.00           O
ATOM    854  HW1 SOL   321      91.005   2.810 154.700  1.00  0.00           H
ATOM    855  HW2 SOL   321      89.686   2.326 154.137  1.00  0.00           H
ATOM    856  OW  SOL   322      98.427  44.076  48.834  1.00  0.00           O
ATOM    857  HW1 SOL   322      98.057  44.561  48.096  1.00  0.00           H
ATOM    858  HW2 SOL   322      99.351  43.966  48.611  1.00  0.00           H
ATOM    859  OW  SOL   323      36.641  65.838  26.395  1.00  0.00           O
ATOM    860  HW1 SOL   323      36.498  66.274  27.235  1.00  0.00           H
ATOM    861  HW2 SOL   323      36.958  66.532  25.816  1.00  0.00           H
ATOM    862  OW  SOL   324     100.538  89.825 160.533  1.00  0.00           O
ATOM    863  HW1 SOL   324     100.529  90.601 159.973  1.00  0.00           H
ATOM    864  HW2 SOL   324      99.797  89.301 160.229  1.00  0.00           H
ATOM    865  OW  SOL   325      42.613  40.990 159.680  1.00  0.00           O
ATOM    866  HW1 SOL   325      42.388  41.865 159.997  1.00  0.00           H
ATOM    867  HW2 SOL   325      43.010  40.556 160.435  1.00  0.00           H
ATOM    868  OW  SOL   326      94.222  73.195  16.970  1.00  0.00           O
ATOM    869  HW1 SOL   326      93.270  73.102  16.990  1.00  0.00           H
ATOM    870  HW2 SOL   326      94.410  73.882  17.609  1.00  0.00           H
ATOM    871  OW  SOL   327      18.151   1.948  46.881  1.00  0.00           O
ATOM    872  HW1 SOL   327      18.129   2.121  47.823  1.00  0.00           H
ATOM    873  HW2 SOL   327      17.825   1.052  46.795  1.00  0.00           H
ATOM    874  OW  SOL   328      55.235  59.513 108.634  1.00  0.00           O
ATOM    875  HW1 SOL   328      55.710  60.112 108.058  1.00  0.00           H
ATOM    876  HW2 SOL   328      54.452  59.273 108.138  1.00  0.00           H
ATOM    877  OW  SOL   329       2.556  66.237   6.756  1.00  0.00           O
ATOM    878  HW1 SOL   329       2.651  65.290   6.863  1.00  0.00           H
ATOM    879  HW2 SOL   329       1.613  66.376   6.675  1.00  0.00           H
ATOM    880  OW  SOL   330      30.976  62.748 125.438  1.00  0.00           O
ATOM    881  HW1 SOL   330      30.080  62.506 125.672  1.00  0.00           H
ATOM    882  HW2 SOL   330      31.520  62.070 125.839  1.00  0.00           H
ATOM    883  OW  SOL   331      20.512  11.294 149.990  1.00  0.00           O
ATOM    884  HW1 SOL   331      20.373  10.360 149.828  1.00  0.00           H
ATOM    885  HW2 SOL   331      19.753  11.721 149.593  1.00  0.00           H
ATOM    886  OW  SOL   332      68.741  23.359 153.308  1.00  0.00           O
ATOM    887  HW1 SOL   332      68.584  24.041 152.654  1.00  0.00           H
ATOM    888  HW2 SOL   332      69.295  23.780 153.965  1.00  0.00           H
ATOM    889  OW  SOL   333       2.827  56.054  40.141  1.00  0.00           O
ATOM    890  HW1 SOL   333       3.622  55.868  40.640  1.00  0.00           H
ATOM    891  HW2 SOL   333       2.367  55.215  40.101  1.00  0.00           H
ATOM    892  OW  SOL   334      12.012  70.434 152.581  1.00  0.00           O
ATOM    893  HW1 SOL   334      12.827  69.935 152.642  1.00  0.00           H
ATOM    894  HW2 SOL   334      11.455  70.067 153.268  1.00  0.00           H
ATOM    895  OW  SOL   335      23.656  97.737 134.962  1.00  0.00           O
ATOM    896  HW1 SOL   335      24.612  97.732 134.914  1.00  0.00           H
ATOM    897  HW2 SOL   335      23.411  96.812 134.984  1.00  0.00           H
ATOM    898  OW  SOL   336      80.933   6.226 112.057  1.00  0.00           O
ATOM    899  HW1 SOL   336      81.081   5.422 111.558  1.00  0.00           H
ATOM    900  HW2 SOL   336      80.984   6.926 111.407  1.00  0.00           H
ATOM    901  OW  SOL   337      40.521  98.477   0.867  1.00  0.00           O
ATOM    902  HW1 SOL   337      40.717  98.202   1.763  1.00  0.00           H
ATOM    903  HW2 SOL   337      39.648  98.866   0.921  1.00  0.00           H
ATOM    904  OW  SOL   338       8.180   0.815 145.853  1.00  0.00           O
ATOM    905  HW1 SOL   338       7.738   1.478 145.322  1.00  0.00           H
ATOM    906  HW2 SOL   338       7.837   0.948 146.737  1.00  0.00           H
ATOM    907  OW  SOL   339      39.589  32.144 108.380  1.00  0.00           O
ATOM    908  HW1 SOL   339      39.569  31.425 109.012  1.00  0.00           H
ATOM    909  HW2 SOL   339      39.563  31.713 107.526  1.00  0.00           H
ATOM    910  OW  SOL   340      31.222  13.598 121.338  1.00  0.00           O
ATOM    911  HW1 SOL   340      32.126  13.757 121.609  1.00  0.00           H
ATOM    912  HW2 SOL   340      31.134  14.069 120.509  1.00  0.00           H
ATOM    913  OW  SOL   341      65.377   5.638  56.314  1.00  0.00           O
ATOM    914  HW1 SOL   341      65.662   4.732  56.198  1.00  0.00           H
ATOM    915  HW2 SOL   341      65.004   5.883  55.467  1.00  0.00           H
ATOM    916  OW  SOL   342      56.030  86.006 159.325  1.00  0.00           O
ATOM    917  HW1 SOL   342      56.355  85.149 159.600  1.00  0.00           H
ATOM    918  HW2 SOL   342      56.806  86.566 159.315  1.00  0.00           H
ATOM    919  OW  SOL   343      40.724  57.184 128.825  1.00  0.00           O
ATOM    920  HW1 SOL   343      40.778  56.235 128.945  1.00  0.00           H
ATOM    921  HW2 SOL   343      39.790  57.381 128.895  1.00  0.00           H
ATOM    922  OW  SOL   344      21.441  37.991 110.805  1.00  0.00           O
ATOM    923  HW1 SOL   344      21.748  37.489 111.560  1.00  0.00           H
ATOM    924  HW2 SOL   344      22.203  38.048 110.230  1.00  0.00           H
ATOM    925  OW  SOL   345      15.886 105.902 140.290  1.00  0.00           O
ATOM    926  HW1 SOL   345      15.307 105.780 141.043  1.00  0.00           H
ATOM    927  HW2 SOL   345      16.236 105.029 140.112  1.00  0.00           H
ATOM    928  OW  SOL   346      16.723   8.048  25.629  1.00  0.00           O
ATOM    929  HW1 SOL   346      17.492   7.478  25.612  1.00  0.00           H
ATOM    930  HW2 SOL   346      17.006   8.846  25.181  1.00  0.00           H
ATOM    931  OW  SOL   347      26.869  17.908 106.401  1.00  0.00           O
ATOM    932  HW1 SOL   347      27.816  18.020 106.328  1.00  0.00           H
ATOM    933  HW2 SOL   347      26.693  17.069 105.974  1.00  0.00           H
ATOM    934  OW  SOL   348      40.927  11.288  44.611  1.00  0.00           O
ATOM    935  HW1 SOL   348      40.028  10.958  44.622  1.00  0.00           H
ATOM    936  HW2 SOL   348      40.849  12.184  44.281  1.00  0.00           H
ATOM    937  OW  SOL   349      14.198  19.901  35.986  1.00  0.00           O
ATOM    938  HW1 SOL   349      14.474  19.956  36.901  1.00  0.00           H
ATOM    939  HW2 SOL   349      13.914  18.994  35.875  1.00  0.00           H
ATOM    940  OW  SOL   350      23.046  67.332 131.269  1.00  0.00           O
ATOM    941  HW1 SOL   350      22.700  67.675 130.445  1.00  0.00           H
ATOM    942  HW2 SOL   350      23.855  67.823 131.413  1.00  0.00           H
ATOM    943  OW  SOL   351      45.115 101.732 125.405  1.00  0.00           O
ATOM    944  HW1 SOL   351      44.345 101.391 125.859  1.00  0.00           H
ATOM    945  HW2 SOL   351      45.155 101.230 124.591  1.00  0.00           H
ATOM    946  OW  SOL   352      30.664  37.337  50.860  1.00  0.00           O
ATOM    947  HW1 SOL   352      30.362  38.013  50.253  1.00  0.00           H
ATOM    948  HW2 SOL   352      31.559  37.145  50.579  1.00  0.00           H
ATOM    949  OW  SOL   353      78.475  41.392 136.891  1.00  0.00           O
ATOM    950  HW1 SOL   353      77.614  41.799 136.989  1.00  0.00           H
ATOM    951  HW2 SOL   353      78.431  40.603 137.432  1.00  0.00           H
ATOM    952  OW  SOL   354      57.172  43.562 157.946  1.00  0.00           O
ATOM    953  HW1 SOL   354      57.775  44.284 157.764  1.00  0.00           H
ATOM    954  HW2 SOL   354      57.143  43.509 158.901  1.00  0.00           H
ATOM    955  OW  SOL   355      57.453  64.584 154.569  1.00  0.00           O
ATOM    956  HW1 SOL   355      56.685  64.377 154.037  1.00  0.00           H
ATOM    957  HW2 SOL   355      57.994  65.136 154.004  1.00  0.00           H
ATOM    958  OW  SOL   356      96.445  40.014  42.033  1.00  0.00           O
ATOM    959  HW1 SOL   356      96.346  39.078  42.205  1.00  0.00           H
ATOM    960  HW2 SOL   356      96.784  40.375  42.853  1.00  0.00           H
ATOM    961  OW  SOL   357      33.643  93.682   2.701  1.00  0.00           O
ATOM    962  HW1 SOL   357      34.117  93.307   1.959  1.00  0.00           H
ATOM    963  HW2 SOL   357      33.279  94.501   2.363  1.00  0.00           H
ATOM    964  OW  SOL   358      87.689  74.812   1.763  1.00  0.00           O
ATOM    965  HW1 SOL   358      87.316  74.559   2.607  1.00  0.00           H
ATOM    966  HW2 SOL   358      86.975  74.687   1.138  1.00  0.00           H
ATOM    967  OW  SOL   359       1.228  15.377   6.516  1.00  0.00           O
ATOM    968  HW1 SOL   359       1.885  15.803   7.067  1.00  0.00           H
ATOM    969  HW2 SOL   359       1.699  14.662   6.089  1.00  0.00           H
ATOM    970  OW  SOL   360      71.710  74.659 126.417  1.00  0.00           O
ATOM    971  HW1 SOL   360      71.052  74.780 125.732  1.00  0.00           H
ATOM    972  HW2 SOL   360      72.547  74.796 125.974  1.00  0.00           H
ATOM    973  OW  SOL   361      14.494  66.339  59.657  1.00  0.00           O
ATOM    974  HW1 SOL   361      14.065  65.666  59.130  1.00  0.00           H
ATOM    975  HW2 SOL   361      15.215  65.882  60.090  1.00  0.00           H
ATOM    976  OW  SOL   362      47.798  28.410  10.589  1.00  0.00           O
ATOM    977  HW1 SOL   362      47.192  29.085  10.895  1.00  0.00           H
ATOM    978  HW2 SOL   362      47.306  27.593  10.666  1.00  0.00           H
ATOM    979  OW  SOL   363      45.816  87.862 124.397  1.00  0.00           O
ATOM    980  HW1 SOL   363      45.443  88.145 123.562  1.00  0.00           H
ATOM    981  HW2 SOL   363      45.056  87.697 124.955  1.00  0.00           H
ATOM    982  OW  SOL   364      51.438   7.054  46.107  1.00  0.00           O
ATOM    983  HW1 SOL   364      51.422   7.991  45.909  1.00  0.00           H
ATOM    984  HW2 SOL   364      52.366   6.820  46.084  1.00  0.00           H
ATOM    985  OW  SOL   365      23.166  94.662  24.454  1.00  0.00           O
ATOM    986  HW1 SOL   365      23.333  94.676  25.397  1.00  0.00           H
ATOM    987  HW2 SOL   365      22.255  94.943  24.368  1.00  0.00           H
ATOM    988  OW  SOL   366      65.227  89.134 134.237  1.00  0.00           O
ATOM    989  HW1 SOL   366      65.236  89.101 133.280  1.00  0.00           H
ATOM    990  HW2 SOL   366      66.126  89.357 134.478  1.00  0.00           H
ATOM    991  OW  SOL   367      91.471  29.222 132.197  1.00  0.00           O
ATOM    992  HW1 SOL   367      91.980  29.871 131.710  1.00  0.00           H
ATOM    993  HW2 SOL   367      92.125  28.716 132.678  1.00  0.00           H
ATOM    994  OW  SOL   368       3.575  16.113 149.284  1.00  0.00           O
ATOM    995  HW1 SOL   368       3.135  15.342 148.924  1.00  0.00           H
ATOM    996  HW2 SOL   368       3.173  16.852 148.827  1.00  0.00           H
ATOM    997  OW  SOL   369      25.971  70.273 131.238  1.00  0.00           O
ATOM    998  HW1 SOL   369      25.386  70.419 131.981  1.00  0.00           H
ATOM    999  HW2 SOL   369      26.272  69.370 131.343  1.00  0.00           H
ATOM   1000  OW  SOL   370     104.100  30.729 112.432  1.00  0.00           O
ATOM   1001  HW1 SOL   370     103.587  29.943 112.620  1.00  0.00           H
ATOM   1002  HW2 SOL   370     104.087  30.801 111.477  1.00  0.00           H
ATOM   1003  OW  SOL   371      22.668  17.191 130.268  1.00  0.00           O
ATOM   1004  HW1 SOL   371      23.101  18.045 130.252  1.00  0.00           H
ATOM   1005  HW2 SOL   371      22.895  16.823 131.122  1.00  0.00           H
ATOM   1006  OW  SOL   372       3.199   0.267 116.801  1.00  0.00           O
ATOM   1007  HW1 SOL   372       3.230  -0.689 116.822  1.00  0.00           H
ATOM   1008  HW2 SOL   372       3.898   0.543 117.393  1.00  0.00           H
ATOM   1009  OW  SOL   373      59.091  51.884   2.818  1.00  0.00           O
ATOM   1010  HW1 SOL   373      59.899  51.481   2.500  1.00  0.00           H
ATOM   1011  HW2 SOL   373      58.825  52.476   2.114  1.00  0.00           H
ATOM   1012  OW  SOL   374      58.777   3.598   0.314  1.00  0.00           O
ATOM   1013  HW1 SOL   374      59.341   2.826   0.362  1.00  0.00           H
ATOM   1014  HW2 SOL   374      58.055   3.332  -0.255  1.00  0.00           H
ATOM   1015  OW  SOL   375      50.136  52.885 122.371  1.00  0.00           O
ATOM   1016  HW1 SOL   375      50.367  53.557 123.013  1.00  0.00           H
ATOM   1017  HW2 SOL   375      50.151  52.065 122.866  1.00  0.00           H
ATOM   1018  OW  SOL   376      28.845  20.692  62.890  1.00  0.00           O
ATOM   1019  HW1 SOL   376      28.239  20.339  63.542  1.00  0.00           H
ATOM   1020  HW2 SOL   376      29.055  21.570  63.209  1.00  0.00           H
ATOM   1021  OW  SOL   377      34.609  52.873  54.369  1.00  0.00           O
ATOM   1022  HW1 SOL   377      34.663  52.848  55.325  1.00  0.00           H
ATOM   1023  HW2 SOL   377      33.965  53.556  54.183  1.00  0.00           H
ATOM   1024  OW  SOL   378     105.285  51.113  37.169  1.00  0.00           O
ATOM   1025  HW1 SOL   378     105.423  52.032  37.399  1.00  0.00           H
ATOM   1026  HW2 SOL   378     106.123  50.828  36.805  1.00  0.00           H
ATOM   1027  OW  SOL   379      70.122  87.687  29.030  1.00  0.00           O
ATOM   1028  HW1 SOL   379      69.913  86.807  28.716  1.00  0.00           H
ATOM   1029  HW2 SOL   379      70.537  87.546  29.880  1.00  0.00           H
ATOM   1030  OW  SOL   380       2.620  63.890  46.931  1.00  0.00           O
ATOM   1031  HW1 SOL   380       3.215  63.764  47.670  1.00  0.00           H
ATOM   1032  HW2 SOL   380       1.828  63.411  47.176  1.00  0.00           H
ATOM   1033  OW  SOL   381      67.054  75.174  38.277  1.00  0.00           O
ATOM   1034  HW1 SOL   381      66.326  75.418  37.705  1.00  0.00           H
ATOM   1035  HW2 SOL   381      67.836  75.316  37.744  1.00  0.00           H
ATOM   1036  OW  SOL   382      32.876  11.993  59.747  1.00  0.00           O
ATOM   1037  HW1 SOL   382      33.045  11.694  60.641  1.00  0.00           H
ATOM   1038  HW2 SOL   382      31.964  12.284  59.759  1.00  0.00           H
ATOM   1039  OW  SOL   383      13.228  44.079 155.389  1.00  0.00           O
ATOM   1040  HW1 SOL   383      12.725  44.819 155.048  1.00  0.00           H
ATOM   1041  HW2 SOL   383      12.795  43.854 156.213  1.00  0.00           H
ATOM   1042  OW  SOL   384       5.889  31.493  25.092  1.00  0.00           O
ATOM   1043  HW1 SOL   384       6.168  31.235  25.970  1.00  0.00           H
ATOM   1044  HW2 SOL   384       5.204  30.864  24.863  1.00  0.00           H
ATOM   1045  OW  SOL   385     100.661  30.122  48.815  1.00  0.00           O
ATOM   1046  HW1 SOL   385     100.756  29.827  47.909  1.00  0.00           H
ATOM   1047  HW2 SOL   385     100.857  31.058  48.784  1.00  0.00           H
ATOM   1048  OW  SOL   386      41.296  46.471  41.127  1.00  0.00           O
ATOM   1049  HW1 SOL   386      40.699  46.999  40.596  1.00  0.00           H
ATOM   1050  HW2 SOL   386      41.947  47.095  41.448  1.00  0.00           H
ATOM   1051  OW  SOL   387      23.181  75.078 108.973  1.00  0.00           O
ATOM   1052  HW1 SOL   387      23.328  74.644 109.813  1.00  0.00           H
ATOM   1053  HW2 SOL   387      23.702  75.880 109.023  1.00  0.00           H
ATOM   1054  OW  SOL   388      12.294  12.551  44.114  1.00  0.00           O
ATOM   1055  HW1 SOL   388      11.885  12.291  44.939  1.00  0.00           H
ATOM   1056  HW2 SOL   388      11.565  12.628  43.499  1.00  0.00           H
ATOM   1057  OW  SOL   389       3.015  94.932  41.749  1.00  0.00           O
ATOM   1058  HW1 SOL   389       2.262  94.342  41.727  1.00  0.00           H
ATOM   1059  HW2 SOL   389       3.352  94.859  42.642  1.00  0.00           H
ATOM   1060  OW  SOL   390      94.380  65.453 121.504  1.00  0.00           O
ATOM   1061  HW1 SOL   390      93.970  65.521 122.366  1.00  0.00           H
ATOM   1062  HW2 SOL   390      93.792  65.932 120.919  1.00  0.00           H
ATOM   1063  OW  SOL   391      57.724  56.236 147.912  1.00  0.00           O
ATOM   1064  HW1 SOL   391      56.964  56.424 148.463  1.00  0.00           H
ATOM   1065  HW2 SOL   391      57.369  56.180 147.025  1.00  0.00           H
ATOM   1066  OW  SOL   392      19.190  55.837  54.939  1.00  0.00           O
ATOM   1067  HW1 SOL   392      18.938  54.922  54.817  1.00  0.00           H
ATOM   1068  HW2 SOL   392      18.960  56.031  55.847  1.00  0.00           H
ATOM   1069  OW  SOL   393      82.630  63.755  36.340  1.00  0.00           O
ATOM   1070  HW1 SOL   393      83.265  63.223  35.861  1.00  0.00           H
ATOM   1071  HW2 SOL   393      82.874  63.649  37.260  1.00  0.00           H
ATOM   1072  OW  SOL   394      52.854  43.694   9.145  1.00  0.00           O
ATOM   1073  HW1 SOL   394      52.147  44.278   9.422  1.00  0.00           H
ATOM   1074  HW2 SOL   394      53.325  44.189   8.475  1.00  0.00           H
ATOM   1075  OW  SOL   395      90.330  49.437 122.132  1.00  0.00           O
ATOM   1076  HW1 SOL   395      90.539  49.828 121.284  1.00  0.00           H
ATOM   1077  HW2 SOL   395      90.832  49.952 122.764  1.00  0.00           H
ATOM   1078  OW  SOL   396      52.412  22.463 157.482  1.00  0.00           O
ATOM   1079  HW1 SOL   396      53.334  22.712 157.411  1.00  0.00           H
ATOM   1080  HW2 SOL   396      52.097  22.453 156.579  1.00  0.00           H
ATOM   1081  OW  SOL   397      45.742  87.214  16.458  1.00  0.00           O
ATOM   1082  HW1 SOL   397      45.335  86.400  16.164  1.00  0.00           H
ATOM   1083  HW2 SOL   397      46.239  86.967  17.237  1.00  0.00           H
ATOM   1084  OW  SOL   398      17.775  55.279  46.297  1.00  0.00           O
ATOM   1085  HW1 SOL   398      18.015  56.172  46.050  1.00  0.00           H
ATOM   1086  HW2 SOL   398      16.955  55.375  46.780  1.00  0.00           H
ATOM   1087  OW  SOL   399      48.324  48.743   0.219  1.00  0.00           O
ATOM   1088  HW1 SOL   399      48.646  48.333   1.022  1.00  0.00           H
ATOM   1089  HW2 SOL   399      47.448  48.375   0.097  1.00  0.00           H
ATOM   1090  OW  SOL   400      84.498  74.581 125.200  1.00  0.00           O
ATOM   1091  HW1 SOL   400      83.696  74.299 125.640  1.00  0.00           H
ATOM   1092  HW2 SOL   400      85.164  73.957 125.490  1.00  0.00           H
ATOM   1093  OW  SOL   401      15.256  11.953 137.275  1.00  0.00           O
ATOM   1094  HW1 SOL   401      14.395  11.692 137.600  1.00  0.00           H
ATOM   1095  HW2 SOL   401      15.740  11.131 137.192  1.00  0.00           H
ATOM   1096  OW  SOL   402      19.465  50.993 125.307  1.00  0.00           O
ATOM   1097  HW1 SOL   402      20.397  51.149 125.460  1.00  0.00           H
ATOM   1098  HW2 SOL   402      19.020  51.556 125.940  1.00  0.00           H
ATOM   1099  OW  SOL   403      32.605  92.168  26.656  1.00  0.00           O
ATOM   1100  HW1 SOL   403      33.182  92.585  27.295  1.00  0.00           H
ATOM   1101  HW2 SOL   403      33.022  91.327  26.468  1.00  0.00           H
ATOM   1102  OW  SOL   404      77.657  12.317 122.650  1.00  0.00           O
ATOM   1103  HW1 SOL   404      78.509  12.142 122.249  1.00  0.00           H
ATOM   1104  HW2 SOL   404      77.298  11.450 122.837  1.00  0.00           H
ATOM   1105  OW  SOL   405      55.680  12.989 143.845  1.00  0.00           O
ATOM   1106  HW1 SOL   405      54.756  12.762 143.735  1.00  0.00           H
ATOM   1107  HW2 SOL   405      55.670  13.771 144.398  1.00  0.00           H
ATOM   1108  OW  SOL   406       1.937  63.300  41.673  1.00  0.00           O
ATOM   1109  HW1 SOL   406       2.506  63.095  40.931  1.00  0.00           H
ATOM   1110  HW2 SOL   406       2.390  64.005  42.135  1.00  0.00           H
ATOM   1111  OW  SOL   407      58.200  56.450  51.401  1.00  0.00           O
ATOM   1112  HW1 SOL   407      57.533  56.250  50.744  1.00  0.00           H
ATOM   1113  HW2 SOL   407      57.707  56.791  52.147  1.00  0.00           H
ATOM   1114  OW  SOL   408      10.458   8.721 122.082  1.00  0.00           O
ATOM   1115  HW1 SOL   408      10.858   7.883 121.849  1.00  0.00           H
ATOM   1116  HW2 SOL   408       9.524   8.528 122.159  1.00  0.00           H
ATOM   1117  OW  SOL   409      49.399  44.601 136.848  1.00  0.00           O
ATOM   1118  HW1 SOL   409      48.718  43.979 137.102  1.00  0.00           H
ATOM   1119  HW2 SOL   409      49.898  44.752 137.651  1.00  0.00           H
ATOM   1120  OW  SOL   410      42.861  54.222  24.693  1.00  0.00           O
ATOM   1121  HW1 SOL   410      42.922  53.267  24.700  1.00  0.00           H
ATOM   1122  HW2 SOL   410      43.759  54.521  24.841  1.00  0.00           H
ATOM   1123  OW  SOL   411      15.601  90.158 152.347  1.00  0.00           O
ATOM   1124  HW1 SOL   411      16.296  89.572 152.047  1.00  0.00           H
ATOM   1125  HW2 SOL   411      14.793  89.666 152.204  1.00  0.00           H
ATOM   1126  OW  SOL   412      73.169 101.478  46.078  1.00  0.00           O
ATOM   1127  HW1 SOL   412      72.540 100.991  46.612  1.00  0.00           H
ATOM   1128  HW2 SOL   412      73.738 100.805  45.705  1.00  0.00           H
ATOM   1129  OW  SOL   413       8.697  26.172 107.828  1.00  0.00           O
ATOM   1130  HW1 SOL   413       8.270  25.315 107.849  1.00  0.00           H
ATOM   1131  HW2 SOL   413       8.711  26.410 106.901  1.00  0.00           H
ATOM   1132  OW  SOL   414      38.067   3.052  25.685  1.00  0.00           O
ATOM   1133  HW1 SOL   414      37.309   3.439  26.124  1.00  0.00           H
ATOM   1134  HW2 SOL   414      38.671   2.834  26.395  1.00  0.00           H
ATOM   1135  OW  SOL   415      13.236   7.559  50.034  1.00  0.00           O
ATOM   1136  HW1 SOL   415      12.917   8.325  50.511  1.00  0.00           H
ATOM   1137  HW2 SOL   415      14.072   7.349  50.451  1.00  0.00           H
ATOM   1138  OW  SOL   416      83.871  99.954  24.450  1.00  0.00           O
ATOM   1139  HW1 SOL   416      83.325 100.628  24.043  1.00  0.00           H
ATOM   1140  HW2 SOL   416      83.773  99.191  23.881  1.00  0.00           H
ATOM   1141  OW  SOL   417      72.351  64.173 127.156  1.00  0.00           O
ATOM   1142  HW1 SOL   417      72.328  63.259 127.441  1.00  0.00           H
ATOM   1143  HW2 SOL   417      71.438  64.460 127.199  1.00  0.00           H
ATOM   1144  OW  SOL   418      39.471 103.047  24.543  1.00  0.00           O
ATOM   1145  HW1 SOL   418      38.843 103.326  23.876  1.00  0.00           H
ATOM   1146  HW2 SOL   418      39.830 103.863  24.891  1.00  0.00           H
ATOM   1147  OW  SOL   419      13.111  19.726 106.346  1.00  0.00           O
ATOM   1148  HW1 SOL   419      12.347  19.410 105.863  1.00  0.00           H
ATOM   1149  HW2 SOL   419      13.155  19.164 107.120  1.00  0.00           H
ATOM   1150  OW  SOL   420      67.535   2.437 124.933  1.00  0.00           O
ATOM   1151  HW1 SOL   420      67.558   1.593 125.384  1.00  0.00           H
ATOM   1152  HW2 SOL   420      67.062   3.016 125.531  1.00  0.00           H
ATOM   1153  OW  SOL   421       7.326  86.810 117.500  1.00  0.00           O
ATOM   1154  HW1 SOL   421       7.509  86.005 117.985  1.00  0.00           H
ATOM   1155  HW2 SOL   421       6.574  86.593 116.949  1.00  0.00           H
ATOM   1156  OW  SOL   422      38.598  39.956  46.076  1.00  0.00           O
ATOM   1157  HW1 SOL   422      38.150  40.758  46.347  1.00  0.00           H
ATOM   1158  HW2 SOL   422      38.151  39.258  46.554  1.00  0.00           H
ATOM   1159  OW  SOL   423      13.833  40.282 151.631  1.00  0.00           O
ATOM   1160  HW1 SOL   423      13.130  40.552 151.040  1.00  0.00           H
ATOM   1161  HW2 SOL   423      14.461  41.004 151.604  1.00  0.00           H
ATOM   1162  OW  SOL   424       3.769  33.228 127.380  1.00  0.00           O
ATOM   1163  HW1 SOL   424       3.143  33.823 126.966  1.00  0.00           H
ATOM   1164  HW2 SOL   424       3.237  32.696 127.973  1.00  0.00           H
ATOM   1165  OW  SOL   425       7.060  35.695   5.676  1.00  0.00           O
ATOM   1166  HW1 SOL   425       6.513  36.448   5.898  1.00  0.00           H
ATOM   1167  HW2 SOL   425       6.640  35.312   4.905  1.00  0.00           H
ATOM   1168  OW  SOL   426      88.861  57.787  32.688  1.00  0.00           O
ATOM   1169  HW1 SOL   426      89.564  57.254  33.059  1.00  0.00           H
ATOM   1170  HW2 SOL   426      88.098  57.209  32.683  1.00  0.00           H
ATOM   1171  OW  SOL   427      49.303  14.070 114.257  1.00  0.00           O
ATOM   1172  HW1 SOL   427      49.276  13.631 113.407  1.00  0.00           H
ATOM   1173  HW2 SOL   427      49.879  14.822 114.121  1.00  0.00           H
ATOM   1174  OW  SOL   428      26.882   9.838   5.990  1.00  0.00           O
ATOM   1175  HW1 SOL   428      27.679   9.998   5.483  1.00  0.00           H
ATOM   1176  HW2 SOL   428      26.560  10.711   6.213  1.00  0.00           H
ATOM   1177  OW  SOL   429       9.343   4.132  46.238  1.00  0.00           O
ATOM   1178  HW1 SOL   429       9.597   4.733  46.939  1.00  0.00           H
ATOM   1179  HW2 SOL   429       9.755   3.301  46.475  1.00  0.00           H
ATOM   1180  OW  SOL   430      87.728  56.109  40.741  1.00  0.00           O
ATOM   1181  HW1 SOL   430      88.161  55.426  41.253  1.00  0.00           H
ATOM   1182  HW2 SOL   430      87.228  56.611  41.385  1.00  0.00           H
ATOM   1183  OW  SOL   431      25.989  11.018 147.692  1.00  0.00           O
ATOM   1184  HW1 SOL   431      26.243  11.930 147.838  1.00  0.00           H
ATOM   1185  HW2 SOL   431      25.036  11.044 147.612  1.00  0.00           H
ATOM   1186  OW  SOL   432      10.809  74.369  37.561  1.00  0.00           O
ATOM   1187  HW1 SOL   432      11.297  75.175  37.390  1.00  0.00           H
ATOM   1188  HW2 SOL   432      10.431  74.498  38.431  1.00  0.00           H
ATOM   1189  OW  SOL   433      84.514  67.666  15.402  1.00  0.00           O
ATOM   1190  HW1 SOL   433      83.636  67.292  15.331  1.00  0.00           H
ATOM   1191  HW2 SOL   433      84.947  67.137  16.072  1.00  0.00           H
ATOM   1192  OW  SOL   434       1.381  25.508  32.163  1.00  0.00           O
ATOM   1193  HW1 SOL   434       1.403  26.428  32.425  1.00  0.00           H
ATOM   1194  HW2 SOL   434       0.696  25.465  31.495  1.00  0.00           H
ATOM   1195  OW  SOL   435      61.546  78.163  20.685  1.00  0.00           O
ATOM   1196  HW1 SOL   435      61.395  77.975  21.611  1.00  0.00           H
ATOM   1197  HW2 SOL   435      62.339  77.672  20.467  1.00  0.00           H
ATOM   1198  OW  SOL   436      23.018  25.218  20.803  1.00  0.00           O
ATOM   1199  HW1 SOL   436      23.593  25.283  20.041  1.00  0.00           H
ATOM   1200  HW2 SOL   436      23.181  26.021  21.297  1.00  0.00           H
ATOM   1201  OW  SOL   437      16.113  63.787 131.579  1.00  0.00           O
ATOM   1202  HW1 SOL   437      16.090  62.865 131.322  1.00  0.00           H
ATOM   1203  HW2 SOL   437      16.303  64.258 130.768  1.00  0.00           H
ATOM   1204  OW  SOL   438      60.633  31.892  18.979  1.00  0.00           O
ATOM   1205  HW1 SOL   438      60.332  32.587  19.564  1.00  0.00           H
ATOM   1206  HW2 SOL   438      61.477  31.622  19.340  1.00  0.00           H
ATOM   1207  OW  SOL   439      17.895 102.303 139.657  1.00  0.00           O
ATOM   1208  HW1 SOL   439      17.769 101.513 140.182  1.00  0.00           H
ATOM   1209  HW2 SOL   439      18.634 102.750 140.069  1.00  0.00           H
ATOM   1210  OW  SOL   440      83.261  68.864  35.357  1.00  0.00           O
ATOM   1211  HW1 SOL   440      82.581  68.694  36.009  1.00  0.00           H
ATOM   1212  HW2 SOL   440      83.076  68.245  34.651  1.00  0.00           H
ATOM   1213  OW  SOL   441      10.355  64.714 156.612  1.00  0.00           O
ATOM   1214  HW1 SOL   441      11.284  64.927 156.518  1.00  0.00           H
ATOM   1215  HW2 SOL   441      10.337  63.988 157.235  1.00  0.00           H
ATOM   1216  OW  SOL   442      90.258  95.858 146.653  1.00  0.00           O
ATOM   1217  HW1 SOL   442      90.951  96.168 146.069  1.00  0.00           H
ATOM   1218  HW2 SOL   442      90.439  96.287 147.489  1.00  0.00           H
ATOM   1219  OW  SOL   443      42.086  96.160  21.225  1.00  0.00           O
ATOM   1220  HW1 SOL   443      42.707  95.449  21.066  1.00  0.00           H
ATOM   1221  HW2 SOL   443      41.248  95.823  20.906  1.00  0.00           H
ATOM   1222  OW  SOL   444      84.829  92.819 106.053  1.00  0.00           O
ATOM   1223  HW1 SOL   444      85.462  93.344 105.564  1.00  0.00           H
ATOM   1224  HW2 SOL   444      85.346  92.103 106.422  1.00  0.00           H
ATOM   1225  OW  SOL   445      52.462  63.821  27.495  1.00  0.00           O
ATOM   1226  HW1 SOL   445      52.791  63.069  27.988  1.00  0.00           H
ATOM   1227  HW2 SOL   445      51.712  64.131  28.003  1.00  0.00           H
ATOM   1228  OW  SOL   446      78.856  73.464 133.254  1.00  0.00           O
ATOM   1229  HW1 SOL   446      79.024  72.602 133.636  1.00  0.00           H
ATOM   1230  HW2 SOL   446      78.818  74.056 134.006  1.00  0.00           H
ATOM   1231  OW  SOL   447       0.532  52.229 120.792  1.00  0.00           O
ATOM   1232  HW1 SOL   447      -0.332  52.641 120.821  1.00  0.00           H
ATOM   1233  HW2 SOL   447       0.704  51.969 121.696  1.00  0.00           H
ATOM   1234  OW  SOL   448      17.981  35.991 125.263  1.00  0.00           O
ATOM   1235  HW1 SOL   448      18.510  36.758 125.484  1.00  0.00           H
ATOM   1236  HW2 SOL   448      17.684  35.654 126.108  1.00  0.00           H
ATOM   1237  OW  SOL   449      26.286  24.892   8.623  1.00  0.00           O
ATOM   1238  HW1 SOL   449      27.142  24.659   8.263  1.00  0.00           H
ATOM   1239  HW2 SOL   449      25.938  25.543   8.014  1.00  0.00           H
ATOM   1240  OW  SOL   450      29.274 106.185  24.720  1.00  0.00           O
ATOM   1241  HW1 SOL   450      29.610 105.390  24.306  1.00  0.00           H
ATOM   1242  HW2 SOL   450      29.974 106.461  25.313  1.00  0.00           H
ATOM   1243  OW  SOL   451      70.616  42.884 103.997  1.00  0.00           O
ATOM   1244  HW1 SOL   451      70.014  42.925 103.254  1.00  0.00           H
ATOM   1245  HW2 SOL   451      70.606  41.965 104.264  1.00  0.00           H
ATOM   1246  OW  SOL   452      29.269  28.748  27.866  1.00  0.00           O
ATOM   1247  HW1 SOL   452      29.117  28.070  27.207  1.00  0.00           H
ATOM   1248  HW2 SOL   452      29.619  28.274  28.620  1.00  0.00           H
ATOM   1249  OW  SOL   453      90.612  85.913  49.500  1.00  0.00           O
ATOM   1250  HW1 SOL   453      90.419  85.737  48.580  1.00  0.00           H
ATOM   1251  HW2 SOL   453      91.537  85.688  49.599  1.00  0.00           H
ATOM   1252  OW  SOL   454      39.793  12.108   5.045  1.00  0.00           O
ATOM   1253  HW1 SOL   454      40.247  12.876   4.698  1.00  0.00           H
ATOM   1254  HW2 SOL   454      39.019  12.463   5.481  1.00  0.00           H
ATOM   1255  OW  SOL   455      66.050  17.756 153.525  1.00  0.00           O
ATOM   1256  HW1 SOL   455      65.591  18.244 154.208  1.00  0.00           H
ATOM   1257  HW2 SOL   455      66.851  18.256 153.369  1.00  0.00           H
ATOM   1258  OW  SOL   456       2.564   8.980  42.615  1.00  0.00           O
ATOM   1259  HW1 SOL   456       1.960   8.428  43.111  1.00  0.00           H
ATOM   1260  HW2 SOL   456       2.294   8.872  41.703  1.00  0.00           H
ATOM   1261  OW  SOL   457      39.616  28.458  11.252  1.00  0.00           O
ATOM   1262  HW1 SOL   457      38.923  28.550  11.905  1.00  0.00           H
ATOM   1263  HW2 SOL   457      40.300  27.958  11.696  1.00  0.00           H
ATOM   1264  OW  SOL   458      82.749  43.549 137.095  1.00  0.00           O
ATOM   1265  HW1 SOL   458      82.765  44.496 136.958  1.00  0.00           H
ATOM   1266  HW2 SOL   458      83.313  43.406 137.855  1.00  0.00           H
ATOM   1267  OW  SOL   459      84.533  21.877  35.958  1.00  0.00           O
ATOM   1268  HW1 SOL   459      84.867  21.028  35.666  1.00  0.00           H
ATOM   1269  HW2 SOL   459      84.436  21.784  36.905  1.00  0.00           H
ATOM   1270  OW  SOL   460      24.027  80.773 147.086  1.00  0.00           O
ATOM   1271  HW1 SOL   460      24.394  80.308 146.333  1.00  0.00           H
ATOM   1272  HW2 SOL   460      23.136  80.432 147.167  1.00  0.00           H
ATOM   1273  OW  SOL   461      57.683  71.595 153.768  1.00  0.00           O
ATOM   1274  HW1 SOL   461      56.957  71.497 153.152  1.00  0.00           H
ATOM   1275  HW2 SOL   461      58.468  71.441 153.241  1.00  0.00           H
ATOM   1276  OW  SOL   462      83.192  42.180  36.843  1.00  0.00           O
ATOM   1277  HW1 SOL   462      82.437  41.601  36.943  1.00  0.00           H
ATOM   1278  HW2 SOL   462      82.950  42.768  36.127  1.00  0.00           H
ATOM   1279  OW  SOL   463      94.756  34.264 131.734  1.00  0.00           O
ATOM   1280  HW1 SOL   463      94.881  33.388 131.371  1.00  0.00           H
ATOM   1281  HW2 SOL   463      94.196  34.130 132.499  1.00  0.00           H
ATOM   1282  OW  SOL   464      48.185   8.789 145.769  1.00  0.00           O
ATOM   1283  HW1 SOL   464      48.459   8.310 146.551  1.00  0.00           H
ATOM   1284  HW2 SOL   464      48.363   9.706 145.974  1.00  0.00           H
ATOM   1285  OW  SOL   465      96.542  50.202 154.190  1.00  0.00           O
ATOM   1286  HW1 SOL   465      95.744  50.716 154.064  1.00  0.00           H
ATOM   1287  HW2 SOL   465      96.469  49.487 153.557  1.00  0.00           H
ATOM   1288  OW  SOL   466     106.114  81.427  60.802  1.00  0.00           O
ATOM   1289  HW1 SOL   466     106.713  82.053  61.207  1.00  0.00           H
ATOM   1290  HW2 SOL   466     105.469  81.970  60.349  1.00  0.00           H
ATOM   1291  OW  SOL   467     106.333  91.987 106.445  1.00  0.00           O
ATOM   1292  HW1 SOL   467     105.875  91.190 106.178  1.00  0.00           H
ATOM   1293  HW2 SOL   467     106.392  92.509 105.645  1.00  0.00           H
ATOM   1294  OW  SOL   468      42.602  85.269  17.438  1.00  0.00           O
ATOM   1295  HW1 SOL   468      42.511  84.954  18.337  1.00  0.00           H
ATOM   1296  HW2 SOL   468      43.456  84.940  17.155  1.00  0.00           H
ATOM   1297  OW  SOL   469      71.438  38.965  54.737  1.00  0.00           O
ATOM   1298  HW1 SOL   469      70.808  38.534  55.315  1.00  0.00           H
ATOM   1299  HW2 SOL   469      70.924  39.628  54.275  1.00  0.00           H
ATOM   1300  OW  SOL   470      17.330  22.463  12.754  1.00  0.00           O
ATOM   1301  HW1 SOL   470      16.549  22.276  13.275  1.00  0.00           H
ATOM   1302  HW2 SOL   470      17.337  23.416  12.666  1.00  0.00           H
ATOM   1303  OW  SOL   471      87.617   6.515 130.343  1.00  0.00           O
ATOM   1304  HW1 SOL   471      88.099   6.137 129.607  1.00  0.00           H
ATOM   1305  HW2 SOL   471      88.234   6.485 131.074  1.00  0.00           H
ATOM   1306  OW  SOL   472      59.654  61.480 111.568  1.00  0.00           O
ATOM   1307  HW1 SOL   472      60.435  61.938 111.878  1.00  0.00           H
ATOM   1308  HW2 SOL   472      59.064  62.178 111.282  1.00  0.00           H
ATOM   1309  OW  SOL   473      76.780   3.830 107.107  1.00  0.00           O
ATOM   1310  HW1 SOL   473      77.603   3.358 106.978  1.00  0.00           H
ATOM   1311  HW2 SOL   473      76.568   4.184 106.244  1.00  0.00           H
ATOM   1312  OW  SOL   474      98.136  86.375  40.598  1.00  0.00           O
ATOM   1313  HW1 SOL   474      98.534  85.794  41.246  1.00  0.00           H
ATOM   1314  HW2 SOL   474      98.844  86.963  40.335  1.00  0.00           H
ATOM   1315  OW  SOL   475      43.322  60.550 141.437  1.00  0.00           O
ATOM   1316  HW1 SOL   475      43.063  61.158 140.745  1.00  0.00           H
ATOM   1317  HW2 SOL   475      42.707  59.821 141.360  1.00  0.00           H
ATOM   1318  OW  SOL   476      20.460  50.080 146.365  1.00  0.00           O
ATOM   1319  HW1 SOL   476      20.923  50.916 146.305  1.00  0.00           H
ATOM   1320  HW2 SOL   476      21.153  49.430 146.481  1.00  0.00           H
ATOM   1321  OW  SOL   477      57.225  55.637 153.381  1.00  0.00           O
ATOM   1322  HW1 SOL   477      57.724  56.453 153.421  1.00  0.00           H
ATOM   1323  HW2 SOL   477      57.010  55.532 152.454  1.00  0.00           H
ATOM   1324  OW  SOL   478      65.390 100.413  56.652  1.00  0.00           O
ATOM   1325  HW1 SOL   478      66.214 100.260  57.115  1.00  0.00           H
ATOM   1326  HW2 SOL   478      64.741  99.910  57.145  1.00  0.00           H
ATOM   1327  OW  SOL   479      44.111 102.001  18.631  1.00  0.00           O
ATOM   1328  HW1 SOL   479      44.870 102.306  19.129  1.00  0.00           H
ATOM   1329  HW2 SOL   479      43.871 101.171  19.044  1.00  0.00           H
ATOM   1330  OW  SOL   480      12.196  30.460 112.303  1.00  0.00           O
ATOM   1331  HW1 SOL   480      11.465  30.986 111.978  1.00  0.00           H
ATOM   1332  HW2 SOL   480      12.880  31.099 112.504  1.00  0.00           H
ATOM   1333  OW  SOL   481       9.348  31.368  13.434  1.00  0.00           O
ATOM   1334  HW1 SOL   481       9.199  30.528  13.869  1.00  0.00           H
ATOM   1335  HW2 SOL   481       9.968  31.826  14.001  1.00  0.00           H
ATOM   1336  OW  SOL   482      18.375  25.786   2.809  1.00  0.00           O
ATOM   1337  HW1 SOL   482      18.337  24.881   2.500  1.00  0.00           H
ATOM   1338  HW2 SOL   482      17.656  25.855   3.438  1.00  0.00           H
ATOM   1339  OW  SOL   483      18.098  50.122  29.801  1.00  0.00           O
ATOM   1340  HW1 SOL   483      18.250  51.057  29.661  1.00  0.00           H
ATOM   1341  HW2 SOL   483      17.280  50.083  30.296  1.00  0.00           H
ATOM   1342  OW  SOL   484      51.533  52.665  15.510  1.00  0.00           O
ATOM   1343  HW1 SOL   484      50.980  53.446  15.491  1.00  0.00           H
ATOM   1344  HW2 SOL   484      51.031  52.003  15.035  1.00  0.00           H
ATOM   1345  OW  SOL   485      36.052  46.726   7.282  1.00  0.00           O
ATOM   1346  HW1 SOL   485      36.296  47.498   7.793  1.00  0.00           H
ATOM   1347  HW2 SOL   485      35.194  46.941   6.917  1.00  0.00           H
ATOM   1348  OW  SOL   486      45.314  71.017   1.574  1.00  0.00           O
ATOM   1349  HW1 SOL   486      44.449  70.966   1.982  1.00  0.00           H
ATOM   1350  HW2 SOL   486      45.136  71.245   0.661  1.00  0.00           H
ATOM   1351  OW  SOL   487      10.780  84.790  47.049  1.00  0.00           O
ATOM   1352  HW1 SOL   487      11.251  85.107  47.820  1.00  0.00           H
ATOM   1353  HW2 SOL   487      11.468  84.508  46.447  1.00  0.00           H
ATOM   1354  OW  SOL   488      89.385  47.187  51.023  1.00  0.00           O
ATOM   1355  HW1 SOL   488      89.751  47.137  51.906  1.00  0.00           H
ATOM   1356  HW2 SOL   488      90.137  47.063  50.444  1.00  0.00           H
ATOM   1357  OW  SOL   489      20.737  13.502  50.748  1.00  0.00           O
ATOM   1358  HW1 SOL   489      20.819  12.688  50.252  1.00  0.00           H
ATOM   1359  HW2 SOL   489      21.637  13.812  50.852  1.00  0.00           H
ATOM   1360  OW  SOL   490      67.023  74.249 123.226  1.00  0.00           O
ATOM   1361  HW1 SOL   490      66.893  73.466 122.692  1.00  0.00           H
ATOM   1362  HW2 SOL   490      67.184  74.948 122.592  1.00  0.00           H
ATOM   1363  OW  SOL   491      39.232  62.324  22.865  1.00  0.00           O
ATOM   1364  HW1 SOL   491      39.964  62.937  22.803  1.00  0.00           H
ATOM   1365  HW2 SOL   491      39.639  61.484  23.078  1.00  0.00           H
ATOM   1366  OW  SOL   492       9.221  49.214  22.165  1.00  0.00           O
ATOM   1367  HW1 SOL   492       9.699  48.690  21.522  1.00  0.00           H
ATOM   1368  HW2 SOL   492       9.234  48.686  22.963  1.00  0.00           H
ATOM   1369  OW  SOL   493      21.024  73.233  25.590  1.00  0.00           O
ATOM   1370  HW1 SOL   493      20.318  73.555  25.030  1.00  0.00           H
ATOM   1371  HW2 SOL   493      20.583  72.937  26.386  1.00  0.00           H
ATOM   1372  OW  SOL   494      87.998   2.266 131.927  1.00  0.00           O
ATOM   1373  HW1 SOL   494      87.342   1.674 132.296  1.00  0.00           H
ATOM   1374  HW2 SOL   494      87.998   3.021 132.516  1.00  0.00           H
ATOM   1375  OW  SOL   495      24.885  89.814   7.263  1.00  0.00           O
ATOM   1376  HW1 SOL   495      25.212  89.229   7.947  1.00  0.00           H
ATOM   1377  HW2 SOL   495      24.942  89.298   6.459  1.00  0.00           H
ATOM   1378  OW  SOL   496      19.098  56.603 119.089  1.00  0.00           O
ATOM   1379  HW1 SOL   496      19.616  56.457 119.881  1.00  0.00           H
ATOM   1380  HW2 SOL   496      19.746  56.668 118.388  1.00  0.00           H
ATOM   1381  OW  SOL   497      41.588  70.564  10.780  1.00  0.00           O
ATOM   1382  HW1 SOL   497      42.183  70.473  10.035  1.00  0.00           H
ATOM   1383  HW2 SOL   497      41.538  71.508  10.932  1.00  0.00           H
ATOM   1384  OW  SOL   498      97.850 102.759 150.248  1.00  0.00           O
ATOM   1385  HW1 SOL   498      98.596 102.162 150.197  1.00  0.00           H
ATOM   1386  HW2 SOL   498      98.127 103.533 149.758  1.00  0.00           H
ATOM   1387  OW  SOL   499      70.971   2.648 142.927  1.00  0.00           O
ATOM   1388  HW1 SOL   499      70.024   2.544 142.837  1.00  0.00           H
ATOM   1389  HW2 SOL   499      71.291   1.769 143.133  1.00  0.00           H
ATOM   1390  OW  SOL   500      79.936  15.377   8.127  1.00  0.00           O
ATOM   1391  HW1 SOL   500      80.872  15.242   7.981  1.00  0.00           H
ATOM   1392  HW2 SOL   500      79.568  14.494   8.155  1.00  0.00           H
ATOM   1393  OW  SOL   501      36.087  33.992  48.877  1.00  0.00           O
ATOM   1394  HW1 SOL   501      35.146  33.909  48.722  1.00  0.00           H
ATOM   1395  HW2 SOL   501      36.340  33.159  49.275  1.00  0.00           H
ATOM   1396  OW  SOL   502      53.115  53.056 103.158  1.00  0.00           O
ATOM   1397  HW1 SOL   502      52.444  52.501 102.761  1.00  0.00           H
ATOM   1398  HW2 SOL   502      53.648  53.354 102.421  1.00  0.00           H
ATOM   1399  OW  SOL   503      19.591  27.558 147.138  1.00  0.00           O
ATOM   1400  HW1 SOL   503      19.673  27.175 146.264  1.00  0.00           H
ATOM   1401  HW2 SOL   503      20.239  27.091 147.666  1.00  0.00           H
ATOM   1402  OW  SOL   504      69.446  39.061 111.241  1.00  0.00           O
ATOM   1403  HW1 SOL   504      70.132  39.700 111.046  1.00  0.00           H
ATOM   1404  HW2 SOL   504      69.562  38.376 110.583  1.00  0.00           H
ATOM   1405  OW  SOL   505      25.448  54.115 139.086  1.00  0.00           O
ATOM   1406  HW1 SOL   505      24.583  53.710 139.154  1.00  0.00           H
ATOM   1407  HW2 SOL   505      26.046  53.465 139.456  1.00  0.00           H
ATOM   1408  OW  SOL   506      93.790  45.646 154.556  1.00  0.00           O
ATOM   1409  HW1 SOL   506      93.542  44.819 154.969  1.00  0.00           H
ATOM   1410  HW2 SOL   506      93.605  46.311 155.219  1.00  0.00           H
ATOM   1411  OW  SOL   507      15.513  60.658   8.594  1.00  0.00           O
ATOM   1412  HW1 SOL   507      16.460  60.640   8.733  1.00  0.00           H
ATOM   1413  HW2 SOL   507      15.146  60.254   9.380  1.00  0.00           H
ATOM   1414  OW  SOL   508      31.602  57.167   3.238  1.00  0.00           O
ATOM   1415  HW1 SOL   508      31.852  57.007   4.148  1.00  0.00           H
ATOM   1416  HW2 SOL   508      30.649  57.072   3.231  1.00  0.00           H
ATOM   1417  OW  SOL   509      93.411  27.231  14.925  1.00  0.00           O
ATOM   1418  HW1 SOL   509      94.072  27.842  15.250  1.00  0.00           H
ATOM   1419  HW2 SOL   509      93.825  26.807  14.173  1.00  0.00           H
ATOM   1420  OW  SOL   510      70.074  79.143  48.946  1.00  0.00           O
ATOM   1421  HW1 SOL   510      70.782  79.586  48.479  1.00  0.00           H
ATOM   1422  HW2 SOL   510      69.281  79.606  48.676  1.00  0.00           H
ATOM   1423  OW  SOL   511      40.660  64.856 155.953  1.00  0.00           O
ATOM   1424  HW1 SOL   511      40.109  64.173 156.336  1.00  0.00           H
ATOM   1425  HW2 SOL   511      41.339  64.378 155.477  1.00  0.00           H
ATOM   1426  OW  SOL   512      89.452  75.056  21.474  1.00  0.00           O
ATOM   1427  HW1 SOL   512      89.420  75.504  22.319  1.00  0.00           H
ATOM   1428  HW2 SOL   512      88.571  75.161  21.113  1.00  0.00           H
ATOM   1429  OW  SOL   513      94.407  14.014   3.446  1.00  0.00           O
ATOM   1430  HW1 SOL   513      95.128  13.465   3.137  1.00  0.00           H
ATOM   1431  HW2 SOL   513      93.969  14.307   2.646  1.00  0.00           H
ATOM   1432  OW  SOL   514       0.524  24.728   9.607  1.00  0.00           O
ATOM   1433  HW1 SOL   514      -0.353  24.352   9.678  1.00  0.00           H
ATOM   1434  HW2 SOL   514       0.767  24.600   8.690  1.00  0.00           H
ATOM   1435  OW  SOL   515     100.656   4.461 126.335  1.00  0.00           O
ATOM   1436  HW1 SOL   515     101.218   5.225 126.466  1.00  0.00           H
ATOM   1437  HW2 SOL   515     101.131   3.741 126.749  1.00  0.00           H
ATOM   1438  OW  SOL   516      11.354  43.001 147.628  1.00  0.00           O
ATOM   1439  HW1 SOL   516      11.845  42.411 147.056  1.00  0.00           H
ATOM   1440  HW2 SOL   516      10.564  43.215 147.132  1.00  0.00           H
ATOM   1441  OW  SOL   517      15.162 102.467  18.047  1.00  0.00           O
ATOM   1442  HW1 SOL   517      16.039 102.088  18.091  1.00  0.00           H
ATOM   1443  HW2 SOL   517      14.609 101.849  18.524  1.00  0.00           H
ATOM   1444  OW  SOL   518      41.894  37.604  51.329  1.00  0.00           O
ATOM   1445  HW1 SOL   518      40.950  37.702  51.456  1.00  0.00           H
ATOM   1446  HW2 SOL   518      42.065  36.679  51.506  1.00  0.00           H
ATOM   1447  OW  SOL   519      16.529  12.030 152.432  1.00  0.00           O
ATOM   1448  HW1 SOL   519      17.041  12.182 151.638  1.00  0.00           H
ATOM   1449  HW2 SOL   519      15.792  12.637 152.363  1.00  0.00           H
ATOM   1450  OW  SOL   520      29.957  36.335 113.241  1.00  0.00           O
ATOM   1451  HW1 SOL   520      30.850  36.575 112.996  1.00  0.00           H
ATOM   1452  HW2 SOL   520      29.459  36.401 112.426  1.00  0.00           H
ATOM   1453  OW  SOL   521      32.495  53.719  56.521  1.00  0.00           O
ATOM   1454  HW1 SOL   521      32.766  53.354  57.363  1.00  0.00           H
ATOM   1455  HW2 SOL   521      32.251  52.957  55.996  1.00  0.00           H
ATOM   1456  OW  SOL   522      41.059  73.948   4.583  1.00  0.00           O
ATOM   1457  HW1 SOL   522      41.129  74.487   3.794  1.00  0.00           H
ATOM   1458  HW2 SOL   522      41.965  73.763   4.828  1.00  0.00           H
ATOM   1459  OW  SOL   523      63.443  72.360 126.519  1.00  0.00           O
ATOM   1460  HW1 SOL   523      64.111  71.683 126.412  1.00  0.00           H
ATOM   1461  HW2 SOL   523      63.886  73.174 126.279  1.00  0.00           H
ATOM   1462  OW  SOL   524      67.497  64.156 114.293  1.00  0.00           O
ATOM   1463  HW1 SOL   524      67.854  63.870 113.452  1.00  0.00           H
ATOM   1464  HW2 SOL   524      68.245  64.537 114.754  1.00  0.00           H
ATOM   1465  OW  SOL   525      12.227   5.113 142.175  1.00  0.00           O
ATOM   1466  HW1 SOL   525      11.356   5.507 142.222  1.00  0.00           H
ATOM   1467  HW2 SOL   525      12.151   4.443 141.496  1.00  0.00           H
ATOM   1468  OW  SOL   526      66.280   8.996 100.294  1.00  0.00           O
ATOM   1469  HW1 SOL   526      65.595   8.659 100.872  1.00  0.00           H
ATOM   1470  HW2 SOL   526      65.867   9.727  99.834  1.00  0.00           H
ATOM   1471  OW  SOL   527      86.382  45.095  28.717  1.00  0.00           O
ATOM   1472  HW1 SOL   527      85.884  44.392  28.299  1.00  0.00           H
ATOM   1473  HW2 SOL   527      86.285  44.933  29.655  1.00  0.00           H
ATOM   1474  OW  SOL   528       7.242  56.275 147.372  1.00  0.00           O
ATOM   1475  HW1 SOL   528       7.789  57.061 147.381  1.00  0.00           H
ATOM   1476  HW2 SOL   528       6.429  56.543 147.801  1.00  0.00           H
ATOM   1477  OW  SOL   529      77.035 100.507  27.097  1.00  0.00           O
ATOM   1478  HW1 SOL   529      76.733 100.461  26.190  1.00  0.00           H
ATOM   1479  HW2 SOL   529      76.885  99.627  27.444  1.00  0.00           H
ATOM   1480  OW  SOL   530      50.755  61.146  53.744  1.00  0.00           O
ATOM   1481  HW1 SOL   530      51.463  61.255  53.108  1.00  0.00           H
ATOM   1482  HW2 SOL   530      50.036  61.672  53.395  1.00  0.00           H
ATOM   1483  OW  SOL   531      62.065  78.257  23.639  1.00  0.00           O
ATOM   1484  HW1 SOL   531      62.169  77.479  24.187  1.00  0.00           H
ATOM   1485  HW2 SOL   531      62.900  78.719  23.717  1.00  0.00           H
ATOM   1486  OW  SOL   532      18.187  12.285  44.415  1.00  0.00           O
ATOM   1487  HW1 SOL   532      18.503  11.390  44.540  1.00  0.00           H
ATOM   1488  HW2 SOL   532      17.316  12.290  44.811  1.00  0.00           H
ATOM   1489  OW  SOL   533       6.781  70.906  34.269  1.00  0.00           O
ATOM   1490  HW1 SOL   533       6.706  70.932  35.223  1.00  0.00           H
ATOM   1491  HW2 SOL   533       6.034  70.378  33.984  1.00  0.00           H
ATOM   1492  OW  SOL   534       5.842  80.127 142.570  1.00  0.00           O
ATOM   1493  HW1 SOL   534       5.391  79.305 142.377  1.00  0.00           H
ATOM   1494  HW2 SOL   534       5.866  80.168 143.526  1.00  0.00           H
ATOM   1495  OW  SOL   535      21.418  84.273   7.968  1.00  0.00           O
ATOM   1496  HW1 SOL   535      20.607  84.727   8.197  1.00  0.00           H
ATOM   1497  HW2 SOL   535      22.112  84.817   8.341  1.00  0.00           H
ATOM   1498  OW  SOL   536      92.318  59.681 106.679  1.00  0.00           O
ATOM   1499  HW1 SOL   536      91.669  59.382 106.043  1.00  0.00           H
ATOM   1500  HW2 SOL   536      91.831  59.767 107.498  1.00  0.00           H
ATOM   1501  OW  SOL   537      52.239  66.368 138.413  1.00  0.00           O
ATOM   1502  HW1 SOL   537      51.478  66.174 137.865  1.00  0.00           H
ATOM   1503  HW2 SOL   537      52.733  65.548 138.436  1.00  0.00           H
ATOM   1504  OW  SOL   538      46.813  16.177  51.154  1.00  0.00           O
ATOM   1505  HW1 SOL   538      47.426  15.611  51.623  1.00  0.00           H
ATOM   1506  HW2 SOL   538      46.003  15.670  51.109  1.00  0.00           H
ATOM   1507  OW  SOL   539      14.602 101.820  28.140  1.00  0.00           O
ATOM   1508  HW1 SOL   539      13.980 101.207  28.531  1.00  0.00           H
ATOM   1509  HW2 SOL   539      15.310 101.266  27.811  1.00  0.00           H
ATOM   1510  OW  SOL   540      99.688   3.903  46.668  1.00  0.00           O
ATOM   1511  HW1 SOL   540     100.117   3.500  45.913  1.00  0.00           H
ATOM   1512  HW2 SOL   540      99.213   4.650  46.304  1.00  0.00           H
ATOM   1513  OW  SOL   541      81.649  92.696 158.022  1.00  0.00           O
ATOM   1514  HW1 SOL   541      82.156  92.282 158.720  1.00  0.00           H
ATOM   1515  HW2 SOL   541      81.394  91.973 157.449  1.00  0.00           H
ATOM   1516  OW  SOL   542      92.510  51.061  25.615  1.00  0.00           O
ATOM   1517  HW1 SOL   542      91.729  51.120  26.164  1.00  0.00           H
ATOM   1518  HW2 SOL   542      93.238  51.221  26.216  1.00  0.00           H
ATOM   1519  OW  SOL   543      57.332  48.021  42.343  1.00  0.00           O
ATOM   1520  HW1 SOL   543      56.734  47.361  41.991  1.00  0.00           H
ATOM   1521  HW2 SOL   543      58.180  47.807  41.956  1.00  0.00           H
ATOM   1522  OW  SOL   544      60.298  17.476 109.079  1.00  0.00           O
ATOM   1523  HW1 SOL   544      60.830  18.112 108.600  1.00  0.00           H
ATOM   1524  HW2 SOL   544      59.461  17.919 109.219  1.00  0.00           H
ATOM   1525  OW  SOL   545      57.369  28.499 118.800  1.00  0.00           O
ATOM   1526  HW1 SOL   545      57.053  28.391 119.697  1.00  0.00           H
ATOM   1527  HW2 SOL   545      58.318  28.392 118.865  1.00  0.00           H
ATOM   1528  OW  SOL   546      68.600 101.149   3.631  1.00  0.00           O
ATOM   1529  HW1 SOL   546      68.213 101.813   4.200  1.00  0.00           H
ATOM   1530  HW2 SOL   546      69.507 101.077   3.929  1.00  0.00           H
ATOM   1531  OW  SOL   547       5.851  40.093  11.914  1.00  0.00           O
ATOM   1532  HW1 SOL   547       5.110  40.183  11.315  1.00  0.00           H
ATOM   1533  HW2 SOL   547       5.499  40.331  12.771  1.00  0.00           H
ATOM   1534  OW  SOL   548      40.280   9.201  42.014  1.00  0.00           O
ATOM   1535  HW1 SOL   548      39.751   9.585  42.713  1.00  0.00           H
ATOM   1536  HW2 SOL   548      40.033   9.690  41.229  1.00  0.00           H
ATOM   1537  OW  SOL   549      93.271  85.657 129.097  1.00  0.00           O
ATOM   1538  HW1 SOL   549      93.927  86.015 129.695  1.00  0.00           H
ATOM   1539  HW2 SOL   549      92.492  85.534 129.641  1.00  0.00           H
ATOM   1540  OW  SOL   550      69.047  69.507  22.341  1.00  0.00           O
ATOM   1541  HW1 SOL   550      69.094  68.572  22.144  1.00  0.00           H
ATOM   1542  HW2 SOL   550      69.916  69.727  22.675  1.00  0.00           H
ATOM   1543  OW  SOL   551      15.209  79.571  36.116  1.00  0.00           O
ATOM   1544  HW1 SOL   551      15.554  78.730  35.817  1.00  0.00           H
ATOM   1545  HW2 SOL   551      14.335  79.623  35.729  1.00  0.00           H
ATOM   1546  OW  SOL   552      76.914  41.036 146.402  1.00  0.00           O
ATOM   1547  HW1 SOL   552      77.769  41.309 146.069  1.00  0.00           H
ATOM   1548  HW2 SOL   552      76.629  41.762 146.957  1.00  0.00           H
ATOM   1549  OW  SOL   553      54.319  25.248 129.081  1.00  0.00           O
ATOM   1550  HW1 SOL   553      54.739  25.771 128.398  1.00  0.00           H
ATOM   1551  HW2 SOL   553      54.105  24.420 128.651  1.00  0.00           H
ATOM   1552  OW  SOL   554      42.015 105.536 149.801  1.00  0.00           O
ATOM   1553  HW1 SOL   554      41.678 105.080 150.573  1.00  0.00           H
ATOM   1554  HW2 SOL   554      42.801 105.048 149.558  1.00  0.00           H
ATOM   1555  OW  SOL   555      66.592  64.062 139.504  1.00  0.00           O
ATOM   1556  HW1 SOL   555      66.410  64.577 138.717  1.00  0.00           H
ATOM   1557  HW2 SOL   555      67.144  63.343 139.198  1.00  0.00           H
ATOM   1558  OW  SOL   556      94.537  40.481 134.704  1.00  0.00           O
ATOM   1559  HW1 SOL   556      93.951  41.205 134.923  1.00  0.00           H
ATOM   1560  HW2 SOL   556      95.034  40.795 133.948  1.00  0.00           H
ATOM   1561  OW  SOL   557       7.589  62.138  98.145  1.00  0.00           O
ATOM   1562  HW1 SOL   557       7.454  61.202  98.296  1.00  0.00           H
ATOM   1563  HW2 SOL   557       7.210  62.298  97.280  1.00  0.00           H
ATOM   1564  OW  SOL   558      27.787  49.076   5.763  1.00  0.00           O
ATOM   1565  HW1 SOL   558      28.654  48.749   5.520  1.00  0.00           H
ATOM   1566  HW2 SOL   558      27.674  48.804   6.673  1.00  0.00           H
ATOM   1567  OW  SOL   559      77.958  79.816  26.149  1.00  0.00           O
ATOM   1568  HW1 SOL   559      77.233  79.213  25.988  1.00  0.00           H
ATOM   1569  HW2 SOL   559      78.691  79.446  25.657  1.00  0.00           H
ATOM   1570  OW  SOL   560      11.316  30.879 136.932  1.00  0.00           O
ATOM   1571  HW1 SOL   560      11.362  29.929 136.825  1.00  0.00           H
ATOM   1572  HW2 SOL   560      11.088  31.006 137.853  1.00  0.00           H
ATOM   1573  OW  SOL   561      45.082  60.634  37.851  1.00  0.00           O
ATOM   1574  HW1 SOL   561      45.973  60.698  37.506  1.00  0.00           H
ATOM   1575  HW2 SOL   561      44.523  60.911  37.124  1.00  0.00           H
ATOM   1576  OW  SOL   562      86.621  40.957 139.349  1.00  0.00           O
ATOM   1577  HW1 SOL   562      86.284  40.348 140.006  1.00  0.00           H
ATOM   1578  HW2 SOL   562      86.487  41.823 139.733  1.00  0.00           H
ATOM   1579  OW  SOL   563     104.087  71.637  57.149  1.00  0.00           O
ATOM   1580  HW1 SOL   563     104.782  72.279  57.295  1.00  0.00           H
ATOM   1581  HW2 SOL   563     104.362  70.868  57.650  1.00  0.00           H
ATOM   1582  OW  SOL   564      57.017  56.706  53.977  1.00  0.00           O
ATOM   1583  HW1 SOL   564      57.033  56.280  54.834  1.00  0.00           H
ATOM   1584  HW2 SOL   564      57.506  57.519  54.104  1.00  0.00           H
ATOM   1585  OW  SOL   565      51.362  22.444 154.892  1.00  0.00           O
ATOM   1586  HW1 SOL   565      51.728  21.829 154.256  1.00  0.00           H
ATOM   1587  HW2 SOL   565      50.456  22.570 154.610  1.00  0.00           H
ATOM   1588  OW  SOL   566      50.562 106.072   5.558  1.00  0.00           O
ATOM   1589  HW1 SOL   566      50.899 105.188   5.409  1.00  0.00           H
ATOM   1590  HW2 SOL   566      49.672 105.937   5.882  1.00  0.00           H
ATOM   1591  OW  SOL   567      72.808  31.698  37.563  1.00  0.00           O
ATOM   1592  HW1 SOL   567      73.053  32.622  37.511  1.00  0.00           H
ATOM   1593  HW2 SOL   567      73.434  31.252  36.991  1.00  0.00           H
ATOM   1594  OW  SOL   568      20.234  21.157  43.286  1.00  0.00           O
ATOM   1595  HW1 SOL   568      20.558  21.977  42.913  1.00  0.00           H
ATOM   1596  HW2 SOL   568      19.401  21.003  42.839  1.00  0.00           H
ATOM   1597  OW  SOL   569      48.867  45.534  44.188  1.00  0.00           O
ATOM   1598  HW1 SOL   569      48.014  45.488  44.622  1.00  0.00           H
ATOM   1599  HW2 SOL   569      48.813  44.889  43.484  1.00  0.00           H
ATOM   1600  OW  SOL   570      93.700  77.073 160.727  1.00  0.00           O
ATOM   1601  HW1 SOL   570      94.221  77.462 160.024  1.00  0.00           H
ATOM   1602  HW2 SOL   570      93.619  77.769 161.379  1.00  0.00           H
ATOM   1603  OW  SOL   571      55.839  65.687 149.932  1.00  0.00           O
ATOM   1604  HW1 SOL   571      56.750  65.596 150.212  1.00  0.00           H
ATOM   1605  HW2 SOL   571      55.521  64.788 149.852  1.00  0.00           H
ATOM   1606  OW  SOL   572     100.712 103.890 143.036  1.00  0.00           O
ATOM   1607  HW1 SOL   572     100.043 104.426 143.462  1.00  0.00           H
ATOM   1608  HW2 SOL   572     100.991 104.409 142.282  1.00  0.00           H
ATOM   1609  OW  SOL   573      97.924  62.026 149.747  1.00  0.00           O
ATOM   1610  HW1 SOL   573      98.208  61.524 148.983  1.00  0.00           H
ATOM   1611  HW2 SOL   573      97.020  61.750 149.894  1.00  0.00           H
ATOM   1612  OW  SOL   574      94.523  63.181 117.154  1.00  0.00           O
ATOM   1613  HW1 SOL   574      95.099  63.105 117.915  1.00  0.00           H
ATOM   1614  HW2 SOL   574      94.378  64.122 117.055  1.00  0.00           H
ATOM   1615  OW  SOL   575      28.206  58.514  42.800  1.00  0.00           O
ATOM   1616  HW1 SOL   575      27.294  58.547  43.087  1.00  0.00           H
ATOM   1617  HW2 SOL   575      28.185  58.835  41.898  1.00  0.00           H
ATOM   1618  OW  SOL   576      72.422  95.796  34.390  1.00  0.00           O
ATOM   1619  HW1 SOL   576      72.886  94.985  34.598  1.00  0.00           H
ATOM   1620  HW2 SOL   576      71.723  95.527  33.794  1.00  0.00           H
ATOM   1621  OW  SOL   577      72.482  53.882   2.226  1.00  0.00           O
ATOM   1622  HW1 SOL   577      72.288  54.629   1.661  1.00  0.00           H
ATOM   1623  HW2 SOL   577      71.981  53.159   1.848  1.00  0.00           H
ATOM   1624  OW  SOL   578      99.489  74.357  44.760  1.00  0.00           O
ATOM   1625  HW1 SOL   578      98.740  74.117  44.214  1.00  0.00           H
ATOM   1626  HW2 SOL   578      99.360  75.286  44.949  1.00  0.00           H
ATOM   1627  OW  SOL   579      91.267  75.563  11.566  1.00  0.00           O
ATOM   1628  HW1 SOL   579      90.608  74.965  11.215  1.00  0.00           H
ATOM   1629  HW2 SOL   579      91.906  74.993  11.994  1.00  0.00           H
ATOM   1630  OW  SOL   580       8.496  60.784 110.461  1.00  0.00           O
ATOM   1631  HW1 SOL   580       7.920  61.088 111.163  1.00  0.00           H
ATOM   1632  HW2 SOL   580       9.249  61.374 110.496  1.00  0.00           H
ATOM   1633  OW  SOL   581      94.435  64.642  57.933  1.00  0.00           O
ATOM   1634  HW1 SOL   581      94.279  64.299  57.053  1.00  0.00           H
ATOM   1635  HW2 SOL   581      94.109  65.542  57.901  1.00  0.00           H
ATOM   1636  OW  SOL   582      74.486  26.202 147.290  1.00  0.00           O
ATOM   1637  HW1 SOL   582      74.006  26.539 146.534  1.00  0.00           H
ATOM   1638  HW2 SOL   582      73.805  25.931 147.905  1.00  0.00           H
ATOM   1639  OW  SOL   583      57.175  42.772 155.205  1.00  0.00           O
ATOM   1640  HW1 SOL   583      58.085  42.475 155.190  1.00  0.00           H
ATOM   1641  HW2 SOL   583      57.056  43.138 156.082  1.00  0.00           H
ATOM   1642  OW  SOL   584      62.311   8.466 101.493  1.00  0.00           O
ATOM   1643  HW1 SOL   584      61.660   9.169 101.496  1.00  0.00           H
ATOM   1644  HW2 SOL   584      63.014   8.788 102.058  1.00  0.00           H
ATOM   1645  OW  SOL   585      54.163  22.627 137.965  1.00  0.00           O
ATOM   1646  HW1 SOL   585      53.313  22.188 137.938  1.00  0.00           H
ATOM   1647  HW2 SOL   585      54.578  22.399 137.134  1.00  0.00           H
ATOM   1648  OW  SOL   586      77.470  62.754  18.669  1.00  0.00           O
ATOM   1649  HW1 SOL   586      76.799  62.611  18.001  1.00  0.00           H
ATOM   1650  HW2 SOL   586      78.239  62.290  18.339  1.00  0.00           H
ATOM   1651  OW  SOL   587     101.868  71.528 155.345  1.00  0.00           O
ATOM   1652  HW1 SOL   587     101.933  72.464 155.158  1.00  0.00           H
ATOM   1653  HW2 SOL   587     101.342  71.477 156.142  1.00  0.00           H
ATOM   1654  OW  SOL   588      52.929  49.040  17.216  1.00  0.00           O
ATOM   1655  HW1 SOL   588      53.657  49.184  16.612  1.00  0.00           H
ATOM   1656  HW2 SOL   588      53.225  49.417  18.044  1.00  0.00           H
ATOM   1657  OW  SOL   589       6.727  49.003 111.707  1.00  0.00           O
ATOM   1658  HW1 SOL   589       6.000  48.964 112.329  1.00  0.00           H
ATOM   1659  HW2 SOL   589       7.488  49.231 112.241  1.00  0.00           H
ATOM   1660  OW  SOL   590      31.720  90.708 111.647  1.00  0.00           O
ATOM   1661  HW1 SOL   590      31.268  89.968 111.240  1.00  0.00           H
ATOM   1662  HW2 SOL   590      31.440  91.469 111.139  1.00  0.00           H
ATOM   1663  OW  SOL   591      63.323   7.964   1.213  1.00  0.00           O
ATOM   1664  HW1 SOL   591      62.634   8.452   0.763  1.00  0.00           H
ATOM   1665  HW2 SOL   591      63.073   7.991   2.136  1.00  0.00           H
ATOM   1666  OW  SOL   592      68.564  35.983 135.509  1.00  0.00           O
ATOM   1667  HW1 SOL   592      68.211  35.880 136.393  1.00  0.00           H
ATOM   1668  HW2 SOL   592      69.508  36.083 135.638  1.00  0.00           H
ATOM   1669  OW  SOL   593      11.430  47.550 106.032  1.00  0.00           O
ATOM   1670  HW1 SOL   593      11.686  47.342 105.133  1.00  0.00           H
ATOM   1671  HW2 SOL   593      10.637  47.035 106.181  1.00  0.00           H
ATOM   1672  OW  SOL   594      13.064  18.860  11.005  1.00  0.00           O
ATOM   1673  HW1 SOL   594      12.711  19.750  10.993  1.00  0.00           H
ATOM   1674  HW2 SOL   594      13.502  18.787  11.852  1.00  0.00           H
ATOM   1675  OW  SOL   595      57.221  89.288 112.571  1.00  0.00           O
ATOM   1676  HW1 SOL   595      57.368  89.002 111.669  1.00  0.00           H
ATOM   1677  HW2 SOL   595      57.896  88.838 113.079  1.00  0.00           H
ATOM   1678  OW  SOL   596      87.493  38.534  31.800  1.00  0.00           O
ATOM   1679  HW1 SOL   596      88.197  38.358  32.424  1.00  0.00           H
ATOM   1680  HW2 SOL   596      86.914  37.775  31.872  1.00  0.00           H
ATOM   1681  OW  SOL   597      73.832  90.759 122.128  1.00  0.00           O
ATOM   1682  HW1 SOL   597      74.302  90.870 121.302  1.00  0.00           H
ATOM   1683  HW2 SOL   597      72.970  90.431 121.871  1.00  0.00           H
ATOM   1684  OW  SOL   598      83.611  34.760 101.279  1.00  0.00           O
ATOM   1685  HW1 SOL   598      84.527  34.709 101.552  1.00  0.00           H
ATOM   1686  HW2 SOL   598      83.474  33.975 100.748  1.00  0.00           H
ATOM   1687  OW  SOL   599      68.302  16.151 122.197  1.00  0.00           O
ATOM   1688  HW1 SOL   599      67.993  15.908 121.324  1.00  0.00           H
ATOM   1689  HW2 SOL   599      67.910  17.009 122.360  1.00  0.00           H
ATOM   1690  OW  SOL   600     103.751  62.647  15.018  1.00  0.00           O
ATOM   1691  HW1 SOL   600     104.223  63.404  14.670  1.00  0.00           H
ATOM   1692  HW2 SOL   600     103.745  62.784  15.965  1.00  0.00           H
ATOM   1693  OW  SOL   601       0.880   9.479  12.547  1.00  0.00           O
ATOM   1694  HW1 SOL   601       0.020   9.191  12.854  1.00  0.00           H
ATOM   1695  HW2 SOL   601       1.462   8.744  12.737  1.00  0.00           H
ATOM   1696  OW  SOL   602      18.129  59.947 115.354  1.00  0.00           O
ATOM   1697  HW1 SOL   602      17.276  59.557 115.547  1.00  0.00           H
ATOM   1698  HW2 SOL   602      18.731  59.520 115.965  1.00  0.00           H
ATOM   1699  OW  SOL   603      36.662  50.831  35.083  1.00  0.00           O
ATOM   1700  HW1 SOL   603      37.106  51.607  35.428  1.00  0.00           H
ATOM   1701  HW2 SOL   603      35.961  51.180  34.533  1.00  0.00           H
ATOM   1702  OW  SOL   604      37.044  20.374 130.012  1.00  0.00           O
ATOM   1703  HW1 SOL   604      37.781  20.985 129.999  1.00  0.00           H
ATOM   1704  HW2 SOL   604      37.440  19.518 129.850  1.00  0.00           H
ATOM   1705  OW  SOL   605      45.880  18.670 151.691  1.00  0.00           O
ATOM   1706  HW1 SOL   605      46.484  18.166 151.147  1.00  0.00           H
ATOM   1707  HW2 SOL   605      45.935  19.562 151.347  1.00  0.00           H
ATOM   1708  OW  SOL   606      44.721 104.202 123.853  1.00  0.00           O
ATOM   1709  HW1 SOL   606      45.054 104.154 122.957  1.00  0.00           H
ATOM   1710  HW2 SOL   606      44.917 103.343 124.228  1.00  0.00           H
ATOM   1711  OW  SOL   607      96.440  87.943 135.242  1.00  0.00           O
ATOM   1712  HW1 SOL   607      95.583  87.890 135.664  1.00  0.00           H
ATOM   1713  HW2 SOL   607      97.014  88.319 135.909  1.00  0.00           H
ATOM   1714  OW  SOL   608      58.721  97.933 146.381  1.00  0.00           O
ATOM   1715  HW1 SOL   608      58.253  97.551 145.638  1.00  0.00           H
ATOM   1716  HW2 SOL   608      58.095  98.544 146.771  1.00  0.00           H
ATOM   1717  OW  SOL   609       6.257   5.472   7.158  1.00  0.00           O
ATOM   1718  HW1 SOL   609       6.002   5.071   7.989  1.00  0.00           H
ATOM   1719  HW2 SOL   609       7.212   5.404   7.141  1.00  0.00           H
ATOM   1720  OW  SOL   610      70.363   8.536 134.049  1.00  0.00           O
ATOM   1721  HW1 SOL   610      69.845   8.855 134.788  1.00  0.00           H
ATOM   1722  HW2 SOL   610      70.026   9.018 133.294  1.00  0.00           H
ATOM   1723  OW  SOL   611      19.758  62.553 156.774  1.00  0.00           O
ATOM   1724  HW1 SOL   611      19.138  62.309 157.460  1.00  0.00           H
ATOM   1725  HW2 SOL   611      19.331  63.273 156.310  1.00  0.00           H
ATOM   1726  OW  SOL   612      18.589  34.183  17.270  1.00  0.00           O
ATOM   1727  HW1 SOL   612      18.274  35.080  17.382  1.00  0.00           H
ATOM   1728  HW2 SOL   612      17.821  33.694  16.974  1.00  0.00           H
ATOM   1729  OW  SOL   613       7.528  13.194  27.283  1.00  0.00           O
ATOM   1730  HW1 SOL   613       8.120  12.450  27.396  1.00  0.00           H
ATOM   1731  HW2 SOL   613       7.988  13.930  27.687  1.00  0.00           H
ATOM   1732  OW  SOL   614      57.954 101.073  34.820  1.00  0.00           O
ATOM   1733  HW1 SOL   614      58.610 100.510  35.231  1.00  0.00           H
ATOM   1734  HW2 SOL   614      57.524 100.509  34.176  1.00  0.00           H
ATOM   1735  OW  SOL   615      78.434  76.803  45.097  1.00  0.00           O
ATOM   1736  HW1 SOL   615      78.384  77.759  45.087  1.00  0.00           H
ATOM   1737  HW2 SOL   615      77.919  76.529  44.338  1.00  0.00           H
ATOM   1738  OW  SOL   616     105.355  42.946  36.622  1.00  0.00           O
ATOM   1739  HW1 SOL   616     104.415  43.046  36.771  1.00  0.00           H
ATOM   1740  HW2 SOL   616     105.540  43.507  35.869  1.00  0.00           H
ATOM   1741  OW  SOL   617       2.535  86.922   6.284  1.00  0.00           O
ATOM   1742  HW1 SOL   617       2.901  87.689   6.723  1.00  0.00           H
ATOM   1743  HW2 SOL   617       2.780  86.185   6.844  1.00  0.00           H
ATOM   1744  OW  SOL   618      47.495  27.072  23.276  1.00  0.00           O
ATOM   1745  HW1 SOL   618      48.019  27.872  23.235  1.00  0.00           H
ATOM   1746  HW2 SOL   618      46.872  27.231  23.986  1.00  0.00           H
ATOM   1747  OW  SOL   619     103.693  32.674  50.998  1.00  0.00           O
ATOM   1748  HW1 SOL   619     103.445  33.106  50.181  1.00  0.00           H
ATOM   1749  HW2 SOL   619     104.487  33.128  51.279  1.00  0.00           H
ATOM   1750  OW  SOL   620      29.174  69.241 123.184  1.00  0.00           O
ATOM   1751  HW1 SOL   620      30.129  69.203 123.234  1.00  0.00           H
ATOM   1752  HW2 SOL   620      28.883  69.182 124.093  1.00  0.00           H
ATOM   1753  OW  SOL   621      20.543  27.813 114.441  1.00  0.00           O
ATOM   1754  HW1 SOL   621      20.140  27.246 113.783  1.00  0.00           H
ATOM   1755  HW2 SOL   621      20.556  27.283 115.238  1.00  0.00           H
ATOM   1756  OW  SOL   622       4.394  46.915 116.746  1.00  0.00           O
ATOM   1757  HW1 SOL   622       4.542  47.602 117.396  1.00  0.00           H
ATOM   1758  HW2 SOL   622       4.028  46.186 117.247  1.00  0.00           H
ATOM   1759  OW  SOL   623      92.868  38.561  31.224  1.00  0.00           O
ATOM   1760  HW1 SOL   623      91.987  38.290  31.483  1.00  0.00           H
ATOM   1761  HW2 SOL   623      93.196  37.836  30.692  1.00  0.00           H
ATOM   1762  OW  SOL   624      97.343   6.909  22.889  1.00  0.00           O
ATOM   1763  HW1 SOL   624      96.903   6.560  22.114  1.00  0.00           H
ATOM   1764  HW2 SOL   624      96.983   6.404  23.618  1.00  0.00           H
ATOM   1765  OW  SOL   625      83.950  13.209 145.790  1.00  0.00           O
ATOM   1766  HW1 SOL   625      84.749  13.736 145.784  1.00  0.00           H
ATOM   1767  HW2 SOL   625      84.193  12.409 146.255  1.00  0.00           H
ATOM   1768  OW  SOL   626      86.931 104.743  26.923  1.00  0.00           O
ATOM   1769  HW1 SOL   626      86.553 103.938  27.279  1.00  0.00           H
ATOM   1770  HW2 SOL   626      86.801 104.672  25.978  1.00  0.00           H
ATOM   1771  OW  SOL   627      82.387  70.576 118.675  1.00  0.00           O
ATOM   1772  HW1 SOL   627      82.807  69.962 119.277  1.00  0.00           H
ATOM   1773  HW2 SOL   627      83.049  71.248 118.516  1.00  0.00           H
ATOM   1774  OW  SOL   628      39.630  20.606  41.320  1.00  0.00           O
ATOM   1775  HW1 SOL   628      39.528  21.518  41.047  1.00  0.00           H
ATOM   1776  HW2 SOL   628      38.969  20.129  40.819  1.00  0.00           H
ATOM   1777  OW  SOL   629      83.422  24.356 113.376  1.00  0.00           O
ATOM   1778  HW1 SOL   629      83.783  25.242 113.342  1.00  0.00           H
ATOM   1779  HW2 SOL   629      82.691  24.371 112.759  1.00  0.00           H
ATOM   1780  OW  SOL   630      68.652  69.088  56.722  1.00  0.00           O
ATOM   1781  HW1 SOL   630      67.896  68.722  56.264  1.00  0.00           H
ATOM   1782  HW2 SOL   630      69.103  68.327  57.088  1.00  0.00           H
ATOM   1783  OW  SOL   631      84.440  70.920 140.832  1.00  0.00           O
ATOM   1784  HW1 SOL   631      84.758  71.473 140.118  1.00  0.00           H
ATOM   1785  HW2 SOL   631      84.159  71.537 141.507  1.00  0.00           H
ATOM   1786  OW  SOL   632      57.225  35.260  40.280  1.00  0.00           O
ATOM   1787  HW1 SOL   632      57.148  36.191  40.490  1.00  0.00           H
ATOM   1788  HW2 SOL   632      56.723  35.154  39.472  1.00  0.00           H
ATOM   1789  OW  SOL   633      39.991  37.927 133.993  1.00  0.00           O
ATOM   1790  HW1 SOL   633      40.230  38.027 134.915  1.00  0.00           H
ATOM   1791  HW2 SOL   633      39.739  37.007 133.909  1.00  0.00           H
ATOM   1792  OW  SOL   634     105.197  20.841  44.411  1.00  0.00           O
ATOM   1793  HW1 SOL   634     104.864  21.059  45.282  1.00  0.00           H
ATOM   1794  HW2 SOL   634     104.545  20.243  44.048  1.00  0.00           H
ATOM   1795  OW  SOL   635      59.195  56.287  15.422  1.00  0.00           O
ATOM   1796  HW1 SOL   635      60.148  56.312  15.328  1.00  0.00           H
ATOM   1797  HW2 SOL   635      58.991  55.360  15.547  1.00  0.00           H
ATOM   1798  OW  SOL   636      76.033  46.244 138.517  1.00  0.00           O
ATOM   1799  HW1 SOL   636      75.761  45.703 139.258  1.00  0.00           H
ATOM   1800  HW2 SOL   636      76.538  46.955 138.911  1.00  0.00           H
ATOM   1801  OW  SOL   637      76.344  34.085  38.059  1.00  0.00           O
ATOM   1802  HW1 SOL   637      75.398  34.203  37.971  1.00  0.00           H
ATOM   1803  HW2 SOL   637      76.465  33.777  38.957  1.00  0.00           H
ATOM   1804  OW  SOL   638      36.296  43.427 133.268  1.00  0.00           O
ATOM   1805  HW1 SOL   638      36.566  44.104 133.888  1.00  0.00           H
ATOM   1806  HW2 SOL   638      35.950  42.722 133.816  1.00  0.00           H
ATOM   1807  OW  SOL   639      26.746  34.246  18.671  1.00  0.00           O
ATOM   1808  HW1 SOL   639      26.065  33.642  18.374  1.00  0.00           H
ATOM   1809  HW2 SOL   639      26.465  35.102  18.348  1.00  0.00           H
ATOM   1810  OW  SOL   640      36.713  87.878 110.552  1.00  0.00           O
ATOM   1811  HW1 SOL   640      36.927  87.903 109.619  1.00  0.00           H
ATOM   1812  HW2 SOL   640      36.078  88.584 110.671  1.00  0.00           H
ATOM   1813  OW  SOL   641      37.663  67.506 113.221  1.00  0.00           O
ATOM   1814  HW1 SOL   641      36.923  67.910 112.767  1.00  0.00           H
ATOM   1815  HW2 SOL   641      38.317  67.366 112.536  1.00  0.00           H
ATOM   1816  OW  SOL   642      52.196  77.912 133.566  1.00  0.00           O
ATOM   1817  HW1 SOL   642      51.977  77.300 132.863  1.00  0.00           H
ATOM   1818  HW2 SOL   642      53.103  78.163 133.391  1.00  0.00           H
ATOM   1819  OW  SOL   643      16.665  17.670 158.236  1.00  0.00           O
ATOM   1820  HW1 SOL   643      16.212  17.660 157.393  1.00  0.00           H
ATOM   1821  HW2 SOL   643      16.124  17.122 158.806  1.00  0.00           H
ATOM   1822  OW  SOL   644      87.920  76.683 118.018  1.00  0.00           O
ATOM   1823  HW1 SOL   644      88.804  76.605 117.661  1.00  0.00           H
ATOM   1824  HW2 SOL   644      87.859  77.591 118.313  1.00  0.00           H
ATOM   1825  OW  SOL   645      59.465  61.630  40.826  1.00  0.00           O
ATOM   1826  HW1 SOL   645      59.372  61.173  39.991  1.00  0.00           H
ATOM   1827  HW2 SOL   645      60.011  62.391  40.625  1.00  0.00           H
ATOM   1828  OW  SOL   646      19.680  81.932 108.073  1.00  0.00           O
ATOM   1829  HW1 SOL   646      20.133  82.171 107.264  1.00  0.00           H
ATOM   1830  HW2 SOL   646      20.230  81.253 108.464  1.00  0.00           H
ATOM   1831  OW  SOL   647      58.688  43.594 123.478  1.00  0.00           O
ATOM   1832  HW1 SOL   647      59.415  42.981 123.589  1.00  0.00           H
ATOM   1833  HW2 SOL   647      57.959  43.190 123.948  1.00  0.00           H
ATOM   1834  OW  SOL   648       4.608  67.080 104.829  1.00  0.00           O
ATOM   1835  HW1 SOL   648       3.679  66.857 104.885  1.00  0.00           H
ATOM   1836  HW2 SOL   648       4.991  66.380 104.300  1.00  0.00           H
ATOM   1837  OW  SOL   649       6.682  94.709  54.499  1.00  0.00           O
ATOM   1838  HW1 SOL   649       7.007  94.357  55.328  1.00  0.00           H
ATOM   1839  HW2 SOL   649       6.256  95.532  54.738  1.00  0.00           H
ATOM   1840  OW  SOL   650      45.933  99.774  72.866  1.00  0.00           O
ATOM   1841  HW1 SOL   650      46.259  99.822  73.765  1.00  0.00           H
ATOM   1842  HW2 SOL   650      45.069  99.371  72.945  1.00  0.00           H
ATOM   1843  OW  SOL   651      52.531  73.671 114.485  1.00  0.00           O
ATOM   1844  HW1 SOL   651      53.033  74.375 114.074  1.00  0.00           H
ATOM   1845  HW2 SOL   651      52.907  72.867 114.126  1.00  0.00           H
ATOM   1846  OW  SOL   652      92.253  70.608  15.586  1.00  0.00           O
ATOM   1847  HW1 SOL   652      92.506  71.471  15.260  1.00  0.00           H
ATOM   1848  HW2 SOL   652      91.553  70.785  16.215  1.00  0.00           H
ATOM   1849  OW  SOL   653      96.548  13.769  57.604  1.00  0.00           O
ATOM   1850  HW1 SOL   653      97.197  13.813  56.902  1.00  0.00           H
ATOM   1851  HW2 SOL   653      96.876  13.088  58.192  1.00  0.00           H
ATOM   1852  OW  SOL   654      97.231  71.157 114.703  1.00  0.00           O
ATOM   1853  HW1 SOL   654      97.968  71.314 114.112  1.00  0.00           H
ATOM   1854  HW2 SOL   654      97.211  70.206 114.812  1.00  0.00           H
ATOM   1855  OW  SOL   655     104.990  30.738 107.187  1.00  0.00           O
ATOM   1856  HW1 SOL   655     104.542  29.902 107.061  1.00  0.00           H
ATOM   1857  HW2 SOL   655     105.555  30.826 106.419  1.00  0.00           H
ATOM   1858  OW  SOL   656      65.098   2.528   8.341  1.00  0.00           O
ATOM   1859  HW1 SOL   656      64.649   3.365   8.223  1.00  0.00           H
ATOM   1860  HW2 SOL   656      64.421   1.869   8.186  1.00  0.00           H
ATOM   1861  OW  SOL   657       0.421  64.923  50.450  1.00  0.00           O
ATOM   1862  HW1 SOL   657       0.575  65.225  49.554  1.00  0.00           H
ATOM   1863  HW2 SOL   657      -0.291  65.477  50.770  1.00  0.00           H
ATOM   1864  OW  SOL   658      75.796 100.125   9.060  1.00  0.00           O
ATOM   1865  HW1 SOL   658      76.531 100.736   9.011  1.00  0.00           H
ATOM   1866  HW2 SOL   658      75.432 100.116   8.174  1.00  0.00           H
ATOM   1867  OW  SOL   659      75.892  93.738 153.488  1.00  0.00           O
ATOM   1868  HW1 SOL   659      75.317  93.155 153.985  1.00  0.00           H
ATOM   1869  HW2 SOL   659      75.789  94.592 153.909  1.00  0.00           H
ATOM   1870  OW  SOL   660      53.399  15.738  48.676  1.00  0.00           O
ATOM   1871  HW1 SOL   660      53.162  16.605  49.006  1.00  0.00           H
ATOM   1872  HW2 SOL   660      53.898  15.914  47.877  1.00  0.00           H
ATOM   1873  OW  SOL   661      27.266  31.983 148.082  1.00  0.00           O
ATOM   1874  HW1 SOL   661      27.176  32.861 147.711  1.00  0.00           H
ATOM   1875  HW2 SOL   661      26.380  31.622 148.064  1.00  0.00           H
ATOM   1876  OW  SOL   662      46.296  28.062  14.126  1.00  0.00           O
ATOM   1877  HW1 SOL   662      46.551  27.914  15.037  1.00  0.00           H
ATOM   1878  HW2 SOL   662      46.656  27.313  13.651  1.00  0.00           H
ATOM   1879  OW  SOL   663      49.912  44.647  23.314  1.00  0.00           O
ATOM   1880  HW1 SOL   663      49.116  44.120  23.387  1.00  0.00           H
ATOM   1881  HW2 SOL   663      49.687  45.479  23.730  1.00  0.00           H
ATOM   1882  OW  SOL   664      33.657   0.691 130.800  1.00  0.00           O
ATOM   1883  HW1 SOL   664      33.470   0.861 129.877  1.00  0.00           H
ATOM   1884  HW2 SOL   664      33.248   1.420 131.266  1.00  0.00           H
ATOM   1885  OW  SOL   665      26.712  52.442  57.551  1.00  0.00           O
ATOM   1886  HW1 SOL   665      26.962  53.170  58.119  1.00  0.00           H
ATOM   1887  HW2 SOL   665      27.237  51.704  57.860  1.00  0.00           H
ATOM   1888  OW  SOL   666      93.983  29.425 106.306  1.00  0.00           O
ATOM   1889  HW1 SOL   666      93.500  29.013 107.022  1.00  0.00           H
ATOM   1890  HW2 SOL   666      94.863  29.562 106.657  1.00  0.00           H
ATOM   1891  OW  SOL   667      77.032  29.938  56.249  1.00  0.00           O
ATOM   1892  HW1 SOL   667      76.846  30.877  56.249  1.00  0.00           H
ATOM   1893  HW2 SOL   667      76.621  29.611  57.049  1.00  0.00           H
ATOM   1894  OW  SOL   668      34.947  71.775  21.600  1.00  0.00           O
ATOM   1895  HW1 SOL   668      35.054  72.407  22.311  1.00  0.00           H
ATOM   1896  HW2 SOL   668      34.029  71.510  21.652  1.00  0.00           H
ATOM   1897  OW  SOL   669       4.469  76.633 125.463  1.00  0.00           O
ATOM   1898  HW1 SOL   669       4.725  77.206 126.186  1.00  0.00           H
ATOM   1899  HW2 SOL   669       4.018  75.901 125.885  1.00  0.00           H
ATOM   1900  OW  SOL   670      33.247  96.096  20.673  1.00  0.00           O
ATOM   1901  HW1 SOL   670      32.430  96.585  20.773  1.00  0.00           H
ATOM   1902  HW2 SOL   670      33.330  95.600  21.487  1.00  0.00           H
ATOM   1903  OW  SOL   671      13.452   4.602 135.833  1.00  0.00           O
ATOM   1904  HW1 SOL   671      13.942   3.780 135.863  1.00  0.00           H
ATOM   1905  HW2 SOL   671      12.984   4.572 134.999  1.00  0.00           H
ATOM   1906  OW  SOL   672      86.929  73.314 120.145  1.00  0.00           O
ATOM   1907  HW1 SOL   672      87.424  73.783 120.816  1.00  0.00           H
ATOM   1908  HW2 SOL   672      86.273  73.944 119.846  1.00  0.00           H
ATOM   1909  OW  SOL   673      56.586  26.842 112.661  1.00  0.00           O
ATOM   1910  HW1 SOL   673      55.889  26.283 112.317  1.00  0.00           H
ATOM   1911  HW2 SOL   673      56.989  26.322 113.357  1.00  0.00           H
ATOM   1912  OW  SOL   674      99.490  26.353  63.289  1.00  0.00           O
ATOM   1913  HW1 SOL   674      99.004  26.266  62.468  1.00  0.00           H
ATOM   1914  HW2 SOL   674     100.409  26.371  63.023  1.00  0.00           H
ATOM   1915  OW  SOL   675      21.797  12.121   9.980  1.00  0.00           O
ATOM   1916  HW1 SOL   675      22.672  12.492  10.088  1.00  0.00           H
ATOM   1917  HW2 SOL   675      21.285  12.826   9.583  1.00  0.00           H
ATOM   1918  OW  SOL   676      42.059  30.775 123.600  1.00  0.00           O
ATOM   1919  HW1 SOL   676      42.109  31.511 124.209  1.00  0.00           H
ATOM   1920  HW2 SOL   676      41.144  30.495 123.636  1.00  0.00           H
ATOM   1921  OW  SOL   677      51.754  40.483 154.876  1.00  0.00           O
ATOM   1922  HW1 SOL   677      50.943  40.044 155.134  1.00  0.00           H
ATOM   1923  HW2 SOL   677      52.449  39.925 155.223  1.00  0.00           H
ATOM   1924  OW  SOL   678      51.421  58.157  43.043  1.00  0.00           O
ATOM   1925  HW1 SOL   678      50.756  57.491  42.873  1.00  0.00           H
ATOM   1926  HW2 SOL   678      51.246  58.841  42.396  1.00  0.00           H
ATOM   1927  OW  SOL   679      70.881   5.222 121.541  1.00  0.00           O
ATOM   1928  HW1 SOL   679      71.743   5.129 121.135  1.00  0.00           H
ATOM   1929  HW2 SOL   679      71.061   5.251 122.481  1.00  0.00           H
ATOM   1930  OW  SOL   680      11.920  21.403   2.504  1.00  0.00           O
ATOM   1931  HW1 SOL   680      12.337  22.232   2.269  1.00  0.00           H
ATOM   1932  HW2 SOL   680      12.542  20.733   2.222  1.00  0.00           H
ATOM   1933  OW  SOL   681      52.020   4.250 109.549  1.00  0.00           O
ATOM   1934  HW1 SOL   681      52.480   3.594 110.073  1.00  0.00           H
ATOM   1935  HW2 SOL   681      52.706   4.853 109.264  1.00  0.00           H
ATOM   1936  OW  SOL   682     104.372  73.407  31.121  1.00  0.00           O
ATOM   1937  HW1 SOL   682     103.953  72.584  30.870  1.00  0.00           H
ATOM   1938  HW2 SOL   682     103.695  73.884  31.601  1.00  0.00           H
ATOM   1939  OW  SOL   683      72.115  29.383 137.293  1.00  0.00           O
ATOM   1940  HW1 SOL   683      71.661  28.608 136.963  1.00  0.00           H
ATOM   1941  HW2 SOL   683      71.798  29.482 138.191  1.00  0.00           H
ATOM   1942  OW  SOL   684      43.805   7.692 155.038  1.00  0.00           O
ATOM   1943  HW1 SOL   684      43.999   7.291 155.885  1.00  0.00           H
ATOM   1944  HW2 SOL   684      43.231   8.428 155.247  1.00  0.00           H
ATOM   1945  OW  SOL   685      78.410  60.384  17.534  1.00  0.00           O
ATOM   1946  HW1 SOL   685      77.621  59.941  17.846  1.00  0.00           H
ATOM   1947  HW2 SOL   685      79.129  59.811  17.802  1.00  0.00           H
ATOM   1948  OW  SOL   686     101.274  41.815 151.999  1.00  0.00           O
ATOM   1949  HW1 SOL   686     100.331  41.805 152.165  1.00  0.00           H
ATOM   1950  HW2 SOL   686     101.465  40.945 151.648  1.00  0.00           H
ATOM   1951  OW  SOL   687      51.566  82.703   2.525  1.00  0.00           O
ATOM   1952  HW1 SOL   687      51.275  83.537   2.895  1.00  0.00           H
ATOM   1953  HW2 SOL   687      51.301  82.742   1.606  1.00  0.00           H
ATOM   1954  OW  SOL   688      31.975 103.856 136.005  1.00  0.00           O
ATOM   1955  HW1 SOL   688      31.486 104.335 136.674  1.00  0.00           H
ATOM   1956  HW2 SOL   688      32.593 103.317 136.499  1.00  0.00           H
ATOM   1957  OW  SOL   689      81.062  15.832 123.683  1.00  0.00           O
ATOM   1958  HW1 SOL   689      80.709  15.127 123.141  1.00  0.00           H
ATOM   1959  HW2 SOL   689      81.794  16.182 123.175  1.00  0.00           H
ATOM   1960  OW  SOL   690      22.988  62.148  43.056  1.00  0.00           O
ATOM   1961  HW1 SOL   690      22.560  62.235  43.908  1.00  0.00           H
ATOM   1962  HW2 SOL   690      22.905  61.219  42.839  1.00  0.00           H
ATOM   1963  OW  SOL   691      91.215  18.425  45.123  1.00  0.00           O
ATOM   1964  HW1 SOL   691      90.619  17.927  45.684  1.00  0.00           H
ATOM   1965  HW2 SOL   691      91.156  19.323  45.448  1.00  0.00           H
ATOM   1966  OW  SOL   692       1.755  17.782  50.829  1.00  0.00           O
ATOM   1967  HW1 SOL   692       1.800  17.619  49.887  1.00  0.00           H
ATOM   1968  HW2 SOL   692       1.926  16.929  51.228  1.00  0.00           H
ATOM   1969  OW  SOL   693      17.255  62.874 115.681  1.00  0.00           O
ATOM   1970  HW1 SOL   693      17.824  62.109 115.593  1.00  0.00           H
ATOM   1971  HW2 SOL   693      17.560  63.310 116.476  1.00  0.00           H
ATOM   1972  OW  SOL   694      48.144  72.915   7.285  1.00  0.00           O
ATOM   1973  HW1 SOL   694      47.405  73.469   7.537  1.00  0.00           H
ATOM   1974  HW2 SOL   694      48.815  73.530   6.989  1.00  0.00           H
ATOM   1975  OW  SOL   695      98.806  25.781  10.399  1.00  0.00           O
ATOM   1976  HW1 SOL   695      99.421  25.147  10.030  1.00  0.00           H
ATOM   1977  HW2 SOL   695      99.341  26.551  10.592  1.00  0.00           H
ATOM   1978  OW  SOL   696      93.449  14.346 134.090  1.00  0.00           O
ATOM   1979  HW1 SOL   696      94.066  13.657 134.334  1.00  0.00           H
ATOM   1980  HW2 SOL   696      93.645  14.530 133.172  1.00  0.00           H
ATOM   1981  OW  SOL   697      60.155  12.929 135.476  1.00  0.00           O
ATOM   1982  HW1 SOL   697      60.509  13.185 134.624  1.00  0.00           H
ATOM   1983  HW2 SOL   697      60.447  12.025 135.596  1.00  0.00           H
ATOM   1984  OW  SOL   698      27.560   3.067 158.097  1.00  0.00           O
ATOM   1985  HW1 SOL   698      26.957   2.324 158.054  1.00  0.00           H
ATOM   1986  HW2 SOL   698      27.327   3.607 157.342  1.00  0.00           H
ATOM   1987  OW  SOL   699      12.084 101.763  37.119  1.00  0.00           O
ATOM   1988  HW1 SOL   699      11.974 102.697  37.296  1.00  0.00           H
ATOM   1989  HW2 SOL   699      11.467 101.578  36.411  1.00  0.00           H
ATOM   1990  OW  SOL   700      43.603  22.900  37.645  1.00  0.00           O
ATOM   1991  HW1 SOL   700      43.190  22.096  37.331  1.00  0.00           H
ATOM   1992  HW2 SOL   700      44.527  22.672  37.745  1.00  0.00           H
ATOM   1993  OW  SOL   701      41.612  24.501 130.702  1.00  0.00           O
ATOM   1994  HW1 SOL   701      42.200  23.842 130.333  1.00  0.00           H
ATOM   1995  HW2 SOL   701      41.233  24.081 131.473  1.00  0.00           H
ATOM   1996  OW  SOL   702      39.385   8.741 105.173  1.00  0.00           O
ATOM   1997  HW1 SOL   702      39.871   9.033 104.402  1.00  0.00           H
ATOM   1998  HW2 SOL   702      39.019   9.544 105.545  1.00  0.00           H
ATOM   1999  OW  SOL   703      97.523  64.695 147.342  1.00  0.00           O
ATOM   2000  HW1 SOL   703      96.844  65.262 147.709  1.00  0.00           H
ATOM   2001  HW2 SOL   703      97.239  64.533 146.442  1.00  0.00           H
ATOM   2002  OW  SOL   704      86.837  96.266  52.959  1.00  0.00           O
ATOM   2003  HW1 SOL   704      86.283  95.905  53.651  1.00  0.00           H
ATOM   2004  HW2 SOL   704      86.249  96.816  52.442  1.00  0.00           H
ATOM   2005  OW  SOL   705       3.495  60.176 123.898  1.00  0.00           O
ATOM   2006  HW1 SOL   705       3.337  59.279 124.191  1.00  0.00           H
ATOM   2007  HW2 SOL   705       4.388  60.163 123.553  1.00  0.00           H
ATOM   2008  OW  SOL   706      46.298  68.462   7.659  1.00  0.00           O
ATOM   2009  HW1 SOL   706      46.896  68.655   8.381  1.00  0.00           H
ATOM   2010  HW2 SOL   706      46.421  69.187   7.046  1.00  0.00           H
ATOM   2011  OW  SOL   707      15.247  80.815 131.283  1.00  0.00           O
ATOM   2012  HW1 SOL   707      14.609  80.109 131.180  1.00  0.00           H
ATOM   2013  HW2 SOL   707      16.081  80.426 131.022  1.00  0.00           H
ATOM   2014  OW  SOL   708      43.549  70.484 152.410  1.00  0.00           O
ATOM   2015  HW1 SOL   708      43.230  70.001 153.172  1.00  0.00           H
ATOM   2016  HW2 SOL   708      43.087  71.321 152.446  1.00  0.00           H
ATOM   2017  OW  SOL   709      33.915  49.148 135.727  1.00  0.00           O
ATOM   2018  HW1 SOL   709      33.126  48.627 135.581  1.00  0.00           H
ATOM   2019  HW2 SOL   709      34.250  49.327 134.848  1.00  0.00           H
ATOM   2020  OW  SOL   710      95.184  65.257  14.980  1.00  0.00           O
ATOM   2021  HW1 SOL   710      95.059  65.953  15.625  1.00  0.00           H
ATOM   2022  HW2 SOL   710      95.058  65.688  14.135  1.00  0.00           H
ATOM   2023  OW  SOL   711     101.821  86.187 131.572  1.00  0.00           O
ATOM   2024  HW1 SOL   711     102.732  85.933 131.724  1.00  0.00           H
ATOM   2025  HW2 SOL   711     101.608  85.814 130.717  1.00  0.00           H
ATOM   2026  OW  SOL   712      95.705  73.542 149.307  1.00  0.00           O
ATOM   2027  HW1 SOL   712      96.300  73.623 150.052  1.00  0.00           H
ATOM   2028  HW2 SOL   712      95.638  72.599 149.156  1.00  0.00           H
ATOM   2029  OW  SOL   713      91.275  12.276 126.110  1.00  0.00           O
ATOM   2030  HW1 SOL   713      90.599  11.781 125.647  1.00  0.00           H
ATOM   2031  HW2 SOL   713      90.818  12.667 126.855  1.00  0.00           H
ATOM   2032  OW  SOL   714      47.444  73.566  30.399  1.00  0.00           O
ATOM   2033  HW1 SOL   714      46.620  73.688  30.871  1.00  0.00           H
ATOM   2034  HW2 SOL   714      47.370  72.696  30.008  1.00  0.00           H
ATOM   2035  OW  SOL   715      96.524  29.416 127.215  1.00  0.00           O
ATOM   2036  HW1 SOL   715      96.846  28.735 127.805  1.00  0.00           H
ATOM   2037  HW2 SOL   715      96.003  28.943 126.566  1.00  0.00           H
ATOM   2038  OW  SOL   716      21.876  48.724   5.594  1.00  0.00           O
ATOM   2039  HW1 SOL   716      21.082  49.112   5.964  1.00  0.00           H
ATOM   2040  HW2 SOL   716      22.567  48.955   6.214  1.00  0.00           H
ATOM   2041  OW  SOL   717      12.021  51.380 155.295  1.00  0.00           O
ATOM   2042  HW1 SOL   717      11.686  50.486 155.219  1.00  0.00           H
ATOM   2043  HW2 SOL   717      12.244  51.475 156.221  1.00  0.00           H
ATOM   2044  OW  SOL   718      69.890  41.591 120.905  1.00  0.00           O
ATOM   2045  HW1 SOL   718      69.915  42.175 121.664  1.00  0.00           H
ATOM   2046  HW2 SOL   718      70.536  41.956 120.301  1.00  0.00           H
ATOM   2047  OW  SOL   719      67.891  23.591  25.461  1.00  0.00           O
ATOM   2048  HW1 SOL   719      68.015  24.322  26.067  1.00  0.00           H
ATOM   2049  HW2 SOL   719      66.943  23.544  25.334  1.00  0.00           H
ATOM   2050  OW  SOL   720      59.971  39.947 133.467  1.00  0.00           O
ATOM   2051  HW1 SOL   720      59.979  40.625 132.791  1.00  0.00           H
ATOM   2052  HW2 SOL   720      59.052  39.689 133.538  1.00  0.00           H
ATOM   2053  OW  SOL   721      53.994  79.725 146.818  1.00  0.00           O
ATOM   2054  HW1 SOL   721      53.178  79.474 147.251  1.00  0.00           H
ATOM   2055  HW2 SOL   721      53.716  80.258 146.073  1.00  0.00           H
ATOM   2056  OW  SOL   722      93.283  39.029  36.555  1.00  0.00           O
ATOM   2057  HW1 SOL   722      92.930  38.894  37.434  1.00  0.00           H
ATOM   2058  HW2 SOL   722      93.567  38.160  36.273  1.00  0.00           H
ATOM   2059  OW  SOL   723      18.895   5.823  16.109  1.00  0.00           O
ATOM   2060  HW1 SOL   723      18.325   6.586  16.205  1.00  0.00           H
ATOM   2061  HW2 SOL   723      18.585   5.390  15.314  1.00  0.00           H
ATOM   2062  OW  SOL   724      52.065  91.333   5.297  1.00  0.00           O
ATOM   2063  HW1 SOL   724      52.767  90.707   5.117  1.00  0.00           H
ATOM   2064  HW2 SOL   724      51.604  90.967   6.052  1.00  0.00           H
ATOM   2065  OW  SOL   725      84.389  27.631  61.319  1.00  0.00           O
ATOM   2066  HW1 SOL   725      83.843  28.359  61.618  1.00  0.00           H
ATOM   2067  HW2 SOL   725      84.428  27.736  60.369  1.00  0.00           H
ATOM   2068  OW  SOL   726      91.139   4.385  32.875  1.00  0.00           O
ATOM   2069  HW1 SOL   726      91.858   3.898  32.471  1.00  0.00           H
ATOM   2070  HW2 SOL   726      90.431   3.746  32.955  1.00  0.00           H
ATOM   2071  OW  SOL   727      63.522  85.343 159.740  1.00  0.00           O
ATOM   2072  HW1 SOL   727      63.650  84.411 159.913  1.00  0.00           H
ATOM   2073  HW2 SOL   727      63.952  85.492 158.898  1.00  0.00           H
ATOM   2074  OW  SOL   728      84.610  59.170 159.455  1.00  0.00           O
ATOM   2075  HW1 SOL   728      84.203  59.116 158.590  1.00  0.00           H
ATOM   2076  HW2 SOL   728      85.211  58.426 159.484  1.00  0.00           H
ATOM   2077  OW  SOL   729      39.384  32.098   6.432  1.00  0.00           O
ATOM   2078  HW1 SOL   729      40.271  32.363   6.676  1.00  0.00           H
ATOM   2079  HW2 SOL   729      39.147  32.688   5.716  1.00  0.00           H
ATOM   2080  OW  SOL   730       6.340  91.087  22.527  1.00  0.00           O
ATOM   2081  HW1 SOL   730       7.076  91.055  23.139  1.00  0.00           H
ATOM   2082  HW2 SOL   730       6.621  90.549  21.787  1.00  0.00           H
ATOM   2083  OW  SOL   731      47.242  23.713 110.881  1.00  0.00           O
ATOM   2084  HW1 SOL   731      46.986  23.464 111.769  1.00  0.00           H
ATOM   2085  HW2 SOL   731      46.705  24.481 110.684  1.00  0.00           H
ATOM   2086  OW  SOL   732       6.095  41.046 104.437  1.00  0.00           O
ATOM   2087  HW1 SOL   732       5.868  40.457 103.717  1.00  0.00           H
ATOM   2088  HW2 SOL   732       5.552  41.821 104.292  1.00  0.00           H
ATOM   2089  OW  SOL   733      85.803  72.135 156.040  1.00  0.00           O
ATOM   2090  HW1 SOL   733      85.370  72.857 155.586  1.00  0.00           H
ATOM   2091  HW2 SOL   733      86.680  72.102 155.657  1.00  0.00           H
ATOM   2092  OW  SOL   734     105.057   8.680 127.129  1.00  0.00           O
ATOM   2093  HW1 SOL   734     105.796   8.724 126.522  1.00  0.00           H
ATOM   2094  HW2 SOL   734     105.114   7.804 127.513  1.00  0.00           H
ATOM   2095  OW  SOL   735      21.295  77.453 153.103  1.00  0.00           O
ATOM   2096  HW1 SOL   735      21.088  76.526 152.990  1.00  0.00           H
ATOM   2097  HW2 SOL   735      22.235  77.512 152.931  1.00  0.00           H
ATOM   2098  OW  SOL   736      22.774  55.914 122.316  1.00  0.00           O
ATOM   2099  HW1 SOL   736      23.228  55.200 121.869  1.00  0.00           H
ATOM   2100  HW2 SOL   736      23.061  56.705 121.859  1.00  0.00           H
ATOM   2101  OW  SOL   737      12.040  66.610  32.297  1.00  0.00           O
ATOM   2102  HW1 SOL   737      12.924  66.810  31.987  1.00  0.00           H
ATOM   2103  HW2 SOL   737      11.693  67.451  32.592  1.00  0.00           H
ATOM   2104  OW  SOL   738      38.089  53.856   3.461  1.00  0.00           O
ATOM   2105  HW1 SOL   738      37.478  54.478   3.066  1.00  0.00           H
ATOM   2106  HW2 SOL   738      37.612  53.493   4.208  1.00  0.00           H
ATOM   2107  OW  SOL   739      98.796  55.624   0.484  1.00  0.00           O
ATOM   2108  HW1 SOL   739      99.634  55.191   0.647  1.00  0.00           H
ATOM   2109  HW2 SOL   739      98.303  55.001  -0.049  1.00  0.00           H
ATOM   2110  OW  SOL   740      85.191  46.641 104.274  1.00  0.00           O
ATOM   2111  HW1 SOL   740      85.699  45.831 104.227  1.00  0.00           H
ATOM   2112  HW2 SOL   740      85.631  47.237 103.668  1.00  0.00           H
ATOM   2113  OW  SOL   741      29.554  27.539  22.400  1.00  0.00           O
ATOM   2114  HW1 SOL   741      29.712  28.103  23.157  1.00  0.00           H
ATOM   2115  HW2 SOL   741      28.722  27.107  22.592  1.00  0.00           H
ATOM   2116  OW  SOL   742      45.567  71.281 150.198  1.00  0.00           O
ATOM   2117  HW1 SOL   742      45.158  70.933 150.990  1.00  0.00           H
ATOM   2118  HW2 SOL   742      44.834  71.582 149.661  1.00  0.00           H
ATOM   2119  OW  SOL   743      46.613  46.778  32.814  1.00  0.00           O
ATOM   2120  HW1 SOL   743      46.260  47.663  32.731  1.00  0.00           H
ATOM   2121  HW2 SOL   743      45.904  46.273  33.213  1.00  0.00           H
ATOM   2122  OW  SOL   744      82.888  18.008 154.918  1.00  0.00           O
ATOM   2123  HW1 SOL   744      83.080  18.571 155.668  1.00  0.00           H
ATOM   2124  HW2 SOL   744      81.937  17.903 154.934  1.00  0.00           H
ATOM   2125  OW  SOL   745      69.160  97.162 137.010  1.00  0.00           O
ATOM   2126  HW1 SOL   745      69.247  97.202 136.057  1.00  0.00           H
ATOM   2127  HW2 SOL   745      70.059  97.093 137.330  1.00  0.00           H
ATOM   2128  OW  SOL   746      81.136  16.803 151.271  1.00  0.00           O
ATOM   2129  HW1 SOL   746      81.950  16.300 151.269  1.00  0.00           H
ATOM   2130  HW2 SOL   746      80.961  16.981 150.347  1.00  0.00           H
ATOM   2131  OW  SOL   747       6.962 102.695  44.995  1.00  0.00           O
ATOM   2132  HW1 SOL   747       7.544 103.399  44.708  1.00  0.00           H
ATOM   2133  HW2 SOL   747       7.484 102.194  45.622  1.00  0.00           H
ATOM   2134  OW  SOL   748      81.120  11.598   4.203  1.00  0.00           O
ATOM   2135  HW1 SOL   748      81.752  12.297   4.033  1.00  0.00           H
ATOM   2136  HW2 SOL   748      80.765  11.379   3.342  1.00  0.00           H
ATOM   2137  OW  SOL   749      66.326   2.818  27.046  1.00  0.00           O
ATOM   2138  HW1 SOL   749      66.392   3.585  27.615  1.00  0.00           H
ATOM   2139  HW2 SOL   749      66.800   2.131  27.514  1.00  0.00           H
ATOM   2140  OW  SOL   750       8.916  93.547   8.084  1.00  0.00           O
ATOM   2141  HW1 SOL   750       9.082  92.928   8.795  1.00  0.00           H
ATOM   2142  HW2 SOL   750       8.603  94.338   8.523  1.00  0.00           H
ATOM   2143  OW  SOL   751      73.249  33.812  60.868  1.00  0.00           O
ATOM   2144  HW1 SOL   751      73.095  32.876  60.996  1.00  0.00           H
ATOM   2145  HW2 SOL   751      73.898  34.041  61.533  1.00  0.00           H
ATOM   2146  OW  SOL   752      13.699  56.100 118.443  1.00  0.00           O
ATOM   2147  HW1 SOL   752      12.834  55.827 118.748  1.00  0.00           H
ATOM   2148  HW2 SOL   752      13.576  56.293 117.513  1.00  0.00           H
ATOM   2149  OW  SOL   753      98.452  25.346  36.878  1.00  0.00           O
ATOM   2150  HW1 SOL   753      97.714  25.878  37.175  1.00  0.00           H
ATOM   2151  HW2 SOL   753      98.856  25.024  37.684  1.00  0.00           H
ATOM   2152  OW  SOL   754      58.526  80.444 104.771  1.00  0.00           O
ATOM   2153  HW1 SOL   754      58.547  79.545 105.099  1.00  0.00           H
ATOM   2154  HW2 SOL   754      58.817  80.374 103.861  1.00  0.00           H
ATOM   2155  OW  SOL   755       2.652  77.691 102.950  1.00  0.00           O
ATOM   2156  HW1 SOL   755       3.593  77.603 102.797  1.00  0.00           H
ATOM   2157  HW2 SOL   755       2.467  77.081 103.664  1.00  0.00           H
ATOM   2158  OW  SOL   756      20.673  78.308  15.048  1.00  0.00           O
ATOM   2159  HW1 SOL   756      21.468  78.673  15.437  1.00  0.00           H
ATOM   2160  HW2 SOL   756      20.154  79.074  14.800  1.00  0.00           H
ATOM   2161  OW  SOL   757      81.237  98.959  39.040  1.00  0.00           O
ATOM   2162  HW1 SOL   757      81.392  98.015  39.083  1.00  0.00           H
ATOM   2163  HW2 SOL   757      80.301  99.057  39.213  1.00  0.00           H
ATOM   2164  OW  SOL   758       9.547  36.613 112.685  1.00  0.00           O
ATOM   2165  HW1 SOL   758      10.414  36.458 113.060  1.00  0.00           H
ATOM   2166  HW2 SOL   758       9.714  37.151 111.911  1.00  0.00           H
ATOM   2167  OW  SOL   759      37.376   1.934 144.107  1.00  0.00           O
ATOM   2168  HW1 SOL   759      38.202   2.191 143.697  1.00  0.00           H
ATOM   2169  HW2 SOL   759      37.206   2.619 144.753  1.00  0.00           H
ATOM   2170  OW  SOL   760      78.511  57.497 140.223  1.00  0.00           O
ATOM   2171  HW1 SOL   760      77.788  56.870 140.253  1.00  0.00           H
ATOM   2172  HW2 SOL   760      78.962  57.383 141.059  1.00  0.00           H
ATOM   2173  OW  SOL   761      82.933  66.955  50.941  1.00  0.00           O
ATOM   2174  HW1 SOL   761      82.627  66.113  50.605  1.00  0.00           H
ATOM   2175  HW2 SOL   761      82.985  67.518  50.168  1.00  0.00           H
ATOM   2176  OW  SOL   762      92.888 103.743 125.999  1.00  0.00           O
ATOM   2177  HW1 SOL   762      93.726 103.423 125.664  1.00  0.00           H
ATOM   2178  HW2 SOL   762      92.849 104.656 125.715  1.00  0.00           H
ATOM   2179  OW  SOL   763      27.501  75.210 110.173  1.00  0.00           O
ATOM   2180  HW1 SOL   763      27.877  75.823 109.541  1.00  0.00           H
ATOM   2181  HW2 SOL   763      26.574  75.163 109.940  1.00  0.00           H
ATOM   2182  OW  SOL   764      41.485  26.867  42.251  1.00  0.00           O
ATOM   2183  HW1 SOL   764      41.000  26.065  42.056  1.00  0.00           H
ATOM   2184  HW2 SOL   764      41.582  26.864  43.203  1.00  0.00           H
ATOM   2185  OW  SOL   765      26.733  90.723 121.885  1.00  0.00           O
ATOM   2186  HW1 SOL   765      25.946  91.169 122.197  1.00  0.00           H
ATOM   2187  HW2 SOL   765      27.318  90.710 122.643  1.00  0.00           H
ATOM   2188  OW  SOL   766      58.970  33.622 118.185  1.00  0.00           O
ATOM   2189  HW1 SOL   766      58.502  34.016 118.922  1.00  0.00           H
ATOM   2190  HW2 SOL   766      59.643  34.264 117.958  1.00  0.00           H
ATOM   2191  OW  SOL   767      65.952  53.088 131.204  1.00  0.00           O
ATOM   2192  HW1 SOL   767      66.447  52.572 131.841  1.00  0.00           H
ATOM   2193  HW2 SOL   767      65.150  52.586 131.059  1.00  0.00           H
ATOM   2194  OW  SOL   768      40.550  90.936  30.861  1.00  0.00           O
ATOM   2195  HW1 SOL   768      40.660  90.080  31.274  1.00  0.00           H
ATOM   2196  HW2 SOL   768      40.064  91.453  31.504  1.00  0.00           H
ATOM   2197  OW  SOL   769       0.052  64.193  21.760  1.00  0.00           O
ATOM   2198  HW1 SOL   769       0.030  63.308  21.395  1.00  0.00           H
ATOM   2199  HW2 SOL   769       0.766  64.172  22.397  1.00  0.00           H
ATOM   2200  OW  SOL   770      71.638  73.348  49.406  1.00  0.00           O
ATOM   2201  HW1 SOL   770      71.813  74.115  48.860  1.00  0.00           H
ATOM   2202  HW2 SOL   770      71.887  73.620  50.289  1.00  0.00           H
ATOM   2203  OW  SOL   771      32.885  39.982  45.888  1.00  0.00           O
ATOM   2204  HW1 SOL   771      33.460  39.219  45.821  1.00  0.00           H
ATOM   2205  HW2 SOL   771      32.941  40.244  46.807  1.00  0.00           H
ATOM   2206  OW  SOL   772      74.292   6.706 129.671  1.00  0.00           O
ATOM   2207  HW1 SOL   772      73.361   6.562 129.503  1.00  0.00           H
ATOM   2208  HW2 SOL   772      74.736   6.032 129.157  1.00  0.00           H
ATOM   2209  OW  SOL   773      91.159   2.289  43.699  1.00  0.00           O
ATOM   2210  HW1 SOL   773      90.237   2.040  43.635  1.00  0.00           H
ATOM   2211  HW2 SOL   773      91.594   1.509  44.045  1.00  0.00           H
ATOM   2212  OW  SOL   774      50.248 100.875  22.974  1.00  0.00           O
ATOM   2213  HW1 SOL   774      50.797 100.124  22.748  1.00  0.00           H
ATOM   2214  HW2 SOL   774      49.389 100.663  22.608  1.00  0.00           H
ATOM   2215  OW  SOL   775      53.854  27.857 159.013  1.00  0.00           O
ATOM   2216  HW1 SOL   775      54.420  27.279 159.523  1.00  0.00           H
ATOM   2217  HW2 SOL   775      52.968  27.537 159.182  1.00  0.00           H
ATOM   2218  OW  SOL   776      61.076  87.879 139.553  1.00  0.00           O
ATOM   2219  HW1 SOL   776      60.913  87.441 138.718  1.00  0.00           H
ATOM   2220  HW2 SOL   776      61.854  87.444 139.904  1.00  0.00           H
ATOM   2221  OW  SOL   777       6.935  99.494  33.140  1.00  0.00           O
ATOM   2222  HW1 SOL   777       7.382 100.033  32.487  1.00  0.00           H
ATOM   2223  HW2 SOL   777       6.231  99.064  32.654  1.00  0.00           H
ATOM   2224  OW  SOL   778       4.695  70.667 132.983  1.00  0.00           O
ATOM   2225  HW1 SOL   778       4.381  70.161 132.233  1.00  0.00           H
ATOM   2226  HW2 SOL   778       5.056  71.466 132.598  1.00  0.00           H
ATOM   2227  OW  SOL   779      82.037  72.043 105.813  1.00  0.00           O
ATOM   2228  HW1 SOL   779      82.677  72.369 105.180  1.00  0.00           H
ATOM   2229  HW2 SOL   779      82.219  72.535 106.614  1.00  0.00           H
ATOM   2230  OW  SOL   780      54.196 103.926  39.654  1.00  0.00           O
ATOM   2231  HW1 SOL   780      55.142 103.929  39.798  1.00  0.00           H
ATOM   2232  HW2 SOL   780      53.950 104.852  39.656  1.00  0.00           H
ATOM   2233  OW  SOL   781     100.408   1.989 109.410  1.00  0.00           O
ATOM   2234  HW1 SOL   781     101.183   1.443 109.276  1.00  0.00           H
ATOM   2235  HW2 SOL   781     100.077   2.156 108.528  1.00  0.00           H
ATOM   2236  OW  SOL   782      41.269   1.434 148.106  1.00  0.00           O
ATOM   2237  HW1 SOL   782      41.591   0.630 148.512  1.00  0.00           H
ATOM   2238  HW2 SOL   782      40.957   1.160 147.244  1.00  0.00           H
ATOM   2239  OW  SOL   783      41.892  73.426 111.906  1.00  0.00           O
ATOM   2240  HW1 SOL   783      42.608  73.185 112.494  1.00  0.00           H
ATOM   2241  HW2 SOL   783      41.783  72.665 111.336  1.00  0.00           H
ATOM   2242  OW  SOL   784      99.507  11.512 153.055  1.00  0.00           O
ATOM   2243  HW1 SOL   784     100.049  11.388 153.834  1.00  0.00           H
ATOM   2244  HW2 SOL   784      98.935  10.744 153.036  1.00  0.00           H
ATOM   2245  OW  SOL   785      10.088  16.502 158.319  1.00  0.00           O
ATOM   2246  HW1 SOL   785       9.535  16.569 157.540  1.00  0.00           H
ATOM   2247  HW2 SOL   785       9.492  16.659 159.051  1.00  0.00           H
ATOM   2248  OW  SOL   786      96.169  10.847 153.040  1.00  0.00           O
ATOM   2249  HW1 SOL   786      95.286  10.476 153.029  1.00  0.00           H
ATOM   2250  HW2 SOL   786      96.502  10.645 153.914  1.00  0.00           H
ATOM   2251  OW  SOL   787      85.433  56.838 116.758  1.00  0.00           O
ATOM   2252  HW1 SOL   787      85.938  57.632 116.934  1.00  0.00           H
ATOM   2253  HW2 SOL   787      85.610  56.639 115.839  1.00  0.00           H
ATOM   2254  OW  SOL   788      62.588  62.359 118.391  1.00  0.00           O
ATOM   2255  HW1 SOL   788      61.803  62.371 118.938  1.00  0.00           H
ATOM   2256  HW2 SOL   788      62.885  63.269 118.377  1.00  0.00           H
ATOM   2257  OW  SOL   789      93.087  46.821  28.401  1.00  0.00           O
ATOM   2258  HW1 SOL   789      93.227  46.004  28.880  1.00  0.00           H
ATOM   2259  HW2 SOL   789      93.815  46.864  27.782  1.00  0.00           H
ATOM   2260  OW  SOL   790      76.386  32.767 123.391  1.00  0.00           O
ATOM   2261  HW1 SOL   790      76.164  32.333 122.567  1.00  0.00           H
ATOM   2262  HW2 SOL   790      77.177  33.268 123.194  1.00  0.00           H
ATOM   2263  OW  SOL   791      17.088  69.628  48.362  1.00  0.00           O
ATOM   2264  HW1 SOL   791      16.828  70.199  49.084  1.00  0.00           H
ATOM   2265  HW2 SOL   791      17.550  68.903  48.783  1.00  0.00           H
ATOM   2266  OW  SOL   792       5.892 101.971 112.388  1.00  0.00           O
ATOM   2267  HW1 SOL   792       5.829 101.837 113.334  1.00  0.00           H
ATOM   2268  HW2 SOL   792       6.731 101.579 112.145  1.00  0.00           H
ATOM   2269  OW  SOL   793      37.788  32.712 134.330  1.00  0.00           O
ATOM   2270  HW1 SOL   793      38.135  32.233 133.578  1.00  0.00           H
ATOM   2271  HW2 SOL   793      36.862  32.471 134.362  1.00  0.00           H
ATOM   2272  OW  SOL   794       9.513  87.320 159.975  1.00  0.00           O
ATOM   2273  HW1 SOL   794       9.914  86.991 159.170  1.00  0.00           H
ATOM   2274  HW2 SOL   794      10.238  87.708 160.464  1.00  0.00           H
ATOM   2275  OW  SOL   795      12.954  56.840 159.351  1.00  0.00           O
ATOM   2276  HW1 SOL   795      13.275  56.889 158.451  1.00  0.00           H
ATOM   2277  HW2 SOL   795      13.279  56.000 159.676  1.00  0.00           H
ATOM   2278  OW  SOL   796       7.636  92.099 137.479  1.00  0.00           O
ATOM   2279  HW1 SOL   796       8.560  92.061 137.229  1.00  0.00           H
ATOM   2280  HW2 SOL   796       7.441  91.222 137.809  1.00  0.00           H
ATOM   2281  OW  SOL   797     105.587  25.628  34.832  1.00  0.00           O
ATOM   2282  HW1 SOL   797     105.719  24.694  34.991  1.00  0.00           H
ATOM   2283  HW2 SOL   797     106.088  26.062  35.523  1.00  0.00           H
ATOM   2284  OW  SOL   798      87.530  25.778  23.811  1.00  0.00           O
ATOM   2285  HW1 SOL   798      86.961  25.080  23.487  1.00  0.00           H
ATOM   2286  HW2 SOL   798      87.869  26.198  23.021  1.00  0.00           H
ATOM   2287  OW  SOL   799      38.236  81.974 125.936  1.00  0.00           O
ATOM   2288  HW1 SOL   799      38.547  82.833 125.650  1.00  0.00           H
ATOM   2289  HW2 SOL   799      37.690  81.664 125.214  1.00  0.00           H
ATOM   2290  OW  SOL   800      46.727  48.614 152.696  1.00  0.00           O
ATOM   2291  HW1 SOL   800      47.360  49.327 152.604  1.00  0.00           H
ATOM   2292  HW2 SOL   800      46.726  48.414 153.632  1.00  0.00           H
ATOM   2293  OW  SOL   801      77.675 101.026 110.782  1.00  0.00           O
ATOM   2294  HW1 SOL   801      76.877 101.496 111.022  1.00  0.00           H
ATOM   2295  HW2 SOL   801      77.432 100.101 110.829  1.00  0.00           H
ATOM   2296  OW  SOL   802     101.409  44.315 109.682  1.00  0.00           O
ATOM   2297  HW1 SOL   802     101.120  43.961 110.524  1.00  0.00           H
ATOM   2298  HW2 SOL   802     101.726  43.552 109.198  1.00  0.00           H
ATOM   2299  OW  SOL   803      43.106   6.628  24.219  1.00  0.00           O
ATOM   2300  HW1 SOL   803      43.787   5.994  23.990  1.00  0.00           H
ATOM   2301  HW2 SOL   803      43.564   7.467  24.262  1.00  0.00           H
ATOM   2302  OW  SOL   804      21.381   0.283 117.197  1.00  0.00           O
ATOM   2303  HW1 SOL   804      21.664  -0.338 116.525  1.00  0.00           H
ATOM   2304  HW2 SOL   804      21.835   1.096 116.977  1.00  0.00           H
ATOM   2305  OW  SOL   805      16.527   7.613   4.261  1.00  0.00           O
ATOM   2306  HW1 SOL   805      17.050   7.054   3.685  1.00  0.00           H
ATOM   2307  HW2 SOL   805      15.623   7.342   4.101  1.00  0.00           H
ATOM   2308  OW  SOL   806       4.592  30.909  20.037  1.00  0.00           O
ATOM   2309  HW1 SOL   806       5.422  31.347  19.848  1.00  0.00           H
ATOM   2310  HW2 SOL   806       4.829  30.186  20.617  1.00  0.00           H
ATOM   2311  OW  SOL   807      76.805  40.582 120.887  1.00  0.00           O
ATOM   2312  HW1 SOL   807      76.202  40.273 120.210  1.00  0.00           H
ATOM   2313  HW2 SOL   807      76.237  40.847 121.611  1.00  0.00           H
ATOM   2314  OW  SOL   808      82.357  97.095  12.772  1.00  0.00           O
ATOM   2315  HW1 SOL   808      81.702  97.131  13.469  1.00  0.00           H
ATOM   2316  HW2 SOL   808      82.022  96.438  12.162  1.00  0.00           H
ATOM   2317  OW  SOL   809      60.442 102.644  29.756  1.00  0.00           O
ATOM   2318  HW1 SOL   809      60.575 103.243  30.490  1.00  0.00           H
ATOM   2319  HW2 SOL   809      61.064 101.932  29.911  1.00  0.00           H
ATOM   2320  OW  SOL   810      17.004  78.171 102.273  1.00  0.00           O
ATOM   2321  HW1 SOL   810      17.647  78.327 101.581  1.00  0.00           H
ATOM   2322  HW2 SOL   810      17.237  78.795 102.961  1.00  0.00           H
ATOM   2323  OW  SOL   811      73.343  88.248 127.077  1.00  0.00           O
ATOM   2324  HW1 SOL   811      74.245  88.525 126.918  1.00  0.00           H
ATOM   2325  HW2 SOL   811      72.935  88.247 126.211  1.00  0.00           H
ATOM   2326  OW  SOL   812      84.063  90.081 136.613  1.00  0.00           O
ATOM   2327  HW1 SOL   812      83.522  90.743 137.044  1.00  0.00           H
ATOM   2328  HW2 SOL   812      83.548  89.276 136.670  1.00  0.00           H
ATOM   2329  OW  SOL   813      12.833  96.455  59.411  1.00  0.00           O
ATOM   2330  HW1 SOL   813      12.980  95.932  58.623  1.00  0.00           H
ATOM   2331  HW2 SOL   813      11.885  96.434  59.539  1.00  0.00           H
ATOM   2332  OW  SOL   814      56.412  68.724  10.295  1.00  0.00           O
ATOM   2333  HW1 SOL   814      57.049  69.159   9.728  1.00  0.00           H
ATOM   2334  HW2 SOL   814      56.767  68.828  11.178  1.00  0.00           H
ATOM   2335  OW  SOL   815      30.535  57.402 140.587  1.00  0.00           O
ATOM   2336  HW1 SOL   815      30.692  57.721 141.476  1.00  0.00           H
ATOM   2337  HW2 SOL   815      31.004  58.019 140.025  1.00  0.00           H
ATOM   2338  OW  SOL   816      32.374  13.121  37.209  1.00  0.00           O
ATOM   2339  HW1 SOL   816      31.600  12.727  37.609  1.00  0.00           H
ATOM   2340  HW2 SOL   816      32.960  13.300  37.944  1.00  0.00           H
ATOM   2341  OW  SOL   817      18.571  58.886  25.061  1.00  0.00           O
ATOM   2342  HW1 SOL   817      17.701  59.282  25.003  1.00  0.00           H
ATOM   2343  HW2 SOL   817      18.963  59.040  24.201  1.00  0.00           H
ATOM   2344  OW  SOL   818      70.877  54.800  18.893  1.00  0.00           O
ATOM   2345  HW1 SOL   818      70.926  53.879  19.151  1.00  0.00           H
ATOM   2346  HW2 SOL   818      69.977  54.917  18.591  1.00  0.00           H
ATOM   2347  OW  SOL   819      41.190  23.226   9.962  1.00  0.00           O
ATOM   2348  HW1 SOL   819      41.772  22.865   9.294  1.00  0.00           H
ATOM   2349  HW2 SOL   819      41.031  22.497  10.562  1.00  0.00           H
ATOM   2350  OW  SOL   820      66.752 104.220 114.166  1.00  0.00           O
ATOM   2351  HW1 SOL   820      66.445 103.857 113.336  1.00  0.00           H
ATOM   2352  HW2 SOL   820      66.120 103.906 114.813  1.00  0.00           H
ATOM   2353  OW  SOL   821      80.132 102.207 131.422  1.00  0.00           O
ATOM   2354  HW1 SOL   821      79.883 103.101 131.189  1.00  0.00           H
ATOM   2355  HW2 SOL   821      79.679 101.657 130.783  1.00  0.00           H
ATOM   2356  OW  SOL   822       1.762  27.109  26.229  1.00  0.00           O
ATOM   2357  HW1 SOL   822       1.718  26.586  25.428  1.00  0.00           H
ATOM   2358  HW2 SOL   822       2.299  26.588  26.826  1.00  0.00           H
ATOM   2359  OW  SOL   823      25.666  88.181 130.374  1.00  0.00           O
ATOM   2360  HW1 SOL   823      25.530  87.423 130.942  1.00  0.00           H
ATOM   2361  HW2 SOL   823      26.210  87.851 129.659  1.00  0.00           H
ATOM   2362  OW  SOL   824      93.648  28.892  20.644  1.00  0.00           O
ATOM   2363  HW1 SOL   824      94.510  29.241  20.419  1.00  0.00           H
ATOM   2364  HW2 SOL   824      93.762  28.514  21.516  1.00  0.00           H
ATOM   2365  OW  SOL   825      33.964  46.200 121.179  1.00  0.00           O
ATOM   2366  HW1 SOL   825      34.794  46.199 121.655  1.00  0.00           H
ATOM   2367  HW2 SOL   825      33.459  45.489 121.573  1.00  0.00           H
ATOM   2368  OW  SOL   826      29.921  22.632  36.832  1.00  0.00           O
ATOM   2369  HW1 SOL   826      29.839  23.129  37.646  1.00  0.00           H
ATOM   2370  HW2 SOL   826      30.865  22.560  36.688  1.00  0.00           H
ATOM   2371  OW  SOL   827      92.263   2.303  38.393  1.00  0.00           O
ATOM   2372  HW1 SOL   827      91.746   2.072  39.164  1.00  0.00           H
ATOM   2373  HW2 SOL   827      91.835   3.084  38.043  1.00  0.00           H
ATOM   2374  OW  SOL   828      59.862  72.469  51.291  1.00  0.00           O
ATOM   2375  HW1 SOL   828      58.972  72.755  51.086  1.00  0.00           H
ATOM   2376  HW2 SOL   828      59.747  71.631  51.740  1.00  0.00           H
ATOM   2377  OW  SOL   829      33.147  52.530 125.171  1.00  0.00           O
ATOM   2378  HW1 SOL   829      32.282  52.865 124.936  1.00  0.00           H
ATOM   2379  HW2 SOL   829      33.519  52.225 124.343  1.00  0.00           H
ATOM   2380  OW  SOL   830      74.493  52.059 118.578  1.00  0.00           O
ATOM   2381  HW1 SOL   830      74.553  52.569 117.770  1.00  0.00           H
ATOM   2382  HW2 SOL   830      75.363  51.676 118.686  1.00  0.00           H
ATOM   2383  OW  SOL   831       2.667  52.816  14.570  1.00  0.00           O
ATOM   2384  HW1 SOL   831       1.924  52.379  14.986  1.00  0.00           H
ATOM   2385  HW2 SOL   831       2.439  53.745  14.585  1.00  0.00           H
ATOM   2386  OW  SOL   832      43.708  83.594 127.610  1.00  0.00           O
ATOM   2387  HW1 SOL   832      43.214  84.404 127.483  1.00  0.00           H
ATOM   2388  HW2 SOL   832      44.625  83.858 127.539  1.00  0.00           H
ATOM   2389  OW  SOL   833      73.034  46.747 138.274  1.00  0.00           O
ATOM   2390  HW1 SOL   833      72.727  46.116 137.624  1.00  0.00           H
ATOM   2391  HW2 SOL   833      73.967  46.851 138.086  1.00  0.00           H
ATOM   2392  OW  SOL   834      39.472  90.860 155.781  1.00  0.00           O
ATOM   2393  HW1 SOL   834      40.013  90.142 155.452  1.00  0.00           H
ATOM   2394  HW2 SOL   834      38.584  90.504 155.799  1.00  0.00           H
ATOM   2395  OW  SOL   835      54.992  12.868  19.795  1.00  0.00           O
ATOM   2396  HW1 SOL   835      54.953  13.038  18.854  1.00  0.00           H
ATOM   2397  HW2 SOL   835      55.927  12.873  20.001  1.00  0.00           H
ATOM   2398  OW  SOL   836      17.385  88.140  28.700  1.00  0.00           O
ATOM   2399  HW1 SOL   836      16.481  88.045  28.402  1.00  0.00           H
ATOM   2400  HW2 SOL   836      17.371  88.910  29.268  1.00  0.00           H
ATOM   2401  OW  SOL   837      65.162 105.348  54.403  1.00  0.00           O
ATOM   2402  HW1 SOL   837      64.921 105.054  53.525  1.00  0.00           H
ATOM   2403  HW2 SOL   837      65.446 106.254  54.284  1.00  0.00           H
ATOM   2404  OW  SOL   838      92.532  68.523 134.920  1.00  0.00           O
ATOM   2405  HW1 SOL   838      93.412  68.591 135.289  1.00  0.00           H
ATOM   2406  HW2 SOL   838      92.158  69.398 135.027  1.00  0.00           H
ATOM   2407  OW  SOL   839      73.012  27.230 151.892  1.00  0.00           O
ATOM   2408  HW1 SOL   839      73.137  26.640 152.636  1.00  0.00           H
ATOM   2409  HW2 SOL   839      72.470  27.939 152.237  1.00  0.00           H
ATOM   2410  OW  SOL   840      38.992  87.389 157.929  1.00  0.00           O
ATOM   2411  HW1 SOL   840      38.911  87.900 158.735  1.00  0.00           H
ATOM   2412  HW2 SOL   840      38.281  86.750 157.978  1.00  0.00           H
ATOM   2413  OW  SOL   841      46.912  76.061 123.860  1.00  0.00           O
ATOM   2414  HW1 SOL   841      46.021  75.780 123.651  1.00  0.00           H
ATOM   2415  HW2 SOL   841      47.450  75.284 123.712  1.00  0.00           H
ATOM   2416  OW  SOL   842      92.247  91.484  48.579  1.00  0.00           O
ATOM   2417  HW1 SOL   842      92.064  92.420  48.506  1.00  0.00           H
ATOM   2418  HW2 SOL   842      91.431  91.105  48.905  1.00  0.00           H
ATOM   2419  OW  SOL   843       1.105  15.001  19.008  1.00  0.00           O
ATOM   2420  HW1 SOL   843       1.889  14.596  18.637  1.00  0.00           H
ATOM   2421  HW2 SOL   843       0.581  14.265  19.323  1.00  0.00           H
ATOM   2422  OW  SOL   844      55.764  93.115 154.853  1.00  0.00           O
ATOM   2423  HW1 SOL   844      55.844  93.121 155.807  1.00  0.00           H
ATOM   2424  HW2 SOL   844      55.677  94.038 154.613  1.00  0.00           H
ATOM   2425  OW  SOL   845       2.692  90.000 121.910  1.00  0.00           O
ATOM   2426  HW1 SOL   845       2.727  90.912 122.199  1.00  0.00           H
ATOM   2427  HW2 SOL   845       2.292  90.039 121.041  1.00  0.00           H
ATOM   2428  OW  SOL   846      25.739  71.162 124.624  1.00  0.00           O
ATOM   2429  HW1 SOL   846      25.015  70.537 124.597  1.00  0.00           H
ATOM   2430  HW2 SOL   846      25.867  71.340 125.556  1.00  0.00           H
ATOM   2431  OW  SOL   847      53.126 105.745 152.198  1.00  0.00           O
ATOM   2432  HW1 SOL   847      52.183 105.635 152.322  1.00  0.00           H
ATOM   2433  HW2 SOL   847      53.220 106.632 151.850  1.00  0.00           H
ATOM   2434  OW  SOL   848      97.720  94.904  44.459  1.00  0.00           O
ATOM   2435  HW1 SOL   848      97.107  94.790  43.732  1.00  0.00           H
ATOM   2436  HW2 SOL   848      98.585  94.794  44.064  1.00  0.00           H
ATOM   2437  OW  SOL   849      82.183  33.095 134.772  1.00  0.00           O
ATOM   2438  HW1 SOL   849      82.735  33.061 133.991  1.00  0.00           H
ATOM   2439  HW2 SOL   849      81.971  32.180 134.956  1.00  0.00           H
ATOM   2440  OW  SOL   850       8.393  38.695 126.546  1.00  0.00           O
ATOM   2441  HW1 SOL   850       8.216  38.649 125.607  1.00  0.00           H
ATOM   2442  HW2 SOL   850       7.530  38.628 126.956  1.00  0.00           H
ATOM   2443  OW  SOL   851      26.375  20.649 155.666  1.00  0.00           O
ATOM   2444  HW1 SOL   851      25.479  20.460 155.386  1.00  0.00           H
ATOM   2445  HW2 SOL   851      26.573  19.970 156.311  1.00  0.00           H
ATOM   2446  OW  SOL   852      34.593  14.701  52.206  1.00  0.00           O
ATOM   2447  HW1 SOL   852      34.734  14.561  53.142  1.00  0.00           H
ATOM   2448  HW2 SOL   852      34.864  13.879  51.797  1.00  0.00           H
ATOM   2449  OW  SOL   853      55.145  29.844 132.545  1.00  0.00           O
ATOM   2450  HW1 SOL   853      55.941  29.902 132.017  1.00  0.00           H
ATOM   2451  HW2 SOL   853      55.331  29.158 133.186  1.00  0.00           H
ATOM   2452  OW  SOL   854      83.072  41.675 110.475  1.00  0.00           O
ATOM   2453  HW1 SOL   854      83.212  42.327 111.163  1.00  0.00           H
ATOM   2454  HW2 SOL   854      83.896  41.190 110.433  1.00  0.00           H
ATOM   2455  OW  SOL   855      76.168  52.015 105.454  1.00  0.00           O
ATOM   2456  HW1 SOL   855      75.533  52.541 105.940  1.00  0.00           H
ATOM   2457  HW2 SOL   855      75.749  51.160 105.359  1.00  0.00           H
ATOM   2458  OW  SOL   856      57.210  21.595  10.605  1.00  0.00           O
ATOM   2459  HW1 SOL   856      57.421  20.789  11.077  1.00  0.00           H
ATOM   2460  HW2 SOL   856      57.296  21.361   9.681  1.00  0.00           H
ATOM   2461  OW  SOL   857      88.991  93.528 134.642  1.00  0.00           O
ATOM   2462  HW1 SOL   857      88.198  93.421 134.115  1.00  0.00           H
ATOM   2463  HW2 SOL   857      89.376  92.652 134.674  1.00  0.00           H
ATOM   2464  OW  SOL   858      24.915  67.039 115.715  1.00  0.00           O
ATOM   2465  HW1 SOL   858      24.640  67.956 115.707  1.00  0.00           H
ATOM   2466  HW2 SOL   858      24.948  66.806 116.642  1.00  0.00           H
ATOM   2467  OW  SOL   859      10.273  84.565 133.682  1.00  0.00           O
ATOM   2468  HW1 SOL   859      10.811  85.335 133.498  1.00  0.00           H
ATOM   2469  HW2 SOL   859      10.041  84.223 132.819  1.00  0.00           H
ATOM   2470  OW  SOL   860      31.471  72.333  93.567  1.00  0.00           O
ATOM   2471  HW1 SOL   860      31.263  71.454  93.251  1.00  0.00           H
ATOM   2472  HW2 SOL   860      32.402  72.296  93.784  1.00  0.00           H
ATOM   2473  OW  SOL   861       3.754  38.419  43.699  1.00  0.00           O
ATOM   2474  HW1 SOL   861       4.071  38.416  44.602  1.00  0.00           H
ATOM   2475  HW2 SOL   861       4.391  37.890  43.219  1.00  0.00           H
ATOM   2476  OW  SOL   862      98.781   8.961  45.790  1.00  0.00           O
ATOM   2477  HW1 SOL   862      97.891   8.608  45.803  1.00  0.00           H
ATOM   2478  HW2 SOL   862      99.218   8.483  45.086  1.00  0.00           H
ATOM   2479  OW  SOL   863      98.152  39.041  20.177  1.00  0.00           O
ATOM   2480  HW1 SOL   863      97.443  39.648  19.965  1.00  0.00           H
ATOM   2481  HW2 SOL   863      98.815  39.201  19.505  1.00  0.00           H
ATOM   2482  OW  SOL   864      79.249  50.444 102.605  1.00  0.00           O
ATOM   2483  HW1 SOL   864      78.967  50.511 103.517  1.00  0.00           H
ATOM   2484  HW2 SOL   864      79.840  49.691 102.591  1.00  0.00           H
ATOM   2485  OW  SOL   865      32.545 105.477   8.996  1.00  0.00           O
ATOM   2486  HW1 SOL   865      32.984 104.650   9.193  1.00  0.00           H
ATOM   2487  HW2 SOL   865      32.275 105.815   9.850  1.00  0.00           H
ATOM   2488  OW  SOL   866       4.391  63.666 123.157  1.00  0.00           O
ATOM   2489  HW1 SOL   866       4.242  64.596 122.985  1.00  0.00           H
ATOM   2490  HW2 SOL   866       3.987  63.217 122.414  1.00  0.00           H
ATOM   2491  OW  SOL   867      46.274  49.329 137.582  1.00  0.00           O
ATOM   2492  HW1 SOL   867      46.289  48.487 137.126  1.00  0.00           H
ATOM   2493  HW2 SOL   867      46.991  49.273 138.213  1.00  0.00           H
ATOM   2494  OW  SOL   868      59.848 103.085  66.541  1.00  0.00           O
ATOM   2495  HW1 SOL   868      59.509 103.849  67.007  1.00  0.00           H
ATOM   2496  HW2 SOL   868      60.793 103.111  66.691  1.00  0.00           H
ATOM   2497  OW  SOL   869     106.121  33.908  50.067  1.00  0.00           O
ATOM   2498  HW1 SOL   869     106.166  34.192  49.154  1.00  0.00           H
ATOM   2499  HW2 SOL   869     105.634  34.603  50.510  1.00  0.00           H
ATOM   2500  OW  SOL   870      30.782  22.250 108.956  1.00  0.00           O
ATOM   2501  HW1 SOL   870      30.790  21.778 109.789  1.00  0.00           H
ATOM   2502  HW2 SOL   870      31.485  21.847 108.446  1.00  0.00           H
ATOM   2503  OW  SOL   871       7.408  57.450 123.796  1.00  0.00           O
ATOM   2504  HW1 SOL   871       8.015  57.076 123.158  1.00  0.00           H
ATOM   2505  HW2 SOL   871       7.197  56.724 124.383  1.00  0.00           H
ATOM   2506  OW  SOL   872       7.650  61.389 122.056  1.00  0.00           O
ATOM   2507  HW1 SOL   872       6.880  60.821 122.031  1.00  0.00           H
ATOM   2508  HW2 SOL   872       7.620  61.795 122.922  1.00  0.00           H
ATOM   2509  OW  SOL   873      49.310  81.487 142.581  1.00  0.00           O
ATOM   2510  HW1 SOL   873      49.787  81.829 143.338  1.00  0.00           H
ATOM   2511  HW2 SOL   873      48.452  81.244 142.928  1.00  0.00           H
ATOM   2512  OW  SOL   874      50.511  95.711  27.047  1.00  0.00           O
ATOM   2513  HW1 SOL   874      50.704  94.773  27.059  1.00  0.00           H
ATOM   2514  HW2 SOL   874      51.307  96.114  26.700  1.00  0.00           H
ATOM   2515  OW  SOL   875      99.905  85.937 137.091  1.00  0.00           O
ATOM   2516  HW1 SOL   875      99.639  86.659 137.660  1.00  0.00           H
ATOM   2517  HW2 SOL   875      99.972  86.331 136.221  1.00  0.00           H
ATOM   2518  OW  SOL   876      57.387  40.432 122.115  1.00  0.00           O
ATOM   2519  HW1 SOL   876      58.217  40.461 121.638  1.00  0.00           H
ATOM   2520  HW2 SOL   876      56.723  40.319 121.435  1.00  0.00           H
ATOM   2521  OW  SOL   877      16.628  10.569 154.717  1.00  0.00           O
ATOM   2522  HW1 SOL   877      17.243   9.978 154.283  1.00  0.00           H
ATOM   2523  HW2 SOL   877      16.484  11.273 154.084  1.00  0.00           H
ATOM   2524  OW  SOL   878       2.303  82.690 116.250  1.00  0.00           O
ATOM   2525  HW1 SOL   878       3.203  82.366 116.295  1.00  0.00           H
ATOM   2526  HW2 SOL   878       1.764  81.929 116.466  1.00  0.00           H
ATOM   2527  OW  SOL   879      37.288  55.892 107.111  1.00  0.00           O
ATOM   2528  HW1 SOL   879      37.241  55.888 106.155  1.00  0.00           H
ATOM   2529  HW2 SOL   879      36.656  56.559 107.379  1.00  0.00           H
ATOM   2530  OW  SOL   880      31.466   3.670 115.551  1.00  0.00           O
ATOM   2531  HW1 SOL   880      31.743   2.998 114.928  1.00  0.00           H
ATOM   2532  HW2 SOL   880      30.749   4.126 115.109  1.00  0.00           H
ATOM   2533  OW  SOL   881      62.826  80.532 131.757  1.00  0.00           O
ATOM   2534  HW1 SOL   881      63.678  80.966 131.777  1.00  0.00           H
ATOM   2535  HW2 SOL   881      62.810  79.999 132.552  1.00  0.00           H
ATOM   2536  OW  SOL   882      90.098   1.374  52.953  1.00  0.00           O
ATOM   2537  HW1 SOL   882      89.759   2.032  52.347  1.00  0.00           H
ATOM   2538  HW2 SOL   882      89.388   1.236  53.580  1.00  0.00           H
ATOM   2539  OW  SOL   883       8.506  36.726  52.610  1.00  0.00           O
ATOM   2540  HW1 SOL   883       7.725  37.067  53.046  1.00  0.00           H
ATOM   2541  HW2 SOL   883       9.133  36.583  53.318  1.00  0.00           H
ATOM   2542  OW  SOL   884      96.934  35.291   8.899  1.00  0.00           O
ATOM   2543  HW1 SOL   884      96.199  35.890   9.028  1.00  0.00           H
ATOM   2544  HW2 SOL   884      96.896  34.699   9.651  1.00  0.00           H
ATOM   2545  OW  SOL   885       8.764  90.135  40.101  1.00  0.00           O
ATOM   2546  HW1 SOL   885       9.027  89.215  40.088  1.00  0.00           H
ATOM   2547  HW2 SOL   885       9.581  90.616  40.238  1.00  0.00           H
ATOM   2548  OW  SOL   886      33.575  19.207 154.771  1.00  0.00           O
ATOM   2549  HW1 SOL   886      34.021  18.626 154.155  1.00  0.00           H
ATOM   2550  HW2 SOL   886      33.123  19.843 154.216  1.00  0.00           H
ATOM   2551  OW  SOL   887      27.394  94.769 123.700  1.00  0.00           O
ATOM   2552  HW1 SOL   887      28.185  94.259 123.524  1.00  0.00           H
ATOM   2553  HW2 SOL   887      27.465  95.011 124.623  1.00  0.00           H
ATOM   2554  OW  SOL   888      69.701  27.532 138.005  1.00  0.00           O
ATOM   2555  HW1 SOL   888      69.650  28.008 138.834  1.00  0.00           H
ATOM   2556  HW2 SOL   888      68.792  27.457 137.715  1.00  0.00           H
ATOM   2557  OW  SOL   889      50.331  89.138   9.716  1.00  0.00           O
ATOM   2558  HW1 SOL   889      49.547  89.487   9.292  1.00  0.00           H
ATOM   2559  HW2 SOL   889      50.137  88.211   9.853  1.00  0.00           H
ATOM   2560  OW  SOL   890       4.748   0.259 138.260  1.00  0.00           O
ATOM   2561  HW1 SOL   890       4.408   0.633 137.447  1.00  0.00           H
ATOM   2562  HW2 SOL   890       5.700   0.304 138.164  1.00  0.00           H
ATOM   2563  OW  SOL   891      17.788  17.463   8.789  1.00  0.00           O
ATOM   2564  HW1 SOL   891      17.339  17.927   9.496  1.00  0.00           H
ATOM   2565  HW2 SOL   891      17.753  18.065   8.046  1.00  0.00           H
ATOM   2566  OW  SOL   892      80.208  56.658  58.119  1.00  0.00           O
ATOM   2567  HW1 SOL   892      80.996  56.129  57.989  1.00  0.00           H
ATOM   2568  HW2 SOL   892      80.536  57.505  58.421  1.00  0.00           H
ATOM   2569  OW  SOL   893      90.459  91.311  25.157  1.00  0.00           O
ATOM   2570  HW1 SOL   893      90.493  91.836  25.957  1.00  0.00           H
ATOM   2571  HW2 SOL   893      90.828  90.465  25.410  1.00  0.00           H
ATOM   2572  OW  SOL   894      64.553  94.714  16.537  1.00  0.00           O
ATOM   2573  HW1 SOL   894      63.639  94.776  16.263  1.00  0.00           H
ATOM   2574  HW2 SOL   894      65.040  95.180  15.858  1.00  0.00           H
ATOM   2575  OW  SOL   895      60.005  21.417  58.922  1.00  0.00           O
ATOM   2576  HW1 SOL   895      59.051  21.381  58.846  1.00  0.00           H
ATOM   2577  HW2 SOL   895      60.263  22.147  58.359  1.00  0.00           H
ATOM   2578  OW  SOL   896      30.797  26.653 127.909  1.00  0.00           O
ATOM   2579  HW1 SOL   896      31.458  25.983 128.084  1.00  0.00           H
ATOM   2580  HW2 SOL   896      29.980  26.276 128.234  1.00  0.00           H
ATOM   2581  OW  SOL   897      33.588   8.478 123.411  1.00  0.00           O
ATOM   2582  HW1 SOL   897      34.189   9.193 123.619  1.00  0.00           H
ATOM   2583  HW2 SOL   897      33.020   8.412 124.179  1.00  0.00           H
ATOM   2584  OW  SOL   898     100.172   6.638  48.804  1.00  0.00           O
ATOM   2585  HW1 SOL   898     100.329   5.775  49.187  1.00  0.00           H
ATOM   2586  HW2 SOL   898      99.221   6.690  48.710  1.00  0.00           H
ATOM   2587  OW  SOL   899      18.318  53.211  31.266  1.00  0.00           O
ATOM   2588  HW1 SOL   899      19.235  53.021  31.464  1.00  0.00           H
ATOM   2589  HW2 SOL   899      18.248  53.093  30.319  1.00  0.00           H
ATOM   2590  OW  SOL   900      95.208  51.850 124.034  1.00  0.00           O
ATOM   2591  HW1 SOL   900      94.408  51.990 123.527  1.00  0.00           H
ATOM   2592  HW2 SOL   900      95.878  51.660 123.378  1.00  0.00           H
ATOM   2593  OW  SOL   901      14.073  24.037  53.413  1.00  0.00           O
ATOM   2594  HW1 SOL   901      13.315  24.567  53.165  1.00  0.00           H
ATOM   2595  HW2 SOL   901      13.698  23.211  53.718  1.00  0.00           H
ATOM   2596  OW  SOL   902      88.559  20.711 143.979  1.00  0.00           O
ATOM   2597  HW1 SOL   902      89.474  20.635 144.248  1.00  0.00           H
ATOM   2598  HW2 SOL   902      88.456  21.630 143.733  1.00  0.00           H
ATOM   2599  OW  SOL   903      91.173  41.843  54.266  1.00  0.00           O
ATOM   2600  HW1 SOL   903      90.350  41.433  54.001  1.00  0.00           H
ATOM   2601  HW2 SOL   903      91.848  41.219  53.999  1.00  0.00           H
ATOM   2602  OW  SOL   904      97.845  71.344 140.036  1.00  0.00           O
ATOM   2603  HW1 SOL   904      98.387  71.471 140.815  1.00  0.00           H
ATOM   2604  HW2 SOL   904      97.923  72.166 139.553  1.00  0.00           H
ATOM   2605  OW  SOL   905      39.058  25.482  29.091  1.00  0.00           O
ATOM   2606  HW1 SOL   905      39.754  24.857  29.294  1.00  0.00           H
ATOM   2607  HW2 SOL   905      39.502  26.329  29.045  1.00  0.00           H
ATOM   2608  OW  SOL   906      59.342  77.545  35.237  1.00  0.00           O
ATOM   2609  HW1 SOL   906      60.143  77.480  35.757  1.00  0.00           H
ATOM   2610  HW2 SOL   906      59.136  78.480  35.230  1.00  0.00           H
ATOM   2611  OW  SOL   907      34.877  94.985 157.857  1.00  0.00           O
ATOM   2612  HW1 SOL   907      34.366  94.191 157.703  1.00  0.00           H
ATOM   2613  HW2 SOL   907      35.185  94.901 158.759  1.00  0.00           H
ATOM   2614  OW  SOL   908      38.774  91.624  14.900  1.00  0.00           O
ATOM   2615  HW1 SOL   908      38.919  91.068  15.666  1.00  0.00           H
ATOM   2616  HW2 SOL   908      39.162  91.137  14.173  1.00  0.00           H
ATOM   2617  OW  SOL   909      34.723  11.294  30.593  1.00  0.00           O
ATOM   2618  HW1 SOL   909      34.634  10.661  31.306  1.00  0.00           H
ATOM   2619  HW2 SOL   909      34.334  12.098  30.936  1.00  0.00           H
ATOM   2620  OW  SOL   910      84.950  72.252  29.328  1.00  0.00           O
ATOM   2621  HW1 SOL   910      84.931  71.401  28.890  1.00  0.00           H
ATOM   2622  HW2 SOL   910      85.026  72.041  30.258  1.00  0.00           H
ATOM   2623  OW  SOL   911      61.167   7.860   6.061  1.00  0.00           O
ATOM   2624  HW1 SOL   911      60.263   8.032   6.327  1.00  0.00           H
ATOM   2625  HW2 SOL   911      61.639   8.662   6.284  1.00  0.00           H
ATOM   2626  OW  SOL   912      62.399  36.837 102.635  1.00  0.00           O
ATOM   2627  HW1 SOL   912      61.515  37.172 102.787  1.00  0.00           H
ATOM   2628  HW2 SOL   912      62.926  37.226 103.332  1.00  0.00           H
ATOM   2629  OW  SOL   913      23.304  38.661 144.440  1.00  0.00           O
ATOM   2630  HW1 SOL   913      22.452  39.090 144.367  1.00  0.00           H
ATOM   2631  HW2 SOL   913      23.588  38.843 145.337  1.00  0.00           H
ATOM   2632  OW  SOL   914      43.842  31.976 129.728  1.00  0.00           O
ATOM   2633  HW1 SOL   914      43.543  31.964 130.637  1.00  0.00           H
ATOM   2634  HW2 SOL   914      44.793  32.066 129.789  1.00  0.00           H
ATOM   2635  OW  SOL   915      29.272  15.148  51.236  1.00  0.00           O
ATOM   2636  HW1 SOL   915      29.344  14.317  50.768  1.00  0.00           H
ATOM   2637  HW2 SOL   915      30.091  15.605  51.043  1.00  0.00           H
ATOM   2638  OW  SOL   916      65.046  63.537 141.569  1.00  0.00           O
ATOM   2639  HW1 SOL   916      64.209  63.827 141.205  1.00  0.00           H
ATOM   2640  HW2 SOL   916      65.704  63.886 140.968  1.00  0.00           H
ATOM   2641  OW  SOL   917       4.178  83.641  51.516  1.00  0.00           O
ATOM   2642  HW1 SOL   917       4.837  83.176  52.030  1.00  0.00           H
ATOM   2643  HW2 SOL   917       3.513  83.899  52.154  1.00  0.00           H
ATOM   2644  OW  SOL   918       1.587 101.405 144.440  1.00  0.00           O
ATOM   2645  HW1 SOL   918       1.339 100.956 145.248  1.00  0.00           H
ATOM   2646  HW2 SOL   918       2.320 101.966 144.693  1.00  0.00           H
ATOM   2647  OW  SOL   919      57.322  54.963  20.087  1.00  0.00           O
ATOM   2648  HW1 SOL   919      57.792  54.512  19.386  1.00  0.00           H
ATOM   2649  HW2 SOL   919      57.519  55.889  19.951  1.00  0.00           H
ATOM   2650  OW  SOL   920       4.744  52.103 102.460  1.00  0.00           O
ATOM   2651  HW1 SOL   920       4.912  52.787 101.811  1.00  0.00           H
ATOM   2652  HW2 SOL   920       5.162  51.322 102.100  1.00  0.00           H
ATOM   2653  OW  SOL   921       1.501  50.564 150.450  1.00  0.00           O
ATOM   2654  HW1 SOL   921       1.387  51.418 150.865  1.00  0.00           H
ATOM   2655  HW2 SOL   921       1.692  50.766 149.534  1.00  0.00           H
ATOM   2656  OW  SOL   922      40.155  56.776  46.176  1.00  0.00           O
ATOM   2657  HW1 SOL   922      40.821  56.574  45.518  1.00  0.00           H
ATOM   2658  HW2 SOL   922      39.906  55.923  46.533  1.00  0.00           H
ATOM   2659  OW  SOL   923      44.276  72.151 160.194  1.00  0.00           O
ATOM   2660  HW1 SOL   923      44.587  72.194 159.290  1.00  0.00           H
ATOM   2661  HW2 SOL   923      43.883  73.009 160.354  1.00  0.00           H
ATOM   2662  OW  SOL   924      69.541  12.512   8.611  1.00  0.00           O
ATOM   2663  HW1 SOL   924      69.839  12.687   7.719  1.00  0.00           H
ATOM   2664  HW2 SOL   924      70.217  12.897   9.170  1.00  0.00           H
ATOM   2665  OW  SOL   925      94.650  14.841 131.772  1.00  0.00           O
ATOM   2666  HW1 SOL   925      95.391  14.834 132.378  1.00  0.00           H
ATOM   2667  HW2 SOL   925      95.006  14.500 130.952  1.00  0.00           H
ATOM   2668  OW  SOL   926      77.752  35.104  16.428  1.00  0.00           O
ATOM   2669  HW1 SOL   926      77.179  35.776  16.796  1.00  0.00           H
ATOM   2670  HW2 SOL   926      78.633  35.469  16.511  1.00  0.00           H
ATOM   2671  OW  SOL   927      78.906  94.923   2.043  1.00  0.00           O
ATOM   2672  HW1 SOL   927      79.767  94.908   1.626  1.00  0.00           H
ATOM   2673  HW2 SOL   927      79.021  94.424   2.851  1.00  0.00           H
ATOM   2674  OW  SOL   928      65.924  49.894 118.059  1.00  0.00           O
ATOM   2675  HW1 SOL   928      65.531  49.615 117.232  1.00  0.00           H
ATOM   2676  HW2 SOL   928      65.187  50.215 118.579  1.00  0.00           H
ATOM   2677  OW  SOL   929      14.547  40.245  22.052  1.00  0.00           O
ATOM   2678  HW1 SOL   929      14.573  39.315  21.826  1.00  0.00           H
ATOM   2679  HW2 SOL   929      14.670  40.265  23.001  1.00  0.00           H
ATOM   2680  OW  SOL   930      44.025  64.772  37.879  1.00  0.00           O
ATOM   2681  HW1 SOL   930      44.267  64.563  38.781  1.00  0.00           H
ATOM   2682  HW2 SOL   930      44.828  64.636  37.376  1.00  0.00           H
ATOM   2683  OW  SOL   931      76.373   9.633 114.864  1.00  0.00           O
ATOM   2684  HW1 SOL   931      76.625   8.979 115.516  1.00  0.00           H
ATOM   2685  HW2 SOL   931      75.694   9.204 114.343  1.00  0.00           H
ATOM   2686  OW  SOL   932      93.382  81.079 124.074  1.00  0.00           O
ATOM   2687  HW1 SOL   932      93.786  80.594 124.793  1.00  0.00           H
ATOM   2688  HW2 SOL   932      94.004  81.779 123.877  1.00  0.00           H
ATOM   2689  OW  SOL   933      46.526  67.900 103.123  1.00  0.00           O
ATOM   2690  HW1 SOL   933      46.328  67.414 102.322  1.00  0.00           H
ATOM   2691  HW2 SOL   933      47.439  67.686 103.314  1.00  0.00           H
ATOM   2692  OW  SOL   934      96.107  59.650 141.963  1.00  0.00           O
ATOM   2693  HW1 SOL   934      95.913  60.342 141.331  1.00  0.00           H
ATOM   2694  HW2 SOL   934      96.909  59.940 142.397  1.00  0.00           H
ATOM   2695  OW  SOL   935      60.675  31.895 155.923  1.00  0.00           O
ATOM   2696  HW1 SOL   935      60.891  31.608 156.811  1.00  0.00           H
ATOM   2697  HW2 SOL   935      59.735  31.730 155.840  1.00  0.00           H
ATOM   2698  OW  SOL   936      99.127  38.345  61.379  1.00  0.00           O
ATOM   2699  HW1 SOL   936      98.238  38.622  61.601  1.00  0.00           H
ATOM   2700  HW2 SOL   936      99.026  37.450  61.056  1.00  0.00           H
ATOM   2701  OW  SOL   937      76.032  17.110 119.843  1.00  0.00           O
ATOM   2702  HW1 SOL   937      75.932  17.926 120.334  1.00  0.00           H
ATOM   2703  HW2 SOL   937      76.085  16.430 120.515  1.00  0.00           H
ATOM   2704  OW  SOL   938      77.703  52.032 159.961  1.00  0.00           O
ATOM   2705  HW1 SOL   938      78.588  51.840 159.650  1.00  0.00           H
ATOM   2706  HW2 SOL   938      77.528  52.922 159.654  1.00  0.00           H
ATOM   2707  OW  SOL   939       1.139  16.106 159.488  1.00  0.00           O
ATOM   2708  HW1 SOL   939       0.305  16.030 159.024  1.00  0.00           H
ATOM   2709  HW2 SOL   939       1.163  15.341 160.063  1.00  0.00           H
ATOM   2710  OW  SOL   940      96.371  49.885  34.837  1.00  0.00           O
ATOM   2711  HW1 SOL   940      96.862  50.705  34.781  1.00  0.00           H
ATOM   2712  HW2 SOL   940      95.481  50.120  34.575  1.00  0.00           H
ATOM   2713  OW  SOL   941     102.490  68.161 123.731  1.00  0.00           O
ATOM   2714  HW1 SOL   941     102.311  67.298 124.104  1.00  0.00           H
ATOM   2715  HW2 SOL   941     102.284  68.775 124.436  1.00  0.00           H
ATOM   2716  OW  SOL   942      78.431  29.657  47.545  1.00  0.00           O
ATOM   2717  HW1 SOL   942      78.454  30.597  47.363  1.00  0.00           H
ATOM   2718  HW2 SOL   942      78.067  29.592  48.428  1.00  0.00           H
ATOM   2719  OW  SOL   943      82.151  81.741 142.040  1.00  0.00           O
ATOM   2720  HW1 SOL   943      82.035  80.804 141.882  1.00  0.00           H
ATOM   2721  HW2 SOL   943      82.820  82.010 141.411  1.00  0.00           H
ATOM   2722  OW  SOL   944       3.203  45.796  13.498  1.00  0.00           O
ATOM   2723  HW1 SOL   944       3.770  45.077  13.219  1.00  0.00           H
ATOM   2724  HW2 SOL   944       2.359  45.380  13.678  1.00  0.00           H
ATOM   2725  OW  SOL   945      92.411  12.904 153.104  1.00  0.00           O
ATOM   2726  HW1 SOL   945      93.280  13.304 153.133  1.00  0.00           H
ATOM   2727  HW2 SOL   945      92.516  12.142 152.534  1.00  0.00           H
ATOM   2728  OW  SOL   946     102.342  78.174   1.355  1.00  0.00           O
ATOM   2729  HW1 SOL   946     101.829  78.942   1.103  1.00  0.00           H
ATOM   2730  HW2 SOL   946     101.981  77.461   0.827  1.00  0.00           H
ATOM   2731  OW  SOL   947      10.288  55.383  23.186  1.00  0.00           O
ATOM   2732  HW1 SOL   947      10.272  56.338  23.132  1.00  0.00           H
ATOM   2733  HW2 SOL   947       9.367  55.131  23.259  1.00  0.00           H
ATOM   2734  OW  SOL   948      65.552  73.989 150.822  1.00  0.00           O
ATOM   2735  HW1 SOL   948      65.203  74.043 151.711  1.00  0.00           H
ATOM   2736  HW2 SOL   948      66.462  74.274 150.904  1.00  0.00           H
ATOM   2737  OW  SOL   949      69.773  11.066 151.833  1.00  0.00           O
ATOM   2738  HW1 SOL   949      68.942  10.597 151.750  1.00  0.00           H
ATOM   2739  HW2 SOL   949      70.440  10.381 151.797  1.00  0.00           H
ATOM   2740  OW  SOL   950      81.333  10.163   6.765  1.00  0.00           O
ATOM   2741  HW1 SOL   950      81.347  10.586   5.906  1.00  0.00           H
ATOM   2742  HW2 SOL   950      81.604   9.261   6.592  1.00  0.00           H
ATOM   2743  OW  SOL   951      22.597   9.690  44.996  1.00  0.00           O
ATOM   2744  HW1 SOL   951      22.754   8.779  45.244  1.00  0.00           H
ATOM   2745  HW2 SOL   951      21.767   9.669  44.519  1.00  0.00           H
ATOM   2746  OW  SOL   952      14.146  67.173   3.147  1.00  0.00           O
ATOM   2747  HW1 SOL   952      14.360  66.566   2.439  1.00  0.00           H
ATOM   2748  HW2 SOL   952      13.368  67.638   2.838  1.00  0.00           H
ATOM   2749  OW  SOL   953      39.169  48.615 158.262  1.00  0.00           O
ATOM   2750  HW1 SOL   953      38.320  48.225 158.468  1.00  0.00           H
ATOM   2751  HW2 SOL   953      38.977  49.538 158.098  1.00  0.00           H
ATOM   2752  OW  SOL   954      61.630  56.628 110.998  1.00  0.00           O
ATOM   2753  HW1 SOL   954      62.340  56.040 111.256  1.00  0.00           H
ATOM   2754  HW2 SOL   954      61.356  57.046 111.815  1.00  0.00           H
ATOM   2755  OW  SOL   955     103.517  43.746 115.358  1.00  0.00           O
ATOM   2756  HW1 SOL   955     102.628  43.873 115.026  1.00  0.00           H
ATOM   2757  HW2 SOL   955     104.008  44.496 115.023  1.00  0.00           H
ATOM   2758  OW  SOL   956      51.343  75.271  28.160  1.00  0.00           O
ATOM   2759  HW1 SOL   956      50.552  74.733  28.194  1.00  0.00           H
ATOM   2760  HW2 SOL   956      51.492  75.536  29.068  1.00  0.00           H
ATOM   2761  OW  SOL   957     100.732  86.897 124.455  1.00  0.00           O
ATOM   2762  HW1 SOL   957     100.326  86.953 125.319  1.00  0.00           H
ATOM   2763  HW2 SOL   957      99.999  86.768 123.853  1.00  0.00           H
ATOM   2764  OW  SOL   958      48.260  60.177 138.293  1.00  0.00           O
ATOM   2765  HW1 SOL   958      47.454  60.351 137.807  1.00  0.00           H
ATOM   2766  HW2 SOL   958      48.903  60.775 137.913  1.00  0.00           H
ATOM   2767  OW  SOL   959      95.154  35.944  47.308  1.00  0.00           O
ATOM   2768  HW1 SOL   959      95.296  36.795  46.892  1.00  0.00           H
ATOM   2769  HW2 SOL   959      95.305  35.307  46.610  1.00  0.00           H
ATOM   2770  OW  SOL   960      26.388  81.233 105.530  1.00  0.00           O
ATOM   2771  HW1 SOL   960      27.023  81.862 105.187  1.00  0.00           H
ATOM   2772  HW2 SOL   960      25.920  80.919 104.757  1.00  0.00           H
ATOM   2773  OW  SOL   961      61.549  37.442  51.707  1.00  0.00           O
ATOM   2774  HW1 SOL   961      60.598  37.423  51.820  1.00  0.00           H
ATOM   2775  HW2 SOL   961      61.727  38.297  51.315  1.00  0.00           H
ATOM   2776  OW  SOL   962      84.246  38.969 104.374  1.00  0.00           O
ATOM   2777  HW1 SOL   962      84.112  38.713 103.461  1.00  0.00           H
ATOM   2778  HW2 SOL   962      83.366  38.987 104.749  1.00  0.00           H
ATOM   2779  OW  SOL   963       2.931  97.155   6.464  1.00  0.00           O
ATOM   2780  HW1 SOL   963       2.034  97.202   6.794  1.00  0.00           H
ATOM   2781  HW2 SOL   963       3.120  96.218   6.415  1.00  0.00           H
ATOM   2782  OW  SOL   964      85.029  71.913 149.284  1.00  0.00           O
ATOM   2783  HW1 SOL   964      84.518  71.371 149.885  1.00  0.00           H
ATOM   2784  HW2 SOL   964      84.373  72.404 148.788  1.00  0.00           H
ATOM   2785  OW  SOL   965      24.849  44.286  36.746  1.00  0.00           O
ATOM   2786  HW1 SOL   965      24.428  44.677  35.980  1.00  0.00           H
ATOM   2787  HW2 SOL   965      25.413  44.979  37.089  1.00  0.00           H
ATOM   2788  OW  SOL   966      22.683  58.749  58.243  1.00  0.00           O
ATOM   2789  HW1 SOL   966      22.016  59.218  57.741  1.00  0.00           H
ATOM   2790  HW2 SOL   966      22.586  59.079  59.136  1.00  0.00           H
ATOM   2791  OW  SOL   967      84.094  85.839  61.405  1.00  0.00           O
ATOM   2792  HW1 SOL   967      84.927  85.371  61.341  1.00  0.00           H
ATOM   2793  HW2 SOL   967      83.602  85.560  60.634  1.00  0.00           H
ATOM   2794  OW  SOL   968      44.431  72.825  30.364  1.00  0.00           O
ATOM   2795  HW1 SOL   968      44.294  73.200  31.234  1.00  0.00           H
ATOM   2796  HW2 SOL   968      44.735  71.933  30.533  1.00  0.00           H
ATOM   2797  OW  SOL   969      56.282  63.495 139.973  1.00  0.00           O
ATOM   2798  HW1 SOL   969      56.859  63.132 139.301  1.00  0.00           H
ATOM   2799  HW2 SOL   969      56.416  62.930 140.734  1.00  0.00           H
ATOM   2800  OW  SOL   970      10.227  82.574  32.931  1.00  0.00           O
ATOM   2801  HW1 SOL   970      10.942  82.882  32.374  1.00  0.00           H
ATOM   2802  HW2 SOL   970      10.646  81.977  33.551  1.00  0.00           H
ATOM   2803  OW  SOL   971      39.022  39.841 117.280  1.00  0.00           O
ATOM   2804  HW1 SOL   971      39.890  39.749 116.887  1.00  0.00           H
ATOM   2805  HW2 SOL   971      39.117  40.560 117.905  1.00  0.00           H
ATOM   2806  OW  SOL   972       7.123  92.889  56.812  1.00  0.00           O
ATOM   2807  HW1 SOL   972       7.356  91.991  56.577  1.00  0.00           H
ATOM   2808  HW2 SOL   972       7.818  93.169  57.408  1.00  0.00           H
ATOM   2809  OW  SOL   973      97.706  43.005 119.023  1.00  0.00           O
ATOM   2810  HW1 SOL   973      97.857  43.878 119.385  1.00  0.00           H
ATOM   2811  HW2 SOL   973      97.950  43.081 118.101  1.00  0.00           H
ATOM   2812  OW  SOL   974      13.276  34.677 114.171  1.00  0.00           O
ATOM   2813  HW1 SOL   974      13.089  34.758 115.107  1.00  0.00           H
ATOM   2814  HW2 SOL   974      13.970  34.020 114.122  1.00  0.00           H
ATOM   2815  OW  SOL   975      69.761  56.997  26.086  1.00  0.00           O
ATOM   2816  HW1 SOL   975      70.685  57.098  26.317  1.00  0.00           H
ATOM   2817  HW2 SOL   975      69.490  56.193  26.528  1.00  0.00           H
ATOM   2818  OW  SOL   976       4.733  72.307  43.616  1.00  0.00           O
ATOM   2819  HW1 SOL   976       5.607  72.557  43.317  1.00  0.00           H
ATOM   2820  HW2 SOL   976       4.740  72.487  44.556  1.00  0.00           H
ATOM   2821  OW  SOL   977     104.509  83.576  19.755  1.00  0.00           O
ATOM   2822  HW1 SOL   977     103.619  83.654  20.099  1.00  0.00           H
ATOM   2823  HW2 SOL   977     104.903  82.870  20.268  1.00  0.00           H
ATOM   2824  OW  SOL   978      57.265  87.355  27.490  1.00  0.00           O
ATOM   2825  HW1 SOL   978      57.887  87.878  26.985  1.00  0.00           H
ATOM   2826  HW2 SOL   978      56.405  87.645  27.185  1.00  0.00           H
ATOM   2827  OW  SOL   979      96.685  79.920  20.734  1.00  0.00           O
ATOM   2828  HW1 SOL   979      97.015  80.817  20.784  1.00  0.00           H
ATOM   2829  HW2 SOL   979      95.739  80.018  20.628  1.00  0.00           H
ATOM   2830  OW  SOL   980      69.016  33.410 115.968  1.00  0.00           O
ATOM   2831  HW1 SOL   980      68.683  34.307 115.975  1.00  0.00           H
ATOM   2832  HW2 SOL   980      68.955  33.124 116.880  1.00  0.00           H
ATOM   2833  OW  SOL   981      40.268  77.937 138.384  1.00  0.00           O
ATOM   2834  HW1 SOL   981      40.784  77.457 137.737  1.00  0.00           H
ATOM   2835  HW2 SOL   981      39.750  78.554 137.867  1.00  0.00           H
ATOM   2836  OW  SOL   982      74.653   2.840 101.493  1.00  0.00           O
ATOM   2837  HW1 SOL   982      73.816   2.441 101.732  1.00  0.00           H
ATOM   2838  HW2 SOL   982      74.588   3.740 101.812  1.00  0.00           H
ATOM   2839  OW  SOL   983      64.915  31.228   9.770  1.00  0.00           O
ATOM   2840  HW1 SOL   983      64.733  30.444  10.288  1.00  0.00           H
ATOM   2841  HW2 SOL   983      64.311  31.887  10.111  1.00  0.00           H
ATOM   2842  OW  SOL   984      50.210  53.427  34.747  1.00  0.00           O
ATOM   2843  HW1 SOL   984      50.082  54.315  34.413  1.00  0.00           H
ATOM   2844  HW2 SOL   984      51.151  53.367  34.914  1.00  0.00           H
ATOM   2845  OW  SOL   985      14.450  68.330 107.011  1.00  0.00           O
ATOM   2846  HW1 SOL   985      14.360  69.283 107.002  1.00  0.00           H
ATOM   2847  HW2 SOL   985      14.763  68.110 106.134  1.00  0.00           H
ATOM   2848  OW  SOL   986      47.555  75.130 109.976  1.00  0.00           O
ATOM   2849  HW1 SOL   986      46.619  74.946 110.060  1.00  0.00           H
ATOM   2850  HW2 SOL   986      47.834  75.367 110.860  1.00  0.00           H
ATOM   2851  OW  SOL   987      37.574  25.699  62.293  1.00  0.00           O
ATOM   2852  HW1 SOL   987      37.709  25.393  61.396  1.00  0.00           H
ATOM   2853  HW2 SOL   987      37.789  24.943  62.840  1.00  0.00           H
ATOM   2854  OW  SOL   988      54.734  74.140  51.455  1.00  0.00           O
ATOM   2855  HW1 SOL   988      54.750  74.937  51.985  1.00  0.00           H
ATOM   2856  HW2 SOL   988      55.467  74.241  50.847  1.00  0.00           H
ATOM   2857  OW  SOL   989      96.859  36.103  28.572  1.00  0.00           O
ATOM   2858  HW1 SOL   989      97.513  36.730  28.880  1.00  0.00           H
ATOM   2859  HW2 SOL   989      96.024  36.560  28.668  1.00  0.00           H
ATOM   2860  OW  SOL   990      64.446  94.228 121.799  1.00  0.00           O
ATOM   2861  HW1 SOL   990      65.133  94.887 121.698  1.00  0.00           H
ATOM   2862  HW2 SOL   990      63.628  94.724 121.749  1.00  0.00           H
ATOM   2863  OW  SOL   991      80.801  13.285 143.624  1.00  0.00           O
ATOM   2864  HW1 SOL   991      81.231  13.750 142.907  1.00  0.00           H
ATOM   2865  HW2 SOL   991      81.355  12.520 143.781  1.00  0.00           H
ATOM   2866  OW  SOL   992      34.583  55.668 140.040  1.00  0.00           O
ATOM   2867  HW1 SOL   992      34.018  55.908 140.775  1.00  0.00           H
ATOM   2868  HW2 SOL   992      34.042  55.815 139.264  1.00  0.00           H
ATOM   2869  OW  SOL   993      76.894  81.385 121.564  1.00  0.00           O
ATOM   2870  HW1 SOL   993      76.720  82.305 121.363  1.00  0.00           H
ATOM   2871  HW2 SOL   993      76.155  80.912 121.182  1.00  0.00           H
ATOM   2872  OW  SOL   994      72.669  47.054 126.967  1.00  0.00           O
ATOM   2873  HW1 SOL   994      72.053  46.429 126.585  1.00  0.00           H
ATOM   2874  HW2 SOL   994      72.879  46.689 127.827  1.00  0.00           H
ATOM   2875  OW  SOL   995      43.254  32.844  18.359  1.00  0.00           O
ATOM   2876  HW1 SOL   995      44.170  33.066  18.523  1.00  0.00           H
ATOM   2877  HW2 SOL   995      43.291  32.058  17.815  1.00  0.00           H
ATOM   2878  OW  SOL   996      76.263  57.022 134.647  1.00  0.00           O
ATOM   2879  HW1 SOL   996      76.148  57.962 134.788  1.00  0.00           H
ATOM   2880  HW2 SOL   996      77.051  56.955 134.109  1.00  0.00           H
ATOM   2881  OW  SOL   997      84.161   7.299 144.685  1.00  0.00           O
ATOM   2882  HW1 SOL   997      83.234   7.076 144.597  1.00  0.00           H
ATOM   2883  HW2 SOL   997      84.543   7.081 143.835  1.00  0.00           H
ATOM   2884  OW  SOL   998      26.661   4.252 113.556  1.00  0.00           O
ATOM   2885  HW1 SOL   998      26.754   5.195 113.691  1.00  0.00           H
ATOM   2886  HW2 SOL   998      26.086   4.173 112.795  1.00  0.00           H
ATOM   2887  OW  SOL   999      28.607  77.165 118.672  1.00  0.00           O
ATOM   2888  HW1 SOL   999      27.774  76.704 118.774  1.00  0.00           H
ATOM   2889  HW2 SOL   999      28.372  77.995 118.256  1.00  0.00           H
ATOM   2890  OW  SOL  1000      99.751  16.134 118.279  1.00  0.00           O
ATOM   2891  HW1 SOL  1000      99.506  16.640 119.054  1.00  0.00           H
ATOM   2892  HW2 SOL  1000      99.642  15.221 118.543  1.00  0.00           H
ATOM   2893  OW  SOL  1001      88.178  76.028  13.783  1.00  0.00           O
ATOM   2894  HW1 SOL  1001      87.936  75.213  13.343  1.00  0.00           H
ATOM   2895  HW2 SOL  1001      88.907  76.372  13.268  1.00  0.00           H
ATOM   2896  OW  SOL  1002      62.547  51.910  45.956  1.00  0.00           O
ATOM   2897  HW1 SOL  1002      62.101  51.356  45.315  1.00  0.00           H
ATOM   2898  HW2 SOL  1002      62.342  52.805  45.684  1.00  0.00           H
ATOM   2899  OW  SOL  1003      71.110  66.480 160.612  1.00  0.00           O
ATOM   2900  HW1 SOL  1003      70.740  66.472 161.494  1.00  0.00           H
ATOM   2901  HW2 SOL  1003      71.296  67.403 160.438  1.00  0.00           H
ATOM   2902  OW  SOL  1004     102.910  20.898  33.136  1.00  0.00           O
ATOM   2903  HW1 SOL  1004     103.517  21.039  33.863  1.00  0.00           H
ATOM   2904  HW2 SOL  1004     103.472  20.673  32.394  1.00  0.00           H
ATOM   2905  OW  SOL  1005      39.562  26.035  14.138  1.00  0.00           O
ATOM   2906  HW1 SOL  1005      39.792  25.367  14.784  1.00  0.00           H
ATOM   2907  HW2 SOL  1005      39.302  25.539  13.362  1.00  0.00           H
ATOM   2908  OW  SOL  1006      83.928  80.114  45.390  1.00  0.00           O
ATOM   2909  HW1 SOL  1006      83.442  80.431  44.629  1.00  0.00           H
ATOM   2910  HW2 SOL  1006      83.750  80.759  46.074  1.00  0.00           H
ATOM   2911  OW  SOL  1007      16.000  99.251 130.283  1.00  0.00           O
ATOM   2912  HW1 SOL  1007      16.158  98.437 130.761  1.00  0.00           H
ATOM   2913  HW2 SOL  1007      15.180  99.586 130.645  1.00  0.00           H
ATOM   2914  OW  SOL  1008      10.644  69.627 103.228  1.00  0.00           O
ATOM   2915  HW1 SOL  1008      10.555  70.577 103.151  1.00  0.00           H
ATOM   2916  HW2 SOL  1008      10.241  69.415 104.070  1.00  0.00           H
ATOM   2917  OW  SOL  1009      34.983  84.511 120.989  1.00  0.00           O
ATOM   2918  HW1 SOL  1009      35.219  84.203 120.114  1.00  0.00           H
ATOM   2919  HW2 SOL  1009      34.286  83.919 121.272  1.00  0.00           H
ATOM   2920  OW  SOL  1010      95.946  87.165 113.047  1.00  0.00           O
ATOM   2921  HW1 SOL  1010      95.270  87.398 112.411  1.00  0.00           H
ATOM   2922  HW2 SOL  1010      96.629  87.825 112.924  1.00  0.00           H
ATOM   2923  OW  SOL  1011      49.701  28.822  19.494  1.00  0.00           O
ATOM   2924  HW1 SOL  1011      49.441  29.731  19.339  1.00  0.00           H
ATOM   2925  HW2 SOL  1011      50.016  28.515  18.644  1.00  0.00           H
ATOM   2926  OW  SOL  1012      96.142  21.546  51.048  1.00  0.00           O
ATOM   2927  HW1 SOL  1012      96.223  22.079  51.839  1.00  0.00           H
ATOM   2928  HW2 SOL  1012      95.721  22.123  50.412  1.00  0.00           H
ATOM   2929  OW  SOL  1013       2.578   5.623  26.587  1.00  0.00           O
ATOM   2930  HW1 SOL  1013       2.921   6.407  27.017  1.00  0.00           H
ATOM   2931  HW2 SOL  1013       1.851   5.942  26.052  1.00  0.00           H
ATOM   2932  OW  SOL  1014      93.257  78.965  47.245  1.00  0.00           O
ATOM   2933  HW1 SOL  1014      93.254  78.019  47.103  1.00  0.00           H
ATOM   2934  HW2 SOL  1014      93.153  79.065  48.192  1.00  0.00           H
ATOM   2935  OW  SOL  1015      63.002  82.234  50.055  1.00  0.00           O
ATOM   2936  HW1 SOL  1015      62.440  81.751  50.662  1.00  0.00           H
ATOM   2937  HW2 SOL  1015      62.923  83.147  50.329  1.00  0.00           H
ATOM   2938  OW  SOL  1016      19.112  31.878 158.445  1.00  0.00           O
ATOM   2939  HW1 SOL  1016      19.521  32.670 158.794  1.00  0.00           H
ATOM   2940  HW2 SOL  1016      19.290  31.910 157.505  1.00  0.00           H
ATOM   2941  OW  SOL  1017      42.727  24.769 141.949  1.00  0.00           O
ATOM   2942  HW1 SOL  1017      43.678  24.848 142.015  1.00  0.00           H
ATOM   2943  HW2 SOL  1017      42.584  24.219 141.179  1.00  0.00           H
ATOM   2944  OW  SOL  1018     104.878  11.684  26.117  1.00  0.00           O
ATOM   2945  HW1 SOL  1018     103.944  11.487  26.039  1.00  0.00           H
ATOM   2946  HW2 SOL  1018     105.062  12.269  25.382  1.00  0.00           H
ATOM   2947  OW  SOL  1019      93.051  23.972  15.081  1.00  0.00           O
ATOM   2948  HW1 SOL  1019      92.982  24.443  15.912  1.00  0.00           H
ATOM   2949  HW2 SOL  1019      93.196  24.658  14.429  1.00  0.00           H
ATOM   2950  OW  SOL  1020      84.163  17.673  50.668  1.00  0.00           O
ATOM   2951  HW1 SOL  1020      83.363  17.191  50.460  1.00  0.00           H
ATOM   2952  HW2 SOL  1020      84.343  18.191  49.884  1.00  0.00           H
ATOM   2953  OW  SOL  1021      81.452  82.485 153.291  1.00  0.00           O
ATOM   2954  HW1 SOL  1021      81.620  81.668 152.821  1.00  0.00           H
ATOM   2955  HW2 SOL  1021      82.319  82.870 153.419  1.00  0.00           H
ATOM   2956  OW  SOL  1022      24.894  85.245   4.303  1.00  0.00           O
ATOM   2957  HW1 SOL  1022      24.281  84.959   4.980  1.00  0.00           H
ATOM   2958  HW2 SOL  1022      25.698  84.759   4.486  1.00  0.00           H
ATOM   2959  OW  SOL  1023      26.284  89.218  24.342  1.00  0.00           O
ATOM   2960  HW1 SOL  1023      25.743  88.428  24.321  1.00  0.00           H
ATOM   2961  HW2 SOL  1023      25.656  89.940  24.303  1.00  0.00           H
ATOM   2962  OW  SOL  1024      99.463  41.048 133.909  1.00  0.00           O
ATOM   2963  HW1 SOL  1024      99.879  40.588 134.638  1.00  0.00           H
ATOM   2964  HW2 SOL  1024      98.663  40.552 133.737  1.00  0.00           H
ATOM   2965  OW  SOL  1025      75.176  56.664  55.775  1.00  0.00           O
ATOM   2966  HW1 SOL  1025      75.073  56.045  55.053  1.00  0.00           H
ATOM   2967  HW2 SOL  1025      74.443  56.474  56.361  1.00  0.00           H
ATOM   2968  OW  SOL  1026      24.265  48.509 155.361  1.00  0.00           O
ATOM   2969  HW1 SOL  1026      23.862  47.656 155.523  1.00  0.00           H
ATOM   2970  HW2 SOL  1026      23.931  48.772 154.503  1.00  0.00           H
ATOM   2971  OW  SOL  1027      54.904  88.279 118.630  1.00  0.00           O
ATOM   2972  HW1 SOL  1027      54.796  87.573 117.993  1.00  0.00           H
ATOM   2973  HW2 SOL  1027      54.378  88.007 119.382  1.00  0.00           H
ATOM   2974  OW  SOL  1028      59.903  73.787  24.182  1.00  0.00           O
ATOM   2975  HW1 SOL  1028      59.334  73.096  23.841  1.00  0.00           H
ATOM   2976  HW2 SOL  1028      59.688  73.838  25.113  1.00  0.00           H
ATOM   2977  OW  SOL  1029       2.431  73.711 150.947  1.00  0.00           O
ATOM   2978  HW1 SOL  1029       1.788  73.157 151.389  1.00  0.00           H
ATOM   2979  HW2 SOL  1029       2.003  73.970 150.130  1.00  0.00           H
ATOM   2980  OW  SOL  1030      23.296  64.516  19.303  1.00  0.00           O
ATOM   2981  HW1 SOL  1030      24.041  65.028  19.619  1.00  0.00           H
ATOM   2982  HW2 SOL  1030      23.672  63.922  18.653  1.00  0.00           H
ATOM   2983  OW  SOL  1031      10.836   4.638 136.957  1.00  0.00           O
ATOM   2984  HW1 SOL  1031      11.603   5.160 137.192  1.00  0.00           H
ATOM   2985  HW2 SOL  1031      10.164   4.905 137.584  1.00  0.00           H
ATOM   2986  OW  SOL  1032       5.183  70.493  20.516  1.00  0.00           O
ATOM   2987  HW1 SOL  1032       4.361  70.972  20.406  1.00  0.00           H
ATOM   2988  HW2 SOL  1032       5.708  71.046  21.094  1.00  0.00           H
ATOM   2989  OW  SOL  1033      55.184 100.537   4.603  1.00  0.00           O
ATOM   2990  HW1 SOL  1033      54.294 100.693   4.919  1.00  0.00           H
ATOM   2991  HW2 SOL  1033      55.583  99.982   5.273  1.00  0.00           H
ATOM   2992  OW  SOL  1034      75.973  32.925  51.513  1.00  0.00           O
ATOM   2993  HW1 SOL  1034      75.467  33.734  51.438  1.00  0.00           H
ATOM   2994  HW2 SOL  1034      76.033  32.765  52.455  1.00  0.00           H
ATOM   2995  OW  SOL  1035      15.606  31.519  33.975  1.00  0.00           O
ATOM   2996  HW1 SOL  1035      16.021  32.295  33.598  1.00  0.00           H
ATOM   2997  HW2 SOL  1035      14.891  31.866  34.509  1.00  0.00           H
ATOM   2998  OW  SOL  1036      84.946  37.421 156.389  1.00  0.00           O
ATOM   2999  HW1 SOL  1036      85.008  38.368 156.513  1.00  0.00           H
ATOM   3000  HW2 SOL  1036      84.980  37.301 155.440  1.00  0.00           H
ATOM   3001  OW  SOL  1037       4.615  39.570  30.641  1.00  0.00           O
ATOM   3002  HW1 SOL  1037       4.943  39.329  29.775  1.00  0.00           H
ATOM   3003  HW2 SOL  1037       3.865  38.993  30.783  1.00  0.00           H
ATOM   3004  OW  SOL  1038       3.137  93.185   3.051  1.00  0.00           O
ATOM   3005  HW1 SOL  1038       3.674  93.963   2.899  1.00  0.00           H
ATOM   3006  HW2 SOL  1038       2.574  93.422   3.788  1.00  0.00           H
ATOM   3007  OW  SOL  1039      26.767   6.882 152.275  1.00  0.00           O
ATOM   3008  HW1 SOL  1039      27.443   7.324 151.761  1.00  0.00           H
ATOM   3009  HW2 SOL  1039      26.853   5.958 152.040  1.00  0.00           H
ATOM   3010  OW  SOL  1040      23.405  72.104   5.374  1.00  0.00           O
ATOM   3011  HW1 SOL  1040      23.584  71.390   4.762  1.00  0.00           H
ATOM   3012  HW2 SOL  1040      22.859  72.714   4.879  1.00  0.00           H
ATOM   3013  OW  SOL  1041      72.273  52.524 147.619  1.00  0.00           O
ATOM   3014  HW1 SOL  1041      71.785  53.327 147.802  1.00  0.00           H
ATOM   3015  HW2 SOL  1041      72.830  52.402 148.387  1.00  0.00           H
ATOM   3016  OW  SOL  1042      94.620  41.083 150.583  1.00  0.00           O
ATOM   3017  HW1 SOL  1042      94.601  41.358 151.500  1.00  0.00           H
ATOM   3018  HW2 SOL  1042      95.260  40.372 150.560  1.00  0.00           H
ATOM   3019  OW  SOL  1043     106.417  40.617 131.077  1.00  0.00           O
ATOM   3020  HW1 SOL  1043     106.968  40.845 131.825  1.00  0.00           H
ATOM   3021  HW2 SOL  1043     105.704  40.099 131.452  1.00  0.00           H
ATOM   3022  OW  SOL  1044      10.674  63.753  23.775  1.00  0.00           O
ATOM   3023  HW1 SOL  1044      10.784  64.406  24.466  1.00  0.00           H
ATOM   3024  HW2 SOL  1044      11.558  63.425  23.611  1.00  0.00           H
ATOM   3025  OW  SOL  1045      37.849  81.173 146.311  1.00  0.00           O
ATOM   3026  HW1 SOL  1045      37.620  82.102 146.335  1.00  0.00           H
ATOM   3027  HW2 SOL  1045      37.276  80.768 146.963  1.00  0.00           H
ATOM   3028  OW  SOL  1046      24.116  66.715 123.748  1.00  0.00           O
ATOM   3029  HW1 SOL  1046      24.821  66.745 123.101  1.00  0.00           H
ATOM   3030  HW2 SOL  1046      23.426  66.202 123.327  1.00  0.00           H
ATOM   3031  OW  SOL  1047      22.765  59.601  42.256  1.00  0.00           O
ATOM   3032  HW1 SOL  1047      22.390  58.866  42.743  1.00  0.00           H
ATOM   3033  HW2 SOL  1047      22.094  59.827  41.611  1.00  0.00           H
ATOM   3034  OW  SOL  1048      46.992  45.616   0.881  1.00  0.00           O
ATOM   3035  HW1 SOL  1048      47.218  46.117   1.665  1.00  0.00           H
ATOM   3036  HW2 SOL  1048      46.295  46.123   0.465  1.00  0.00           H
ATOM   3037  OW  SOL  1049      23.744  77.897  12.085  1.00  0.00           O
ATOM   3038  HW1 SOL  1049      22.941  78.262  12.457  1.00  0.00           H
ATOM   3039  HW2 SOL  1049      23.446  77.362  11.349  1.00  0.00           H
ATOM   3040  OW  SOL  1050      99.142  49.260 120.089  1.00  0.00           O
ATOM   3041  HW1 SOL  1050     100.005  49.672 120.140  1.00  0.00           H
ATOM   3042  HW2 SOL  1050      99.204  48.500 120.666  1.00  0.00           H
ATOM   3043  OW  SOL  1051       2.157  81.151   2.975  1.00  0.00           O
ATOM   3044  HW1 SOL  1051       2.785  80.593   3.433  1.00  0.00           H
ATOM   3045  HW2 SOL  1051       2.652  81.942   2.759  1.00  0.00           H
ATOM   3046  OW  SOL  1052      35.990  97.290  20.417  1.00  0.00           O
ATOM   3047  HW1 SOL  1052      36.667  96.722  20.051  1.00  0.00           H
ATOM   3048  HW2 SOL  1052      35.223  96.723  20.505  1.00  0.00           H
ATOM   3049  OW  SOL  1053      17.671  49.015  23.410  1.00  0.00           O
ATOM   3050  HW1 SOL  1053      16.768  48.700  23.443  1.00  0.00           H
ATOM   3051  HW2 SOL  1053      17.905  49.171  24.325  1.00  0.00           H
ATOM   3052  OW  SOL  1054      88.240  85.192 103.082  1.00  0.00           O
ATOM   3053  HW1 SOL  1054      88.629  85.307 103.949  1.00  0.00           H
ATOM   3054  HW2 SOL  1054      88.162  84.243 102.978  1.00  0.00           H
ATOM   3055  OW  SOL  1055      72.135  93.435  38.270  1.00  0.00           O
ATOM   3056  HW1 SOL  1055      72.437  92.849  37.576  1.00  0.00           H
ATOM   3057  HW2 SOL  1055      71.211  93.213  38.386  1.00  0.00           H
ATOM   3058  OW  SOL  1056      29.394   7.715 137.938  1.00  0.00           O
ATOM   3059  HW1 SOL  1056      29.239   6.925 137.420  1.00  0.00           H
ATOM   3060  HW2 SOL  1056      29.365   7.415 138.847  1.00  0.00           H
ATOM   3061  OW  SOL  1057      76.355  32.629 110.321  1.00  0.00           O
ATOM   3062  HW1 SOL  1057      76.157  32.261 111.182  1.00  0.00           H
ATOM   3063  HW2 SOL  1057      75.793  32.143 109.717  1.00  0.00           H
ATOM   3064  OW  SOL  1058     104.496  99.115 138.243  1.00  0.00           O
ATOM   3065  HW1 SOL  1058     105.040  99.734 137.755  1.00  0.00           H
ATOM   3066  HW2 SOL  1058     104.827  98.254 137.989  1.00  0.00           H
ATOM   3067  OW  SOL  1059       0.743  43.726  17.455  1.00  0.00           O
ATOM   3068  HW1 SOL  1059       1.629  43.885  17.130  1.00  0.00           H
ATOM   3069  HW2 SOL  1059       0.450  42.948  16.980  1.00  0.00           H
ATOM   3070  OW  SOL  1060      25.413 106.242 106.924  1.00  0.00           O
ATOM   3071  HW1 SOL  1060      24.506 106.262 106.617  1.00  0.00           H
ATOM   3072  HW2 SOL  1060      25.938 106.270 106.124  1.00  0.00           H
ATOM   3073  OW  SOL  1061      48.494  95.283 105.101  1.00  0.00           O
ATOM   3074  HW1 SOL  1061      47.835  95.795 105.571  1.00  0.00           H
ATOM   3075  HW2 SOL  1061      49.314  95.755 105.247  1.00  0.00           H
ATOM   3076  OW  SOL  1062      97.744  30.172  45.203  1.00  0.00           O
ATOM   3077  HW1 SOL  1062      96.978  30.152  45.778  1.00  0.00           H
ATOM   3078  HW2 SOL  1062      97.851  29.265  44.916  1.00  0.00           H
ATOM   3079  OW  SOL  1063      38.356  80.818 115.298  1.00  0.00           O
ATOM   3080  HW1 SOL  1063      37.497  80.552 115.626  1.00  0.00           H
ATOM   3081  HW2 SOL  1063      38.219  80.970 114.363  1.00  0.00           H
ATOM   3082  OW  SOL  1064     104.366  72.788  15.761  1.00  0.00           O
ATOM   3083  HW1 SOL  1064     103.687  73.370  16.103  1.00  0.00           H
ATOM   3084  HW2 SOL  1064     103.890  72.009  15.472  1.00  0.00           H
ATOM   3085  OW  SOL  1065      78.711  38.091 105.542  1.00  0.00           O
ATOM   3086  HW1 SOL  1065      78.273  38.942 105.546  1.00  0.00           H
ATOM   3087  HW2 SOL  1065      78.178  37.545 106.121  1.00  0.00           H
ATOM   3088  OW  SOL  1066      66.562  31.059  30.996  1.00  0.00           O
ATOM   3089  HW1 SOL  1066      67.258  31.488  31.493  1.00  0.00           H
ATOM   3090  HW2 SOL  1066      66.071  30.562  31.650  1.00  0.00           H
ATOM   3091  OW  SOL  1067      36.847  58.735  13.114  1.00  0.00           O
ATOM   3092  HW1 SOL  1067      36.151  58.178  12.766  1.00  0.00           H
ATOM   3093  HW2 SOL  1067      37.583  58.140  13.256  1.00  0.00           H
ATOM   3094  OW  SOL  1068      37.382  20.726  32.622  1.00  0.00           O
ATOM   3095  HW1 SOL  1068      37.688  21.592  32.352  1.00  0.00           H
ATOM   3096  HW2 SOL  1068      36.538  20.622  32.183  1.00  0.00           H
ATOM   3097  OW  SOL  1069      25.592  44.061  12.423  1.00  0.00           O
ATOM   3098  HW1 SOL  1069      24.666  44.171  12.209  1.00  0.00           H
ATOM   3099  HW2 SOL  1069      25.988  44.907  12.216  1.00  0.00           H
ATOM   3100  OW  SOL  1070     105.042   5.922 128.415  1.00  0.00           O
ATOM   3101  HW1 SOL  1070     104.139   5.740 128.675  1.00  0.00           H
ATOM   3102  HW2 SOL  1070     105.496   5.087 128.527  1.00  0.00           H
ATOM   3103  OW  SOL  1071      66.269  49.066 110.448  1.00  0.00           O
ATOM   3104  HW1 SOL  1071      66.738  49.809 110.828  1.00  0.00           H
ATOM   3105  HW2 SOL  1071      66.789  48.301 110.696  1.00  0.00           H
ATOM   3106  OW  SOL  1072     102.906  22.464 116.129  1.00  0.00           O
ATOM   3107  HW1 SOL  1072     102.028  22.316 116.481  1.00  0.00           H
ATOM   3108  HW2 SOL  1072     103.465  21.857 116.614  1.00  0.00           H
ATOM   3109  OW  SOL  1073      23.465  69.200 124.435  1.00  0.00           O
ATOM   3110  HW1 SOL  1073      23.776  68.324 124.208  1.00  0.00           H
ATOM   3111  HW2 SOL  1073      22.942  69.472 123.681  1.00  0.00           H
ATOM   3112  OW  SOL  1074      56.259  57.243 157.544  1.00  0.00           O
ATOM   3113  HW1 SOL  1074      55.822  57.713 156.834  1.00  0.00           H
ATOM   3114  HW2 SOL  1074      56.437  56.375 157.183  1.00  0.00           H
ATOM   3115  OW  SOL  1075      50.963  51.069  52.829  1.00  0.00           O
ATOM   3116  HW1 SOL  1075      50.422  51.648  52.293  1.00  0.00           H
ATOM   3117  HW2 SOL  1075      51.530  51.660  53.324  1.00  0.00           H
ATOM   3118  OW  SOL  1076      15.281  44.018 107.737  1.00  0.00           O
ATOM   3119  HW1 SOL  1076      14.525  44.009 108.325  1.00  0.00           H
ATOM   3120  HW2 SOL  1076      15.188  44.829 107.238  1.00  0.00           H
ATOM   3121  OW  SOL  1077      34.608  51.230  52.269  1.00  0.00           O
ATOM   3122  HW1 SOL  1077      34.807  51.871  52.951  1.00  0.00           H
ATOM   3123  HW2 SOL  1077      33.653  51.173  52.265  1.00  0.00           H
ATOM   3124  OW  SOL  1078      33.924  77.917  22.818  1.00  0.00           O
ATOM   3125  HW1 SOL  1078      34.639  77.999  22.188  1.00  0.00           H
ATOM   3126  HW2 SOL  1078      33.226  78.466  22.462  1.00  0.00           H
ATOM   3127  OW  SOL  1079      99.020  67.683 154.785  1.00  0.00           O
ATOM   3128  HW1 SOL  1079      99.944  67.831 154.582  1.00  0.00           H
ATOM   3129  HW2 SOL  1079      98.891  66.745 154.644  1.00  0.00           H
ATOM   3130  OW  SOL  1080      40.732   9.788 132.176  1.00  0.00           O
ATOM   3131  HW1 SOL  1080      40.214   9.049 131.855  1.00  0.00           H
ATOM   3132  HW2 SOL  1080      40.158  10.547 132.072  1.00  0.00           H
ATOM   3133  OW  SOL  1081      82.943  28.567 110.222  1.00  0.00           O
ATOM   3134  HW1 SOL  1081      83.345  27.881 110.756  1.00  0.00           H
ATOM   3135  HW2 SOL  1081      82.358  28.097 109.628  1.00  0.00           H
ATOM   3136  OW  SOL  1082      18.533  47.795 129.001  1.00  0.00           O
ATOM   3137  HW1 SOL  1082      18.907  46.927 128.853  1.00  0.00           H
ATOM   3138  HW2 SOL  1082      19.285  48.347 129.215  1.00  0.00           H
ATOM   3139  OW  SOL  1083      31.549  18.979  14.893  1.00  0.00           O
ATOM   3140  HW1 SOL  1083      31.824  19.665  15.501  1.00  0.00           H
ATOM   3141  HW2 SOL  1083      32.366  18.584  14.591  1.00  0.00           H
ATOM   3142  OW  SOL  1084      39.269  40.799 140.021  1.00  0.00           O
ATOM   3143  HW1 SOL  1084      39.257  40.774 139.064  1.00  0.00           H
ATOM   3144  HW2 SOL  1084      40.109  40.410 140.261  1.00  0.00           H
ATOM   3145  OW  SOL  1085      39.270  48.298  54.542  1.00  0.00           O
ATOM   3146  HW1 SOL  1085      38.597  48.049  55.177  1.00  0.00           H
ATOM   3147  HW2 SOL  1085      38.786  48.728  53.837  1.00  0.00           H
ATOM   3148  OW  SOL  1086       6.631  98.088   0.343  1.00  0.00           O
ATOM   3149  HW1 SOL  1086       6.768  98.220  -0.595  1.00  0.00           H
ATOM   3150  HW2 SOL  1086       6.876  98.923   0.742  1.00  0.00           H
ATOM   3151  OW  SOL  1087      24.515 105.718  40.432  1.00  0.00           O
ATOM   3152  HW1 SOL  1087      24.101 106.559  40.623  1.00  0.00           H
ATOM   3153  HW2 SOL  1087      23.784 105.109  40.327  1.00  0.00           H
ATOM   3154  OW  SOL  1088      55.735  60.253   2.126  1.00  0.00           O
ATOM   3155  HW1 SOL  1088      56.662  60.314   1.897  1.00  0.00           H
ATOM   3156  HW2 SOL  1088      55.709  59.638   2.860  1.00  0.00           H
ATOM   3157  OW  SOL  1089      85.140  68.287 148.089  1.00  0.00           O
ATOM   3158  HW1 SOL  1089      84.478  67.672 147.774  1.00  0.00           H
ATOM   3159  HW2 SOL  1089      85.943  67.769 148.143  1.00  0.00           H
ATOM   3160  OW  SOL  1090      69.456  53.937 134.847  1.00  0.00           O
ATOM   3161  HW1 SOL  1090      69.452  54.888 134.962  1.00  0.00           H
ATOM   3162  HW2 SOL  1090      68.795  53.774 134.175  1.00  0.00           H
ATOM   3163  OW  SOL  1091      36.124   7.135 116.452  1.00  0.00           O
ATOM   3164  HW1 SOL  1091      36.099   7.975 115.994  1.00  0.00           H
ATOM   3165  HW2 SOL  1091      36.683   6.581 115.906  1.00  0.00           H
ATOM   3166  OW  SOL  1092       0.582  54.004 127.995  1.00  0.00           O
ATOM   3167  HW1 SOL  1092       0.570  54.021 128.952  1.00  0.00           H
ATOM   3168  HW2 SOL  1092      -0.099  53.374 127.758  1.00  0.00           H
ATOM   3169  OW  SOL  1093      96.170  98.133 150.659  1.00  0.00           O
ATOM   3170  HW1 SOL  1093      96.979  98.479 150.282  1.00  0.00           H
ATOM   3171  HW2 SOL  1093      96.035  98.651 151.452  1.00  0.00           H
ATOM   3172  OW  SOL  1094      26.112   2.334 129.313  1.00  0.00           O
ATOM   3173  HW1 SOL  1094      26.190   3.229 128.982  1.00  0.00           H
ATOM   3174  HW2 SOL  1094      25.269   2.318 129.765  1.00  0.00           H
ATOM   3175  OW  SOL  1095      33.332  52.258  27.697  1.00  0.00           O
ATOM   3176  HW1 SOL  1095      33.942  52.473  28.403  1.00  0.00           H
ATOM   3177  HW2 SOL  1095      32.644  51.747  28.122  1.00  0.00           H
ATOM   3178  OW  SOL  1096      78.514   7.391  52.957  1.00  0.00           O
ATOM   3179  HW1 SOL  1096      78.991   6.673  53.374  1.00  0.00           H
ATOM   3180  HW2 SOL  1096      77.634   7.044  52.815  1.00  0.00           H
ATOM   3181  OW  SOL  1097      64.330  86.046 146.279  1.00  0.00           O
ATOM   3182  HW1 SOL  1097      63.977  85.529 147.003  1.00  0.00           H
ATOM   3183  HW2 SOL  1097      63.890  86.893 146.352  1.00  0.00           H
ATOM   3184  OW  SOL  1098      47.059  23.394 155.545  1.00  0.00           O
ATOM   3185  HW1 SOL  1098      47.636  23.270 154.791  1.00  0.00           H
ATOM   3186  HW2 SOL  1098      46.227  23.005 155.276  1.00  0.00           H
ATOM   3187  OW  SOL  1099      43.143   0.855 131.082  1.00  0.00           O
ATOM   3188  HW1 SOL  1099      43.465   0.852 131.983  1.00  0.00           H
ATOM   3189  HW2 SOL  1099      42.222   1.103 131.157  1.00  0.00           H
ATOM   3190  OW  SOL  1100      99.814  12.449 116.711  1.00  0.00           O
ATOM   3191  HW1 SOL  1100      98.969  12.669 116.318  1.00  0.00           H
ATOM   3192  HW2 SOL  1100      99.654  11.631 117.183  1.00  0.00           H
ATOM   3193  OW  SOL  1101      17.374  23.549   5.566  1.00  0.00           O
ATOM   3194  HW1 SOL  1101      18.024  23.169   6.158  1.00  0.00           H
ATOM   3195  HW2 SOL  1101      17.810  23.572   4.714  1.00  0.00           H
ATOM   3196  OW  SOL  1102      97.022  11.698  49.228  1.00  0.00           O
ATOM   3197  HW1 SOL  1102      96.459  11.047  49.647  1.00  0.00           H
ATOM   3198  HW2 SOL  1102      97.900  11.504  49.558  1.00  0.00           H
ATOM   3199  OW  SOL  1103      62.784  99.279  27.947  1.00  0.00           O
ATOM   3200  HW1 SOL  1103      62.554  98.622  28.604  1.00  0.00           H
ATOM   3201  HW2 SOL  1103      63.548  99.726  28.312  1.00  0.00           H
ATOM   3202  OW  SOL  1104      95.103  50.814  48.338  1.00  0.00           O
ATOM   3203  HW1 SOL  1104      95.229  49.918  48.649  1.00  0.00           H
ATOM   3204  HW2 SOL  1104      95.675  50.886  47.574  1.00  0.00           H
ATOM   3205  OW  SOL  1105      57.303  33.449  13.331  1.00  0.00           O
ATOM   3206  HW1 SOL  1105      58.144  33.033  13.522  1.00  0.00           H
ATOM   3207  HW2 SOL  1105      56.674  32.727  13.329  1.00  0.00           H
ATOM   3208  OW  SOL  1106      71.273  62.174 105.169  1.00  0.00           O
ATOM   3209  HW1 SOL  1106      70.942  61.714 105.940  1.00  0.00           H
ATOM   3210  HW2 SOL  1106      71.614  63.001 105.510  1.00  0.00           H
ATOM   3211  OW  SOL  1107      44.500  59.102   9.121  1.00  0.00           O
ATOM   3212  HW1 SOL  1107      43.709  58.670   9.445  1.00  0.00           H
ATOM   3213  HW2 SOL  1107      44.714  59.746   9.795  1.00  0.00           H
ATOM   3214  OW  SOL  1108      94.399  96.203 109.395  1.00  0.00           O
ATOM   3215  HW1 SOL  1108      94.364  95.338 109.803  1.00  0.00           H
ATOM   3216  HW2 SOL  1108      94.809  96.763 110.054  1.00  0.00           H
ATOM   3217  OW  SOL  1109      63.843  94.561  13.502  1.00  0.00           O
ATOM   3218  HW1 SOL  1109      64.481  95.087  13.985  1.00  0.00           H
ATOM   3219  HW2 SOL  1109      64.241  94.433  12.641  1.00  0.00           H
ATOM   3220  OW  SOL  1110      20.336  21.126  38.333  1.00  0.00           O
ATOM   3221  HW1 SOL  1110      20.004  22.018  38.229  1.00  0.00           H
ATOM   3222  HW2 SOL  1110      21.126  21.100  37.792  1.00  0.00           H
ATOM   3223  OW  SOL  1111       1.498  38.581 126.768  1.00  0.00           O
ATOM   3224  HW1 SOL  1111       1.983  37.867 127.182  1.00  0.00           H
ATOM   3225  HW2 SOL  1111       1.911  39.377 127.101  1.00  0.00           H
ATOM   3226  OW  SOL  1112      63.241  77.427  55.865  1.00  0.00           O
ATOM   3227  HW1 SOL  1112      62.731  76.732  56.282  1.00  0.00           H
ATOM   3228  HW2 SOL  1112      62.854  78.239  56.196  1.00  0.00           H
ATOM   3229  OW  SOL  1113      73.446  33.351 153.552  1.00  0.00           O
ATOM   3230  HW1 SOL  1113      73.191  33.007 154.409  1.00  0.00           H
ATOM   3231  HW2 SOL  1113      74.358  33.619 153.664  1.00  0.00           H
ATOM   3232  OW  SOL  1114      45.698  41.209 156.499  1.00  0.00           O
ATOM   3233  HW1 SOL  1114      45.048  41.850 156.787  1.00  0.00           H
ATOM   3234  HW2 SOL  1114      46.536  41.664 156.580  1.00  0.00           H
ATOM   3235  OW  SOL  1115      91.596  60.148 144.036  1.00  0.00           O
ATOM   3236  HW1 SOL  1115      92.141  60.434 144.768  1.00  0.00           H
ATOM   3237  HW2 SOL  1115      90.698  60.234 144.357  1.00  0.00           H
ATOM   3238  OW  SOL  1116      20.544  83.714   0.162  1.00  0.00           O
ATOM   3239  HW1 SOL  1116      21.164  82.986   0.123  1.00  0.00           H
ATOM   3240  HW2 SOL  1116      21.017  84.408   0.621  1.00  0.00           H
ATOM   3241  OW  SOL  1117      65.794  51.456  43.897  1.00  0.00           O
ATOM   3242  HW1 SOL  1117      65.980  51.437  44.836  1.00  0.00           H
ATOM   3243  HW2 SOL  1117      65.380  50.611  43.717  1.00  0.00           H
ATOM   3244  OW  SOL  1118      15.296  68.142 126.856  1.00  0.00           O
ATOM   3245  HW1 SOL  1118      14.431  68.210 126.452  1.00  0.00           H
ATOM   3246  HW2 SOL  1118      15.466  67.201 126.901  1.00  0.00           H
ATOM   3247  OW  SOL  1119      12.700  58.439  42.918  1.00  0.00           O
ATOM   3248  HW1 SOL  1119      12.070  58.811  43.536  1.00  0.00           H
ATOM   3249  HW2 SOL  1119      12.171  58.179  42.164  1.00  0.00           H
ATOM   3250  OW  SOL  1120      49.515  42.978 150.825  1.00  0.00           O
ATOM   3251  HW1 SOL  1120      49.313  42.663 151.706  1.00  0.00           H
ATOM   3252  HW2 SOL  1120      48.792  43.567 150.609  1.00  0.00           H
ATOM   3253  OW  SOL  1121      72.625  31.201 113.352  1.00  0.00           O
ATOM   3254  HW1 SOL  1121      71.949  31.836 113.589  1.00  0.00           H
ATOM   3255  HW2 SOL  1121      72.938  31.493 112.496  1.00  0.00           H
ATOM   3256  OW  SOL  1122      46.099  96.711  28.894  1.00  0.00           O
ATOM   3257  HW1 SOL  1122      46.154  95.873  29.354  1.00  0.00           H
ATOM   3258  HW2 SOL  1122      46.667  96.603  28.131  1.00  0.00           H
ATOM   3259  OW  SOL  1123      67.051   8.907 105.853  1.00  0.00           O
ATOM   3260  HW1 SOL  1123      66.538   8.099 105.825  1.00  0.00           H
ATOM   3261  HW2 SOL  1123      66.469   9.574 105.490  1.00  0.00           H
ATOM   3262  OW  SOL  1124      45.080  15.804 136.560  1.00  0.00           O
ATOM   3263  HW1 SOL  1124      45.867  15.839 136.017  1.00  0.00           H
ATOM   3264  HW2 SOL  1124      45.409  15.767 137.458  1.00  0.00           H
ATOM   3265  OW  SOL  1125      59.470  14.337 124.492  1.00  0.00           O
ATOM   3266  HW1 SOL  1125      60.326  13.939 124.336  1.00  0.00           H
ATOM   3267  HW2 SOL  1125      58.842  13.676 124.199  1.00  0.00           H
ATOM   3268  OW  SOL  1126      25.855  81.992   0.044  1.00  0.00           O
ATOM   3269  HW1 SOL  1126      26.511  82.635  -0.226  1.00  0.00           H
ATOM   3270  HW2 SOL  1126      26.363  81.278   0.430  1.00  0.00           H
ATOM   3271  OW  SOL  1127       6.477  21.993  48.964  1.00  0.00           O
ATOM   3272  HW1 SOL  1127       5.768  22.636  48.986  1.00  0.00           H
ATOM   3273  HW2 SOL  1127       6.034  21.151  48.859  1.00  0.00           H
ATOM   3274  OW  SOL  1128       6.101  68.699  27.957  1.00  0.00           O
ATOM   3275  HW1 SOL  1128       6.194  69.651  27.922  1.00  0.00           H
ATOM   3276  HW2 SOL  1128       5.532  68.486  27.218  1.00  0.00           H
ATOM   3277  OW  SOL  1129      17.958  98.391  21.002  1.00  0.00           O
ATOM   3278  HW1 SOL  1129      18.425  98.292  20.173  1.00  0.00           H
ATOM   3279  HW2 SOL  1129      17.984  97.520  21.398  1.00  0.00           H
ATOM   3280  OW  SOL  1130      33.751  76.240  25.007  1.00  0.00           O
ATOM   3281  HW1 SOL  1130      33.013  75.654  24.845  1.00  0.00           H
ATOM   3282  HW2 SOL  1130      34.027  76.525  24.136  1.00  0.00           H
ATOM   3283  OW  SOL  1131      31.084   3.995   0.376  1.00  0.00           O
ATOM   3284  HW1 SOL  1131      30.263   4.213   0.817  1.00  0.00           H
ATOM   3285  HW2 SOL  1131      31.192   4.679  -0.284  1.00  0.00           H
ATOM   3286  OW  SOL  1132      29.192  55.285 142.863  1.00  0.00           O
ATOM   3287  HW1 SOL  1132      29.794  54.812 143.437  1.00  0.00           H
ATOM   3288  HW2 SOL  1132      28.641  55.793 143.460  1.00  0.00           H
ATOM   3289  OW  SOL  1133      16.977  70.550 151.331  1.00  0.00           O
ATOM   3290  HW1 SOL  1133      16.114  70.155 151.213  1.00  0.00           H
ATOM   3291  HW2 SOL  1133      16.798  71.478 151.482  1.00  0.00           H
ATOM   3292  OW  SOL  1134      92.311  12.373 130.473  1.00  0.00           O
ATOM   3293  HW1 SOL  1134      93.210  12.052 130.404  1.00  0.00           H
ATOM   3294  HW2 SOL  1134      92.402  13.281 130.762  1.00  0.00           H
ATOM   3295  OW  SOL  1135      81.933  56.715  97.700  1.00  0.00           O
ATOM   3296  HW1 SOL  1135      81.636  57.129  98.511  1.00  0.00           H
ATOM   3297  HW2 SOL  1135      82.412  57.404  97.241  1.00  0.00           H
ATOM   3298  OW  SOL  1136      50.506  96.980 156.566  1.00  0.00           O
ATOM   3299  HW1 SOL  1136      50.493  96.828 157.511  1.00  0.00           H
ATOM   3300  HW2 SOL  1136      51.428  96.900 156.323  1.00  0.00           H
ATOM   3301  OW  SOL  1137      94.967  36.714 114.386  1.00  0.00           O
ATOM   3302  HW1 SOL  1137      95.469  37.479 114.666  1.00  0.00           H
ATOM   3303  HW2 SOL  1137      94.178  36.732 114.929  1.00  0.00           H
ATOM   3304  OW  SOL  1138      74.112  97.228 105.493  1.00  0.00           O
ATOM   3305  HW1 SOL  1138      74.995  97.568 105.638  1.00  0.00           H
ATOM   3306  HW2 SOL  1138      74.143  96.845 104.617  1.00  0.00           H
ATOM   3307  OW  SOL  1139      18.192  67.153 120.808  1.00  0.00           O
ATOM   3308  HW1 SOL  1139      17.550  67.587 121.369  1.00  0.00           H
ATOM   3309  HW2 SOL  1139      18.858  66.827 121.414  1.00  0.00           H
ATOM   3310  OW  SOL  1140      96.654 100.097 118.721  1.00  0.00           O
ATOM   3311  HW1 SOL  1140      96.254  99.229 118.668  1.00  0.00           H
ATOM   3312  HW2 SOL  1140      97.063 100.224 117.865  1.00  0.00           H
ATOM   3313  OW  SOL  1141       9.053  23.378  17.435  1.00  0.00           O
ATOM   3314  HW1 SOL  1141       8.420  23.416  16.718  1.00  0.00           H
ATOM   3315  HW2 SOL  1141       9.345  24.282  17.547  1.00  0.00           H
ATOM   3316  OW  SOL  1142       8.318  80.380  48.601  1.00  0.00           O
ATOM   3317  HW1 SOL  1142       7.487  80.405  48.127  1.00  0.00           H
ATOM   3318  HW2 SOL  1142       8.751  79.586  48.285  1.00  0.00           H
ATOM   3319  OW  SOL  1143      96.796  32.149  34.157  1.00  0.00           O
ATOM   3320  HW1 SOL  1143      96.368  31.749  34.914  1.00  0.00           H
ATOM   3321  HW2 SOL  1143      97.594  32.541  34.512  1.00  0.00           H
ATOM   3322  OW  SOL  1144      23.443   1.671  40.450  1.00  0.00           O
ATOM   3323  HW1 SOL  1144      23.551   2.544  40.826  1.00  0.00           H
ATOM   3324  HW2 SOL  1144      22.848   1.799  39.712  1.00  0.00           H
ATOM   3325  OW  SOL  1145      43.385  42.863  27.129  1.00  0.00           O
ATOM   3326  HW1 SOL  1145      42.948  43.086  27.950  1.00  0.00           H
ATOM   3327  HW2 SOL  1145      44.319  42.932  27.328  1.00  0.00           H
ATOM   3328  OW  SOL  1146      25.182  55.504  29.176  1.00  0.00           O
ATOM   3329  HW1 SOL  1146      25.251  56.329  28.694  1.00  0.00           H
ATOM   3330  HW2 SOL  1146      24.359  55.576  29.659  1.00  0.00           H
ATOM   3331  OW  SOL  1147       6.641  33.132 142.746  1.00  0.00           O
ATOM   3332  HW1 SOL  1147       7.419  33.678 142.631  1.00  0.00           H
ATOM   3333  HW2 SOL  1147       6.057  33.658 143.292  1.00  0.00           H
ATOM   3334  OW  SOL  1148      68.665   6.878   4.622  1.00  0.00           O
ATOM   3335  HW1 SOL  1148      68.190   6.740   5.442  1.00  0.00           H
ATOM   3336  HW2 SOL  1148      68.043   6.623   3.940  1.00  0.00           H
ATOM   3337  OW  SOL  1149      81.026  85.739 125.576  1.00  0.00           O
ATOM   3338  HW1 SOL  1149      81.722  85.820 124.923  1.00  0.00           H
ATOM   3339  HW2 SOL  1149      80.389  85.147 125.176  1.00  0.00           H
ATOM   3340  OW  SOL  1150      53.632  21.194 134.492  1.00  0.00           O
ATOM   3341  HW1 SOL  1150      54.385  21.712 134.777  1.00  0.00           H
ATOM   3342  HW2 SOL  1150      53.687  21.199 133.536  1.00  0.00           H
ATOM   3343  OW  SOL  1151      91.020  23.395  34.311  1.00  0.00           O
ATOM   3344  HW1 SOL  1151      91.883  23.251  34.699  1.00  0.00           H
ATOM   3345  HW2 SOL  1151      91.153  24.110  33.689  1.00  0.00           H
ATOM   3346  OW  SOL  1152      69.362  17.679 112.117  1.00  0.00           O
ATOM   3347  HW1 SOL  1152      69.244  17.565 111.174  1.00  0.00           H
ATOM   3348  HW2 SOL  1152      69.942  16.962 112.374  1.00  0.00           H
ATOM   3349  OW  SOL  1153      92.403  55.057 144.065  1.00  0.00           O
ATOM   3350  HW1 SOL  1153      92.647  54.283 144.573  1.00  0.00           H
ATOM   3351  HW2 SOL  1153      91.576  54.818 143.646  1.00  0.00           H
ATOM   3352  OW  SOL  1154      46.852  15.128  27.524  1.00  0.00           O
ATOM   3353  HW1 SOL  1154      46.931  15.591  26.690  1.00  0.00           H
ATOM   3354  HW2 SOL  1154      47.498  14.423  27.469  1.00  0.00           H
ATOM   3355  OW  SOL  1155      99.203  63.992  54.241  1.00  0.00           O
ATOM   3356  HW1 SOL  1155     100.158  63.950  54.179  1.00  0.00           H
ATOM   3357  HW2 SOL  1155      98.960  64.737  53.693  1.00  0.00           H
ATOM   3358  OW  SOL  1156      20.062  96.079  72.157  1.00  0.00           O
ATOM   3359  HW1 SOL  1156      19.422  96.787  72.083  1.00  0.00           H
ATOM   3360  HW2 SOL  1156      19.702  95.373  71.621  1.00  0.00           H
ATOM   3361  OW  SOL  1157      36.831  15.397 104.345  1.00  0.00           O
ATOM   3362  HW1 SOL  1157      36.796  15.470 103.392  1.00  0.00           H
ATOM   3363  HW2 SOL  1157      36.895  14.456 104.512  1.00  0.00           H
ATOM   3364  OW  SOL  1158      12.374  79.417 150.487  1.00  0.00           O
ATOM   3365  HW1 SOL  1158      12.339  78.466 150.589  1.00  0.00           H
ATOM   3366  HW2 SOL  1158      12.804  79.553 149.643  1.00  0.00           H
ATOM   3367  OW  SOL  1159      27.497  97.644 155.971  1.00  0.00           O
ATOM   3368  HW1 SOL  1159      27.039  96.805 155.954  1.00  0.00           H
ATOM   3369  HW2 SOL  1159      28.268  97.508 155.419  1.00  0.00           H
ATOM   3370  OW  SOL  1160      92.711  61.251   2.232  1.00  0.00           O
ATOM   3371  HW1 SOL  1160      93.555  61.680   2.373  1.00  0.00           H
ATOM   3372  HW2 SOL  1160      92.469  61.486   1.336  1.00  0.00           H
ATOM   3373  OW  SOL  1161      55.469 101.969  19.991  1.00  0.00           O
ATOM   3374  HW1 SOL  1161      55.872 102.422  19.251  1.00  0.00           H
ATOM   3375  HW2 SOL  1161      56.183 101.846  20.616  1.00  0.00           H
ATOM   3376  OW  SOL  1162       5.008  67.583  25.307  1.00  0.00           O
ATOM   3377  HW1 SOL  1162       5.553  66.828  25.085  1.00  0.00           H
ATOM   3378  HW2 SOL  1162       5.281  68.264  24.693  1.00  0.00           H
ATOM   3379  OW  SOL  1163      15.382  26.474 120.685  1.00  0.00           O
ATOM   3380  HW1 SOL  1163      16.186  26.709 121.148  1.00  0.00           H
ATOM   3381  HW2 SOL  1163      15.312  27.119 119.982  1.00  0.00           H
ATOM   3382  OW  SOL  1164      60.761   1.578 109.833  1.00  0.00           O
ATOM   3383  HW1 SOL  1164      61.572   2.053 110.012  1.00  0.00           H
ATOM   3384  HW2 SOL  1164      61.035   0.822 109.313  1.00  0.00           H
ATOM   3385  OW  SOL  1165      47.160  76.521  16.730  1.00  0.00           O
ATOM   3386  HW1 SOL  1165      47.737  77.266  16.902  1.00  0.00           H
ATOM   3387  HW2 SOL  1165      47.248  76.361  15.791  1.00  0.00           H
ATOM   3388  OW  SOL  1166      23.529  12.592  17.961  1.00  0.00           O
ATOM   3389  HW1 SOL  1166      23.440  11.680  18.237  1.00  0.00           H
ATOM   3390  HW2 SOL  1166      22.866  13.062  18.467  1.00  0.00           H
ATOM   3391  OW  SOL  1167      44.326   3.754 156.679  1.00  0.00           O
ATOM   3392  HW1 SOL  1167      43.750   4.285 157.229  1.00  0.00           H
ATOM   3393  HW2 SOL  1167      44.060   3.963 155.783  1.00  0.00           H
ATOM   3394  OW  SOL  1168       3.992  42.245 150.969  1.00  0.00           O
ATOM   3395  HW1 SOL  1168       4.624  41.577 151.235  1.00  0.00           H
ATOM   3396  HW2 SOL  1168       4.017  42.893 151.673  1.00  0.00           H
ATOM   3397  OW  SOL  1169      45.264  78.788  29.711  1.00  0.00           O
ATOM   3398  HW1 SOL  1169      44.904  79.379  30.372  1.00  0.00           H
ATOM   3399  HW2 SOL  1169      45.559  78.024  30.207  1.00  0.00           H
ATOM   3400  OW  SOL  1170      42.842  83.807 136.783  1.00  0.00           O
ATOM   3401  HW1 SOL  1170      42.298  83.023 136.718  1.00  0.00           H
ATOM   3402  HW2 SOL  1170      43.234  83.899 135.915  1.00  0.00           H
ATOM   3403  OW  SOL  1171      31.260  37.472 153.094  1.00  0.00           O
ATOM   3404  HW1 SOL  1171      31.437  37.770 152.202  1.00  0.00           H
ATOM   3405  HW2 SOL  1171      30.329  37.649 153.226  1.00  0.00           H
ATOM   3406  OW  SOL  1172     105.300  21.273 155.423  1.00  0.00           O
ATOM   3407  HW1 SOL  1172     104.619  21.482 154.783  1.00  0.00           H
ATOM   3408  HW2 SOL  1172     105.690  22.119 155.644  1.00  0.00           H
ATOM   3409  OW  SOL  1173      47.347  44.511  50.126  1.00  0.00           O
ATOM   3410  HW1 SOL  1173      47.699  44.292  49.263  1.00  0.00           H
ATOM   3411  HW2 SOL  1173      47.359  45.468  50.154  1.00  0.00           H
ATOM   3412  OW  SOL  1174       9.727   5.191  19.648  1.00  0.00           O
ATOM   3413  HW1 SOL  1174       9.403   4.984  18.771  1.00  0.00           H
ATOM   3414  HW2 SOL  1174       8.952   5.140  20.208  1.00  0.00           H
ATOM   3415  OW  SOL  1175      50.310  55.733  42.996  1.00  0.00           O
ATOM   3416  HW1 SOL  1175      49.443  55.339  42.894  1.00  0.00           H
ATOM   3417  HW2 SOL  1175      50.775  55.140  43.586  1.00  0.00           H
ATOM   3418  OW  SOL  1176      45.287  97.355 145.688  1.00  0.00           O
ATOM   3419  HW1 SOL  1176      46.036  97.899 145.933  1.00  0.00           H
ATOM   3420  HW2 SOL  1176      45.558  96.926 144.877  1.00  0.00           H
ATOM   3421  OW  SOL  1177      22.247  12.770 110.664  1.00  0.00           O
ATOM   3422  HW1 SOL  1177      22.384  12.606 109.731  1.00  0.00           H
ATOM   3423  HW2 SOL  1177      22.068  11.906 111.036  1.00  0.00           H
ATOM   3424  OW  SOL  1178       6.471  44.001 156.633  1.00  0.00           O
ATOM   3425  HW1 SOL  1178       7.317  44.274 156.988  1.00  0.00           H
ATOM   3426  HW2 SOL  1178       5.831  44.548 157.089  1.00  0.00           H
ATOM   3427  OW  SOL  1179      26.585  99.031   8.257  1.00  0.00           O
ATOM   3428  HW1 SOL  1179      25.802  98.697   7.818  1.00  0.00           H
ATOM   3429  HW2 SOL  1179      27.278  98.958   7.600  1.00  0.00           H
ATOM   3430  OW  SOL  1180     100.699  50.956  23.341  1.00  0.00           O
ATOM   3431  HW1 SOL  1180     100.389  51.862  23.355  1.00  0.00           H
ATOM   3432  HW2 SOL  1180      99.987  50.464  22.934  1.00  0.00           H
ATOM   3433  OW  SOL  1181      24.310  69.862 138.577  1.00  0.00           O
ATOM   3434  HW1 SOL  1181      24.815  69.055 138.473  1.00  0.00           H
ATOM   3435  HW2 SOL  1181      23.453  69.658 138.203  1.00  0.00           H
ATOM   3436  OW  SOL  1182      65.074  72.441  34.357  1.00  0.00           O
ATOM   3437  HW1 SOL  1182      65.924  72.874  34.281  1.00  0.00           H
ATOM   3438  HW2 SOL  1182      65.178  71.835  35.091  1.00  0.00           H
ATOM   3439  OW  SOL  1183      47.226  21.213 100.854  1.00  0.00           O
ATOM   3440  HW1 SOL  1183      47.077  21.774 101.615  1.00  0.00           H
ATOM   3441  HW2 SOL  1183      46.491  21.401 100.270  1.00  0.00           H
ATOM   3442  OW  SOL  1184      84.193  36.570  17.731  1.00  0.00           O
ATOM   3443  HW1 SOL  1184      84.653  36.259  18.511  1.00  0.00           H
ATOM   3444  HW2 SOL  1184      83.864  35.774  17.313  1.00  0.00           H
ATOM   3445  OW  SOL  1185     101.425   0.880 106.886  1.00  0.00           O
ATOM   3446  HW1 SOL  1185     100.640   1.352 106.607  1.00  0.00           H
ATOM   3447  HW2 SOL  1185     101.861   0.637 106.069  1.00  0.00           H
ATOM   3448  OW  SOL  1186      74.588  72.826  31.644  1.00  0.00           O
ATOM   3449  HW1 SOL  1186      74.925  71.930  31.633  1.00  0.00           H
ATOM   3450  HW2 SOL  1186      73.716  72.760  31.256  1.00  0.00           H
ATOM   3451  OW  SOL  1187      20.865  91.719 133.350  1.00  0.00           O
ATOM   3452  HW1 SOL  1187      20.766  92.545 133.823  1.00  0.00           H
ATOM   3453  HW2 SOL  1187      20.744  91.044 134.018  1.00  0.00           H
ATOM   3454  OW  SOL  1188      23.980  26.079 121.823  1.00  0.00           O
ATOM   3455  HW1 SOL  1188      24.114  25.131 121.810  1.00  0.00           H
ATOM   3456  HW2 SOL  1188      23.171  26.214 121.329  1.00  0.00           H
ATOM   3457  OW  SOL  1189      13.000  98.822  17.337  1.00  0.00           O
ATOM   3458  HW1 SOL  1189      13.059  98.496  16.439  1.00  0.00           H
ATOM   3459  HW2 SOL  1189      13.909  98.923  17.616  1.00  0.00           H
ATOM   3460  OW  SOL  1190      23.720  30.577  41.223  1.00  0.00           O
ATOM   3461  HW1 SOL  1190      22.927  30.096  41.463  1.00  0.00           H
ATOM   3462  HW2 SOL  1190      24.393  30.239  41.814  1.00  0.00           H
ATOM   3463  OW  SOL  1191      48.018  32.721   9.262  1.00  0.00           O
ATOM   3464  HW1 SOL  1191      48.932  32.736   8.978  1.00  0.00           H
ATOM   3465  HW2 SOL  1191      48.064  32.635  10.214  1.00  0.00           H
ATOM   3466  OW  SOL  1192      81.548  66.829  18.106  1.00  0.00           O
ATOM   3467  HW1 SOL  1192      81.957  65.973  17.980  1.00  0.00           H
ATOM   3468  HW2 SOL  1192      80.937  66.913  17.374  1.00  0.00           H
ATOM   3469  OW  SOL  1193      13.945  50.143 149.982  1.00  0.00           O
ATOM   3470  HW1 SOL  1193      13.629  49.794 150.815  1.00  0.00           H
ATOM   3471  HW2 SOL  1193      14.851  50.396 150.156  1.00  0.00           H
ATOM   3472  OW  SOL  1194      73.168   7.731 139.235  1.00  0.00           O
ATOM   3473  HW1 SOL  1194      72.933   8.592 139.581  1.00  0.00           H
ATOM   3474  HW2 SOL  1194      73.510   7.253 139.990  1.00  0.00           H
ATOM   3475  OW  SOL  1195      21.063  23.494 123.903  1.00  0.00           O
ATOM   3476  HW1 SOL  1195      21.501  24.177 124.411  1.00  0.00           H
ATOM   3477  HW2 SOL  1195      20.272  23.293 124.402  1.00  0.00           H
ATOM   3478  OW  SOL  1196     100.533  57.968  15.391  1.00  0.00           O
ATOM   3479  HW1 SOL  1196      99.713  57.510  15.205  1.00  0.00           H
ATOM   3480  HW2 SOL  1196     100.471  58.205  16.316  1.00  0.00           H
ATOM   3481  OW  SOL  1197      53.206 100.804   6.347  1.00  0.00           O
ATOM   3482  HW1 SOL  1197      53.403 101.624   6.799  1.00  0.00           H
ATOM   3483  HW2 SOL  1197      53.459 100.121   6.969  1.00  0.00           H
ATOM   3484  OW  SOL  1198      20.593  62.403 137.145  1.00  0.00           O
ATOM   3485  HW1 SOL  1198      19.966  61.833 137.590  1.00  0.00           H
ATOM   3486  HW2 SOL  1198      21.450  62.073 137.415  1.00  0.00           H
ATOM   3487  OW  SOL  1199      29.809  84.315  17.933  1.00  0.00           O
ATOM   3488  HW1 SOL  1199      30.659  83.928  18.144  1.00  0.00           H
ATOM   3489  HW2 SOL  1199      29.185  83.597  18.041  1.00  0.00           H
ATOM   3490  OW  SOL  1200      51.627  42.721 158.905  1.00  0.00           O
ATOM   3491  HW1 SOL  1200      52.024  42.900 159.757  1.00  0.00           H
ATOM   3492  HW2 SOL  1200      50.877  42.159 159.102  1.00  0.00           H
ATOM   3493  OW  SOL  1201      84.867  73.588  48.981  1.00  0.00           O
ATOM   3494  HW1 SOL  1201      84.414  74.188  48.388  1.00  0.00           H
ATOM   3495  HW2 SOL  1201      84.210  73.360  49.639  1.00  0.00           H
ATOM   3496  OW  SOL  1202       4.206  81.307  25.406  1.00  0.00           O
ATOM   3497  HW1 SOL  1202       3.315  81.464  25.717  1.00  0.00           H
ATOM   3498  HW2 SOL  1202       4.262  81.789  24.581  1.00  0.00           H
ATOM   3499  OW  SOL  1203     103.530  93.310 145.619  1.00  0.00           O
ATOM   3500  HW1 SOL  1203     103.463  92.674 146.331  1.00  0.00           H
ATOM   3501  HW2 SOL  1203     103.839  92.800 144.870  1.00  0.00           H
ATOM   3502  OW  SOL  1204      30.649  79.299  70.055  1.00  0.00           O
ATOM   3503  HW1 SOL  1204      31.012  78.420  69.952  1.00  0.00           H
ATOM   3504  HW2 SOL  1204      31.405  79.847  70.268  1.00  0.00           H
ATOM   3505  OW  SOL  1205      42.926  61.973 145.417  1.00  0.00           O
ATOM   3506  HW1 SOL  1205      42.672  62.318 144.560  1.00  0.00           H
ATOM   3507  HW2 SOL  1205      43.810  62.313 145.559  1.00  0.00           H
ATOM   3508  OW  SOL  1206      39.417  37.420   0.675  1.00  0.00           O
ATOM   3509  HW1 SOL  1206      39.368  37.371  -0.280  1.00  0.00           H
ATOM   3510  HW2 SOL  1206      39.298  36.517   0.968  1.00  0.00           H
ATOM   3511  OW  SOL  1207     102.762  86.522 157.941  1.00  0.00           O
ATOM   3512  HW1 SOL  1207     102.631  86.623 156.998  1.00  0.00           H
ATOM   3513  HW2 SOL  1207     103.630  86.124 158.021  1.00  0.00           H
ATOM   3514  OW  SOL  1208      48.290  50.448  46.819  1.00  0.00           O
ATOM   3515  HW1 SOL  1208      48.233  49.761  46.155  1.00  0.00           H
ATOM   3516  HW2 SOL  1208      47.822  51.190  46.438  1.00  0.00           H
ATOM   3517  OW  SOL  1209      88.971  12.427   7.926  1.00  0.00           O
ATOM   3518  HW1 SOL  1209      88.509  13.139   8.367  1.00  0.00           H
ATOM   3519  HW2 SOL  1209      88.820  12.584   6.994  1.00  0.00           H
ATOM   3520  OW  SOL  1210      36.981  78.405  35.848  1.00  0.00           O
ATOM   3521  HW1 SOL  1210      36.076  78.519  35.558  1.00  0.00           H
ATOM   3522  HW2 SOL  1210      37.068  77.463  35.995  1.00  0.00           H
ATOM   3523  OW  SOL  1211      53.854  93.786  11.940  1.00  0.00           O
ATOM   3524  HW1 SOL  1211      53.934  92.842  11.803  1.00  0.00           H
ATOM   3525  HW2 SOL  1211      54.713  94.136  11.701  1.00  0.00           H
ATOM   3526  OW  SOL  1212      33.740  87.447 131.235  1.00  0.00           O
ATOM   3527  HW1 SOL  1212      33.001  87.953 131.575  1.00  0.00           H
ATOM   3528  HW2 SOL  1212      34.448  87.609 131.859  1.00  0.00           H
ATOM   3529  OW  SOL  1213      98.502  87.374 144.836  1.00  0.00           O
ATOM   3530  HW1 SOL  1213      98.120  86.728 145.431  1.00  0.00           H
ATOM   3531  HW2 SOL  1213      99.434  87.376 145.051  1.00  0.00           H
ATOM   3532  OW  SOL  1214      96.179  79.038  12.061  1.00  0.00           O
ATOM   3533  HW1 SOL  1214      95.987  79.591  12.819  1.00  0.00           H
ATOM   3534  HW2 SOL  1214      96.419  78.191  12.437  1.00  0.00           H
ATOM   3535  OW  SOL  1215      24.545  48.422  12.928  1.00  0.00           O
ATOM   3536  HW1 SOL  1215      25.428  48.055  12.967  1.00  0.00           H
ATOM   3537  HW2 SOL  1215      23.988  47.748  13.319  1.00  0.00           H
ATOM   3538  OW  SOL  1216       3.486   7.236 143.526  1.00  0.00           O
ATOM   3539  HW1 SOL  1216       3.582   8.187 143.572  1.00  0.00           H
ATOM   3540  HW2 SOL  1216       2.800   7.095 142.873  1.00  0.00           H
ATOM   3541  OW  SOL  1217      62.391  75.465  25.863  1.00  0.00           O
ATOM   3542  HW1 SOL  1217      62.825  75.952  26.563  1.00  0.00           H
ATOM   3543  HW2 SOL  1217      62.054  74.678  26.292  1.00  0.00           H
ATOM   3544  OW  SOL  1218      37.514  56.484 131.748  1.00  0.00           O
ATOM   3545  HW1 SOL  1218      36.793  56.056 131.287  1.00  0.00           H
ATOM   3546  HW2 SOL  1218      37.362  57.420 131.616  1.00  0.00           H
ATOM   3547  OW  SOL  1219      99.071  73.359 148.877  1.00  0.00           O
ATOM   3548  HW1 SOL  1219      98.659  73.625 149.699  1.00  0.00           H
ATOM   3549  HW2 SOL  1219      99.542  72.554 149.094  1.00  0.00           H
ATOM   3550  OW  SOL  1220      46.265   8.821  47.169  1.00  0.00           O
ATOM   3551  HW1 SOL  1220      45.697   8.364  46.548  1.00  0.00           H
ATOM   3552  HW2 SOL  1220      45.669   9.154  47.839  1.00  0.00           H
ATOM   3553  OW  SOL  1221      30.851  79.626 110.886  1.00  0.00           O
ATOM   3554  HW1 SOL  1221      31.766  79.906 110.921  1.00  0.00           H
ATOM   3555  HW2 SOL  1221      30.414  80.297 110.363  1.00  0.00           H
ATOM   3556  OW  SOL  1222      50.226  88.131   5.194  1.00  0.00           O
ATOM   3557  HW1 SOL  1222      51.167  88.121   5.371  1.00  0.00           H
ATOM   3558  HW2 SOL  1222      49.820  87.959   6.044  1.00  0.00           H
ATOM   3559  OW  SOL  1223      13.620  68.614  19.966  1.00  0.00           O
ATOM   3560  HW1 SOL  1223      13.408  69.390  19.446  1.00  0.00           H
ATOM   3561  HW2 SOL  1223      14.393  68.244  19.539  1.00  0.00           H
ATOM   3562  OW  SOL  1224      66.588  28.761 120.955  1.00  0.00           O
ATOM   3563  HW1 SOL  1224      67.371  29.070 121.411  1.00  0.00           H
ATOM   3564  HW2 SOL  1224      66.847  27.923 120.573  1.00  0.00           H
ATOM   3565  OW  SOL  1225      84.099  10.796 160.792  1.00  0.00           O
ATOM   3566  HW1 SOL  1225      84.303  10.061 160.213  1.00  0.00           H
ATOM   3567  HW2 SOL  1225      83.150  10.755 160.906  1.00  0.00           H
ATOM   3568  OW  SOL  1226     101.888  26.212  56.426  1.00  0.00           O
ATOM   3569  HW1 SOL  1226     102.361  25.520  55.964  1.00  0.00           H
ATOM   3570  HW2 SOL  1226     102.506  26.942  56.463  1.00  0.00           H
ATOM   3571  OW  SOL  1227      49.428  28.336 100.451  1.00  0.00           O
ATOM   3572  HW1 SOL  1227      50.327  28.493 100.162  1.00  0.00           H
ATOM   3573  HW2 SOL  1227      48.914  28.330  99.644  1.00  0.00           H
ATOM   3574  OW  SOL  1228      81.514   6.957  10.522  1.00  0.00           O
ATOM   3575  HW1 SOL  1228      81.912   7.768  10.204  1.00  0.00           H
ATOM   3576  HW2 SOL  1228      82.256   6.383  10.709  1.00  0.00           H
ATOM   3577  OW  SOL  1229      22.894  72.449  37.673  1.00  0.00           O
ATOM   3578  HW1 SOL  1229      22.287  73.005  38.160  1.00  0.00           H
ATOM   3579  HW2 SOL  1229      22.891  71.617  38.147  1.00  0.00           H
ATOM   3580  OW  SOL  1230      83.272  40.610  25.307  1.00  0.00           O
ATOM   3581  HW1 SOL  1230      82.364  40.679  25.602  1.00  0.00           H
ATOM   3582  HW2 SOL  1230      83.529  39.714  25.526  1.00  0.00           H
ATOM   3583  OW  SOL  1231       0.229  15.587  10.098  1.00  0.00           O
ATOM   3584  HW1 SOL  1231      -0.420  16.157   9.686  1.00  0.00           H
ATOM   3585  HW2 SOL  1231       1.072  15.927   9.798  1.00  0.00           H
ATOM   3586  OW  SOL  1232      49.141  99.272   8.098  1.00  0.00           O
ATOM   3587  HW1 SOL  1232      49.376  98.827   8.912  1.00  0.00           H
ATOM   3588  HW2 SOL  1232      49.478  98.702   7.406  1.00  0.00           H
ATOM   3589  OW  SOL  1233      69.554  26.503 158.224  1.00  0.00           O
ATOM   3590  HW1 SOL  1233      69.493  25.584 158.484  1.00  0.00           H
ATOM   3591  HW2 SOL  1233      69.110  26.981 158.924  1.00  0.00           H
ATOM   3592  OW  SOL  1234      47.971  81.650 133.240  1.00  0.00           O
ATOM   3593  HW1 SOL  1234      48.125  81.763 132.302  1.00  0.00           H
ATOM   3594  HW2 SOL  1234      48.576  80.956 133.501  1.00  0.00           H
ATOM   3595  OW  SOL  1235      94.523  40.859 146.859  1.00  0.00           O
ATOM   3596  HW1 SOL  1235      95.208  40.319 146.466  1.00  0.00           H
ATOM   3597  HW2 SOL  1235      94.992  41.463 147.433  1.00  0.00           H
ATOM   3598  OW  SOL  1236      17.102  66.773  48.206  1.00  0.00           O
ATOM   3599  HW1 SOL  1236      16.172  66.964  48.085  1.00  0.00           H
ATOM   3600  HW2 SOL  1236      17.166  66.455  49.106  1.00  0.00           H
ATOM   3601  OW  SOL  1237      18.639  99.387 111.164  1.00  0.00           O
ATOM   3602  HW1 SOL  1237      18.823  99.709 110.282  1.00  0.00           H
ATOM   3603  HW2 SOL  1237      17.742  99.058 111.118  1.00  0.00           H
ATOM   3604  OW  SOL  1238      57.591  18.779 117.968  1.00  0.00           O
ATOM   3605  HW1 SOL  1238      56.684  18.624 117.702  1.00  0.00           H
ATOM   3606  HW2 SOL  1238      57.526  19.396 118.696  1.00  0.00           H
ATOM   3607  OW  SOL  1239      64.409   4.276  31.932  1.00  0.00           O
ATOM   3608  HW1 SOL  1239      64.047   3.692  31.267  1.00  0.00           H
ATOM   3609  HW2 SOL  1239      63.927   5.096  31.821  1.00  0.00           H
ATOM   3610  OW  SOL  1240       2.982 100.139  38.526  1.00  0.00           O
ATOM   3611  HW1 SOL  1240       2.178  99.998  39.026  1.00  0.00           H
ATOM   3612  HW2 SOL  1240       3.671 100.183  39.189  1.00  0.00           H
ATOM   3613  OW  SOL  1241      26.291  43.420  60.631  1.00  0.00           O
ATOM   3614  HW1 SOL  1241      26.114  43.110  61.519  1.00  0.00           H
ATOM   3615  HW2 SOL  1241      26.971  44.085  60.740  1.00  0.00           H
ATOM   3616  OW  SOL  1242      50.605  26.033  39.693  1.00  0.00           O
ATOM   3617  HW1 SOL  1242      51.472  25.837  39.337  1.00  0.00           H
ATOM   3618  HW2 SOL  1242      50.057  26.178  38.923  1.00  0.00           H
ATOM   3619  OW  SOL  1243      89.362  16.591  46.520  1.00  0.00           O
ATOM   3620  HW1 SOL  1243      89.974  16.288  47.190  1.00  0.00           H
ATOM   3621  HW2 SOL  1243      89.193  15.817  45.982  1.00  0.00           H
ATOM   3622  OW  SOL  1244      38.075   1.924 131.881  1.00  0.00           O
ATOM   3623  HW1 SOL  1244      37.808   1.175 132.414  1.00  0.00           H
ATOM   3624  HW2 SOL  1244      37.479   1.911 131.132  1.00  0.00           H
ATOM   3625  OW  SOL  1245      41.635  40.850  26.153  1.00  0.00           O
ATOM   3626  HW1 SOL  1245      42.446  41.288  26.409  1.00  0.00           H
ATOM   3627  HW2 SOL  1245      41.466  40.226  26.859  1.00  0.00           H
ATOM   3628  OW  SOL  1246      75.192  64.522 122.445  1.00  0.00           O
ATOM   3629  HW1 SOL  1246      75.388  64.544 121.508  1.00  0.00           H
ATOM   3630  HW2 SOL  1246      75.206  65.440 122.715  1.00  0.00           H
ATOM   3631  OW  SOL  1247      22.767   7.707  50.332  1.00  0.00           O
ATOM   3632  HW1 SOL  1247      23.188   7.813  51.186  1.00  0.00           H
ATOM   3633  HW2 SOL  1247      22.976   6.810  50.072  1.00  0.00           H
ATOM   3634  OW  SOL  1248      67.432 103.689  33.518  1.00  0.00           O
ATOM   3635  HW1 SOL  1248      67.100 104.428  34.029  1.00  0.00           H
ATOM   3636  HW2 SOL  1248      68.020 103.228  34.117  1.00  0.00           H
ATOM   3637  OW  SOL  1249      76.343   0.111  13.484  1.00  0.00           O
ATOM   3638  HW1 SOL  1249      75.849  -0.261  14.215  1.00  0.00           H
ATOM   3639  HW2 SOL  1249      75.831  -0.115  12.708  1.00  0.00           H
ATOM   3640  OW  SOL  1250      33.722  54.340 155.375  1.00  0.00           O
ATOM   3641  HW1 SOL  1250      33.059  55.030 155.396  1.00  0.00           H
ATOM   3642  HW2 SOL  1250      33.361  53.677 154.787  1.00  0.00           H
ATOM   3643  OW  SOL  1251      45.806 102.880 109.154  1.00  0.00           O
ATOM   3644  HW1 SOL  1251      46.502 103.523 109.017  1.00  0.00           H
ATOM   3645  HW2 SOL  1251      45.598 102.945 110.086  1.00  0.00           H
ATOM   3646  OW  SOL  1252      92.925  96.134  42.494  1.00  0.00           O
ATOM   3647  HW1 SOL  1252      93.334  95.399  42.952  1.00  0.00           H
ATOM   3648  HW2 SOL  1252      93.608  96.461  41.908  1.00  0.00           H
ATOM   3649  OW  SOL  1253      98.253 103.260   7.544  1.00  0.00           O
ATOM   3650  HW1 SOL  1253      98.707 103.924   8.063  1.00  0.00           H
ATOM   3651  HW2 SOL  1253      97.360 103.593   7.457  1.00  0.00           H
ATOM   3652  OW  SOL  1254      10.811 102.081 146.706  1.00  0.00           O
ATOM   3653  HW1 SOL  1254      11.263 102.319 147.516  1.00  0.00           H
ATOM   3654  HW2 SOL  1254      11.253 102.589 146.026  1.00  0.00           H
ATOM   3655  OW  SOL  1255      97.556  42.439 127.840  1.00  0.00           O
ATOM   3656  HW1 SOL  1255      96.839  42.608 127.228  1.00  0.00           H
ATOM   3657  HW2 SOL  1255      98.350  42.561 127.320  1.00  0.00           H
ATOM   3658  OW  SOL  1256       5.552  72.871 143.177  1.00  0.00           O
ATOM   3659  HW1 SOL  1256       4.901  72.330 142.730  1.00  0.00           H
ATOM   3660  HW2 SOL  1256       5.060  73.317 143.867  1.00  0.00           H
ATOM   3661  OW  SOL  1257      97.806  45.663   5.482  1.00  0.00           O
ATOM   3662  HW1 SOL  1257      97.361  44.823   5.597  1.00  0.00           H
ATOM   3663  HW2 SOL  1257      98.428  45.706   6.208  1.00  0.00           H
ATOM   3664  OW  SOL  1258      26.169   9.684  51.397  1.00  0.00           O
ATOM   3665  HW1 SOL  1258      26.885  10.016  50.855  1.00  0.00           H
ATOM   3666  HW2 SOL  1258      26.097   8.760  51.160  1.00  0.00           H
ATOM   3667  OW  SOL  1259      68.473  46.295 132.317  1.00  0.00           O
ATOM   3668  HW1 SOL  1259      67.883  46.131 131.582  1.00  0.00           H
ATOM   3669  HW2 SOL  1259      68.251  47.179 132.611  1.00  0.00           H
ATOM   3670  OW  SOL  1260      82.660  12.827  43.508  1.00  0.00           O
ATOM   3671  HW1 SOL  1260      83.073  13.437  42.897  1.00  0.00           H
ATOM   3672  HW2 SOL  1260      83.376  12.271  43.814  1.00  0.00           H
ATOM   3673  OW  SOL  1261      29.283  11.238 118.046  1.00  0.00           O
ATOM   3674  HW1 SOL  1261      28.804  10.416 117.945  1.00  0.00           H
ATOM   3675  HW2 SOL  1261      29.713  11.162 118.898  1.00  0.00           H
ATOM   3676  OW  SOL  1262     106.290  55.740 143.746  1.00  0.00           O
ATOM   3677  HW1 SOL  1262     106.655  55.378 142.939  1.00  0.00           H
ATOM   3678  HW2 SOL  1262     107.052  55.896 144.305  1.00  0.00           H
ATOM   3679  OW  SOL  1263      68.377  50.632 154.697  1.00  0.00           O
ATOM   3680  HW1 SOL  1263      68.597  49.778 155.070  1.00  0.00           H
ATOM   3681  HW2 SOL  1263      67.430  50.707 154.813  1.00  0.00           H
ATOM   3682  OW  SOL  1264      32.701  46.178 155.786  1.00  0.00           O
ATOM   3683  HW1 SOL  1264      33.291  45.969 155.062  1.00  0.00           H
ATOM   3684  HW2 SOL  1264      32.081  46.807 155.416  1.00  0.00           H
ATOM   3685  OW  SOL  1265      49.192  42.820 114.987  1.00  0.00           O
ATOM   3686  HW1 SOL  1265      49.445  43.413 114.280  1.00  0.00           H
ATOM   3687  HW2 SOL  1265      48.247  42.708 114.879  1.00  0.00           H
ATOM   3688  OW  SOL  1266      31.145  15.114  54.155  1.00  0.00           O
ATOM   3689  HW1 SOL  1266      31.559  15.976  54.183  1.00  0.00           H
ATOM   3690  HW2 SOL  1266      31.262  14.821  53.251  1.00  0.00           H
ATOM   3691  OW  SOL  1267      59.460  17.096 116.754  1.00  0.00           O
ATOM   3692  HW1 SOL  1267      59.610  16.301 117.266  1.00  0.00           H
ATOM   3693  HW2 SOL  1267      58.781  17.567 117.236  1.00  0.00           H
ATOM   3694  OW  SOL  1268      69.740  52.462   5.771  1.00  0.00           O
ATOM   3695  HW1 SOL  1268      69.707  52.018   6.619  1.00  0.00           H
ATOM   3696  HW2 SOL  1268      70.598  52.232   5.413  1.00  0.00           H
ATOM   3697  OW  SOL  1269      56.457   0.296   3.782  1.00  0.00           O
ATOM   3698  HW1 SOL  1269      57.174   0.909   3.945  1.00  0.00           H
ATOM   3699  HW2 SOL  1269      55.665   0.826   3.871  1.00  0.00           H
ATOM   3700  OW  SOL  1270      30.319  60.844 152.228  1.00  0.00           O
ATOM   3701  HW1 SOL  1270      29.708  61.327 152.784  1.00  0.00           H
ATOM   3702  HW2 SOL  1270      31.000  61.480 152.011  1.00  0.00           H
ATOM   3703  OW  SOL  1271      68.859  82.066 148.680  1.00  0.00           O
ATOM   3704  HW1 SOL  1271      69.365  82.596 148.064  1.00  0.00           H
ATOM   3705  HW2 SOL  1271      69.459  81.905 149.408  1.00  0.00           H
ATOM   3706  OW  SOL  1272      27.479   3.026  46.092  1.00  0.00           O
ATOM   3707  HW1 SOL  1272      28.376   2.769  46.305  1.00  0.00           H
ATOM   3708  HW2 SOL  1272      26.995   2.201  46.052  1.00  0.00           H
ATOM   3709  OW  SOL  1273      38.551  92.326 137.412  1.00  0.00           O
ATOM   3710  HW1 SOL  1273      37.780  92.470 136.862  1.00  0.00           H
ATOM   3711  HW2 SOL  1273      38.707  93.173 137.831  1.00  0.00           H
ATOM   3712  OW  SOL  1274      66.160  57.130  20.256  1.00  0.00           O
ATOM   3713  HW1 SOL  1274      66.469  57.985  19.958  1.00  0.00           H
ATOM   3714  HW2 SOL  1274      66.736  56.908  20.988  1.00  0.00           H
ATOM   3715  OW  SOL  1275      83.411  35.479 151.571  1.00  0.00           O
ATOM   3716  HW1 SOL  1275      83.405  34.995 150.746  1.00  0.00           H
ATOM   3717  HW2 SOL  1275      82.938  34.916 152.183  1.00  0.00           H
ATOM   3718  OW  SOL  1276       9.026  83.792 126.288  1.00  0.00           O
ATOM   3719  HW1 SOL  1276       9.080  83.213 125.528  1.00  0.00           H
ATOM   3720  HW2 SOL  1276       8.151  83.638 126.645  1.00  0.00           H
ATOM   3721  OW  SOL  1277      83.019  57.928  36.737  1.00  0.00           O
ATOM   3722  HW1 SOL  1277      83.308  58.467  36.001  1.00  0.00           H
ATOM   3723  HW2 SOL  1277      83.432  58.326  37.503  1.00  0.00           H
ATOM   3724  OW  SOL  1278      62.819  65.988 135.901  1.00  0.00           O
ATOM   3725  HW1 SOL  1278      62.722  65.455 135.112  1.00  0.00           H
ATOM   3726  HW2 SOL  1278      62.257  65.563 136.549  1.00  0.00           H
ATOM   3727  OW  SOL  1279      12.874   4.995   1.117  1.00  0.00           O
ATOM   3728  HW1 SOL  1279      13.398   5.795   1.057  1.00  0.00           H
ATOM   3729  HW2 SOL  1279      13.209   4.437   0.415  1.00  0.00           H
ATOM   3730  OW  SOL  1280     100.573  56.645 134.701  1.00  0.00           O
ATOM   3731  HW1 SOL  1280     100.288  55.830 134.288  1.00  0.00           H
ATOM   3732  HW2 SOL  1280      99.763  57.061 134.994  1.00  0.00           H
ATOM   3733  OW  SOL  1281      92.303   3.668   1.966  1.00  0.00           O
ATOM   3734  HW1 SOL  1281      92.114   2.822   2.374  1.00  0.00           H
ATOM   3735  HW2 SOL  1281      91.708   4.280   2.399  1.00  0.00           H
ATOM   3736  OW  SOL  1282       7.166  47.943 157.250  1.00  0.00           O
ATOM   3737  HW1 SOL  1282       6.909  47.471 156.457  1.00  0.00           H
ATOM   3738  HW2 SOL  1282       7.086  48.868 157.015  1.00  0.00           H
ATOM   3739  OW  SOL  1283      95.702  35.591  14.174  1.00  0.00           O
ATOM   3740  HW1 SOL  1283      95.140  35.933  14.868  1.00  0.00           H
ATOM   3741  HW2 SOL  1283      96.564  35.964  14.357  1.00  0.00           H
ATOM   3742  OW  SOL  1284      41.917  43.053 111.612  1.00  0.00           O
ATOM   3743  HW1 SOL  1284      42.445  42.284 111.829  1.00  0.00           H
ATOM   3744  HW2 SOL  1284      42.280  43.367 110.784  1.00  0.00           H
ATOM   3745  OW  SOL  1285      70.349  75.937  52.377  1.00  0.00           O
ATOM   3746  HW1 SOL  1285      69.696  75.427  51.898  1.00  0.00           H
ATOM   3747  HW2 SOL  1285      70.160  76.847  52.146  1.00  0.00           H
ATOM   3748  OW  SOL  1286      86.844  85.372 115.789  1.00  0.00           O
ATOM   3749  HW1 SOL  1286      87.651  84.932 115.523  1.00  0.00           H
ATOM   3750  HW2 SOL  1286      86.722  86.063 115.138  1.00  0.00           H
ATOM   3751  OW  SOL  1287      22.814 102.455 104.103  1.00  0.00           O
ATOM   3752  HW1 SOL  1287      22.952 101.583 104.474  1.00  0.00           H
ATOM   3753  HW2 SOL  1287      22.417 102.292 103.247  1.00  0.00           H
ATOM   3754  OW  SOL  1288      15.413  36.185  28.036  1.00  0.00           O
ATOM   3755  HW1 SOL  1288      15.716  35.400  28.492  1.00  0.00           H
ATOM   3756  HW2 SOL  1288      15.887  36.904  28.454  1.00  0.00           H
ATOM   3757  OW  SOL  1289      13.894  98.141  14.405  1.00  0.00           O
ATOM   3758  HW1 SOL  1289      14.710  98.518  14.075  1.00  0.00           H
ATOM   3759  HW2 SOL  1289      13.233  98.402  13.765  1.00  0.00           H
ATOM   3760  OW  SOL  1290      46.549  38.492  12.855  1.00  0.00           O
ATOM   3761  HW1 SOL  1290      47.022  38.821  12.091  1.00  0.00           H
ATOM   3762  HW2 SOL  1290      46.903  38.993  13.590  1.00  0.00           H
ATOM   3763  OW  SOL  1291      86.466 102.125 134.379  1.00  0.00           O
ATOM   3764  HW1 SOL  1291      87.055 101.410 134.619  1.00  0.00           H
ATOM   3765  HW2 SOL  1291      86.618 102.796 135.044  1.00  0.00           H
ATOM   3766  OW  SOL  1292      81.910  67.131   0.937  1.00  0.00           O
ATOM   3767  HW1 SOL  1292      81.124  67.241   1.473  1.00  0.00           H
ATOM   3768  HW2 SOL  1292      82.572  67.671   1.369  1.00  0.00           H
ATOM   3769  OW  SOL  1293      96.158  91.187 105.561  1.00  0.00           O
ATOM   3770  HW1 SOL  1293      95.557  91.069 106.297  1.00  0.00           H
ATOM   3771  HW2 SOL  1293      96.939  90.691 105.808  1.00  0.00           H
ATOM   3772  OW  SOL  1294      37.422  17.853 155.084  1.00  0.00           O
ATOM   3773  HW1 SOL  1294      37.411  17.834 154.127  1.00  0.00           H
ATOM   3774  HW2 SOL  1294      37.037  18.699 155.312  1.00  0.00           H
ATOM   3775  OW  SOL  1295      35.162  33.712  64.433  1.00  0.00           O
ATOM   3776  HW1 SOL  1295      36.104  33.570  64.338  1.00  0.00           H
ATOM   3777  HW2 SOL  1295      35.089  34.426  65.066  1.00  0.00           H
ATOM   3778  OW  SOL  1296      71.909  62.903   7.598  1.00  0.00           O
ATOM   3779  HW1 SOL  1296      71.944  62.109   7.065  1.00  0.00           H
ATOM   3780  HW2 SOL  1296      71.044  62.878   8.008  1.00  0.00           H
ATOM   3781  OW  SOL  1297      68.573  45.714 116.721  1.00  0.00           O
ATOM   3782  HW1 SOL  1297      68.800  46.621 116.516  1.00  0.00           H
ATOM   3783  HW2 SOL  1297      68.114  45.766 117.560  1.00  0.00           H
ATOM   3784  OW  SOL  1298      80.720   1.884 107.983  1.00  0.00           O
ATOM   3785  HW1 SOL  1298      81.186   1.066 108.159  1.00  0.00           H
ATOM   3786  HW2 SOL  1298      81.340   2.410 107.480  1.00  0.00           H
ATOM   3787  OW  SOL  1299      61.929  71.326 105.401  1.00  0.00           O
ATOM   3788  HW1 SOL  1299      62.860  71.103 105.438  1.00  0.00           H
ATOM   3789  HW2 SOL  1299      61.773  71.836 106.196  1.00  0.00           H
ATOM   3790  OW  SOL  1300      72.667  51.927  49.619  1.00  0.00           O
ATOM   3791  HW1 SOL  1300      73.346  51.359  49.984  1.00  0.00           H
ATOM   3792  HW2 SOL  1300      72.758  51.831  48.671  1.00  0.00           H
ATOM   3793  OW  SOL  1301      85.685  48.033 136.199  1.00  0.00           O
ATOM   3794  HW1 SOL  1301      85.719  47.373 136.891  1.00  0.00           H
ATOM   3795  HW2 SOL  1301      86.433  47.830 135.636  1.00  0.00           H
ATOM   3796  OW  SOL  1302      42.700 106.371 153.831  1.00  0.00           O
ATOM   3797  HW1 SOL  1302      43.373 105.904 153.334  1.00  0.00           H
ATOM   3798  HW2 SOL  1302      41.874 105.997 153.525  1.00  0.00           H
ATOM   3799  OW  SOL  1303      94.064  20.609  33.234  1.00  0.00           O
ATOM   3800  HW1 SOL  1303      94.778  20.145  32.799  1.00  0.00           H
ATOM   3801  HW2 SOL  1303      93.302  20.041  33.119  1.00  0.00           H
ATOM   3802  OW  SOL  1304      73.280  85.341 125.916  1.00  0.00           O
ATOM   3803  HW1 SOL  1304      72.934  85.480 125.035  1.00  0.00           H
ATOM   3804  HW2 SOL  1304      72.515  85.410 126.488  1.00  0.00           H
ATOM   3805  OW  SOL  1305     104.747  81.506  32.291  1.00  0.00           O
ATOM   3806  HW1 SOL  1305     105.074  81.613  31.398  1.00  0.00           H
ATOM   3807  HW2 SOL  1305     105.510  81.662  32.847  1.00  0.00           H
ATOM   3808  OW  SOL  1306      38.006  21.415 103.784  1.00  0.00           O
ATOM   3809  HW1 SOL  1306      38.313  21.695 102.922  1.00  0.00           H
ATOM   3810  HW2 SOL  1306      38.043  22.208 104.321  1.00  0.00           H
ATOM   3811  OW  SOL  1307      89.418  51.960  31.503  1.00  0.00           O
ATOM   3812  HW1 SOL  1307      90.158  51.786  32.085  1.00  0.00           H
ATOM   3813  HW2 SOL  1307      89.419  51.228  30.887  1.00  0.00           H
ATOM   3814  OW  SOL  1308      22.037  84.640 114.012  1.00  0.00           O
ATOM   3815  HW1 SOL  1308      22.520  83.958 114.479  1.00  0.00           H
ATOM   3816  HW2 SOL  1308      22.566  85.430 114.126  1.00  0.00           H
ATOM   3817  OW  SOL  1309      26.523  79.282   5.989  1.00  0.00           O
ATOM   3818  HW1 SOL  1309      26.269  78.415   5.674  1.00  0.00           H
ATOM   3819  HW2 SOL  1309      27.109  79.621   5.312  1.00  0.00           H
ATOM   3820  OW  SOL  1310     100.734  11.531 113.080  1.00  0.00           O
ATOM   3821  HW1 SOL  1310     100.173  10.766 113.206  1.00  0.00           H
ATOM   3822  HW2 SOL  1310     101.322  11.524 113.835  1.00  0.00           H
ATOM   3823  OW  SOL  1311      12.851  60.833  79.001  1.00  0.00           O
ATOM   3824  HW1 SOL  1311      12.043  61.340  79.079  1.00  0.00           H
ATOM   3825  HW2 SOL  1311      13.543  61.491  78.937  1.00  0.00           H
ATOM   3826  OW  SOL  1312      76.062  54.101  39.378  1.00  0.00           O
ATOM   3827  HW1 SOL  1312      75.298  53.539  39.252  1.00  0.00           H
ATOM   3828  HW2 SOL  1312      75.893  54.554  40.203  1.00  0.00           H
ATOM   3829  OW  SOL  1313      55.794  61.199 134.078  1.00  0.00           O
ATOM   3830  HW1 SOL  1313      55.436  60.366 133.769  1.00  0.00           H
ATOM   3831  HW2 SOL  1313      56.571  61.341 133.538  1.00  0.00           H
ATOM   3832  OW  SOL  1314      31.839  14.655 104.961  1.00  0.00           O
ATOM   3833  HW1 SOL  1314      31.634  13.720 104.988  1.00  0.00           H
ATOM   3834  HW2 SOL  1314      31.512  14.948 104.110  1.00  0.00           H
ATOM   3835  OW  SOL  1315      97.808  28.591 155.135  1.00  0.00           O
ATOM   3836  HW1 SOL  1315      96.918  28.438 155.453  1.00  0.00           H
ATOM   3837  HW2 SOL  1315      98.350  28.582 155.923  1.00  0.00           H
ATOM   3838  OW  SOL  1316       5.188  34.511  39.891  1.00  0.00           O
ATOM   3839  HW1 SOL  1316       4.303  34.740  40.176  1.00  0.00           H
ATOM   3840  HW2 SOL  1316       5.758  35.112  40.372  1.00  0.00           H
ATOM   3841  OW  SOL  1317      58.460  19.158 129.399  1.00  0.00           O
ATOM   3842  HW1 SOL  1317      58.923  19.928 129.730  1.00  0.00           H
ATOM   3843  HW2 SOL  1317      58.405  18.569 130.152  1.00  0.00           H
ATOM   3844  OW  SOL  1318      32.181  32.006  59.323  1.00  0.00           O
ATOM   3845  HW1 SOL  1318      32.693  31.831  60.112  1.00  0.00           H
ATOM   3846  HW2 SOL  1318      32.801  32.413  58.719  1.00  0.00           H
ATOM   3847  OW  SOL  1319      88.040  20.040  24.000  1.00  0.00           O
ATOM   3848  HW1 SOL  1319      87.381  20.236  24.666  1.00  0.00           H
ATOM   3849  HW2 SOL  1319      88.673  19.477  24.447  1.00  0.00           H
ATOM   3850  OW  SOL  1320       9.769  93.743 129.621  1.00  0.00           O
ATOM   3851  HW1 SOL  1320      10.007  92.909 130.028  1.00  0.00           H
ATOM   3852  HW2 SOL  1320      10.467  93.909 128.988  1.00  0.00           H
ATOM   3853  OW  SOL  1321      90.726   0.221 129.379  1.00  0.00           O
ATOM   3854  HW1 SOL  1321      91.296  -0.523 129.573  1.00  0.00           H
ATOM   3855  HW2 SOL  1321      90.309   0.429 130.216  1.00  0.00           H
ATOM   3856  OW  SOL  1322      99.696  37.240  48.664  1.00  0.00           O
ATOM   3857  HW1 SOL  1322      98.960  36.638  48.775  1.00  0.00           H
ATOM   3858  HW2 SOL  1322     100.449  36.767  49.018  1.00  0.00           H
ATOM   3859  OW  SOL  1323      66.234  17.100  14.406  1.00  0.00           O
ATOM   3860  HW1 SOL  1323      66.186  16.177  14.158  1.00  0.00           H
ATOM   3861  HW2 SOL  1323      66.032  17.576  13.601  1.00  0.00           H
ATOM   3862  OW  SOL  1324      40.106  74.180   8.170  1.00  0.00           O
ATOM   3863  HW1 SOL  1324      39.582  73.947   8.936  1.00  0.00           H
ATOM   3864  HW2 SOL  1324      40.361  73.339   7.790  1.00  0.00           H
ATOM   3865  OW  SOL  1325      55.771  82.585 129.079  1.00  0.00           O
ATOM   3866  HW1 SOL  1325      55.969  83.212 129.774  1.00  0.00           H
ATOM   3867  HW2 SOL  1325      55.492  81.795 129.541  1.00  0.00           H
ATOM   3868  OW  SOL  1326     100.912   2.903  28.389  1.00  0.00           O
ATOM   3869  HW1 SOL  1326     101.007   3.726  28.869  1.00  0.00           H
ATOM   3870  HW2 SOL  1326      99.975   2.838  28.207  1.00  0.00           H
ATOM   3871  OW  SOL  1327      81.810  85.119 158.812  1.00  0.00           O
ATOM   3872  HW1 SOL  1327      81.378  84.475 158.251  1.00  0.00           H
ATOM   3873  HW2 SOL  1327      81.217  85.870 158.817  1.00  0.00           H
ATOM   3874  OW  SOL  1328      96.859  89.219 143.419  1.00  0.00           O
ATOM   3875  HW1 SOL  1328      97.398  88.514 143.777  1.00  0.00           H
ATOM   3876  HW2 SOL  1328      96.028  89.147 143.887  1.00  0.00           H
ATOM   3877  OW  SOL  1329      98.779  31.583 147.085  1.00  0.00           O
ATOM   3878  HW1 SOL  1329      98.489  31.700 146.180  1.00  0.00           H
ATOM   3879  HW2 SOL  1329      99.735  31.593 147.034  1.00  0.00           H
ATOM   3880  OW  SOL  1330      49.863  84.990 130.311  1.00  0.00           O
ATOM   3881  HW1 SOL  1330      49.835  84.993 131.268  1.00  0.00           H
ATOM   3882  HW2 SOL  1330      49.231  85.660 130.051  1.00  0.00           H
ATOM   3883  OW  SOL  1331      18.849  19.220 119.181  1.00  0.00           O
ATOM   3884  HW1 SOL  1331      18.639  18.731 119.976  1.00  0.00           H
ATOM   3885  HW2 SOL  1331      18.176  19.899 119.132  1.00  0.00           H
ATOM   3886  OW  SOL  1332      28.663  98.341 130.534  1.00  0.00           O
ATOM   3887  HW1 SOL  1332      27.772  98.131 130.814  1.00  0.00           H
ATOM   3888  HW2 SOL  1332      28.712  98.026 129.632  1.00  0.00           H
ATOM   3889  OW  SOL  1333      75.394  79.157 136.630  1.00  0.00           O
ATOM   3890  HW1 SOL  1333      75.361  78.980 135.690  1.00  0.00           H
ATOM   3891  HW2 SOL  1333      75.890  79.972 136.703  1.00  0.00           H
ATOM   3892  OW  SOL  1334      28.216  44.816 158.904  1.00  0.00           O
ATOM   3893  HW1 SOL  1334      28.373  45.050 157.990  1.00  0.00           H
ATOM   3894  HW2 SOL  1334      29.044  44.440 159.202  1.00  0.00           H
ATOM   3895  OW  SOL  1335      40.565  25.255   0.997  1.00  0.00           O
ATOM   3896  HW1 SOL  1335      40.810  25.707   0.190  1.00  0.00           H
ATOM   3897  HW2 SOL  1335      40.398  25.958   1.625  1.00  0.00           H
ATOM   3898  OW  SOL  1336       6.076 101.237   3.281  1.00  0.00           O
ATOM   3899  HW1 SOL  1336       5.124 101.173   3.196  1.00  0.00           H
ATOM   3900  HW2 SOL  1336       6.213 101.935   3.921  1.00  0.00           H
ATOM   3901  OW  SOL  1337      38.786 100.843 144.224  1.00  0.00           O
ATOM   3902  HW1 SOL  1337      38.256 101.489 144.692  1.00  0.00           H
ATOM   3903  HW2 SOL  1337      38.375 100.775 143.363  1.00  0.00           H
ATOM   3904  OW  SOL  1338      87.513   2.246 129.049  1.00  0.00           O
ATOM   3905  HW1 SOL  1338      87.385   2.244 129.998  1.00  0.00           H
ATOM   3906  HW2 SOL  1338      88.291   2.786 128.912  1.00  0.00           H
ATOM   3907  OW  SOL  1339      36.359  11.975 117.934  1.00  0.00           O
ATOM   3908  HW1 SOL  1339      36.972  11.506 117.369  1.00  0.00           H
ATOM   3909  HW2 SOL  1339      35.596  12.137 117.379  1.00  0.00           H
ATOM   3910  OW  SOL  1340      32.026  58.816  13.520  1.00  0.00           O
ATOM   3911  HW1 SOL  1340      32.489  59.522  13.972  1.00  0.00           H
ATOM   3912  HW2 SOL  1340      31.924  59.133  12.623  1.00  0.00           H
ATOM   3913  OW  SOL  1341       3.697   8.961  29.502  1.00  0.00           O
ATOM   3914  HW1 SOL  1341       3.369   8.788  28.620  1.00  0.00           H
ATOM   3915  HW2 SOL  1341       3.411   9.854  29.693  1.00  0.00           H
ATOM   3916  OW  SOL  1342      56.893  76.896 104.424  1.00  0.00           O
ATOM   3917  HW1 SOL  1342      57.781  77.182 104.641  1.00  0.00           H
ATOM   3918  HW2 SOL  1342      56.463  76.787 105.272  1.00  0.00           H
ATOM   3919  OW  SOL  1343      87.383  37.179 125.545  1.00  0.00           O
ATOM   3920  HW1 SOL  1343      87.384  37.617 126.396  1.00  0.00           H
ATOM   3921  HW2 SOL  1343      87.135  37.864 124.924  1.00  0.00           H
ATOM   3922  OW  SOL  1344      70.945  37.463 158.105  1.00  0.00           O
ATOM   3923  HW1 SOL  1344      71.470  37.874 158.792  1.00  0.00           H
ATOM   3924  HW2 SOL  1344      71.505  37.486 157.329  1.00  0.00           H
ATOM   3925  OW  SOL  1345      61.749  83.328 150.798  1.00  0.00           O
ATOM   3926  HW1 SOL  1345      61.226  82.982 150.074  1.00  0.00           H
ATOM   3927  HW2 SOL  1345      62.633  83.001 150.633  1.00  0.00           H
ATOM   3928  OW  SOL  1346      86.760  88.106  38.980  1.00  0.00           O
ATOM   3929  HW1 SOL  1346      85.999  87.529  38.923  1.00  0.00           H
ATOM   3930  HW2 SOL  1346      86.836  88.311  39.912  1.00  0.00           H
ATOM   3931  OW  SOL  1347      81.859  36.667 122.992  1.00  0.00           O
ATOM   3932  HW1 SOL  1347      81.676  36.290 123.853  1.00  0.00           H
ATOM   3933  HW2 SOL  1347      82.572  37.287 123.149  1.00  0.00           H
ATOM   3934  OW  SOL  1348      70.891  85.484 106.034  1.00  0.00           O
ATOM   3935  HW1 SOL  1348      70.968  86.297 106.533  1.00  0.00           H
ATOM   3936  HW2 SOL  1348      70.489  85.748 105.207  1.00  0.00           H
ATOM   3937  OW  SOL  1349     103.667   5.860 131.095  1.00  0.00           O
ATOM   3938  HW1 SOL  1349     104.175   6.221 131.822  1.00  0.00           H
ATOM   3939  HW2 SOL  1349     103.531   6.602 130.506  1.00  0.00           H
ATOM   3940  OW  SOL  1350     105.879  25.188  48.901  1.00  0.00           O
ATOM   3941  HW1 SOL  1350     104.958  25.447  48.934  1.00  0.00           H
ATOM   3942  HW2 SOL  1350     105.859  24.265  48.649  1.00  0.00           H
ATOM   3943  OW  SOL  1351      48.803   7.163 143.484  1.00  0.00           O
ATOM   3944  HW1 SOL  1351      48.724   7.654 144.302  1.00  0.00           H
ATOM   3945  HW2 SOL  1351      48.807   6.245 143.756  1.00  0.00           H
ATOM   3946  OW  SOL  1352      40.739  39.533  48.877  1.00  0.00           O
ATOM   3947  HW1 SOL  1352      41.432  39.487  49.535  1.00  0.00           H
ATOM   3948  HW2 SOL  1352      41.183  39.355  48.048  1.00  0.00           H
ATOM   3949  OW  SOL  1353      95.767  12.298  16.971  1.00  0.00           O
ATOM   3950  HW1 SOL  1353      96.053  12.264  16.058  1.00  0.00           H
ATOM   3951  HW2 SOL  1353      95.633  11.382  17.214  1.00  0.00           H
ATOM   3952  OW  SOL  1354      29.956  17.349  25.873  1.00  0.00           O
ATOM   3953  HW1 SOL  1354      29.644  18.134  26.323  1.00  0.00           H
ATOM   3954  HW2 SOL  1354      29.362  16.656  26.161  1.00  0.00           H
ATOM   3955  OW  SOL  1355       7.096   9.680  25.635  1.00  0.00           O
ATOM   3956  HW1 SOL  1355       7.807  10.320  25.668  1.00  0.00           H
ATOM   3957  HW2 SOL  1355       6.978   9.500  24.703  1.00  0.00           H
ATOM   3958  OW  SOL  1356      82.340  59.206 133.665  1.00  0.00           O
ATOM   3959  HW1 SOL  1356      82.672  59.700 134.415  1.00  0.00           H
ATOM   3960  HW2 SOL  1356      82.789  59.586 132.910  1.00  0.00           H
ATOM   3961  OW  SOL  1357      50.728  35.660  53.893  1.00  0.00           O
ATOM   3962  HW1 SOL  1357      50.275  35.741  53.053  1.00  0.00           H
ATOM   3963  HW2 SOL  1357      51.325  34.922  53.773  1.00  0.00           H
ATOM   3964  OW  SOL  1358      64.542  21.292 151.658  1.00  0.00           O
ATOM   3965  HW1 SOL  1358      65.405  21.372 152.064  1.00  0.00           H
ATOM   3966  HW2 SOL  1358      64.112  20.589 152.145  1.00  0.00           H
ATOM   3967  OW  SOL  1359      61.783  27.838   7.039  1.00  0.00           O
ATOM   3968  HW1 SOL  1359      61.065  28.471   6.996  1.00  0.00           H
ATOM   3969  HW2 SOL  1359      62.055  27.722   6.129  1.00  0.00           H
ATOM   3970  OW  SOL  1360      26.115  16.352 141.263  1.00  0.00           O
ATOM   3971  HW1 SOL  1360      26.708  15.607 141.355  1.00  0.00           H
ATOM   3972  HW2 SOL  1360      26.683  17.081 141.012  1.00  0.00           H
ATOM   3973  OW  SOL  1361      16.564  20.656 142.969  1.00  0.00           O
ATOM   3974  HW1 SOL  1361      16.098  21.381 143.386  1.00  0.00           H
ATOM   3975  HW2 SOL  1361      16.091  20.506 142.150  1.00  0.00           H
ATOM   3976  OW  SOL  1362      15.142  67.223  36.947  1.00  0.00           O
ATOM   3977  HW1 SOL  1362      15.789  67.820  37.325  1.00  0.00           H
ATOM   3978  HW2 SOL  1362      14.501  67.091  37.646  1.00  0.00           H
ATOM   3979  OW  SOL  1363      69.907  21.580 145.684  1.00  0.00           O
ATOM   3980  HW1 SOL  1363      69.750  20.768 145.201  1.00  0.00           H
ATOM   3981  HW2 SOL  1363      70.034  22.242 145.005  1.00  0.00           H
ATOM   3982  OW  SOL  1364      73.156  36.973  20.339  1.00  0.00           O
ATOM   3983  HW1 SOL  1364      73.180  36.024  20.215  1.00  0.00           H
ATOM   3984  HW2 SOL  1364      74.070  37.247  20.270  1.00  0.00           H
ATOM   3985  OW  SOL  1365      78.826  49.235 149.047  1.00  0.00           O
ATOM   3986  HW1 SOL  1365      79.723  49.065 148.759  1.00  0.00           H
ATOM   3987  HW2 SOL  1365      78.753  48.780 149.886  1.00  0.00           H
ATOM   3988  OW  SOL  1366      35.285  61.309  25.778  1.00  0.00           O
ATOM   3989  HW1 SOL  1366      35.339  61.301  26.734  1.00  0.00           H
ATOM   3990  HW2 SOL  1366      36.196  61.262  25.486  1.00  0.00           H
ATOM   3991  OW  SOL  1367       8.241  82.940   4.445  1.00  0.00           O
ATOM   3992  HW1 SOL  1367       9.148  82.642   4.376  1.00  0.00           H
ATOM   3993  HW2 SOL  1367       7.977  83.117   3.542  1.00  0.00           H
ATOM   3994  OW  SOL  1368      84.220  33.411  47.153  1.00  0.00           O
ATOM   3995  HW1 SOL  1368      83.467  33.952  47.392  1.00  0.00           H
ATOM   3996  HW2 SOL  1368      83.836  32.601  46.817  1.00  0.00           H
ATOM   3997  OW  SOL  1369      94.721   7.598 154.241  1.00  0.00           O
ATOM   3998  HW1 SOL  1369      94.550   6.661 154.335  1.00  0.00           H
ATOM   3999  HW2 SOL  1369      95.337   7.658 153.511  1.00  0.00           H
ATOM   4000  OW  SOL  1370      57.500  89.309 121.052  1.00  0.00           O
ATOM   4001  HW1 SOL  1370      57.537  89.012 121.961  1.00  0.00           H
ATOM   4002  HW2 SOL  1370      57.692  88.526 120.536  1.00  0.00           H
ATOM   4003  OW  SOL  1371      91.738  10.059 136.246  1.00  0.00           O
ATOM   4004  HW1 SOL  1371      92.050   9.481 135.550  1.00  0.00           H
ATOM   4005  HW2 SOL  1371      92.479  10.637 136.428  1.00  0.00           H
ATOM   4006  OW  SOL  1372       0.747   7.693 135.661  1.00  0.00           O
ATOM   4007  HW1 SOL  1372       1.275   8.437 135.371  1.00  0.00           H
ATOM   4008  HW2 SOL  1372      -0.158   7.967 135.507  1.00  0.00           H
ATOM   4009  OW  SOL  1373      41.845  64.688 124.910  1.00  0.00           O
ATOM   4010  HW1 SOL  1373      42.331  63.879 125.073  1.00  0.00           H
ATOM   4011  HW2 SOL  1373      41.005  64.396 124.557  1.00  0.00           H
ATOM   4012  OW  SOL  1374      69.801 103.291  45.309  1.00  0.00           O
ATOM   4013  HW1 SOL  1374      70.222 102.528  45.705  1.00  0.00           H
ATOM   4014  HW2 SOL  1374      70.178 103.345  44.431  1.00  0.00           H
ATOM   4015  OW  SOL  1375      81.971  51.959 139.635  1.00  0.00           O
ATOM   4016  HW1 SOL  1375      81.526  51.353 139.042  1.00  0.00           H
ATOM   4017  HW2 SOL  1375      81.290  52.573 139.907  1.00  0.00           H
ATOM   4018  OW  SOL  1376      58.961  21.173 142.548  1.00  0.00           O
ATOM   4019  HW1 SOL  1376      59.488  21.859 142.138  1.00  0.00           H
ATOM   4020  HW2 SOL  1376      58.063  21.369 142.280  1.00  0.00           H
ATOM   4021  OW  SOL  1377      52.651  30.058 153.780  1.00  0.00           O
ATOM   4022  HW1 SOL  1377      53.493  29.612 153.693  1.00  0.00           H
ATOM   4023  HW2 SOL  1377      52.288  29.728 154.602  1.00  0.00           H
ATOM   4024  OW  SOL  1378     104.828   6.306  39.197  1.00  0.00           O
ATOM   4025  HW1 SOL  1378     105.752   6.073  39.114  1.00  0.00           H
ATOM   4026  HW2 SOL  1378     104.834   7.158  39.632  1.00  0.00           H
ATOM   4027  OW  SOL  1379      13.709  20.072 141.053  1.00  0.00           O
ATOM   4028  HW1 SOL  1379      12.777  19.872 141.131  1.00  0.00           H
ATOM   4029  HW2 SOL  1379      13.738  20.894 140.563  1.00  0.00           H
ATOM   4030  OW  SOL  1380      99.463  51.455  48.442  1.00  0.00           O
ATOM   4031  HW1 SOL  1380     100.358  51.787  48.516  1.00  0.00           H
ATOM   4032  HW2 SOL  1380      99.416  51.085  47.561  1.00  0.00           H
ATOM   4033  OW  SOL  1381       1.664  14.153  36.597  1.00  0.00           O
ATOM   4034  HW1 SOL  1381       2.053  14.142  37.472  1.00  0.00           H
ATOM   4035  HW2 SOL  1381       0.903  14.727  36.681  1.00  0.00           H
ATOM   4036  OW  SOL  1382      21.028  59.944 157.527  1.00  0.00           O
ATOM   4037  HW1 SOL  1382      21.943  59.741 157.334  1.00  0.00           H
ATOM   4038  HW2 SOL  1382      20.795  60.624 156.895  1.00  0.00           H
ATOM   4039  OW  SOL  1383     102.225  18.547  46.774  1.00  0.00           O
ATOM   4040  HW1 SOL  1383     102.100  19.095  46.000  1.00  0.00           H
ATOM   4041  HW2 SOL  1383     101.623  18.909  47.424  1.00  0.00           H
ATOM   4042  OW  SOL  1384      71.228 105.331 121.726  1.00  0.00           O
ATOM   4043  HW1 SOL  1384      71.009 106.261 121.680  1.00  0.00           H
ATOM   4044  HW2 SOL  1384      71.222 105.038 120.815  1.00  0.00           H
ATOM   4045  OW  SOL  1385      60.521  84.821   0.187  1.00  0.00           O
ATOM   4046  HW1 SOL  1385      60.360  85.038  -0.732  1.00  0.00           H
ATOM   4047  HW2 SOL  1385      60.991  85.580   0.534  1.00  0.00           H
ATOM   4048  OW  SOL  1386      56.956  56.348  12.108  1.00  0.00           O
ATOM   4049  HW1 SOL  1386      57.314  55.472  11.965  1.00  0.00           H
ATOM   4050  HW2 SOL  1386      56.054  56.195  12.389  1.00  0.00           H
ATOM   4051  OW  SOL  1387      75.554  25.881   0.708  1.00  0.00           O
ATOM   4052  HW1 SOL  1387      75.506  26.751   1.104  1.00  0.00           H
ATOM   4053  HW2 SOL  1387      74.662  25.705   0.408  1.00  0.00           H
ATOM   4054  OW  SOL  1388      37.600  91.081 125.970  1.00  0.00           O
ATOM   4055  HW1 SOL  1388      36.665  91.286 125.990  1.00  0.00           H
ATOM   4056  HW2 SOL  1388      37.795  90.766 126.852  1.00  0.00           H
ATOM   4057  OW  SOL  1389       7.619  14.632 143.423  1.00  0.00           O
ATOM   4058  HW1 SOL  1389       8.371  14.853 142.875  1.00  0.00           H
ATOM   4059  HW2 SOL  1389       6.890  15.119 143.038  1.00  0.00           H
ATOM   4060  OW  SOL  1390      86.104  84.620  60.209  1.00  0.00           O
ATOM   4061  HW1 SOL  1390      87.045  84.750  60.327  1.00  0.00           H
ATOM   4062  HW2 SOL  1390      85.914  85.006  59.354  1.00  0.00           H
ATOM   4063  OW  SOL  1391      28.569  18.096  34.046  1.00  0.00           O
ATOM   4064  HW1 SOL  1391      29.047  17.785  34.815  1.00  0.00           H
ATOM   4065  HW2 SOL  1391      28.507  17.330  33.476  1.00  0.00           H
ATOM   4066  OW  SOL  1392       0.165  47.805  47.208  1.00  0.00           O
ATOM   4067  HW1 SOL  1392      -0.129  47.810  46.297  1.00  0.00           H
ATOM   4068  HW2 SOL  1392       0.018  48.701  47.512  1.00  0.00           H
ATOM   4069  OW  SOL  1393      79.097  17.071  12.841  1.00  0.00           O
ATOM   4070  HW1 SOL  1393      78.181  17.305  12.994  1.00  0.00           H
ATOM   4071  HW2 SOL  1393      79.542  17.299  13.657  1.00  0.00           H
ATOM   4072  OW  SOL  1394      50.979  45.982  42.028  1.00  0.00           O
ATOM   4073  HW1 SOL  1394      50.240  45.717  42.576  1.00  0.00           H
ATOM   4074  HW2 SOL  1394      51.441  45.167  41.836  1.00  0.00           H
ATOM   4075  OW  SOL  1395      50.141  38.595 140.742  1.00  0.00           O
ATOM   4076  HW1 SOL  1395      50.194  39.242 140.039  1.00  0.00           H
ATOM   4077  HW2 SOL  1395      50.928  38.060 140.635  1.00  0.00           H
ATOM   4078  OW  SOL  1396      16.531  16.581 143.582  1.00  0.00           O
ATOM   4079  HW1 SOL  1396      16.065  16.884 142.802  1.00  0.00           H
ATOM   4080  HW2 SOL  1396      17.343  16.202 143.245  1.00  0.00           H
ATOM   4081  OW  SOL  1397      42.275  23.476   2.468  1.00  0.00           O
ATOM   4082  HW1 SOL  1397      41.530  22.945   2.186  1.00  0.00           H
ATOM   4083  HW2 SOL  1397      41.951  24.376   2.445  1.00  0.00           H
ATOM   4084  OW  SOL  1398      76.915  39.488  12.558  1.00  0.00           O
ATOM   4085  HW1 SOL  1398      76.839  39.415  11.607  1.00  0.00           H
ATOM   4086  HW2 SOL  1398      77.463  38.746  12.813  1.00  0.00           H
ATOM   4087  OW  SOL  1399      20.408  12.212 142.378  1.00  0.00           O
ATOM   4088  HW1 SOL  1399      20.666  11.303 142.232  1.00  0.00           H
ATOM   4089  HW2 SOL  1399      20.915  12.487 143.142  1.00  0.00           H
ATOM   4090  OW  SOL  1400      52.366  96.390  76.406  1.00  0.00           O
ATOM   4091  HW1 SOL  1400      52.650  96.450  77.318  1.00  0.00           H
ATOM   4092  HW2 SOL  1400      53.009  95.814  75.992  1.00  0.00           H
ATOM   4093  OW  SOL  1401      43.202  91.095 120.915  1.00  0.00           O
ATOM   4094  HW1 SOL  1401      43.642  90.342 121.309  1.00  0.00           H
ATOM   4095  HW2 SOL  1401      43.879  91.770 120.865  1.00  0.00           H
ATOM   4096  OW  SOL  1402      48.843  16.283   7.782  1.00  0.00           O
ATOM   4097  HW1 SOL  1402      47.888  16.228   7.786  1.00  0.00           H
ATOM   4098  HW2 SOL  1402      49.046  16.983   8.403  1.00  0.00           H
ATOM   4099  OW  SOL  1403      58.460  62.666   3.655  1.00  0.00           O
ATOM   4100  HW1 SOL  1403      58.732  62.119   2.918  1.00  0.00           H
ATOM   4101  HW2 SOL  1403      57.565  62.928   3.443  1.00  0.00           H
ATOM   4102  OW  SOL  1404      30.976  54.365 144.894  1.00  0.00           O
ATOM   4103  HW1 SOL  1404      31.310  54.107 145.752  1.00  0.00           H
ATOM   4104  HW2 SOL  1404      31.607  55.009 144.574  1.00  0.00           H
ATOM   4105  OW  SOL  1405      42.617  85.862 118.253  1.00  0.00           O
ATOM   4106  HW1 SOL  1405      42.054  86.634 118.311  1.00  0.00           H
ATOM   4107  HW2 SOL  1405      42.705  85.699 117.314  1.00  0.00           H
ATOM   4108  OW  SOL  1406     101.215  59.018   0.826  1.00  0.00           O
ATOM   4109  HW1 SOL  1406     101.241  58.597   1.685  1.00  0.00           H
ATOM   4110  HW2 SOL  1406     100.305  59.296   0.723  1.00  0.00           H
ATOM   4111  OW  SOL  1407      78.941  74.416  59.222  1.00  0.00           O
ATOM   4112  HW1 SOL  1407      78.642  75.323  59.175  1.00  0.00           H
ATOM   4113  HW2 SOL  1407      78.154  73.913  59.429  1.00  0.00           H
ATOM   4114  OW  SOL  1408      79.120  41.371  12.503  1.00  0.00           O
ATOM   4115  HW1 SOL  1408      78.315  40.860  12.422  1.00  0.00           H
ATOM   4116  HW2 SOL  1408      78.822  42.260  12.692  1.00  0.00           H
ATOM   4117  OW  SOL  1409      38.202  80.175  17.616  1.00  0.00           O
ATOM   4118  HW1 SOL  1409      37.644  80.331  18.378  1.00  0.00           H
ATOM   4119  HW2 SOL  1409      37.786  79.443  17.160  1.00  0.00           H
ATOM   4120  OW  SOL  1410      77.968  61.928  45.491  1.00  0.00           O
ATOM   4121  HW1 SOL  1410      78.146  61.226  46.117  1.00  0.00           H
ATOM   4122  HW2 SOL  1410      77.269  62.440  45.897  1.00  0.00           H
ATOM   4123  OW  SOL  1411      44.643  50.860  39.156  1.00  0.00           O
ATOM   4124  HW1 SOL  1411      45.196  51.627  39.009  1.00  0.00           H
ATOM   4125  HW2 SOL  1411      43.940  51.176  39.724  1.00  0.00           H
ATOM   4126  OW  SOL  1412     100.912   6.491 150.299  1.00  0.00           O
ATOM   4127  HW1 SOL  1412     101.215   5.921 151.006  1.00  0.00           H
ATOM   4128  HW2 SOL  1412     100.236   7.035 150.702  1.00  0.00           H
ATOM   4129  OW  SOL  1413      42.305  85.064  30.664  1.00  0.00           O
ATOM   4130  HW1 SOL  1413      42.871  85.723  31.066  1.00  0.00           H
ATOM   4131  HW2 SOL  1413      42.779  84.787  29.880  1.00  0.00           H
ATOM   4132  OW  SOL  1414      58.739  69.123 158.526  1.00  0.00           O
ATOM   4133  HW1 SOL  1414      57.785  69.062 158.498  1.00  0.00           H
ATOM   4134  HW2 SOL  1414      59.018  68.330 158.983  1.00  0.00           H
ATOM   4135  OW  SOL  1415     101.327  51.492  41.009  1.00  0.00           O
ATOM   4136  HW1 SOL  1415     100.528  51.177  40.586  1.00  0.00           H
ATOM   4137  HW2 SOL  1415     101.995  50.849  40.770  1.00  0.00           H
ATOM   4138  OW  SOL  1416      66.751  46.932  44.828  1.00  0.00           O
ATOM   4139  HW1 SOL  1416      65.957  46.828  45.352  1.00  0.00           H
ATOM   4140  HW2 SOL  1416      67.361  46.286  45.184  1.00  0.00           H
ATOM   4141  OW  SOL  1417      85.197  36.100  24.607  1.00  0.00           O
ATOM   4142  HW1 SOL  1417      85.546  35.556  25.313  1.00  0.00           H
ATOM   4143  HW2 SOL  1417      85.971  36.406  24.134  1.00  0.00           H
ATOM   4144  OW  SOL  1418      53.739   1.393 134.298  1.00  0.00           O
ATOM   4145  HW1 SOL  1418      53.872   1.645 135.212  1.00  0.00           H
ATOM   4146  HW2 SOL  1418      52.802   1.208 134.235  1.00  0.00           H
ATOM   4147  OW  SOL  1419      74.483  56.967  19.389  1.00  0.00           O
ATOM   4148  HW1 SOL  1419      73.934  57.726  19.191  1.00  0.00           H
ATOM   4149  HW2 SOL  1419      73.936  56.414  19.948  1.00  0.00           H
ATOM   4150  OW  SOL  1420       2.486  52.293 118.911  1.00  0.00           O
ATOM   4151  HW1 SOL  1420       1.805  52.350 119.581  1.00  0.00           H
ATOM   4152  HW2 SOL  1420       2.089  51.778 118.209  1.00  0.00           H
ATOM   4153  OW  SOL  1421      91.364  86.724 154.163  1.00  0.00           O
ATOM   4154  HW1 SOL  1421      91.507  87.667 154.247  1.00  0.00           H
ATOM   4155  HW2 SOL  1421      91.051  86.608 153.265  1.00  0.00           H
ATOM   4156  OW  SOL  1422      75.081  54.730 146.099  1.00  0.00           O
ATOM   4157  HW1 SOL  1422      75.625  55.481 145.862  1.00  0.00           H
ATOM   4158  HW2 SOL  1422      74.605  54.515 145.296  1.00  0.00           H
ATOM   4159  OW  SOL  1423     101.445  47.096  51.495  1.00  0.00           O
ATOM   4160  HW1 SOL  1423     101.766  46.864  52.367  1.00  0.00           H
ATOM   4161  HW2 SOL  1423     100.933  46.337  51.218  1.00  0.00           H
ATOM   4162  OW  SOL  1424      73.956   3.283 108.496  1.00  0.00           O
ATOM   4163  HW1 SOL  1424      74.123   2.409 108.849  1.00  0.00           H
ATOM   4164  HW2 SOL  1424      74.669   3.431 107.874  1.00  0.00           H
ATOM   4165  OW  SOL  1425      84.375  79.283  30.811  1.00  0.00           O
ATOM   4166  HW1 SOL  1425      85.234  79.702  30.763  1.00  0.00           H
ATOM   4167  HW2 SOL  1425      84.076  79.242  29.903  1.00  0.00           H
ATOM   4168  OW  SOL  1426      86.941  30.948  41.079  1.00  0.00           O
ATOM   4169  HW1 SOL  1426      86.440  31.217  40.309  1.00  0.00           H
ATOM   4170  HW2 SOL  1426      86.722  31.598  41.746  1.00  0.00           H
ATOM   4171  OW  SOL  1427     100.737  95.136  45.213  1.00  0.00           O
ATOM   4172  HW1 SOL  1427     101.380  95.701  45.641  1.00  0.00           H
ATOM   4173  HW2 SOL  1427     100.665  95.484  44.324  1.00  0.00           H
ATOM   4174  OW  SOL  1428     102.395  54.129  12.220  1.00  0.00           O
ATOM   4175  HW1 SOL  1428     102.980  54.166  11.463  1.00  0.00           H
ATOM   4176  HW2 SOL  1428     102.114  55.035  12.350  1.00  0.00           H
ATOM   4177  OW  SOL  1429      25.993  55.092 132.697  1.00  0.00           O
ATOM   4178  HW1 SOL  1429      25.260  55.261 133.290  1.00  0.00           H
ATOM   4179  HW2 SOL  1429      26.313  54.227 132.951  1.00  0.00           H
ATOM   4180  OW  SOL  1430      17.836  60.021  66.990  1.00  0.00           O
ATOM   4181  HW1 SOL  1430      17.015  59.747  67.399  1.00  0.00           H
ATOM   4182  HW2 SOL  1430      18.262  60.568  67.650  1.00  0.00           H
ATOM   4183  OW  SOL  1431      20.534  41.495  23.214  1.00  0.00           O
ATOM   4184  HW1 SOL  1431      21.243  41.969  23.650  1.00  0.00           H
ATOM   4185  HW2 SOL  1431      20.809  40.578  23.238  1.00  0.00           H
ATOM   4186  OW  SOL  1432      75.988   2.478  43.002  1.00  0.00           O
ATOM   4187  HW1 SOL  1432      75.728   2.402  42.084  1.00  0.00           H
ATOM   4188  HW2 SOL  1432      76.816   2.001  43.057  1.00  0.00           H
ATOM   4189  OW  SOL  1433      51.720  44.757 142.462  1.00  0.00           O
ATOM   4190  HW1 SOL  1433      51.784  44.382 143.340  1.00  0.00           H
ATOM   4191  HW2 SOL  1433      51.772  45.703 142.601  1.00  0.00           H
ATOM   4192  OW  SOL  1434      55.865  16.381 123.156  1.00  0.00           O
ATOM   4193  HW1 SOL  1434      55.459  17.144 122.745  1.00  0.00           H
ATOM   4194  HW2 SOL  1434      56.695  16.272 122.694  1.00  0.00           H
ATOM   4195  OW  SOL  1435      98.444  18.570   8.403  1.00  0.00           O
ATOM   4196  HW1 SOL  1435      98.600  19.255   7.754  1.00  0.00           H
ATOM   4197  HW2 SOL  1435      97.772  18.933   8.980  1.00  0.00           H
ATOM   4198  OW  SOL  1436      21.014  14.550 112.619  1.00  0.00           O
ATOM   4199  HW1 SOL  1436      20.777  13.870 113.249  1.00  0.00           H
ATOM   4200  HW2 SOL  1436      21.594  14.110 111.997  1.00  0.00           H
ATOM   4201  OW  SOL  1437      44.646  76.821 158.529  1.00  0.00           O
ATOM   4202  HW1 SOL  1437      44.471  76.565 157.624  1.00  0.00           H
ATOM   4203  HW2 SOL  1437      44.087  76.246 159.053  1.00  0.00           H
ATOM   4204  OW  SOL  1438      41.144  91.836 127.032  1.00  0.00           O
ATOM   4205  HW1 SOL  1438      41.452  91.107 126.493  1.00  0.00           H
ATOM   4206  HW2 SOL  1438      41.635  91.754 127.850  1.00  0.00           H
ATOM   4207  OW  SOL  1439      89.588  95.215  24.050  1.00  0.00           O
ATOM   4208  HW1 SOL  1439      89.898  94.579  24.695  1.00  0.00           H
ATOM   4209  HW2 SOL  1439      90.353  95.756  23.858  1.00  0.00           H
ATOM   4210  OW  SOL  1440      65.586  62.128 136.409  1.00  0.00           O
ATOM   4211  HW1 SOL  1440      65.493  63.080 136.424  1.00  0.00           H
ATOM   4212  HW2 SOL  1440      66.146  61.953 135.653  1.00  0.00           H
ATOM   4213  OW  SOL  1441      42.642 102.936 117.365  1.00  0.00           O
ATOM   4214  HW1 SOL  1441      42.130 103.026 116.561  1.00  0.00           H
ATOM   4215  HW2 SOL  1441      41.993 102.735 118.040  1.00  0.00           H
ATOM   4216  OW  SOL  1442      28.038  50.027  27.161  1.00  0.00           O
ATOM   4217  HW1 SOL  1442      27.678  50.533  27.889  1.00  0.00           H
ATOM   4218  HW2 SOL  1442      27.491  49.243  27.119  1.00  0.00           H
ATOM   4219  OW  SOL  1443      12.210  70.866 127.556  1.00  0.00           O
ATOM   4220  HW1 SOL  1443      12.567  70.063 127.177  1.00  0.00           H
ATOM   4221  HW2 SOL  1443      11.515  71.128 126.953  1.00  0.00           H
ATOM   4222  OW  SOL  1444      37.684  93.042 157.965  1.00  0.00           O
ATOM   4223  HW1 SOL  1444      37.706  93.910 157.562  1.00  0.00           H
ATOM   4224  HW2 SOL  1444      38.586  92.727 157.907  1.00  0.00           H
ATOM   4225  OW  SOL  1445      82.618  77.612  99.491  1.00  0.00           O
ATOM   4226  HW1 SOL  1445      82.371  78.194  98.772  1.00  0.00           H
ATOM   4227  HW2 SOL  1445      83.222  76.984  99.094  1.00  0.00           H
ATOM   4228  OW  SOL  1446       8.005  35.953  15.093  1.00  0.00           O
ATOM   4229  HW1 SOL  1446       7.556  36.654  15.566  1.00  0.00           H
ATOM   4230  HW2 SOL  1446       7.304  35.364  14.815  1.00  0.00           H
ATOM   4231  OW  SOL  1447      88.625   0.971  38.313  1.00  0.00           O
ATOM   4232  HW1 SOL  1447      89.245   1.041  37.587  1.00  0.00           H
ATOM   4233  HW2 SOL  1447      88.072   0.223  38.086  1.00  0.00           H
ATOM   4234  OW  SOL  1448      26.240   7.253 130.808  1.00  0.00           O
ATOM   4235  HW1 SOL  1448      26.515   6.986 131.686  1.00  0.00           H
ATOM   4236  HW2 SOL  1448      25.727   6.514 130.483  1.00  0.00           H
ATOM   4237  OW  SOL  1449      85.297 104.850  60.734  1.00  0.00           O
ATOM   4238  HW1 SOL  1449      85.961 104.235  60.424  1.00  0.00           H
ATOM   4239  HW2 SOL  1449      85.091 105.387  59.969  1.00  0.00           H
ATOM   4240  OW  SOL  1450       2.769 106.348  10.536  1.00  0.00           O
ATOM   4241  HW1 SOL  1450       3.457 106.434  11.196  1.00  0.00           H
ATOM   4242  HW2 SOL  1450       2.344 105.515  10.739  1.00  0.00           H
ATOM   4243  OW  SOL  1451      97.863  64.603 142.579  1.00  0.00           O
ATOM   4244  HW1 SOL  1451      96.987  64.226 142.495  1.00  0.00           H
ATOM   4245  HW2 SOL  1451      97.711  65.546 142.654  1.00  0.00           H
ATOM   4246  OW  SOL  1452      14.229  75.761 116.462  1.00  0.00           O
ATOM   4247  HW1 SOL  1452      13.698  75.637 115.675  1.00  0.00           H
ATOM   4248  HW2 SOL  1452      14.304  74.885 116.840  1.00  0.00           H
ATOM   4249  OW  SOL  1453      72.389  93.670  25.543  1.00  0.00           O
ATOM   4250  HW1 SOL  1453      71.598  93.893  26.034  1.00  0.00           H
ATOM   4251  HW2 SOL  1453      72.287  92.743  25.330  1.00  0.00           H
ATOM   4252  OW  SOL  1454      60.692  98.839 119.741  1.00  0.00           O
ATOM   4253  HW1 SOL  1454      61.428  99.100 120.295  1.00  0.00           H
ATOM   4254  HW2 SOL  1454      61.054  98.168 119.162  1.00  0.00           H
ATOM   4255  OW  SOL  1455      34.351  53.028 116.172  1.00  0.00           O
ATOM   4256  HW1 SOL  1455      33.507  52.580 116.112  1.00  0.00           H
ATOM   4257  HW2 SOL  1455      34.155  53.850 116.622  1.00  0.00           H
ATOM   4258  OW  SOL  1456      57.279  74.091  35.929  1.00  0.00           O
ATOM   4259  HW1 SOL  1456      56.678  73.448  36.305  1.00  0.00           H
ATOM   4260  HW2 SOL  1456      57.479  74.683  36.654  1.00  0.00           H
ATOM   4261  OW  SOL  1457      52.502  69.613 128.001  1.00  0.00           O
ATOM   4262  HW1 SOL  1457      52.134  70.349 128.491  1.00  0.00           H
ATOM   4263  HW2 SOL  1457      51.789  68.977 127.952  1.00  0.00           H
ATOM   4264  OW  SOL  1458      59.273  60.728   5.123  1.00  0.00           O
ATOM   4265  HW1 SOL  1458      59.252  61.524   4.592  1.00  0.00           H
ATOM   4266  HW2 SOL  1458      59.299  61.042   6.026  1.00  0.00           H
ATOM   4267  OW  SOL  1459      30.396  65.802 109.320  1.00  0.00           O
ATOM   4268  HW1 SOL  1459      31.331  65.794 109.115  1.00  0.00           H
ATOM   4269  HW2 SOL  1459      30.041  65.048 108.849  1.00  0.00           H
ATOM   4270  OW  SOL  1460      81.526  29.743  28.993  1.00  0.00           O
ATOM   4271  HW1 SOL  1460      82.133  29.439  29.668  1.00  0.00           H
ATOM   4272  HW2 SOL  1460      80.752  30.029  29.478  1.00  0.00           H
ATOM   4273  OW  SOL  1461      23.636  76.668  23.949  1.00  0.00           O
ATOM   4274  HW1 SOL  1461      24.027  77.478  24.276  1.00  0.00           H
ATOM   4275  HW2 SOL  1461      23.581  76.101  24.718  1.00  0.00           H
ATOM   4276  OW  SOL  1462      99.681  14.484  38.486  1.00  0.00           O
ATOM   4277  HW1 SOL  1462      98.876  14.085  38.815  1.00  0.00           H
ATOM   4278  HW2 SOL  1462     100.144  13.768  38.051  1.00  0.00           H
ATOM   4279  OW  SOL  1463      18.161  12.146 156.302  1.00  0.00           O
ATOM   4280  HW1 SOL  1463      17.513  12.806 156.059  1.00  0.00           H
ATOM   4281  HW2 SOL  1463      17.660  11.334 156.378  1.00  0.00           H
ATOM   4282  OW  SOL  1464      10.875  94.665  68.748  1.00  0.00           O
ATOM   4283  HW1 SOL  1464      10.132  94.386  69.283  1.00  0.00           H
ATOM   4284  HW2 SOL  1464      11.346  93.855  68.550  1.00  0.00           H
ATOM   4285  OW  SOL  1465     101.670  79.683  97.321  1.00  0.00           O
ATOM   4286  HW1 SOL  1465     101.202  80.500  97.496  1.00  0.00           H
ATOM   4287  HW2 SOL  1465     102.249  79.572  98.076  1.00  0.00           H
ATOM   4288  OW  SOL  1466      47.069  16.410  25.030  1.00  0.00           O
ATOM   4289  HW1 SOL  1466      47.782  16.393  24.392  1.00  0.00           H
ATOM   4290  HW2 SOL  1466      46.274  16.462  24.499  1.00  0.00           H
ATOM   4291  OW  SOL  1467      81.662  76.296  60.004  1.00  0.00           O
ATOM   4292  HW1 SOL  1467      81.055  75.701  59.562  1.00  0.00           H
ATOM   4293  HW2 SOL  1467      81.142  76.694  60.702  1.00  0.00           H
ATOM   4294  OW  SOL  1468      65.381  83.961 131.466  1.00  0.00           O
ATOM   4295  HW1 SOL  1468      66.256  84.339 131.377  1.00  0.00           H
ATOM   4296  HW2 SOL  1468      65.268  83.837 132.409  1.00  0.00           H
ATOM   4297  OW  SOL  1469       3.245  60.900  38.465  1.00  0.00           O
ATOM   4298  HW1 SOL  1469       3.253  60.479  37.606  1.00  0.00           H
ATOM   4299  HW2 SOL  1469       2.327  60.880  38.734  1.00  0.00           H
ATOM   4300  OW  SOL  1470      30.537  86.812 156.697  1.00  0.00           O
ATOM   4301  HW1 SOL  1470      31.344  87.327 156.711  1.00  0.00           H
ATOM   4302  HW2 SOL  1470      30.576  86.328 155.872  1.00  0.00           H
ATOM   4303  OW  SOL  1471      96.639  16.998  37.220  1.00  0.00           O
ATOM   4304  HW1 SOL  1471      97.350  16.439  36.908  1.00  0.00           H
ATOM   4305  HW2 SOL  1471      95.868  16.430  37.214  1.00  0.00           H
ATOM   4306  OW  SOL  1472      10.779  11.639   0.516  1.00  0.00           O
ATOM   4307  HW1 SOL  1472      11.427  11.720  -0.183  1.00  0.00           H
ATOM   4308  HW2 SOL  1472      10.939  10.773   0.892  1.00  0.00           H
ATOM   4309  OW  SOL  1473      65.100  55.035  38.437  1.00  0.00           O
ATOM   4310  HW1 SOL  1473      65.884  55.529  38.196  1.00  0.00           H
ATOM   4311  HW2 SOL  1473      65.289  54.137  38.163  1.00  0.00           H
ATOM   4312  OW  SOL  1474      11.323  25.755 159.978  1.00  0.00           O
ATOM   4313  HW1 SOL  1474      10.946  26.270 160.692  1.00  0.00           H
ATOM   4314  HW2 SOL  1474      11.914  26.360 159.532  1.00  0.00           H
ATOM   4315  OW  SOL  1475      72.862  46.144 129.805  1.00  0.00           O
ATOM   4316  HW1 SOL  1475      73.244  46.468 130.621  1.00  0.00           H
ATOM   4317  HW2 SOL  1475      72.550  45.264 130.019  1.00  0.00           H
ATOM   4318  OW  SOL  1476      59.202  64.278  17.645  1.00  0.00           O
ATOM   4319  HW1 SOL  1476      58.519  64.414  16.988  1.00  0.00           H
ATOM   4320  HW2 SOL  1476      59.863  63.750  17.198  1.00  0.00           H
ATOM   4321  OW  SOL  1477      77.441 104.323  31.047  1.00  0.00           O
ATOM   4322  HW1 SOL  1477      78.201 104.234  31.621  1.00  0.00           H
ATOM   4323  HW2 SOL  1477      77.806 104.594  30.205  1.00  0.00           H
ATOM   4324  OW  SOL  1478     104.277  82.549   4.467  1.00  0.00           O
ATOM   4325  HW1 SOL  1478     104.646  83.381   4.171  1.00  0.00           H
ATOM   4326  HW2 SOL  1478     105.036  81.977   4.584  1.00  0.00           H
ATOM   4327  OW  SOL  1479      18.363 104.302   1.412  1.00  0.00           O
ATOM   4328  HW1 SOL  1479      18.817 105.128   1.243  1.00  0.00           H
ATOM   4329  HW2 SOL  1479      18.687 103.707   0.735  1.00  0.00           H
ATOM   4330  OW  SOL  1480      51.432  21.065   0.129  1.00  0.00           O
ATOM   4331  HW1 SOL  1480      51.035  21.140  -0.739  1.00  0.00           H
ATOM   4332  HW2 SOL  1480      52.331  20.785  -0.041  1.00  0.00           H
ATOM   4333  OW  SOL  1481      99.380  50.141  18.563  1.00  0.00           O
ATOM   4334  HW1 SOL  1481      99.646  49.225  18.487  1.00  0.00           H
ATOM   4335  HW2 SOL  1481      98.594  50.118  19.109  1.00  0.00           H
ATOM   4336  OW  SOL  1482      61.420  76.946  18.301  1.00  0.00           O
ATOM   4337  HW1 SOL  1482      60.674  76.401  18.553  1.00  0.00           H
ATOM   4338  HW2 SOL  1482      61.469  77.616  18.984  1.00  0.00           H
ATOM   4339  OW  SOL  1483      93.492  57.459 108.430  1.00  0.00           O
ATOM   4340  HW1 SOL  1483      93.791  56.550 108.410  1.00  0.00           H
ATOM   4341  HW2 SOL  1483      93.450  57.718 107.509  1.00  0.00           H
ATOM   4342  OW  SOL  1484      54.296  43.135 126.830  1.00  0.00           O
ATOM   4343  HW1 SOL  1484      54.680  42.481 126.246  1.00  0.00           H
ATOM   4344  HW2 SOL  1484      53.416  42.806 127.012  1.00  0.00           H
ATOM   4345  OW  SOL  1485      76.675  10.960 140.689  1.00  0.00           O
ATOM   4346  HW1 SOL  1485      75.801  11.254 140.432  1.00  0.00           H
ATOM   4347  HW2 SOL  1485      77.162  10.906 139.867  1.00  0.00           H
ATOM   4348  OW  SOL  1486      76.177  11.926  37.144  1.00  0.00           O
ATOM   4349  HW1 SOL  1486      75.433  11.953  36.542  1.00  0.00           H
ATOM   4350  HW2 SOL  1486      75.780  11.869  38.013  1.00  0.00           H
ATOM   4351  OW  SOL  1487     103.469  13.890  43.458  1.00  0.00           O
ATOM   4352  HW1 SOL  1487     103.270  13.152  44.034  1.00  0.00           H
ATOM   4353  HW2 SOL  1487     104.014  14.470  43.989  1.00  0.00           H
ATOM   4354  OW  SOL  1488      51.116  42.529 124.107  1.00  0.00           O
ATOM   4355  HW1 SOL  1488      51.340  42.478 125.036  1.00  0.00           H
ATOM   4356  HW2 SOL  1488      51.908  42.241 123.653  1.00  0.00           H
ATOM   4357  OW  SOL  1489      42.835  63.545  51.158  1.00  0.00           O
ATOM   4358  HW1 SOL  1489      42.655  63.777  52.069  1.00  0.00           H
ATOM   4359  HW2 SOL  1489      42.557  62.633  51.082  1.00  0.00           H
ATOM   4360  OW  SOL  1490       8.841  56.340 114.780  1.00  0.00           O
ATOM   4361  HW1 SOL  1490       9.562  56.044 114.224  1.00  0.00           H
ATOM   4362  HW2 SOL  1490       8.051  56.071 114.312  1.00  0.00           H
ATOM   4363  OW  SOL  1491      61.466  64.767 138.022  1.00  0.00           O
ATOM   4364  HW1 SOL  1491      62.271  64.384 138.370  1.00  0.00           H
ATOM   4365  HW2 SOL  1491      60.844  64.039 138.002  1.00  0.00           H
ATOM   4366  OW  SOL  1492      19.683  60.578  45.256  1.00  0.00           O
ATOM   4367  HW1 SOL  1492      19.117  61.137  44.724  1.00  0.00           H
ATOM   4368  HW2 SOL  1492      19.178  59.774  45.379  1.00  0.00           H
ATOM   4369  OW  SOL  1493      73.573  19.216 156.964  1.00  0.00           O
ATOM   4370  HW1 SOL  1493      72.902  18.584 157.223  1.00  0.00           H
ATOM   4371  HW2 SOL  1493      74.290  19.071 157.583  1.00  0.00           H
ATOM   4372  OW  SOL  1494      89.689  68.882 124.378  1.00  0.00           O
ATOM   4373  HW1 SOL  1494      88.889  69.041 123.877  1.00  0.00           H
ATOM   4374  HW2 SOL  1494      89.822  67.936 124.323  1.00  0.00           H
ATOM   4375  OW  SOL  1495      21.912   1.426 141.204  1.00  0.00           O
ATOM   4376  HW1 SOL  1495      21.674   2.274 141.579  1.00  0.00           H
ATOM   4377  HW2 SOL  1495      21.969   1.587 140.262  1.00  0.00           H
ATOM   4378  OW  SOL  1496      35.189 102.936 109.616  1.00  0.00           O
ATOM   4379  HW1 SOL  1496      35.857 102.280 109.418  1.00  0.00           H
ATOM   4380  HW2 SOL  1496      35.333 103.155 110.537  1.00  0.00           H
ATOM   4381  OW  SOL  1497      13.011  57.165 149.803  1.00  0.00           O
ATOM   4382  HW1 SOL  1497      12.461  57.613 149.161  1.00  0.00           H
ATOM   4383  HW2 SOL  1497      12.541  57.261 150.631  1.00  0.00           H
ATOM   4384  OW  SOL  1498      64.321  77.725  49.392  1.00  0.00           O
ATOM   4385  HW1 SOL  1498      64.459  78.576  48.977  1.00  0.00           H
ATOM   4386  HW2 SOL  1498      63.918  77.931  50.235  1.00  0.00           H
ATOM   4387  OW  SOL  1499       4.543  99.950 154.830  1.00  0.00           O
ATOM   4388  HW1 SOL  1499       4.073  99.578 154.084  1.00  0.00           H
ATOM   4389  HW2 SOL  1499       5.468  99.844 154.608  1.00  0.00           H
ATOM   4390  OW  SOL  1500      28.977  94.434 151.397  1.00  0.00           O
ATOM   4391  HW1 SOL  1500      28.989  95.378 151.237  1.00  0.00           H
ATOM   4392  HW2 SOL  1500      29.897  94.200 151.521  1.00  0.00           H
ATOM   4393  OW  SOL  1501      11.548  74.343   8.095  1.00  0.00           O
ATOM   4394  HW1 SOL  1501      11.999  75.144   8.361  1.00  0.00           H
ATOM   4395  HW2 SOL  1501      11.692  74.289   7.150  1.00  0.00           H
ATOM   4396  OW  SOL  1502      44.798 105.635 142.834  1.00  0.00           O
ATOM   4397  HW1 SOL  1502      44.060 105.374 142.283  1.00  0.00           H
ATOM   4398  HW2 SOL  1502      45.134 104.812 143.190  1.00  0.00           H
ATOM   4399  OW  SOL  1503      78.908  31.881  52.224  1.00  0.00           O
ATOM   4400  HW1 SOL  1503      78.023  31.972  51.870  1.00  0.00           H
ATOM   4401  HW2 SOL  1503      78.958  32.538  52.918  1.00  0.00           H
ATOM   4402  OW  SOL  1504      35.908  17.097 157.225  1.00  0.00           O
ATOM   4403  HW1 SOL  1504      36.401  17.050 156.406  1.00  0.00           H
ATOM   4404  HW2 SOL  1504      36.548  16.883 157.903  1.00  0.00           H
ATOM   4405  OW  SOL  1505      29.486  86.962  17.259  1.00  0.00           O
ATOM   4406  HW1 SOL  1505      29.673  86.044  17.455  1.00  0.00           H
ATOM   4407  HW2 SOL  1505      30.348  87.368  17.168  1.00  0.00           H
ATOM   4408  OW  SOL  1506      60.770 100.528 110.547  1.00  0.00           O
ATOM   4409  HW1 SOL  1506      60.729 100.645 109.598  1.00  0.00           H
ATOM   4410  HW2 SOL  1506      61.122 101.355 110.876  1.00  0.00           H
ATOM   4411  OW  SOL  1507      30.982  91.205 114.421  1.00  0.00           O
ATOM   4412  HW1 SOL  1507      31.894  91.487 114.479  1.00  0.00           H
ATOM   4413  HW2 SOL  1507      30.894  90.857 113.534  1.00  0.00           H
ATOM   4414  OW  SOL  1508      20.853  94.443  15.217  1.00  0.00           O
ATOM   4415  HW1 SOL  1508      21.183  93.654  15.646  1.00  0.00           H
ATOM   4416  HW2 SOL  1508      19.920  94.274  15.088  1.00  0.00           H
ATOM   4417  OW  SOL  1509      89.727  19.440  21.779  1.00  0.00           O
ATOM   4418  HW1 SOL  1509      89.048  19.595  22.436  1.00  0.00           H
ATOM   4419  HW2 SOL  1509      89.417  19.901  21.000  1.00  0.00           H
ATOM   4420  OW  SOL  1510      80.694  40.651  45.540  1.00  0.00           O
ATOM   4421  HW1 SOL  1510      80.738  41.481  46.014  1.00  0.00           H
ATOM   4422  HW2 SOL  1510      81.601  40.463  45.300  1.00  0.00           H
ATOM   4423  OW  SOL  1511      27.352 100.434  36.811  1.00  0.00           O
ATOM   4424  HW1 SOL  1511      27.151  99.499  36.840  1.00  0.00           H
ATOM   4425  HW2 SOL  1511      27.003 100.729  35.970  1.00  0.00           H
ATOM   4426  OW  SOL  1512      39.616  80.538 139.560  1.00  0.00           O
ATOM   4427  HW1 SOL  1512      40.228  79.803 139.577  1.00  0.00           H
ATOM   4428  HW2 SOL  1512      38.901  80.269 140.137  1.00  0.00           H
ATOM   4429  OW  SOL  1513      55.075  41.581 159.231  1.00  0.00           O
ATOM   4430  HW1 SOL  1513      55.434  42.204 159.863  1.00  0.00           H
ATOM   4431  HW2 SOL  1513      55.231  41.988 158.378  1.00  0.00           H
ATOM   4432  OW  SOL  1514      85.272   8.328  41.123  1.00  0.00           O
ATOM   4433  HW1 SOL  1514      85.164   7.582  41.713  1.00  0.00           H
ATOM   4434  HW2 SOL  1514      86.198   8.309  40.880  1.00  0.00           H
ATOM   4435  OW  SOL  1515      97.333  13.528 115.814  1.00  0.00           O
ATOM   4436  HW1 SOL  1515      96.676  13.082 115.279  1.00  0.00           H
ATOM   4437  HW2 SOL  1515      96.944  13.566 116.688  1.00  0.00           H
ATOM   4438  OW  SOL  1516      16.019  96.921 152.218  1.00  0.00           O
ATOM   4439  HW1 SOL  1516      16.004  97.134 153.151  1.00  0.00           H
ATOM   4440  HW2 SOL  1516      15.101  96.771 151.991  1.00  0.00           H
ATOM   4441  OW  SOL  1517      29.494  14.152  60.483  1.00  0.00           O
ATOM   4442  HW1 SOL  1517      29.597  14.279  61.426  1.00  0.00           H
ATOM   4443  HW2 SOL  1517      29.131  14.979  60.167  1.00  0.00           H
ATOM   4444  OW  SOL  1518      30.047  94.831 108.384  1.00  0.00           O
ATOM   4445  HW1 SOL  1518      29.282  94.768 107.812  1.00  0.00           H
ATOM   4446  HW2 SOL  1518      30.623  95.457 107.946  1.00  0.00           H
ATOM   4447  OW  SOL  1519      25.022  15.118   7.725  1.00  0.00           O
ATOM   4448  HW1 SOL  1519      24.866  14.466   8.408  1.00  0.00           H
ATOM   4449  HW2 SOL  1519      24.458  15.854   7.963  1.00  0.00           H
ATOM   4450  OW  SOL  1520       8.150  45.768  14.030  1.00  0.00           O
ATOM   4451  HW1 SOL  1520       8.189  45.630  14.977  1.00  0.00           H
ATOM   4452  HW2 SOL  1520       7.446  46.404  13.909  1.00  0.00           H
ATOM   4453  OW  SOL  1521      67.238  26.697  57.500  1.00  0.00           O
ATOM   4454  HW1 SOL  1521      66.361  26.479  57.185  1.00  0.00           H
ATOM   4455  HW2 SOL  1521      67.756  26.814  56.703  1.00  0.00           H
ATOM   4456  OW  SOL  1522     103.134  17.536  44.342  1.00  0.00           O
ATOM   4457  HW1 SOL  1522     102.838  17.326  45.228  1.00  0.00           H
ATOM   4458  HW2 SOL  1522     102.553  17.035  43.770  1.00  0.00           H
ATOM   4459  OW  SOL  1523      66.024  86.020  10.845  1.00  0.00           O
ATOM   4460  HW1 SOL  1523      65.095  86.103  11.061  1.00  0.00           H
ATOM   4461  HW2 SOL  1523      66.080  85.214  10.332  1.00  0.00           H
ATOM   4462  OW  SOL  1524      28.934  56.147  51.047  1.00  0.00           O
ATOM   4463  HW1 SOL  1524      28.202  56.433  51.593  1.00  0.00           H
ATOM   4464  HW2 SOL  1524      28.555  56.033  50.176  1.00  0.00           H
ATOM   4465  OW  SOL  1525      35.072  52.256  17.339  1.00  0.00           O
ATOM   4466  HW1 SOL  1525      35.802  51.943  17.873  1.00  0.00           H
ATOM   4467  HW2 SOL  1525      34.863  53.118  17.700  1.00  0.00           H
ATOM   4468  OW  SOL  1526      72.005  17.870 124.477  1.00  0.00           O
ATOM   4469  HW1 SOL  1526      71.388  17.644 125.173  1.00  0.00           H
ATOM   4470  HW2 SOL  1526      72.557  17.094 124.385  1.00  0.00           H
ATOM   4471  OW  SOL  1527      15.139  91.536  34.390  1.00  0.00           O
ATOM   4472  HW1 SOL  1527      15.603  92.225  34.867  1.00  0.00           H
ATOM   4473  HW2 SOL  1527      14.267  91.516  34.785  1.00  0.00           H
ATOM   4474  OW  SOL  1528      12.649   4.730 156.359  1.00  0.00           O
ATOM   4475  HW1 SOL  1528      11.732   4.573 156.585  1.00  0.00           H
ATOM   4476  HW2 SOL  1528      13.003   3.860 156.178  1.00  0.00           H
ATOM   4477  OW  SOL  1529      34.429 103.636  37.245  1.00  0.00           O
ATOM   4478  HW1 SOL  1529      34.878 102.872  36.883  1.00  0.00           H
ATOM   4479  HW2 SOL  1529      34.758 104.374  36.732  1.00  0.00           H
ATOM   4480  OW  SOL  1530      82.763  90.238 142.004  1.00  0.00           O
ATOM   4481  HW1 SOL  1530      83.358  89.665 141.521  1.00  0.00           H
ATOM   4482  HW2 SOL  1530      81.888  89.923 141.776  1.00  0.00           H
ATOM   4483  OW  SOL  1531      20.986  34.024  34.478  1.00  0.00           O
ATOM   4484  HW1 SOL  1531      20.239  33.750  35.010  1.00  0.00           H
ATOM   4485  HW2 SOL  1531      21.441  33.209  34.267  1.00  0.00           H
ATOM   4486  OW  SOL  1532      66.539  33.665  33.225  1.00  0.00           O
ATOM   4487  HW1 SOL  1532      67.353  33.700  33.728  1.00  0.00           H
ATOM   4488  HW2 SOL  1532      66.814  33.775  32.315  1.00  0.00           H
ATOM   4489  OW  SOL  1533      82.951  29.143 125.018  1.00  0.00           O
ATOM   4490  HW1 SOL  1533      82.822  29.048 125.962  1.00  0.00           H
ATOM   4491  HW2 SOL  1533      82.830  28.260 124.669  1.00  0.00           H
ATOM   4492  OW  SOL  1534      13.957  72.164  90.873  1.00  0.00           O
ATOM   4493  HW1 SOL  1534      13.307  72.000  91.556  1.00  0.00           H
ATOM   4494  HW2 SOL  1534      13.446  72.233  90.067  1.00  0.00           H
ATOM   4495  OW  SOL  1535      72.035  82.886   5.818  1.00  0.00           O
ATOM   4496  HW1 SOL  1535      72.735  82.554   5.255  1.00  0.00           H
ATOM   4497  HW2 SOL  1535      71.267  82.369   5.576  1.00  0.00           H
ATOM   4498  OW  SOL  1536      75.249  75.250 107.575  1.00  0.00           O
ATOM   4499  HW1 SOL  1536      74.425  75.333 108.055  1.00  0.00           H
ATOM   4500  HW2 SOL  1536      75.589  74.392 107.827  1.00  0.00           H
ATOM   4501  OW  SOL  1537      31.429   5.929  36.012  1.00  0.00           O
ATOM   4502  HW1 SOL  1537      30.630   6.181  35.550  1.00  0.00           H
ATOM   4503  HW2 SOL  1537      31.863   6.759  36.211  1.00  0.00           H
ATOM   4504  OW  SOL  1538      41.162  53.483  17.559  1.00  0.00           O
ATOM   4505  HW1 SOL  1538      40.273  53.330  17.239  1.00  0.00           H
ATOM   4506  HW2 SOL  1538      41.041  53.920  18.402  1.00  0.00           H
ATOM   4507  OW  SOL  1539     103.151  62.283  30.745  1.00  0.00           O
ATOM   4508  HW1 SOL  1539     103.845  61.738  30.374  1.00  0.00           H
ATOM   4509  HW2 SOL  1539     102.640  61.683  31.288  1.00  0.00           H
ATOM   4510  OW  SOL  1540       4.290  18.433  36.309  1.00  0.00           O
ATOM   4511  HW1 SOL  1540       3.737  18.975  36.872  1.00  0.00           H
ATOM   4512  HW2 SOL  1540       4.659  17.774  36.896  1.00  0.00           H
ATOM   4513  OW  SOL  1541      91.044   7.042 126.686  1.00  0.00           O
ATOM   4514  HW1 SOL  1541      91.330   6.905 127.589  1.00  0.00           H
ATOM   4515  HW2 SOL  1541      91.678   7.662 126.325  1.00  0.00           H
ATOM   4516  OW  SOL  1542      11.254  76.271 125.695  1.00  0.00           O
ATOM   4517  HW1 SOL  1542      11.002  77.012 125.144  1.00  0.00           H
ATOM   4518  HW2 SOL  1542      11.594  76.672 126.495  1.00  0.00           H
ATOM   4519  OW  SOL  1543      10.148  14.960 153.140  1.00  0.00           O
ATOM   4520  HW1 SOL  1543       9.702  15.721 153.511  1.00  0.00           H
ATOM   4521  HW2 SOL  1543      10.539  15.282 152.329  1.00  0.00           H
ATOM   4522  OW  SOL  1544      77.989  64.508 129.241  1.00  0.00           O
ATOM   4523  HW1 SOL  1544      78.196  64.351 128.320  1.00  0.00           H
ATOM   4524  HW2 SOL  1544      78.688  65.084 129.550  1.00  0.00           H
ATOM   4525  OW  SOL  1545      69.509  70.383 151.463  1.00  0.00           O
ATOM   4526  HW1 SOL  1545      69.576  71.335 151.538  1.00  0.00           H
ATOM   4527  HW2 SOL  1545      70.392  70.098 151.227  1.00  0.00           H
ATOM   4528  OW  SOL  1546      70.684  86.474  19.347  1.00  0.00           O
ATOM   4529  HW1 SOL  1546      69.999  86.000  19.818  1.00  0.00           H
ATOM   4530  HW2 SOL  1546      71.500  86.059  19.629  1.00  0.00           H
ATOM   4531  OW  SOL  1547      19.034  71.790  11.926  1.00  0.00           O
ATOM   4532  HW1 SOL  1547      19.653  71.390  11.315  1.00  0.00           H
ATOM   4533  HW2 SOL  1547      18.390  72.223  11.365  1.00  0.00           H
ATOM   4534  OW  SOL  1548      48.654   9.222 131.028  1.00  0.00           O
ATOM   4535  HW1 SOL  1548      48.270  10.044 130.722  1.00  0.00           H
ATOM   4536  HW2 SOL  1548      48.296   9.104 131.907  1.00  0.00           H
ATOM   4537  OW  SOL  1549       2.491  14.078 113.368  1.00  0.00           O
ATOM   4538  HW1 SOL  1549       3.247  14.184 112.791  1.00  0.00           H
ATOM   4539  HW2 SOL  1549       2.838  14.220 114.248  1.00  0.00           H
ATOM   4540  OW  SOL  1550      50.662  64.539  18.820  1.00  0.00           O
ATOM   4541  HW1 SOL  1550      49.893  64.464  19.386  1.00  0.00           H
ATOM   4542  HW2 SOL  1550      51.301  65.019  19.345  1.00  0.00           H
ATOM   4543  OW  SOL  1551      30.785  74.789 160.177  1.00  0.00           O
ATOM   4544  HW1 SOL  1551      31.074  74.036 159.662  1.00  0.00           H
ATOM   4545  HW2 SOL  1551      31.228  75.538 159.778  1.00  0.00           H
ATOM   4546  OW  SOL  1552     105.160  10.559  19.157  1.00  0.00           O
ATOM   4547  HW1 SOL  1552     104.968   9.646  18.944  1.00  0.00           H
ATOM   4548  HW2 SOL  1552     104.471  11.058  18.718  1.00  0.00           H
ATOM   4549  OW  SOL  1553      84.423  54.560  37.760  1.00  0.00           O
ATOM   4550  HW1 SOL  1553      84.833  54.113  37.019  1.00  0.00           H
ATOM   4551  HW2 SOL  1553      84.375  53.893  38.445  1.00  0.00           H
ATOM   4552  OW  SOL  1554     100.472  52.382  37.026  1.00  0.00           O
ATOM   4553  HW1 SOL  1554      99.917  51.903  37.641  1.00  0.00           H
ATOM   4554  HW2 SOL  1554     100.478  53.281  37.356  1.00  0.00           H
ATOM   4555  OW  SOL  1555      50.389  96.734 159.339  1.00  0.00           O
ATOM   4556  HW1 SOL  1555      50.290  97.683 159.411  1.00  0.00           H
ATOM   4557  HW2 SOL  1555      50.998  96.502 160.040  1.00  0.00           H
ATOM   4558  OW  SOL  1556      54.428  68.091 150.193  1.00  0.00           O
ATOM   4559  HW1 SOL  1556      54.969  67.331 149.976  1.00  0.00           H
ATOM   4560  HW2 SOL  1556      54.997  68.844 150.033  1.00  0.00           H
ATOM   4561  OW  SOL  1557      19.997  63.352  15.620  1.00  0.00           O
ATOM   4562  HW1 SOL  1557      19.570  62.500  15.536  1.00  0.00           H
ATOM   4563  HW2 SOL  1557      20.082  63.486  16.564  1.00  0.00           H
ATOM   4564  OW  SOL  1558      83.195  23.877  20.136  1.00  0.00           O
ATOM   4565  HW1 SOL  1558      82.732  23.282  19.546  1.00  0.00           H
ATOM   4566  HW2 SOL  1558      83.964  23.384  20.420  1.00  0.00           H
ATOM   4567  OW  SOL  1559      21.529  21.947 149.958  1.00  0.00           O
ATOM   4568  HW1 SOL  1559      21.784  21.083 150.280  1.00  0.00           H
ATOM   4569  HW2 SOL  1559      21.124  21.775 149.107  1.00  0.00           H
ATOM   4570  OW  SOL  1560      13.096  50.232  41.632  1.00  0.00           O
ATOM   4571  HW1 SOL  1560      12.412  50.658  41.115  1.00  0.00           H
ATOM   4572  HW2 SOL  1560      12.618  49.698  42.267  1.00  0.00           H
ATOM   4573  OW  SOL  1561      52.616  77.299  20.994  1.00  0.00           O
ATOM   4574  HW1 SOL  1561      53.354  76.994  20.466  1.00  0.00           H
ATOM   4575  HW2 SOL  1561      52.868  77.100  21.896  1.00  0.00           H
ATOM   4576  OW  SOL  1562      79.361  99.014 106.267  1.00  0.00           O
ATOM   4577  HW1 SOL  1562      79.050  99.532 107.010  1.00  0.00           H
ATOM   4578  HW2 SOL  1562      80.169  99.448 105.993  1.00  0.00           H
ATOM   4579  OW  SOL  1563      26.739   7.587  38.955  1.00  0.00           O
ATOM   4580  HW1 SOL  1563      26.056   7.447  38.298  1.00  0.00           H
ATOM   4581  HW2 SOL  1563      27.416   6.946  38.737  1.00  0.00           H
ATOM   4582  OW  SOL  1564      43.731  64.549  42.420  1.00  0.00           O
ATOM   4583  HW1 SOL  1564      44.197  64.430  41.592  1.00  0.00           H
ATOM   4584  HW2 SOL  1564      43.491  65.476  42.429  1.00  0.00           H
ATOM   4585  OW  SOL  1565      68.660   9.401  41.304  1.00  0.00           O
ATOM   4586  HW1 SOL  1565      68.731   8.616  40.761  1.00  0.00           H
ATOM   4587  HW2 SOL  1565      67.905   9.235  41.868  1.00  0.00           H
ATOM   4588  OW  SOL  1566      93.375   2.550 122.635  1.00  0.00           O
ATOM   4589  HW1 SOL  1566      92.427   2.428 122.683  1.00  0.00           H
ATOM   4590  HW2 SOL  1566      93.591   3.058 123.417  1.00  0.00           H
ATOM   4591  OW  SOL  1567      96.234  21.960  17.272  1.00  0.00           O
ATOM   4592  HW1 SOL  1567      96.318  22.742  16.726  1.00  0.00           H
ATOM   4593  HW2 SOL  1567      96.836  21.327  16.880  1.00  0.00           H
ATOM   4594  OW  SOL  1568      16.095  10.383 102.279  1.00  0.00           O
ATOM   4595  HW1 SOL  1568      15.637   9.557 102.125  1.00  0.00           H
ATOM   4596  HW2 SOL  1568      15.503  11.053 101.935  1.00  0.00           H
ATOM   4597  OW  SOL  1569      89.124   5.838 144.487  1.00  0.00           O
ATOM   4598  HW1 SOL  1569      88.744   6.715 144.431  1.00  0.00           H
ATOM   4599  HW2 SOL  1569      88.380   5.247 144.377  1.00  0.00           H
ATOM   4600  OW  SOL  1570       5.153  91.237 143.569  1.00  0.00           O
ATOM   4601  HW1 SOL  1570       5.603  90.392 143.580  1.00  0.00           H
ATOM   4602  HW2 SOL  1570       4.545  91.195 144.307  1.00  0.00           H
ATOM   4603  OW  SOL  1571      41.116  73.834  60.363  1.00  0.00           O
ATOM   4604  HW1 SOL  1571      41.906  73.426  60.008  1.00  0.00           H
ATOM   4605  HW2 SOL  1571      41.142  74.733  60.036  1.00  0.00           H
ATOM   4606  OW  SOL  1572      18.800   0.500 158.960  1.00  0.00           O
ATOM   4607  HW1 SOL  1572      18.214   1.122 158.528  1.00  0.00           H
ATOM   4608  HW2 SOL  1572      18.346  -0.341 158.897  1.00  0.00           H
ATOM   4609  OW  SOL  1573      15.463  54.888  61.963  1.00  0.00           O
ATOM   4610  HW1 SOL  1573      15.798  54.623  62.819  1.00  0.00           H
ATOM   4611  HW2 SOL  1573      14.850  55.598  62.155  1.00  0.00           H
ATOM   4612  OW  SOL  1574       8.113   1.455  33.298  1.00  0.00           O
ATOM   4613  HW1 SOL  1574       7.222   1.497  33.645  1.00  0.00           H
ATOM   4614  HW2 SOL  1574       8.510   2.288  33.553  1.00  0.00           H
ATOM   4615  OW  SOL  1575      94.026  81.599  52.821  1.00  0.00           O
ATOM   4616  HW1 SOL  1575      94.628  80.855  52.805  1.00  0.00           H
ATOM   4617  HW2 SOL  1575      93.556  81.545  51.989  1.00  0.00           H
ATOM   4618  OW  SOL  1576      13.689  53.034 128.838  1.00  0.00           O
ATOM   4619  HW1 SOL  1576      13.638  52.090 128.988  1.00  0.00           H
ATOM   4620  HW2 SOL  1576      13.488  53.140 127.909  1.00  0.00           H
ATOM   4621  OW  SOL  1577      29.413   7.932  20.351  1.00  0.00           O
ATOM   4622  HW1 SOL  1577      28.629   7.889  20.899  1.00  0.00           H
ATOM   4623  HW2 SOL  1577      29.079   7.957  19.455  1.00  0.00           H
ATOM   4624  OW  SOL  1578      14.694  87.079 128.335  1.00  0.00           O
ATOM   4625  HW1 SOL  1578      14.669  86.387 128.995  1.00  0.00           H
ATOM   4626  HW2 SOL  1578      13.804  87.431 128.323  1.00  0.00           H
ATOM   4627  OW  SOL  1579      89.534  60.699 129.498  1.00  0.00           O
ATOM   4628  HW1 SOL  1579      89.517  61.387 128.834  1.00  0.00           H
ATOM   4629  HW2 SOL  1579      89.257  61.136 130.304  1.00  0.00           H
ATOM   4630  OW  SOL  1580      72.508  38.188   6.748  1.00  0.00           O
ATOM   4631  HW1 SOL  1580      72.111  38.421   5.908  1.00  0.00           H
ATOM   4632  HW2 SOL  1580      71.987  37.450   7.063  1.00  0.00           H
ATOM   4633  OW  SOL  1581      54.289  37.508  17.295  1.00  0.00           O
ATOM   4634  HW1 SOL  1581      53.714  38.234  17.539  1.00  0.00           H
ATOM   4635  HW2 SOL  1581      53.751  36.955  16.729  1.00  0.00           H
ATOM   4636  OW  SOL  1582      33.123  19.482  53.105  1.00  0.00           O
ATOM   4637  HW1 SOL  1582      33.040  18.673  53.611  1.00  0.00           H
ATOM   4638  HW2 SOL  1582      32.991  19.211  52.197  1.00  0.00           H
ATOM   4639  OW  SOL  1583      52.424  67.571  22.637  1.00  0.00           O
ATOM   4640  HW1 SOL  1583      52.476  66.711  22.220  1.00  0.00           H
ATOM   4641  HW2 SOL  1583      51.505  67.659  22.892  1.00  0.00           H
ATOM   4642  OW  SOL  1584      83.261  92.558  19.914  1.00  0.00           O
ATOM   4643  HW1 SOL  1584      82.552  92.316  20.510  1.00  0.00           H
ATOM   4644  HW2 SOL  1584      83.176  91.949  19.181  1.00  0.00           H
ATOM   4645  OW  SOL  1585      27.871  10.921 121.833  1.00  0.00           O
ATOM   4646  HW1 SOL  1585      27.937  11.829 122.128  1.00  0.00           H
ATOM   4647  HW2 SOL  1585      28.621  10.803 121.250  1.00  0.00           H
ATOM   4648  OW  SOL  1586      80.365  17.233  45.603  1.00  0.00           O
ATOM   4649  HW1 SOL  1586      79.731  17.846  45.975  1.00  0.00           H
ATOM   4650  HW2 SOL  1586      80.509  16.587  46.295  1.00  0.00           H
ATOM   4651  OW  SOL  1587       0.567 106.168 104.583  1.00  0.00           O
ATOM   4652  HW1 SOL  1587       0.485 107.052 104.224  1.00  0.00           H
ATOM   4653  HW2 SOL  1587      -0.293 105.772 104.443  1.00  0.00           H
ATOM   4654  OW  SOL  1588      75.051  30.732   4.293  1.00  0.00           O
ATOM   4655  HW1 SOL  1588      74.409  31.242   4.787  1.00  0.00           H
ATOM   4656  HW2 SOL  1588      74.542  30.023   3.899  1.00  0.00           H
ATOM   4657  OW  SOL  1589      70.128  25.681 150.428  1.00  0.00           O
ATOM   4658  HW1 SOL  1589      69.191  25.788 150.261  1.00  0.00           H
ATOM   4659  HW2 SOL  1589      70.235  25.908 151.351  1.00  0.00           H
ATOM   4660  OW  SOL  1590     101.632  69.355   2.387  1.00  0.00           O
ATOM   4661  HW1 SOL  1590     101.436  70.217   2.752  1.00  0.00           H
ATOM   4662  HW2 SOL  1590     101.617  68.766   3.142  1.00  0.00           H
ATOM   4663  OW  SOL  1591      79.718 101.782 148.991  1.00  0.00           O
ATOM   4664  HW1 SOL  1591      79.585 101.977 148.064  1.00  0.00           H
ATOM   4665  HW2 SOL  1591      78.834 101.680 149.344  1.00  0.00           H
ATOM   4666  OW  SOL  1592      24.772  15.505 143.647  1.00  0.00           O
ATOM   4667  HW1 SOL  1592      25.223  15.865 142.883  1.00  0.00           H
ATOM   4668  HW2 SOL  1592      24.623  16.260 144.216  1.00  0.00           H
ATOM   4669  OW  SOL  1593      97.919  25.746  23.955  1.00  0.00           O
ATOM   4670  HW1 SOL  1593      98.408  26.163  23.245  1.00  0.00           H
ATOM   4671  HW2 SOL  1593      98.556  25.170  24.378  1.00  0.00           H
ATOM   4672  OW  SOL  1594       5.354  68.223 113.519  1.00  0.00           O
ATOM   4673  HW1 SOL  1594       4.534  67.749 113.385  1.00  0.00           H
ATOM   4674  HW2 SOL  1594       5.476  68.227 114.468  1.00  0.00           H
ATOM   4675  OW  SOL  1595      57.705  46.417  47.133  1.00  0.00           O
ATOM   4676  HW1 SOL  1595      58.149  47.200  47.458  1.00  0.00           H
ATOM   4677  HW2 SOL  1595      57.307  46.027  47.911  1.00  0.00           H
ATOM   4678  OW  SOL  1596     101.616  18.958 152.616  1.00  0.00           O
ATOM   4679  HW1 SOL  1596     102.232  18.626 153.269  1.00  0.00           H
ATOM   4680  HW2 SOL  1596     102.060  18.825 151.778  1.00  0.00           H
ATOM   4681  OW  SOL  1597      67.337  91.914  12.648  1.00  0.00           O
ATOM   4682  HW1 SOL  1597      68.073  92.368  12.238  1.00  0.00           H
ATOM   4683  HW2 SOL  1597      67.395  91.017  12.319  1.00  0.00           H
ATOM   4684  OW  SOL  1598      28.270  15.311  26.839  1.00  0.00           O
ATOM   4685  HW1 SOL  1598      27.468  15.426  26.329  1.00  0.00           H
ATOM   4686  HW2 SOL  1598      28.251  14.394  27.113  1.00  0.00           H
ATOM   4687  OW  SOL  1599      28.285  80.675  70.931  1.00  0.00           O
ATOM   4688  HW1 SOL  1599      28.124  80.415  71.838  1.00  0.00           H
ATOM   4689  HW2 SOL  1599      29.088  80.214  70.688  1.00  0.00           H
ATOM   4690  OW  SOL  1600      96.731  44.680 125.849  1.00  0.00           O
ATOM   4691  HW1 SOL  1600      96.324  44.919 125.016  1.00  0.00           H
ATOM   4692  HW2 SOL  1600      96.453  43.777 126.002  1.00  0.00           H
ATOM   4693  OW  SOL  1601      13.996  67.129  39.440  1.00  0.00           O
ATOM   4694  HW1 SOL  1601      13.838  66.978  40.372  1.00  0.00           H
ATOM   4695  HW2 SOL  1601      13.347  66.583  38.995  1.00  0.00           H
ATOM   4696  OW  SOL  1602      77.742  88.943   5.404  1.00  0.00           O
ATOM   4697  HW1 SOL  1602      77.176  88.172   5.428  1.00  0.00           H
ATOM   4698  HW2 SOL  1602      77.219  89.638   5.805  1.00  0.00           H
ATOM   4699  OW  SOL  1603      20.242  97.727 152.559  1.00  0.00           O
ATOM   4700  HW1 SOL  1603      19.462  97.253 152.848  1.00  0.00           H
ATOM   4701  HW2 SOL  1603      20.436  98.329 153.277  1.00  0.00           H
ATOM   4702  OW  SOL  1604      26.893  91.965 157.613  1.00  0.00           O
ATOM   4703  HW1 SOL  1604      26.838  91.359 156.874  1.00  0.00           H
ATOM   4704  HW2 SOL  1604      27.674  91.689 158.092  1.00  0.00           H
ATOM   4705  OW  SOL  1605      28.233  10.518 131.639  1.00  0.00           O
ATOM   4706  HW1 SOL  1605      27.599  11.204 131.430  1.00  0.00           H
ATOM   4707  HW2 SOL  1605      28.516  10.716 132.531  1.00  0.00           H
ATOM   4708  OW  SOL  1606     101.749  61.797 149.062  1.00  0.00           O
ATOM   4709  HW1 SOL  1606     100.950  62.325 149.042  1.00  0.00           H
ATOM   4710  HW2 SOL  1606     101.891  61.544 148.150  1.00  0.00           H
ATOM   4711  OW  SOL  1607      50.530  34.925 131.791  1.00  0.00           O
ATOM   4712  HW1 SOL  1607      50.201  35.597 132.388  1.00  0.00           H
ATOM   4713  HW2 SOL  1607      50.028  35.052 130.987  1.00  0.00           H
ATOM   4714  OW  SOL  1608      56.482  44.554  39.230  1.00  0.00           O
ATOM   4715  HW1 SOL  1608      56.756  43.896  39.869  1.00  0.00           H
ATOM   4716  HW2 SOL  1608      55.873  44.091  38.654  1.00  0.00           H
ATOM   4717  OW  SOL  1609      30.067  28.715  12.385  1.00  0.00           O
ATOM   4718  HW1 SOL  1609      29.611  29.383  12.898  1.00  0.00           H
ATOM   4719  HW2 SOL  1609      30.993  28.948  12.458  1.00  0.00           H
ATOM   4720  OW  SOL  1610      38.037  86.329 130.248  1.00  0.00           O
ATOM   4721  HW1 SOL  1610      38.893  86.040 129.933  1.00  0.00           H
ATOM   4722  HW2 SOL  1610      37.465  85.572 130.118  1.00  0.00           H
ATOM   4723  OW  SOL  1611      16.105  80.270  20.818  1.00  0.00           O
ATOM   4724  HW1 SOL  1611      16.619  80.319  21.624  1.00  0.00           H
ATOM   4725  HW2 SOL  1611      16.755  80.297  20.116  1.00  0.00           H
ATOM   4726  OW  SOL  1612      55.210  62.445  56.837  1.00  0.00           O
ATOM   4727  HW1 SOL  1612      56.086  62.786  56.657  1.00  0.00           H
ATOM   4728  HW2 SOL  1612      54.840  63.058  57.472  1.00  0.00           H
ATOM   4729  OW  SOL  1613     105.680  21.578 152.468  1.00  0.00           O
ATOM   4730  HW1 SOL  1613     105.304  22.428 152.239  1.00  0.00           H
ATOM   4731  HW2 SOL  1613     104.969  21.113 152.909  1.00  0.00           H
ATOM   4732  OW  SOL  1614      10.555  69.796 106.591  1.00  0.00           O
ATOM   4733  HW1 SOL  1614      10.724  68.979 107.061  1.00  0.00           H
ATOM   4734  HW2 SOL  1614       9.789  69.607 106.049  1.00  0.00           H
ATOM   4735  OW  SOL  1615      52.873   3.144  20.759  1.00  0.00           O
ATOM   4736  HW1 SOL  1615      52.847   3.157  19.803  1.00  0.00           H
ATOM   4737  HW2 SOL  1615      52.105   3.650  21.026  1.00  0.00           H
ATOM   4738  OW  SOL  1616      99.715  52.816 138.235  1.00  0.00           O
ATOM   4739  HW1 SOL  1616     100.100  53.663 138.012  1.00  0.00           H
ATOM   4740  HW2 SOL  1616      99.772  52.305 137.427  1.00  0.00           H
ATOM   4741  OW  SOL  1617      80.129  71.063 155.496  1.00  0.00           O
ATOM   4742  HW1 SOL  1617      80.430  71.954 155.319  1.00  0.00           H
ATOM   4743  HW2 SOL  1617      79.944  71.055 156.435  1.00  0.00           H
ATOM   4744  OW  SOL  1618     102.230  18.229  18.580  1.00  0.00           O
ATOM   4745  HW1 SOL  1618     102.314  19.093  18.177  1.00  0.00           H
ATOM   4746  HW2 SOL  1618     101.409  17.880  18.232  1.00  0.00           H
ATOM   4747  OW  SOL  1619      70.175   4.631 153.168  1.00  0.00           O
ATOM   4748  HW1 SOL  1619      69.350   4.771 153.632  1.00  0.00           H
ATOM   4749  HW2 SOL  1619      69.915   4.449 152.265  1.00  0.00           H
ATOM   4750  OW  SOL  1620      37.037  56.745   4.853  1.00  0.00           O
ATOM   4751  HW1 SOL  1620      36.281  57.080   5.335  1.00  0.00           H
ATOM   4752  HW2 SOL  1620      37.682  57.451   4.896  1.00  0.00           H
ATOM   4753  OW  SOL  1621      60.746  71.776   9.419  1.00  0.00           O
ATOM   4754  HW1 SOL  1621      60.188  72.229   8.787  1.00  0.00           H
ATOM   4755  HW2 SOL  1621      61.573  71.641   8.956  1.00  0.00           H
ATOM   4756  OW  SOL  1622      94.459  97.713  40.863  1.00  0.00           O
ATOM   4757  HW1 SOL  1622      94.696  97.799  39.939  1.00  0.00           H
ATOM   4758  HW2 SOL  1622      94.335  98.613  41.163  1.00  0.00           H
ATOM   4759  OW  SOL  1623      46.806   1.716  97.359  1.00  0.00           O
ATOM   4760  HW1 SOL  1623      47.293   1.015  96.925  1.00  0.00           H
ATOM   4761  HW2 SOL  1623      46.168   2.005  96.707  1.00  0.00           H
ATOM   4762  OW  SOL  1624      44.490  78.368 133.154  1.00  0.00           O
ATOM   4763  HW1 SOL  1624      44.498  77.569 133.681  1.00  0.00           H
ATOM   4764  HW2 SOL  1624      45.272  78.300 132.605  1.00  0.00           H
ATOM   4765  OW  SOL  1625      54.685  21.899  25.391  1.00  0.00           O
ATOM   4766  HW1 SOL  1625      54.823  22.513  26.112  1.00  0.00           H
ATOM   4767  HW2 SOL  1625      55.390  22.094  24.773  1.00  0.00           H
ATOM   4768  OW  SOL  1626      12.681  63.703 137.848  1.00  0.00           O
ATOM   4769  HW1 SOL  1626      13.615  63.729 137.639  1.00  0.00           H
ATOM   4770  HW2 SOL  1626      12.559  62.868 138.300  1.00  0.00           H
ATOM   4771  OW  SOL  1627      79.594  87.081  17.000  1.00  0.00           O
ATOM   4772  HW1 SOL  1627      79.416  88.020  16.941  1.00  0.00           H
ATOM   4773  HW2 SOL  1627      79.930  86.956  17.888  1.00  0.00           H
ATOM   4774  OW  SOL  1628      45.084  98.217 151.206  1.00  0.00           O
ATOM   4775  HW1 SOL  1628      44.328  97.708 150.912  1.00  0.00           H
ATOM   4776  HW2 SOL  1628      44.731  99.088 151.387  1.00  0.00           H
ATOM   4777  OW  SOL  1629      16.987  24.790  39.814  1.00  0.00           O
ATOM   4778  HW1 SOL  1629      17.513  24.573  39.045  1.00  0.00           H
ATOM   4779  HW2 SOL  1629      16.130  24.401  39.638  1.00  0.00           H
ATOM   4780  OW  SOL  1630      94.352  67.041 145.746  1.00  0.00           O
ATOM   4781  HW1 SOL  1630      93.484  66.646 145.654  1.00  0.00           H
ATOM   4782  HW2 SOL  1630      94.475  67.540 144.939  1.00  0.00           H
ATOM   4783  OW  SOL  1631       5.163  18.877 113.641  1.00  0.00           O
ATOM   4784  HW1 SOL  1631       5.184  19.834 113.618  1.00  0.00           H
ATOM   4785  HW2 SOL  1631       4.696  18.667 114.450  1.00  0.00           H
ATOM   4786  OW  SOL  1632       3.985  19.893 140.066  1.00  0.00           O
ATOM   4787  HW1 SOL  1632       3.631  19.781 140.948  1.00  0.00           H
ATOM   4788  HW2 SOL  1632       4.899  20.142 140.204  1.00  0.00           H
ATOM   4789  OW  SOL  1633      79.079   2.016 149.221  1.00  0.00           O
ATOM   4790  HW1 SOL  1633      79.035   1.332 149.889  1.00  0.00           H
ATOM   4791  HW2 SOL  1633      78.500   1.708 148.524  1.00  0.00           H
ATOM   4792  OW  SOL  1634      68.920 101.217 116.761  1.00  0.00           O
ATOM   4793  HW1 SOL  1634      68.712 102.108 116.480  1.00  0.00           H
ATOM   4794  HW2 SOL  1634      68.563 101.156 117.647  1.00  0.00           H
ATOM   4795  OW  SOL  1635      73.282  81.473 133.139  1.00  0.00           O
ATOM   4796  HW1 SOL  1635      73.773  82.167 132.699  1.00  0.00           H
ATOM   4797  HW2 SOL  1635      72.587  81.243 132.522  1.00  0.00           H
ATOM   4798  OW  SOL  1636      70.155  62.556  33.232  1.00  0.00           O
ATOM   4799  HW1 SOL  1636      69.900  62.239  32.366  1.00  0.00           H
ATOM   4800  HW2 SOL  1636      69.785  63.437  33.284  1.00  0.00           H
ATOM   4801  OW  SOL  1637      66.470   3.087  33.467  1.00  0.00           O
ATOM   4802  HW1 SOL  1637      65.813   2.988  32.777  1.00  0.00           H
ATOM   4803  HW2 SOL  1637      66.056   2.716  34.246  1.00  0.00           H
ATOM   4804  OW  SOL  1638      58.938  84.907 141.792  1.00  0.00           O
ATOM   4805  HW1 SOL  1638      58.505  85.066 140.953  1.00  0.00           H
ATOM   4806  HW2 SOL  1638      58.303  85.195 142.448  1.00  0.00           H
ATOM   4807  OW  SOL  1639      82.145  18.513  23.191  1.00  0.00           O
ATOM   4808  HW1 SOL  1639      82.516  17.894  23.819  1.00  0.00           H
ATOM   4809  HW2 SOL  1639      81.660  17.966  22.572  1.00  0.00           H
ATOM   4810  OW  SOL  1640      52.846  11.078  30.457  1.00  0.00           O
ATOM   4811  HW1 SOL  1640      53.560  10.695  30.968  1.00  0.00           H
ATOM   4812  HW2 SOL  1640      52.695  10.452  29.749  1.00  0.00           H
ATOM   4813  OW  SOL  1641      35.560  46.135  21.108  1.00  0.00           O
ATOM   4814  HW1 SOL  1641      35.643  45.579  20.334  1.00  0.00           H
ATOM   4815  HW2 SOL  1641      36.081  46.911  20.903  1.00  0.00           H
ATOM   4816  OW  SOL  1642       2.567  89.256 137.863  1.00  0.00           O
ATOM   4817  HW1 SOL  1642       3.092  90.046 137.989  1.00  0.00           H
ATOM   4818  HW2 SOL  1642       3.173  88.535 138.038  1.00  0.00           H
ATOM   4819  OW  SOL  1643       7.496  76.150   7.529  1.00  0.00           O
ATOM   4820  HW1 SOL  1643       7.747  76.163   8.453  1.00  0.00           H
ATOM   4821  HW2 SOL  1643       7.805  75.303   7.208  1.00  0.00           H
ATOM   4822  OW  SOL  1644     101.337  16.653  31.980  1.00  0.00           O
ATOM   4823  HW1 SOL  1644     102.122  16.432  31.479  1.00  0.00           H
ATOM   4824  HW2 SOL  1644     100.934  15.808  32.181  1.00  0.00           H
ATOM   4825  OW  SOL  1645       4.533  24.226  48.258  1.00  0.00           O
ATOM   4826  HW1 SOL  1645       5.102  24.415  47.512  1.00  0.00           H
ATOM   4827  HW2 SOL  1645       5.005  24.574  49.015  1.00  0.00           H
ATOM   4828  OW  SOL  1646     103.661  87.085   8.762  1.00  0.00           O
ATOM   4829  HW1 SOL  1646     104.319  87.739   8.525  1.00  0.00           H
ATOM   4830  HW2 SOL  1646     103.698  87.043   9.718  1.00  0.00           H
ATOM   4831  OW  SOL  1647      97.581  61.845  97.209  1.00  0.00           O
ATOM   4832  HW1 SOL  1647      96.726  61.999  96.808  1.00  0.00           H
ATOM   4833  HW2 SOL  1647      97.778  60.929  97.011  1.00  0.00           H
ATOM   4834  OW  SOL  1648      52.459  82.685  31.844  1.00  0.00           O
ATOM   4835  HW1 SOL  1648      53.312  82.957  31.506  1.00  0.00           H
ATOM   4836  HW2 SOL  1648      52.039  82.242  31.108  1.00  0.00           H
ATOM   4837  OW  SOL  1649      94.192  68.633  48.492  1.00  0.00           O
ATOM   4838  HW1 SOL  1649      93.280  68.701  48.212  1.00  0.00           H
ATOM   4839  HW2 SOL  1649      94.470  69.538  48.629  1.00  0.00           H
ATOM   4840  OW  SOL  1650      85.974  94.813   5.426  1.00  0.00           O
ATOM   4841  HW1 SOL  1650      85.758  93.943   5.091  1.00  0.00           H
ATOM   4842  HW2 SOL  1650      85.130  95.261   5.493  1.00  0.00           H
ATOM   4843  OW  SOL  1651       9.407  81.499 154.515  1.00  0.00           O
ATOM   4844  HW1 SOL  1651       8.787  81.355 155.230  1.00  0.00           H
ATOM   4845  HW2 SOL  1651      10.189  81.012 154.774  1.00  0.00           H
ATOM   4846  OW  SOL  1652     105.025  22.291  17.197  1.00  0.00           O
ATOM   4847  HW1 SOL  1652     105.299  21.391  17.019  1.00  0.00           H
ATOM   4848  HW2 SOL  1652     104.601  22.577  16.388  1.00  0.00           H
ATOM   4849  OW  SOL  1653      84.847   0.674   1.539  1.00  0.00           O
ATOM   4850  HW1 SOL  1653      84.945  -0.214   1.195  1.00  0.00           H
ATOM   4851  HW2 SOL  1653      85.713   1.069   1.434  1.00  0.00           H
ATOM   4852  OW  SOL  1654      65.969  64.092 130.715  1.00  0.00           O
ATOM   4853  HW1 SOL  1654      66.742  63.530 130.677  1.00  0.00           H
ATOM   4854  HW2 SOL  1654      65.528  63.952 129.877  1.00  0.00           H
ATOM   4855  OW  SOL  1655      36.113  46.825 127.687  1.00  0.00           O
ATOM   4856  HW1 SOL  1655      35.949  45.886 127.600  1.00  0.00           H
ATOM   4857  HW2 SOL  1655      36.143  46.977 128.631  1.00  0.00           H
ATOM   4858  OW  SOL  1656      76.698  91.926 126.040  1.00  0.00           O
ATOM   4859  HW1 SOL  1656      76.501  92.727 126.526  1.00  0.00           H
ATOM   4860  HW2 SOL  1656      76.828  92.219 125.138  1.00  0.00           H
ATOM   4861  OW  SOL  1657      49.563 103.305  80.507  1.00  0.00           O
ATOM   4862  HW1 SOL  1657      50.269 103.952  80.480  1.00  0.00           H
ATOM   4863  HW2 SOL  1657      49.959 102.535  80.916  1.00  0.00           H
ATOM   4864  OW  SOL  1658      84.087  87.256 111.121  1.00  0.00           O
ATOM   4865  HW1 SOL  1658      84.213  86.317 111.259  1.00  0.00           H
ATOM   4866  HW2 SOL  1658      84.588  87.452 110.330  1.00  0.00           H
ATOM   4867  OW  SOL  1659      20.827  42.801 124.683  1.00  0.00           O
ATOM   4868  HW1 SOL  1659      20.838  42.478 125.584  1.00  0.00           H
ATOM   4869  HW2 SOL  1659      19.957  42.571 124.356  1.00  0.00           H
ATOM   4870  OW  SOL  1660      61.636  31.461 158.476  1.00  0.00           O
ATOM   4871  HW1 SOL  1660      60.832  31.176 158.910  1.00  0.00           H
ATOM   4872  HW2 SOL  1660      61.735  32.378 158.732  1.00  0.00           H
ATOM   4873  OW  SOL  1661      89.190  45.173  19.485  1.00  0.00           O
ATOM   4874  HW1 SOL  1661      88.587  45.188  20.228  1.00  0.00           H
ATOM   4875  HW2 SOL  1661      90.018  44.868  19.855  1.00  0.00           H
ATOM   4876  OW  SOL  1662      56.795  41.657  26.833  1.00  0.00           O
ATOM   4877  HW1 SOL  1662      56.278  41.622  26.028  1.00  0.00           H
ATOM   4878  HW2 SOL  1662      57.187  40.786  26.905  1.00  0.00           H
ATOM   4879  OW  SOL  1663      68.195  65.040 104.985  1.00  0.00           O
ATOM   4880  HW1 SOL  1663      67.917  64.588 104.189  1.00  0.00           H
ATOM   4881  HW2 SOL  1663      67.379  65.282 105.422  1.00  0.00           H
ATOM   4882  OW  SOL  1664      68.205  75.351 127.420  1.00  0.00           O
ATOM   4883  HW1 SOL  1664      69.073  75.488 127.799  1.00  0.00           H
ATOM   4884  HW2 SOL  1664      68.104  76.064 126.789  1.00  0.00           H
ATOM   4885  OW  SOL  1665      83.364  16.282   1.900  1.00  0.00           O
ATOM   4886  HW1 SOL  1665      82.414  16.299   1.781  1.00  0.00           H
ATOM   4887  HW2 SOL  1665      83.487  16.246   2.848  1.00  0.00           H
ATOM   4888  OW  SOL  1666      30.247  35.892   7.275  1.00  0.00           O
ATOM   4889  HW1 SOL  1666      30.980  35.341   7.549  1.00  0.00           H
ATOM   4890  HW2 SOL  1666      30.582  36.786   7.341  1.00  0.00           H
ATOM   4891  OW  SOL  1667      63.356  85.293 143.548  1.00  0.00           O
ATOM   4892  HW1 SOL  1667      63.962  85.369 144.284  1.00  0.00           H
ATOM   4893  HW2 SOL  1667      62.755  84.593 143.802  1.00  0.00           H
ATOM   4894  OW  SOL  1668      13.172  50.400  32.918  1.00  0.00           O
ATOM   4895  HW1 SOL  1668      12.962  49.926  33.723  1.00  0.00           H
ATOM   4896  HW2 SOL  1668      12.334  50.488  32.466  1.00  0.00           H
ATOM   4897  OW  SOL  1669       0.470  45.546   0.744  1.00  0.00           O
ATOM   4898  HW1 SOL  1669       1.331  45.880   0.490  1.00  0.00           H
ATOM   4899  HW2 SOL  1669       0.456  44.646   0.418  1.00  0.00           H
ATOM   4900  OW  SOL  1670      52.272  90.803  25.199  1.00  0.00           O
ATOM   4901  HW1 SOL  1670      52.527  91.013  26.097  1.00  0.00           H
ATOM   4902  HW2 SOL  1670      52.847  90.079  24.949  1.00  0.00           H
ATOM   4903  OW  SOL  1671      91.694   0.468 108.948  1.00  0.00           O
ATOM   4904  HW1 SOL  1671      91.713  -0.350 109.444  1.00  0.00           H
ATOM   4905  HW2 SOL  1671      92.171   1.092 109.495  1.00  0.00           H
ATOM   4906  OW  SOL  1672      34.107  12.657  28.279  1.00  0.00           O
ATOM   4907  HW1 SOL  1672      34.549  12.187  27.571  1.00  0.00           H
ATOM   4908  HW2 SOL  1672      34.267  12.123  29.057  1.00  0.00           H
ATOM   4909  OW  SOL  1673      17.525  53.057  28.462  1.00  0.00           O
ATOM   4910  HW1 SOL  1673      17.011  52.579  27.811  1.00  0.00           H
ATOM   4911  HW2 SOL  1673      17.627  53.933  28.091  1.00  0.00           H
ATOM   4912  OW  SOL  1674      48.308  66.846 145.020  1.00  0.00           O
ATOM   4913  HW1 SOL  1674      48.836  66.072 144.823  1.00  0.00           H
ATOM   4914  HW2 SOL  1674      48.948  67.543 145.166  1.00  0.00           H
ATOM   4915  OW  SOL  1675      86.132 102.135 141.695  1.00  0.00           O
ATOM   4916  HW1 SOL  1675      85.313 102.285 141.223  1.00  0.00           H
ATOM   4917  HW2 SOL  1675      85.979 102.504 142.565  1.00  0.00           H
ATOM   4918  OW  SOL  1676      97.027  17.974  12.780  1.00  0.00           O
ATOM   4919  HW1 SOL  1676      96.298  18.396  13.235  1.00  0.00           H
ATOM   4920  HW2 SOL  1676      97.805  18.432  13.096  1.00  0.00           H
ATOM   4921  OW  SOL  1677      45.560  50.583  14.141  1.00  0.00           O
ATOM   4922  HW1 SOL  1677      45.534  51.392  14.653  1.00  0.00           H
ATOM   4923  HW2 SOL  1677      45.984  50.833  13.320  1.00  0.00           H
ATOM   4924  OW  SOL  1678       7.533  92.811 142.734  1.00  0.00           O
ATOM   4925  HW1 SOL  1678       7.570  91.929 143.103  1.00  0.00           H
ATOM   4926  HW2 SOL  1678       6.599  92.987 142.623  1.00  0.00           H
ATOM   4927  OW  SOL  1679       0.233  49.559 157.826  1.00  0.00           O
ATOM   4928  HW1 SOL  1679      -0.089  48.924 158.466  1.00  0.00           H
ATOM   4929  HW2 SOL  1679       0.579  49.025 157.111  1.00  0.00           H
ATOM   4930  OW  SOL  1680      40.317  23.738  24.657  1.00  0.00           O
ATOM   4931  HW1 SOL  1680      39.972  24.630  24.604  1.00  0.00           H
ATOM   4932  HW2 SOL  1680      41.100  23.816  25.201  1.00  0.00           H
ATOM   4933  OW  SOL  1681      57.533  58.441 125.232  1.00  0.00           O
ATOM   4934  HW1 SOL  1681      58.032  58.247 124.439  1.00  0.00           H
ATOM   4935  HW2 SOL  1681      57.256  57.584 125.557  1.00  0.00           H
ATOM   4936  OW  SOL  1682      90.336  92.921 112.078  1.00  0.00           O
ATOM   4937  HW1 SOL  1682      89.469  92.687 111.746  1.00  0.00           H
ATOM   4938  HW2 SOL  1682      90.187  93.708 112.603  1.00  0.00           H
ATOM   4939  OW  SOL  1683      67.020  12.953 149.101  1.00  0.00           O
ATOM   4940  HW1 SOL  1683      67.895  12.603 149.273  1.00  0.00           H
ATOM   4941  HW2 SOL  1683      66.692  13.214 149.961  1.00  0.00           H
ATOM   4942  OW  SOL  1684      89.393  86.146  40.847  1.00  0.00           O
ATOM   4943  HW1 SOL  1684      90.053  85.725  40.297  1.00  0.00           H
ATOM   4944  HW2 SOL  1684      89.447  85.683  41.684  1.00  0.00           H
ATOM   4945  OW  SOL  1685      17.265  63.341  34.419  1.00  0.00           O
ATOM   4946  HW1 SOL  1685      18.124  63.644  34.123  1.00  0.00           H
ATOM   4947  HW2 SOL  1685      17.142  63.762  35.269  1.00  0.00           H
ATOM   4948  OW  SOL  1686      83.312  66.286 147.037  1.00  0.00           O
ATOM   4949  HW1 SOL  1686      83.431  65.345 146.905  1.00  0.00           H
ATOM   4950  HW2 SOL  1686      82.701  66.350 147.771  1.00  0.00           H
ATOM   4951  OW  SOL  1687      45.521  74.247  32.737  1.00  0.00           O
ATOM   4952  HW1 SOL  1687      46.077  74.713  33.360  1.00  0.00           H
ATOM   4953  HW2 SOL  1687      44.857  73.821  33.279  1.00  0.00           H
ATOM   4954  OW  SOL  1688      39.423  38.798 152.705  1.00  0.00           O
ATOM   4955  HW1 SOL  1688      38.975  39.402 153.298  1.00  0.00           H
ATOM   4956  HW2 SOL  1688      38.939  37.976 152.789  1.00  0.00           H
ATOM   4957  OW  SOL  1689      95.533   3.881  11.361  1.00  0.00           O
ATOM   4958  HW1 SOL  1689      94.891   4.174  12.007  1.00  0.00           H
ATOM   4959  HW2 SOL  1689      96.381   4.082  11.757  1.00  0.00           H
ATOM   4960  OW  SOL  1690      98.468  56.458  99.918  1.00  0.00           O
ATOM   4961  HW1 SOL  1690      99.125  56.955  99.431  1.00  0.00           H
ATOM   4962  HW2 SOL  1690      98.974  55.825 100.428  1.00  0.00           H
ATOM   4963  OW  SOL  1691      76.429  14.601 121.923  1.00  0.00           O
ATOM   4964  HW1 SOL  1691      75.586  14.268 121.616  1.00  0.00           H
ATOM   4965  HW2 SOL  1691      77.033  13.867 121.808  1.00  0.00           H
ATOM   4966  OW  SOL  1692      89.660  12.317  35.784  1.00  0.00           O
ATOM   4967  HW1 SOL  1692      89.477  12.535  36.698  1.00  0.00           H
ATOM   4968  HW2 SOL  1692      90.286  12.983  35.499  1.00  0.00           H
ATOM   4969  OW  SOL  1693      58.150  13.795  30.499  1.00  0.00           O
ATOM   4970  HW1 SOL  1693      57.828  14.592  30.919  1.00  0.00           H
ATOM   4971  HW2 SOL  1693      58.951  14.066  30.050  1.00  0.00           H
ATOM   4972  OW  SOL  1694      44.653  78.184 119.676  1.00  0.00           O
ATOM   4973  HW1 SOL  1694      43.993  78.850 119.482  1.00  0.00           H
ATOM   4974  HW2 SOL  1694      44.713  77.665 118.875  1.00  0.00           H
ATOM   4975  OW  SOL  1695      36.143  56.130 104.069  1.00  0.00           O
ATOM   4976  HW1 SOL  1695      35.953  56.034 103.136  1.00  0.00           H
ATOM   4977  HW2 SOL  1695      37.010  55.739 104.179  1.00  0.00           H
ATOM   4978  OW  SOL  1696      14.529  51.095  19.854  1.00  0.00           O
ATOM   4979  HW1 SOL  1696      14.121  51.400  20.664  1.00  0.00           H
ATOM   4980  HW2 SOL  1696      13.820  50.664  19.376  1.00  0.00           H
ATOM   4981  OW  SOL  1697      13.479  96.505 130.638  1.00  0.00           O
ATOM   4982  HW1 SOL  1697      14.122  96.029 130.112  1.00  0.00           H
ATOM   4983  HW2 SOL  1697      13.678  96.259 131.541  1.00  0.00           H
ATOM   4984  OW  SOL  1698      52.074  43.492  42.138  1.00  0.00           O
ATOM   4985  HW1 SOL  1698      51.974  43.004  42.955  1.00  0.00           H
ATOM   4986  HW2 SOL  1698      52.796  43.057  41.685  1.00  0.00           H
ATOM   4987  OW  SOL  1699      72.496  43.121   1.422  1.00  0.00           O
ATOM   4988  HW1 SOL  1699      71.844  43.779   1.662  1.00  0.00           H
ATOM   4989  HW2 SOL  1699      72.086  42.285   1.642  1.00  0.00           H
ATOM   4990  OW  SOL  1700      80.628  60.081 145.438  1.00  0.00           O
ATOM   4991  HW1 SOL  1700      79.881  60.586 145.117  1.00  0.00           H
ATOM   4992  HW2 SOL  1700      80.256  59.236 145.691  1.00  0.00           H
ATOM   4993  OW  SOL  1701      14.757  55.387  38.492  1.00  0.00           O
ATOM   4994  HW1 SOL  1701      14.955  55.408  37.556  1.00  0.00           H
ATOM   4995  HW2 SOL  1701      15.038  54.518  38.778  1.00  0.00           H
ATOM   4996  OW  SOL  1702      11.897  88.132  38.734  1.00  0.00           O
ATOM   4997  HW1 SOL  1702      11.188  87.492  38.791  1.00  0.00           H
ATOM   4998  HW2 SOL  1702      12.317  87.950  37.893  1.00  0.00           H
ATOM   4999  OW  SOL  1703     100.515  49.612 135.184  1.00  0.00           O
ATOM   5000  HW1 SOL  1703      99.930  49.908 135.881  1.00  0.00           H
ATOM   5001  HW2 SOL  1703      99.959  49.568 134.406  1.00  0.00           H
ATOM   5002  OW  SOL  1704      27.320  63.184 132.308  1.00  0.00           O
ATOM   5003  HW1 SOL  1704      26.467  63.614 132.372  1.00  0.00           H
ATOM   5004  HW2 SOL  1704      27.121  62.249 132.355  1.00  0.00           H
ATOM   5005  OW  SOL  1705      24.903  84.952 155.866  1.00  0.00           O
ATOM   5006  HW1 SOL  1705      24.805  84.436 155.065  1.00  0.00           H
ATOM   5007  HW2 SOL  1705      25.321  85.763 155.580  1.00  0.00           H
ATOM   5008  OW  SOL  1706      25.175  92.434 123.247  1.00  0.00           O
ATOM   5009  HW1 SOL  1706      24.601  92.778 123.931  1.00  0.00           H
ATOM   5010  HW2 SOL  1706      26.045  92.420 123.647  1.00  0.00           H
ATOM   5011  OW  SOL  1707      72.222  41.958 109.232  1.00  0.00           O
ATOM   5012  HW1 SOL  1707      72.737  41.933 108.425  1.00  0.00           H
ATOM   5013  HW2 SOL  1707      72.336  42.849 109.561  1.00  0.00           H
ATOM   5014  OW  SOL  1708     103.819  68.141 113.178  1.00  0.00           O
ATOM   5015  HW1 SOL  1708     103.758  69.075 113.377  1.00  0.00           H
ATOM   5016  HW2 SOL  1708     103.406  67.709 113.926  1.00  0.00           H
ATOM   5017  OW  SOL  1709      26.878  28.492  50.613  1.00  0.00           O
ATOM   5018  HW1 SOL  1709      26.828  27.553  50.434  1.00  0.00           H
ATOM   5019  HW2 SOL  1709      26.332  28.618  51.389  1.00  0.00           H
ATOM   5020  OW  SOL  1710       4.356  45.125  24.574  1.00  0.00           O
ATOM   5021  HW1 SOL  1710       3.564  44.943  24.068  1.00  0.00           H
ATOM   5022  HW2 SOL  1710       4.798  44.279  24.641  1.00  0.00           H
ATOM   5023  OW  SOL  1711      81.614  29.684 113.614  1.00  0.00           O
ATOM   5024  HW1 SOL  1711      81.615  30.061 112.734  1.00  0.00           H
ATOM   5025  HW2 SOL  1711      82.451  29.954 113.992  1.00  0.00           H
ATOM   5026  OW  SOL  1712      78.255  38.515  50.753  1.00  0.00           O
ATOM   5027  HW1 SOL  1712      78.386  37.695  50.276  1.00  0.00           H
ATOM   5028  HW2 SOL  1712      77.564  38.317  51.385  1.00  0.00           H
ATOM   5029  OW  SOL  1713      22.402  97.667 151.013  1.00  0.00           O
ATOM   5030  HW1 SOL  1713      21.580  97.892 151.450  1.00  0.00           H
ATOM   5031  HW2 SOL  1713      22.133  97.318 150.163  1.00  0.00           H
ATOM   5032  OW  SOL  1714      40.952  80.218  16.610  1.00  0.00           O
ATOM   5033  HW1 SOL  1714      40.023  80.446  16.647  1.00  0.00           H
ATOM   5034  HW2 SOL  1714      41.290  80.707  15.860  1.00  0.00           H
ATOM   5035  OW  SOL  1715      73.690  15.106  32.413  1.00  0.00           O
ATOM   5036  HW1 SOL  1715      73.357  15.366  33.272  1.00  0.00           H
ATOM   5037  HW2 SOL  1715      74.613  14.903  32.565  1.00  0.00           H
ATOM   5038  OW  SOL  1716      56.559  45.914 117.821  1.00  0.00           O
ATOM   5039  HW1 SOL  1716      57.215  46.349 117.276  1.00  0.00           H
ATOM   5040  HW2 SOL  1716      55.818  45.769 117.233  1.00  0.00           H
ATOM   5041  OW  SOL  1717       8.975  17.818  43.257  1.00  0.00           O
ATOM   5042  HW1 SOL  1717       9.867  17.983  43.564  1.00  0.00           H
ATOM   5043  HW2 SOL  1717       8.422  18.003  44.016  1.00  0.00           H
ATOM   5044  OW  SOL  1718       1.873  89.801  15.647  1.00  0.00           O
ATOM   5045  HW1 SOL  1718       1.583  90.701  15.795  1.00  0.00           H
ATOM   5046  HW2 SOL  1718       2.281  89.541  16.473  1.00  0.00           H
ATOM   5047  OW  SOL  1719      77.990  24.363  50.746  1.00  0.00           O
ATOM   5048  HW1 SOL  1719      77.690  23.529  50.384  1.00  0.00           H
ATOM   5049  HW2 SOL  1719      77.185  24.845  50.935  1.00  0.00           H
ATOM   5050  OW  SOL  1720     100.563  29.273 121.426  1.00  0.00           O
ATOM   5051  HW1 SOL  1720     100.759  28.673 120.707  1.00  0.00           H
ATOM   5052  HW2 SOL  1720      99.789  29.754 121.133  1.00  0.00           H
ATOM   5053  OW  SOL  1721      88.622  80.520 136.404  1.00  0.00           O
ATOM   5054  HW1 SOL  1721      88.746  81.013 135.593  1.00  0.00           H
ATOM   5055  HW2 SOL  1721      88.019  79.815 136.167  1.00  0.00           H
ATOM   5056  OW  SOL  1722      74.757  60.469 104.853  1.00  0.00           O
ATOM   5057  HW1 SOL  1722      74.097  59.990 104.351  1.00  0.00           H
ATOM   5058  HW2 SOL  1722      74.412  60.489 105.745  1.00  0.00           H
ATOM   5059  OW  SOL  1723      44.381  54.323  51.007  1.00  0.00           O
ATOM   5060  HW1 SOL  1723      44.870  54.886  51.607  1.00  0.00           H
ATOM   5061  HW2 SOL  1723      44.035  54.920  50.345  1.00  0.00           H
[truncated: 14,218,748 more chars]
