# Supplementary material for: Permeation enhancer-induced membrane defects assist the oral absorption of peptide drugs
Source: Nat Commun. 2025 Oct 28;16:9512. doi: 10.1038/s41467-025-64891-0 (PMC12568990; doi:10.1038/s41467-025-64891-0)
Supplement: Supplementary file 20 — Supplementary Data 1 [file 41467_2025_64891_MOESM20_ESM.zip › Supplementary_Data_1/Trajectory_shown_in_Supplementary_Video_2_Last_Frame.pdb]

TITLE     semaglutide_constant_ph_membrane in water
REMARK    THIS IS A SIMULATION BOX
CRYST1   73.794   73.794   73.794  90.00  90.00  90.00 P 1           1
MODEL        1
ATOM      1  OW  SOL     1      49.739  25.974  21.486  1.00  0.00           O
ATOM      2  HW1 SOL     1      48.861  25.592  21.502  1.00  0.00           H
ATOM      3  HW2 SOL     1      50.023  25.962  22.400  1.00  0.00           H
ATOM      4  OW  SOL     2       4.260  55.310  31.893  1.00  0.00           O
ATOM      5  HW1 SOL     2       3.615  54.907  32.474  1.00  0.00           H
ATOM      6  HW2 SOL     2       3.930  55.135  31.011  1.00  0.00           H
ATOM      7  OW  SOL     3      65.354   3.536  18.859  1.00  0.00           O
ATOM      8  HW1 SOL     3      65.765   2.814  19.336  1.00  0.00           H
ATOM      9  HW2 SOL     3      66.083   4.100  18.603  1.00  0.00           H
ATOM     10  OW  SOL     4      73.680  63.735  25.880  1.00  0.00           O
ATOM     11  HW1 SOL     4      72.792  63.787  26.233  1.00  0.00           H
ATOM     12  HW2 SOL     4      73.651  63.002  25.265  1.00  0.00           H
ATOM     13  OW  SOL     5      24.581  36.370  47.842  1.00  0.00           O
ATOM     14  HW1 SOL     5      24.999  35.866  47.145  1.00  0.00           H
ATOM     15  HW2 SOL     5      23.716  36.590  47.494  1.00  0.00           H
ATOM     16  OW  SOL     6       1.664  38.141  42.467  1.00  0.00           O
ATOM     17  HW1 SOL     6       1.018  38.833  42.609  1.00  0.00           H
ATOM     18  HW2 SOL     6       1.941  37.887  43.347  1.00  0.00           H
ATOM     19  OW  SOL     7       3.033  34.276  31.554  1.00  0.00           O
ATOM     20  HW1 SOL     7       3.473  35.125  31.608  1.00  0.00           H
ATOM     21  HW2 SOL     7       3.734  33.655  31.356  1.00  0.00           H
ATOM     22  OW  SOL     8      52.647   1.301   6.696  1.00  0.00           O
ATOM     23  HW1 SOL     8      52.412   0.783   7.466  1.00  0.00           H
ATOM     24  HW2 SOL     8      52.271   0.820   5.959  1.00  0.00           H
ATOM     25  OW  SOL     9      15.854  42.891   4.192  1.00  0.00           O
ATOM     26  HW1 SOL     9      15.820  43.602   4.831  1.00  0.00           H
ATOM     27  HW2 SOL     9      14.939  42.736   3.957  1.00  0.00           H
ATOM     28  OW  SOL    10      12.347  50.544  40.614  1.00  0.00           O
ATOM     29  HW1 SOL    10      12.062  51.106  39.893  1.00  0.00           H
ATOM     30  HW2 SOL    10      12.794  51.137  41.219  1.00  0.00           H
ATOM     31  OW  SOL    11      47.778  66.996  49.033  1.00  0.00           O
ATOM     32  HW1 SOL    11      47.344  66.741  48.219  1.00  0.00           H
ATOM     33  HW2 SOL    11      47.120  67.503  49.508  1.00  0.00           H
ATOM     34  OW  SOL    12      64.788  46.617   5.701  1.00  0.00           O
ATOM     35  HW1 SOL    12      64.689  47.253   4.993  1.00  0.00           H
ATOM     36  HW2 SOL    12      65.719  46.396   5.697  1.00  0.00           H
ATOM     37  OW  SOL    13      41.456   0.806   3.322  1.00  0.00           O
ATOM     38  HW1 SOL    13      41.861   1.556   3.756  1.00  0.00           H
ATOM     39  HW2 SOL    13      41.700   0.055   3.863  1.00  0.00           H
ATOM     40  OW  SOL    14      29.078   4.562  24.578  1.00  0.00           O
ATOM     41  HW1 SOL    14      29.223   5.337  24.035  1.00  0.00           H
ATOM     42  HW2 SOL    14      28.494   4.863  25.274  1.00  0.00           H
ATOM     43  OW  SOL    15      17.984  51.292  36.959  1.00  0.00           O
ATOM     44  HW1 SOL    15      17.540  50.478  36.720  1.00  0.00           H
ATOM     45  HW2 SOL    15      18.597  51.450  36.240  1.00  0.00           H
ATOM     46  OW  SOL    16      42.083  72.658  13.430  1.00  0.00           O
ATOM     47  HW1 SOL    16      41.504  72.096  13.945  1.00  0.00           H
ATOM     48  HW2 SOL    16      42.248  72.162  12.628  1.00  0.00           H
ATOM     49  OW  SOL    17      32.679   2.762   6.935  1.00  0.00           O
ATOM     50  HW1 SOL    17      31.833   2.468   6.598  1.00  0.00           H
ATOM     51  HW2 SOL    17      33.325   2.270   6.428  1.00  0.00           H
ATOM     52  OW  SOL    18       8.539  27.108  28.398  1.00  0.00           O
ATOM     53  HW1 SOL    18       9.380  26.732  28.139  1.00  0.00           H
ATOM     54  HW2 SOL    18       8.573  28.012  28.085  1.00  0.00           H
ATOM     55  OW  SOL    19      30.857  28.558   3.915  1.00  0.00           O
ATOM     56  HW1 SOL    19      31.731  28.230   3.704  1.00  0.00           H
ATOM     57  HW2 SOL    19      30.457  27.860   4.432  1.00  0.00           H
ATOM     58  OW  SOL    20      48.492  49.241  44.876  1.00  0.00           O
ATOM     59  HW1 SOL    20      47.878  48.561  44.597  1.00  0.00           H
ATOM     60  HW2 SOL    20      49.341  48.800  44.904  1.00  0.00           H
ATOM     61  OW  SOL    21       1.847  65.586  39.886  1.00  0.00           O
ATOM     62  HW1 SOL    21       1.809  65.418  40.827  1.00  0.00           H
ATOM     63  HW2 SOL    21       1.052  65.182  39.538  1.00  0.00           H
ATOM     64  OW  SOL    22      45.973  22.968  39.513  1.00  0.00           O
ATOM     65  HW1 SOL    22      46.421  22.144  39.700  1.00  0.00           H
ATOM     66  HW2 SOL    22      46.194  23.162  38.602  1.00  0.00           H
ATOM     67  OW  SOL    23      48.828  31.533  12.705  1.00  0.00           O
ATOM     68  HW1 SOL    23      49.275  30.768  12.342  1.00  0.00           H
ATOM     69  HW2 SOL    23      48.740  31.338  13.638  1.00  0.00           H
ATOM     70  OW  SOL    24      42.738  34.936  42.312  1.00  0.00           O
ATOM     71  HW1 SOL    24      43.353  34.971  41.579  1.00  0.00           H
ATOM     72  HW2 SOL    24      41.912  34.653  41.920  1.00  0.00           H
ATOM     73  OW  SOL    25      69.102  31.293  20.981  1.00  0.00           O
ATOM     74  HW1 SOL    25      69.913  31.653  20.621  1.00  0.00           H
ATOM     75  HW2 SOL    25      68.901  31.856  21.728  1.00  0.00           H
ATOM     76  OW  SOL    26      16.938   3.035  12.699  1.00  0.00           O
ATOM     77  HW1 SOL    26      17.213   3.706  12.074  1.00  0.00           H
ATOM     78  HW2 SOL    26      17.697   2.912  13.269  1.00  0.00           H
ATOM     79  OW  SOL    27      30.699  24.456  39.246  1.00  0.00           O
ATOM     80  HW1 SOL    27      29.983  24.342  39.872  1.00  0.00           H
ATOM     81  HW2 SOL    27      30.524  25.301  38.832  1.00  0.00           H
ATOM     82  OW  SOL    28       8.580  33.751  68.894  1.00  0.00           O
ATOM     83  HW1 SOL    28       8.564  33.852  67.943  1.00  0.00           H
ATOM     84  HW2 SOL    28       8.872  32.850  69.035  1.00  0.00           H
ATOM     85  OW  SOL    29       4.748  20.627  25.024  1.00  0.00           O
ATOM     86  HW1 SOL    29       5.200  20.496  25.857  1.00  0.00           H
ATOM     87  HW2 SOL    29       5.429  20.937  24.427  1.00  0.00           H
ATOM     88  OW  SOL    30      32.950   1.025  23.813  1.00  0.00           O
ATOM     89  HW1 SOL    30      32.655   0.166  23.510  1.00  0.00           H
ATOM     90  HW2 SOL    30      32.267   1.312  24.420  1.00  0.00           H
ATOM     91  OW  SOL    31      10.195  12.298  58.256  1.00  0.00           O
ATOM     92  HW1 SOL    31      11.062  12.318  58.661  1.00  0.00           H
ATOM     93  HW2 SOL    31      10.103  11.404  57.928  1.00  0.00           H
ATOM     94  OW  SOL    32      44.111  34.363  72.794  1.00  0.00           O
ATOM     95  HW1 SOL    32      43.514  33.649  73.020  1.00  0.00           H
ATOM     96  HW2 SOL    32      44.098  34.938  73.559  1.00  0.00           H
ATOM     97  OW  SOL    33      16.924  40.284   4.297  1.00  0.00           O
ATOM     98  HW1 SOL    33      17.791  40.035   3.975  1.00  0.00           H
ATOM     99  HW2 SOL    33      16.805  41.184   3.993  1.00  0.00           H
ATOM    100  OW  SOL    34      41.474   1.023  51.695  1.00  0.00           O
ATOM    101  HW1 SOL    34      41.103   0.376  52.295  1.00  0.00           H
ATOM    102  HW2 SOL    34      42.213   0.573  51.284  1.00  0.00           H
ATOM    103  OW  SOL    35      44.391  12.854  43.037  1.00  0.00           O
ATOM    104  HW1 SOL    35      43.488  12.582  43.196  1.00  0.00           H
ATOM    105  HW2 SOL    35      44.740  12.194  42.438  1.00  0.00           H
ATOM    106  OW  SOL    36      67.594  51.905  48.281  1.00  0.00           O
ATOM    107  HW1 SOL    36      68.344  51.518  48.733  1.00  0.00           H
ATOM    108  HW2 SOL    36      67.599  52.823  48.552  1.00  0.00           H
ATOM    109  OW  SOL    37      67.968  14.182   9.030  1.00  0.00           O
ATOM    110  HW1 SOL    37      67.303  13.540   9.276  1.00  0.00           H
ATOM    111  HW2 SOL    37      68.075  14.068   8.086  1.00  0.00           H
ATOM    112  OW  SOL    38      21.337  44.400  39.570  1.00  0.00           O
ATOM    113  HW1 SOL    38      20.549  44.718  40.009  1.00  0.00           H
ATOM    114  HW2 SOL    38      21.971  44.274  40.276  1.00  0.00           H
ATOM    115  OW  SOL    39       0.120  25.550  58.431  1.00  0.00           O
ATOM    116  HW1 SOL    39       0.562  24.701  58.447  1.00  0.00           H
ATOM    117  HW2 SOL    39      -0.772  25.351  58.146  1.00  0.00           H
ATOM    118  OW  SOL    40      22.017  29.129  69.157  1.00  0.00           O
ATOM    119  HW1 SOL    40      22.149  29.007  70.097  1.00  0.00           H
ATOM    120  HW2 SOL    40      22.862  28.908  68.766  1.00  0.00           H
ATOM    121  OW  SOL    41       0.142  71.324  22.841  1.00  0.00           O
ATOM    122  HW1 SOL    41      -0.310  71.020  23.628  1.00  0.00           H
ATOM    123  HW2 SOL    41      -0.190  70.762  22.141  1.00  0.00           H
ATOM    124  OW  SOL    42      47.741   9.633  49.558  1.00  0.00           O
ATOM    125  HW1 SOL    42      46.961   9.218  49.925  1.00  0.00           H
ATOM    126  HW2 SOL    42      47.401  10.292  48.953  1.00  0.00           H
ATOM    127  OW  SOL    43      44.917  45.948   1.968  1.00  0.00           O
ATOM    128  HW1 SOL    43      45.237  46.297   2.800  1.00  0.00           H
ATOM    129  HW2 SOL    43      44.632  46.720   1.479  1.00  0.00           H
ATOM    130  OW  SOL    44      49.433  25.981   3.439  1.00  0.00           O
ATOM    131  HW1 SOL    44      48.988  26.718   3.859  1.00  0.00           H
ATOM    132  HW2 SOL    44      49.570  26.266   2.536  1.00  0.00           H
ATOM    133  OW  SOL    45      69.838  59.730  16.933  1.00  0.00           O
ATOM    134  HW1 SOL    45      70.697  60.004  17.254  1.00  0.00           H
ATOM    135  HW2 SOL    45      70.011  59.370  16.063  1.00  0.00           H
ATOM    136  OW  SOL    46      56.129  30.496   6.144  1.00  0.00           O
ATOM    137  HW1 SOL    46      56.921  30.081   6.486  1.00  0.00           H
ATOM    138  HW2 SOL    46      55.597  30.672   6.920  1.00  0.00           H
ATOM    139  OW  SOL    47      30.440  54.290  20.836  1.00  0.00           O
ATOM    140  HW1 SOL    47      30.309  55.184  21.150  1.00  0.00           H
ATOM    141  HW2 SOL    47      31.391  54.187  20.794  1.00  0.00           H
ATOM    142  OW  SOL    48      44.495  73.627   2.672  1.00  0.00           O
ATOM    143  HW1 SOL    48      44.803  74.528   2.772  1.00  0.00           H
ATOM    144  HW2 SOL    48      43.959  73.643   1.879  1.00  0.00           H
ATOM    145  OW  SOL    49      62.876  33.902  33.463  1.00  0.00           O
ATOM    146  HW1 SOL    49      63.290  34.452  34.129  1.00  0.00           H
ATOM    147  HW2 SOL    49      63.605  33.450  33.038  1.00  0.00           H
ATOM    148  OW  SOL    50      45.600  54.089  58.225  1.00  0.00           O
ATOM    149  HW1 SOL    50      45.877  54.622  58.971  1.00  0.00           H
ATOM    150  HW2 SOL    50      44.686  54.333  58.083  1.00  0.00           H
ATOM    151  OW  SOL    51      58.807   5.172  71.019  1.00  0.00           O
ATOM    152  HW1 SOL    51      59.028   5.589  71.851  1.00  0.00           H
ATOM    153  HW2 SOL    51      59.428   4.447  70.941  1.00  0.00           H
ATOM    154  OW  SOL    52       1.383  28.230  12.990  1.00  0.00           O
ATOM    155  HW1 SOL    52       0.697  28.642  13.516  1.00  0.00           H
ATOM    156  HW2 SOL    52       1.872  28.963  12.617  1.00  0.00           H
ATOM    157  OW  SOL    53      60.520   6.268  42.037  1.00  0.00           O
ATOM    158  HW1 SOL    53      61.329   5.844  42.324  1.00  0.00           H
ATOM    159  HW2 SOL    53      60.282   5.809  41.231  1.00  0.00           H
ATOM    160  OW  SOL    54      37.732   4.382  63.650  1.00  0.00           O
ATOM    161  HW1 SOL    54      37.928   3.829  64.406  1.00  0.00           H
ATOM    162  HW2 SOL    54      36.841   4.140  63.399  1.00  0.00           H
ATOM    163  OW  SOL    55      17.659  47.766  34.627  1.00  0.00           O
ATOM    164  HW1 SOL    55      18.212  48.386  35.102  1.00  0.00           H
ATOM    165  HW2 SOL    55      18.248  47.047  34.398  1.00  0.00           H
ATOM    166  OW  SOL    56       0.399   5.668  42.049  1.00  0.00           O
ATOM    167  HW1 SOL    56       1.282   6.035  42.109  1.00  0.00           H
ATOM    168  HW2 SOL    56      -0.174   6.373  42.352  1.00  0.00           H
ATOM    169  OW  SOL    57      40.458  28.589  60.860  1.00  0.00           O
ATOM    170  HW1 SOL    57      40.844  27.824  60.434  1.00  0.00           H
ATOM    171  HW2 SOL    57      40.794  29.335  60.363  1.00  0.00           H
ATOM    172  OW  SOL    58      39.797  69.007  62.715  1.00  0.00           O
ATOM    173  HW1 SOL    58      39.261  68.243  62.501  1.00  0.00           H
ATOM    174  HW2 SOL    58      40.488  69.007  62.052  1.00  0.00           H
ATOM    175  OW  SOL    59      39.263  25.170  42.093  1.00  0.00           O
ATOM    176  HW1 SOL    59      39.990  24.549  42.047  1.00  0.00           H
ATOM    177  HW2 SOL    59      38.733  24.976  41.320  1.00  0.00           H
ATOM    178  OW  SOL    60      29.981  50.726  18.720  1.00  0.00           O
ATOM    179  HW1 SOL    60      29.626  51.133  17.930  1.00  0.00           H
ATOM    180  HW2 SOL    60      29.527  49.886  18.782  1.00  0.00           H
ATOM    181  OW  SOL    61      63.374  69.968  42.110  1.00  0.00           O
ATOM    182  HW1 SOL    61      63.837  69.250  42.541  1.00  0.00           H
ATOM    183  HW2 SOL    61      62.665  70.192  42.713  1.00  0.00           H
ATOM    184  OW  SOL    62      37.263  70.006  34.734  1.00  0.00           O
ATOM    185  HW1 SOL    62      37.854  70.699  34.440  1.00  0.00           H
ATOM    186  HW2 SOL    62      36.408  70.431  34.798  1.00  0.00           H
ATOM    187  OW  SOL    63      55.383  29.199  40.012  1.00  0.00           O
ATOM    188  HW1 SOL    63      55.252  28.533  40.687  1.00  0.00           H
ATOM    189  HW2 SOL    63      55.781  29.936  40.476  1.00  0.00           H
ATOM    190  OW  SOL    64      62.807  20.216  61.836  1.00  0.00           O
ATOM    191  HW1 SOL    64      62.846  20.931  62.472  1.00  0.00           H
ATOM    192  HW2 SOL    64      63.714  19.927  61.744  1.00  0.00           H
ATOM    193  OW  SOL    65      34.365  59.249  46.170  1.00  0.00           O
ATOM    194  HW1 SOL    65      35.247  59.579  46.341  1.00  0.00           H
ATOM    195  HW2 SOL    65      33.873  59.456  46.965  1.00  0.00           H
ATOM    196  OW  SOL    66      10.932  39.368  71.210  1.00  0.00           O
ATOM    197  HW1 SOL    66      11.327  39.975  70.583  1.00  0.00           H
ATOM    198  HW2 SOL    66      10.101  39.115  70.807  1.00  0.00           H
ATOM    199  OW  SOL    67      69.728  64.255  39.948  1.00  0.00           O
ATOM    200  HW1 SOL    67      69.070  63.715  40.387  1.00  0.00           H
ATOM    201  HW2 SOL    67      70.108  63.679  39.285  1.00  0.00           H
ATOM    202  OW  SOL    68      15.051  41.087  14.089  1.00  0.00           O
ATOM    203  HW1 SOL    68      14.238  41.223  14.577  1.00  0.00           H
ATOM    204  HW2 SOL    68      15.737  41.108  14.756  1.00  0.00           H
ATOM    205  OW  SOL    69       1.507  10.534  35.023  1.00  0.00           O
ATOM    206  HW1 SOL    69       1.367   9.693  34.587  1.00  0.00           H
ATOM    207  HW2 SOL    69       2.156  10.981  34.480  1.00  0.00           H
ATOM    208  OW  SOL    70      72.135  39.018  31.464  1.00  0.00           O
ATOM    209  HW1 SOL    70      72.479  39.422  32.261  1.00  0.00           H
ATOM    210  HW2 SOL    70      72.287  38.081  31.585  1.00  0.00           H
ATOM    211  OW  SOL    71      18.990  49.278  29.542  1.00  0.00           O
ATOM    212  HW1 SOL    71      19.515  48.823  28.884  1.00  0.00           H
ATOM    213  HW2 SOL    71      19.133  50.208  29.362  1.00  0.00           H
ATOM    214  OW  SOL    72      67.160  69.399   7.568  1.00  0.00           O
ATOM    215  HW1 SOL    72      67.321  70.162   7.012  1.00  0.00           H
ATOM    216  HW2 SOL    72      66.226  69.219   7.464  1.00  0.00           H
ATOM    217  OW  SOL    73      10.820  70.810  32.074  1.00  0.00           O
ATOM    218  HW1 SOL    73      10.905  71.754  31.940  1.00  0.00           H
ATOM    219  HW2 SOL    73      10.174  70.724  32.775  1.00  0.00           H
ATOM    220  OW  SOL    74      71.180  55.422  72.695  1.00  0.00           O
ATOM    221  HW1 SOL    74      70.780  55.865  71.946  1.00  0.00           H
ATOM    222  HW2 SOL    74      71.198  54.498  72.445  1.00  0.00           H
ATOM    223  OW  SOL    75      30.383   7.933  72.751  1.00  0.00           O
ATOM    224  HW1 SOL    75      30.797   7.984  73.612  1.00  0.00           H
ATOM    225  HW2 SOL    75      30.616   7.064  72.424  1.00  0.00           H
ATOM    226  OW  SOL    76      23.578  41.107  72.567  1.00  0.00           O
ATOM    227  HW1 SOL    76      23.306  41.137  73.484  1.00  0.00           H
ATOM    228  HW2 SOL    76      23.018  40.438  72.172  1.00  0.00           H
ATOM    229  OW  SOL    77      52.581  43.516   2.938  1.00  0.00           O
ATOM    230  HW1 SOL    77      53.047  43.721   2.127  1.00  0.00           H
ATOM    231  HW2 SOL    77      51.655  43.574   2.703  1.00  0.00           H
ATOM    232  OW  SOL    78      50.451  15.369  63.023  1.00  0.00           O
ATOM    233  HW1 SOL    78      50.673  16.157  62.525  1.00  0.00           H
ATOM    234  HW2 SOL    78      50.645  15.597  63.932  1.00  0.00           H
ATOM    235  OW  SOL    79      56.972  35.196   1.652  1.00  0.00           O
ATOM    236  HW1 SOL    79      56.618  35.538   2.473  1.00  0.00           H
ATOM    237  HW2 SOL    79      56.958  35.944   1.055  1.00  0.00           H
ATOM    238  OW  SOL    80      41.776  23.297  57.846  1.00  0.00           O
ATOM    239  HW1 SOL    80      42.619  22.846  57.794  1.00  0.00           H
ATOM    240  HW2 SOL    80      41.402  23.013  58.680  1.00  0.00           H
ATOM    241  OW  SOL    81      63.948  14.408  46.157  1.00  0.00           O
ATOM    242  HW1 SOL    81      64.609  13.755  46.387  1.00  0.00           H
ATOM    243  HW2 SOL    81      63.478  14.023  45.418  1.00  0.00           H
ATOM    244  OW  SOL    82      52.063  12.852   4.306  1.00  0.00           O
ATOM    245  HW1 SOL    82      51.669  12.287   3.641  1.00  0.00           H
ATOM    246  HW2 SOL    82      52.671  13.408   3.819  1.00  0.00           H
ATOM    247  OW  SOL    83      73.007  59.074  67.063  1.00  0.00           O
ATOM    248  HW1 SOL    83      73.786  58.868  67.580  1.00  0.00           H
ATOM    249  HW2 SOL    83      73.091  60.007  66.865  1.00  0.00           H
ATOM    250  OW  SOL    84      13.669  18.644   8.748  1.00  0.00           O
ATOM    251  HW1 SOL    84      12.945  18.084   8.467  1.00  0.00           H
ATOM    252  HW2 SOL    84      13.469  19.502   8.374  1.00  0.00           H
ATOM    253  OW  SOL    85       0.078   4.975   4.732  1.00  0.00           O
ATOM    254  HW1 SOL    85      -0.463   5.715   4.458  1.00  0.00           H
ATOM    255  HW2 SOL    85      -0.455   4.516   5.382  1.00  0.00           H
ATOM    256  OW  SOL    86      27.363  33.847  11.481  1.00  0.00           O
ATOM    257  HW1 SOL    86      27.619  34.507  12.124  1.00  0.00           H
ATOM    258  HW2 SOL    86      26.432  33.698  11.647  1.00  0.00           H
ATOM    259  OW  SOL    87      67.313  36.918   4.606  1.00  0.00           O
ATOM    260  HW1 SOL    87      66.777  37.543   5.096  1.00  0.00           H
ATOM    261  HW2 SOL    87      67.192  36.087   5.065  1.00  0.00           H
ATOM    262  OW  SOL    88      36.366  62.303  72.508  1.00  0.00           O
ATOM    263  HW1 SOL    88      36.861  62.210  71.694  1.00  0.00           H
ATOM    264  HW2 SOL    88      37.027  62.249  73.199  1.00  0.00           H
ATOM    265  OW  SOL    89      47.164   6.047   1.876  1.00  0.00           O
ATOM    266  HW1 SOL    89      47.593   5.258   1.543  1.00  0.00           H
ATOM    267  HW2 SOL    89      47.461   6.746   1.294  1.00  0.00           H
ATOM    268  OW  SOL    90       0.240  29.665  65.394  1.00  0.00           O
ATOM    269  HW1 SOL    90      -0.502  29.394  64.854  1.00  0.00           H
ATOM    270  HW2 SOL    90       0.938  29.050  65.169  1.00  0.00           H
ATOM    271  OW  SOL    91      40.630  21.948  44.401  1.00  0.00           O
ATOM    272  HW1 SOL    91      40.389  22.246  43.523  1.00  0.00           H
ATOM    273  HW2 SOL    91      40.630  20.993  44.338  1.00  0.00           H
ATOM    274  OW  SOL    92      35.606  69.597   7.198  1.00  0.00           O
ATOM    275  HW1 SOL    92      35.804  68.837   6.650  1.00  0.00           H
ATOM    276  HW2 SOL    92      35.007  69.261   7.865  1.00  0.00           H
ATOM    277  OW  SOL    93      14.325  19.707  33.977  1.00  0.00           O
ATOM    278  HW1 SOL    93      14.369  19.425  34.890  1.00  0.00           H
ATOM    279  HW2 SOL    93      14.586  18.936  33.474  1.00  0.00           H
ATOM    280  OW  SOL    94      70.904  22.614  44.232  1.00  0.00           O
ATOM    281  HW1 SOL    94      70.098  22.466  44.728  1.00  0.00           H
ATOM    282  HW2 SOL    94      71.590  22.663  44.897  1.00  0.00           H
ATOM    283  OW  SOL    95      43.575  18.400  22.032  1.00  0.00           O
ATOM    284  HW1 SOL    95      43.618  19.277  21.652  1.00  0.00           H
ATOM    285  HW2 SOL    95      42.836  18.437  22.639  1.00  0.00           H
ATOM    286  OW  SOL    96      59.810  53.079  54.542  1.00  0.00           O
ATOM    287  HW1 SOL    96      60.316  53.634  55.136  1.00  0.00           H
ATOM    288  HW2 SOL    96      58.910  53.394  54.628  1.00  0.00           H
ATOM    289  OW  SOL    97      13.255  52.432  42.909  1.00  0.00           O
ATOM    290  HW1 SOL    97      12.394  52.414  43.328  1.00  0.00           H
ATOM    291  HW2 SOL    97      13.694  51.645  43.229  1.00  0.00           H
ATOM    292  OW  SOL    98       6.825  53.987  26.411  1.00  0.00           O
ATOM    293  HW1 SOL    98       7.118  53.302  27.011  1.00  0.00           H
ATOM    294  HW2 SOL    98       6.453  54.661  26.979  1.00  0.00           H
ATOM    295  OW  SOL    99      59.341  30.651  33.043  1.00  0.00           O
ATOM    296  HW1 SOL    99      59.350  31.583  33.260  1.00  0.00           H
ATOM    297  HW2 SOL    99      58.764  30.588  32.281  1.00  0.00           H
ATOM    298  OW  SOL   100      17.064  17.433  11.132  1.00  0.00           O
ATOM    299  HW1 SOL   100      16.363  17.036  10.616  1.00  0.00           H
ATOM    300  HW2 SOL   100      17.054  18.357  10.880  1.00  0.00           H
ATOM    301  OW  SOL   101      35.074  27.482  22.027  1.00  0.00           O
ATOM    302  HW1 SOL   101      34.714  27.182  22.862  1.00  0.00           H
ATOM    303  HW2 SOL   101      35.117  28.434  22.113  1.00  0.00           H
ATOM    304  OW  SOL   102      57.435  57.264  57.877  1.00  0.00           O
ATOM    305  HW1 SOL   102      57.055  58.141  57.930  1.00  0.00           H
ATOM    306  HW2 SOL   102      57.524  57.097  56.939  1.00  0.00           H
ATOM    307  OW  SOL   103      29.649  62.789   2.437  1.00  0.00           O
ATOM    308  HW1 SOL   103      29.199  62.141   2.979  1.00  0.00           H
ATOM    309  HW2 SOL   103      29.998  63.424   3.062  1.00  0.00           H
ATOM    310  OW  SOL   104      45.855   5.157  63.836  1.00  0.00           O
ATOM    311  HW1 SOL   104      44.992   5.546  63.984  1.00  0.00           H
ATOM    312  HW2 SOL   104      46.317   5.276  64.666  1.00  0.00           H
ATOM    313  OW  SOL   105      58.021  14.228  73.192  1.00  0.00           O
ATOM    314  HW1 SOL   105      57.581  13.791  72.463  1.00  0.00           H
ATOM    315  HW2 SOL   105      58.901  14.413  72.864  1.00  0.00           H
ATOM    316  OW  SOL   106       7.895  43.906  42.659  1.00  0.00           O
ATOM    317  HW1 SOL   106       7.860  44.520  41.926  1.00  0.00           H
ATOM    318  HW2 SOL   106       7.998  43.047  42.248  1.00  0.00           H
ATOM    319  OW  SOL   107      19.968  27.213  68.612  1.00  0.00           O
ATOM    320  HW1 SOL   107      20.419  26.613  69.206  1.00  0.00           H
ATOM    321  HW2 SOL   107      20.158  28.084  68.960  1.00  0.00           H
ATOM    322  OW  SOL   108      68.762   8.541  46.382  1.00  0.00           O
ATOM    323  HW1 SOL   108      69.216   8.917  45.628  1.00  0.00           H
ATOM    324  HW2 SOL   108      69.448   8.095  46.878  1.00  0.00           H
ATOM    325  OW  SOL   109      17.705  49.486  22.400  1.00  0.00           O
ATOM    326  HW1 SOL   109      18.323  50.204  22.261  1.00  0.00           H
ATOM    327  HW2 SOL   109      18.115  48.731  21.978  1.00  0.00           H
ATOM    328  OW  SOL   110      65.966  41.273  35.971  1.00  0.00           O
ATOM    329  HW1 SOL   110      65.232  40.843  36.409  1.00  0.00           H
ATOM    330  HW2 SOL   110      66.601  41.435  36.669  1.00  0.00           H
ATOM    331  OW  SOL   111       7.237  30.623  12.964  1.00  0.00           O
ATOM    332  HW1 SOL   111       7.415  29.735  12.652  1.00  0.00           H
ATOM    333  HW2 SOL   111       6.398  30.553  13.418  1.00  0.00           H
ATOM    334  OW  SOL   112      37.036  34.574  54.203  1.00  0.00           O
ATOM    335  HW1 SOL   112      37.698  34.517  54.893  1.00  0.00           H
ATOM    336  HW2 SOL   112      37.001  33.693  53.830  1.00  0.00           H
ATOM    337  OW  SOL   113      51.014  53.810   7.316  1.00  0.00           O
ATOM    338  HW1 SOL   113      51.250  54.729   7.187  1.00  0.00           H
ATOM    339  HW2 SOL   113      50.718  53.765   8.225  1.00  0.00           H
ATOM    340  OW  SOL   114      51.171  15.783  65.886  1.00  0.00           O
ATOM    341  HW1 SOL   114      51.868  16.299  65.482  1.00  0.00           H
ATOM    342  HW2 SOL   114      50.526  16.431  66.168  1.00  0.00           H
ATOM    343  OW  SOL   115      36.128  30.696  15.144  1.00  0.00           O
ATOM    344  HW1 SOL   115      35.717  30.092  14.525  1.00  0.00           H
ATOM    345  HW2 SOL   115      35.810  30.413  16.001  1.00  0.00           H
ATOM    346  OW  SOL   116       0.864  16.863   9.072  1.00  0.00           O
ATOM    347  HW1 SOL   116       0.425  16.554   9.865  1.00  0.00           H
ATOM    348  HW2 SOL   116       0.172  17.290   8.567  1.00  0.00           H
ATOM    349  OW  SOL   117      62.616  61.681  43.091  1.00  0.00           O
ATOM    350  HW1 SOL   117      62.986  62.478  42.712  1.00  0.00           H
ATOM    351  HW2 SOL   117      62.737  61.014  42.415  1.00  0.00           H
ATOM    352  OW  SOL   118       6.646  16.119  49.360  1.00  0.00           O
ATOM    353  HW1 SOL   118       7.600  16.090  49.439  1.00  0.00           H
ATOM    354  HW2 SOL   118       6.423  17.040  49.491  1.00  0.00           H
ATOM    355  OW  SOL   119      45.840  12.889   8.307  1.00  0.00           O
ATOM    356  HW1 SOL   119      46.518  12.393   7.849  1.00  0.00           H
ATOM    357  HW2 SOL   119      45.799  13.725   7.842  1.00  0.00           H
ATOM    358  OW  SOL   120       8.225  14.653  33.599  1.00  0.00           O
ATOM    359  HW1 SOL   120       8.624  15.151  32.885  1.00  0.00           H
ATOM    360  HW2 SOL   120       8.145  13.763  33.256  1.00  0.00           H
ATOM    361  OW  SOL   121      17.002  18.196  29.104  1.00  0.00           O
ATOM    362  HW1 SOL   121      17.582  17.665  28.557  1.00  0.00           H
ATOM    363  HW2 SOL   121      17.323  18.061  29.996  1.00  0.00           H
ATOM    364  OW  SOL   122      27.431   6.232  72.135  1.00  0.00           O
ATOM    365  HW1 SOL   122      28.002   6.370  72.890  1.00  0.00           H
ATOM    366  HW2 SOL   122      27.253   5.292  72.136  1.00  0.00           H
ATOM    367  OW  SOL   123      35.065  44.161  34.768  1.00  0.00           O
ATOM    368  HW1 SOL   123      34.150  44.421  34.657  1.00  0.00           H
ATOM    369  HW2 SOL   123      35.202  44.161  35.715  1.00  0.00           H
ATOM    370  OW  SOL   124      47.767  49.157  36.908  1.00  0.00           O
ATOM    371  HW1 SOL   124      48.645  48.793  37.015  1.00  0.00           H
ATOM    372  HW2 SOL   124      47.489  49.379  37.797  1.00  0.00           H
ATOM    373  OW  SOL   125       6.574  55.434  13.035  1.00  0.00           O
ATOM    374  HW1 SOL   125       6.927  56.231  13.431  1.00  0.00           H
ATOM    375  HW2 SOL   125       7.249  54.773  13.185  1.00  0.00           H
ATOM    376  OW  SOL   126      39.099  65.992  65.024  1.00  0.00           O
ATOM    377  HW1 SOL   126      38.637  66.193  64.211  1.00  0.00           H
ATOM    378  HW2 SOL   126      39.968  65.706  64.742  1.00  0.00           H
ATOM    379  OW  SOL   127       2.277  58.888  13.089  1.00  0.00           O
ATOM    380  HW1 SOL   127       2.623  58.882  13.981  1.00  0.00           H
ATOM    381  HW2 SOL   127       2.995  59.231  12.556  1.00  0.00           H
ATOM    382  OW  SOL   128      54.910  19.434  22.529  1.00  0.00           O
ATOM    383  HW1 SOL   128      54.721  19.343  21.595  1.00  0.00           H
ATOM    384  HW2 SOL   128      54.648  20.330  22.741  1.00  0.00           H
ATOM    385  OW  SOL   129      40.521  19.266  24.887  1.00  0.00           O
ATOM    386  HW1 SOL   129      39.706  19.074  24.424  1.00  0.00           H
ATOM    387  HW2 SOL   129      41.140  18.611  24.564  1.00  0.00           H
ATOM    388  OW  SOL   130       3.244  44.855  25.353  1.00  0.00           O
ATOM    389  HW1 SOL   130       3.401  43.950  25.624  1.00  0.00           H
ATOM    390  HW2 SOL   130       3.546  44.888  24.445  1.00  0.00           H
ATOM    391  OW  SOL   131      29.503  49.122   6.825  1.00  0.00           O
ATOM    392  HW1 SOL   131      28.844  48.680   6.291  1.00  0.00           H
ATOM    393  HW2 SOL   131      30.277  49.168   6.263  1.00  0.00           H
ATOM    394  OW  SOL   132      72.906  38.268  61.065  1.00  0.00           O
ATOM    395  HW1 SOL   132      72.865  38.976  60.422  1.00  0.00           H
ATOM    396  HW2 SOL   132      73.836  38.048  61.121  1.00  0.00           H
ATOM    397  OW  SOL   133       8.157   2.059  14.485  1.00  0.00           O
ATOM    398  HW1 SOL   133       8.775   1.386  14.197  1.00  0.00           H
ATOM    399  HW2 SOL   133       7.437   1.568  14.881  1.00  0.00           H
ATOM    400  OW  SOL   134      20.333  11.879  26.608  1.00  0.00           O
ATOM    401  HW1 SOL   134      20.102  10.963  26.764  1.00  0.00           H
ATOM    402  HW2 SOL   134      20.976  11.847  25.899  1.00  0.00           H
ATOM    403  OW  SOL   135      17.664  46.150  48.123  1.00  0.00           O
ATOM    404  HW1 SOL   135      17.913  46.928  47.623  1.00  0.00           H
ATOM    405  HW2 SOL   135      17.058  46.477  48.788  1.00  0.00           H
ATOM    406  OW  SOL   136      31.345  21.322  60.576  1.00  0.00           O
ATOM    407  HW1 SOL   136      30.490  21.603  60.902  1.00  0.00           H
ATOM    408  HW2 SOL   136      31.429  20.416  60.873  1.00  0.00           H
ATOM    409  OW  SOL   137      26.816  30.893  56.653  1.00  0.00           O
ATOM    410  HW1 SOL   137      26.409  31.641  57.090  1.00  0.00           H
ATOM    411  HW2 SOL   137      26.081  30.342  56.387  1.00  0.00           H
ATOM    412  OW  SOL   138      29.715  26.315  28.494  1.00  0.00           O
ATOM    413  HW1 SOL   138      30.352  25.752  28.053  1.00  0.00           H
ATOM    414  HW2 SOL   138      29.360  25.770  29.196  1.00  0.00           H
ATOM    415  OW  SOL   139      14.849  11.434  54.974  1.00  0.00           O
ATOM    416  HW1 SOL   139      15.783  11.644  54.967  1.00  0.00           H
ATOM    417  HW2 SOL   139      14.744  10.828  55.707  1.00  0.00           H
ATOM    418  OW  SOL   140      66.213  37.327  20.104  1.00  0.00           O
ATOM    419  HW1 SOL   140      66.893  36.682  19.910  1.00  0.00           H
ATOM    420  HW2 SOL   140      65.961  37.144  21.009  1.00  0.00           H
ATOM    421  OW  SOL   141      60.858  67.394   3.541  1.00  0.00           O
ATOM    422  HW1 SOL   141      59.978  67.521   3.895  1.00  0.00           H
ATOM    423  HW2 SOL   141      61.206  66.646   4.026  1.00  0.00           H
ATOM    424  OW  SOL   142      38.501  21.644  30.259  1.00  0.00           O
ATOM    425  HW1 SOL   142      39.319  21.879  30.695  1.00  0.00           H
ATOM    426  HW2 SOL   142      38.350  22.351  29.632  1.00  0.00           H
ATOM    427  OW  SOL   143      24.097  25.873  14.309  1.00  0.00           O
ATOM    428  HW1 SOL   143      24.834  25.370  14.655  1.00  0.00           H
ATOM    429  HW2 SOL   143      24.498  26.518  13.727  1.00  0.00           H
ATOM    430  OW  SOL   144      31.549  25.085  26.185  1.00  0.00           O
ATOM    431  HW1 SOL   144      32.297  25.132  26.781  1.00  0.00           H
ATOM    432  HW2 SOL   144      31.681  24.272  25.698  1.00  0.00           H
ATOM    433  OW  SOL   145      73.316  16.854  36.305  1.00  0.00           O
ATOM    434  HW1 SOL   145      72.652  16.512  36.903  1.00  0.00           H
ATOM    435  HW2 SOL   145      73.086  16.484  35.453  1.00  0.00           H
ATOM    436  OW  SOL   146      11.279  23.280  54.420  1.00  0.00           O
ATOM    437  HW1 SOL   146      10.791  23.698  53.710  1.00  0.00           H
ATOM    438  HW2 SOL   146      11.684  22.514  54.014  1.00  0.00           H
ATOM    439  OW  SOL   147      16.186  56.216   8.459  1.00  0.00           O
ATOM    440  HW1 SOL   147      15.311  56.601   8.502  1.00  0.00           H
ATOM    441  HW2 SOL   147      16.245  55.851   7.577  1.00  0.00           H
ATOM    442  OW  SOL   148      43.622  71.426  34.004  1.00  0.00           O
ATOM    443  HW1 SOL   148      43.130  70.634  33.789  1.00  0.00           H
ATOM    444  HW2 SOL   148      43.824  71.338  34.935  1.00  0.00           H
ATOM    445  OW  SOL   149      38.345  28.509   9.203  1.00  0.00           O
ATOM    446  HW1 SOL   149      38.369  27.602   8.899  1.00  0.00           H
ATOM    447  HW2 SOL   149      39.238  28.828   9.075  1.00  0.00           H
ATOM    448  OW  SOL   150      32.683  63.286   6.680  1.00  0.00           O
ATOM    449  HW1 SOL   150      33.124  63.875   6.067  1.00  0.00           H
ATOM    450  HW2 SOL   150      31.994  63.821   7.074  1.00  0.00           H
ATOM    451  OW  SOL   151      39.962  65.702  10.979  1.00  0.00           O
ATOM    452  HW1 SOL   151      39.882  66.471  11.543  1.00  0.00           H
ATOM    453  HW2 SOL   151      39.667  64.973  11.523  1.00  0.00           H
ATOM    454  OW  SOL   152      46.014  59.188  42.444  1.00  0.00           O
ATOM    455  HW1 SOL   152      46.150  58.386  42.948  1.00  0.00           H
ATOM    456  HW2 SOL   152      45.337  59.663  42.925  1.00  0.00           H
ATOM    457  OW  SOL   153      18.059  35.822  18.058  1.00  0.00           O
ATOM    458  HW1 SOL   153      17.915  36.649  17.598  1.00  0.00           H
ATOM    459  HW2 SOL   153      18.732  35.376  17.544  1.00  0.00           H
ATOM    460  OW  SOL   154      61.299  18.716  64.078  1.00  0.00           O
ATOM    461  HW1 SOL   154      62.048  18.737  64.673  1.00  0.00           H
ATOM    462  HW2 SOL   154      61.218  19.616  63.762  1.00  0.00           H
ATOM    463  OW  SOL   155      34.432   3.597  21.033  1.00  0.00           O
ATOM    464  HW1 SOL   155      33.791   3.677  21.740  1.00  0.00           H
ATOM    465  HW2 SOL   155      34.564   2.654  20.935  1.00  0.00           H
ATOM    466  OW  SOL   156      20.103  48.853  68.284  1.00  0.00           O
ATOM    467  HW1 SOL   156      20.586  48.027  68.250  1.00  0.00           H
ATOM    468  HW2 SOL   156      20.489  49.385  67.588  1.00  0.00           H
ATOM    469  OW  SOL   157      54.836  38.698  68.917  1.00  0.00           O
ATOM    470  HW1 SOL   157      55.146  37.817  69.128  1.00  0.00           H
ATOM    471  HW2 SOL   157      53.931  38.571  68.631  1.00  0.00           H
ATOM    472  OW  SOL   158      62.745  64.345  34.150  1.00  0.00           O
ATOM    473  HW1 SOL   158      61.979  64.332  34.725  1.00  0.00           H
ATOM    474  HW2 SOL   158      63.412  64.817  34.650  1.00  0.00           H
ATOM    475  OW  SOL   159      64.408  33.249  48.991  1.00  0.00           O
ATOM    476  HW1 SOL   159      64.982  33.653  49.642  1.00  0.00           H
ATOM    477  HW2 SOL   159      64.112  32.437  49.402  1.00  0.00           H
ATOM    478  OW  SOL   160       8.032  59.313  27.626  1.00  0.00           O
ATOM    479  HW1 SOL   160       8.079  58.506  28.140  1.00  0.00           H
ATOM    480  HW2 SOL   160       7.678  59.039  26.780  1.00  0.00           H
ATOM    481  OW  SOL   161       6.799   4.321  51.093  1.00  0.00           O
ATOM    482  HW1 SOL   161       7.705   4.559  50.894  1.00  0.00           H
ATOM    483  HW2 SOL   161       6.279   4.792  50.443  1.00  0.00           H
ATOM    484  OW  SOL   162      70.529  63.289  17.380  1.00  0.00           O
ATOM    485  HW1 SOL   162      69.780  63.190  17.967  1.00  0.00           H
ATOM    486  HW2 SOL   162      70.650  64.235  17.301  1.00  0.00           H
ATOM    487  OW  SOL   163      20.962  35.199  25.203  1.00  0.00           O
ATOM    488  HW1 SOL   163      21.799  35.583  25.463  1.00  0.00           H
ATOM    489  HW2 SOL   163      21.154  34.730  24.391  1.00  0.00           H
ATOM    490  OW  SOL   164      27.715  49.177  71.144  1.00  0.00           O
ATOM    491  HW1 SOL   164      27.412  49.545  71.973  1.00  0.00           H
ATOM    492  HW2 SOL   164      28.665  49.295  71.162  1.00  0.00           H
ATOM    493  OW  SOL   165      47.500   4.312  49.848  1.00  0.00           O
ATOM    494  HW1 SOL   165      46.774   4.936  49.838  1.00  0.00           H
ATOM    495  HW2 SOL   165      47.890   4.385  48.976  1.00  0.00           H
ATOM    496  OW  SOL   166      10.121   4.587  24.565  1.00  0.00           O
ATOM    497  HW1 SOL   166       9.212   4.855  24.430  1.00  0.00           H
ATOM    498  HW2 SOL   166      10.604   5.010  23.854  1.00  0.00           H
ATOM    499  OW  SOL   167      65.658   7.670  37.800  1.00  0.00           O
ATOM    500  HW1 SOL   167      64.944   7.279  37.296  1.00  0.00           H
ATOM    501  HW2 SOL   167      65.434   7.486  38.713  1.00  0.00           H
ATOM    502  OW  SOL   168      27.360  10.542  65.278  1.00  0.00           O
ATOM    503  HW1 SOL   168      26.481  10.921  65.263  1.00  0.00           H
ATOM    504  HW2 SOL   168      27.590  10.433  64.355  1.00  0.00           H
ATOM    505  OW  SOL   169       7.882  36.769  70.600  1.00  0.00           O
ATOM    506  HW1 SOL   169       6.981  37.088  70.545  1.00  0.00           H
ATOM    507  HW2 SOL   169       8.372  37.332  70.001  1.00  0.00           H
ATOM    508  OW  SOL   170      67.133  30.797   6.307  1.00  0.00           O
ATOM    509  HW1 SOL   170      67.000  31.461   5.631  1.00  0.00           H
ATOM    510  HW2 SOL   170      66.974  31.258   7.131  1.00  0.00           H
ATOM    511  OW  SOL   171      24.995  19.338  26.177  1.00  0.00           O
ATOM    512  HW1 SOL   171      25.517  20.003  26.626  1.00  0.00           H
ATOM    513  HW2 SOL   171      24.569  18.851  26.882  1.00  0.00           H
ATOM    514  OW  SOL   172      56.909  17.491  49.045  1.00  0.00           O
ATOM    515  HW1 SOL   172      57.540  16.779  49.153  1.00  0.00           H
ATOM    516  HW2 SOL   172      56.729  17.789  49.937  1.00  0.00           H
ATOM    517  OW  SOL   173      24.996  35.875  57.929  1.00  0.00           O
ATOM    518  HW1 SOL   173      24.851  35.011  57.544  1.00  0.00           H
ATOM    519  HW2 SOL   173      24.141  36.302  57.888  1.00  0.00           H
ATOM    520  OW  SOL   174      19.334  38.751  26.493  1.00  0.00           O
ATOM    521  HW1 SOL   174      19.003  39.531  26.939  1.00  0.00           H
ATOM    522  HW2 SOL   174      18.723  38.057  26.740  1.00  0.00           H
ATOM    523  OW  SOL   175      58.406  65.748  37.238  1.00  0.00           O
ATOM    524  HW1 SOL   175      59.121  66.203  37.683  1.00  0.00           H
ATOM    525  HW2 SOL   175      57.612  66.180  37.554  1.00  0.00           H
ATOM    526  OW  SOL   176      34.224  52.676  22.461  1.00  0.00           O
ATOM    527  HW1 SOL   176      34.571  53.384  23.003  1.00  0.00           H
ATOM    528  HW2 SOL   176      34.347  51.887  22.989  1.00  0.00           H
ATOM    529  OW  SOL   177       6.097  38.138  36.025  1.00  0.00           O
ATOM    530  HW1 SOL   177       5.402  37.974  36.662  1.00  0.00           H
ATOM    531  HW2 SOL   177       6.506  37.284  35.891  1.00  0.00           H
ATOM    532  OW  SOL   178      36.556   4.151   2.918  1.00  0.00           O
ATOM    533  HW1 SOL   178      35.758   4.436   3.363  1.00  0.00           H
ATOM    534  HW2 SOL   178      37.253   4.673   3.316  1.00  0.00           H
ATOM    535  OW  SOL   179       1.510  72.226   1.292  1.00  0.00           O
ATOM    536  HW1 SOL   179       1.787  71.986   2.177  1.00  0.00           H
ATOM    537  HW2 SOL   179       1.303  73.159   1.350  1.00  0.00           H
ATOM    538  OW  SOL   180      26.514  50.054  43.299  1.00  0.00           O
ATOM    539  HW1 SOL   180      26.671  50.956  43.020  1.00  0.00           H
ATOM    540  HW2 SOL   180      25.610  50.053  43.612  1.00  0.00           H
ATOM    541  OW  SOL   181      54.600   3.727  33.496  1.00  0.00           O
ATOM    542  HW1 SOL   181      55.389   3.358  33.099  1.00  0.00           H
ATOM    543  HW2 SOL   181      53.895   3.485  32.895  1.00  0.00           H
ATOM    544  OW  SOL   182      67.154  59.708  63.631  1.00  0.00           O
ATOM    545  HW1 SOL   182      67.080  59.751  64.585  1.00  0.00           H
ATOM    546  HW2 SOL   182      66.938  58.801  63.415  1.00  0.00           H
ATOM    547  OW  SOL   183      70.406  58.845  56.299  1.00  0.00           O
ATOM    548  HW1 SOL   183      70.663  58.528  57.165  1.00  0.00           H
ATOM    549  HW2 SOL   183      70.416  59.798  56.380  1.00  0.00           H
ATOM    550  OW  SOL   184       6.031  24.868  68.496  1.00  0.00           O
ATOM    551  HW1 SOL   184       5.409  24.729  67.782  1.00  0.00           H
ATOM    552  HW2 SOL   184       6.286  23.986  68.768  1.00  0.00           H
ATOM    553  OW  SOL   185      63.618  70.312  15.545  1.00  0.00           O
ATOM    554  HW1 SOL   185      64.358  69.754  15.303  1.00  0.00           H
ATOM    555  HW2 SOL   185      63.845  71.175  15.199  1.00  0.00           H
ATOM    556  OW  SOL   186      64.861  29.106  41.772  1.00  0.00           O
ATOM    557  HW1 SOL   186      65.550  28.772  41.198  1.00  0.00           H
ATOM    558  HW2 SOL   186      64.081  28.609  41.525  1.00  0.00           H
ATOM    559  OW  SOL   187      38.954  55.217  47.133  1.00  0.00           O
ATOM    560  HW1 SOL   187      38.695  55.614  46.302  1.00  0.00           H
ATOM    561  HW2 SOL   187      39.598  54.551  46.891  1.00  0.00           H
ATOM    562  OW  SOL   188      39.166  40.402   1.892  1.00  0.00           O
ATOM    563  HW1 SOL   188      39.864  40.910   2.306  1.00  0.00           H
ATOM    564  HW2 SOL   188      38.858  40.956   1.176  1.00  0.00           H
ATOM    565  OW  SOL   189      20.949  17.919  12.819  1.00  0.00           O
ATOM    566  HW1 SOL   189      20.313  17.204  12.821  1.00  0.00           H
ATOM    567  HW2 SOL   189      21.357  17.879  13.684  1.00  0.00           H
ATOM    568  OW  SOL   190       5.888  12.282  48.202  1.00  0.00           O
ATOM    569  HW1 SOL   190       5.451  13.101  47.971  1.00  0.00           H
ATOM    570  HW2 SOL   190       6.082  11.869  47.360  1.00  0.00           H
ATOM    571  OW  SOL   191      12.205  49.940  70.214  1.00  0.00           O
ATOM    572  HW1 SOL   191      13.058  49.508  70.190  1.00  0.00           H
ATOM    573  HW2 SOL   191      12.407  50.874  70.154  1.00  0.00           H
ATOM    574  OW  SOL   192      36.712  68.219  31.516  1.00  0.00           O
ATOM    575  HW1 SOL   192      36.262  68.944  31.081  1.00  0.00           H
ATOM    576  HW2 SOL   192      36.512  67.455  30.976  1.00  0.00           H
ATOM    577  OW  SOL   193       1.366  33.518  72.573  1.00  0.00           O
ATOM    578  HW1 SOL   193       0.657  32.907  72.778  1.00  0.00           H
ATOM    579  HW2 SOL   193       1.769  33.710  73.420  1.00  0.00           H
ATOM    580  OW  SOL   194      68.033   4.531  46.495  1.00  0.00           O
ATOM    581  HW1 SOL   194      68.087   3.601  46.275  1.00  0.00           H
ATOM    582  HW2 SOL   194      68.108   4.556  47.449  1.00  0.00           H
ATOM    583  OW  SOL   195      46.221  30.758   8.811  1.00  0.00           O
ATOM    584  HW1 SOL   195      46.128  30.051   9.450  1.00  0.00           H
ATOM    585  HW2 SOL   195      45.495  30.628   8.201  1.00  0.00           H
ATOM    586  OW  SOL   196      60.143  41.650  45.493  1.00  0.00           O
ATOM    587  HW1 SOL   196      60.067  42.064  46.353  1.00  0.00           H
ATOM    588  HW2 SOL   196      59.389  41.063  45.442  1.00  0.00           H
ATOM    589  OW  SOL   197      64.890  15.891  60.773  1.00  0.00           O
ATOM    590  HW1 SOL   197      64.285  15.984  61.509  1.00  0.00           H
ATOM    591  HW2 SOL   197      64.403  15.380  60.126  1.00  0.00           H
ATOM    592  OW  SOL   198      60.032  52.592  51.932  1.00  0.00           O
ATOM    593  HW1 SOL   198      60.294  52.841  52.818  1.00  0.00           H
ATOM    594  HW2 SOL   198      59.665  53.393  51.557  1.00  0.00           H
ATOM    595  OW  SOL   199      54.170  47.169  13.933  1.00  0.00           O
ATOM    596  HW1 SOL   199      55.068  47.379  13.677  1.00  0.00           H
ATOM    597  HW2 SOL   199      54.034  46.275  13.619  1.00  0.00           H
ATOM    598  OW  SOL   200      20.040  22.868   0.311  1.00  0.00           O
ATOM    599  HW1 SOL   200      19.938  22.016   0.735  1.00  0.00           H
ATOM    600  HW2 SOL   200      19.442  23.445   0.786  1.00  0.00           H
ATOM    601  OW  SOL   201      62.607  34.358  54.673  1.00  0.00           O
ATOM    602  HW1 SOL   201      62.490  34.744  55.541  1.00  0.00           H
ATOM    603  HW2 SOL   201      63.491  33.991  54.691  1.00  0.00           H
ATOM    604  OW  SOL   202      26.459  15.598  59.983  1.00  0.00           O
ATOM    605  HW1 SOL   202      26.971  14.962  60.482  1.00  0.00           H
ATOM    606  HW2 SOL   202      26.404  15.224  59.103  1.00  0.00           H
ATOM    607  OW  SOL   203      58.282   5.996  28.564  1.00  0.00           O
ATOM    608  HW1 SOL   203      59.174   6.058  28.908  1.00  0.00           H
ATOM    609  HW2 SOL   203      57.985   5.124  28.824  1.00  0.00           H
ATOM    610  OW  SOL   204      58.980  60.389  39.114  1.00  0.00           O
ATOM    611  HW1 SOL   204      59.145  59.527  39.495  1.00  0.00           H
ATOM    612  HW2 SOL   204      58.026  60.454  39.068  1.00  0.00           H
ATOM    613  OW  SOL   205      36.921  12.972  61.179  1.00  0.00           O
ATOM    614  HW1 SOL   205      36.253  12.520  61.694  1.00  0.00           H
ATOM    615  HW2 SOL   205      37.136  12.360  60.475  1.00  0.00           H
ATOM    616  OW  SOL   206      11.046  52.507  29.611  1.00  0.00           O
ATOM    617  HW1 SOL   206      10.833  53.030  30.384  1.00  0.00           H
ATOM    618  HW2 SOL   206      11.935  52.776  29.377  1.00  0.00           H
ATOM    619  OW  SOL   207       1.027  19.429  28.390  1.00  0.00           O
ATOM    620  HW1 SOL   207       1.652  20.130  28.573  1.00  0.00           H
ATOM    621  HW2 SOL   207       0.538  19.325  29.206  1.00  0.00           H
ATOM    622  OW  SOL   208      50.357  66.862  13.655  1.00  0.00           O
ATOM    623  HW1 SOL   208      49.904  66.053  13.420  1.00  0.00           H
ATOM    624  HW2 SOL   208      50.470  66.808  14.604  1.00  0.00           H
ATOM    625  OW  SOL   209      16.988  29.084   7.479  1.00  0.00           O
ATOM    626  HW1 SOL   209      16.038  29.030   7.372  1.00  0.00           H
ATOM    627  HW2 SOL   209      17.143  29.971   7.805  1.00  0.00           H
ATOM    628  OW  SOL   210       0.095  10.394  59.391  1.00  0.00           O
ATOM    629  HW1 SOL   210       0.142  10.026  60.274  1.00  0.00           H
ATOM    630  HW2 SOL   210      -0.838  10.387  59.178  1.00  0.00           H
ATOM    631  OW  SOL   211      61.712  26.196  13.475  1.00  0.00           O
ATOM    632  HW1 SOL   211      61.460  26.089  12.557  1.00  0.00           H
ATOM    633  HW2 SOL   211      62.653  26.018  13.487  1.00  0.00           H
ATOM    634  OW  SOL   212      68.049  38.480  52.740  1.00  0.00           O
ATOM    635  HW1 SOL   212      68.458  39.323  52.547  1.00  0.00           H
ATOM    636  HW2 SOL   212      67.752  38.559  53.646  1.00  0.00           H
ATOM    637  OW  SOL   213      22.136  37.908  52.449  1.00  0.00           O
ATOM    638  HW1 SOL   213      21.845  38.815  52.363  1.00  0.00           H
ATOM    639  HW2 SOL   213      21.558  37.532  53.113  1.00  0.00           H
ATOM    640  OW  SOL   214       0.322  48.155  15.677  1.00  0.00           O
ATOM    641  HW1 SOL   214       0.790  48.016  16.501  1.00  0.00           H
ATOM    642  HW2 SOL   214       0.694  47.509  15.077  1.00  0.00           H
ATOM    643  OW  SOL   215      62.155   4.549  62.764  1.00  0.00           O
ATOM    644  HW1 SOL   215      61.432   4.224  62.228  1.00  0.00           H
ATOM    645  HW2 SOL   215      62.897   4.598  62.161  1.00  0.00           H
ATOM    646  OW  SOL   216      31.535  38.211  28.950  1.00  0.00           O
ATOM    647  HW1 SOL   216      30.616  37.992  29.100  1.00  0.00           H
ATOM    648  HW2 SOL   216      31.737  37.827  28.096  1.00  0.00           H
ATOM    649  OW  SOL   217       6.081  57.803  73.758  1.00  0.00           O
ATOM    650  HW1 SOL   217       5.722  58.483  73.188  1.00  0.00           H
ATOM    651  HW2 SOL   217       5.317  57.437  74.204  1.00  0.00           H
ATOM    652  OW  SOL   218      42.223  58.588  18.101  1.00  0.00           O
ATOM    653  HW1 SOL   218      42.899  57.970  17.823  1.00  0.00           H
ATOM    654  HW2 SOL   218      42.705  59.376  18.351  1.00  0.00           H
ATOM    655  OW  SOL   219       4.981  14.995   7.146  1.00  0.00           O
ATOM    656  HW1 SOL   219       4.385  14.556   7.752  1.00  0.00           H
ATOM    657  HW2 SOL   219       5.442  14.281   6.704  1.00  0.00           H
ATOM    658  OW  SOL   220      39.791  25.697   0.552  1.00  0.00           O
ATOM    659  HW1 SOL   220      39.975  24.993  -0.070  1.00  0.00           H
ATOM    660  HW2 SOL   220      40.318  25.481   1.321  1.00  0.00           H
ATOM    661  OW  SOL   221      67.692   6.745  61.651  1.00  0.00           O
ATOM    662  HW1 SOL   221      67.928   6.049  62.264  1.00  0.00           H
ATOM    663  HW2 SOL   221      67.348   7.446  62.203  1.00  0.00           H
ATOM    664  OW  SOL   222      17.504  26.228  53.939  1.00  0.00           O
ATOM    665  HW1 SOL   222      18.080  26.609  54.603  1.00  0.00           H
ATOM    666  HW2 SOL   222      16.620  26.447  54.235  1.00  0.00           H
ATOM    667  OW  SOL   223      59.100  56.802  48.048  1.00  0.00           O
ATOM    668  HW1 SOL   223      60.005  57.065  48.215  1.00  0.00           H
ATOM    669  HW2 SOL   223      59.071  55.876  48.287  1.00  0.00           H
ATOM    670  OW  SOL   224      28.235  45.525  36.985  1.00  0.00           O
ATOM    671  HW1 SOL   224      27.306  45.488  36.761  1.00  0.00           H
ATOM    672  HW2 SOL   224      28.414  44.683  37.405  1.00  0.00           H
ATOM    673  OW  SOL   225      62.328  29.033  37.992  1.00  0.00           O
ATOM    674  HW1 SOL   225      62.515  29.957  38.161  1.00  0.00           H
ATOM    675  HW2 SOL   225      62.097  29.002  37.064  1.00  0.00           H
ATOM    676  OW  SOL   226      17.651  44.132  51.981  1.00  0.00           O
ATOM    677  HW1 SOL   226      18.325  44.764  51.731  1.00  0.00           H
ATOM    678  HW2 SOL   226      17.717  43.439  51.324  1.00  0.00           H
ATOM    679  OW  SOL   227      48.615  69.681  41.311  1.00  0.00           O
ATOM    680  HW1 SOL   227      49.320  69.388  40.734  1.00  0.00           H
ATOM    681  HW2 SOL   227      47.873  69.120  41.088  1.00  0.00           H
ATOM    682  OW  SOL   228      50.246  57.986   8.810  1.00  0.00           O
ATOM    683  HW1 SOL   228      50.320  58.104   9.757  1.00  0.00           H
ATOM    684  HW2 SOL   228      50.989  57.429   8.579  1.00  0.00           H
ATOM    685  OW  SOL   229      23.431  36.167  25.834  1.00  0.00           O
ATOM    686  HW1 SOL   229      24.071  36.871  25.724  1.00  0.00           H
ATOM    687  HW2 SOL   229      23.879  35.518  26.377  1.00  0.00           H
ATOM    688  OW  SOL   230      61.203  20.567  71.029  1.00  0.00           O
ATOM    689  HW1 SOL   230      62.023  20.457  71.511  1.00  0.00           H
ATOM    690  HW2 SOL   230      60.565  20.049  71.520  1.00  0.00           H
ATOM    691  OW  SOL   231      68.344  26.917  55.490  1.00  0.00           O
ATOM    692  HW1 SOL   231      68.342  26.583  56.387  1.00  0.00           H
ATOM    693  HW2 SOL   231      67.731  26.351  55.022  1.00  0.00           H
ATOM    694  OW  SOL   232      27.158  50.207  50.683  1.00  0.00           O
ATOM    695  HW1 SOL   232      27.883  49.821  50.191  1.00  0.00           H
ATOM    696  HW2 SOL   232      27.397  51.129  50.779  1.00  0.00           H
ATOM    697  OW  SOL   233      55.876  68.164  31.265  1.00  0.00           O
ATOM    698  HW1 SOL   233      56.805  68.393  31.220  1.00  0.00           H
ATOM    699  HW2 SOL   233      55.869  67.228  31.463  1.00  0.00           H
ATOM    700  OW  SOL   234      15.930  35.925  71.207  1.00  0.00           O
ATOM    701  HW1 SOL   234      16.202  35.439  70.428  1.00  0.00           H
ATOM    702  HW2 SOL   234      15.043  36.224  71.006  1.00  0.00           H
ATOM    703  OW  SOL   235       7.929  71.846  22.599  1.00  0.00           O
ATOM    704  HW1 SOL   235       7.932  72.772  22.355  1.00  0.00           H
ATOM    705  HW2 SOL   235       8.661  71.756  23.209  1.00  0.00           H
ATOM    706  OW  SOL   236      20.889  23.497  46.809  1.00  0.00           O
ATOM    707  HW1 SOL   236      21.586  23.204  46.221  1.00  0.00           H
ATOM    708  HW2 SOL   236      20.512  22.688  47.156  1.00  0.00           H
ATOM    709  OW  SOL   237      59.716  28.080   6.126  1.00  0.00           O
ATOM    710  HW1 SOL   237      60.053  28.669   5.451  1.00  0.00           H
ATOM    711  HW2 SOL   237      60.408  27.430   6.245  1.00  0.00           H
ATOM    712  OW  SOL   238      11.191  52.760  26.441  1.00  0.00           O
ATOM    713  HW1 SOL   238      11.057  52.798  27.388  1.00  0.00           H
ATOM    714  HW2 SOL   238      11.203  53.676  26.163  1.00  0.00           H
ATOM    715  OW  SOL   239       8.526  73.189  35.413  1.00  0.00           O
ATOM    716  HW1 SOL   239       9.378  73.619  35.495  1.00  0.00           H
ATOM    717  HW2 SOL   239       8.221  73.088  36.315  1.00  0.00           H
ATOM    718  OW  SOL   240      66.018  62.076  58.064  1.00  0.00           O
ATOM    719  HW1 SOL   240      66.523  62.887  58.007  1.00  0.00           H
ATOM    720  HW2 SOL   240      65.411  62.222  58.790  1.00  0.00           H
ATOM    721  OW  SOL   241      61.556  10.129  21.183  1.00  0.00           O
ATOM    722  HW1 SOL   241      60.724  10.600  21.213  1.00  0.00           H
ATOM    723  HW2 SOL   241      61.335   9.276  20.808  1.00  0.00           H
ATOM    724  OW  SOL   242      12.497  14.660   0.391  1.00  0.00           O
ATOM    725  HW1 SOL   242      11.849  14.654   1.096  1.00  0.00           H
ATOM    726  HW2 SOL   242      13.129  13.987   0.641  1.00  0.00           H
ATOM    727  OW  SOL   243      50.056  36.313  21.507  1.00  0.00           O
ATOM    728  HW1 SOL   243      49.521  36.830  20.903  1.00  0.00           H
ATOM    729  HW2 SOL   243      50.802  36.877  21.710  1.00  0.00           H
ATOM    730  OW  SOL   244      10.878  11.165  48.384  1.00  0.00           O
ATOM    731  HW1 SOL   244      10.778  12.067  48.687  1.00  0.00           H
ATOM    732  HW2 SOL   244      10.056  10.738  48.629  1.00  0.00           H
ATOM    733  OW  SOL   245      68.862  16.627  73.365  1.00  0.00           O
ATOM    734  HW1 SOL   245      68.374  15.902  72.976  1.00  0.00           H
ATOM    735  HW2 SOL   245      68.210  17.114  73.867  1.00  0.00           H
ATOM    736  OW  SOL   246      34.098  48.111  27.111  1.00  0.00           O
ATOM    737  HW1 SOL   246      33.384  48.338  26.515  1.00  0.00           H
ATOM    738  HW2 SOL   246      34.500  47.336  26.720  1.00  0.00           H
ATOM    739  OW  SOL   247      27.990  65.099  31.328  1.00  0.00           O
ATOM    740  HW1 SOL   247      27.302  65.761  31.398  1.00  0.00           H
ATOM    741  HW2 SOL   247      27.685  64.507  30.640  1.00  0.00           H
ATOM    742  OW  SOL   248       2.473  35.259  44.822  1.00  0.00           O
ATOM    743  HW1 SOL   248       2.770  35.405  45.720  1.00  0.00           H
ATOM    744  HW2 SOL   248       2.040  36.076  44.577  1.00  0.00           H
ATOM    745  OW  SOL   249      43.941   2.608  61.540  1.00  0.00           O
ATOM    746  HW1 SOL   249      43.142   3.103  61.719  1.00  0.00           H
ATOM    747  HW2 SOL   249      44.552   3.256  61.190  1.00  0.00           H
ATOM    748  OW  SOL   250      71.367  70.118   8.508  1.00  0.00           O
ATOM    749  HW1 SOL   250      71.331  70.694   9.272  1.00  0.00           H
ATOM    750  HW2 SOL   250      70.612  70.375   7.978  1.00  0.00           H
ATOM    751  OW  SOL   251      56.878  44.479  66.603  1.00  0.00           O
ATOM    752  HW1 SOL   251      56.099  44.014  66.297  1.00  0.00           H
ATOM    753  HW2 SOL   251      57.610  43.923  66.336  1.00  0.00           H
ATOM    754  OW  SOL   252      51.708  61.412   8.877  1.00  0.00           O
ATOM    755  HW1 SOL   252      51.527  62.161   8.310  1.00  0.00           H
ATOM    756  HW2 SOL   252      51.929  60.702   8.274  1.00  0.00           H
ATOM    757  OW  SOL   253      68.783  37.931  12.145  1.00  0.00           O
ATOM    758  HW1 SOL   253      68.340  37.105  11.953  1.00  0.00           H
ATOM    759  HW2 SOL   253      68.188  38.605  11.816  1.00  0.00           H
ATOM    760  OW  SOL   254       3.712  36.919  10.679  1.00  0.00           O
ATOM    761  HW1 SOL   254       4.160  37.704  10.992  1.00  0.00           H
ATOM    762  HW2 SOL   254       4.407  36.381  10.300  1.00  0.00           H
ATOM    763  OW  SOL   255      55.156  49.688  57.825  1.00  0.00           O
ATOM    764  HW1 SOL   255      54.294  49.298  57.970  1.00  0.00           H
ATOM    765  HW2 SOL   255      55.435  49.346  56.976  1.00  0.00           H
ATOM    766  OW  SOL   256      33.536  26.856   2.233  1.00  0.00           O
ATOM    767  HW1 SOL   256      33.974  26.740   3.076  1.00  0.00           H
ATOM    768  HW2 SOL   256      33.979  26.242   1.647  1.00  0.00           H
ATOM    769  OW  SOL   257      57.960   2.146  17.965  1.00  0.00           O
ATOM    770  HW1 SOL   257      58.358   1.614  17.276  1.00  0.00           H
ATOM    771  HW2 SOL   257      58.671   2.703  18.279  1.00  0.00           H
ATOM    772  OW  SOL   258      39.026  36.203  42.474  1.00  0.00           O
ATOM    773  HW1 SOL   258      39.114  36.068  41.530  1.00  0.00           H
ATOM    774  HW2 SOL   258      38.312  35.621  42.734  1.00  0.00           H
ATOM    775  OW  SOL   259      42.530  32.044  64.651  1.00  0.00           O
ATOM    776  HW1 SOL   259      42.416  31.120  64.875  1.00  0.00           H
ATOM    777  HW2 SOL   259      43.190  32.361  65.267  1.00  0.00           H
ATOM    778  OW  SOL   260      16.681  14.610  40.157  1.00  0.00           O
ATOM    779  HW1 SOL   260      16.020  15.065  39.635  1.00  0.00           H
ATOM    780  HW2 SOL   260      17.098  14.007  39.542  1.00  0.00           H
ATOM    781  OW  SOL   261       2.232   6.538   8.006  1.00  0.00           O
ATOM    782  HW1 SOL   261       2.607   6.463   8.883  1.00  0.00           H
ATOM    783  HW2 SOL   261       2.685   5.871   7.492  1.00  0.00           H
ATOM    784  OW  SOL   262       1.592  16.931  28.891  1.00  0.00           O
ATOM    785  HW1 SOL   262       1.065  17.721  28.771  1.00  0.00           H
ATOM    786  HW2 SOL   262       0.951  16.236  29.039  1.00  0.00           H
ATOM    787  OW  SOL   263      18.392  52.088  26.308  1.00  0.00           O
ATOM    788  HW1 SOL   263      19.340  51.957  26.286  1.00  0.00           H
ATOM    789  HW2 SOL   263      18.047  51.455  25.678  1.00  0.00           H
ATOM    790  OW  SOL   264      44.052   0.170  42.967  1.00  0.00           O
ATOM    791  HW1 SOL   264      44.253   0.937  43.503  1.00  0.00           H
ATOM    792  HW2 SOL   264      43.493   0.506  42.266  1.00  0.00           H
ATOM    793  OW  SOL   265      68.011   1.618  68.028  1.00  0.00           O
ATOM    794  HW1 SOL   265      67.348   0.984  67.756  1.00  0.00           H
ATOM    795  HW2 SOL   265      67.968   2.309  67.367  1.00  0.00           H
ATOM    796  OW  SOL   266      38.156  42.714  21.612  1.00  0.00           O
ATOM    797  HW1 SOL   266      38.690  41.941  21.798  1.00  0.00           H
ATOM    798  HW2 SOL   266      38.057  42.715  20.661  1.00  0.00           H
ATOM    799  OW  SOL   267      31.372  18.308  60.183  1.00  0.00           O
ATOM    800  HW1 SOL   267      32.204  17.835  60.179  1.00  0.00           H
ATOM    801  HW2 SOL   267      30.726  17.661  59.899  1.00  0.00           H
ATOM    802  OW  SOL   268      37.751  36.273  24.679  1.00  0.00           O
ATOM    803  HW1 SOL   268      36.912  36.565  25.037  1.00  0.00           H
ATOM    804  HW2 SOL   268      37.549  35.448  24.238  1.00  0.00           H
ATOM    805  OW  SOL   269      22.925   8.963  29.360  1.00  0.00           O
ATOM    806  HW1 SOL   269      22.032   8.626  29.292  1.00  0.00           H
ATOM    807  HW2 SOL   269      22.886   9.607  30.067  1.00  0.00           H
ATOM    808  OW  SOL   270      17.982  66.865   8.351  1.00  0.00           O
ATOM    809  HW1 SOL   270      17.732  66.750   9.268  1.00  0.00           H
ATOM    810  HW2 SOL   270      18.635  66.183   8.193  1.00  0.00           H
ATOM    811  OW  SOL   271      28.854  63.322  11.344  1.00  0.00           O
ATOM    812  HW1 SOL   271      28.835  63.998  12.021  1.00  0.00           H
ATOM    813  HW2 SOL   271      29.737  62.956  11.394  1.00  0.00           H
ATOM    814  OW  SOL   272      70.356  55.987  21.750  1.00  0.00           O
ATOM    815  HW1 SOL   272      70.552  56.910  21.586  1.00  0.00           H
ATOM    816  HW2 SOL   272      71.191  55.610  22.027  1.00  0.00           H
ATOM    817  OW  SOL   273      66.046  65.172  65.063  1.00  0.00           O
ATOM    818  HW1 SOL   273      66.089  64.678  64.244  1.00  0.00           H
ATOM    819  HW2 SOL   273      66.870  64.972  65.507  1.00  0.00           H
ATOM    820  OW  SOL   274      48.341  45.164  10.080  1.00  0.00           O
ATOM    821  HW1 SOL   274      48.323  46.120  10.100  1.00  0.00           H
ATOM    822  HW2 SOL   274      48.742  44.948   9.238  1.00  0.00           H
ATOM    823  OW  SOL   275      39.644  41.604  10.105  1.00  0.00           O
ATOM    824  HW1 SOL   275      38.918  40.993   9.976  1.00  0.00           H
ATOM    825  HW2 SOL   275      39.455  42.330   9.510  1.00  0.00           H
ATOM    826  OW  SOL   276      59.819  24.672  21.009  1.00  0.00           O
ATOM    827  HW1 SOL   276      59.215  25.077  21.633  1.00  0.00           H
ATOM    828  HW2 SOL   276      60.063  25.383  20.416  1.00  0.00           H
ATOM    829  OW  SOL   277       5.707  67.636  21.515  1.00  0.00           O
ATOM    830  HW1 SOL   277       5.760  68.313  20.840  1.00  0.00           H
ATOM    831  HW2 SOL   277       5.873  66.818  21.048  1.00  0.00           H
ATOM    832  OW  SOL   278      10.443  55.211  44.309  1.00  0.00           O
ATOM    833  HW1 SOL   278      10.279  54.328  43.978  1.00  0.00           H
ATOM    834  HW2 SOL   278      10.821  55.075  45.178  1.00  0.00           H
ATOM    835  OW  SOL   279      71.320  66.401  63.808  1.00  0.00           O
ATOM    836  HW1 SOL   279      71.037  66.720  62.951  1.00  0.00           H
ATOM    837  HW2 SOL   279      70.945  67.024  64.431  1.00  0.00           H
ATOM    838  OW  SOL   280      14.732  21.430  42.688  1.00  0.00           O
ATOM    839  HW1 SOL   280      14.850  20.573  43.097  1.00  0.00           H
ATOM    840  HW2 SOL   280      15.376  21.992  43.118  1.00  0.00           H
ATOM    841  OW  SOL   281      42.981  33.007  33.121  1.00  0.00           O
ATOM    842  HW1 SOL   281      43.237  33.748  32.571  1.00  0.00           H
ATOM    843  HW2 SOL   281      43.334  32.240  32.669  1.00  0.00           H
ATOM    844  OW  SOL   282      22.611  60.342   3.315  1.00  0.00           O
ATOM    845  HW1 SOL   282      21.756  59.966   3.103  1.00  0.00           H
ATOM    846  HW2 SOL   282      22.658  60.309   4.271  1.00  0.00           H
ATOM    847  OW  SOL   283       8.314  10.642  48.940  1.00  0.00           O
ATOM    848  HW1 SOL   283       7.638  11.313  48.843  1.00  0.00           H
ATOM    849  HW2 SOL   283       7.836   9.855  49.201  1.00  0.00           H
ATOM    850  OW  SOL   284      62.265  42.188   1.130  1.00  0.00           O
ATOM    851  HW1 SOL   284      62.329  41.777   0.268  1.00  0.00           H
ATOM    852  HW2 SOL   284      62.957  41.773   1.645  1.00  0.00           H
ATOM    853  OW  SOL   285      35.056  13.736  40.853  1.00  0.00           O
ATOM    854  HW1 SOL   285      34.423  13.090  40.540  1.00  0.00           H
ATOM    855  HW2 SOL   285      35.482  13.312  41.599  1.00  0.00           H
ATOM    856  OW  SOL   286      54.152  47.372   9.822  1.00  0.00           O
ATOM    857  HW1 SOL   286      53.787  46.706  10.405  1.00  0.00           H
ATOM    858  HW2 SOL   286      54.392  48.094  10.404  1.00  0.00           H
ATOM    859  OW  SOL   287      57.486   8.811  18.348  1.00  0.00           O
ATOM    860  HW1 SOL   287      57.929   7.964  18.384  1.00  0.00           H
ATOM    861  HW2 SOL   287      57.401   8.998  17.414  1.00  0.00           H
ATOM    862  OW  SOL   288      48.463  28.390  62.769  1.00  0.00           O
ATOM    863  HW1 SOL   288      47.823  29.035  63.070  1.00  0.00           H
ATOM    864  HW2 SOL   288      48.275  27.606  63.286  1.00  0.00           H
ATOM    865  OW  SOL   289       8.212  39.951  36.527  1.00  0.00           O
ATOM    866  HW1 SOL   289       7.344  40.349  36.455  1.00  0.00           H
ATOM    867  HW2 SOL   289       8.177  39.447  37.340  1.00  0.00           H
ATOM    868  OW  SOL   290      45.012  67.599  56.894  1.00  0.00           O
ATOM    869  HW1 SOL   290      44.977  68.520  56.634  1.00  0.00           H
ATOM    870  HW2 SOL   290      45.008  67.620  57.851  1.00  0.00           H
ATOM    871  OW  SOL   291       1.373   0.207  70.344  1.00  0.00           O
ATOM    872  HW1 SOL   291       0.416   0.189  70.336  1.00  0.00           H
ATOM    873  HW2 SOL   291       1.629  -0.705  70.485  1.00  0.00           H
ATOM    874  OW  SOL   292       6.124  10.291  34.407  1.00  0.00           O
ATOM    875  HW1 SOL   292       6.544   9.538  34.824  1.00  0.00           H
ATOM    876  HW2 SOL   292       5.393   9.916  33.916  1.00  0.00           H
ATOM    877  OW  SOL   293      63.752   1.552  51.982  1.00  0.00           O
ATOM    878  HW1 SOL   293      63.519   0.908  52.650  1.00  0.00           H
ATOM    879  HW2 SOL   293      62.934   1.719  51.514  1.00  0.00           H
ATOM    880  OW  SOL   294       4.151   5.980  27.797  1.00  0.00           O
ATOM    881  HW1 SOL   294       3.691   5.255  28.220  1.00  0.00           H
ATOM    882  HW2 SOL   294       3.460   6.596  27.558  1.00  0.00           H
ATOM    883  OW  SOL   295      43.477  48.915  45.192  1.00  0.00           O
ATOM    884  HW1 SOL   295      42.918  48.528  44.518  1.00  0.00           H
ATOM    885  HW2 SOL   295      43.154  48.544  46.013  1.00  0.00           H
ATOM    886  OW  SOL   296       8.036   4.706  13.617  1.00  0.00           O
ATOM    887  HW1 SOL   296       8.120   3.852  14.041  1.00  0.00           H
ATOM    888  HW2 SOL   296       8.728   5.238  14.010  1.00  0.00           H
ATOM    889  OW  SOL   297      34.935   2.584  12.262  1.00  0.00           O
ATOM    890  HW1 SOL   297      35.304   2.529  13.144  1.00  0.00           H
ATOM    891  HW2 SOL   297      35.650   2.923  11.724  1.00  0.00           H
ATOM    892  OW  SOL   298      41.256   1.841  41.702  1.00  0.00           O
ATOM    893  HW1 SOL   298      40.984   1.152  42.309  1.00  0.00           H
ATOM    894  HW2 SOL   298      42.007   1.469  41.239  1.00  0.00           H
ATOM    895  OW  SOL   299      28.288  50.186  25.514  1.00  0.00           O
ATOM    896  HW1 SOL   299      27.758  50.758  24.959  1.00  0.00           H
ATOM    897  HW2 SOL   299      27.759  50.058  26.301  1.00  0.00           H
ATOM    898  OW  SOL   300       8.398  30.505   8.584  1.00  0.00           O
ATOM    899  HW1 SOL   300       8.227  30.020   7.776  1.00  0.00           H
ATOM    900  HW2 SOL   300       8.568  29.828   9.239  1.00  0.00           H
ATOM    901  OW  SOL   301      72.507  47.179  22.424  1.00  0.00           O
ATOM    902  HW1 SOL   301      71.855  46.528  22.164  1.00  0.00           H
ATOM    903  HW2 SOL   301      72.550  47.109  23.377  1.00  0.00           H
ATOM    904  OW  SOL   302      50.539  14.082  54.931  1.00  0.00           O
ATOM    905  HW1 SOL   302      50.555  14.603  54.128  1.00  0.00           H
ATOM    906  HW2 SOL   302      50.861  13.221  54.664  1.00  0.00           H
ATOM    907  OW  SOL   303      19.527  38.195  18.156  1.00  0.00           O
ATOM    908  HW1 SOL   303      19.408  37.410  18.690  1.00  0.00           H
ATOM    909  HW2 SOL   303      19.758  38.880  18.784  1.00  0.00           H
ATOM    910  OW  SOL   304      38.021  54.520  67.858  1.00  0.00           O
ATOM    911  HW1 SOL   304      38.205  55.032  68.646  1.00  0.00           H
ATOM    912  HW2 SOL   304      38.557  54.926  67.177  1.00  0.00           H
ATOM    913  OW  SOL   305      33.452  49.770  38.800  1.00  0.00           O
ATOM    914  HW1 SOL   305      33.243  50.623  39.180  1.00  0.00           H
ATOM    915  HW2 SOL   305      33.169  49.137  39.459  1.00  0.00           H
ATOM    916  OW  SOL   306      21.253  16.478  28.268  1.00  0.00           O
ATOM    917  HW1 SOL   306      20.409  16.886  28.075  1.00  0.00           H
ATOM    918  HW2 SOL   306      21.593  16.212  27.414  1.00  0.00           H
ATOM    919  OW  SOL   307      48.829  61.336  31.273  1.00  0.00           O
ATOM    920  HW1 SOL   307      48.004  61.437  30.799  1.00  0.00           H
ATOM    921  HW2 SOL   307      48.862  60.407  31.502  1.00  0.00           H
ATOM    922  OW  SOL   308      28.860  16.975  34.513  1.00  0.00           O
ATOM    923  HW1 SOL   308      29.185  16.294  35.102  1.00  0.00           H
ATOM    924  HW2 SOL   308      27.984  16.679  34.264  1.00  0.00           H
ATOM    925  OW  SOL   309      17.313  49.747  61.519  1.00  0.00           O
ATOM    926  HW1 SOL   309      17.152  50.087  62.399  1.00  0.00           H
ATOM    927  HW2 SOL   309      17.386  48.800  61.637  1.00  0.00           H
ATOM    928  OW  SOL   310      54.529  43.273  65.910  1.00  0.00           O
ATOM    929  HW1 SOL   310      54.316  43.644  65.054  1.00  0.00           H
ATOM    930  HW2 SOL   310      53.756  43.449  66.447  1.00  0.00           H
ATOM    931  OW  SOL   311       0.391  33.747  31.635  1.00  0.00           O
ATOM    932  HW1 SOL   311       0.064  33.250  30.886  1.00  0.00           H
ATOM    933  HW2 SOL   311       1.328  33.847  31.467  1.00  0.00           H
ATOM    934  OW  SOL   312       6.126  28.102  16.412  1.00  0.00           O
ATOM    935  HW1 SOL   312       5.471  27.845  17.061  1.00  0.00           H
ATOM    936  HW2 SOL   312       6.114  27.396  15.766  1.00  0.00           H
ATOM    937  OW  SOL   313      36.285  24.646  46.165  1.00  0.00           O
ATOM    938  HW1 SOL   313      36.305  24.860  45.232  1.00  0.00           H
ATOM    939  HW2 SOL   313      36.298  25.495  46.606  1.00  0.00           H
ATOM    940  OW  SOL   314      53.231  61.393  69.078  1.00  0.00           O
ATOM    941  HW1 SOL   314      53.105  60.975  69.930  1.00  0.00           H
ATOM    942  HW2 SOL   314      54.057  61.034  68.755  1.00  0.00           H
ATOM    943  OW  SOL   315      60.021  68.065  61.872  1.00  0.00           O
ATOM    944  HW1 SOL   315      59.747  68.358  62.741  1.00  0.00           H
ATOM    945  HW2 SOL   315      59.542  67.248  61.732  1.00  0.00           H
ATOM    946  OW  SOL   316      39.482  13.295  65.057  1.00  0.00           O
ATOM    947  HW1 SOL   316      38.809  13.101  64.404  1.00  0.00           H
ATOM    948  HW2 SOL   316      39.597  14.244  65.007  1.00  0.00           H
ATOM    949  OW  SOL   317      28.176  66.771  22.143  1.00  0.00           O
ATOM    950  HW1 SOL   317      28.119  67.675  21.834  1.00  0.00           H
ATOM    951  HW2 SOL   317      27.268  66.517  22.311  1.00  0.00           H
ATOM    952  OW  SOL   318       0.740   0.110  19.327  1.00  0.00           O
ATOM    953  HW1 SOL   318       1.181  -0.257  18.561  1.00  0.00           H
ATOM    954  HW2 SOL   318       0.015   0.621  18.966  1.00  0.00           H
ATOM    955  OW  SOL   319      14.623  48.877  19.141  1.00  0.00           O
ATOM    956  HW1 SOL   319      15.304  49.416  18.740  1.00  0.00           H
ATOM    957  HW2 SOL   319      14.561  49.198  20.040  1.00  0.00           H
ATOM    958  OW  SOL   320      56.010  71.953  10.110  1.00  0.00           O
ATOM    959  HW1 SOL   320      55.817  72.853  10.373  1.00  0.00           H
ATOM    960  HW2 SOL   320      56.847  72.012   9.648  1.00  0.00           H
ATOM    961  OW  SOL   321      62.122  10.559   0.252  1.00  0.00           O
ATOM    962  HW1 SOL   321      61.448  10.498  -0.425  1.00  0.00           H
ATOM    963  HW2 SOL   321      61.998   9.775   0.786  1.00  0.00           H
ATOM    964  OW  SOL   322      34.829   6.023  26.401  1.00  0.00           O
ATOM    965  HW1 SOL   322      34.539   5.629  25.578  1.00  0.00           H
ATOM    966  HW2 SOL   322      35.543   6.608  26.148  1.00  0.00           H
ATOM    967  OW  SOL   323      71.593   8.804  27.536  1.00  0.00           O
ATOM    968  HW1 SOL   323      72.090   8.876  26.721  1.00  0.00           H
ATOM    969  HW2 SOL   323      72.099   9.311  28.171  1.00  0.00           H
ATOM    970  OW  SOL   324      40.458  62.204  36.610  1.00  0.00           O
ATOM    971  HW1 SOL   324      40.132  61.306  36.669  1.00  0.00           H
ATOM    972  HW2 SOL   324      40.164  62.510  35.752  1.00  0.00           H
ATOM    973  OW  SOL   325      29.983  30.311  66.264  1.00  0.00           O
ATOM    974  HW1 SOL   325      30.358  29.566  66.734  1.00  0.00           H
ATOM    975  HW2 SOL   325      29.851  29.989  65.372  1.00  0.00           H
ATOM    976  OW  SOL   326      51.156  19.487  17.826  1.00  0.00           O
ATOM    977  HW1 SOL   326      51.139  20.020  18.620  1.00  0.00           H
ATOM    978  HW2 SOL   326      51.973  19.730  17.391  1.00  0.00           H
ATOM    979  OW  SOL   327      20.770  24.572  58.259  1.00  0.00           O
ATOM    980  HW1 SOL   327      21.496  24.829  58.827  1.00  0.00           H
ATOM    981  HW2 SOL   327      20.511  25.382  57.819  1.00  0.00           H
ATOM    982  OW  SOL   328      52.953  41.212  57.937  1.00  0.00           O
ATOM    983  HW1 SOL   328      53.025  41.849  58.648  1.00  0.00           H
ATOM    984  HW2 SOL   328      52.520  40.456  58.334  1.00  0.00           H
ATOM    985  OW  SOL   329       4.966  16.426  19.155  1.00  0.00           O
ATOM    986  HW1 SOL   329       4.548  16.964  18.482  1.00  0.00           H
ATOM    987  HW2 SOL   329       4.923  16.959  19.949  1.00  0.00           H
ATOM    988  OW  SOL   330      65.873  11.124  29.940  1.00  0.00           O
ATOM    989  HW1 SOL   330      65.591  11.321  30.833  1.00  0.00           H
ATOM    990  HW2 SOL   330      65.067  10.891  29.479  1.00  0.00           H
ATOM    991  OW  SOL   331      56.674  45.223  31.293  1.00  0.00           O
ATOM    992  HW1 SOL   331      56.588  44.617  30.557  1.00  0.00           H
ATOM    993  HW2 SOL   331      55.801  45.253  31.683  1.00  0.00           H
ATOM    994  OW  SOL   332      43.141  43.645  49.389  1.00  0.00           O
ATOM    995  HW1 SOL   332      43.556  42.940  48.892  1.00  0.00           H
ATOM    996  HW2 SOL   332      42.426  43.218  49.861  1.00  0.00           H
ATOM    997  OW  SOL   333      26.733  31.256   2.030  1.00  0.00           O
ATOM    998  HW1 SOL   333      27.149  30.394   2.040  1.00  0.00           H
ATOM    999  HW2 SOL   333      26.821  31.555   1.125  1.00  0.00           H
ATOM   1000  OW  SOL   334      70.546  38.728   9.853  1.00  0.00           O
ATOM   1001  HW1 SOL   334      69.665  38.459   9.593  1.00  0.00           H
ATOM   1002  HW2 SOL   334      71.127  38.251   9.260  1.00  0.00           H
ATOM   1003  OW  SOL   335      56.516  70.371  64.425  1.00  0.00           O
ATOM   1004  HW1 SOL   335      55.661  70.690  64.713  1.00  0.00           H
ATOM   1005  HW2 SOL   335      56.800  69.781  65.123  1.00  0.00           H
ATOM   1006  OW  SOL   336      72.226  46.982  18.528  1.00  0.00           O
ATOM   1007  HW1 SOL   336      72.240  46.706  17.612  1.00  0.00           H
ATOM   1008  HW2 SOL   336      71.661  46.344  18.963  1.00  0.00           H
ATOM   1009  OW  SOL   337      18.195  10.601  40.381  1.00  0.00           O
ATOM   1010  HW1 SOL   337      17.903  10.293  41.239  1.00  0.00           H
ATOM   1011  HW2 SOL   337      19.144  10.473  40.390  1.00  0.00           H
ATOM   1012  OW  SOL   338      55.750  15.713  47.098  1.00  0.00           O
ATOM   1013  HW1 SOL   338      54.999  16.051  47.585  1.00  0.00           H
ATOM   1014  HW2 SOL   338      55.365  15.194  46.392  1.00  0.00           H
ATOM   1015  OW  SOL   339      34.302   7.701  71.247  1.00  0.00           O
ATOM   1016  HW1 SOL   339      34.929   8.421  71.314  1.00  0.00           H
ATOM   1017  HW2 SOL   339      33.909   7.804  70.381  1.00  0.00           H
ATOM   1018  OW  SOL   340      58.643  16.729  26.855  1.00  0.00           O
ATOM   1019  HW1 SOL   340      59.118  16.965  27.652  1.00  0.00           H
ATOM   1020  HW2 SOL   340      57.817  16.360  27.169  1.00  0.00           H
ATOM   1021  OW  SOL   341      51.059  71.135  60.766  1.00  0.00           O
ATOM   1022  HW1 SOL   341      51.823  71.180  61.341  1.00  0.00           H
ATOM   1023  HW2 SOL   341      51.419  71.201  59.882  1.00  0.00           H
ATOM   1024  OW  SOL   342      33.169  56.982  69.798  1.00  0.00           O
ATOM   1025  HW1 SOL   342      32.393  56.500  70.083  1.00  0.00           H
ATOM   1026  HW2 SOL   342      33.902  56.514  70.200  1.00  0.00           H
ATOM   1027  OW  SOL   343      46.861  65.849  69.521  1.00  0.00           O
ATOM   1028  HW1 SOL   343      46.096  66.386  69.729  1.00  0.00           H
ATOM   1029  HW2 SOL   343      47.444  65.961  70.271  1.00  0.00           H
ATOM   1030  OW  SOL   344       3.342   3.268  57.377  1.00  0.00           O
ATOM   1031  HW1 SOL   344       2.633   3.287  58.019  1.00  0.00           H
ATOM   1032  HW2 SOL   344       2.898   3.284  56.529  1.00  0.00           H
ATOM   1033  OW  SOL   345      66.882  21.622  62.140  1.00  0.00           O
ATOM   1034  HW1 SOL   345      67.393  22.376  61.847  1.00  0.00           H
ATOM   1035  HW2 SOL   345      66.784  21.079  61.358  1.00  0.00           H
ATOM   1036  OW  SOL   346      46.777   3.974  54.901  1.00  0.00           O
ATOM   1037  HW1 SOL   346      46.170   3.234  54.870  1.00  0.00           H
ATOM   1038  HW2 SOL   346      47.340   3.791  55.653  1.00  0.00           H
ATOM   1039  OW  SOL   347      52.377  26.763  37.728  1.00  0.00           O
ATOM   1040  HW1 SOL   347      53.286  26.848  37.440  1.00  0.00           H
ATOM   1041  HW2 SOL   347      52.392  26.043  38.359  1.00  0.00           H
ATOM   1042  OW  SOL   348      73.206  40.371   9.759  1.00  0.00           O
ATOM   1043  HW1 SOL   348      72.330  40.656  10.018  1.00  0.00           H
ATOM   1044  HW2 SOL   348      73.073  39.506   9.372  1.00  0.00           H
ATOM   1045  OW  SOL   349      66.964  12.165  41.109  1.00  0.00           O
ATOM   1046  HW1 SOL   349      67.277  11.266  41.203  1.00  0.00           H
ATOM   1047  HW2 SOL   349      66.468  12.332  41.910  1.00  0.00           H
ATOM   1048  OW  SOL   350      67.224  56.543  69.242  1.00  0.00           O
ATOM   1049  HW1 SOL   350      67.027  57.471  69.374  1.00  0.00           H
ATOM   1050  HW2 SOL   350      66.672  56.088  69.877  1.00  0.00           H
ATOM   1051  OW  SOL   351      14.182  18.242  58.984  1.00  0.00           O
ATOM   1052  HW1 SOL   351      13.884  18.626  59.809  1.00  0.00           H
ATOM   1053  HW2 SOL   351      13.678  17.433  58.900  1.00  0.00           H
ATOM   1054  OW  SOL   352      45.887  23.260  60.351  1.00  0.00           O
ATOM   1055  HW1 SOL   352      45.352  23.781  60.951  1.00  0.00           H
ATOM   1056  HW2 SOL   352      45.415  23.294  59.519  1.00  0.00           H
ATOM   1057  OW  SOL   353       6.706  15.789  37.878  1.00  0.00           O
ATOM   1058  HW1 SOL   353       5.901  15.389  38.205  1.00  0.00           H
ATOM   1059  HW2 SOL   353       7.403  15.205  38.176  1.00  0.00           H
ATOM   1060  OW  SOL   354      37.247   7.809  25.819  1.00  0.00           O
ATOM   1061  HW1 SOL   354      37.881   8.525  25.843  1.00  0.00           H
ATOM   1062  HW2 SOL   354      37.751   7.053  25.515  1.00  0.00           H
ATOM   1063  OW  SOL   355      34.001  55.949  53.371  1.00  0.00           O
ATOM   1064  HW1 SOL   355      33.237  56.301  53.827  1.00  0.00           H
ATOM   1065  HW2 SOL   355      33.641  55.309  52.758  1.00  0.00           H
ATOM   1066  OW  SOL   356      21.655   4.081  15.014  1.00  0.00           O
ATOM   1067  HW1 SOL   356      22.471   3.638  14.782  1.00  0.00           H
ATOM   1068  HW2 SOL   356      21.551   3.918  15.952  1.00  0.00           H
ATOM   1069  OW  SOL   357      51.663  30.485  41.029  1.00  0.00           O
ATOM   1070  HW1 SOL   357      51.695  31.385  40.706  1.00  0.00           H
ATOM   1071  HW2 SOL   357      51.906  30.552  41.952  1.00  0.00           H
ATOM   1072  OW  SOL   358      24.646  23.057  72.232  1.00  0.00           O
ATOM   1073  HW1 SOL   358      25.404  23.629  72.108  1.00  0.00           H
ATOM   1074  HW2 SOL   358      25.006  22.171  72.200  1.00  0.00           H
ATOM   1075  OW  SOL   359      34.484  57.234  66.262  1.00  0.00           O
ATOM   1076  HW1 SOL   359      35.406  57.482  66.193  1.00  0.00           H
ATOM   1077  HW2 SOL   359      34.492  56.416  66.758  1.00  0.00           H
ATOM   1078  OW  SOL   360      22.880  41.463  15.164  1.00  0.00           O
ATOM   1079  HW1 SOL   360      23.176  40.579  14.943  1.00  0.00           H
ATOM   1080  HW2 SOL   360      22.086  41.328  15.681  1.00  0.00           H
ATOM   1081  OW  SOL   361      64.395  29.346  68.281  1.00  0.00           O
ATOM   1082  HW1 SOL   361      64.946  28.971  68.968  1.00  0.00           H
ATOM   1083  HW2 SOL   361      64.992  29.885  67.762  1.00  0.00           H
ATOM   1084  OW  SOL   362      20.106  34.178  72.209  1.00  0.00           O
ATOM   1085  HW1 SOL   362      20.233  33.274  71.921  1.00  0.00           H
ATOM   1086  HW2 SOL   362      20.976  34.574  72.146  1.00  0.00           H
ATOM   1087  OW  SOL   363      36.290  28.826  41.929  1.00  0.00           O
ATOM   1088  HW1 SOL   363      37.131  28.552  42.293  1.00  0.00           H
ATOM   1089  HW2 SOL   363      35.814  28.008  41.782  1.00  0.00           H
ATOM   1090  OW  SOL   364       0.292  43.262  53.240  1.00  0.00           O
ATOM   1091  HW1 SOL   364       0.635  43.395  52.356  1.00  0.00           H
ATOM   1092  HW2 SOL   364      -0.093  44.105  53.478  1.00  0.00           H
ATOM   1093  OW  SOL   365      25.576   9.595  31.144  1.00  0.00           O
ATOM   1094  HW1 SOL   365      25.480   8.767  30.673  1.00  0.00           H
ATOM   1095  HW2 SOL   365      25.124   9.452  31.976  1.00  0.00           H
ATOM   1096  OW  SOL   366      18.509  12.737  10.831  1.00  0.00           O
ATOM   1097  HW1 SOL   366      18.026  12.632  10.011  1.00  0.00           H
ATOM   1098  HW2 SOL   366      17.832  12.899  11.488  1.00  0.00           H
ATOM   1099  OW  SOL   367      16.934  36.797   0.011  1.00  0.00           O
ATOM   1100  HW1 SOL   367      16.484  37.442   0.557  1.00  0.00           H
ATOM   1101  HW2 SOL   367      16.232  36.354  -0.466  1.00  0.00           H
ATOM   1102  OW  SOL   368      15.696  59.701  73.403  1.00  0.00           O
ATOM   1103  HW1 SOL   368      15.918  59.000  74.016  1.00  0.00           H
ATOM   1104  HW2 SOL   368      16.223  59.515  72.625  1.00  0.00           H
ATOM   1105  OW  SOL   369      49.670  50.064  48.030  1.00  0.00           O
ATOM   1106  HW1 SOL   369      49.824  49.467  47.297  1.00  0.00           H
ATOM   1107  HW2 SOL   369      49.112  49.569  48.629  1.00  0.00           H
ATOM   1108  OW  SOL   370      46.538  38.130  32.142  1.00  0.00           O
ATOM   1109  HW1 SOL   370      46.658  37.448  31.480  1.00  0.00           H
ATOM   1110  HW2 SOL   370      45.590  38.251  32.191  1.00  0.00           H
ATOM   1111  OW  SOL   371      48.249  65.656  64.157  1.00  0.00           O
ATOM   1112  HW1 SOL   371      49.090  65.499  64.586  1.00  0.00           H
ATOM   1113  HW2 SOL   371      47.721  66.102  64.819  1.00  0.00           H
ATOM   1114  OW  SOL   372      46.386  11.832  47.859  1.00  0.00           O
ATOM   1115  HW1 SOL   372      45.708  11.743  48.528  1.00  0.00           H
ATOM   1116  HW2 SOL   372      46.242  12.701  47.485  1.00  0.00           H
ATOM   1117  OW  SOL   373      57.702  29.326  22.904  1.00  0.00           O
ATOM   1118  HW1 SOL   373      58.151  28.481  22.904  1.00  0.00           H
ATOM   1119  HW2 SOL   373      58.316  29.925  22.481  1.00  0.00           H
ATOM   1120  OW  SOL   374      60.795  56.473  57.900  1.00  0.00           O
ATOM   1121  HW1 SOL   374      59.904  56.324  58.216  1.00  0.00           H
ATOM   1122  HW2 SOL   374      61.304  56.650  58.691  1.00  0.00           H
ATOM   1123  OW  SOL   375      55.881  35.763  11.577  1.00  0.00           O
ATOM   1124  HW1 SOL   375      55.079  35.819  11.057  1.00  0.00           H
ATOM   1125  HW2 SOL   375      55.745  35.006  12.147  1.00  0.00           H
ATOM   1126  OW  SOL   376      12.431  57.238  36.702  1.00  0.00           O
ATOM   1127  HW1 SOL   376      12.040  57.950  37.208  1.00  0.00           H
ATOM   1128  HW2 SOL   376      11.748  56.569  36.662  1.00  0.00           H
ATOM   1129  OW  SOL   377      59.116  38.841   2.287  1.00  0.00           O
ATOM   1130  HW1 SOL   377      58.881  38.300   1.533  1.00  0.00           H
ATOM   1131  HW2 SOL   377      58.722  38.394   3.035  1.00  0.00           H
ATOM   1132  OW  SOL   378      70.872  69.557  62.493  1.00  0.00           O
ATOM   1133  HW1 SOL   378      71.345  69.396  63.310  1.00  0.00           H
ATOM   1134  HW2 SOL   378      70.208  68.868  62.460  1.00  0.00           H
ATOM   1135  OW  SOL   379      27.810  69.406  12.880  1.00  0.00           O
ATOM   1136  HW1 SOL   379      28.337  70.179  12.676  1.00  0.00           H
ATOM   1137  HW2 SOL   379      27.182  69.347  12.160  1.00  0.00           H
ATOM   1138  OW  SOL   380      33.154  42.791  47.710  1.00  0.00           O
ATOM   1139  HW1 SOL   380      33.498  43.129  46.884  1.00  0.00           H
ATOM   1140  HW2 SOL   380      33.171  41.839  47.606  1.00  0.00           H
ATOM   1141  OW  SOL   381      69.224  55.834   7.260  1.00  0.00           O
ATOM   1142  HW1 SOL   381      69.040  54.996   7.686  1.00  0.00           H
ATOM   1143  HW2 SOL   381      70.166  55.959   7.375  1.00  0.00           H
ATOM   1144  OW  SOL   382      53.923   7.197  65.736  1.00  0.00           O
ATOM   1145  HW1 SOL   382      54.450   7.188  66.535  1.00  0.00           H
ATOM   1146  HW2 SOL   382      53.224   6.565  65.902  1.00  0.00           H
ATOM   1147  OW  SOL   383      72.462  27.952  14.822  1.00  0.00           O
ATOM   1148  HW1 SOL   383      72.718  28.845  15.055  1.00  0.00           H
ATOM   1149  HW2 SOL   383      72.625  27.441  15.615  1.00  0.00           H
ATOM   1150  OW  SOL   384      28.957  36.672  65.094  1.00  0.00           O
ATOM   1151  HW1 SOL   384      28.993  36.246  65.950  1.00  0.00           H
ATOM   1152  HW2 SOL   384      28.341  37.395  65.211  1.00  0.00           H
ATOM   1153  OW  SOL   385      60.287  47.769  44.785  1.00  0.00           O
ATOM   1154  HW1 SOL   385      59.630  47.315  45.312  1.00  0.00           H
ATOM   1155  HW2 SOL   385      60.517  47.143  44.098  1.00  0.00           H
ATOM   1156  OW  SOL   386      56.273  49.805  15.139  1.00  0.00           O
ATOM   1157  HW1 SOL   386      56.540  50.719  15.039  1.00  0.00           H
ATOM   1158  HW2 SOL   386      57.094  49.312  15.126  1.00  0.00           H
ATOM   1159  OW  SOL   387       8.132  30.866  48.918  1.00  0.00           O
ATOM   1160  HW1 SOL   387       7.304  30.762  48.449  1.00  0.00           H
ATOM   1161  HW2 SOL   387       8.793  30.922  48.229  1.00  0.00           H
ATOM   1162  OW  SOL   388      23.851  46.167  59.946  1.00  0.00           O
ATOM   1163  HW1 SOL   388      23.331  45.851  60.685  1.00  0.00           H
ATOM   1164  HW2 SOL   388      23.459  45.747  59.180  1.00  0.00           H
ATOM   1165  OW  SOL   389      11.207  39.084  51.861  1.00  0.00           O
ATOM   1166  HW1 SOL   389      11.981  39.580  51.593  1.00  0.00           H
ATOM   1167  HW2 SOL   389      11.090  39.304  52.785  1.00  0.00           H
ATOM   1168  OW  SOL   390      70.932  35.136  36.573  1.00  0.00           O
ATOM   1169  HW1 SOL   390      70.303  34.532  36.968  1.00  0.00           H
ATOM   1170  HW2 SOL   390      71.502  34.577  36.045  1.00  0.00           H
ATOM   1171  OW  SOL   391      63.248  45.709  58.012  1.00  0.00           O
ATOM   1172  HW1 SOL   391      62.379  46.109  58.011  1.00  0.00           H
ATOM   1173  HW2 SOL   391      63.478  45.629  57.087  1.00  0.00           H
ATOM   1174  OW  SOL   392      37.582  46.976  69.145  1.00  0.00           O
ATOM   1175  HW1 SOL   392      37.953  47.706  68.649  1.00  0.00           H
ATOM   1176  HW2 SOL   392      38.258  46.299  69.116  1.00  0.00           H
ATOM   1177  OW  SOL   393      53.759   0.514  58.437  1.00  0.00           O
ATOM   1178  HW1 SOL   393      53.582   1.384  58.795  1.00  0.00           H
ATOM   1179  HW2 SOL   393      54.314   0.093  59.094  1.00  0.00           H
ATOM   1180  OW  SOL   394      58.137  42.676  71.366  1.00  0.00           O
ATOM   1181  HW1 SOL   394      59.053  42.937  71.466  1.00  0.00           H
ATOM   1182  HW2 SOL   394      58.152  41.721  71.428  1.00  0.00           H
ATOM   1183  OW  SOL   395      49.682  68.570  62.246  1.00  0.00           O
ATOM   1184  HW1 SOL   395      49.264  68.059  62.939  1.00  0.00           H
ATOM   1185  HW2 SOL   395      49.000  69.170  61.945  1.00  0.00           H
ATOM   1186  OW  SOL   396      46.816  37.532  52.408  1.00  0.00           O
ATOM   1187  HW1 SOL   396      47.009  36.785  52.975  1.00  0.00           H
ATOM   1188  HW2 SOL   396      46.893  38.295  52.981  1.00  0.00           H
ATOM   1189  OW  SOL   397      25.098  41.860  29.602  1.00  0.00           O
ATOM   1190  HW1 SOL   397      25.415  40.980  29.803  1.00  0.00           H
ATOM   1191  HW2 SOL   397      25.639  42.439  30.140  1.00  0.00           H
ATOM   1192  OW  SOL   398      47.216  42.311  16.097  1.00  0.00           O
ATOM   1193  HW1 SOL   398      47.874  42.023  15.464  1.00  0.00           H
ATOM   1194  HW2 SOL   398      47.602  42.114  16.950  1.00  0.00           H
ATOM   1195  OW  SOL   399      31.202  64.260  28.094  1.00  0.00           O
ATOM   1196  HW1 SOL   399      32.103  63.936  28.125  1.00  0.00           H
ATOM   1197  HW2 SOL   399      30.855  64.088  28.969  1.00  0.00           H
ATOM   1198  OW  SOL   400      65.014  14.779  11.132  1.00  0.00           O
ATOM   1199  HW1 SOL   400      64.965  13.867  11.417  1.00  0.00           H
ATOM   1200  HW2 SOL   400      64.244  15.194  11.522  1.00  0.00           H
ATOM   1201  OW  SOL   401      27.679  38.478  28.739  1.00  0.00           O
ATOM   1202  HW1 SOL   401      27.363  38.352  27.844  1.00  0.00           H
ATOM   1203  HW2 SOL   401      27.681  39.428  28.861  1.00  0.00           H
ATOM   1204  OW  SOL   402      44.363   9.621  23.291  1.00  0.00           O
ATOM   1205  HW1 SOL   402      43.898  10.118  22.618  1.00  0.00           H
ATOM   1206  HW2 SOL   402      45.241  10.002  23.307  1.00  0.00           H
ATOM   1207  OW  SOL   403      27.470  12.677  49.350  1.00  0.00           O
ATOM   1208  HW1 SOL   403      27.537  13.584  49.648  1.00  0.00           H
ATOM   1209  HW2 SOL   403      27.304  12.174  50.148  1.00  0.00           H
ATOM   1210  OW  SOL   404      34.874  59.759  31.134  1.00  0.00           O
ATOM   1211  HW1 SOL   404      34.080  59.585  31.640  1.00  0.00           H
ATOM   1212  HW2 SOL   404      34.562  59.909  30.242  1.00  0.00           H
ATOM   1213  OW  SOL   405      22.559   0.866  23.236  1.00  0.00           O
ATOM   1214  HW1 SOL   405      23.512   0.827  23.310  1.00  0.00           H
ATOM   1215  HW2 SOL   405      22.248   0.868  24.142  1.00  0.00           H
ATOM   1216  OW  SOL   406      63.437  52.186   4.440  1.00  0.00           O
ATOM   1217  HW1 SOL   406      63.630  52.804   3.735  1.00  0.00           H
ATOM   1218  HW2 SOL   406      63.173  51.383   3.990  1.00  0.00           H
ATOM   1219  OW  SOL   407      39.942  47.657  54.760  1.00  0.00           O
ATOM   1220  HW1 SOL   407      40.576  47.410  55.433  1.00  0.00           H
ATOM   1221  HW2 SOL   407      40.170  47.115  54.005  1.00  0.00           H
ATOM   1222  OW  SOL   408      18.369  33.718  14.173  1.00  0.00           O
ATOM   1223  HW1 SOL   408      18.986  33.405  13.512  1.00  0.00           H
ATOM   1224  HW2 SOL   408      18.877  33.741  14.984  1.00  0.00           H
ATOM   1225  OW  SOL   409      73.555  61.290  31.997  1.00  0.00           O
ATOM   1226  HW1 SOL   409      74.053  60.613  31.539  1.00  0.00           H
ATOM   1227  HW2 SOL   409      73.249  60.863  32.797  1.00  0.00           H
ATOM   1228  OW  SOL   410      49.159  28.920  37.631  1.00  0.00           O
ATOM   1229  HW1 SOL   410      49.511  28.784  38.511  1.00  0.00           H
ATOM   1230  HW2 SOL   410      48.766  29.793  37.663  1.00  0.00           H
ATOM   1231  OW  SOL   411      58.729  17.424  13.689  1.00  0.00           O
ATOM   1232  HW1 SOL   411      57.992  17.076  14.190  1.00  0.00           H
ATOM   1233  HW2 SOL   411      59.461  17.422  14.306  1.00  0.00           H
ATOM   1234  OW  SOL   412       8.442  14.297  72.334  1.00  0.00           O
ATOM   1235  HW1 SOL   412       8.880  15.116  72.563  1.00  0.00           H
ATOM   1236  HW2 SOL   412       9.122  13.628  72.425  1.00  0.00           H
ATOM   1237  OW  SOL   413      51.459   0.206  70.764  1.00  0.00           O
ATOM   1238  HW1 SOL   413      51.813  -0.189  69.967  1.00  0.00           H
ATOM   1239  HW2 SOL   413      50.778  -0.402  71.052  1.00  0.00           H
ATOM   1240  OW  SOL   414      73.021  38.858  67.106  1.00  0.00           O
ATOM   1241  HW1 SOL   414      73.415  38.379  66.377  1.00  0.00           H
ATOM   1242  HW2 SOL   414      72.829  38.185  67.759  1.00  0.00           H
ATOM   1243  OW  SOL   415      52.879   9.762  58.954  1.00  0.00           O
ATOM   1244  HW1 SOL   415      53.051  10.290  59.734  1.00  0.00           H
ATOM   1245  HW2 SOL   415      52.087  10.144  58.575  1.00  0.00           H
ATOM   1246  OW  SOL   416      59.317  53.831  47.892  1.00  0.00           O
ATOM   1247  HW1 SOL   416      58.914  52.969  47.988  1.00  0.00           H
ATOM   1248  HW2 SOL   416      59.901  53.909  48.647  1.00  0.00           H
ATOM   1249  OW  SOL   417      58.173  29.593  60.108  1.00  0.00           O
ATOM   1250  HW1 SOL   417      58.916  30.184  59.983  1.00  0.00           H
ATOM   1251  HW2 SOL   417      58.094  29.503  61.057  1.00  0.00           H
ATOM   1252  OW  SOL   418      23.896  35.201  21.041  1.00  0.00           O
ATOM   1253  HW1 SOL   418      24.244  35.895  20.481  1.00  0.00           H
ATOM   1254  HW2 SOL   418      23.680  34.491  20.436  1.00  0.00           H
ATOM   1255  OW  SOL   419      59.416  51.452  10.189  1.00  0.00           O
ATOM   1256  HW1 SOL   419      58.992  50.594  10.188  1.00  0.00           H
ATOM   1257  HW2 SOL   419      60.353  51.256  10.153  1.00  0.00           H
ATOM   1258  OW  SOL   420       6.960  26.018   9.519  1.00  0.00           O
ATOM   1259  HW1 SOL   420       6.508  26.839   9.324  1.00  0.00           H
ATOM   1260  HW2 SOL   420       6.565  25.715  10.337  1.00  0.00           H
ATOM   1261  OW  SOL   421      25.361  17.536  61.448  1.00  0.00           O
ATOM   1262  HW1 SOL   421      25.634  16.818  60.876  1.00  0.00           H
ATOM   1263  HW2 SOL   421      25.954  18.255  61.231  1.00  0.00           H
ATOM   1264  OW  SOL   422      56.995  55.207  42.194  1.00  0.00           O
ATOM   1265  HW1 SOL   422      57.436  54.359  42.240  1.00  0.00           H
ATOM   1266  HW2 SOL   422      56.062  54.994  42.214  1.00  0.00           H
ATOM   1267  OW  SOL   423      55.804  37.750  43.694  1.00  0.00           O
ATOM   1268  HW1 SOL   423      55.062  38.347  43.792  1.00  0.00           H
ATOM   1269  HW2 SOL   423      56.475  38.271  43.254  1.00  0.00           H
ATOM   1270  OW  SOL   424       4.978  37.281  13.956  1.00  0.00           O
ATOM   1271  HW1 SOL   424       4.248  37.707  14.406  1.00  0.00           H
ATOM   1272  HW2 SOL   424       5.246  37.910  13.286  1.00  0.00           H
ATOM   1273  OW  SOL   425       2.559  32.296  45.454  1.00  0.00           O
ATOM   1274  HW1 SOL   425       2.916  31.423  45.618  1.00  0.00           H
ATOM   1275  HW2 SOL   425       1.932  32.170  44.742  1.00  0.00           H
ATOM   1276  OW  SOL   426      60.012  72.317  58.572  1.00  0.00           O
ATOM   1277  HW1 SOL   426      60.225  71.586  59.151  1.00  0.00           H
ATOM   1278  HW2 SOL   426      60.438  73.074  58.974  1.00  0.00           H
ATOM   1279  OW  SOL   427       8.087  41.628  49.017  1.00  0.00           O
ATOM   1280  HW1 SOL   427       8.120  40.878  49.611  1.00  0.00           H
ATOM   1281  HW2 SOL   427       8.956  41.658  48.618  1.00  0.00           H
ATOM   1282  OW  SOL   428      37.634  71.335  29.875  1.00  0.00           O
ATOM   1283  HW1 SOL   428      36.747  71.015  30.040  1.00  0.00           H
ATOM   1284  HW2 SOL   428      37.645  72.215  30.253  1.00  0.00           H
ATOM   1285  OW  SOL   429      18.818  61.410  30.823  1.00  0.00           O
ATOM   1286  HW1 SOL   429      18.853  60.657  30.233  1.00  0.00           H
ATOM   1287  HW2 SOL   429      19.322  62.090  30.375  1.00  0.00           H
ATOM   1288  OW  SOL   430       4.786  49.602  29.515  1.00  0.00           O
ATOM   1289  HW1 SOL   430       5.343  50.264  29.106  1.00  0.00           H
ATOM   1290  HW2 SOL   430       4.535  49.985  30.356  1.00  0.00           H
ATOM   1291  OW  SOL   431      55.837  15.510  66.058  1.00  0.00           O
ATOM   1292  HW1 SOL   431      56.334  15.797  66.824  1.00  0.00           H
ATOM   1293  HW2 SOL   431      55.938  16.221  65.426  1.00  0.00           H
ATOM   1294  OW  SOL   432      52.998  24.212   3.157  1.00  0.00           O
ATOM   1295  HW1 SOL   432      53.626  23.703   3.669  1.00  0.00           H
ATOM   1296  HW2 SOL   432      53.212  24.011   2.246  1.00  0.00           H
ATOM   1297  OW  SOL   433      13.193  23.449  27.595  1.00  0.00           O
ATOM   1298  HW1 SOL   433      13.777  23.518  26.840  1.00  0.00           H
ATOM   1299  HW2 SOL   433      13.736  23.701  28.342  1.00  0.00           H
ATOM   1300  OW  SOL   434      63.127  28.562  12.402  1.00  0.00           O
ATOM   1301  HW1 SOL   434      63.541  28.364  13.242  1.00  0.00           H
ATOM   1302  HW2 SOL   434      63.685  28.134  11.753  1.00  0.00           H
ATOM   1303  OW  SOL   435      72.040  46.557  49.904  1.00  0.00           O
ATOM   1304  HW1 SOL   435      72.943  46.379  49.643  1.00  0.00           H
ATOM   1305  HW2 SOL   435      71.961  46.167  50.775  1.00  0.00           H
ATOM   1306  OW  SOL   436      39.606  46.108  26.764  1.00  0.00           O
ATOM   1307  HW1 SOL   436      38.818  45.569  26.691  1.00  0.00           H
ATOM   1308  HW2 SOL   436      40.075  45.747  27.517  1.00  0.00           H
ATOM   1309  OW  SOL   437      25.812  62.688  67.607  1.00  0.00           O
ATOM   1310  HW1 SOL   437      26.658  62.813  68.037  1.00  0.00           H
ATOM   1311  HW2 SOL   437      25.954  62.983  66.708  1.00  0.00           H
ATOM   1312  OW  SOL   438      43.873  41.997  52.569  1.00  0.00           O
ATOM   1313  HW1 SOL   438      44.181  42.889  52.409  1.00  0.00           H
ATOM   1314  HW2 SOL   438      42.953  42.101  52.814  1.00  0.00           H
ATOM   1315  OW  SOL   439      64.852  22.090  18.279  1.00  0.00           O
ATOM   1316  HW1 SOL   439      64.790  21.468  19.004  1.00  0.00           H
ATOM   1317  HW2 SOL   439      63.951  22.195  17.975  1.00  0.00           H
ATOM   1318  OW  SOL   440      66.505   3.047  72.342  1.00  0.00           O
ATOM   1319  HW1 SOL   440      66.095   3.775  72.808  1.00  0.00           H
ATOM   1320  HW2 SOL   440      66.776   3.420  71.503  1.00  0.00           H
ATOM   1321  OW  SOL   441      63.723  31.585  46.304  1.00  0.00           O
ATOM   1322  HW1 SOL   441      63.442  31.957  47.141  1.00  0.00           H
ATOM   1323  HW2 SOL   441      64.209  30.796  46.544  1.00  0.00           H
ATOM   1324  OW  SOL   442      44.344   1.360  71.854  1.00  0.00           O
ATOM   1325  HW1 SOL   442      43.928   1.894  71.177  1.00  0.00           H
ATOM   1326  HW2 SOL   442      44.254   1.875  72.655  1.00  0.00           H
ATOM   1327  OW  SOL   443      72.416  69.050  64.486  1.00  0.00           O
ATOM   1328  HW1 SOL   443      72.701  69.932  64.246  1.00  0.00           H
ATOM   1329  HW2 SOL   443      72.618  68.979  65.419  1.00  0.00           H
ATOM   1330  OW  SOL   444      62.306  67.480  18.253  1.00  0.00           O
ATOM   1331  HW1 SOL   444      63.084  66.923  18.270  1.00  0.00           H
ATOM   1332  HW2 SOL   444      62.487  68.164  18.898  1.00  0.00           H
ATOM   1333  OW  SOL   445      13.356  49.701   5.510  1.00  0.00           O
ATOM   1334  HW1 SOL   445      13.142  50.474   4.988  1.00  0.00           H
ATOM   1335  HW2 SOL   445      14.279  49.813   5.738  1.00  0.00           H
ATOM   1336  OW  SOL   446      73.391  51.071  68.467  1.00  0.00           O
ATOM   1337  HW1 SOL   446      73.217  51.758  69.111  1.00  0.00           H
ATOM   1338  HW2 SOL   446      74.308  51.197  68.223  1.00  0.00           H
ATOM   1339  OW  SOL   447      16.331  38.950  33.649  1.00  0.00           O
ATOM   1340  HW1 SOL   447      17.243  39.130  33.424  1.00  0.00           H
ATOM   1341  HW2 SOL   447      16.293  38.000  33.757  1.00  0.00           H
ATOM   1342  OW  SOL   448      28.585   7.439  10.903  1.00  0.00           O
ATOM   1343  HW1 SOL   448      29.423   7.280  10.470  1.00  0.00           H
ATOM   1344  HW2 SOL   448      28.791   8.054  11.606  1.00  0.00           H
ATOM   1345  OW  SOL   449      14.673  46.944   4.588  1.00  0.00           O
ATOM   1346  HW1 SOL   449      14.017  47.330   4.007  1.00  0.00           H
ATOM   1347  HW2 SOL   449      14.355  47.138   5.470  1.00  0.00           H
ATOM   1348  OW  SOL   450      24.982  54.400  62.867  1.00  0.00           O
ATOM   1349  HW1 SOL   450      24.599  53.578  62.561  1.00  0.00           H
ATOM   1350  HW2 SOL   450      24.303  55.056  62.709  1.00  0.00           H
ATOM   1351  OW  SOL   451      71.723  15.606  33.849  1.00  0.00           O
ATOM   1352  HW1 SOL   451      72.023  15.418  32.959  1.00  0.00           H
ATOM   1353  HW2 SOL   451      71.153  14.869  34.070  1.00  0.00           H
ATOM   1354  OW  SOL   452      71.582  28.826  52.422  1.00  0.00           O
ATOM   1355  HW1 SOL   452      72.227  28.851  51.715  1.00  0.00           H
ATOM   1356  HW2 SOL   452      71.983  29.329  53.131  1.00  0.00           H
ATOM   1357  OW  SOL   453       4.512  50.083  26.348  1.00  0.00           O
ATOM   1358  HW1 SOL   453       5.369  49.758  26.626  1.00  0.00           H
ATOM   1359  HW2 SOL   453       3.914  49.354  26.511  1.00  0.00           H
ATOM   1360  OW  SOL   454      56.526  33.399  28.973  1.00  0.00           O
ATOM   1361  HW1 SOL   454      55.936  32.862  29.502  1.00  0.00           H
ATOM   1362  HW2 SOL   454      56.960  33.973  29.604  1.00  0.00           H
ATOM   1363  OW  SOL   455      18.670   3.454  18.815  1.00  0.00           O
ATOM   1364  HW1 SOL   455      19.554   3.122  18.661  1.00  0.00           H
ATOM   1365  HW2 SOL   455      18.130   2.668  18.899  1.00  0.00           H
ATOM   1366  OW  SOL   456      64.914  62.735  28.591  1.00  0.00           O
ATOM   1367  HW1 SOL   456      63.984  62.519  28.666  1.00  0.00           H
ATOM   1368  HW2 SOL   456      65.158  62.444  27.713  1.00  0.00           H
ATOM   1369  OW  SOL   457      18.934  36.050  30.120  1.00  0.00           O
ATOM   1370  HW1 SOL   457      18.181  35.516  30.372  1.00  0.00           H
ATOM   1371  HW2 SOL   457      18.709  36.389  29.253  1.00  0.00           H
ATOM   1372  OW  SOL   458      15.933  11.847  24.239  1.00  0.00           O
ATOM   1373  HW1 SOL   458      16.695  12.314  24.583  1.00  0.00           H
ATOM   1374  HW2 SOL   458      15.723  12.298  23.422  1.00  0.00           H
ATOM   1375  OW  SOL   459      18.187  13.112  51.376  1.00  0.00           O
ATOM   1376  HW1 SOL   459      17.488  13.708  51.647  1.00  0.00           H
ATOM   1377  HW2 SOL   459      18.158  13.129  50.419  1.00  0.00           H
ATOM   1378  OW  SOL   460      59.912   8.429   1.519  1.00  0.00           O
ATOM   1379  HW1 SOL   460      60.228   7.834   2.199  1.00  0.00           H
ATOM   1380  HW2 SOL   460      59.526   7.854   0.858  1.00  0.00           H
ATOM   1381  OW  SOL   461      16.456  13.935  13.093  1.00  0.00           O
ATOM   1382  HW1 SOL   461      15.511  13.802  13.020  1.00  0.00           H
ATOM   1383  HW2 SOL   461      16.556  14.880  13.207  1.00  0.00           H
ATOM   1384  OW  SOL   462      50.050  11.011  35.801  1.00  0.00           O
ATOM   1385  HW1 SOL   462      49.504  11.563  36.361  1.00  0.00           H
ATOM   1386  HW2 SOL   462      50.744  10.695  36.380  1.00  0.00           H
ATOM   1387  OW  SOL   463      42.389  10.821  43.061  1.00  0.00           O
ATOM   1388  HW1 SOL   463      42.591  10.172  42.387  1.00  0.00           H
ATOM   1389  HW2 SOL   463      41.607  10.481  43.495  1.00  0.00           H
ATOM   1390  OW  SOL   464       8.936  22.919  20.863  1.00  0.00           O
ATOM   1391  HW1 SOL   464       8.337  23.660  20.954  1.00  0.00           H
ATOM   1392  HW2 SOL   464       8.884  22.463  21.703  1.00  0.00           H
ATOM   1393  OW  SOL   465      35.362  50.601  26.943  1.00  0.00           O
ATOM   1394  HW1 SOL   465      34.858  49.792  27.030  1.00  0.00           H
ATOM   1395  HW2 SOL   465      35.003  51.180  27.616  1.00  0.00           H
ATOM   1396  OW  SOL   466      40.586  26.763  12.246  1.00  0.00           O
ATOM   1397  HW1 SOL   466      40.392  27.622  11.870  1.00  0.00           H
ATOM   1398  HW2 SOL   466      41.520  26.796  12.452  1.00  0.00           H
ATOM   1399  OW  SOL   467       2.545  34.226  22.539  1.00  0.00           O
ATOM   1400  HW1 SOL   467       2.442  35.177  22.565  1.00  0.00           H
ATOM   1401  HW2 SOL   467       2.251  33.929  23.400  1.00  0.00           H
ATOM   1402  OW  SOL   468      21.257  20.606  56.213  1.00  0.00           O
ATOM   1403  HW1 SOL   468      20.579  19.956  56.029  1.00  0.00           H
ATOM   1404  HW2 SOL   468      22.067  20.098  56.268  1.00  0.00           H
ATOM   1405  OW  SOL   469      38.918  18.498   0.813  1.00  0.00           O
ATOM   1406  HW1 SOL   469      38.263  17.896   1.167  1.00  0.00           H
ATOM   1407  HW2 SOL   469      39.125  19.083   1.541  1.00  0.00           H
ATOM   1408  OW  SOL   470      18.355  57.224   9.970  1.00  0.00           O
ATOM   1409  HW1 SOL   470      17.622  56.934   9.427  1.00  0.00           H
ATOM   1410  HW2 SOL   470      18.464  58.149   9.750  1.00  0.00           H
ATOM   1411  OW  SOL   471      32.236  42.227   2.238  1.00  0.00           O
ATOM   1412  HW1 SOL   471      32.382  42.793   2.996  1.00  0.00           H
ATOM   1413  HW2 SOL   471      33.113  41.954   1.969  1.00  0.00           H
ATOM   1414  OW  SOL   472      10.914  69.406  22.673  1.00  0.00           O
ATOM   1415  HW1 SOL   472      11.685  69.046  23.112  1.00  0.00           H
ATOM   1416  HW2 SOL   472      10.775  70.255  23.091  1.00  0.00           H
ATOM   1417  OW  SOL   473       2.821  24.637  40.113  1.00  0.00           O
ATOM   1418  HW1 SOL   473       2.701  25.200  39.348  1.00  0.00           H
ATOM   1419  HW2 SOL   473       3.683  24.240  39.985  1.00  0.00           H
ATOM   1420  OW  SOL   474      62.544  41.931  68.159  1.00  0.00           O
ATOM   1421  HW1 SOL   474      61.845  42.568  68.013  1.00  0.00           H
ATOM   1422  HW2 SOL   474      63.003  42.252  68.935  1.00  0.00           H
ATOM   1423  OW  SOL   475      33.676  29.380  14.482  1.00  0.00           O
ATOM   1424  HW1 SOL   475      33.492  29.852  13.670  1.00  0.00           H
ATOM   1425  HW2 SOL   475      34.193  28.622  14.208  1.00  0.00           H
ATOM   1426  OW  SOL   476      73.247  55.596  22.023  1.00  0.00           O
ATOM   1427  HW1 SOL   476      73.449  55.623  21.088  1.00  0.00           H
ATOM   1428  HW2 SOL   476      73.369  54.679  22.268  1.00  0.00           H
ATOM   1429  OW  SOL   477      17.336  33.981  35.170  1.00  0.00           O
ATOM   1430  HW1 SOL   477      17.102  33.846  34.252  1.00  0.00           H
ATOM   1431  HW2 SOL   477      17.357  34.932  35.276  1.00  0.00           H
ATOM   1432  OW  SOL   478      11.912  61.086  21.328  1.00  0.00           O
ATOM   1433  HW1 SOL   478      12.239  60.919  20.444  1.00  0.00           H
ATOM   1434  HW2 SOL   478      11.421  60.296  21.556  1.00  0.00           H
ATOM   1435  OW  SOL   479      69.629   3.128   8.649  1.00  0.00           O
ATOM   1436  HW1 SOL   479      69.749   3.745   7.927  1.00  0.00           H
ATOM   1437  HW2 SOL   479      70.514   2.831   8.860  1.00  0.00           H
ATOM   1438  OW  SOL   480      31.019  34.663  64.195  1.00  0.00           O
ATOM   1439  HW1 SOL   480      30.158  35.025  64.404  1.00  0.00           H
ATOM   1440  HW2 SOL   480      31.075  34.711  63.241  1.00  0.00           H
ATOM   1441  OW  SOL   481      69.771  29.650  68.275  1.00  0.00           O
ATOM   1442  HW1 SOL   481      70.435  28.964  68.202  1.00  0.00           H
ATOM   1443  HW2 SOL   481      69.507  29.631  69.195  1.00  0.00           H
ATOM   1444  OW  SOL   482      25.372  22.019  34.193  1.00  0.00           O
ATOM   1445  HW1 SOL   482      25.349  22.285  33.274  1.00  0.00           H
ATOM   1446  HW2 SOL   482      25.051  22.783  34.672  1.00  0.00           H
ATOM   1447  OW  SOL   483      50.569  53.157  36.730  1.00  0.00           O
ATOM   1448  HW1 SOL   483      50.571  52.452  37.378  1.00  0.00           H
ATOM   1449  HW2 SOL   483      49.770  53.650  36.915  1.00  0.00           H
ATOM   1450  OW  SOL   484       9.502  15.411  66.302  1.00  0.00           O
ATOM   1451  HW1 SOL   484       9.837  14.516  66.368  1.00  0.00           H
ATOM   1452  HW2 SOL   484      10.197  15.894  65.855  1.00  0.00           H
ATOM   1453  OW  SOL   485      68.613  37.224   8.158  1.00  0.00           O
ATOM   1454  HW1 SOL   485      67.811  36.784   8.440  1.00  0.00           H
ATOM   1455  HW2 SOL   485      69.227  36.512   7.978  1.00  0.00           H
ATOM   1456  OW  SOL   486      45.387  52.494  72.840  1.00  0.00           O
ATOM   1457  HW1 SOL   486      45.063  53.394  72.864  1.00  0.00           H
ATOM   1458  HW2 SOL   486      46.331  52.574  72.979  1.00  0.00           H
ATOM   1459  OW  SOL   487      10.816  12.669   9.125  1.00  0.00           O
ATOM   1460  HW1 SOL   487      11.238  13.468   8.811  1.00  0.00           H
ATOM   1461  HW2 SOL   487      11.445  12.290   9.739  1.00  0.00           H
ATOM   1462  OW  SOL   488      38.406  25.009  67.200  1.00  0.00           O
ATOM   1463  HW1 SOL   488      38.513  24.463  67.979  1.00  0.00           H
ATOM   1464  HW2 SOL   488      37.564  24.740  66.833  1.00  0.00           H
ATOM   1465  OW  SOL   489      43.860  28.481  70.805  1.00  0.00           O
ATOM   1466  HW1 SOL   489      44.478  28.447  71.535  1.00  0.00           H
ATOM   1467  HW2 SOL   489      43.291  29.224  71.007  1.00  0.00           H
ATOM   1468  OW  SOL   490      40.382  73.771  43.574  1.00  0.00           O
ATOM   1469  HW1 SOL   490      40.037  73.237  42.859  1.00  0.00           H
ATOM   1470  HW2 SOL   490      40.091  73.325  44.369  1.00  0.00           H
ATOM   1471  OW  SOL   491       1.491  24.176  31.498  1.00  0.00           O
ATOM   1472  HW1 SOL   491       1.954  23.378  31.241  1.00  0.00           H
ATOM   1473  HW2 SOL   491       2.049  24.573  32.166  1.00  0.00           H
ATOM   1474  OW  SOL   492      42.169  70.697  26.786  1.00  0.00           O
ATOM   1475  HW1 SOL   492      42.507  69.837  27.035  1.00  0.00           H
ATOM   1476  HW2 SOL   492      41.768  70.558  25.928  1.00  0.00           H
ATOM   1477  OW  SOL   493      22.028  34.123  54.750  1.00  0.00           O
ATOM   1478  HW1 SOL   493      22.461  33.614  54.065  1.00  0.00           H
ATOM   1479  HW2 SOL   493      22.278  33.690  55.566  1.00  0.00           H
ATOM   1480  OW  SOL   494      63.844  38.500  18.582  1.00  0.00           O
ATOM   1481  HW1 SOL   494      64.469  38.411  17.863  1.00  0.00           H
ATOM   1482  HW2 SOL   494      64.277  38.086  19.329  1.00  0.00           H
ATOM   1483  OW  SOL   495      49.000  12.870  23.509  1.00  0.00           O
ATOM   1484  HW1 SOL   495      48.841  12.061  23.021  1.00  0.00           H
ATOM   1485  HW2 SOL   495      48.853  12.631  24.424  1.00  0.00           H
ATOM   1486  OW  SOL   496      25.109  23.604   6.439  1.00  0.00           O
ATOM   1487  HW1 SOL   496      25.441  23.574   5.542  1.00  0.00           H
ATOM   1488  HW2 SOL   496      24.170  23.763   6.342  1.00  0.00           H
ATOM   1489  OW  SOL   497      38.309  19.432   4.070  1.00  0.00           O
ATOM   1490  HW1 SOL   497      39.251  19.403   3.904  1.00  0.00           H
ATOM   1491  HW2 SOL   497      38.206  19.047   4.940  1.00  0.00           H
ATOM   1492  OW  SOL   498      62.447  38.992  54.319  1.00  0.00           O
ATOM   1493  HW1 SOL   498      63.121  39.471  53.837  1.00  0.00           H
ATOM   1494  HW2 SOL   498      61.808  38.742  53.652  1.00  0.00           H
ATOM   1495  OW  SOL   499       5.228  32.498  31.083  1.00  0.00           O
ATOM   1496  HW1 SOL   499       5.737  32.345  30.287  1.00  0.00           H
ATOM   1497  HW2 SOL   499       5.680  31.990  31.758  1.00  0.00           H
ATOM   1498  OW  SOL   500      40.744  36.469  12.646  1.00  0.00           O
ATOM   1499  HW1 SOL   500      41.340  36.941  12.064  1.00  0.00           H
ATOM   1500  HW2 SOL   500      40.353  35.793  12.092  1.00  0.00           H
ATOM   1501  OW  SOL   501      45.026  50.604  22.366  1.00  0.00           O
ATOM   1502  HW1 SOL   501      45.638  49.891  22.553  1.00  0.00           H
ATOM   1503  HW2 SOL   501      44.168  50.253  22.605  1.00  0.00           H
ATOM   1504  OW  SOL   502      22.953  40.083  26.395  1.00  0.00           O
ATOM   1505  HW1 SOL   502      22.727  39.615  27.199  1.00  0.00           H
ATOM   1506  HW2 SOL   502      22.523  39.586  25.699  1.00  0.00           H
ATOM   1507  OW  SOL   503       6.798  52.911  50.956  1.00  0.00           O
ATOM   1508  HW1 SOL   503       7.456  52.684  51.612  1.00  0.00           H
ATOM   1509  HW2 SOL   503       6.245  53.563  51.386  1.00  0.00           H
ATOM   1510  OW  SOL   504      26.071  18.502   0.490  1.00  0.00           O
ATOM   1511  HW1 SOL   504      25.652  18.921   1.242  1.00  0.00           H
ATOM   1512  HW2 SOL   504      26.834  19.049   0.304  1.00  0.00           H
ATOM   1513  OW  SOL   505      25.833  19.213   9.918  1.00  0.00           O
ATOM   1514  HW1 SOL   505      25.121  19.378  10.536  1.00  0.00           H
ATOM   1515  HW2 SOL   505      25.893  20.016   9.401  1.00  0.00           H
ATOM   1516  OW  SOL   506      26.136  15.738   6.202  1.00  0.00           O
ATOM   1517  HW1 SOL   506      26.080  16.231   5.384  1.00  0.00           H
ATOM   1518  HW2 SOL   506      26.324  16.399   6.868  1.00  0.00           H
ATOM   1519  OW  SOL   507      43.325  32.938  46.673  1.00  0.00           O
ATOM   1520  HW1 SOL   507      43.011  32.035  46.625  1.00  0.00           H
ATOM   1521  HW2 SOL   507      42.937  33.285  47.476  1.00  0.00           H
ATOM   1522  OW  SOL   508      73.062  14.300  15.136  1.00  0.00           O
ATOM   1523  HW1 SOL   508      73.092  14.689  16.010  1.00  0.00           H
ATOM   1524  HW2 SOL   508      72.188  13.914  15.075  1.00  0.00           H
ATOM   1525  OW  SOL   509       9.694  66.201   0.697  1.00  0.00           O
ATOM   1526  HW1 SOL   509       9.249  66.676  -0.004  1.00  0.00           H
ATOM   1527  HW2 SOL   509       9.320  65.320   0.665  1.00  0.00           H
ATOM   1528  OW  SOL   510       1.547  37.594  21.034  1.00  0.00           O
ATOM   1529  HW1 SOL   510       1.151  36.748  20.829  1.00  0.00           H
ATOM   1530  HW2 SOL   510       1.534  38.072  20.205  1.00  0.00           H
ATOM   1531  OW  SOL   511      45.720  55.539  54.401  1.00  0.00           O
ATOM   1532  HW1 SOL   511      45.599  56.220  55.063  1.00  0.00           H
ATOM   1533  HW2 SOL   511      46.632  55.268  54.500  1.00  0.00           H
ATOM   1534  OW  SOL   512      10.927  70.381  62.123  1.00  0.00           O
ATOM   1535  HW1 SOL   512      11.320  71.148  61.706  1.00  0.00           H
ATOM   1536  HW2 SOL   512      10.040  70.660  62.351  1.00  0.00           H
ATOM   1537  OW  SOL   513      13.901  12.846   2.018  1.00  0.00           O
ATOM   1538  HW1 SOL   513      13.119  12.711   2.553  1.00  0.00           H
ATOM   1539  HW2 SOL   513      14.494  12.140   2.278  1.00  0.00           H
ATOM   1540  OW  SOL   514      52.306  25.949  45.016  1.00  0.00           O
ATOM   1541  HW1 SOL   514      51.365  25.986  45.192  1.00  0.00           H
ATOM   1542  HW2 SOL   514      52.709  26.353  45.784  1.00  0.00           H
ATOM   1543  OW  SOL   515      10.257  54.272   1.301  1.00  0.00           O
ATOM   1544  HW1 SOL   515      10.671  54.231   0.439  1.00  0.00           H
ATOM   1545  HW2 SOL   515       9.650  55.009   1.241  1.00  0.00           H
ATOM   1546  OW  SOL   516      67.232  27.092  71.774  1.00  0.00           O
ATOM   1547  HW1 SOL   516      67.124  26.196  72.093  1.00  0.00           H
ATOM   1548  HW2 SOL   516      67.155  27.637  72.557  1.00  0.00           H
ATOM   1549  OW  SOL   517      56.704  69.188  24.881  1.00  0.00           O
ATOM   1550  HW1 SOL   517      55.826  69.328  25.235  1.00  0.00           H
ATOM   1551  HW2 SOL   517      56.667  68.318  24.484  1.00  0.00           H
ATOM   1552  OW  SOL   518      29.295  57.530  61.487  1.00  0.00           O
ATOM   1553  HW1 SOL   518      30.117  57.042  61.442  1.00  0.00           H
ATOM   1554  HW2 SOL   518      29.374  58.061  62.279  1.00  0.00           H
ATOM   1555  OW  SOL   519       3.533  14.970  22.561  1.00  0.00           O
ATOM   1556  HW1 SOL   519       2.951  14.605  23.228  1.00  0.00           H
ATOM   1557  HW2 SOL   519       4.403  14.653  22.804  1.00  0.00           H
ATOM   1558  OW  SOL   520       3.051   5.958  17.623  1.00  0.00           O
ATOM   1559  HW1 SOL   520       3.342   5.559  16.803  1.00  0.00           H
ATOM   1560  HW2 SOL   520       2.579   6.745  17.353  1.00  0.00           H
ATOM   1561  OW  SOL   521       7.347  73.244  37.806  1.00  0.00           O
ATOM   1562  HW1 SOL   521       7.670  74.143  37.758  1.00  0.00           H
ATOM   1563  HW2 SOL   521       7.300  73.056  38.744  1.00  0.00           H
ATOM   1564  OW  SOL   522       3.547   5.971  22.498  1.00  0.00           O
ATOM   1565  HW1 SOL   522       4.358   6.476  22.561  1.00  0.00           H
ATOM   1566  HW2 SOL   522       3.837   5.063  22.411  1.00  0.00           H
ATOM   1567  OW  SOL   523      45.557  60.684  52.200  1.00  0.00           O
ATOM   1568  HW1 SOL   523      45.143  59.897  52.554  1.00  0.00           H
ATOM   1569  HW2 SOL   523      46.023  61.065  52.944  1.00  0.00           H
ATOM   1570  OW  SOL   524      26.967  40.777  45.959  1.00  0.00           O
ATOM   1571  HW1 SOL   524      26.844  39.896  45.605  1.00  0.00           H
ATOM   1572  HW2 SOL   524      27.508  40.650  46.738  1.00  0.00           H
ATOM   1573  OW  SOL   525      17.073   2.669   3.636  1.00  0.00           O
ATOM   1574  HW1 SOL   525      16.792   2.328   4.486  1.00  0.00           H
ATOM   1575  HW2 SOL   525      17.491   1.924   3.205  1.00  0.00           H
ATOM   1576  OW  SOL   526      35.664  34.250  11.643  1.00  0.00           O
ATOM   1577  HW1 SOL   526      34.919  34.305  11.044  1.00  0.00           H
ATOM   1578  HW2 SOL   526      35.980  35.151  11.716  1.00  0.00           H
ATOM   1579  OW  SOL   527      28.330  29.984  61.682  1.00  0.00           O
ATOM   1580  HW1 SOL   527      29.004  30.637  61.493  1.00  0.00           H
ATOM   1581  HW2 SOL   527      28.365  29.381  60.939  1.00  0.00           H
ATOM   1582  OW  SOL   528      28.559  30.995  18.574  1.00  0.00           O
ATOM   1583  HW1 SOL   528      29.500  30.836  18.499  1.00  0.00           H
ATOM   1584  HW2 SOL   528      28.172  30.122  18.630  1.00  0.00           H
ATOM   1585  OW  SOL   529      19.948   4.985  20.803  1.00  0.00           O
ATOM   1586  HW1 SOL   529      20.349   4.306  21.345  1.00  0.00           H
ATOM   1587  HW2 SOL   529      19.392   4.504  20.190  1.00  0.00           H
ATOM   1588  OW  SOL   530      22.471  24.840  61.111  1.00  0.00           O
ATOM   1589  HW1 SOL   530      21.877  24.592  61.819  1.00  0.00           H
ATOM   1590  HW2 SOL   530      22.615  25.778  61.237  1.00  0.00           H
ATOM   1591  OW  SOL   531       4.064  30.217  62.535  1.00  0.00           O
ATOM   1592  HW1 SOL   531       4.751  29.634  62.859  1.00  0.00           H
ATOM   1593  HW2 SOL   531       3.247  29.767  62.750  1.00  0.00           H
ATOM   1594  OW  SOL   532      27.447  44.318  28.076  1.00  0.00           O
ATOM   1595  HW1 SOL   532      26.661  44.194  28.609  1.00  0.00           H
ATOM   1596  HW2 SOL   532      28.094  44.679  28.683  1.00  0.00           H
ATOM   1597  OW  SOL   533      51.669  19.312  70.759  1.00  0.00           O
ATOM   1598  HW1 SOL   533      52.097  19.454  69.915  1.00  0.00           H
ATOM   1599  HW2 SOL   533      50.734  19.399  70.571  1.00  0.00           H
ATOM   1600  OW  SOL   534      59.434  40.908  37.722  1.00  0.00           O
ATOM   1601  HW1 SOL   534      58.974  40.102  37.488  1.00  0.00           H
ATOM   1602  HW2 SOL   534      60.321  40.784  37.386  1.00  0.00           H
ATOM   1603  OW  SOL   535      18.973  63.224   3.393  1.00  0.00           O
ATOM   1604  HW1 SOL   535      19.835  62.976   3.058  1.00  0.00           H
ATOM   1605  HW2 SOL   535      18.360  62.926   2.721  1.00  0.00           H
ATOM   1606  OW  SOL   536       2.727  27.845  29.943  1.00  0.00           O
ATOM   1607  HW1 SOL   536       1.842  27.518  29.784  1.00  0.00           H
ATOM   1608  HW2 SOL   536       2.608  28.577  30.548  1.00  0.00           H
ATOM   1609  OW  SOL   537      14.386  52.816  15.324  1.00  0.00           O
ATOM   1610  HW1 SOL   537      14.341  52.559  16.245  1.00  0.00           H
ATOM   1611  HW2 SOL   537      13.688  53.463  15.221  1.00  0.00           H
ATOM   1612  OW  SOL   538      17.870  30.872  38.638  1.00  0.00           O
ATOM   1613  HW1 SOL   538      17.799  31.666  38.108  1.00  0.00           H
ATOM   1614  HW2 SOL   538      17.220  30.987  39.331  1.00  0.00           H
ATOM   1615  OW  SOL   539       7.102  68.351  34.580  1.00  0.00           O
ATOM   1616  HW1 SOL   539       7.983  68.157  34.901  1.00  0.00           H
ATOM   1617  HW2 SOL   539       6.569  67.617  34.885  1.00  0.00           H
ATOM   1618  OW  SOL   540      65.723  47.177  12.509  1.00  0.00           O
ATOM   1619  HW1 SOL   540      65.292  47.782  13.113  1.00  0.00           H
ATOM   1620  HW2 SOL   540      66.634  47.469  12.487  1.00  0.00           H
ATOM   1621  OW  SOL   541      58.327  36.020  13.058  1.00  0.00           O
ATOM   1622  HW1 SOL   541      57.694  36.112  12.347  1.00  0.00           H
ATOM   1623  HW2 SOL   541      58.642  36.910  13.216  1.00  0.00           H
ATOM   1624  OW  SOL   542      46.714  63.993  38.431  1.00  0.00           O
ATOM   1625  HW1 SOL   542      47.196  63.875  39.249  1.00  0.00           H
ATOM   1626  HW2 SOL   542      46.021  64.617  38.648  1.00  0.00           H
ATOM   1627  OW  SOL   543      41.054  24.440  34.702  1.00  0.00           O
ATOM   1628  HW1 SOL   543      40.655  23.742  35.223  1.00  0.00           H
ATOM   1629  HW2 SOL   543      41.421  23.991  33.941  1.00  0.00           H
ATOM   1630  OW  SOL   544       4.259  21.791  57.492  1.00  0.00           O
ATOM   1631  HW1 SOL   544       3.835  22.550  57.090  1.00  0.00           H
ATOM   1632  HW2 SOL   544       3.544  21.305  57.902  1.00  0.00           H
ATOM   1633  OW  SOL   545       7.266  24.208  48.761  1.00  0.00           O
ATOM   1634  HW1 SOL   545       6.941  23.548  48.150  1.00  0.00           H
ATOM   1635  HW2 SOL   545       6.504  24.440  49.292  1.00  0.00           H
ATOM   1636  OW  SOL   546      70.458   3.671  51.051  1.00  0.00           O
ATOM   1637  HW1 SOL   546      70.210   2.818  50.694  1.00  0.00           H
ATOM   1638  HW2 SOL   546      69.631   4.146  51.136  1.00  0.00           H
ATOM   1639  OW  SOL   547      58.386  20.268  46.792  1.00  0.00           O
ATOM   1640  HW1 SOL   547      57.495  19.980  46.990  1.00  0.00           H
ATOM   1641  HW2 SOL   547      58.430  21.162  47.131  1.00  0.00           H
ATOM   1642  OW  SOL   548      14.614  40.428   9.056  1.00  0.00           O
ATOM   1643  HW1 SOL   548      14.170  41.215   8.741  1.00  0.00           H
ATOM   1644  HW2 SOL   548      13.907  39.807   9.231  1.00  0.00           H
ATOM   1645  OW  SOL   549      19.276  17.243  15.271  1.00  0.00           O
ATOM   1646  HW1 SOL   549      18.808  18.038  15.528  1.00  0.00           H
ATOM   1647  HW2 SOL   549      18.589  16.642  14.985  1.00  0.00           H
ATOM   1648  OW  SOL   550      14.623  54.204  48.575  1.00  0.00           O
ATOM   1649  HW1 SOL   550      13.944  54.704  49.029  1.00  0.00           H
ATOM   1650  HW2 SOL   550      14.331  54.176  47.663  1.00  0.00           H
ATOM   1651  OW  SOL   551      45.433  51.711  39.682  1.00  0.00           O
ATOM   1652  HW1 SOL   551      46.237  51.193  39.644  1.00  0.00           H
ATOM   1653  HW2 SOL   551      45.599  52.455  39.102  1.00  0.00           H
ATOM   1654  OW  SOL   552      48.694  39.430  24.803  1.00  0.00           O
ATOM   1655  HW1 SOL   552      48.703  38.474  24.743  1.00  0.00           H
ATOM   1656  HW2 SOL   552      49.444  39.642  25.358  1.00  0.00           H
ATOM   1657  OW  SOL   553      69.341  38.018  33.185  1.00  0.00           O
ATOM   1658  HW1 SOL   553      69.658  37.171  32.871  1.00  0.00           H
ATOM   1659  HW2 SOL   553      69.268  37.910  34.133  1.00  0.00           H
ATOM   1660  OW  SOL   554      12.346  33.193   3.533  1.00  0.00           O
ATOM   1661  HW1 SOL   554      13.061  33.829   3.547  1.00  0.00           H
ATOM   1662  HW2 SOL   554      11.561  33.717   3.379  1.00  0.00           H
ATOM   1663  OW  SOL   555      56.853  49.785  33.748  1.00  0.00           O
ATOM   1664  HW1 SOL   555      57.774  49.981  33.918  1.00  0.00           H
ATOM   1665  HW2 SOL   555      56.370  50.387  34.314  1.00  0.00           H
ATOM   1666  OW  SOL   556      57.623  11.542   3.957  1.00  0.00           O
ATOM   1667  HW1 SOL   556      57.751  11.796   3.043  1.00  0.00           H
ATOM   1668  HW2 SOL   556      56.826  12.001   4.224  1.00  0.00           H
ATOM   1669  OW  SOL   557      63.964  53.847  56.909  1.00  0.00           O
ATOM   1670  HW1 SOL   557      64.129  53.234  57.625  1.00  0.00           H
ATOM   1671  HW2 SOL   557      64.822  54.223  56.712  1.00  0.00           H
ATOM   1672  OW  SOL   558      72.260  41.347  24.179  1.00  0.00           O
ATOM   1673  HW1 SOL   558      71.321  41.167  24.229  1.00  0.00           H
ATOM   1674  HW2 SOL   558      72.644  40.530  23.861  1.00  0.00           H
ATOM   1675  OW  SOL   559      51.507  35.870  40.796  1.00  0.00           O
ATOM   1676  HW1 SOL   559      51.040  36.211  40.033  1.00  0.00           H
ATOM   1677  HW2 SOL   559      52.427  35.866  40.531  1.00  0.00           H
ATOM   1678  OW  SOL   560      34.051  38.763  55.402  1.00  0.00           O
ATOM   1679  HW1 SOL   560      34.303  38.719  54.480  1.00  0.00           H
ATOM   1680  HW2 SOL   560      33.478  38.007  55.531  1.00  0.00           H
ATOM   1681  OW  SOL   561      17.538  44.296  34.439  1.00  0.00           O
ATOM   1682  HW1 SOL   561      18.352  44.739  34.197  1.00  0.00           H
ATOM   1683  HW2 SOL   561      17.527  44.320  35.395  1.00  0.00           H
ATOM   1684  OW  SOL   562      12.459  26.837  40.634  1.00  0.00           O
ATOM   1685  HW1 SOL   562      11.603  26.562  40.306  1.00  0.00           H
ATOM   1686  HW2 SOL   562      12.896  27.220  39.874  1.00  0.00           H
ATOM   1687  OW  SOL   563      26.720  47.950  61.658  1.00  0.00           O
ATOM   1688  HW1 SOL   563      26.993  47.985  60.741  1.00  0.00           H
ATOM   1689  HW2 SOL   563      26.609  47.017  61.841  1.00  0.00           H
ATOM   1690  OW  SOL   564      15.937  11.233  38.779  1.00  0.00           O
ATOM   1691  HW1 SOL   564      15.230  11.353  39.414  1.00  0.00           H
ATOM   1692  HW2 SOL   564      16.706  11.030  39.312  1.00  0.00           H
ATOM   1693  OW  SOL   565       3.122  71.564  67.014  1.00  0.00           O
ATOM   1694  HW1 SOL   565       4.042  71.785  67.156  1.00  0.00           H
ATOM   1695  HW2 SOL   565       2.639  72.317  67.353  1.00  0.00           H
ATOM   1696  OW  SOL   566      64.389  69.131   7.535  1.00  0.00           O
ATOM   1697  HW1 SOL   566      63.708  68.965   6.883  1.00  0.00           H
ATOM   1698  HW2 SOL   566      64.274  70.051   7.773  1.00  0.00           H
ATOM   1699  OW  SOL   567      62.279  62.351  28.478  1.00  0.00           O
ATOM   1700  HW1 SOL   567      61.570  62.534  27.861  1.00  0.00           H
ATOM   1701  HW2 SOL   567      62.123  62.951  29.207  1.00  0.00           H
ATOM   1702  OW  SOL   568      22.974  72.864   0.131  1.00  0.00           O
ATOM   1703  HW1 SOL   568      22.744  73.736  -0.193  1.00  0.00           H
ATOM   1704  HW2 SOL   568      23.682  72.574  -0.444  1.00  0.00           H
ATOM   1705  OW  SOL   569      27.055  56.769   1.345  1.00  0.00           O
ATOM   1706  HW1 SOL   569      27.409  57.601   1.660  1.00  0.00           H
ATOM   1707  HW2 SOL   569      27.826  56.222   1.196  1.00  0.00           H
ATOM   1708  OW  SOL   570       9.689  28.565  68.232  1.00  0.00           O
ATOM   1709  HW1 SOL   570      10.456  28.058  68.499  1.00  0.00           H
ATOM   1710  HW2 SOL   570       9.133  27.934  67.775  1.00  0.00           H
ATOM   1711  OW  SOL   571      11.806  47.149  54.040  1.00  0.00           O
ATOM   1712  HW1 SOL   571      12.127  47.935  53.596  1.00  0.00           H
ATOM   1713  HW2 SOL   571      12.242  47.160  54.892  1.00  0.00           H
ATOM   1714  OW  SOL   572      27.433  25.286  47.530  1.00  0.00           O
ATOM   1715  HW1 SOL   572      27.957  24.498  47.384  1.00  0.00           H
ATOM   1716  HW2 SOL   572      28.000  26.005  47.252  1.00  0.00           H
ATOM   1717  OW  SOL   573      71.387  11.815  14.852  1.00  0.00           O
ATOM   1718  HW1 SOL   573      71.307  11.475  13.961  1.00  0.00           H
ATOM   1719  HW2 SOL   573      71.491  11.036  15.398  1.00  0.00           H
ATOM   1720  OW  SOL   574       4.093  43.673  34.815  1.00  0.00           O
ATOM   1721  HW1 SOL   574       3.778  44.467  34.382  1.00  0.00           H
ATOM   1722  HW2 SOL   574       4.831  43.384  34.279  1.00  0.00           H
ATOM   1723  OW  SOL   575      29.444  52.562  38.420  1.00  0.00           O
ATOM   1724  HW1 SOL   575      29.121  51.843  38.964  1.00  0.00           H
ATOM   1725  HW2 SOL   575      28.652  52.982  38.083  1.00  0.00           H
ATOM   1726  OW  SOL   576      13.638  57.430   8.552  1.00  0.00           O
ATOM   1727  HW1 SOL   576      13.079  57.965   9.115  1.00  0.00           H
ATOM   1728  HW2 SOL   576      13.508  57.788   7.674  1.00  0.00           H
ATOM   1729  OW  SOL   577      63.950  72.673  13.607  1.00  0.00           O
ATOM   1730  HW1 SOL   577      63.534  73.497  13.861  1.00  0.00           H
ATOM   1731  HW2 SOL   577      64.685  72.578  14.213  1.00  0.00           H
ATOM   1732  OW  SOL   578      26.781  57.481  68.591  1.00  0.00           O
ATOM   1733  HW1 SOL   578      27.489  57.338  67.963  1.00  0.00           H
ATOM   1734  HW2 SOL   578      26.933  58.364  68.928  1.00  0.00           H
ATOM   1735  OW  SOL   579      43.039  37.245  25.899  1.00  0.00           O
ATOM   1736  HW1 SOL   579      43.418  36.398  26.131  1.00  0.00           H
ATOM   1737  HW2 SOL   579      43.070  37.268  24.942  1.00  0.00           H
ATOM   1738  OW  SOL   580      46.913  28.603  48.803  1.00  0.00           O
ATOM   1739  HW1 SOL   580      46.146  28.254  48.349  1.00  0.00           H
ATOM   1740  HW2 SOL   580      47.654  28.141  48.410  1.00  0.00           H
ATOM   1741  OW  SOL   581      27.402   4.573   6.074  1.00  0.00           O
ATOM   1742  HW1 SOL   581      28.122   4.971   6.564  1.00  0.00           H
ATOM   1743  HW2 SOL   581      26.657   5.153   6.230  1.00  0.00           H
ATOM   1744  OW  SOL   582      40.286  11.212  35.474  1.00  0.00           O
ATOM   1745  HW1 SOL   582      39.736  11.053  36.241  1.00  0.00           H
ATOM   1746  HW2 SOL   582      39.791  10.844  34.743  1.00  0.00           H
ATOM   1747  OW  SOL   583      25.069  43.235   1.614  1.00  0.00           O
ATOM   1748  HW1 SOL   583      24.736  44.121   1.758  1.00  0.00           H
ATOM   1749  HW2 SOL   583      25.963  43.363   1.296  1.00  0.00           H
ATOM   1750  OW  SOL   584      26.210  37.582  56.290  1.00  0.00           O
ATOM   1751  HW1 SOL   584      26.123  38.483  56.603  1.00  0.00           H
ATOM   1752  HW2 SOL   584      26.080  37.043  57.071  1.00  0.00           H
ATOM   1753  OW  SOL   585      39.413  19.347  36.486  1.00  0.00           O
ATOM   1754  HW1 SOL   585      38.983  18.543  36.193  1.00  0.00           H
ATOM   1755  HW2 SOL   585      40.125  19.046  37.050  1.00  0.00           H
ATOM   1756  OW  SOL   586      50.386  73.689  50.956  1.00  0.00           O
ATOM   1757  HW1 SOL   586      50.168  74.621  50.972  1.00  0.00           H
ATOM   1758  HW2 SOL   586      49.782  73.313  50.316  1.00  0.00           H
ATOM   1759  OW  SOL   587       2.405  62.351  31.620  1.00  0.00           O
ATOM   1760  HW1 SOL   587       2.759  61.469  31.739  1.00  0.00           H
ATOM   1761  HW2 SOL   587       1.486  62.277  31.879  1.00  0.00           H
ATOM   1762  OW  SOL   588      42.752  47.139  21.997  1.00  0.00           O
ATOM   1763  HW1 SOL   588      42.319  47.851  21.524  1.00  0.00           H
ATOM   1764  HW2 SOL   588      42.348  47.146  22.864  1.00  0.00           H
ATOM   1765  OW  SOL   589       9.766  19.314  65.392  1.00  0.00           O
ATOM   1766  HW1 SOL   589       9.782  18.494  65.884  1.00  0.00           H
ATOM   1767  HW2 SOL   589       9.316  19.932  65.968  1.00  0.00           H
ATOM   1768  OW  SOL   590      65.280  17.961  10.799  1.00  0.00           O
ATOM   1769  HW1 SOL   590      64.444  17.585  11.075  1.00  0.00           H
ATOM   1770  HW2 SOL   590      65.934  17.510  11.332  1.00  0.00           H
ATOM   1771  OW  SOL   591       5.059  18.958  52.355  1.00  0.00           O
ATOM   1772  HW1 SOL   591       5.131  18.256  53.002  1.00  0.00           H
ATOM   1773  HW2 SOL   591       5.937  19.335  52.312  1.00  0.00           H
ATOM   1774  OW  SOL   592      67.342  58.165  54.437  1.00  0.00           O
ATOM   1775  HW1 SOL   592      66.499  57.727  54.315  1.00  0.00           H
ATOM   1776  HW2 SOL   592      67.212  58.725  55.202  1.00  0.00           H
ATOM   1777  OW  SOL   593       5.533  17.042  12.436  1.00  0.00           O
ATOM   1778  HW1 SOL   593       5.580  17.147  11.486  1.00  0.00           H
ATOM   1779  HW2 SOL   593       4.773  17.561  12.698  1.00  0.00           H
ATOM   1780  OW  SOL   594      61.763  18.710  48.067  1.00  0.00           O
ATOM   1781  HW1 SOL   594      62.399  18.363  47.441  1.00  0.00           H
ATOM   1782  HW2 SOL   594      62.161  19.519  48.389  1.00  0.00           H
ATOM   1783  OW  SOL   595      21.073  49.138  53.039  1.00  0.00           O
ATOM   1784  HW1 SOL   595      20.809  48.753  52.203  1.00  0.00           H
ATOM   1785  HW2 SOL   595      21.897  49.585  52.848  1.00  0.00           H
ATOM   1786  OW  SOL   596      19.592  42.778  44.437  1.00  0.00           O
ATOM   1787  HW1 SOL   596      18.804  43.131  44.851  1.00  0.00           H
ATOM   1788  HW2 SOL   596      19.723  41.928  44.858  1.00  0.00           H
ATOM   1789  OW  SOL   597      37.545  11.954  23.552  1.00  0.00           O
ATOM   1790  HW1 SOL   597      37.327  12.491  24.314  1.00  0.00           H
ATOM   1791  HW2 SOL   597      38.491  12.052  23.451  1.00  0.00           H
ATOM   1792  OW  SOL   598      40.274  56.723  17.254  1.00  0.00           O
ATOM   1793  HW1 SOL   598      40.956  57.371  17.429  1.00  0.00           H
ATOM   1794  HW2 SOL   598      39.556  56.965  17.838  1.00  0.00           H
ATOM   1795  OW  SOL   599      10.272  43.754  66.206  1.00  0.00           O
ATOM   1796  HW1 SOL   599      10.816  42.967  66.237  1.00  0.00           H
ATOM   1797  HW2 SOL   599       9.375  43.424  66.153  1.00  0.00           H
ATOM   1798  OW  SOL   600      23.752  32.732  59.187  1.00  0.00           O
ATOM   1799  HW1 SOL   600      23.377  32.238  59.916  1.00  0.00           H
ATOM   1800  HW2 SOL   600      23.858  33.620  59.527  1.00  0.00           H
ATOM   1801  OW  SOL   601      32.509  19.998  16.722  1.00  0.00           O
ATOM   1802  HW1 SOL   601      32.646  19.605  15.860  1.00  0.00           H
ATOM   1803  HW2 SOL   601      32.271  19.262  17.286  1.00  0.00           H
ATOM   1804  OW  SOL   602      72.598  54.667  37.275  1.00  0.00           O
ATOM   1805  HW1 SOL   602      72.548  54.106  36.501  1.00  0.00           H
ATOM   1806  HW2 SOL   602      73.419  55.147  37.172  1.00  0.00           H
ATOM   1807  OW  SOL   603       8.590  56.268   0.542  1.00  0.00           O
ATOM   1808  HW1 SOL   603       7.754  56.376   0.088  1.00  0.00           H
ATOM   1809  HW2 SOL   603       8.929  57.159   0.635  1.00  0.00           H
ATOM   1810  OW  SOL   604      55.152  66.379   5.250  1.00  0.00           O
ATOM   1811  HW1 SOL   604      55.054  65.877   6.060  1.00  0.00           H
ATOM   1812  HW2 SOL   604      55.311  65.718   4.576  1.00  0.00           H
ATOM   1813  OW  SOL   605       4.502  56.558  59.470  1.00  0.00           O
ATOM   1814  HW1 SOL   605       3.938  55.864  59.812  1.00  0.00           H
ATOM   1815  HW2 SOL   605       5.341  56.127  59.306  1.00  0.00           H
ATOM   1816  OW  SOL   606      24.547  57.021  57.672  1.00  0.00           O
ATOM   1817  HW1 SOL   606      24.128  56.856  56.827  1.00  0.00           H
ATOM   1818  HW2 SOL   606      25.279  56.405  57.701  1.00  0.00           H
ATOM   1819  OW  SOL   607      48.273  70.418  60.780  1.00  0.00           O
ATOM   1820  HW1 SOL   607      49.167  70.643  60.522  1.00  0.00           H
ATOM   1821  HW2 SOL   607      47.853  71.261  60.950  1.00  0.00           H
ATOM   1822  OW  SOL   608      51.350  61.927  52.555  1.00  0.00           O
ATOM   1823  HW1 SOL   608      50.819  62.676  52.825  1.00  0.00           H
ATOM   1824  HW2 SOL   608      52.037  62.304  52.006  1.00  0.00           H
ATOM   1825  OW  SOL   609      56.816  63.298   1.218  1.00  0.00           O
ATOM   1826  HW1 SOL   609      56.607  63.373   2.149  1.00  0.00           H
ATOM   1827  HW2 SOL   609      57.030  62.373   1.093  1.00  0.00           H
ATOM   1828  OW  SOL   610       1.365  66.426   6.252  1.00  0.00           O
ATOM   1829  HW1 SOL   610       0.892  66.394   7.083  1.00  0.00           H
ATOM   1830  HW2 SOL   610       2.244  66.113   6.463  1.00  0.00           H
ATOM   1831  OW  SOL   611      36.444  13.461  48.506  1.00  0.00           O
ATOM   1832  HW1 SOL   611      36.020  14.198  48.067  1.00  0.00           H
ATOM   1833  HW2 SOL   611      36.989  13.865  49.182  1.00  0.00           H
ATOM   1834  OW  SOL   612      48.035  34.663  51.630  1.00  0.00           O
ATOM   1835  HW1 SOL   612      48.615  34.136  51.080  1.00  0.00           H
ATOM   1836  HW2 SOL   612      48.179  35.563  51.338  1.00  0.00           H
ATOM   1837  OW  SOL   613      35.912  21.177  62.894  1.00  0.00           O
ATOM   1838  HW1 SOL   613      35.595  20.705  63.664  1.00  0.00           H
ATOM   1839  HW2 SOL   613      36.824  20.899  62.801  1.00  0.00           H
ATOM   1840  OW  SOL   614      48.693  27.649   9.040  1.00  0.00           O
ATOM   1841  HW1 SOL   614      49.186  27.001   9.543  1.00  0.00           H
ATOM   1842  HW2 SOL   614      47.820  27.644   9.432  1.00  0.00           H
ATOM   1843  OW  SOL   615      31.851  18.481  24.408  1.00  0.00           O
ATOM   1844  HW1 SOL   615      32.155  17.788  23.820  1.00  0.00           H
ATOM   1845  HW2 SOL   615      30.898  18.467  24.322  1.00  0.00           H
ATOM   1846  OW  SOL   616      61.282  24.571  60.723  1.00  0.00           O
ATOM   1847  HW1 SOL   616      61.594  24.155  61.527  1.00  0.00           H
ATOM   1848  HW2 SOL   616      61.978  25.185  60.485  1.00  0.00           H
ATOM   1849  OW  SOL   617      38.373  47.263  12.188  1.00  0.00           O
ATOM   1850  HW1 SOL   617      38.400  47.619  13.077  1.00  0.00           H
ATOM   1851  HW2 SOL   617      37.505  46.868  12.114  1.00  0.00           H
ATOM   1852  OW  SOL   618      69.698  68.808  57.070  1.00  0.00           O
ATOM   1853  HW1 SOL   618      69.140  69.212  56.406  1.00  0.00           H
ATOM   1854  HW2 SOL   618      70.523  69.290  57.017  1.00  0.00           H
ATOM   1855  OW  SOL   619      56.493  56.211  47.636  1.00  0.00           O
ATOM   1856  HW1 SOL   619      57.450  56.238  47.651  1.00  0.00           H
ATOM   1857  HW2 SOL   619      56.231  57.109  47.431  1.00  0.00           H
ATOM   1858  OW  SOL   620      31.621  24.900  18.777  1.00  0.00           O
ATOM   1859  HW1 SOL   620      31.908  24.857  19.690  1.00  0.00           H
ATOM   1860  HW2 SOL   620      31.756  24.014  18.441  1.00  0.00           H
ATOM   1861  OW  SOL   621       0.843  60.667  15.936  1.00  0.00           O
ATOM   1862  HW1 SOL   621       0.127  60.342  16.482  1.00  0.00           H
ATOM   1863  HW2 SOL   621       0.740  60.205  15.104  1.00  0.00           H
ATOM   1864  OW  SOL   622       7.226  19.431  46.288  1.00  0.00           O
ATOM   1865  HW1 SOL   622       6.984  19.639  47.191  1.00  0.00           H
ATOM   1866  HW2 SOL   622       8.101  19.804  46.182  1.00  0.00           H
ATOM   1867  OW  SOL   623      73.499   5.327  49.706  1.00  0.00           O
ATOM   1868  HW1 SOL   623      73.576   5.619  50.615  1.00  0.00           H
ATOM   1869  HW2 SOL   623      72.594   5.525  49.467  1.00  0.00           H
ATOM   1870  OW  SOL   624      31.181  25.501   1.365  1.00  0.00           O
ATOM   1871  HW1 SOL   624      31.355  24.658   0.945  1.00  0.00           H
ATOM   1872  HW2 SOL   624      32.030  25.776   1.711  1.00  0.00           H
ATOM   1873  OW  SOL   625      38.341  67.890  49.159  1.00  0.00           O
ATOM   1874  HW1 SOL   625      37.984  67.881  48.270  1.00  0.00           H
ATOM   1875  HW2 SOL   625      39.099  67.308  49.119  1.00  0.00           H
ATOM   1876  OW  SOL   626       4.298  51.157  32.048  1.00  0.00           O
ATOM   1877  HW1 SOL   626       3.745  50.877  32.778  1.00  0.00           H
ATOM   1878  HW2 SOL   626       3.713  51.665  31.486  1.00  0.00           H
ATOM   1879  OW  SOL   627      24.209  42.464  12.287  1.00  0.00           O
ATOM   1880  HW1 SOL   627      23.671  42.177  13.025  1.00  0.00           H
ATOM   1881  HW2 SOL   627      25.071  42.084  12.457  1.00  0.00           H
ATOM   1882  OW  SOL   628      58.343  33.829  65.848  1.00  0.00           O
ATOM   1883  HW1 SOL   628      58.273  33.835  64.893  1.00  0.00           H
ATOM   1884  HW2 SOL   628      59.262  34.031  66.022  1.00  0.00           H
ATOM   1885  OW  SOL   629      30.088  30.156   0.320  1.00  0.00           O
ATOM   1886  HW1 SOL   629      30.892  29.668   0.496  1.00  0.00           H
ATOM   1887  HW2 SOL   629      30.056  30.821   1.008  1.00  0.00           H
ATOM   1888  OW  SOL   630      47.517  10.963   1.920  1.00  0.00           O
ATOM   1889  HW1 SOL   630      46.802  11.371   1.432  1.00  0.00           H
ATOM   1890  HW2 SOL   630      47.271  10.040   1.980  1.00  0.00           H
ATOM   1891  OW  SOL   631      51.956  14.489  32.832  1.00  0.00           O
ATOM   1892  HW1 SOL   631      51.864  15.358  33.224  1.00  0.00           H
ATOM   1893  HW2 SOL   631      52.080  13.902  33.578  1.00  0.00           H
ATOM   1894  OW  SOL   632      46.890  54.178   3.457  1.00  0.00           O
ATOM   1895  HW1 SOL   632      46.966  53.350   3.931  1.00  0.00           H
ATOM   1896  HW2 SOL   632      47.024  54.850   4.125  1.00  0.00           H
ATOM   1897  OW  SOL   633      37.072  49.552  17.724  1.00  0.00           O
ATOM   1898  HW1 SOL   633      36.596  49.640  18.550  1.00  0.00           H
ATOM   1899  HW2 SOL   633      37.032  48.617  17.522  1.00  0.00           H
ATOM   1900  OW  SOL   634       8.154  46.493  63.652  1.00  0.00           O
ATOM   1901  HW1 SOL   634       8.795  47.175  63.851  1.00  0.00           H
ATOM   1902  HW2 SOL   634       7.338  46.969  63.495  1.00  0.00           H
ATOM   1903  OW  SOL   635      17.275  65.323  20.163  1.00  0.00           O
ATOM   1904  HW1 SOL   635      17.854  64.589  20.369  1.00  0.00           H
ATOM   1905  HW2 SOL   635      17.708  66.086  20.546  1.00  0.00           H
ATOM   1906  OW  SOL   636       1.278  50.348  41.136  1.00  0.00           O
ATOM   1907  HW1 SOL   636       1.719  49.499  41.099  1.00  0.00           H
ATOM   1908  HW2 SOL   636       0.619  50.306  40.443  1.00  0.00           H
ATOM   1909  OW  SOL   637      33.304  53.489  20.084  1.00  0.00           O
ATOM   1910  HW1 SOL   637      33.405  53.174  20.982  1.00  0.00           H
ATOM   1911  HW2 SOL   637      34.189  53.466  19.720  1.00  0.00           H
ATOM   1912  OW  SOL   638      36.924  53.457  17.843  1.00  0.00           O
ATOM   1913  HW1 SOL   638      36.416  52.663  17.678  1.00  0.00           H
ATOM   1914  HW2 SOL   638      36.278  54.163  17.831  1.00  0.00           H
ATOM   1915  OW  SOL   639      34.074  10.460  69.046  1.00  0.00           O
ATOM   1916  HW1 SOL   639      34.199  11.373  68.788  1.00  0.00           H
ATOM   1917  HW2 SOL   639      34.739  10.308  69.718  1.00  0.00           H
ATOM   1918  OW  SOL   640      45.072  67.403  59.648  1.00  0.00           O
ATOM   1919  HW1 SOL   640      45.281  66.490  59.843  1.00  0.00           H
ATOM   1920  HW2 SOL   640      45.138  67.850  60.492  1.00  0.00           H
ATOM   1921  OW  SOL   641      64.355  27.189  21.129  1.00  0.00           O
ATOM   1922  HW1 SOL   641      63.955  27.585  20.355  1.00  0.00           H
ATOM   1923  HW2 SOL   641      63.824  26.412  21.303  1.00  0.00           H
ATOM   1924  OW  SOL   642      59.134  52.481  72.644  1.00  0.00           O
ATOM   1925  HW1 SOL   642      58.522  51.745  72.617  1.00  0.00           H
ATOM   1926  HW2 SOL   642      59.675  52.315  73.417  1.00  0.00           H
ATOM   1927  OW  SOL   643      52.739  49.883  60.521  1.00  0.00           O
ATOM   1928  HW1 SOL   643      52.935  49.115  59.985  1.00  0.00           H
ATOM   1929  HW2 SOL   643      51.944  49.647  60.998  1.00  0.00           H
ATOM   1930  OW  SOL   644      49.290  15.496  70.629  1.00  0.00           O
ATOM   1931  HW1 SOL   644      50.226  15.675  70.551  1.00  0.00           H
ATOM   1932  HW2 SOL   644      48.866  16.310  70.359  1.00  0.00           H
ATOM   1933  OW  SOL   645      51.913  70.353  41.472  1.00  0.00           O
ATOM   1934  HW1 SOL   645      51.736  69.869  40.665  1.00  0.00           H
ATOM   1935  HW2 SOL   645      52.855  70.256  41.608  1.00  0.00           H
ATOM   1936  OW  SOL   646      23.910  26.381  21.934  1.00  0.00           O
ATOM   1937  HW1 SOL   646      23.253  25.822  21.519  1.00  0.00           H
ATOM   1938  HW2 SOL   646      23.411  27.119  22.285  1.00  0.00           H
ATOM   1939  OW  SOL   647       2.964  62.863   7.370  1.00  0.00           O
ATOM   1940  HW1 SOL   647       2.975  63.749   7.732  1.00  0.00           H
ATOM   1941  HW2 SOL   647       3.229  62.974   6.457  1.00  0.00           H
ATOM   1942  OW  SOL   648      66.159  47.808  24.315  1.00  0.00           O
ATOM   1943  HW1 SOL   648      66.360  47.998  23.399  1.00  0.00           H
ATOM   1944  HW2 SOL   648      66.121  46.853  24.359  1.00  0.00           H
ATOM   1945  OW  SOL   649      21.966  14.730  13.147  1.00  0.00           O
ATOM   1946  HW1 SOL   649      21.192  15.227  12.879  1.00  0.00           H
ATOM   1947  HW2 SOL   649      22.411  14.520  12.326  1.00  0.00           H
ATOM   1948  OW  SOL   650      43.747  35.298  12.237  1.00  0.00           O
ATOM   1949  HW1 SOL   650      43.719  35.221  13.190  1.00  0.00           H
ATOM   1950  HW2 SOL   650      42.897  35.670  12.001  1.00  0.00           H
ATOM   1951  OW  SOL   651      66.838  69.649   1.285  1.00  0.00           O
ATOM   1952  HW1 SOL   651      67.337  70.159   0.647  1.00  0.00           H
ATOM   1953  HW2 SOL   651      67.326  69.743   2.103  1.00  0.00           H
ATOM   1954  OW  SOL   652      43.989  27.037  43.227  1.00  0.00           O
ATOM   1955  HW1 SOL   652      43.271  26.901  42.607  1.00  0.00           H
ATOM   1956  HW2 SOL   652      44.689  27.423  42.702  1.00  0.00           H
ATOM   1957  OW  SOL   653       8.823  61.239  47.001  1.00  0.00           O
ATOM   1958  HW1 SOL   653       8.996  61.540  46.109  1.00  0.00           H
ATOM   1959  HW2 SOL   653       9.675  61.277  47.437  1.00  0.00           H
ATOM   1960  OW  SOL   654      34.138  54.075  41.404  1.00  0.00           O
ATOM   1961  HW1 SOL   654      34.153  54.138  42.359  1.00  0.00           H
ATOM   1962  HW2 SOL   654      34.799  54.703  41.112  1.00  0.00           H
ATOM   1963  OW  SOL   655       5.634  30.211  55.712  1.00  0.00           O
ATOM   1964  HW1 SOL   655       6.157  29.674  56.307  1.00  0.00           H
ATOM   1965  HW2 SOL   655       6.175  30.296  54.927  1.00  0.00           H
ATOM   1966  OW  SOL   656      67.326  62.010  15.871  1.00  0.00           O
ATOM   1967  HW1 SOL   656      67.333  61.113  15.536  1.00  0.00           H
ATOM   1968  HW2 SOL   656      68.242  62.287  15.833  1.00  0.00           H
ATOM   1969  OW  SOL   657      47.860  64.204  52.985  1.00  0.00           O
ATOM   1970  HW1 SOL   657      47.797  63.559  52.281  1.00  0.00           H
ATOM   1971  HW2 SOL   657      47.075  64.062  53.513  1.00  0.00           H
ATOM   1972  OW  SOL   658      47.144   2.156  60.541  1.00  0.00           O
ATOM   1973  HW1 SOL   658      46.818   1.941  59.666  1.00  0.00           H
ATOM   1974  HW2 SOL   658      46.693   2.968  60.772  1.00  0.00           H
ATOM   1975  OW  SOL   659      34.234  72.166   6.330  1.00  0.00           O
ATOM   1976  HW1 SOL   659      34.228  72.995   5.852  1.00  0.00           H
ATOM   1977  HW2 SOL   659      35.159  72.003   6.515  1.00  0.00           H
ATOM   1978  OW  SOL   660      55.215  49.734  11.724  1.00  0.00           O
ATOM   1979  HW1 SOL   660      55.749  49.676  12.517  1.00  0.00           H
ATOM   1980  HW2 SOL   660      55.848  49.709  11.007  1.00  0.00           H
ATOM   1981  OW  SOL   661      40.543   4.366  15.403  1.00  0.00           O
ATOM   1982  HW1 SOL   661      40.091   3.577  15.700  1.00  0.00           H
ATOM   1983  HW2 SOL   661      40.657   4.890  16.196  1.00  0.00           H
ATOM   1984  OW  SOL   662      73.265  50.154  39.142  1.00  0.00           O
ATOM   1985  HW1 SOL   662      72.386  49.860  39.382  1.00  0.00           H
ATOM   1986  HW2 SOL   662      73.473  49.664  38.347  1.00  0.00           H
ATOM   1987  OW  SOL   663      22.313   9.726  72.086  1.00  0.00           O
ATOM   1988  HW1 SOL   663      22.893   9.574  71.340  1.00  0.00           H
ATOM   1989  HW2 SOL   663      22.028   8.852  72.351  1.00  0.00           H
ATOM   1990  OW  SOL   664      69.106  62.285  55.909  1.00  0.00           O
ATOM   1991  HW1 SOL   664      68.542  63.046  55.770  1.00  0.00           H
ATOM   1992  HW2 SOL   664      68.771  61.881  56.709  1.00  0.00           H
ATOM   1993  OW  SOL   665      23.927  62.694   4.167  1.00  0.00           O
ATOM   1994  HW1 SOL   665      23.415  62.063   3.661  1.00  0.00           H
ATOM   1995  HW2 SOL   665      23.324  63.008   4.840  1.00  0.00           H
ATOM   1996  OW  SOL   666      64.377  21.329  12.054  1.00  0.00           O
ATOM   1997  HW1 SOL   666      63.685  20.749  12.369  1.00  0.00           H
ATOM   1998  HW2 SOL   666      63.914  22.021  11.581  1.00  0.00           H
ATOM   1999  OW  SOL   667      36.956  56.625  22.479  1.00  0.00           O
ATOM   2000  HW1 SOL   667      37.418  56.511  21.648  1.00  0.00           H
ATOM   2001  HW2 SOL   667      36.708  55.737  22.738  1.00  0.00           H
ATOM   2002  OW  SOL   668      69.344  35.128  55.597  1.00  0.00           O
ATOM   2003  HW1 SOL   668      69.023  34.403  56.133  1.00  0.00           H
ATOM   2004  HW2 SOL   668      68.937  35.906  55.977  1.00  0.00           H
ATOM   2005  OW  SOL   669      11.119  17.655  33.805  1.00  0.00           O
ATOM   2006  HW1 SOL   669      11.165  17.205  32.962  1.00  0.00           H
ATOM   2007  HW2 SOL   669      10.352  17.280  34.237  1.00  0.00           H
ATOM   2008  OW  SOL   670      32.536  14.477  45.625  1.00  0.00           O
ATOM   2009  HW1 SOL   670      32.188  14.578  44.739  1.00  0.00           H
ATOM   2010  HW2 SOL   670      31.848  14.014  46.102  1.00  0.00           H
ATOM   2011  OW  SOL   671       5.467  25.863  15.045  1.00  0.00           O
ATOM   2012  HW1 SOL   671       5.615  25.178  15.697  1.00  0.00           H
ATOM   2013  HW2 SOL   671       4.540  26.082  15.133  1.00  0.00           H
ATOM   2014  OW  SOL   672       0.443  13.766  19.816  1.00  0.00           O
ATOM   2015  HW1 SOL   672      -0.204  14.457  19.669  1.00  0.00           H
ATOM   2016  HW2 SOL   672       1.284  14.182  19.627  1.00  0.00           H
ATOM   2017  OW  SOL   673      65.312  23.741  42.967  1.00  0.00           O
ATOM   2018  HW1 SOL   673      65.795  23.808  43.791  1.00  0.00           H
ATOM   2019  HW2 SOL   673      65.892  23.246  42.388  1.00  0.00           H
ATOM   2020  OW  SOL   674       2.082  41.764  35.048  1.00  0.00           O
ATOM   2021  HW1 SOL   674       1.289  42.147  35.423  1.00  0.00           H
ATOM   2022  HW2 SOL   674       2.719  42.479  35.053  1.00  0.00           H
ATOM   2023  OW  SOL   675      25.869  10.675  73.223  1.00  0.00           O
ATOM   2024  HW1 SOL   675      25.727   9.754  73.440  1.00  0.00           H
ATOM   2025  HW2 SOL   675      26.186  10.663  72.320  1.00  0.00           H
ATOM   2026  OW  SOL   676      68.375   4.859  52.930  1.00  0.00           O
ATOM   2027  HW1 SOL   676      68.409   5.816  52.913  1.00  0.00           H
ATOM   2028  HW2 SOL   676      68.528   4.630  53.847  1.00  0.00           H
ATOM   2029  OW  SOL   677      60.273  22.119  53.376  1.00  0.00           O
ATOM   2030  HW1 SOL   677      60.486  21.770  52.510  1.00  0.00           H
ATOM   2031  HW2 SOL   677      59.443  22.579  53.251  1.00  0.00           H
ATOM   2032  OW  SOL   678      36.114   5.946  53.137  1.00  0.00           O
ATOM   2033  HW1 SOL   678      36.976   6.316  53.326  1.00  0.00           H
ATOM   2034  HW2 SOL   678      35.890   5.446  53.922  1.00  0.00           H
ATOM   2035  OW  SOL   679       3.814   0.908   6.101  1.00  0.00           O
ATOM   2036  HW1 SOL   679       3.329   0.231   5.629  1.00  0.00           H
ATOM   2037  HW2 SOL   679       3.898   1.625   5.473  1.00  0.00           H
ATOM   2038  OW  SOL   680      21.632  62.292   5.661  1.00  0.00           O
ATOM   2039  HW1 SOL   680      21.187  62.942   6.205  1.00  0.00           H
ATOM   2040  HW2 SOL   680      21.427  61.453   6.074  1.00  0.00           H
ATOM   2041  OW  SOL   681      30.505  49.117   9.508  1.00  0.00           O
ATOM   2042  HW1 SOL   681      31.005  49.908   9.706  1.00  0.00           H
ATOM   2043  HW2 SOL   681      30.098  49.296   8.660  1.00  0.00           H
ATOM   2044  OW  SOL   682      64.691  65.069  35.939  1.00  0.00           O
ATOM   2045  HW1 SOL   682      65.315  64.637  36.522  1.00  0.00           H
ATOM   2046  HW2 SOL   682      65.208  65.736  35.487  1.00  0.00           H
ATOM   2047  OW  SOL   683      45.963   8.886   1.017  1.00  0.00           O
ATOM   2048  HW1 SOL   683      45.083   8.744   0.668  1.00  0.00           H
ATOM   2049  HW2 SOL   683      45.907   8.603   1.930  1.00  0.00           H
ATOM   2050  OW  SOL   684      67.246   5.873  18.578  1.00  0.00           O
ATOM   2051  HW1 SOL   684      66.754   6.689  18.669  1.00  0.00           H
ATOM   2052  HW2 SOL   684      67.882   5.895  19.292  1.00  0.00           H
ATOM   2053  OW  SOL   685      62.915   4.551  42.015  1.00  0.00           O
ATOM   2054  HW1 SOL   685      62.719   3.680  41.670  1.00  0.00           H
ATOM   2055  HW2 SOL   685      63.313   4.387  42.870  1.00  0.00           H
ATOM   2056  OW  SOL   686       5.957   4.500  55.991  1.00  0.00           O
ATOM   2057  HW1 SOL   686       5.005   4.430  56.061  1.00  0.00           H
ATOM   2058  HW2 SOL   686       6.104   4.958  55.163  1.00  0.00           H
ATOM   2059  OW  SOL   687      68.097  42.919  56.865  1.00  0.00           O
ATOM   2060  HW1 SOL   687      68.994  43.095  57.149  1.00  0.00           H
ATOM   2061  HW2 SOL   687      67.575  42.982  57.665  1.00  0.00           H
ATOM   2062  OW  SOL   688       6.206  32.284  37.773  1.00  0.00           O
ATOM   2063  HW1 SOL   688       6.803  32.833  37.265  1.00  0.00           H
ATOM   2064  HW2 SOL   688       6.229  32.655  38.655  1.00  0.00           H
ATOM   2065  OW  SOL   689      33.126  69.304  25.232  1.00  0.00           O
ATOM   2066  HW1 SOL   689      32.179  69.439  25.214  1.00  0.00           H
ATOM   2067  HW2 SOL   689      33.483  70.042  24.737  1.00  0.00           H
ATOM   2068  OW  SOL   690       4.332  44.243  69.995  1.00  0.00           O
ATOM   2069  HW1 SOL   690       3.767  43.866  69.321  1.00  0.00           H
ATOM   2070  HW2 SOL   690       4.661  43.488  70.482  1.00  0.00           H
ATOM   2071  OW  SOL   691      55.631  40.916  64.620  1.00  0.00           O
ATOM   2072  HW1 SOL   691      54.843  40.656  64.143  1.00  0.00           H
ATOM   2073  HW2 SOL   691      55.331  41.591  65.230  1.00  0.00           H
ATOM   2074  OW  SOL   692      47.891  72.417  41.225  1.00  0.00           O
ATOM   2075  HW1 SOL   692      48.090  71.482  41.274  1.00  0.00           H
ATOM   2076  HW2 SOL   692      47.380  72.511  40.422  1.00  0.00           H
ATOM   2077  OW  SOL   693      53.926  27.929  69.057  1.00  0.00           O
ATOM   2078  HW1 SOL   693      53.164  27.885  68.480  1.00  0.00           H
ATOM   2079  HW2 SOL   693      53.806  28.740  69.551  1.00  0.00           H
ATOM   2080  OW  SOL   694      54.133  43.038  25.408  1.00  0.00           O
ATOM   2081  HW1 SOL   694      53.262  43.104  25.016  1.00  0.00           H
ATOM   2082  HW2 SOL   694      54.338  42.103  25.380  1.00  0.00           H
ATOM   2083  OW  SOL   695      46.742  64.322   6.319  1.00  0.00           O
ATOM   2084  HW1 SOL   695      45.905  64.673   6.016  1.00  0.00           H
ATOM   2085  HW2 SOL   695      46.572  63.393   6.470  1.00  0.00           H
ATOM   2086  OW  SOL   696       4.268  60.334  52.963  1.00  0.00           O
ATOM   2087  HW1 SOL   696       4.150  60.798  53.792  1.00  0.00           H
ATOM   2088  HW2 SOL   696       4.336  59.412  53.211  1.00  0.00           H
ATOM   2089  OW  SOL   697      47.505  34.824  64.271  1.00  0.00           O
ATOM   2090  HW1 SOL   697      48.422  34.572  64.158  1.00  0.00           H
ATOM   2091  HW2 SOL   697      47.011  34.141  63.820  1.00  0.00           H
ATOM   2092  OW  SOL   698       8.228  67.152  72.358  1.00  0.00           O
ATOM   2093  HW1 SOL   698       8.746  67.136  71.554  1.00  0.00           H
ATOM   2094  HW2 SOL   698       7.763  67.988  72.328  1.00  0.00           H
ATOM   2095  OW  SOL   699       1.734  34.960  10.916  1.00  0.00           O
ATOM   2096  HW1 SOL   699       1.465  34.162  10.461  1.00  0.00           H
ATOM   2097  HW2 SOL   699       1.658  35.650  10.256  1.00  0.00           H
ATOM   2098  OW  SOL   700      10.419  48.064   1.574  1.00  0.00           O
ATOM   2099  HW1 SOL   700       9.524  48.130   1.905  1.00  0.00           H
ATOM   2100  HW2 SOL   700      10.409  48.560   0.755  1.00  0.00           H
ATOM   2101  OW  SOL   701      17.408  12.715  64.100  1.00  0.00           O
ATOM   2102  HW1 SOL   701      17.971  11.971  64.313  1.00  0.00           H
ATOM   2103  HW2 SOL   701      17.974  13.481  64.201  1.00  0.00           H
ATOM   2104  OW  SOL   702      66.290  26.192  44.660  1.00  0.00           O
ATOM   2105  HW1 SOL   702      66.502  27.125  44.685  1.00  0.00           H
ATOM   2106  HW2 SOL   702      66.434  25.937  43.749  1.00  0.00           H
ATOM   2107  OW  SOL   703      72.480  69.446  56.678  1.00  0.00           O
ATOM   2108  HW1 SOL   703      72.679  70.295  56.283  1.00  0.00           H
ATOM   2109  HW2 SOL   703      72.546  69.598  57.621  1.00  0.00           H
ATOM   2110  OW  SOL   704      46.482   3.684  73.709  1.00  0.00           O
ATOM   2111  HW1 SOL   704      45.983   4.170  74.365  1.00  0.00           H
ATOM   2112  HW2 SOL   704      46.148   4.001  72.870  1.00  0.00           H
ATOM   2113  OW  SOL   705       5.566  17.607  33.284  1.00  0.00           O
ATOM   2114  HW1 SOL   705       5.909  17.125  34.036  1.00  0.00           H
ATOM   2115  HW2 SOL   705       5.876  17.116  32.523  1.00  0.00           H
ATOM   2116  OW  SOL   706       0.158  71.959  55.286  1.00  0.00           O
ATOM   2117  HW1 SOL   706       0.274  72.409  54.449  1.00  0.00           H
ATOM   2118  HW2 SOL   706       1.030  71.956  55.681  1.00  0.00           H
ATOM   2119  OW  SOL   707      21.623  25.087  29.222  1.00  0.00           O
ATOM   2120  HW1 SOL   707      20.737  24.779  29.029  1.00  0.00           H
ATOM   2121  HW2 SOL   707      21.909  25.516  28.416  1.00  0.00           H
ATOM   2122  OW  SOL   708      52.059  65.055  45.814  1.00  0.00           O
ATOM   2123  HW1 SOL   708      52.735  65.113  45.139  1.00  0.00           H
ATOM   2124  HW2 SOL   708      52.545  65.038  46.639  1.00  0.00           H
ATOM   2125  OW  SOL   709      21.968  36.537  46.879  1.00  0.00           O
ATOM   2126  HW1 SOL   709      21.722  37.461  46.839  1.00  0.00           H
ATOM   2127  HW2 SOL   709      21.259  36.081  46.425  1.00  0.00           H
ATOM   2128  OW  SOL   710      44.683  25.405  40.004  1.00  0.00           O
ATOM   2129  HW1 SOL   710      44.245  25.174  40.824  1.00  0.00           H
ATOM   2130  HW2 SOL   710      45.197  24.629  39.781  1.00  0.00           H
ATOM   2131  OW  SOL   711       7.779  26.241  61.327  1.00  0.00           O
ATOM   2132  HW1 SOL   711       8.088  26.622  62.149  1.00  0.00           H
ATOM   2133  HW2 SOL   711       7.607  25.324  61.537  1.00  0.00           H
ATOM   2134  OW  SOL   712      27.727  33.923  24.322  1.00  0.00           O
ATOM   2135  HW1 SOL   712      28.343  33.222  24.109  1.00  0.00           H
ATOM   2136  HW2 SOL   712      27.656  34.433  23.515  1.00  0.00           H
ATOM   2137  OW  SOL   713      42.660  17.906  17.831  1.00  0.00           O
ATOM   2138  HW1 SOL   713      42.750  18.769  18.235  1.00  0.00           H
ATOM   2139  HW2 SOL   713      41.872  17.537  18.228  1.00  0.00           H
ATOM   2140  OW  SOL   714      34.340  55.670  50.312  1.00  0.00           O
ATOM   2141  HW1 SOL   714      34.859  56.309  50.800  1.00  0.00           H
ATOM   2142  HW2 SOL   714      34.546  54.830  50.723  1.00  0.00           H
ATOM   2143  OW  SOL   715      33.494  25.959  51.216  1.00  0.00           O
ATOM   2144  HW1 SOL   715      33.846  25.413  51.919  1.00  0.00           H
ATOM   2145  HW2 SOL   715      33.886  26.820  51.361  1.00  0.00           H
ATOM   2146  OW  SOL   716      24.833  71.344   7.894  1.00  0.00           O
ATOM   2147  HW1 SOL   716      24.729  70.393   7.927  1.00  0.00           H
ATOM   2148  HW2 SOL   716      24.086  71.684   8.386  1.00  0.00           H
ATOM   2149  OW  SOL   717       1.251  21.446  46.332  1.00  0.00           O
ATOM   2150  HW1 SOL   717       1.773  20.904  45.741  1.00  0.00           H
ATOM   2151  HW2 SOL   717       1.742  21.446  47.154  1.00  0.00           H
ATOM   2152  OW  SOL   718      60.250   3.963  26.009  1.00  0.00           O
ATOM   2153  HW1 SOL   718      59.529   4.553  25.790  1.00  0.00           H
ATOM   2154  HW2 SOL   718      59.914   3.431  26.730  1.00  0.00           H
ATOM   2155  OW  SOL   719      15.402  66.425  15.932  1.00  0.00           O
ATOM   2156  HW1 SOL   719      15.533  66.724  16.832  1.00  0.00           H
ATOM   2157  HW2 SOL   719      14.634  66.908  15.628  1.00  0.00           H
ATOM   2158  OW  SOL   720      51.273  53.985  33.996  1.00  0.00           O
ATOM   2159  HW1 SOL   720      52.102  53.508  33.971  1.00  0.00           H
ATOM   2160  HW2 SOL   720      50.962  53.879  34.895  1.00  0.00           H
ATOM   2161  OW  SOL   721       2.481  27.928  66.019  1.00  0.00           O
ATOM   2162  HW1 SOL   721       1.959  27.665  66.776  1.00  0.00           H
ATOM   2163  HW2 SOL   721       2.717  28.839  66.196  1.00  0.00           H
ATOM   2164  OW  SOL   722      52.040   3.065  73.594  1.00  0.00           O
ATOM   2165  HW1 SOL   722      51.180   2.647  73.635  1.00  0.00           H
ATOM   2166  HW2 SOL   722      52.401   2.791  72.751  1.00  0.00           H
ATOM   2167  OW  SOL   723      20.848  31.525  71.177  1.00  0.00           O
ATOM   2168  HW1 SOL   723      20.818  30.603  71.431  1.00  0.00           H
ATOM   2169  HW2 SOL   723      20.496  31.541  70.287  1.00  0.00           H
ATOM   2170  OW  SOL   724      11.322  73.708  23.226  1.00  0.00           O
ATOM   2171  HW1 SOL   724      11.762  74.507  23.515  1.00  0.00           H
ATOM   2172  HW2 SOL   724      11.082  73.259  24.037  1.00  0.00           H
ATOM   2173  OW  SOL   725      58.989  63.383  39.241  1.00  0.00           O
ATOM   2174  HW1 SOL   725      59.258  62.844  39.985  1.00  0.00           H
ATOM   2175  HW2 SOL   725      59.364  62.944  38.478  1.00  0.00           H
ATOM   2176  OW  SOL   726      65.350  33.972  58.387  1.00  0.00           O
ATOM   2177  HW1 SOL   726      66.119  33.566  57.988  1.00  0.00           H
ATOM   2178  HW2 SOL   726      65.679  34.785  58.770  1.00  0.00           H
ATOM   2179  OW  SOL   727      19.288  32.989  11.657  1.00  0.00           O
ATOM   2180  HW1 SOL   727      18.707  32.291  11.959  1.00  0.00           H
ATOM   2181  HW2 SOL   727      18.704  33.726  11.476  1.00  0.00           H
ATOM   2182  OW  SOL   728      43.704  28.925  14.797  1.00  0.00           O
ATOM   2183  HW1 SOL   728      43.711  28.541  15.674  1.00  0.00           H
ATOM   2184  HW2 SOL   728      43.675  29.869  14.949  1.00  0.00           H
ATOM   2185  OW  SOL   729      59.169  32.664  51.157  1.00  0.00           O
ATOM   2186  HW1 SOL   729      59.446  32.881  52.047  1.00  0.00           H
ATOM   2187  HW2 SOL   729      58.255  32.395  51.248  1.00  0.00           H
ATOM   2188  OW  SOL   730      44.207   9.370  16.399  1.00  0.00           O
ATOM   2189  HW1 SOL   730      44.345   8.721  15.709  1.00  0.00           H
ATOM   2190  HW2 SOL   730      44.601  10.172  16.056  1.00  0.00           H
ATOM   2191  OW  SOL   731      24.543   8.707  71.045  1.00  0.00           O
ATOM   2192  HW1 SOL   731      25.426   8.912  70.738  1.00  0.00           H
ATOM   2193  HW2 SOL   731      24.418   7.786  70.819  1.00  0.00           H
ATOM   2194  OW  SOL   732      51.651  21.122  47.874  1.00  0.00           O
ATOM   2195  HW1 SOL   732      51.891  20.541  47.153  1.00  0.00           H
ATOM   2196  HW2 SOL   732      51.926  21.992  47.583  1.00  0.00           H
ATOM   2197  OW  SOL   733      21.121  24.876  49.226  1.00  0.00           O
ATOM   2198  HW1 SOL   733      21.841  24.423  49.665  1.00  0.00           H
ATOM   2199  HW2 SOL   733      21.086  24.483  48.354  1.00  0.00           H
ATOM   2200  OW  SOL   734      33.397  35.023  23.000  1.00  0.00           O
ATOM   2201  HW1 SOL   734      33.409  34.563  23.839  1.00  0.00           H
ATOM   2202  HW2 SOL   734      32.636  34.666  22.541  1.00  0.00           H
ATOM   2203  OW  SOL   735       8.128  34.343  10.223  1.00  0.00           O
ATOM   2204  HW1 SOL   735       7.600  33.710  10.709  1.00  0.00           H
ATOM   2205  HW2 SOL   735       8.876  34.520  10.793  1.00  0.00           H
ATOM   2206  OW  SOL   736      36.548  15.431  29.230  1.00  0.00           O
ATOM   2207  HW1 SOL   736      36.729  16.087  28.556  1.00  0.00           H
ATOM   2208  HW2 SOL   736      36.119  14.716  28.761  1.00  0.00           H
ATOM   2209  OW  SOL   737      72.069  21.711  67.784  1.00  0.00           O
ATOM   2210  HW1 SOL   737      72.881  21.232  67.618  1.00  0.00           H
ATOM   2211  HW2 SOL   737      71.894  22.176  66.966  1.00  0.00           H
ATOM   2212  OW  SOL   738      29.348  23.546  44.190  1.00  0.00           O
ATOM   2213  HW1 SOL   738      29.378  24.386  44.647  1.00  0.00           H
ATOM   2214  HW2 SOL   738      28.415  23.344  44.118  1.00  0.00           H
ATOM   2215  OW  SOL   739      72.924  47.941  72.447  1.00  0.00           O
ATOM   2216  HW1 SOL   739      72.683  48.780  72.839  1.00  0.00           H
ATOM   2217  HW2 SOL   739      72.130  47.648  72.000  1.00  0.00           H
ATOM   2218  OW  SOL   740       9.048  30.452  72.580  1.00  0.00           O
ATOM   2219  HW1 SOL   740       9.476  30.404  73.436  1.00  0.00           H
ATOM   2220  HW2 SOL   740       8.655  31.325  72.558  1.00  0.00           H
ATOM   2221  OW  SOL   741      55.429  65.092   7.507  1.00  0.00           O
ATOM   2222  HW1 SOL   741      55.137  65.207   8.411  1.00  0.00           H
ATOM   2223  HW2 SOL   741      56.060  64.373   7.548  1.00  0.00           H
ATOM   2224  OW  SOL   742      14.765  17.665  63.462  1.00  0.00           O
ATOM   2225  HW1 SOL   742      14.588  17.043  62.757  1.00  0.00           H
ATOM   2226  HW2 SOL   742      14.724  17.140  64.261  1.00  0.00           H
ATOM   2227  OW  SOL   743      27.681  46.975  16.667  1.00  0.00           O
ATOM   2228  HW1 SOL   743      28.205  46.249  17.006  1.00  0.00           H
ATOM   2229  HW2 SOL   743      28.289  47.478  16.126  1.00  0.00           H
ATOM   2230  OW  SOL   744      27.059  26.198  18.465  1.00  0.00           O
ATOM   2231  HW1 SOL   744      27.790  26.673  18.070  1.00  0.00           H
ATOM   2232  HW2 SOL   744      27.415  25.334  18.668  1.00  0.00           H
ATOM   2233  OW  SOL   745      62.373   8.173   7.915  1.00  0.00           O
ATOM   2234  HW1 SOL   745      62.246   8.045   8.855  1.00  0.00           H
ATOM   2235  HW2 SOL   745      61.628   8.710   7.644  1.00  0.00           H
ATOM   2236  OW  SOL   746      31.244  59.509  25.417  1.00  0.00           O
ATOM   2237  HW1 SOL   746      31.138  59.431  26.365  1.00  0.00           H
ATOM   2238  HW2 SOL   746      31.685  60.350  25.293  1.00  0.00           H
ATOM   2239  OW  SOL   747      39.472  57.181  67.399  1.00  0.00           O
ATOM   2240  HW1 SOL   747      39.649  56.798  68.258  1.00  0.00           H
ATOM   2241  HW2 SOL   747      39.902  56.591  66.780  1.00  0.00           H
ATOM   2242  OW  SOL   748       7.735   8.672  67.686  1.00  0.00           O
ATOM   2243  HW1 SOL   748       7.313   7.828  67.526  1.00  0.00           H
ATOM   2244  HW2 SOL   748       8.650   8.531  67.443  1.00  0.00           H
ATOM   2245  OW  SOL   749      10.972   6.582  56.816  1.00  0.00           O
ATOM   2246  HW1 SOL   749      11.575   6.968  57.452  1.00  0.00           H
ATOM   2247  HW2 SOL   749      11.420   6.672  55.975  1.00  0.00           H
ATOM   2248  OW  SOL   750       3.412  54.214  66.191  1.00  0.00           O
ATOM   2249  HW1 SOL   750       3.375  55.126  65.902  1.00  0.00           H
ATOM   2250  HW2 SOL   750       2.782  54.165  66.910  1.00  0.00           H
ATOM   2251  OW  SOL   751      30.222  53.492  27.188  1.00  0.00           O
ATOM   2252  HW1 SOL   751      30.240  54.278  27.733  1.00  0.00           H
ATOM   2253  HW2 SOL   751      30.402  52.775  27.796  1.00  0.00           H
ATOM   2254  OW  SOL   752      49.222  12.005  69.567  1.00  0.00           O
ATOM   2255  HW1 SOL   752      49.063  12.916  69.317  1.00  0.00           H
ATOM   2256  HW2 SOL   752      49.815  11.672  68.894  1.00  0.00           H
ATOM   2257  OW  SOL   753      69.829  73.584  27.558  1.00  0.00           O
ATOM   2258  HW1 SOL   753      69.335  72.976  28.107  1.00  0.00           H
ATOM   2259  HW2 SOL   753      70.500  73.941  28.139  1.00  0.00           H
ATOM   2260  OW  SOL   754       4.422  49.864   1.005  1.00  0.00           O
ATOM   2261  HW1 SOL   754       5.286  50.253   0.866  1.00  0.00           H
ATOM   2262  HW2 SOL   754       4.544  48.933   0.817  1.00  0.00           H
ATOM   2263  OW  SOL   755      49.737  22.857  22.058  1.00  0.00           O
ATOM   2264  HW1 SOL   755      48.949  22.573  21.595  1.00  0.00           H
ATOM   2265  HW2 SOL   755      49.409  23.351  22.810  1.00  0.00           H
ATOM   2266  OW  SOL   756      63.548  24.862  19.450  1.00  0.00           O
ATOM   2267  HW1 SOL   756      64.206  25.053  18.782  1.00  0.00           H
ATOM   2268  HW2 SOL   756      63.996  24.290  20.073  1.00  0.00           H
ATOM   2269  OW  SOL   757      39.884   0.302  66.091  1.00  0.00           O
ATOM   2270  HW1 SOL   757      40.136  -0.430  66.654  1.00  0.00           H
ATOM   2271  HW2 SOL   757      40.710   0.624  65.731  1.00  0.00           H
ATOM   2272  OW  SOL   758      65.890  49.952  30.496  1.00  0.00           O
ATOM   2273  HW1 SOL   758      65.263  49.972  29.773  1.00  0.00           H
ATOM   2274  HW2 SOL   758      66.695  50.313  30.126  1.00  0.00           H
ATOM   2275  OW  SOL   759       3.301  30.334  38.091  1.00  0.00           O
ATOM   2276  HW1 SOL   759       3.864  31.083  38.286  1.00  0.00           H
ATOM   2277  HW2 SOL   759       2.596  30.697  37.554  1.00  0.00           H
ATOM   2278  OW  SOL   760      60.684  53.795  38.401  1.00  0.00           O
ATOM   2279  HW1 SOL   760      60.644  52.900  38.065  1.00  0.00           H
ATOM   2280  HW2 SOL   760      61.118  53.714  39.251  1.00  0.00           H
ATOM   2281  OW  SOL   761      64.841  19.424  14.887  1.00  0.00           O
ATOM   2282  HW1 SOL   761      64.828  19.003  14.027  1.00  0.00           H
ATOM   2283  HW2 SOL   761      64.020  19.155  15.299  1.00  0.00           H
ATOM   2284  OW  SOL   762      38.168  23.912  27.281  1.00  0.00           O
ATOM   2285  HW1 SOL   762      37.880  23.521  26.456  1.00  0.00           H
ATOM   2286  HW2 SOL   762      37.405  23.846  27.856  1.00  0.00           H
ATOM   2287  OW  SOL   763       2.567  39.115  35.158  1.00  0.00           O
ATOM   2288  HW1 SOL   763       2.274  38.934  34.265  1.00  0.00           H
ATOM   2289  HW2 SOL   763       2.572  40.070  35.219  1.00  0.00           H
ATOM   2290  OW  SOL   764       4.415  73.728  43.160  1.00  0.00           O
ATOM   2291  HW1 SOL   764       4.673  74.336  42.467  1.00  0.00           H
ATOM   2292  HW2 SOL   764       5.165  73.140  43.255  1.00  0.00           H
ATOM   2293  OW  SOL   765      53.161  17.234  23.686  1.00  0.00           O
ATOM   2294  HW1 SOL   765      52.464  17.384  23.047  1.00  0.00           H
ATOM   2295  HW2 SOL   765      53.582  18.088  23.786  1.00  0.00           H
ATOM   2296  OW  SOL   766       4.222  20.126  33.903  1.00  0.00           O
ATOM   2297  HW1 SOL   766       4.869  19.490  33.600  1.00  0.00           H
ATOM   2298  HW2 SOL   766       4.736  20.795  34.356  1.00  0.00           H
ATOM   2299  OW  SOL   767      13.932  11.623  18.987  1.00  0.00           O
ATOM   2300  HW1 SOL   767      14.688  12.204  19.073  1.00  0.00           H
ATOM   2301  HW2 SOL   767      13.521  11.884  18.163  1.00  0.00           H
ATOM   2302  OW  SOL   768      53.545  44.285  70.890  1.00  0.00           O
ATOM   2303  HW1 SOL   768      52.969  44.308  71.654  1.00  0.00           H
ATOM   2304  HW2 SOL   768      54.309  43.787  71.180  1.00  0.00           H
ATOM   2305  OW  SOL   769      38.270  43.963  68.136  1.00  0.00           O
ATOM   2306  HW1 SOL   769      39.030  43.620  67.665  1.00  0.00           H
ATOM   2307  HW2 SOL   769      37.733  43.191  68.318  1.00  0.00           H
ATOM   2308  OW  SOL   770      61.744  71.933  70.166  1.00  0.00           O
ATOM   2309  HW1 SOL   770      62.120  72.139  71.021  1.00  0.00           H
ATOM   2310  HW2 SOL   770      62.486  71.625  69.645  1.00  0.00           H
ATOM   2311  OW  SOL   771       7.341  23.625  72.487  1.00  0.00           O
ATOM   2312  HW1 SOL   771       8.010  23.502  73.161  1.00  0.00           H
ATOM   2313  HW2 SOL   771       6.615  23.067  72.765  1.00  0.00           H
ATOM   2314  OW  SOL   772      43.017  29.350  49.236  1.00  0.00           O
ATOM   2315  HW1 SOL   772      43.458  29.132  50.057  1.00  0.00           H
ATOM   2316  HW2 SOL   772      43.582  28.984  48.555  1.00  0.00           H
ATOM   2317  OW  SOL   773      57.235  27.244  50.683  1.00  0.00           O
ATOM   2318  HW1 SOL   773      58.107  27.146  51.065  1.00  0.00           H
ATOM   2319  HW2 SOL   773      57.282  28.060  50.185  1.00  0.00           H
ATOM   2320  OW  SOL   774       6.994  60.077  33.790  1.00  0.00           O
ATOM   2321  HW1 SOL   774       6.976  60.763  34.457  1.00  0.00           H
ATOM   2322  HW2 SOL   774       7.730  59.518  34.041  1.00  0.00           H
ATOM   2323  OW  SOL   775       6.315  26.920  31.678  1.00  0.00           O
ATOM   2324  HW1 SOL   775       6.440  26.394  30.888  1.00  0.00           H
ATOM   2325  HW2 SOL   775       7.201  27.156  31.952  1.00  0.00           H
ATOM   2326  OW  SOL   776      39.040  22.064   3.611  1.00  0.00           O
ATOM   2327  HW1 SOL   776      38.499  21.280   3.709  1.00  0.00           H
ATOM   2328  HW2 SOL   776      39.879  21.738   3.287  1.00  0.00           H
ATOM   2329  OW  SOL   777      64.670  10.703  72.931  1.00  0.00           O
ATOM   2330  HW1 SOL   777      63.867  10.649  73.450  1.00  0.00           H
ATOM   2331  HW2 SOL   777      64.573  11.507  72.421  1.00  0.00           H
ATOM   2332  OW  SOL   778      58.667  25.212  60.085  1.00  0.00           O
ATOM   2333  HW1 SOL   778      58.705  26.065  59.653  1.00  0.00           H
ATOM   2334  HW2 SOL   778      59.564  25.052  60.378  1.00  0.00           H
ATOM   2335  OW  SOL   779      70.780  44.694  16.958  1.00  0.00           O
ATOM   2336  HW1 SOL   779      70.633  44.698  16.012  1.00  0.00           H
ATOM   2337  HW2 SOL   779      70.143  44.064  17.297  1.00  0.00           H
ATOM   2338  OW  SOL   780      18.090  68.206   3.341  1.00  0.00           O
ATOM   2339  HW1 SOL   780      17.586  68.550   2.604  1.00  0.00           H
ATOM   2340  HW2 SOL   780      18.938  68.648   3.278  1.00  0.00           H
ATOM   2341  OW  SOL   781      13.238  57.229  41.887  1.00  0.00           O
ATOM   2342  HW1 SOL   781      13.715  57.455  41.088  1.00  0.00           H
ATOM   2343  HW2 SOL   781      13.758  56.534  42.289  1.00  0.00           H
ATOM   2344  OW  SOL   782      44.474  38.705  39.169  1.00  0.00           O
ATOM   2345  HW1 SOL   782      43.630  38.252  39.163  1.00  0.00           H
ATOM   2346  HW2 SOL   782      44.482  39.187  39.996  1.00  0.00           H
ATOM   2347  OW  SOL   783      36.450  33.622  63.285  1.00  0.00           O
ATOM   2348  HW1 SOL   783      36.230  34.440  63.731  1.00  0.00           H
ATOM   2349  HW2 SOL   783      36.315  33.811  62.356  1.00  0.00           H
ATOM   2350  OW  SOL   784       2.268  27.847   0.925  1.00  0.00           O
ATOM   2351  HW1 SOL   784       1.885  27.295   0.242  1.00  0.00           H
ATOM   2352  HW2 SOL   784       3.213  27.740   0.817  1.00  0.00           H
ATOM   2353  OW  SOL   785      18.570  64.975  15.640  1.00  0.00           O
ATOM   2354  HW1 SOL   785      18.792  65.099  16.562  1.00  0.00           H
ATOM   2355  HW2 SOL   785      19.251  65.449  15.163  1.00  0.00           H
ATOM   2356  OW  SOL   786      42.431  23.402  63.866  1.00  0.00           O
ATOM   2357  HW1 SOL   786      43.220  23.883  64.118  1.00  0.00           H
ATOM   2358  HW2 SOL   786      42.283  23.646  62.952  1.00  0.00           H
ATOM   2359  OW  SOL   787      67.890  60.074  45.865  1.00  0.00           O
ATOM   2360  HW1 SOL   787      67.006  60.398  46.037  1.00  0.00           H
ATOM   2361  HW2 SOL   787      68.141  60.490  45.040  1.00  0.00           H
ATOM   2362  OW  SOL   788      28.756   3.378  21.190  1.00  0.00           O
ATOM   2363  HW1 SOL   788      29.606   3.255  20.767  1.00  0.00           H
ATOM   2364  HW2 SOL   788      28.574   4.312  21.095  1.00  0.00           H
ATOM   2365  OW  SOL   789       9.103  12.464   7.091  1.00  0.00           O
ATOM   2366  HW1 SOL   789       9.732  12.499   7.812  1.00  0.00           H
ATOM   2367  HW2 SOL   789       8.295  12.145   7.492  1.00  0.00           H
ATOM   2368  OW  SOL   790      31.321  60.772   5.436  1.00  0.00           O
ATOM   2369  HW1 SOL   790      31.431  60.121   6.130  1.00  0.00           H
ATOM   2370  HW2 SOL   790      32.072  61.357   5.533  1.00  0.00           H
ATOM   2371  OW  SOL   791       3.285   0.279  52.233  1.00  0.00           O
ATOM   2372  HW1 SOL   791       2.521  -0.284  52.107  1.00  0.00           H
ATOM   2373  HW2 SOL   791       3.529   0.554  51.349  1.00  0.00           H
ATOM   2374  OW  SOL   792      11.558  50.902  12.532  1.00  0.00           O
ATOM   2375  HW1 SOL   792      12.395  51.358  12.619  1.00  0.00           H
ATOM   2376  HW2 SOL   792      11.516  50.651  11.609  1.00  0.00           H
ATOM   2377  OW  SOL   793      51.694  15.594  49.730  1.00  0.00           O
ATOM   2378  HW1 SOL   793      52.300  16.316  49.896  1.00  0.00           H
ATOM   2379  HW2 SOL   793      51.868  15.339  48.824  1.00  0.00           H
ATOM   2380  OW  SOL   794      31.221  73.577  31.256  1.00  0.00           O
ATOM   2381  HW1 SOL   794      31.111  73.928  30.372  1.00  0.00           H
ATOM   2382  HW2 SOL   794      30.608  72.843  31.301  1.00  0.00           H
ATOM   2383  OW  SOL   795      46.956   0.047  23.663  1.00  0.00           O
ATOM   2384  HW1 SOL   795      47.000   1.000  23.585  1.00  0.00           H
ATOM   2385  HW2 SOL   795      47.718  -0.269  23.177  1.00  0.00           H
ATOM   2386  OW  SOL   796      65.189   4.325  40.065  1.00  0.00           O
ATOM   2387  HW1 SOL   796      65.184   5.270  40.212  1.00  0.00           H
ATOM   2388  HW2 SOL   796      64.669   3.967  40.784  1.00  0.00           H
ATOM   2389  OW  SOL   797      65.996  53.781  44.079  1.00  0.00           O
ATOM   2390  HW1 SOL   797      65.127  54.098  43.833  1.00  0.00           H
ATOM   2391  HW2 SOL   797      65.827  53.108  44.739  1.00  0.00           H
ATOM   2392  OW  SOL   798      31.934  65.730  33.699  1.00  0.00           O
ATOM   2393  HW1 SOL   798      32.639  66.059  33.142  1.00  0.00           H
ATOM   2394  HW2 SOL   798      32.138  64.803  33.823  1.00  0.00           H
ATOM   2395  OW  SOL   799      45.299  11.718  70.517  1.00  0.00           O
ATOM   2396  HW1 SOL   799      45.772  12.531  70.695  1.00  0.00           H
ATOM   2397  HW2 SOL   799      44.557  11.987  69.975  1.00  0.00           H
ATOM   2398  OW  SOL   800      58.186  27.230  46.910  1.00  0.00           O
ATOM   2399  HW1 SOL   800      58.172  28.068  46.448  1.00  0.00           H
ATOM   2400  HW2 SOL   800      58.453  26.594  46.247  1.00  0.00           H
ATOM   2401  OW  SOL   801      30.911  55.425  44.128  1.00  0.00           O
ATOM   2402  HW1 SOL   801      31.376  56.107  44.613  1.00  0.00           H
ATOM   2403  HW2 SOL   801      30.738  54.743  44.778  1.00  0.00           H
ATOM   2404  OW  SOL   802      57.238  23.907   4.455  1.00  0.00           O
ATOM   2405  HW1 SOL   802      58.129  23.564   4.515  1.00  0.00           H
ATOM   2406  HW2 SOL   802      57.278  24.557   3.753  1.00  0.00           H
ATOM   2407  OW  SOL   803      37.060  26.418  20.523  1.00  0.00           O
ATOM   2408  HW1 SOL   803      36.864  25.911  19.735  1.00  0.00           H
ATOM   2409  HW2 SOL   803      36.206  26.579  20.924  1.00  0.00           H
ATOM   2410  OW  SOL   804      11.280  27.845  70.673  1.00  0.00           O
ATOM   2411  HW1 SOL   804      10.936  28.371  71.394  1.00  0.00           H
ATOM   2412  HW2 SOL   804      11.175  26.939  70.964  1.00  0.00           H
ATOM   2413  OW  SOL   805      36.611  73.781  61.118  1.00  0.00           O
ATOM   2414  HW1 SOL   805      36.322  73.775  60.205  1.00  0.00           H
ATOM   2415  HW2 SOL   805      37.421  73.271  61.116  1.00  0.00           H
ATOM   2416  OW  SOL   806      42.088  32.832   0.211  1.00  0.00           O
ATOM   2417  HW1 SOL   806      41.855  31.954   0.512  1.00  0.00           H
ATOM   2418  HW2 SOL   806      41.325  33.369   0.425  1.00  0.00           H
ATOM   2419  OW  SOL   807      70.114  67.503  70.240  1.00  0.00           O
ATOM   2420  HW1 SOL   807      69.574  68.216  70.581  1.00  0.00           H
ATOM   2421  HW2 SOL   807      69.754  67.325  69.371  1.00  0.00           H
ATOM   2422  OW  SOL   808      47.364  52.608  38.088  1.00  0.00           O
ATOM   2423  HW1 SOL   808      47.648  53.454  37.743  1.00  0.00           H
ATOM   2424  HW2 SOL   808      48.173  52.178  38.365  1.00  0.00           H
ATOM   2425  OW  SOL   809      28.585  55.675  17.586  1.00  0.00           O
ATOM   2426  HW1 SOL   809      28.095  56.092  16.878  1.00  0.00           H
ATOM   2427  HW2 SOL   809      29.317  56.268  17.754  1.00  0.00           H
ATOM   2428  OW  SOL   810       5.704  23.148  20.331  1.00  0.00           O
ATOM   2429  HW1 SOL   810       5.010  23.024  20.979  1.00  0.00           H
ATOM   2430  HW2 SOL   810       6.125  22.291  20.265  1.00  0.00           H
ATOM   2431  OW  SOL   811      36.660  10.475   9.765  1.00  0.00           O
ATOM   2432  HW1 SOL   811      36.746  10.225  10.685  1.00  0.00           H
ATOM   2433  HW2 SOL   811      36.248  11.338   9.788  1.00  0.00           H
ATOM   2434  OW  SOL   812       0.655  10.066  68.793  1.00  0.00           O
ATOM   2435  HW1 SOL   812       0.335   9.447  68.136  1.00  0.00           H
ATOM   2436  HW2 SOL   812       0.135  10.857  68.650  1.00  0.00           H
ATOM   2437  OW  SOL   813      17.828  32.468  27.307  1.00  0.00           O
ATOM   2438  HW1 SOL   813      17.826  32.518  26.351  1.00  0.00           H
ATOM   2439  HW2 SOL   813      18.313  31.667  27.504  1.00  0.00           H
ATOM   2440  OW  SOL   814      47.396   6.913  20.690  1.00  0.00           O
ATOM   2441  HW1 SOL   814      47.963   6.213  21.012  1.00  0.00           H
ATOM   2442  HW2 SOL   814      46.568   6.477  20.487  1.00  0.00           H
ATOM   2443  OW  SOL   815      51.389  46.759  56.692  1.00  0.00           O
ATOM   2444  HW1 SOL   815      51.392  46.966  55.758  1.00  0.00           H
ATOM   2445  HW2 SOL   815      51.711  45.859  56.740  1.00  0.00           H
ATOM   2446  OW  SOL   816      69.186  44.875  42.116  1.00  0.00           O
ATOM   2447  HW1 SOL   816      68.484  45.110  42.722  1.00  0.00           H
ATOM   2448  HW2 SOL   816      69.385  43.961  42.321  1.00  0.00           H
ATOM   2449  OW  SOL   817      32.719  22.176  56.116  1.00  0.00           O
ATOM   2450  HW1 SOL   817      32.487  23.034  56.471  1.00  0.00           H
ATOM   2451  HW2 SOL   817      32.517  21.562  56.822  1.00  0.00           H
ATOM   2452  OW  SOL   818      14.548  33.648  59.507  1.00  0.00           O
ATOM   2453  HW1 SOL   818      15.375  33.668  59.988  1.00  0.00           H
ATOM   2454  HW2 SOL   818      13.891  33.428  60.167  1.00  0.00           H
ATOM   2455  OW  SOL   819       7.176  50.812  53.605  1.00  0.00           O
ATOM   2456  HW1 SOL   819       7.782  51.433  54.008  1.00  0.00           H
ATOM   2457  HW2 SOL   819       7.405  49.967  53.993  1.00  0.00           H
ATOM   2458  OW  SOL   820      54.234  35.232  73.068  1.00  0.00           O
ATOM   2459  HW1 SOL   820      55.080  34.794  73.159  1.00  0.00           H
ATOM   2460  HW2 SOL   820      53.603  34.615  73.441  1.00  0.00           H
ATOM   2461  OW  SOL   821      18.644  26.239  50.404  1.00  0.00           O
ATOM   2462  HW1 SOL   821      18.349  25.523  50.966  1.00  0.00           H
ATOM   2463  HW2 SOL   821      19.358  25.862  49.889  1.00  0.00           H
ATOM   2464  OW  SOL   822      61.177  15.677  65.553  1.00  0.00           O
ATOM   2465  HW1 SOL   822      61.777  15.024  65.914  1.00  0.00           H
ATOM   2466  HW2 SOL   822      60.635  15.189  64.933  1.00  0.00           H
ATOM   2467  OW  SOL   823      57.211  30.442  36.261  1.00  0.00           O
ATOM   2468  HW1 SOL   823      56.971  30.999  35.520  1.00  0.00           H
ATOM   2469  HW2 SOL   823      56.547  30.628  36.925  1.00  0.00           H
ATOM   2470  OW  SOL   824      14.961  29.647  33.958  1.00  0.00           O
ATOM   2471  HW1 SOL   824      15.579  29.282  34.592  1.00  0.00           H
ATOM   2472  HW2 SOL   824      14.889  28.976  33.280  1.00  0.00           H
ATOM   2473  OW  SOL   825      67.812  62.917  49.408  1.00  0.00           O
ATOM   2474  HW1 SOL   825      66.888  62.873  49.653  1.00  0.00           H
ATOM   2475  HW2 SOL   825      68.190  63.558  50.009  1.00  0.00           H
ATOM   2476  OW  SOL   826      29.863  42.285   8.916  1.00  0.00           O
ATOM   2477  HW1 SOL   826      30.507  42.594   8.278  1.00  0.00           H
ATOM   2478  HW2 SOL   826      29.018  42.545   8.549  1.00  0.00           H
ATOM   2479  OW  SOL   827      10.486  38.415  16.530  1.00  0.00           O
ATOM   2480  HW1 SOL   827      11.159  38.497  17.205  1.00  0.00           H
ATOM   2481  HW2 SOL   827      10.007  39.243  16.567  1.00  0.00           H
ATOM   2482  OW  SOL   828      47.400  17.951  17.268  1.00  0.00           O
ATOM   2483  HW1 SOL   828      47.806  18.264  16.460  1.00  0.00           H
ATOM   2484  HW2 SOL   828      46.462  17.933  17.074  1.00  0.00           H
ATOM   2485  OW  SOL   829      27.659  53.285  30.671  1.00  0.00           O
ATOM   2486  HW1 SOL   829      27.155  53.694  31.374  1.00  0.00           H
ATOM   2487  HW2 SOL   829      28.559  53.574  30.822  1.00  0.00           H
ATOM   2488  OW  SOL   830      61.751  58.438  28.617  1.00  0.00           O
ATOM   2489  HW1 SOL   830      61.148  57.885  28.118  1.00  0.00           H
ATOM   2490  HW2 SOL   830      62.621  58.166  28.326  1.00  0.00           H
ATOM   2491  OW  SOL   831      21.488  30.262   1.335  1.00  0.00           O
ATOM   2492  HW1 SOL   831      22.019  30.282   2.132  1.00  0.00           H
ATOM   2493  HW2 SOL   831      20.909  31.020   1.414  1.00  0.00           H
ATOM   2494  OW  SOL   832      67.493  25.116   3.749  1.00  0.00           O
ATOM   2495  HW1 SOL   832      67.033  25.185   4.586  1.00  0.00           H
ATOM   2496  HW2 SOL   832      68.387  25.399   3.942  1.00  0.00           H
ATOM   2497  OW  SOL   833      44.463   0.175  52.688  1.00  0.00           O
ATOM   2498  HW1 SOL   833      44.859  -0.692  52.603  1.00  0.00           H
ATOM   2499  HW2 SOL   833      45.176   0.785  52.496  1.00  0.00           H
ATOM   2500  OW  SOL   834      41.206  12.086  13.301  1.00  0.00           O
ATOM   2501  HW1 SOL   834      40.478  12.551  13.713  1.00  0.00           H
ATOM   2502  HW2 SOL   834      41.121  12.284  12.368  1.00  0.00           H
ATOM   2503  OW  SOL   835      27.994  20.335   5.887  1.00  0.00           O
ATOM   2504  HW1 SOL   835      28.648  20.762   6.439  1.00  0.00           H
ATOM   2505  HW2 SOL   835      28.296  19.430   5.812  1.00  0.00           H
ATOM   2506  OW  SOL   836      17.255  65.522  31.197  1.00  0.00           O
ATOM   2507  HW1 SOL   836      16.442  65.325  30.731  1.00  0.00           H
ATOM   2508  HW2 SOL   836      17.782  66.010  30.566  1.00  0.00           H
ATOM   2509  OW  SOL   837      40.866  70.174  70.844  1.00  0.00           O
ATOM   2510  HW1 SOL   837      40.947  69.663  71.648  1.00  0.00           H
ATOM   2511  HW2 SOL   837      39.944  70.432  70.815  1.00  0.00           H
ATOM   2512  OW  SOL   838      51.092  17.994  21.969  1.00  0.00           O
ATOM   2513  HW1 SOL   838      50.795  17.506  21.201  1.00  0.00           H
ATOM   2514  HW2 SOL   838      51.060  18.911  21.697  1.00  0.00           H
ATOM   2515  OW  SOL   839      53.126  56.960  10.396  1.00  0.00           O
ATOM   2516  HW1 SOL   839      53.964  57.346  10.140  1.00  0.00           H
ATOM   2517  HW2 SOL   839      53.328  56.445  11.177  1.00  0.00           H
ATOM   2518  OW  SOL   840       6.690  48.585  25.501  1.00  0.00           O
ATOM   2519  HW1 SOL   840       7.544  48.999  25.378  1.00  0.00           H
ATOM   2520  HW2 SOL   840       6.109  49.050  24.899  1.00  0.00           H
ATOM   2521  OW  SOL   841      24.278   3.170  14.730  1.00  0.00           O
ATOM   2522  HW1 SOL   841      24.393   2.892  15.639  1.00  0.00           H
ATOM   2523  HW2 SOL   841      25.047   3.710  14.545  1.00  0.00           H
ATOM   2524  OW  SOL   842      60.878   0.258  60.947  1.00  0.00           O
ATOM   2525  HW1 SOL   842      60.792   0.910  61.643  1.00  0.00           H
ATOM   2526  HW2 SOL   842      61.175  -0.534  61.395  1.00  0.00           H
ATOM   2527  OW  SOL   843      20.321  14.364  54.050  1.00  0.00           O
ATOM   2528  HW1 SOL   843      19.833  13.547  53.950  1.00  0.00           H
ATOM   2529  HW2 SOL   843      20.070  14.689  54.914  1.00  0.00           H
ATOM   2530  OW  SOL   844      53.305   4.960  52.200  1.00  0.00           O
ATOM   2531  HW1 SOL   844      52.849   5.777  52.401  1.00  0.00           H
ATOM   2532  HW2 SOL   844      53.213   4.860  51.253  1.00  0.00           H
ATOM   2533  OW  SOL   845       2.510  59.314  41.559  1.00  0.00           O
ATOM   2534  HW1 SOL   845       1.866  59.463  40.867  1.00  0.00           H
ATOM   2535  HW2 SOL   845       2.117  58.637  42.110  1.00  0.00           H
ATOM   2536  OW  SOL   846      56.254  63.506  39.685  1.00  0.00           O
ATOM   2537  HW1 SOL   846      57.177  63.559  39.438  1.00  0.00           H
ATOM   2538  HW2 SOL   846      56.232  62.863  40.394  1.00  0.00           H
ATOM   2539  OW  SOL   847      47.598  26.459  27.125  1.00  0.00           O
ATOM   2540  HW1 SOL   847      47.349  25.967  26.343  1.00  0.00           H
ATOM   2541  HW2 SOL   847      47.595  25.809  27.828  1.00  0.00           H
ATOM   2542  OW  SOL   848      58.624  68.706  30.913  1.00  0.00           O
ATOM   2543  HW1 SOL   848      59.292  68.378  30.312  1.00  0.00           H
ATOM   2544  HW2 SOL   848      59.104  69.266  31.524  1.00  0.00           H
ATOM   2545  OW  SOL   849      63.360  30.324   5.442  1.00  0.00           O
ATOM   2546  HW1 SOL   849      63.384  31.158   5.912  1.00  0.00           H
ATOM   2547  HW2 SOL   849      63.981  30.436   4.723  1.00  0.00           H
ATOM   2548  OW  SOL   850      22.777   7.807   4.693  1.00  0.00           O
ATOM   2549  HW1 SOL   850      22.338   6.956   4.690  1.00  0.00           H
ATOM   2550  HW2 SOL   850      22.087   8.432   4.914  1.00  0.00           H
ATOM   2551  OW  SOL   851       6.843  21.011  23.366  1.00  0.00           O
ATOM   2552  HW1 SOL   851       7.663  21.275  23.782  1.00  0.00           H
ATOM   2553  HW2 SOL   851       7.012  20.125  23.043  1.00  0.00           H
ATOM   2554  OW  SOL   852      51.047  41.244  47.733  1.00  0.00           O
ATOM   2555  HW1 SOL   852      51.210  42.137  48.037  1.00  0.00           H
ATOM   2556  HW2 SOL   852      51.783  40.737  48.075  1.00  0.00           H
ATOM   2557  OW  SOL   853       3.261  12.792  60.131  1.00  0.00           O
ATOM   2558  HW1 SOL   853       2.789  12.003  60.399  1.00  0.00           H
ATOM   2559  HW2 SOL   853       2.604  13.325  59.684  1.00  0.00           H
ATOM   2560  OW  SOL   854      51.094  41.190  67.749  1.00  0.00           O
ATOM   2561  HW1 SOL   854      51.689  41.940  67.733  1.00  0.00           H
ATOM   2562  HW2 SOL   854      50.385  41.433  67.154  1.00  0.00           H
ATOM   2563  OW  SOL   855      50.699  24.699  73.507  1.00  0.00           O
ATOM   2564  HW1 SOL   855      50.611  25.582  73.866  1.00  0.00           H
ATOM   2565  HW2 SOL   855      50.205  24.144  74.110  1.00  0.00           H
ATOM   2566  OW  SOL   856      69.827  67.349  39.695  1.00  0.00           O
ATOM   2567  HW1 SOL   856      69.771  66.410  39.872  1.00  0.00           H
ATOM   2568  HW2 SOL   856      69.605  67.432  38.767  1.00  0.00           H
ATOM   2569  OW  SOL   857      17.453  46.169  23.741  1.00  0.00           O
ATOM   2570  HW1 SOL   857      17.407  46.811  24.449  1.00  0.00           H
ATOM   2571  HW2 SOL   857      17.785  45.374  24.159  1.00  0.00           H
ATOM   2572  OW  SOL   858      46.308  41.831  41.756  1.00  0.00           O
ATOM   2573  HW1 SOL   858      46.337  42.784  41.842  1.00  0.00           H
ATOM   2574  HW2 SOL   858      47.167  41.536  42.058  1.00  0.00           H
ATOM   2575  OW  SOL   859      46.741  69.063   2.745  1.00  0.00           O
ATOM   2576  HW1 SOL   859      46.492  69.797   2.183  1.00  0.00           H
ATOM   2577  HW2 SOL   859      47.204  69.470   3.478  1.00  0.00           H
ATOM   2578  OW  SOL   860      36.024   1.943  28.569  1.00  0.00           O
ATOM   2579  HW1 SOL   860      36.415   2.496  27.892  1.00  0.00           H
ATOM   2580  HW2 SOL   860      36.557   1.148  28.566  1.00  0.00           H
ATOM   2581  OW  SOL   861      56.592   9.227   7.368  1.00  0.00           O
ATOM   2582  HW1 SOL   861      56.921   9.054   6.486  1.00  0.00           H
ATOM   2583  HW2 SOL   861      55.866   9.837   7.237  1.00  0.00           H
ATOM   2584  OW  SOL   862      65.892  59.455   5.978  1.00  0.00           O
ATOM   2585  HW1 SOL   862      65.873  60.054   6.724  1.00  0.00           H
ATOM   2586  HW2 SOL   862      66.076  60.016   5.225  1.00  0.00           H
ATOM   2587  OW  SOL   863      38.898  64.547  56.109  1.00  0.00           O
ATOM   2588  HW1 SOL   863      37.973  64.679  55.903  1.00  0.00           H
ATOM   2589  HW2 SOL   863      39.327  65.350  55.814  1.00  0.00           H
ATOM   2590  OW  SOL   864      28.799   8.630  55.569  1.00  0.00           O
ATOM   2591  HW1 SOL   864      29.537   8.059  55.783  1.00  0.00           H
ATOM   2592  HW2 SOL   864      29.200   9.394  55.153  1.00  0.00           H
ATOM   2593  OW  SOL   865      40.857  14.388  33.379  1.00  0.00           O
ATOM   2594  HW1 SOL   865      40.147  13.815  33.091  1.00  0.00           H
ATOM   2595  HW2 SOL   865      40.456  14.955  34.038  1.00  0.00           H
ATOM   2596  OW  SOL   866      71.810  49.492  31.231  1.00  0.00           O
ATOM   2597  HW1 SOL   866      72.406  50.235  31.322  1.00  0.00           H
ATOM   2598  HW2 SOL   866      70.970  49.885  30.992  1.00  0.00           H
ATOM   2599  OW  SOL   867      39.908  70.450  50.663  1.00  0.00           O
ATOM   2600  HW1 SOL   867      39.033  70.106  50.485  1.00  0.00           H
ATOM   2601  HW2 SOL   867      40.479  69.981  50.055  1.00  0.00           H
ATOM   2602  OW  SOL   868      42.241  53.675  42.849  1.00  0.00           O
ATOM   2603  HW1 SOL   868      42.714  54.008  42.086  1.00  0.00           H
ATOM   2604  HW2 SOL   868      41.641  53.020  42.494  1.00  0.00           H
ATOM   2605  OW  SOL   869      41.074   2.319  23.293  1.00  0.00           O
ATOM   2606  HW1 SOL   869      40.667   2.098  24.130  1.00  0.00           H
ATOM   2607  HW2 SOL   869      40.724   1.675  22.678  1.00  0.00           H
ATOM   2608  OW  SOL   870      13.628  66.360   4.447  1.00  0.00           O
ATOM   2609  HW1 SOL   870      13.193  66.073   3.644  1.00  0.00           H
ATOM   2610  HW2 SOL   870      13.621  67.316   4.395  1.00  0.00           H
ATOM   2611  OW  SOL   871      28.121  35.460  22.129  1.00  0.00           O
ATOM   2612  HW1 SOL   871      27.419  35.586  21.491  1.00  0.00           H
ATOM   2613  HW2 SOL   871      28.619  36.277  22.103  1.00  0.00           H
ATOM   2614  OW  SOL   872      11.558  49.672  48.839  1.00  0.00           O
ATOM   2615  HW1 SOL   872      10.806  50.179  48.535  1.00  0.00           H
ATOM   2616  HW2 SOL   872      11.572  48.900  48.274  1.00  0.00           H
ATOM   2617  OW  SOL   873      19.897  53.565   4.893  1.00  0.00           O
ATOM   2618  HW1 SOL   873      19.405  53.076   4.233  1.00  0.00           H
ATOM   2619  HW2 SOL   873      19.959  54.452   4.538  1.00  0.00           H
ATOM   2620  OW  SOL   874      62.534  19.194  12.612  1.00  0.00           O
ATOM   2621  HW1 SOL   874      61.846  18.916  12.006  1.00  0.00           H
ATOM   2622  HW2 SOL   874      62.576  18.494  13.264  1.00  0.00           H
ATOM   2623  OW  SOL   875      37.393  39.430  31.165  1.00  0.00           O
ATOM   2624  HW1 SOL   875      38.306  39.692  31.279  1.00  0.00           H
ATOM   2625  HW2 SOL   875      36.997  40.146  30.667  1.00  0.00           H
ATOM   2626  OW  SOL   876      20.364  45.782  54.277  1.00  0.00           O
ATOM   2627  HW1 SOL   876      20.532  46.723  54.227  1.00  0.00           H
ATOM   2628  HW2 SOL   876      21.131  45.379  53.869  1.00  0.00           H
ATOM   2629  OW  SOL   877      33.446  14.363  71.207  1.00  0.00           O
ATOM   2630  HW1 SOL   877      32.807  14.051  70.566  1.00  0.00           H
ATOM   2631  HW2 SOL   877      33.198  13.928  72.023  1.00  0.00           H
ATOM   2632  OW  SOL   878       2.365  61.530  24.805  1.00  0.00           O
ATOM   2633  HW1 SOL   878       2.593  62.459  24.755  1.00  0.00           H
ATOM   2634  HW2 SOL   878       2.798  61.136  24.048  1.00  0.00           H
ATOM   2635  OW  SOL   879      60.491  19.110  31.343  1.00  0.00           O
ATOM   2636  HW1 SOL   879      61.399  19.176  31.639  1.00  0.00           H
ATOM   2637  HW2 SOL   879      60.107  19.961  31.556  1.00  0.00           H
ATOM   2638  OW  SOL   880      72.149  59.815  61.540  1.00  0.00           O
ATOM   2639  HW1 SOL   880      73.106  59.814  61.515  1.00  0.00           H
ATOM   2640  HW2 SOL   880      71.919  58.978  61.945  1.00  0.00           H
ATOM   2641  OW  SOL   881      24.017  24.549  23.912  1.00  0.00           O
ATOM   2642  HW1 SOL   881      23.271  24.085  23.532  1.00  0.00           H
ATOM   2643  HW2 SOL   881      24.207  25.250  23.288  1.00  0.00           H
ATOM   2644  OW  SOL   882      52.677  56.478  63.724  1.00  0.00           O
ATOM   2645  HW1 SOL   882      52.536  55.710  63.171  1.00  0.00           H
ATOM   2646  HW2 SOL   882      53.389  56.223  64.311  1.00  0.00           H
ATOM   2647  OW  SOL   883      52.003  24.379  65.908  1.00  0.00           O
ATOM   2648  HW1 SOL   883      51.338  24.592  65.254  1.00  0.00           H
ATOM   2649  HW2 SOL   883      52.625  23.818  65.445  1.00  0.00           H
ATOM   2650  OW  SOL   884      66.677  61.014  69.069  1.00  0.00           O
ATOM   2651  HW1 SOL   884      66.185  60.495  69.704  1.00  0.00           H
ATOM   2652  HW2 SOL   884      67.539  61.130  69.470  1.00  0.00           H
ATOM   2653  OW  SOL   885       4.038  15.582  38.970  1.00  0.00           O
ATOM   2654  HW1 SOL   885       3.334  15.838  38.375  1.00  0.00           H
ATOM   2655  HW2 SOL   885       4.352  14.746  38.625  1.00  0.00           H
ATOM   2656  OW  SOL   886      23.762  48.030  41.012  1.00  0.00           O
ATOM   2657  HW1 SOL   886      23.813  48.962  41.221  1.00  0.00           H
ATOM   2658  HW2 SOL   886      23.701  47.596  41.863  1.00  0.00           H
ATOM   2659  OW  SOL   887      44.565  44.868  57.362  1.00  0.00           O
ATOM   2660  HW1 SOL   887      44.425  45.276  56.508  1.00  0.00           H
ATOM   2661  HW2 SOL   887      45.517  44.813  57.448  1.00  0.00           H
ATOM   2662  OW  SOL   888      48.133  14.525  28.746  1.00  0.00           O
ATOM   2663  HW1 SOL   888      48.881  14.927  29.187  1.00  0.00           H
ATOM   2664  HW2 SOL   888      47.385  15.066  29.001  1.00  0.00           H
ATOM   2665  OW  SOL   889       8.300  58.042  20.687  1.00  0.00           O
ATOM   2666  HW1 SOL   889       8.505  57.624  19.850  1.00  0.00           H
ATOM   2667  HW2 SOL   889       7.694  57.436  21.115  1.00  0.00           H
ATOM   2668  OW  SOL   890      25.328  60.773  11.027  1.00  0.00           O
ATOM   2669  HW1 SOL   890      25.085  60.762  10.101  1.00  0.00           H
ATOM   2670  HW2 SOL   890      25.547  61.687  11.207  1.00  0.00           H
ATOM   2671  OW  SOL   891      19.936  13.657  39.785  1.00  0.00           O
ATOM   2672  HW1 SOL   891      20.472  12.865  39.748  1.00  0.00           H
ATOM   2673  HW2 SOL   891      20.373  14.213  40.430  1.00  0.00           H
ATOM   2674  OW  SOL   892      22.752  71.334   5.480  1.00  0.00           O
ATOM   2675  HW1 SOL   892      22.539  71.438   4.553  1.00  0.00           H
ATOM   2676  HW2 SOL   892      23.587  71.790   5.588  1.00  0.00           H
ATOM   2677  OW  SOL   893      67.959  19.730   5.220  1.00  0.00           O
ATOM   2678  HW1 SOL   893      68.655  19.557   4.586  1.00  0.00           H
ATOM   2679  HW2 SOL   893      67.202  19.973   4.686  1.00  0.00           H
ATOM   2680  OW  SOL   894      26.237  33.030  53.480  1.00  0.00           O
ATOM   2681  HW1 SOL   894      26.360  33.231  52.553  1.00  0.00           H
ATOM   2682  HW2 SOL   894      26.295  32.076  53.529  1.00  0.00           H
ATOM   2683  OW  SOL   895      49.401  45.914  58.667  1.00  0.00           O
ATOM   2684  HW1 SOL   895      48.966  45.184  58.227  1.00  0.00           H
ATOM   2685  HW2 SOL   895      50.051  46.221  58.035  1.00  0.00           H
ATOM   2686  OW  SOL   896      13.263   3.127   6.071  1.00  0.00           O
ATOM   2687  HW1 SOL   896      13.528   2.780   6.923  1.00  0.00           H
ATOM   2688  HW2 SOL   896      12.307   3.078   6.078  1.00  0.00           H
ATOM   2689  OW  SOL   897      12.566  72.567  73.131  1.00  0.00           O
ATOM   2690  HW1 SOL   897      11.809  72.939  72.679  1.00  0.00           H
ATOM   2691  HW2 SOL   897      12.744  73.179  73.846  1.00  0.00           H
ATOM   2692  OW  SOL   898       6.073  62.032  31.943  1.00  0.00           O
ATOM   2693  HW1 SOL   898       6.153  62.393  31.060  1.00  0.00           H
ATOM   2694  HW2 SOL   898       6.575  61.217  31.915  1.00  0.00           H
ATOM   2695  OW  SOL   899      45.834  27.270  20.982  1.00  0.00           O
ATOM   2696  HW1 SOL   899      46.025  28.115  20.574  1.00  0.00           H
ATOM   2697  HW2 SOL   899      44.945  27.060  20.695  1.00  0.00           H
ATOM   2698  OW  SOL   900      71.914  52.656  35.008  1.00  0.00           O
ATOM   2699  HW1 SOL   900      71.437  53.253  34.432  1.00  0.00           H
ATOM   2700  HW2 SOL   900      71.423  51.836  34.964  1.00  0.00           H
ATOM   2701  OW  SOL   901      39.519  72.372  45.782  1.00  0.00           O
ATOM   2702  HW1 SOL   901      39.493  71.518  45.350  1.00  0.00           H
ATOM   2703  HW2 SOL   901      39.301  72.186  46.695  1.00  0.00           H
ATOM   2704  OW  SOL   902      66.339  34.347  43.924  1.00  0.00           O
ATOM   2705  HW1 SOL   902      65.415  34.121  44.031  1.00  0.00           H
ATOM   2706  HW2 SOL   902      66.426  35.202  44.347  1.00  0.00           H
ATOM   2707  OW  SOL   903      65.568  71.645  43.359  1.00  0.00           O
ATOM   2708  HW1 SOL   903      65.468  71.892  44.278  1.00  0.00           H
ATOM   2709  HW2 SOL   903      65.920  72.429  42.936  1.00  0.00           H
ATOM   2710  OW  SOL   904      64.416  39.757   9.999  1.00  0.00           O
ATOM   2711  HW1 SOL   904      64.255  39.105   9.317  1.00  0.00           H
ATOM   2712  HW2 SOL   904      63.624  40.294  10.011  1.00  0.00           H
ATOM   2713  OW  SOL   905      67.079  28.245  60.305  1.00  0.00           O
ATOM   2714  HW1 SOL   905      66.611  28.794  59.675  1.00  0.00           H
ATOM   2715  HW2 SOL   905      67.849  28.759  60.545  1.00  0.00           H
ATOM   2716  OW  SOL   906      45.291  47.140  30.062  1.00  0.00           O
ATOM   2717  HW1 SOL   906      45.087  48.043  29.817  1.00  0.00           H
ATOM   2718  HW2 SOL   906      45.679  47.210  30.934  1.00  0.00           H
ATOM   2719  OW  SOL   907      25.469  50.043  67.765  1.00  0.00           O
ATOM   2720  HW1 SOL   907      24.568  50.360  67.835  1.00  0.00           H
ATOM   2721  HW2 SOL   907      25.542  49.376  68.447  1.00  0.00           H
ATOM   2722  OW  SOL   908      19.164  51.381  10.565  1.00  0.00           O
ATOM   2723  HW1 SOL   908      19.011  50.568  10.083  1.00  0.00           H
ATOM   2724  HW2 SOL   908      18.440  51.430  11.189  1.00  0.00           H
ATOM   2725  OW  SOL   909      70.996  39.984   2.470  1.00  0.00           O
ATOM   2726  HW1 SOL   909      71.312  40.643   1.851  1.00  0.00           H
ATOM   2727  HW2 SOL   909      71.657  39.293   2.443  1.00  0.00           H
ATOM   2728  OW  SOL   910       2.734  23.293  10.692  1.00  0.00           O
ATOM   2729  HW1 SOL   910       2.800  24.240  10.568  1.00  0.00           H
ATOM   2730  HW2 SOL   910       1.807  23.138  10.871  1.00  0.00           H
ATOM   2731  OW  SOL   911      73.411  16.750  49.769  1.00  0.00           O
ATOM   2732  HW1 SOL   911      73.790  17.480  50.258  1.00  0.00           H
ATOM   2733  HW2 SOL   911      72.917  17.165  49.062  1.00  0.00           H
ATOM   2734  OW  SOL   912       1.507  47.834  18.431  1.00  0.00           O
ATOM   2735  HW1 SOL   912       1.996  47.348  17.768  1.00  0.00           H
ATOM   2736  HW2 SOL   912       0.666  47.380  18.490  1.00  0.00           H
ATOM   2737  OW  SOL   913      44.864   5.920  36.677  1.00  0.00           O
ATOM   2738  HW1 SOL   913      44.876   5.164  36.090  1.00  0.00           H
ATOM   2739  HW2 SOL   913      45.651   5.819  37.213  1.00  0.00           H
ATOM   2740  OW  SOL   914      34.635  52.355  34.374  1.00  0.00           O
ATOM   2741  HW1 SOL   914      33.800  52.427  34.835  1.00  0.00           H
ATOM   2742  HW2 SOL   914      34.393  52.140  33.473  1.00  0.00           H
ATOM   2743  OW  SOL   915      33.421  45.865  12.254  1.00  0.00           O
ATOM   2744  HW1 SOL   915      33.281  45.201  12.929  1.00  0.00           H
ATOM   2745  HW2 SOL   915      32.891  46.610  12.536  1.00  0.00           H
ATOM   2746  OW  SOL   916      73.629  23.315  69.948  1.00  0.00           O
ATOM   2747  HW1 SOL   916      73.083  23.534  70.703  1.00  0.00           H
ATOM   2748  HW2 SOL   916      73.147  22.622  69.496  1.00  0.00           H
ATOM   2749  OW  SOL   917      24.444   9.842  12.253  1.00  0.00           O
ATOM   2750  HW1 SOL   917      24.859  10.077  11.423  1.00  0.00           H
ATOM   2751  HW2 SOL   917      23.566   9.550  12.008  1.00  0.00           H
ATOM   2752  OW  SOL   918       7.848  16.782  41.966  1.00  0.00           O
ATOM   2753  HW1 SOL   918       8.478  16.343  41.394  1.00  0.00           H
ATOM   2754  HW2 SOL   918       7.069  16.227  41.935  1.00  0.00           H
ATOM   2755  OW  SOL   919       0.894  23.822  18.213  1.00  0.00           O
ATOM   2756  HW1 SOL   919       1.517  24.303  18.758  1.00  0.00           H
ATOM   2757  HW2 SOL   919       0.337  23.358  18.837  1.00  0.00           H
ATOM   2758  OW  SOL   920      67.635  33.155  61.733  1.00  0.00           O
ATOM   2759  HW1 SOL   920      67.035  33.893  61.635  1.00  0.00           H
ATOM   2760  HW2 SOL   920      68.504  33.531  61.589  1.00  0.00           H
ATOM   2761  OW  SOL   921       3.377  73.131  55.757  1.00  0.00           O
ATOM   2762  HW1 SOL   921       4.130  73.718  55.823  1.00  0.00           H
ATOM   2763  HW2 SOL   921       3.677  72.417  55.195  1.00  0.00           H
ATOM   2764  OW  SOL   922      38.706   4.663  49.994  1.00  0.00           O
ATOM   2765  HW1 SOL   922      38.886   3.876  49.480  1.00  0.00           H
ATOM   2766  HW2 SOL   922      39.003   5.385  49.440  1.00  0.00           H
ATOM   2767  OW  SOL   923       9.357  53.593  55.982  1.00  0.00           O
ATOM   2768  HW1 SOL   923       8.747  53.441  56.704  1.00  0.00           H
ATOM   2769  HW2 SOL   923       9.352  54.543  55.860  1.00  0.00           H
ATOM   2770  OW  SOL   924      31.500  70.241  30.366  1.00  0.00           O
ATOM   2771  HW1 SOL   924      30.670  70.235  30.844  1.00  0.00           H
ATOM   2772  HW2 SOL   924      32.164  70.392  31.039  1.00  0.00           H
ATOM   2773  OW  SOL   925      45.820  71.910  50.689  1.00  0.00           O
ATOM   2774  HW1 SOL   925      45.954  70.963  50.695  1.00  0.00           H
ATOM   2775  HW2 SOL   925      46.556  72.260  51.191  1.00  0.00           H
ATOM   2776  OW  SOL   926      20.110  11.036  56.142  1.00  0.00           O
ATOM   2777  HW1 SOL   926      20.954  10.587  56.096  1.00  0.00           H
ATOM   2778  HW2 SOL   926      20.221  11.686  56.835  1.00  0.00           H
ATOM   2779  OW  SOL   927      39.487  18.526  66.469  1.00  0.00           O
ATOM   2780  HW1 SOL   927      38.847  18.289  65.798  1.00  0.00           H
ATOM   2781  HW2 SOL   927      39.184  19.371  66.801  1.00  0.00           H
ATOM   2782  OW  SOL   928      63.936  67.319  54.199  1.00  0.00           O
ATOM   2783  HW1 SOL   928      64.669  67.703  54.680  1.00  0.00           H
ATOM   2784  HW2 SOL   928      64.243  66.447  53.952  1.00  0.00           H
ATOM   2785  OW  SOL   929      29.161  10.591  70.202  1.00  0.00           O
ATOM   2786  HW1 SOL   929      30.012  10.440  70.614  1.00  0.00           H
ATOM   2787  HW2 SOL   929      28.698   9.759  70.297  1.00  0.00           H
ATOM   2788  OW  SOL   930      13.735  17.889  40.554  1.00  0.00           O
ATOM   2789  HW1 SOL   930      14.518  18.311  40.908  1.00  0.00           H
ATOM   2790  HW2 SOL   930      14.019  17.518  39.718  1.00  0.00           H
ATOM   2791  OW  SOL   931      72.235  36.928  50.344  1.00  0.00           O
ATOM   2792  HW1 SOL   931      71.454  36.381  50.428  1.00  0.00           H
ATOM   2793  HW2 SOL   931      72.120  37.383  49.509  1.00  0.00           H
ATOM   2794  OW  SOL   932      68.442   9.716  40.903  1.00  0.00           O
ATOM   2795  HW1 SOL   932      68.243   9.240  40.097  1.00  0.00           H
ATOM   2796  HW2 SOL   932      69.106  10.356  40.645  1.00  0.00           H
ATOM   2797  OW  SOL   933      11.878  46.986  47.552  1.00  0.00           O
ATOM   2798  HW1 SOL   933      12.080  46.658  48.429  1.00  0.00           H
ATOM   2799  HW2 SOL   933      12.635  46.737  47.022  1.00  0.00           H
ATOM   2800  OW  SOL   934       6.190  36.578  62.300  1.00  0.00           O
ATOM   2801  HW1 SOL   934       6.991  37.085  62.166  1.00  0.00           H
ATOM   2802  HW2 SOL   934       5.803  36.946  63.095  1.00  0.00           H
ATOM   2803  OW  SOL   935      55.068  40.190  70.940  1.00  0.00           O
ATOM   2804  HW1 SOL   935      55.100  39.737  70.097  1.00  0.00           H
ATOM   2805  HW2 SOL   935      55.960  40.127  71.280  1.00  0.00           H
ATOM   2806  OW  SOL   936      53.107   0.734  28.756  1.00  0.00           O
ATOM   2807  HW1 SOL   936      52.943  -0.188  28.956  1.00  0.00           H
ATOM   2808  HW2 SOL   936      52.667   0.880  27.919  1.00  0.00           H
ATOM   2809  OW  SOL   937      32.204  52.227  43.545  1.00  0.00           O
ATOM   2810  HW1 SOL   937      31.298  51.972  43.373  1.00  0.00           H
ATOM   2811  HW2 SOL   937      32.426  51.787  44.365  1.00  0.00           H
ATOM   2812  OW  SOL   938      57.231  44.152  33.928  1.00  0.00           O
ATOM   2813  HW1 SOL   938      57.161  43.253  33.607  1.00  0.00           H
ATOM   2814  HW2 SOL   938      57.264  44.687  33.135  1.00  0.00           H
ATOM   2815  OW  SOL   939      19.629  25.358  10.109  1.00  0.00           O
ATOM   2816  HW1 SOL   939      19.120  26.007  10.595  1.00  0.00           H
ATOM   2817  HW2 SOL   939      19.244  25.358   9.233  1.00  0.00           H
ATOM   2818  OW  SOL   940      38.646  54.096  50.646  1.00  0.00           O
ATOM   2819  HW1 SOL   940      39.145  54.081  51.462  1.00  0.00           H
ATOM   2820  HW2 SOL   940      39.308  54.021  49.958  1.00  0.00           H
ATOM   2821  OW  SOL   941      66.368  25.511  20.178  1.00  0.00           O
ATOM   2822  HW1 SOL   941      65.604  26.044  20.397  1.00  0.00           H
ATOM   2823  HW2 SOL   941      66.416  25.542  19.222  1.00  0.00           H
ATOM   2824  OW  SOL   942      29.491  34.708  19.470  1.00  0.00           O
ATOM   2825  HW1 SOL   942      28.594  35.015  19.335  1.00  0.00           H
ATOM   2826  HW2 SOL   942      29.676  34.165  18.704  1.00  0.00           H
ATOM   2827  OW  SOL   943      73.681  42.169  32.276  1.00  0.00           O
ATOM   2828  HW1 SOL   943      72.765  42.017  32.508  1.00  0.00           H
ATOM   2829  HW2 SOL   943      74.146  42.154  33.112  1.00  0.00           H
ATOM   2830  OW  SOL   944      15.187  61.075  33.747  1.00  0.00           O
ATOM   2831  HW1 SOL   944      15.347  61.292  32.828  1.00  0.00           H
ATOM   2832  HW2 SOL   944      14.659  60.277  33.716  1.00  0.00           H
ATOM   2833  OW  SOL   945      50.553  19.325   2.016  1.00  0.00           O
ATOM   2834  HW1 SOL   945      50.045  19.366   1.207  1.00  0.00           H
ATOM   2835  HW2 SOL   945      51.240  19.982   1.902  1.00  0.00           H
ATOM   2836  OW  SOL   946      57.200  32.127  48.093  1.00  0.00           O
ATOM   2837  HW1 SOL   946      57.788  32.882  48.113  1.00  0.00           H
ATOM   2838  HW2 SOL   946      56.322  32.506  48.133  1.00  0.00           H
ATOM   2839  OW  SOL   947      39.598  63.233  10.184  1.00  0.00           O
ATOM   2840  HW1 SOL   947      39.531  64.106   9.797  1.00  0.00           H
ATOM   2841  HW2 SOL   947      38.693  62.982  10.367  1.00  0.00           H
ATOM   2842  OW  SOL   948      14.713  70.213  27.625  1.00  0.00           O
ATOM   2843  HW1 SOL   948      14.215  69.806  28.335  1.00  0.00           H
ATOM   2844  HW2 SOL   948      14.803  71.129  27.889  1.00  0.00           H
ATOM   2845  OW  SOL   949      32.377  40.586  58.105  1.00  0.00           O
ATOM   2846  HW1 SOL   949      32.973  39.859  57.926  1.00  0.00           H
ATOM   2847  HW2 SOL   949      32.227  40.546  59.049  1.00  0.00           H
ATOM   2848  OW  SOL   950      10.231   6.477  73.046  1.00  0.00           O
ATOM   2849  HW1 SOL   950       9.719   6.963  72.399  1.00  0.00           H
ATOM   2850  HW2 SOL   950      10.568   5.720  72.566  1.00  0.00           H
ATOM   2851  OW  SOL   951      40.970  12.375  10.596  1.00  0.00           O
ATOM   2852  HW1 SOL   951      40.468  11.635  10.253  1.00  0.00           H
ATOM   2853  HW2 SOL   951      41.775  12.379  10.077  1.00  0.00           H
ATOM   2854  OW  SOL   952      47.143  15.271  18.697  1.00  0.00           O
ATOM   2855  HW1 SOL   952      46.982  16.163  18.388  1.00  0.00           H
ATOM   2856  HW2 SOL   952      47.839  14.942  18.129  1.00  0.00           H
ATOM   2857  OW  SOL   953      27.214  25.325  72.624  1.00  0.00           O
ATOM   2858  HW1 SOL   953      27.710  25.512  71.827  1.00  0.00           H
ATOM   2859  HW2 SOL   953      27.286  26.125  73.144  1.00  0.00           H
ATOM   2860  OW  SOL   954      51.594   4.537  31.294  1.00  0.00           O
ATOM   2861  HW1 SOL   954      52.409   5.038  31.319  1.00  0.00           H
ATOM   2862  HW2 SOL   954      51.595   4.119  30.433  1.00  0.00           H
ATOM   2863  OW  SOL   955      34.561  51.531   1.347  1.00  0.00           O
ATOM   2864  HW1 SOL   955      34.817  51.117   0.523  1.00  0.00           H
ATOM   2865  HW2 SOL   955      33.609  51.435   1.378  1.00  0.00           H
ATOM   2866  OW  SOL   956      21.140   0.693  19.504  1.00  0.00           O
ATOM   2867  HW1 SOL   956      21.479   0.590  20.393  1.00  0.00           H
ATOM   2868  HW2 SOL   956      21.906   0.579  18.941  1.00  0.00           H
ATOM   2869  OW  SOL   957       3.007  19.406  16.976  1.00  0.00           O
ATOM   2870  HW1 SOL   957       2.103  19.496  17.276  1.00  0.00           H
ATOM   2871  HW2 SOL   957       3.057  18.516  16.627  1.00  0.00           H
ATOM   2872  OW  SOL   958      34.001   8.709  38.484  1.00  0.00           O
ATOM   2873  HW1 SOL   958      34.585   9.439  38.690  1.00  0.00           H
ATOM   2874  HW2 SOL   958      34.441   8.241  37.775  1.00  0.00           H
ATOM   2875  OW  SOL   959      73.211  38.071   8.207  1.00  0.00           O
ATOM   2876  HW1 SOL   959      73.529  38.107   7.305  1.00  0.00           H
ATOM   2877  HW2 SOL   959      73.925  37.665   8.698  1.00  0.00           H
ATOM   2878  OW  SOL   960      69.522  33.815  69.565  1.00  0.00           O
ATOM   2879  HW1 SOL   960      69.850  34.395  68.877  1.00  0.00           H
ATOM   2880  HW2 SOL   960      70.201  33.146  69.658  1.00  0.00           H
ATOM   2881  OW  SOL   961      53.322  28.702   6.952  1.00  0.00           O
ATOM   2882  HW1 SOL   961      53.498  29.554   7.351  1.00  0.00           H
ATOM   2883  HW2 SOL   961      53.975  28.117   7.337  1.00  0.00           H
ATOM   2884  OW  SOL   962      44.651   4.342  24.126  1.00  0.00           O
ATOM   2885  HW1 SOL   962      44.303   4.219  25.008  1.00  0.00           H
ATOM   2886  HW2 SOL   962      44.618   5.289  23.985  1.00  0.00           H
ATOM   2887  OW  SOL   963      35.447  61.565  44.881  1.00  0.00           O
ATOM   2888  HW1 SOL   963      36.001  60.795  45.013  1.00  0.00           H
ATOM   2889  HW2 SOL   963      34.571  61.208  44.734  1.00  0.00           H
ATOM   2890  OW  SOL   964      34.608  32.623  13.855  1.00  0.00           O
ATOM   2891  HW1 SOL   964      34.997  33.335  13.347  1.00  0.00           H
ATOM   2892  HW2 SOL   964      35.275  32.400  14.505  1.00  0.00           H
ATOM   2893  OW  SOL   965      48.938   4.793  36.047  1.00  0.00           O
ATOM   2894  HW1 SOL   965      49.375   4.568  35.225  1.00  0.00           H
ATOM   2895  HW2 SOL   965      48.866   5.747  36.027  1.00  0.00           H
ATOM   2896  OW  SOL   966       0.609  19.463  33.810  1.00  0.00           O
ATOM   2897  HW1 SOL   966       1.039  18.674  34.141  1.00  0.00           H
ATOM   2898  HW2 SOL   966      -0.326  19.275  33.882  1.00  0.00           H
ATOM   2899  OW  SOL   967      71.747   6.274  51.721  1.00  0.00           O
ATOM   2900  HW1 SOL   967      71.310   5.528  51.310  1.00  0.00           H
ATOM   2901  HW2 SOL   967      71.047   6.910  51.870  1.00  0.00           H
ATOM   2902  OW  SOL   968      68.378  50.042  67.590  1.00  0.00           O
ATOM   2903  HW1 SOL   968      69.086  49.635  68.089  1.00  0.00           H
ATOM   2904  HW2 SOL   968      67.710  50.246  68.245  1.00  0.00           H
ATOM   2905  OW  SOL   969      37.610  64.115   3.200  1.00  0.00           O
ATOM   2906  HW1 SOL   969      37.378  64.710   3.914  1.00  0.00           H
ATOM   2907  HW2 SOL   969      38.314  63.574   3.559  1.00  0.00           H
ATOM   2908  OW  SOL   970      36.358  51.000  55.852  1.00  0.00           O
ATOM   2909  HW1 SOL   970      35.954  50.466  56.536  1.00  0.00           H
ATOM   2910  HW2 SOL   970      35.937  51.855  55.935  1.00  0.00           H
ATOM   2911  OW  SOL   971      37.700  59.204  14.158  1.00  0.00           O
ATOM   2912  HW1 SOL   971      37.550  60.107  14.437  1.00  0.00           H
ATOM   2913  HW2 SOL   971      37.078  59.067  13.444  1.00  0.00           H
ATOM   2914  OW  SOL   972      43.621  68.550  30.082  1.00  0.00           O
ATOM   2915  HW1 SOL   972      43.628  69.312  30.661  1.00  0.00           H
ATOM   2916  HW2 SOL   972      43.095  67.900  30.547  1.00  0.00           H
ATOM   2917  OW  SOL   973       8.367  66.160  37.153  1.00  0.00           O
ATOM   2918  HW1 SOL   973       7.430  66.109  36.966  1.00  0.00           H
ATOM   2919  HW2 SOL   973       8.641  66.998  36.779  1.00  0.00           H
ATOM   2920  OW  SOL   974      54.396  63.102   4.578  1.00  0.00           O
ATOM   2921  HW1 SOL   974      54.143  62.339   4.059  1.00  0.00           H
ATOM   2922  HW2 SOL   974      54.189  62.857   5.480  1.00  0.00           H
ATOM   2923  OW  SOL   975      26.066  55.349  55.566  1.00  0.00           O
ATOM   2924  HW1 SOL   975      25.128  55.184  55.479  1.00  0.00           H
ATOM   2925  HW2 SOL   975      26.428  54.520  55.879  1.00  0.00           H
ATOM   2926  OW  SOL   976      10.739  48.684  72.381  1.00  0.00           O
ATOM   2927  HW1 SOL   976      11.283  49.089  71.705  1.00  0.00           H
ATOM   2928  HW2 SOL   976      11.213  47.888  72.625  1.00  0.00           H
ATOM   2929  OW  SOL   977      71.592  35.125  53.921  1.00  0.00           O
ATOM   2930  HW1 SOL   977      71.755  36.016  53.609  1.00  0.00           H
ATOM   2931  HW2 SOL   977      70.782  35.193  54.427  1.00  0.00           H
ATOM   2932  OW  SOL   978      18.743  33.838   8.842  1.00  0.00           O
ATOM   2933  HW1 SOL   978      18.339  32.978   8.961  1.00  0.00           H
ATOM   2934  HW2 SOL   978      19.683  33.660   8.820  1.00  0.00           H
ATOM   2935  OW  SOL   979      64.069  27.110  34.755  1.00  0.00           O
ATOM   2936  HW1 SOL   979      63.819  27.382  33.872  1.00  0.00           H
ATOM   2937  HW2 SOL   979      63.760  26.207  34.825  1.00  0.00           H
ATOM   2938  OW  SOL   980      54.431  47.478  29.635  1.00  0.00           O
ATOM   2939  HW1 SOL   980      54.001  47.918  28.901  1.00  0.00           H
ATOM   2940  HW2 SOL   980      54.755  46.657  29.265  1.00  0.00           H
ATOM   2941  OW  SOL   981      48.601  71.822  52.179  1.00  0.00           O
ATOM   2942  HW1 SOL   981      49.193  72.564  52.056  1.00  0.00           H
ATOM   2943  HW2 SOL   981      49.140  71.153  52.600  1.00  0.00           H
ATOM   2944  OW  SOL   982      35.277  12.967   9.392  1.00  0.00           O
ATOM   2945  HW1 SOL   982      35.813  12.827   8.611  1.00  0.00           H
ATOM   2946  HW2 SOL   982      35.021  13.888   9.345  1.00  0.00           H
ATOM   2947  OW  SOL   983       7.296  10.031  54.557  1.00  0.00           O
ATOM   2948  HW1 SOL   983       7.207   9.817  55.486  1.00  0.00           H
ATOM   2949  HW2 SOL   983       7.570  10.949  54.548  1.00  0.00           H
ATOM   2950  OW  SOL   984      70.551  64.632   8.000  1.00  0.00           O
ATOM   2951  HW1 SOL   984      70.961  64.292   8.795  1.00  0.00           H
ATOM   2952  HW2 SOL   984      70.472  65.573   8.153  1.00  0.00           H
ATOM   2953  OW  SOL   985      19.633  36.987   4.458  1.00  0.00           O
ATOM   2954  HW1 SOL   985      19.715  36.565   5.313  1.00  0.00           H
ATOM   2955  HW2 SOL   985      20.313  36.580   3.922  1.00  0.00           H
ATOM   2956  OW  SOL   986      71.261  34.074  20.093  1.00  0.00           O
ATOM   2957  HW1 SOL   986      70.671  34.114  19.341  1.00  0.00           H
ATOM   2958  HW2 SOL   986      71.551  33.162  20.122  1.00  0.00           H
ATOM   2959  OW  SOL   987      15.049  47.912  48.656  1.00  0.00           O
ATOM   2960  HW1 SOL   987      14.745  47.004  48.644  1.00  0.00           H
ATOM   2961  HW2 SOL   987      14.451  48.358  49.255  1.00  0.00           H
ATOM   2962  OW  SOL   988      56.425  70.803  30.570  1.00  0.00           O
ATOM   2963  HW1 SOL   988      57.220  70.277  30.657  1.00  0.00           H
ATOM   2964  HW2 SOL   988      55.710  70.173  30.661  1.00  0.00           H
ATOM   2965  OW  SOL   989      26.077  43.861  42.372  1.00  0.00           O
ATOM   2966  HW1 SOL   989      26.799  43.317  42.686  1.00  0.00           H
ATOM   2967  HW2 SOL   989      25.477  43.915  43.116  1.00  0.00           H
ATOM   2968  OW  SOL   990      20.354  64.591  21.145  1.00  0.00           O
ATOM   2969  HW1 SOL   990      20.566  63.752  21.554  1.00  0.00           H
ATOM   2970  HW2 SOL   990      19.829  65.051  21.799  1.00  0.00           H
ATOM   2971  OW  SOL   991      26.291  66.140  17.175  1.00  0.00           O
ATOM   2972  HW1 SOL   991      25.599  65.485  17.083  1.00  0.00           H
ATOM   2973  HW2 SOL   991      26.862  65.993  16.421  1.00  0.00           H
ATOM   2974  OW  SOL   992      42.149  64.961   7.683  1.00  0.00           O
ATOM   2975  HW1 SOL   992      42.737  65.094   6.940  1.00  0.00           H
ATOM   2976  HW2 SOL   992      41.768  64.095   7.536  1.00  0.00           H
ATOM   2977  OW  SOL   993      23.565  33.299  19.266  1.00  0.00           O
ATOM   2978  HW1 SOL   993      24.440  33.009  19.007  1.00  0.00           H
ATOM   2979  HW2 SOL   993      23.193  32.550  19.732  1.00  0.00           H
ATOM   2980  OW  SOL   994      50.414   7.308  12.850  1.00  0.00           O
ATOM   2981  HW1 SOL   994      49.845   6.729  12.342  1.00  0.00           H
ATOM   2982  HW2 SOL   994      49.891   8.097  12.989  1.00  0.00           H
ATOM   2983  OW  SOL   995      35.802  15.087   0.757  1.00  0.00           O
ATOM   2984  HW1 SOL   995      35.140  15.579   0.271  1.00  0.00           H
ATOM   2985  HW2 SOL   995      35.989  15.628   1.524  1.00  0.00           H
ATOM   2986  OW  SOL   996       2.635  67.887  20.662  1.00  0.00           O
ATOM   2987  HW1 SOL   996       3.006  67.171  20.147  1.00  0.00           H
ATOM   2988  HW2 SOL   996       2.674  68.646  20.080  1.00  0.00           H
ATOM   2989  OW  SOL   997      21.967  38.850  70.318  1.00  0.00           O
ATOM   2990  HW1 SOL   997      21.897  38.263  71.071  1.00  0.00           H
ATOM   2991  HW2 SOL   997      21.191  39.409  70.378  1.00  0.00           H
ATOM   2992  OW  SOL   998      32.785  16.279  65.876  1.00  0.00           O
ATOM   2993  HW1 SOL   998      32.502  15.889  65.049  1.00  0.00           H
ATOM   2994  HW2 SOL   998      33.694  16.535  65.723  1.00  0.00           H
ATOM   2995  OW  SOL   999      66.412  41.411   4.122  1.00  0.00           O
ATOM   2996  HW1 SOL   999      65.727  40.983   3.609  1.00  0.00           H
ATOM   2997  HW2 SOL   999      66.836  40.697   4.599  1.00  0.00           H
ATOM   2998  OW  SOL  1000      63.814  41.709  18.480  1.00  0.00           O
ATOM   2999  HW1 SOL  1000      62.941  42.067  18.324  1.00  0.00           H
ATOM   3000  HW2 SOL  1000      63.708  40.763  18.378  1.00  0.00           H
ATOM   3001  OW  SOL  1001      57.229  72.281   7.040  1.00  0.00           O
ATOM   3002  HW1 SOL  1001      58.089  72.400   6.637  1.00  0.00           H
ATOM   3003  HW2 SOL  1001      56.974  71.390   6.803  1.00  0.00           H
ATOM   3004  OW  SOL  1002       7.928   1.582   7.627  1.00  0.00           O
ATOM   3005  HW1 SOL  1002       8.304   1.548   6.748  1.00  0.00           H
ATOM   3006  HW2 SOL  1002       7.195   0.967   7.599  1.00  0.00           H
ATOM   3007  OW  SOL  1003      64.124  71.738  66.077  1.00  0.00           O
ATOM   3008  HW1 SOL  1003      64.618  72.444  66.493  1.00  0.00           H
ATOM   3009  HW2 SOL  1003      63.620  71.345  66.790  1.00  0.00           H
ATOM   3010  OW  SOL  1004       0.215  57.161  29.301  1.00  0.00           O
ATOM   3011  HW1 SOL  1004       0.262  56.242  29.565  1.00  0.00           H
ATOM   3012  HW2 SOL  1004      -0.625  57.466  29.644  1.00  0.00           H
ATOM   3013  OW  SOL  1005       7.732  50.618  44.695  1.00  0.00           O
ATOM   3014  HW1 SOL  1005       8.386  49.942  44.517  1.00  0.00           H
ATOM   3015  HW2 SOL  1005       7.280  50.313  45.482  1.00  0.00           H
ATOM   3016  OW  SOL  1006      16.579  34.919  26.458  1.00  0.00           O
ATOM   3017  HW1 SOL  1006      15.633  34.870  26.594  1.00  0.00           H
ATOM   3018  HW2 SOL  1006      16.917  34.101  26.822  1.00  0.00           H
ATOM   3019  OW  SOL  1007      11.746  23.189   6.473  1.00  0.00           O
ATOM   3020  HW1 SOL  1007      12.586  22.847   6.168  1.00  0.00           H
ATOM   3021  HW2 SOL  1007      11.104  22.834   5.858  1.00  0.00           H
ATOM   3022  OW  SOL  1008      43.644  58.705  70.345  1.00  0.00           O
ATOM   3023  HW1 SOL  1008      44.403  59.247  70.128  1.00  0.00           H
ATOM   3024  HW2 SOL  1008      43.998  57.821  70.435  1.00  0.00           H
ATOM   3025  OW  SOL  1009      31.895  47.994  40.381  1.00  0.00           O
ATOM   3026  HW1 SOL  1009      32.010  47.320  39.710  1.00  0.00           H
ATOM   3027  HW2 SOL  1009      30.954  48.167  40.387  1.00  0.00           H
ATOM   3028  OW  SOL  1010      32.406  35.778  46.618  1.00  0.00           O
ATOM   3029  HW1 SOL  1010      32.241  35.078  47.250  1.00  0.00           H
ATOM   3030  HW2 SOL  1010      32.387  36.581  47.138  1.00  0.00           H
ATOM   3031  OW  SOL  1011      57.913  14.971   2.873  1.00  0.00           O
ATOM   3032  HW1 SOL  1011      58.827  14.754   2.688  1.00  0.00           H
ATOM   3033  HW2 SOL  1011      57.959  15.743   3.437  1.00  0.00           H
ATOM   3034  OW  SOL  1012      73.793  67.252  72.383  1.00  0.00           O
ATOM   3035  HW1 SOL  1012      72.937  66.924  72.107  1.00  0.00           H
ATOM   3036  HW2 SOL  1012      74.322  66.465  72.513  1.00  0.00           H
ATOM   3037  OW  SOL  1013      58.631  52.766  21.347  1.00  0.00           O
ATOM   3038  HW1 SOL  1013      58.073  53.477  21.662  1.00  0.00           H
ATOM   3039  HW2 SOL  1013      59.340  52.714  21.988  1.00  0.00           H
ATOM   3040  OW  SOL  1014      61.991  24.194  50.531  1.00  0.00           O
ATOM   3041  HW1 SOL  1014      61.849  24.398  49.607  1.00  0.00           H
ATOM   3042  HW2 SOL  1014      62.719  23.572  50.530  1.00  0.00           H
ATOM   3043  OW  SOL  1015      67.518  64.166  23.858  1.00  0.00           O
ATOM   3044  HW1 SOL  1015      67.972  63.712  23.148  1.00  0.00           H
ATOM   3045  HW2 SOL  1015      66.704  64.477  23.462  1.00  0.00           H
ATOM   3046  OW  SOL  1016      57.405  57.231  71.676  1.00  0.00           O
ATOM   3047  HW1 SOL  1016      57.963  56.649  71.160  1.00  0.00           H
ATOM   3048  HW2 SOL  1016      56.532  56.844  71.613  1.00  0.00           H
ATOM   3049  OW  SOL  1017      38.731  58.352  61.408  1.00  0.00           O
ATOM   3050  HW1 SOL  1017      39.684  58.448  61.425  1.00  0.00           H
ATOM   3051  HW2 SOL  1017      38.440  58.963  60.731  1.00  0.00           H
ATOM   3052  OW  SOL  1018      54.530  12.162  39.690  1.00  0.00           O
ATOM   3053  HW1 SOL  1018      55.268  12.481  40.209  1.00  0.00           H
ATOM   3054  HW2 SOL  1018      53.828  12.028  40.328  1.00  0.00           H
ATOM   3055  OW  SOL  1019      35.317  29.703  17.951  1.00  0.00           O
ATOM   3056  HW1 SOL  1019      36.180  29.312  17.815  1.00  0.00           H
ATOM   3057  HW2 SOL  1019      35.224  29.755  18.903  1.00  0.00           H
ATOM   3058  OW  SOL  1020      35.701   7.895  64.535  1.00  0.00           O
ATOM   3059  HW1 SOL  1020      36.397   7.493  65.055  1.00  0.00           H
ATOM   3060  HW2 SOL  1020      35.944   7.713  63.627  1.00  0.00           H
ATOM   3061  OW  SOL  1021      40.173   0.966  35.537  1.00  0.00           O
ATOM   3062  HW1 SOL  1021      39.942   1.500  34.777  1.00  0.00           H
ATOM   3063  HW2 SOL  1021      41.086   0.720  35.389  1.00  0.00           H
ATOM   3064  OW  SOL  1022      55.524  73.349  73.311  1.00  0.00           O
ATOM   3065  HW1 SOL  1022      55.739  74.279  73.240  1.00  0.00           H
ATOM   3066  HW2 SOL  1022      54.587  73.334  73.508  1.00  0.00           H
ATOM   3067  OW  SOL  1023      24.542  29.252  28.001  1.00  0.00           O
ATOM   3068  HW1 SOL  1023      25.002  28.536  28.439  1.00  0.00           H
ATOM   3069  HW2 SOL  1023      24.845  30.042  28.450  1.00  0.00           H
ATOM   3070  OW  SOL  1024      66.090  65.416  39.000  1.00  0.00           O
ATOM   3071  HW1 SOL  1024      65.938  65.844  39.842  1.00  0.00           H
ATOM   3072  HW2 SOL  1024      65.570  64.613  39.042  1.00  0.00           H
ATOM   3073  OW  SOL  1025      33.557  64.072  19.710  1.00  0.00           O
ATOM   3074  HW1 SOL  1025      32.719  64.294  19.303  1.00  0.00           H
ATOM   3075  HW2 SOL  1025      33.620  63.121  19.627  1.00  0.00           H
ATOM   3076  OW  SOL  1026      67.620  22.762  68.910  1.00  0.00           O
ATOM   3077  HW1 SOL  1026      66.863  23.051  68.399  1.00  0.00           H
ATOM   3078  HW2 SOL  1026      68.132  23.558  69.051  1.00  0.00           H
ATOM   3079  OW  SOL  1027      25.318  67.131  72.851  1.00  0.00           O
ATOM   3080  HW1 SOL  1027      25.019  67.673  73.582  1.00  0.00           H
ATOM   3081  HW2 SOL  1027      26.178  67.486  72.626  1.00  0.00           H
ATOM   3082  OW  SOL  1028       7.969  19.826  59.937  1.00  0.00           O
ATOM   3083  HW1 SOL  1028       8.712  19.259  60.140  1.00  0.00           H
ATOM   3084  HW2 SOL  1028       7.369  19.709  60.673  1.00  0.00           H
ATOM   3085  OW  SOL  1029      64.894  65.546  73.572  1.00  0.00           O
ATOM   3086  HW1 SOL  1029      65.777  65.227  73.383  1.00  0.00           H
ATOM   3087  HW2 SOL  1029      65.021  66.453  73.849  1.00  0.00           H
ATOM   3088  OW  SOL  1030      43.990  43.797  61.296  1.00  0.00           O
ATOM   3089  HW1 SOL  1030      44.150  43.723  62.237  1.00  0.00           H
ATOM   3090  HW2 SOL  1030      43.960  44.739  61.131  1.00  0.00           H
ATOM   3091  OW  SOL  1031      42.379  58.118  59.141  1.00  0.00           O
ATOM   3092  HW1 SOL  1031      42.234  57.987  60.078  1.00  0.00           H
ATOM   3093  HW2 SOL  1031      42.338  59.066  59.022  1.00  0.00           H
ATOM   3094  OW  SOL  1032      55.001  42.259  38.963  1.00  0.00           O
ATOM   3095  HW1 SOL  1032      54.086  42.506  38.831  1.00  0.00           H
ATOM   3096  HW2 SOL  1032      55.502  43.007  38.639  1.00  0.00           H
ATOM   3097  OW  SOL  1033      57.529  41.666  32.923  1.00  0.00           O
ATOM   3098  HW1 SOL  1033      57.665  41.105  33.686  1.00  0.00           H
ATOM   3099  HW2 SOL  1033      58.273  41.477  32.351  1.00  0.00           H
ATOM   3100  OW  SOL  1034       1.892  51.899   5.283  1.00  0.00           O
ATOM   3101  HW1 SOL  1034       1.942  51.110   4.744  1.00  0.00           H
ATOM   3102  HW2 SOL  1034       2.298  52.581   4.748  1.00  0.00           H
ATOM   3103  OW  SOL  1035      55.678   0.272  19.151  1.00  0.00           O
ATOM   3104  HW1 SOL  1035      56.239  -0.195  19.770  1.00  0.00           H
ATOM   3105  HW2 SOL  1035      56.268   0.875  18.699  1.00  0.00           H
ATOM   3106  OW  SOL  1036      10.804  51.993  50.707  1.00  0.00           O
ATOM   3107  HW1 SOL  1036      10.755  52.523  51.503  1.00  0.00           H
ATOM   3108  HW2 SOL  1036      10.852  51.090  51.022  1.00  0.00           H
ATOM   3109  OW  SOL  1037      58.890  61.486  20.215  1.00  0.00           O
ATOM   3110  HW1 SOL  1037      58.544  61.998  19.484  1.00  0.00           H
ATOM   3111  HW2 SOL  1037      59.494  60.865  19.809  1.00  0.00           H
ATOM   3112  OW  SOL  1038      39.665  10.446   9.351  1.00  0.00           O
ATOM   3113  HW1 SOL  1038      39.460  10.391   8.417  1.00  0.00           H
ATOM   3114  HW2 SOL  1038      38.942   9.989   9.782  1.00  0.00           H
ATOM   3115  OW  SOL  1039      73.035   0.070  52.730  1.00  0.00           O
ATOM   3116  HW1 SOL  1039      73.870   0.313  53.129  1.00  0.00           H
ATOM   3117  HW2 SOL  1039      72.507   0.867  52.774  1.00  0.00           H
ATOM   3118  OW  SOL  1040      28.685  12.741  54.068  1.00  0.00           O
ATOM   3119  HW1 SOL  1040      28.955  11.859  53.813  1.00  0.00           H
ATOM   3120  HW2 SOL  1040      27.734  12.742  53.957  1.00  0.00           H
ATOM   3121  OW  SOL  1041      49.763  53.355  52.081  1.00  0.00           O
ATOM   3122  HW1 SOL  1041      49.258  52.560  52.256  1.00  0.00           H
ATOM   3123  HW2 SOL  1041      50.001  53.289  51.156  1.00  0.00           H
ATOM   3124  OW  SOL  1042      69.029   5.736  63.996  1.00  0.00           O
ATOM   3125  HW1 SOL  1042      69.762   6.258  64.321  1.00  0.00           H
ATOM   3126  HW2 SOL  1042      69.212   4.848  64.302  1.00  0.00           H
ATOM   3127  OW  SOL  1043      15.066  52.800   3.902  1.00  0.00           O
ATOM   3128  HW1 SOL  1043      14.358  52.894   3.265  1.00  0.00           H
ATOM   3129  HW2 SOL  1043      15.762  53.370   3.575  1.00  0.00           H
ATOM   3130  OW  SOL  1044      41.864  66.781  30.982  1.00  0.00           O
ATOM   3131  HW1 SOL  1044      40.995  66.468  30.733  1.00  0.00           H
ATOM   3132  HW2 SOL  1044      41.696  67.486  31.607  1.00  0.00           H
ATOM   3133  OW  SOL  1045      54.990  18.435  39.478  1.00  0.00           O
ATOM   3134  HW1 SOL  1045      55.735  18.084  38.990  1.00  0.00           H
ATOM   3135  HW2 SOL  1045      54.948  19.357  39.222  1.00  0.00           H
ATOM   3136  OW  SOL  1046      62.964  20.816  40.312  1.00  0.00           O
ATOM   3137  HW1 SOL  1046      62.519  20.121  40.796  1.00  0.00           H
ATOM   3138  HW2 SOL  1046      63.053  21.530  40.943  1.00  0.00           H
ATOM   3139  OW  SOL  1047      11.768  49.426  10.280  1.00  0.00           O
ATOM   3140  HW1 SOL  1047      12.710  49.502  10.129  1.00  0.00           H
ATOM   3141  HW2 SOL  1047      11.572  48.503  10.119  1.00  0.00           H
ATOM   3142  OW  SOL  1048      51.666  55.247  43.274  1.00  0.00           O
ATOM   3143  HW1 SOL  1048      52.293  54.568  43.524  1.00  0.00           H
ATOM   3144  HW2 SOL  1048      51.735  55.297  42.320  1.00  0.00           H
ATOM   3145  OW  SOL  1049      41.902  71.695  61.027  1.00  0.00           O
ATOM   3146  HW1 SOL  1049      41.850  72.066  61.908  1.00  0.00           H
ATOM   3147  HW2 SOL  1049      42.840  71.629  60.850  1.00  0.00           H
ATOM   3148  OW  SOL  1050      54.668  47.262  51.967  1.00  0.00           O
ATOM   3149  HW1 SOL  1050      54.845  46.810  52.792  1.00  0.00           H
ATOM   3150  HW2 SOL  1050      55.499  47.681  51.740  1.00  0.00           H
ATOM   3151  OW  SOL  1051      73.651  44.610  43.959  1.00  0.00           O
ATOM   3152  HW1 SOL  1051      72.943  45.177  43.653  1.00  0.00           H
ATOM   3153  HW2 SOL  1051      74.422  44.909  43.477  1.00  0.00           H
ATOM   3154  OW  SOL  1052      40.363   6.467  48.589  1.00  0.00           O
ATOM   3155  HW1 SOL  1052      40.851   7.268  48.778  1.00  0.00           H
ATOM   3156  HW2 SOL  1052      40.167   6.520  47.654  1.00  0.00           H
ATOM   3157  OW  SOL  1053      36.135  34.206  41.411  1.00  0.00           O
ATOM   3158  HW1 SOL  1053      36.026  33.290  41.666  1.00  0.00           H
ATOM   3159  HW2 SOL  1053      35.380  34.653  41.793  1.00  0.00           H
ATOM   3160  OW  SOL  1054      47.013  16.772  66.592  1.00  0.00           O
ATOM   3161  HW1 SOL  1054      46.465  16.611  67.360  1.00  0.00           H
ATOM   3162  HW2 SOL  1054      46.854  16.020  66.022  1.00  0.00           H
ATOM   3163  OW  SOL  1055      52.056  67.530  63.083  1.00  0.00           O
ATOM   3164  HW1 SOL  1055      51.295  67.984  62.720  1.00  0.00           H
ATOM   3165  HW2 SOL  1055      52.377  68.112  63.771  1.00  0.00           H
ATOM   3166  OW  SOL  1056      24.984  33.268  39.973  1.00  0.00           O
ATOM   3167  HW1 SOL  1056      24.344  33.979  39.941  1.00  0.00           H
ATOM   3168  HW2 SOL  1056      25.834  33.708  39.934  1.00  0.00           H
ATOM   3169  OW  SOL  1057      13.968  22.290  10.628  1.00  0.00           O
ATOM   3170  HW1 SOL  1057      14.542  22.946  10.232  1.00  0.00           H
ATOM   3171  HW2 SOL  1057      13.897  22.557  11.545  1.00  0.00           H
ATOM   3172  OW  SOL  1058      46.894  42.697   7.009  1.00  0.00           O
ATOM   3173  HW1 SOL  1058      46.214  43.042   7.589  1.00  0.00           H
ATOM   3174  HW2 SOL  1058      47.146  41.863   7.404  1.00  0.00           H
ATOM   3175  OW  SOL  1059      19.206  28.789  49.193  1.00  0.00           O
ATOM   3176  HW1 SOL  1059      19.281  27.896  49.529  1.00  0.00           H
ATOM   3177  HW2 SOL  1059      19.337  28.701  48.248  1.00  0.00           H
ATOM   3178  OW  SOL  1060      52.680  14.453  22.208  1.00  0.00           O
ATOM   3179  HW1 SOL  1060      52.595  13.594  22.623  1.00  0.00           H
ATOM   3180  HW2 SOL  1060      52.096  15.020  22.711  1.00  0.00           H
ATOM   3181  OW  SOL  1061      46.211   6.528  57.855  1.00  0.00           O
ATOM   3182  HW1 SOL  1061      46.284   5.579  57.961  1.00  0.00           H
ATOM   3183  HW2 SOL  1061      45.915   6.646  56.953  1.00  0.00           H
ATOM   3184  OW  SOL  1062      72.339  42.996  42.032  1.00  0.00           O
ATOM   3185  HW1 SOL  1062      72.575  43.657  42.682  1.00  0.00           H
ATOM   3186  HW2 SOL  1062      72.658  43.351  41.202  1.00  0.00           H
ATOM   3187  OW  SOL  1063      62.204  10.416   5.909  1.00  0.00           O
ATOM   3188  HW1 SOL  1063      61.499   9.779   5.795  1.00  0.00           H
ATOM   3189  HW2 SOL  1063      61.783  11.266   5.785  1.00  0.00           H
ATOM   3190  OW  SOL  1064      37.441  60.849  24.987  1.00  0.00           O
ATOM   3191  HW1 SOL  1064      37.395  60.305  25.773  1.00  0.00           H
ATOM   3192  HW2 SOL  1064      37.872  60.294  24.336  1.00  0.00           H
ATOM   3193  OW  SOL  1065      24.343  69.893  20.972  1.00  0.00           O
ATOM   3194  HW1 SOL  1065      24.548  69.418  21.778  1.00  0.00           H
ATOM   3195  HW2 SOL  1065      24.695  69.342  20.273  1.00  0.00           H
ATOM   3196  OW  SOL  1066      63.499  72.539  72.244  1.00  0.00           O
ATOM   3197  HW1 SOL  1066      64.132  73.185  72.558  1.00  0.00           H
ATOM   3198  HW2 SOL  1066      62.798  72.553  72.895  1.00  0.00           H
ATOM   3199  OW  SOL  1067      36.792  41.387  71.285  1.00  0.00           O
ATOM   3200  HW1 SOL  1067      37.401  41.686  71.960  1.00  0.00           H
ATOM   3201  HW2 SOL  1067      36.287  40.692  71.708  1.00  0.00           H
ATOM   3202  OW  SOL  1068      24.000  40.273  46.614  1.00  0.00           O
ATOM   3203  HW1 SOL  1068      24.914  40.004  46.522  1.00  0.00           H
ATOM   3204  HW2 SOL  1068      23.615  39.619  47.197  1.00  0.00           H
ATOM   3205  OW  SOL  1069      36.195  45.094   6.635  1.00  0.00           O
ATOM   3206  HW1 SOL  1069      36.884  45.725   6.843  1.00  0.00           H
ATOM   3207  HW2 SOL  1069      35.477  45.319   7.227  1.00  0.00           H
ATOM   3208  OW  SOL  1070      44.242  20.097  51.933  1.00  0.00           O
ATOM   3209  HW1 SOL  1070      44.418  19.498  51.207  1.00  0.00           H
ATOM   3210  HW2 SOL  1070      45.040  20.073  52.462  1.00  0.00           H
ATOM   3211  OW  SOL  1071      71.134  63.326  27.236  1.00  0.00           O
ATOM   3212  HW1 SOL  1071      70.361  62.943  26.824  1.00  0.00           H
ATOM   3213  HW2 SOL  1071      71.097  63.025  28.144  1.00  0.00           H
ATOM   3214  OW  SOL  1072      36.865  67.220  26.309  1.00  0.00           O
ATOM   3215  HW1 SOL  1072      37.364  66.503  25.918  1.00  0.00           H
ATOM   3216  HW2 SOL  1072      36.046  67.241  25.813  1.00  0.00           H
ATOM   3217  OW  SOL  1073      48.929  29.393  57.058  1.00  0.00           O
ATOM   3218  HW1 SOL  1073      49.312  29.872  57.793  1.00  0.00           H
ATOM   3219  HW2 SOL  1073      49.135  28.475  57.236  1.00  0.00           H
ATOM   3220  OW  SOL  1074      58.216  60.716  71.318  1.00  0.00           O
ATOM   3221  HW1 SOL  1074      57.862  60.304  70.529  1.00  0.00           H
ATOM   3222  HW2 SOL  1074      57.786  61.571  71.355  1.00  0.00           H
ATOM   3223  OW  SOL  1075      45.369  58.511  25.541  1.00  0.00           O
ATOM   3224  HW1 SOL  1075      45.432  59.024  24.736  1.00  0.00           H
ATOM   3225  HW2 SOL  1075      44.513  58.737  25.904  1.00  0.00           H
ATOM   3226  OW  SOL  1076      41.510  59.334   7.121  1.00  0.00           O
ATOM   3227  HW1 SOL  1076      41.432  60.118   7.664  1.00  0.00           H
ATOM   3228  HW2 SOL  1076      41.395  59.650   6.225  1.00  0.00           H
ATOM   3229  OW  SOL  1077      73.553  58.725  14.231  1.00  0.00           O
ATOM   3230  HW1 SOL  1077      73.770  57.796  14.300  1.00  0.00           H
ATOM   3231  HW2 SOL  1077      74.058  59.034  13.479  1.00  0.00           H
ATOM   3232  OW  SOL  1078      25.765  11.780  13.786  1.00  0.00           O
ATOM   3233  HW1 SOL  1078      25.643  11.555  14.708  1.00  0.00           H
ATOM   3234  HW2 SOL  1078      25.772  10.937  13.332  1.00  0.00           H
ATOM   3235  OW  SOL  1079      31.510  55.505  71.259  1.00  0.00           O
ATOM   3236  HW1 SOL  1079      31.476  55.855  72.150  1.00  0.00           H
ATOM   3237  HW2 SOL  1079      30.727  54.959  71.185  1.00  0.00           H
ATOM   3238  OW  SOL  1080      30.689  47.300  60.444  1.00  0.00           O
ATOM   3239  HW1 SOL  1080      31.355  46.821  60.937  1.00  0.00           H
ATOM   3240  HW2 SOL  1080      29.866  47.091  60.886  1.00  0.00           H
ATOM   3241  OW  SOL  1081      48.603  62.784  42.496  1.00  0.00           O
ATOM   3242  HW1 SOL  1081      49.041  61.948  42.650  1.00  0.00           H
ATOM   3243  HW2 SOL  1081      49.150  63.429  42.946  1.00  0.00           H
ATOM   3244  OW  SOL  1082      51.009  37.045  29.572  1.00  0.00           O
ATOM   3245  HW1 SOL  1082      51.740  37.218  30.165  1.00  0.00           H
ATOM   3246  HW2 SOL  1082      50.253  37.449  29.998  1.00  0.00           H
ATOM   3247  OW  SOL  1083      18.230  39.675  60.519  1.00  0.00           O
ATOM   3248  HW1 SOL  1083      17.361  39.753  60.127  1.00  0.00           H
ATOM   3249  HW2 SOL  1083      18.645  38.955  60.043  1.00  0.00           H
ATOM   3250  OW  SOL  1084      20.794  65.718  70.884  1.00  0.00           O
ATOM   3251  HW1 SOL  1084      20.770  65.798  71.837  1.00  0.00           H
ATOM   3252  HW2 SOL  1084      20.038  66.221  70.582  1.00  0.00           H
ATOM   3253  OW  SOL  1085      40.409   6.733  65.181  1.00  0.00           O
ATOM   3254  HW1 SOL  1085      40.946   7.471  65.469  1.00  0.00           H
ATOM   3255  HW2 SOL  1085      40.465   6.102  65.898  1.00  0.00           H
ATOM   3256  OW  SOL  1086      19.302  56.687  20.141  1.00  0.00           O
ATOM   3257  HW1 SOL  1086      20.204  56.761  20.454  1.00  0.00           H
ATOM   3258  HW2 SOL  1086      19.156  57.489  19.639  1.00  0.00           H
ATOM   3259  OW  SOL  1087      72.312   7.387  57.869  1.00  0.00           O
ATOM   3260  HW1 SOL  1087      71.818   6.844  57.255  1.00  0.00           H
ATOM   3261  HW2 SOL  1087      72.085   7.040  58.732  1.00  0.00           H
ATOM   3262  OW  SOL  1088      31.805  17.448  17.615  1.00  0.00           O
ATOM   3263  HW1 SOL  1088      31.860  16.634  17.115  1.00  0.00           H
ATOM   3264  HW2 SOL  1088      30.874  17.542  17.819  1.00  0.00           H
ATOM   3265  OW  SOL  1089      54.445  44.456  41.331  1.00  0.00           O
ATOM   3266  HW1 SOL  1089      54.023  45.293  41.525  1.00  0.00           H
ATOM   3267  HW2 SOL  1089      55.049  44.653  40.615  1.00  0.00           H
ATOM   3268  OW  SOL  1090      60.320  39.372   5.070  1.00  0.00           O
ATOM   3269  HW1 SOL  1090      59.486  39.738   5.364  1.00  0.00           H
ATOM   3270  HW2 SOL  1090      60.275  38.447   5.310  1.00  0.00           H
ATOM   3271  OW  SOL  1091      21.543  44.778  70.084  1.00  0.00           O
ATOM   3272  HW1 SOL  1091      22.392  44.687  69.652  1.00  0.00           H
ATOM   3273  HW2 SOL  1091      20.903  44.675  69.380  1.00  0.00           H
ATOM   3274  OW  SOL  1092      25.029  58.244   4.888  1.00  0.00           O
ATOM   3275  HW1 SOL  1092      25.634  58.769   4.363  1.00  0.00           H
ATOM   3276  HW2 SOL  1092      24.751  58.830   5.592  1.00  0.00           H
ATOM   3277  OW  SOL  1093      18.632  64.820  23.175  1.00  0.00           O
ATOM   3278  HW1 SOL  1093      18.808  65.450  23.874  1.00  0.00           H
ATOM   3279  HW2 SOL  1093      17.804  64.410  23.424  1.00  0.00           H
ATOM   3280  OW  SOL  1094      59.755  14.905  59.024  1.00  0.00           O
ATOM   3281  HW1 SOL  1094      58.878  15.260  58.882  1.00  0.00           H
ATOM   3282  HW2 SOL  1094      60.198  15.017  58.183  1.00  0.00           H
ATOM   3283  OW  SOL  1095      67.438  32.732  11.226  1.00  0.00           O
ATOM   3284  HW1 SOL  1095      66.765  32.399  11.820  1.00  0.00           H
ATOM   3285  HW2 SOL  1095      68.260  32.394  11.581  1.00  0.00           H
ATOM   3286  OW  SOL  1096      31.763   9.379  33.869  1.00  0.00           O
ATOM   3287  HW1 SOL  1096      31.894  10.188  33.374  1.00  0.00           H
ATOM   3288  HW2 SOL  1096      30.980   9.543  34.394  1.00  0.00           H
ATOM   3289  OW  SOL  1097      24.484  15.330  27.195  1.00  0.00           O
ATOM   3290  HW1 SOL  1097      24.299  15.152  28.117  1.00  0.00           H
ATOM   3291  HW2 SOL  1097      23.660  15.673  26.847  1.00  0.00           H
ATOM   3292  OW  SOL  1098      26.789  42.300   8.073  1.00  0.00           O
ATOM   3293  HW1 SOL  1098      25.951  42.605   8.421  1.00  0.00           H
ATOM   3294  HW2 SOL  1098      26.831  41.377   8.322  1.00  0.00           H
ATOM   3295  OW  SOL  1099      10.157  24.215  28.506  1.00  0.00           O
ATOM   3296  HW1 SOL  1099       9.560  23.951  27.806  1.00  0.00           H
ATOM   3297  HW2 SOL  1099      11.026  23.975  28.183  1.00  0.00           H
ATOM   3298  OW  SOL  1100       4.675  58.265  28.733  1.00  0.00           O
ATOM   3299  HW1 SOL  1100       4.377  59.174  28.763  1.00  0.00           H
ATOM   3300  HW2 SOL  1100       4.889  58.052  29.641  1.00  0.00           H
ATOM   3301  OW  SOL  1101      65.173   5.452   4.269  1.00  0.00           O
ATOM   3302  HW1 SOL  1101      64.640   4.658   4.226  1.00  0.00           H
ATOM   3303  HW2 SOL  1101      64.704   6.024   4.876  1.00  0.00           H
ATOM   3304  OW  SOL  1102      35.704  13.063  21.783  1.00  0.00           O
ATOM   3305  HW1 SOL  1102      36.382  12.581  22.257  1.00  0.00           H
ATOM   3306  HW2 SOL  1102      35.220  13.528  22.466  1.00  0.00           H
ATOM   3307  OW  SOL  1103      69.659  11.920  56.191  1.00  0.00           O
ATOM   3308  HW1 SOL  1103      70.001  11.495  55.405  1.00  0.00           H
ATOM   3309  HW2 SOL  1103      68.726  12.040  56.011  1.00  0.00           H
ATOM   3310  OW  SOL  1104      46.826  56.445  38.863  1.00  0.00           O
ATOM   3311  HW1 SOL  1104      46.232  56.356  38.118  1.00  0.00           H
ATOM   3312  HW2 SOL  1104      46.611  57.296  39.242  1.00  0.00           H
ATOM   3313  OW  SOL  1105      46.998  56.309  65.285  1.00  0.00           O
ATOM   3314  HW1 SOL  1105      47.471  56.317  66.117  1.00  0.00           H
ATOM   3315  HW2 SOL  1105      46.519  57.138  65.274  1.00  0.00           H
ATOM   3316  OW  SOL  1106      73.345  69.988  45.154  1.00  0.00           O
ATOM   3317  HW1 SOL  1106      72.412  69.777  45.198  1.00  0.00           H
ATOM   3318  HW2 SOL  1106      73.619  70.056  46.069  1.00  0.00           H
ATOM   3319  OW  SOL  1107      68.392  46.641  15.713  1.00  0.00           O
ATOM   3320  HW1 SOL  1107      67.746  47.347  15.725  1.00  0.00           H
ATOM   3321  HW2 SOL  1107      68.321  46.236  16.577  1.00  0.00           H
ATOM   3322  OW  SOL  1108      33.829  73.009  40.813  1.00  0.00           O
ATOM   3323  HW1 SOL  1108      34.684  72.796  41.188  1.00  0.00           H
ATOM   3324  HW2 SOL  1108      33.933  72.854  39.875  1.00  0.00           H
ATOM   3325  OW  SOL  1109      13.735   1.229   8.010  1.00  0.00           O
ATOM   3326  HW1 SOL  1109      13.991   0.420   7.568  1.00  0.00           H
ATOM   3327  HW2 SOL  1109      13.876   1.050   8.939  1.00  0.00           H
ATOM   3328  OW  SOL  1110      73.390  63.235  56.158  1.00  0.00           O
ATOM   3329  HW1 SOL  1110      73.109  63.642  56.978  1.00  0.00           H
ATOM   3330  HW2 SOL  1110      72.580  63.103  55.666  1.00  0.00           H
ATOM   3331  OW  SOL  1111       9.220  33.287  72.650  1.00  0.00           O
ATOM   3332  HW1 SOL  1111       9.882  33.485  71.988  1.00  0.00           H
ATOM   3333  HW2 SOL  1111       9.328  33.972  73.310  1.00  0.00           H
ATOM   3334  OW  SOL  1112      68.298  36.462  35.832  1.00  0.00           O
ATOM   3335  HW1 SOL  1112      69.228  36.275  35.960  1.00  0.00           H
ATOM   3336  HW2 SOL  1112      68.188  37.358  36.150  1.00  0.00           H
ATOM   3337  OW  SOL  1113       3.252   1.285   2.620  1.00  0.00           O
ATOM   3338  HW1 SOL  1113       2.935   2.175   2.464  1.00  0.00           H
ATOM   3339  HW2 SOL  1113       3.982   1.394   3.229  1.00  0.00           H
ATOM   3340  OW  SOL  1114       1.062  63.102  14.729  1.00  0.00           O
ATOM   3341  HW1 SOL  1114       1.118  62.320  15.279  1.00  0.00           H
ATOM   3342  HW2 SOL  1114       1.881  63.569  14.892  1.00  0.00           H
ATOM   3343  OW  SOL  1115      15.325  51.678  40.092  1.00  0.00           O
ATOM   3344  HW1 SOL  1115      16.248  51.730  39.844  1.00  0.00           H
ATOM   3345  HW2 SOL  1115      14.860  52.113  39.378  1.00  0.00           H
ATOM   3346  OW  SOL  1116      72.366  28.146  40.828  1.00  0.00           O
ATOM   3347  HW1 SOL  1116      72.429  28.859  40.193  1.00  0.00           H
ATOM   3348  HW2 SOL  1116      73.273  27.883  40.983  1.00  0.00           H
ATOM   3349  OW  SOL  1117      60.137  18.568  10.120  1.00  0.00           O
ATOM   3350  HW1 SOL  1117      59.750  19.339   9.705  1.00  0.00           H
ATOM   3351  HW2 SOL  1117      59.690  18.501  10.964  1.00  0.00           H
ATOM   3352  OW  SOL  1118      60.888  39.633  59.124  1.00  0.00           O
ATOM   3353  HW1 SOL  1118      60.939  40.571  59.306  1.00  0.00           H
ATOM   3354  HW2 SOL  1118      60.440  39.577  58.280  1.00  0.00           H
ATOM   3355  OW  SOL  1119      39.420  49.254   1.329  1.00  0.00           O
ATOM   3356  HW1 SOL  1119      39.650  50.102   1.709  1.00  0.00           H
ATOM   3357  HW2 SOL  1119      39.915  49.215   0.511  1.00  0.00           H
ATOM   3358  OW  SOL  1120      17.623   9.581   7.692  1.00  0.00           O
ATOM   3359  HW1 SOL  1120      16.823   9.149   7.994  1.00  0.00           H
ATOM   3360  HW2 SOL  1120      17.962   9.005   7.007  1.00  0.00           H
ATOM   3361  OW  SOL  1121      37.972  49.828   7.777  1.00  0.00           O
ATOM   3362  HW1 SOL  1121      38.830  50.224   7.623  1.00  0.00           H
ATOM   3363  HW2 SOL  1121      37.850  49.882   8.725  1.00  0.00           H
ATOM   3364  OW  SOL  1122      10.990  59.261  10.927  1.00  0.00           O
ATOM   3365  HW1 SOL  1122      10.439  58.583  10.536  1.00  0.00           H
ATOM   3366  HW2 SOL  1122      11.685  58.778  11.373  1.00  0.00           H
ATOM   3367  OW  SOL  1123      52.203   3.100  10.295  1.00  0.00           O
ATOM   3368  HW1 SOL  1123      51.263   3.269  10.234  1.00  0.00           H
ATOM   3369  HW2 SOL  1123      52.482   3.574  11.078  1.00  0.00           H
ATOM   3370  OW  SOL  1124      53.163   6.853  17.459  1.00  0.00           O
ATOM   3371  HW1 SOL  1124      53.007   6.088  18.013  1.00  0.00           H
ATOM   3372  HW2 SOL  1124      52.483   6.806  16.788  1.00  0.00           H
ATOM   3373  OW  SOL  1125      72.898  40.607  54.315  1.00  0.00           O
ATOM   3374  HW1 SOL  1125      73.668  40.549  53.750  1.00  0.00           H
ATOM   3375  HW2 SOL  1125      72.157  40.626  53.709  1.00  0.00           H
ATOM   3376  OW  SOL  1126      21.605  33.316  67.347  1.00  0.00           O
ATOM   3377  HW1 SOL  1126      21.970  33.148  66.478  1.00  0.00           H
ATOM   3378  HW2 SOL  1126      21.574  32.455  67.764  1.00  0.00           H
ATOM   3379  OW  SOL  1127      22.451  56.539  32.290  1.00  0.00           O
ATOM   3380  HW1 SOL  1127      21.992  55.846  32.765  1.00  0.00           H
ATOM   3381  HW2 SOL  1127      23.331  56.547  32.669  1.00  0.00           H
ATOM   3382  OW  SOL  1128      52.456  41.175  18.384  1.00  0.00           O
ATOM   3383  HW1 SOL  1128      53.000  41.168  19.171  1.00  0.00           H
ATOM   3384  HW2 SOL  1128      52.588  42.046  18.009  1.00  0.00           H
ATOM   3385  OW  SOL  1129      56.740  11.512  13.977  1.00  0.00           O
ATOM   3386  HW1 SOL  1129      57.536  11.960  14.266  1.00  0.00           H
ATOM   3387  HW2 SOL  1129      56.026  12.070  14.284  1.00  0.00           H
ATOM   3388  OW  SOL  1130      67.303  66.861   5.438  1.00  0.00           O
ATOM   3389  HW1 SOL  1130      67.406  67.114   6.356  1.00  0.00           H
ATOM   3390  HW2 SOL  1130      67.118  65.923   5.467  1.00  0.00           H
ATOM   3391  OW  SOL  1131      47.344  48.536  18.888  1.00  0.00           O
ATOM   3392  HW1 SOL  1131      47.014  47.823  19.433  1.00  0.00           H
ATOM   3393  HW2 SOL  1131      46.786  48.523  18.111  1.00  0.00           H
ATOM   3394  OW  SOL  1132      57.052  23.284  57.933  1.00  0.00           O
ATOM   3395  HW1 SOL  1132      56.395  22.708  58.324  1.00  0.00           H
ATOM   3396  HW2 SOL  1132      57.280  22.862  57.105  1.00  0.00           H
ATOM   3397  OW  SOL  1133      43.443  29.746  65.849  1.00  0.00           O
ATOM   3398  HW1 SOL  1133      43.855  29.882  66.702  1.00  0.00           H
ATOM   3399  HW2 SOL  1133      43.447  28.796  65.729  1.00  0.00           H
ATOM   3400  OW  SOL  1134      72.684  16.017  23.992  1.00  0.00           O
ATOM   3401  HW1 SOL  1134      72.933  15.106  24.149  1.00  0.00           H
ATOM   3402  HW2 SOL  1134      72.890  16.467  24.811  1.00  0.00           H
ATOM   3403  OW  SOL  1135      67.748  36.121  61.619  1.00  0.00           O
ATOM   3404  HW1 SOL  1135      68.277  36.863  61.910  1.00  0.00           H
ATOM   3405  HW2 SOL  1135      67.538  35.646  62.423  1.00  0.00           H
ATOM   3406  OW  SOL  1136      36.743  32.385  57.676  1.00  0.00           O
ATOM   3407  HW1 SOL  1136      36.744  32.191  56.738  1.00  0.00           H
ATOM   3408  HW2 SOL  1136      37.227  33.207  57.751  1.00  0.00           H
ATOM   3409  OW  SOL  1137      61.716  61.436  69.718  1.00  0.00           O
ATOM   3410  HW1 SOL  1137      61.007  62.076  69.783  1.00  0.00           H
ATOM   3411  HW2 SOL  1137      62.257  61.598  70.491  1.00  0.00           H
ATOM   3412  OW  SOL  1138      36.683  50.239  31.146  1.00  0.00           O
ATOM   3413  HW1 SOL  1138      36.928  49.441  30.679  1.00  0.00           H
ATOM   3414  HW2 SOL  1138      36.439  49.939  32.022  1.00  0.00           H
ATOM   3415  OW  SOL  1139      31.284  69.121   4.271  1.00  0.00           O
ATOM   3416  HW1 SOL  1139      30.676  68.791   4.933  1.00  0.00           H
ATOM   3417  HW2 SOL  1139      31.390  68.393   3.658  1.00  0.00           H
ATOM   3418  OW  SOL  1140      49.051  64.156  68.902  1.00  0.00           O
ATOM   3419  HW1 SOL  1140      48.601  63.589  69.528  1.00  0.00           H
ATOM   3420  HW2 SOL  1140      48.549  64.971  68.913  1.00  0.00           H
ATOM   3421  OW  SOL  1141      32.183  56.994  45.919  1.00  0.00           O
ATOM   3422  HW1 SOL  1141      32.425  57.570  46.643  1.00  0.00           H
ATOM   3423  HW2 SOL  1141      32.895  57.091  45.286  1.00  0.00           H
ATOM   3424  OW  SOL  1142      66.652  38.932   6.315  1.00  0.00           O
ATOM   3425  HW1 SOL  1142      67.380  38.609   6.846  1.00  0.00           H
ATOM   3426  HW2 SOL  1142      66.471  39.805   6.663  1.00  0.00           H
ATOM   3427  OW  SOL  1143      30.205  42.285  45.556  1.00  0.00           O
ATOM   3428  HW1 SOL  1143      30.937  42.898  45.619  1.00  0.00           H
ATOM   3429  HW2 SOL  1143      29.482  42.727  46.002  1.00  0.00           H
ATOM   3430  OW  SOL  1144      48.489  54.881  54.413  1.00  0.00           O
ATOM   3431  HW1 SOL  1144      49.320  54.832  54.885  1.00  0.00           H
ATOM   3432  HW2 SOL  1144      48.628  54.355  53.626  1.00  0.00           H
ATOM   3433  OW  SOL  1145      63.587  27.110  60.727  1.00  0.00           O
ATOM   3434  HW1 SOL  1145      62.717  27.022  60.339  1.00  0.00           H
ATOM   3435  HW2 SOL  1145      63.771  28.049  60.694  1.00  0.00           H
ATOM   3436  OW  SOL  1146       4.456  43.923  43.511  1.00  0.00           O
ATOM   3437  HW1 SOL  1146       5.292  43.950  43.045  1.00  0.00           H
ATOM   3438  HW2 SOL  1146       4.463  43.082  43.969  1.00  0.00           H
ATOM   3439  OW  SOL  1147      73.040  53.630  42.099  1.00  0.00           O
ATOM   3440  HW1 SOL  1147      73.152  54.352  42.718  1.00  0.00           H
ATOM   3441  HW2 SOL  1147      72.311  53.121  42.453  1.00  0.00           H
ATOM   3442  OW  SOL  1148       7.373  64.719  11.315  1.00  0.00           O
ATOM   3443  HW1 SOL  1148       7.105  64.910  12.214  1.00  0.00           H
ATOM   3444  HW2 SOL  1148       8.307  64.928  11.294  1.00  0.00           H
ATOM   3445  OW  SOL  1149      40.221  39.237  11.963  1.00  0.00           O
ATOM   3446  HW1 SOL  1149      40.364  39.978  11.373  1.00  0.00           H
ATOM   3447  HW2 SOL  1149      40.256  38.468  11.395  1.00  0.00           H
ATOM   3448  OW  SOL  1150      33.143  51.607  28.317  1.00  0.00           O
ATOM   3449  HW1 SOL  1150      32.901  51.924  27.447  1.00  0.00           H
ATOM   3450  HW2 SOL  1150      32.309  51.498  28.773  1.00  0.00           H
ATOM   3451  OW  SOL  1151      56.556  55.864   6.645  1.00  0.00           O
ATOM   3452  HW1 SOL  1151      57.170  55.140   6.762  1.00  0.00           H
ATOM   3453  HW2 SOL  1151      55.693  55.449   6.635  1.00  0.00           H
ATOM   3454  OW  SOL  1152      46.662  14.541  65.051  1.00  0.00           O
ATOM   3455  HW1 SOL  1152      47.559  14.218  64.964  1.00  0.00           H
ATOM   3456  HW2 SOL  1152      46.220  13.882  65.586  1.00  0.00           H
ATOM   3457  OW  SOL  1153      70.983  30.049  56.302  1.00  0.00           O
ATOM   3458  HW1 SOL  1153      70.776  30.948  56.557  1.00  0.00           H
ATOM   3459  HW2 SOL  1153      71.760  30.130  55.749  1.00  0.00           H
ATOM   3460  OW  SOL  1154      61.992  54.047  13.927  1.00  0.00           O
ATOM   3461  HW1 SOL  1154      61.764  53.307  13.363  1.00  0.00           H
ATOM   3462  HW2 SOL  1154      61.275  54.097  14.559  1.00  0.00           H
ATOM   3463  OW  SOL  1155       0.647  51.855  51.886  1.00  0.00           O
ATOM   3464  HW1 SOL  1155      -0.038  52.096  51.262  1.00  0.00           H
ATOM   3465  HW2 SOL  1155       0.515  52.447  52.627  1.00  0.00           H
ATOM   3466  OW  SOL  1156      14.774  29.685  37.074  1.00  0.00           O
ATOM   3467  HW1 SOL  1156      15.356  29.059  36.643  1.00  0.00           H
ATOM   3468  HW2 SOL  1156      15.167  30.540  36.896  1.00  0.00           H
ATOM   3469  OW  SOL  1157       6.139  66.128   9.459  1.00  0.00           O
ATOM   3470  HW1 SOL  1157       5.882  67.036   9.618  1.00  0.00           H
ATOM   3471  HW2 SOL  1157       6.765  65.930  10.156  1.00  0.00           H
ATOM   3472  OW  SOL  1158      34.630  64.588  29.655  1.00  0.00           O
ATOM   3473  HW1 SOL  1158      34.379  63.802  29.170  1.00  0.00           H
ATOM   3474  HW2 SOL  1158      35.130  64.259  30.402  1.00  0.00           H
ATOM   3475  OW  SOL  1159       7.824  72.135  31.612  1.00  0.00           O
ATOM   3476  HW1 SOL  1159       7.410  72.339  32.450  1.00  0.00           H
ATOM   3477  HW2 SOL  1159       8.582  72.719  31.570  1.00  0.00           H
ATOM   3478  OW  SOL  1160      27.125  28.158   0.047  1.00  0.00           O
ATOM   3479  HW1 SOL  1160      26.566  28.602   0.685  1.00  0.00           H
ATOM   3480  HW2 SOL  1160      28.010  28.245   0.401  1.00  0.00           H
ATOM   3481  OW  SOL  1161      40.196  28.993  25.833  1.00  0.00           O
ATOM   3482  HW1 SOL  1161      40.298  29.874  26.195  1.00  0.00           H
ATOM   3483  HW2 SOL  1161      39.390  28.663  26.229  1.00  0.00           H
ATOM   3484  OW  SOL  1162      18.326  40.813   7.091  1.00  0.00           O
ATOM   3485  HW1 SOL  1162      18.382  41.020   6.158  1.00  0.00           H
ATOM   3486  HW2 SOL  1162      17.827  41.537   7.468  1.00  0.00           H
ATOM   3487  OW  SOL  1163      18.328   7.266   6.020  1.00  0.00           O
ATOM   3488  HW1 SOL  1163      19.175   7.684   5.865  1.00  0.00           H
ATOM   3489  HW2 SOL  1163      18.191   6.711   5.252  1.00  0.00           H
ATOM   3490  OW  SOL  1164       3.510  27.743  27.150  1.00  0.00           O
ATOM   3491  HW1 SOL  1164       2.735  28.279  26.981  1.00  0.00           H
ATOM   3492  HW2 SOL  1164       3.587  27.727  28.103  1.00  0.00           H
ATOM   3493  OW  SOL  1165      73.165  64.664  38.779  1.00  0.00           O
ATOM   3494  HW1 SOL  1165      72.555  65.107  38.189  1.00  0.00           H
ATOM   3495  HW2 SOL  1165      73.759  64.190  38.197  1.00  0.00           H
ATOM   3496  OW  SOL  1166      42.734  15.545  59.768  1.00  0.00           O
ATOM   3497  HW1 SOL  1166      43.344  16.278  59.844  1.00  0.00           H
ATOM   3498  HW2 SOL  1166      42.495  15.336  60.672  1.00  0.00           H
ATOM   3499  OW  SOL  1167      26.659  27.201   5.167  1.00  0.00           O
ATOM   3500  HW1 SOL  1167      26.182  27.872   5.655  1.00  0.00           H
ATOM   3501  HW2 SOL  1167      27.070  26.661   5.842  1.00  0.00           H
ATOM   3502  OW  SOL  1168      21.963   5.202   5.141  1.00  0.00           O
ATOM   3503  HW1 SOL  1168      22.810   4.841   4.879  1.00  0.00           H
ATOM   3504  HW2 SOL  1168      21.674   4.638   5.859  1.00  0.00           H
ATOM   3505  OW  SOL  1169      15.818   3.580   1.003  1.00  0.00           O
ATOM   3506  HW1 SOL  1169      14.884   3.491   0.816  1.00  0.00           H
ATOM   3507  HW2 SOL  1169      15.954   3.067   1.799  1.00  0.00           H
ATOM   3508  OW  SOL  1170      64.959   8.674   7.474  1.00  0.00           O
ATOM   3509  HW1 SOL  1170      64.304   9.143   7.991  1.00  0.00           H
ATOM   3510  HW2 SOL  1170      64.470   7.967   7.052  1.00  0.00           H
ATOM   3511  OW  SOL  1171      40.095  53.399   5.622  1.00  0.00           O
ATOM   3512  HW1 SOL  1171      40.210  53.620   4.698  1.00  0.00           H
ATOM   3513  HW2 SOL  1171      39.503  54.071   5.959  1.00  0.00           H
ATOM   3514  OW  SOL  1172       0.440  14.693   4.013  1.00  0.00           O
ATOM   3515  HW1 SOL  1172      -0.332  15.101   3.622  1.00  0.00           H
ATOM   3516  HW2 SOL  1172       0.885  15.408   4.469  1.00  0.00           H
ATOM   3517  OW  SOL  1173      10.497  58.830  26.752  1.00  0.00           O
ATOM   3518  HW1 SOL  1173       9.940  59.339  27.340  1.00  0.00           H
ATOM   3519  HW2 SOL  1173      10.942  58.204  27.323  1.00  0.00           H
ATOM   3520  OW  SOL  1174      48.235  63.187  35.159  1.00  0.00           O
ATOM   3521  HW1 SOL  1174      47.801  62.512  35.680  1.00  0.00           H
ATOM   3522  HW2 SOL  1174      49.078  62.801  34.921  1.00  0.00           H
ATOM   3523  OW  SOL  1175      72.119  54.283  53.350  1.00  0.00           O
ATOM   3524  HW1 SOL  1175      71.836  53.750  54.093  1.00  0.00           H
ATOM   3525  HW2 SOL  1175      71.763  55.154  53.530  1.00  0.00           H
ATOM   3526  OW  SOL  1176       3.488   9.865   9.987  1.00  0.00           O
ATOM   3527  HW1 SOL  1176       4.127  10.575  10.049  1.00  0.00           H
ATOM   3528  HW2 SOL  1176       3.109   9.959   9.113  1.00  0.00           H
ATOM   3529  OW  SOL  1177      23.466  40.547  56.661  1.00  0.00           O
ATOM   3530  HW1 SOL  1177      24.311  40.192  56.936  1.00  0.00           H
ATOM   3531  HW2 SOL  1177      22.994  39.795  56.304  1.00  0.00           H
ATOM   3532  OW  SOL  1178      65.243  36.305  69.404  1.00  0.00           O
ATOM   3533  HW1 SOL  1178      64.684  36.992  69.768  1.00  0.00           H
ATOM   3534  HW2 SOL  1178      65.316  35.659  70.107  1.00  0.00           H
ATOM   3535  OW  SOL  1179      16.254  32.571  44.248  1.00  0.00           O
ATOM   3536  HW1 SOL  1179      16.861  31.867  44.478  1.00  0.00           H
ATOM   3537  HW2 SOL  1179      16.554  32.875  43.391  1.00  0.00           H
ATOM   3538  OW  SOL  1180      65.199  22.261  30.834  1.00  0.00           O
ATOM   3539  HW1 SOL  1180      65.079  22.711  29.998  1.00  0.00           H
ATOM   3540  HW2 SOL  1180      64.329  21.928  31.054  1.00  0.00           H
ATOM   3541  OW  SOL  1181      67.589  41.262  54.395  1.00  0.00           O
ATOM   3542  HW1 SOL  1181      68.447  41.490  54.037  1.00  0.00           H
ATOM   3543  HW2 SOL  1181      67.612  41.583  55.297  1.00  0.00           H
ATOM   3544  OW  SOL  1182      15.890  39.233  46.398  1.00  0.00           O
ATOM   3545  HW1 SOL  1182      15.063  38.753  46.352  1.00  0.00           H
ATOM   3546  HW2 SOL  1182      16.210  39.074  47.286  1.00  0.00           H
ATOM   3547  OW  SOL  1183      34.858  54.760  14.414  1.00  0.00           O
ATOM   3548  HW1 SOL  1183      34.114  54.269  14.066  1.00  0.00           H
ATOM   3549  HW2 SOL  1183      34.851  54.574  15.353  1.00  0.00           H
ATOM   3550  OW  SOL  1184       5.397  30.833   3.565  1.00  0.00           O
ATOM   3551  HW1 SOL  1184       5.438  30.244   4.318  1.00  0.00           H
ATOM   3552  HW2 SOL  1184       4.653  30.517   3.053  1.00  0.00           H
ATOM   3553  OW  SOL  1185      53.007  38.254  55.635  1.00  0.00           O
ATOM   3554  HW1 SOL  1185      53.953  38.109  55.656  1.00  0.00           H
ATOM   3555  HW2 SOL  1185      52.725  38.136  56.542  1.00  0.00           H
ATOM   3556  OW  SOL  1186      46.441  30.730  66.334  1.00  0.00           O
ATOM   3557  HW1 SOL  1186      45.710  30.710  66.952  1.00  0.00           H
ATOM   3558  HW2 SOL  1186      46.605  31.662  66.187  1.00  0.00           H
ATOM   3559  OW  SOL  1187      19.367  21.124   9.313  1.00  0.00           O
ATOM   3560  HW1 SOL  1187      19.078  20.360   8.813  1.00  0.00           H
ATOM   3561  HW2 SOL  1187      18.898  21.860   8.918  1.00  0.00           H
ATOM   3562  OW  SOL  1188      48.165  10.251  71.544  1.00  0.00           O
ATOM   3563  HW1 SOL  1188      47.729  10.657  72.293  1.00  0.00           H
ATOM   3564  HW2 SOL  1188      48.302  10.971  70.928  1.00  0.00           H
ATOM   3565  OW  SOL  1189      56.325  12.432  30.058  1.00  0.00           O
ATOM   3566  HW1 SOL  1189      57.133  12.925  30.195  1.00  0.00           H
ATOM   3567  HW2 SOL  1189      55.755  12.700  30.779  1.00  0.00           H
ATOM   3568  OW  SOL  1190      62.884  73.251  47.372  1.00  0.00           O
ATOM   3569  HW1 SOL  1190      62.848  72.369  47.745  1.00  0.00           H
ATOM   3570  HW2 SOL  1190      61.979  73.446  47.129  1.00  0.00           H
ATOM   3571  OW  SOL  1191      67.916  21.039  43.982  1.00  0.00           O
ATOM   3572  HW1 SOL  1191      67.159  21.300  44.505  1.00  0.00           H
ATOM   3573  HW2 SOL  1191      68.483  20.572  44.597  1.00  0.00           H
ATOM   3574  OW  SOL  1192      72.364  66.054   2.924  1.00  0.00           O
ATOM   3575  HW1 SOL  1192      73.285  65.955   3.165  1.00  0.00           H
ATOM   3576  HW2 SOL  1192      72.317  66.913   2.505  1.00  0.00           H
ATOM   3577  OW  SOL  1193      12.091  20.442  14.712  1.00  0.00           O
ATOM   3578  HW1 SOL  1193      12.236  20.302  15.647  1.00  0.00           H
ATOM   3579  HW2 SOL  1193      11.295  20.971  14.668  1.00  0.00           H
ATOM   3580  OW  SOL  1194      54.566  22.336  16.674  1.00  0.00           O
ATOM   3581  HW1 SOL  1194      53.942  23.023  16.909  1.00  0.00           H
ATOM   3582  HW2 SOL  1194      54.081  21.520  16.797  1.00  0.00           H
ATOM   3583  OW  SOL  1195      37.511  24.725   3.801  1.00  0.00           O
ATOM   3584  HW1 SOL  1195      38.322  24.567   4.284  1.00  0.00           H
ATOM   3585  HW2 SOL  1195      37.579  24.165   3.028  1.00  0.00           H
ATOM   3586  OW  SOL  1196      12.043  24.200  15.032  1.00  0.00           O
ATOM   3587  HW1 SOL  1196      11.792  24.745  15.778  1.00  0.00           H
ATOM   3588  HW2 SOL  1196      11.329  23.570  14.944  1.00  0.00           H
ATOM   3589  OW  SOL  1197      61.496  71.590   0.087  1.00  0.00           O
ATOM   3590  HW1 SOL  1197      61.065  72.098   0.775  1.00  0.00           H
ATOM   3591  HW2 SOL  1197      61.796  70.795   0.529  1.00  0.00           H
ATOM   3592  OW  SOL  1198      67.012  19.232  21.406  1.00  0.00           O
ATOM   3593  HW1 SOL  1198      67.693  18.599  21.179  1.00  0.00           H
ATOM   3594  HW2 SOL  1198      67.466  19.898  21.922  1.00  0.00           H
ATOM   3595  OW  SOL  1199      15.245  14.617  68.914  1.00  0.00           O
ATOM   3596  HW1 SOL  1199      14.844  13.750  68.854  1.00  0.00           H
ATOM   3597  HW2 SOL  1199      16.106  14.512  68.508  1.00  0.00           H
ATOM   3598  OW  SOL  1200      38.525  11.809  40.353  1.00  0.00           O
ATOM   3599  HW1 SOL  1200      37.613  12.094  40.298  1.00  0.00           H
ATOM   3600  HW2 SOL  1200      38.730  11.841  41.287  1.00  0.00           H
ATOM   3601  OW  SOL  1201      33.181  11.480   6.643  1.00  0.00           O
ATOM   3602  HW1 SOL  1201      33.010  10.672   6.159  1.00  0.00           H
ATOM   3603  HW2 SOL  1201      32.927  11.279   7.543  1.00  0.00           H
ATOM   3604  OW  SOL  1202       6.089  25.747  12.203  1.00  0.00           O
ATOM   3605  HW1 SOL  1202       6.159  26.094  13.092  1.00  0.00           H
ATOM   3606  HW2 SOL  1202       5.687  24.886  12.312  1.00  0.00           H
ATOM   3607  OW  SOL  1203      42.722  29.830  28.410  1.00  0.00           O
ATOM   3608  HW1 SOL  1203      43.267  29.241  27.888  1.00  0.00           H
ATOM   3609  HW2 SOL  1203      42.528  29.336  29.206  1.00  0.00           H
ATOM   3610  OW  SOL  1204      10.470  49.540  52.313  1.00  0.00           O
ATOM   3611  HW1 SOL  1204      10.426  49.899  53.199  1.00  0.00           H
ATOM   3612  HW2 SOL  1204       9.782  48.874  52.289  1.00  0.00           H
ATOM   3613  OW  SOL  1205      69.808   1.540  47.256  1.00  0.00           O
ATOM   3614  HW1 SOL  1205      69.575   0.753  46.764  1.00  0.00           H
ATOM   3615  HW2 SOL  1205      69.242   1.518  48.027  1.00  0.00           H
ATOM   3616  OW  SOL  1206      40.072   2.145  11.459  1.00  0.00           O
ATOM   3617  HW1 SOL  1206      39.828   2.188  10.534  1.00  0.00           H
ATOM   3618  HW2 SOL  1206      39.360   1.657  11.873  1.00  0.00           H
ATOM   3619  OW  SOL  1207      12.690  19.937  21.036  1.00  0.00           O
ATOM   3620  HW1 SOL  1207      11.930  19.451  20.716  1.00  0.00           H
ATOM   3621  HW2 SOL  1207      13.433  19.355  20.873  1.00  0.00           H
ATOM   3622  OW  SOL  1208      41.813  54.240  16.731  1.00  0.00           O
ATOM   3623  HW1 SOL  1208      40.902  53.994  16.574  1.00  0.00           H
ATOM   3624  HW2 SOL  1208      41.822  55.194  16.648  1.00  0.00           H
ATOM   3625  OW  SOL  1209      20.312  39.267   8.552  1.00  0.00           O
ATOM   3626  HW1 SOL  1209      19.435  38.985   8.291  1.00  0.00           H
ATOM   3627  HW2 SOL  1209      20.517  39.992   7.961  1.00  0.00           H
ATOM   3628  OW  SOL  1210      62.368  70.418  36.847  1.00  0.00           O
ATOM   3629  HW1 SOL  1210      62.869  69.797  36.318  1.00  0.00           H
ATOM   3630  HW2 SOL  1210      62.347  71.218  36.322  1.00  0.00           H
ATOM   3631  OW  SOL  1211      29.511  62.694  15.101  1.00  0.00           O
ATOM   3632  HW1 SOL  1211      29.519  62.989  16.012  1.00  0.00           H
ATOM   3633  HW2 SOL  1211      29.297  63.479  14.596  1.00  0.00           H
ATOM   3634  OW  SOL  1212      63.797  61.248  14.272  1.00  0.00           O
ATOM   3635  HW1 SOL  1212      64.254  60.916  15.044  1.00  0.00           H
ATOM   3636  HW2 SOL  1212      64.402  61.088  13.548  1.00  0.00           H
ATOM   3637  OW  SOL  1213      57.945   8.166  35.552  1.00  0.00           O
ATOM   3638  HW1 SOL  1213      57.675   8.887  34.982  1.00  0.00           H
ATOM   3639  HW2 SOL  1213      57.159   7.949  36.054  1.00  0.00           H
ATOM   3640  OW  SOL  1214      32.718  29.644  56.738  1.00  0.00           O
ATOM   3641  HW1 SOL  1214      32.006  29.450  56.129  1.00  0.00           H
ATOM   3642  HW2 SOL  1214      32.322  30.216  57.395  1.00  0.00           H
ATOM   3643  OW  SOL  1215      25.256  64.312   9.288  1.00  0.00           O
ATOM   3644  HW1 SOL  1215      24.444  63.975   8.907  1.00  0.00           H
ATOM   3645  HW2 SOL  1215      25.652  64.830   8.587  1.00  0.00           H
ATOM   3646  OW  SOL  1216       0.857  25.053  53.650  1.00  0.00           O
ATOM   3647  HW1 SOL  1216       1.174  25.621  54.352  1.00  0.00           H
ATOM   3648  HW2 SOL  1216       0.455  24.312  54.104  1.00  0.00           H
ATOM   3649  OW  SOL  1217      62.080  38.861   1.703  1.00  0.00           O
ATOM   3650  HW1 SOL  1217      62.293  38.854   0.770  1.00  0.00           H
ATOM   3651  HW2 SOL  1217      61.142  39.050   1.735  1.00  0.00           H
ATOM   3652  OW  SOL  1218      58.775  34.068  26.904  1.00  0.00           O
ATOM   3653  HW1 SOL  1218      58.309  33.631  27.617  1.00  0.00           H
ATOM   3654  HW2 SOL  1218      58.651  35.002  27.073  1.00  0.00           H
ATOM   3655  OW  SOL  1219      44.376  53.161  21.620  1.00  0.00           O
ATOM   3656  HW1 SOL  1219      44.764  53.325  20.760  1.00  0.00           H
ATOM   3657  HW2 SOL  1219      44.438  52.212  21.733  1.00  0.00           H
ATOM   3658  OW  SOL  1220      23.070  63.621  67.355  1.00  0.00           O
ATOM   3659  HW1 SOL  1220      23.972  63.526  67.661  1.00  0.00           H
ATOM   3660  HW2 SOL  1220      22.835  62.753  67.026  1.00  0.00           H
ATOM   3661  OW  SOL  1221      10.041  49.832   3.682  1.00  0.00           O
ATOM   3662  HW1 SOL  1221       9.366  49.630   4.329  1.00  0.00           H
ATOM   3663  HW2 SOL  1221      10.687  49.133   3.783  1.00  0.00           H
ATOM   3664  OW  SOL  1222      70.306  32.614  29.290  1.00  0.00           O
ATOM   3665  HW1 SOL  1222      70.317  32.852  30.217  1.00  0.00           H
ATOM   3666  HW2 SOL  1222      71.122  32.974  28.941  1.00  0.00           H
ATOM   3667  OW  SOL  1223      39.841   3.341  58.092  1.00  0.00           O
ATOM   3668  HW1 SOL  1223      39.370   2.706  57.552  1.00  0.00           H
ATOM   3669  HW2 SOL  1223      40.477   2.817  58.578  1.00  0.00           H
ATOM   3670  OW  SOL  1224      20.541  18.360  34.217  1.00  0.00           O
ATOM   3671  HW1 SOL  1224      20.558  17.725  34.933  1.00  0.00           H
ATOM   3672  HW2 SOL  1224      21.429  18.341  33.859  1.00  0.00           H
ATOM   3673  OW  SOL  1225      43.610  62.934  29.958  1.00  0.00           O
ATOM   3674  HW1 SOL  1225      42.851  63.432  29.654  1.00  0.00           H
ATOM   3675  HW2 SOL  1225      43.291  62.034  30.033  1.00  0.00           H
ATOM   3676  OW  SOL  1226      52.811  59.595  36.986  1.00  0.00           O
ATOM   3677  HW1 SOL  1226      53.363  60.341  37.222  1.00  0.00           H
ATOM   3678  HW2 SOL  1226      52.417  59.317  37.813  1.00  0.00           H
ATOM   3679  OW  SOL  1227      49.264  32.106  59.233  1.00  0.00           O
ATOM   3680  HW1 SOL  1227      50.070  32.056  59.746  1.00  0.00           H
ATOM   3681  HW2 SOL  1227      49.093  33.043  59.143  1.00  0.00           H
ATOM   3682  OW  SOL  1228      72.115  43.947  48.055  1.00  0.00           O
ATOM   3683  HW1 SOL  1228      71.444  44.314  47.479  1.00  0.00           H
ATOM   3684  HW2 SOL  1228      72.417  44.691  48.576  1.00  0.00           H
ATOM   3685  OW  SOL  1229      46.567  57.886  34.031  1.00  0.00           O
ATOM   3686  HW1 SOL  1229      46.628  57.078  33.522  1.00  0.00           H
ATOM   3687  HW2 SOL  1229      46.748  58.582  33.400  1.00  0.00           H
ATOM   3688  OW  SOL  1230      52.735   0.967  46.904  1.00  0.00           O
ATOM   3689  HW1 SOL  1230      51.991   1.556  46.781  1.00  0.00           H
ATOM   3690  HW2 SOL  1230      53.178   1.299  47.685  1.00  0.00           H
ATOM   3691  OW  SOL  1231      58.479  39.026  29.414  1.00  0.00           O
ATOM   3692  HW1 SOL  1231      57.525  38.999  29.487  1.00  0.00           H
ATOM   3693  HW2 SOL  1231      58.676  39.930  29.169  1.00  0.00           H
ATOM   3694  OW  SOL  1232      56.781  29.855  49.949  1.00  0.00           O
ATOM   3695  HW1 SOL  1232      55.837  29.784  49.809  1.00  0.00           H
ATOM   3696  HW2 SOL  1232      57.083  30.442  49.257  1.00  0.00           H
ATOM   3697  OW  SOL  1233      32.406   0.717  68.917  1.00  0.00           O
ATOM   3698  HW1 SOL  1233      33.192   0.931  69.421  1.00  0.00           H
ATOM   3699  HW2 SOL  1233      32.403  -0.239  68.872  1.00  0.00           H
ATOM   3700  OW  SOL  1234      55.196  68.364  19.242  1.00  0.00           O
ATOM   3701  HW1 SOL  1234      55.811  69.094  19.161  1.00  0.00           H
ATOM   3702  HW2 SOL  1234      54.891  68.408  20.148  1.00  0.00           H
ATOM   3703  OW  SOL  1235      38.201  61.322   6.838  1.00  0.00           O
ATOM   3704  HW1 SOL  1235      37.266  61.510   6.919  1.00  0.00           H
ATOM   3705  HW2 SOL  1235      38.580  62.131   6.493  1.00  0.00           H
ATOM   3706  OW  SOL  1236      38.741   9.527  68.967  1.00  0.00           O
ATOM   3707  HW1 SOL  1236      38.540  10.052  68.192  1.00  0.00           H
ATOM   3708  HW2 SOL  1236      38.970  10.169  69.639  1.00  0.00           H
ATOM   3709  OW  SOL  1237      15.408  62.067   0.957  1.00  0.00           O
ATOM   3710  HW1 SOL  1237      15.637  61.299   0.432  1.00  0.00           H
ATOM   3711  HW2 SOL  1237      14.760  62.533   0.429  1.00  0.00           H
ATOM   3712  OW  SOL  1238      12.054  27.981  52.422  1.00  0.00           O
ATOM   3713  HW1 SOL  1238      11.230  28.464  52.359  1.00  0.00           H
ATOM   3714  HW2 SOL  1238      12.156  27.568  51.564  1.00  0.00           H
ATOM   3715  OW  SOL  1239      67.324  49.322  15.289  1.00  0.00           O
ATOM   3716  HW1 SOL  1239      68.158  49.606  14.915  1.00  0.00           H
ATOM   3717  HW2 SOL  1239      66.666  49.606  14.654  1.00  0.00           H
ATOM   3718  OW  SOL  1240      11.860  59.007  38.686  1.00  0.00           O
ATOM   3719  HW1 SOL  1240      10.995  58.709  38.965  1.00  0.00           H
ATOM   3720  HW2 SOL  1240      12.152  59.588  39.389  1.00  0.00           H
ATOM   3721  OW  SOL  1241      30.189  22.135  46.426  1.00  0.00           O
ATOM   3722  HW1 SOL  1241      29.691  22.156  45.609  1.00  0.00           H
ATOM   3723  HW2 SOL  1241      29.943  21.307  46.837  1.00  0.00           H
ATOM   3724  OW  SOL  1242      54.907  67.407  53.306  1.00  0.00           O
ATOM   3725  HW1 SOL  1242      55.813  67.153  53.128  1.00  0.00           H
ATOM   3726  HW2 SOL  1242      54.780  68.211  52.803  1.00  0.00           H
ATOM   3727  OW  SOL  1243       5.894  66.989  41.307  1.00  0.00           O
ATOM   3728  HW1 SOL  1243       5.305  66.584  41.944  1.00  0.00           H
ATOM   3729  HW2 SOL  1243       5.404  67.741  40.972  1.00  0.00           H
ATOM   3730  OW  SOL  1244      64.141  15.670  48.726  1.00  0.00           O
ATOM   3731  HW1 SOL  1244      64.227  16.358  48.066  1.00  0.00           H
ATOM   3732  HW2 SOL  1244      64.093  14.858  48.222  1.00  0.00           H
ATOM   3733  OW  SOL  1245      48.673  47.023  69.202  1.00  0.00           O
ATOM   3734  HW1 SOL  1245      49.574  47.138  69.503  1.00  0.00           H
ATOM   3735  HW2 SOL  1245      48.759  46.649  68.325  1.00  0.00           H
ATOM   3736  OW  SOL  1246      53.112  51.760  46.361  1.00  0.00           O
ATOM   3737  HW1 SOL  1246      52.180  51.709  46.149  1.00  0.00           H
ATOM   3738  HW2 SOL  1246      53.303  52.698  46.380  1.00  0.00           H
ATOM   3739  OW  SOL  1247       2.337  54.603  26.433  1.00  0.00           O
ATOM   3740  HW1 SOL  1247       1.426  54.525  26.150  1.00  0.00           H
ATOM   3741  HW2 SOL  1247       2.798  54.944  25.666  1.00  0.00           H
ATOM   3742  OW  SOL  1248      40.945  21.672   8.298  1.00  0.00           O
ATOM   3743  HW1 SOL  1248      40.198  21.524   7.718  1.00  0.00           H
ATOM   3744  HW2 SOL  1248      41.702  21.369   7.796  1.00  0.00           H
ATOM   3745  OW  SOL  1249       0.973  51.940  71.719  1.00  0.00           O
ATOM   3746  HW1 SOL  1249       1.726  52.070  71.143  1.00  0.00           H
ATOM   3747  HW2 SOL  1249       1.209  51.183  72.255  1.00  0.00           H
ATOM   3748  OW  SOL  1250      73.196  12.670  68.044  1.00  0.00           O
ATOM   3749  HW1 SOL  1250      73.183  13.338  67.359  1.00  0.00           H
ATOM   3750  HW2 SOL  1250      74.027  12.810  68.499  1.00  0.00           H
ATOM   3751  OW  SOL  1251       9.273  25.491  19.294  1.00  0.00           O
ATOM   3752  HW1 SOL  1251      10.178  25.491  19.606  1.00  0.00           H
ATOM   3753  HW2 SOL  1251       9.226  26.234  18.693  1.00  0.00           H
ATOM   3754  OW  SOL  1252      46.493  39.915  46.763  1.00  0.00           O
ATOM   3755  HW1 SOL  1252      45.993  40.613  46.341  1.00  0.00           H
ATOM   3756  HW2 SOL  1252      46.107  39.836  47.635  1.00  0.00           H
ATOM   3757  OW  SOL  1253      45.686  35.279  42.873  1.00  0.00           O
ATOM   3758  HW1 SOL  1253      45.258  34.536  43.299  1.00  0.00           H
ATOM   3759  HW2 SOL  1253      46.386  34.885  42.353  1.00  0.00           H
ATOM   3760  OW  SOL  1254      24.567  36.650  29.337  1.00  0.00           O
ATOM   3761  HW1 SOL  1254      24.204  36.300  28.523  1.00  0.00           H
ATOM   3762  HW2 SOL  1254      23.848  37.148  29.726  1.00  0.00           H
ATOM   3763  OW  SOL  1255       3.328  59.176   0.422  1.00  0.00           O
ATOM   3764  HW1 SOL  1255       2.837  58.399   0.155  1.00  0.00           H
ATOM   3765  HW2 SOL  1255       2.861  59.503   1.191  1.00  0.00           H
ATOM   3766  OW  SOL  1256       4.114  69.309  35.122  1.00  0.00           O
ATOM   3767  HW1 SOL  1256       4.536  68.608  34.625  1.00  0.00           H
ATOM   3768  HW2 SOL  1256       4.194  69.037  36.036  1.00  0.00           H
ATOM   3769  OW  SOL  1257      17.748   6.470  70.014  1.00  0.00           O
ATOM   3770  HW1 SOL  1257      18.439   7.128  70.093  1.00  0.00           H
ATOM   3771  HW2 SOL  1257      17.057   6.906  69.514  1.00  0.00           H
ATOM   3772  OW  SOL  1258       3.199  48.118  65.760  1.00  0.00           O
ATOM   3773  HW1 SOL  1258       3.214  49.069  65.652  1.00  0.00           H
ATOM   3774  HW2 SOL  1258       2.748  47.978  66.593  1.00  0.00           H
ATOM   3775  OW  SOL  1259      71.876   1.671   9.028  1.00  0.00           O
ATOM   3776  HW1 SOL  1259      72.027   0.880   8.511  1.00  0.00           H
ATOM   3777  HW2 SOL  1259      72.677   2.184   8.922  1.00  0.00           H
ATOM   3778  OW  SOL  1260      53.531  20.009  65.021  1.00  0.00           O
ATOM   3779  HW1 SOL  1260      53.067  20.196  64.205  1.00  0.00           H
ATOM   3780  HW2 SOL  1260      53.972  20.830  65.239  1.00  0.00           H
ATOM   3781  OW  SOL  1261      16.080  45.619  60.001  1.00  0.00           O
ATOM   3782  HW1 SOL  1261      15.201  45.944  59.806  1.00  0.00           H
ATOM   3783  HW2 SOL  1261      16.027  44.675  59.849  1.00  0.00           H
ATOM   3784  OW  SOL  1262      47.732  42.116  61.972  1.00  0.00           O
ATOM   3785  HW1 SOL  1262      48.149  41.378  62.418  1.00  0.00           H
ATOM   3786  HW2 SOL  1262      47.961  42.878  62.504  1.00  0.00           H
ATOM   3787  OW  SOL  1263      69.200  42.918  63.540  1.00  0.00           O
ATOM   3788  HW1 SOL  1263      70.087  42.958  63.184  1.00  0.00           H
ATOM   3789  HW2 SOL  1263      68.836  43.788  63.375  1.00  0.00           H
ATOM   3790  OW  SOL  1264      10.416  58.848  22.250  1.00  0.00           O
ATOM   3791  HW1 SOL  1264      10.436  58.064  22.799  1.00  0.00           H
ATOM   3792  HW2 SOL  1264       9.674  58.709  21.661  1.00  0.00           H
ATOM   3793  OW  SOL  1265      54.747   4.584  68.406  1.00  0.00           O
ATOM   3794  HW1 SOL  1265      54.810   5.533  68.296  1.00  0.00           H
ATOM   3795  HW2 SOL  1265      55.641   4.267  68.274  1.00  0.00           H
ATOM   3796  OW  SOL  1266      29.586  57.005   7.632  1.00  0.00           O
ATOM   3797  HW1 SOL  1266      29.988  56.217   7.999  1.00  0.00           H
ATOM   3798  HW2 SOL  1266      29.151  56.703   6.835  1.00  0.00           H
ATOM   3799  OW  SOL  1267      46.861  16.289  62.676  1.00  0.00           O
ATOM   3800  HW1 SOL  1267      46.685  15.855  63.510  1.00  0.00           H
ATOM   3801  HW2 SOL  1267      47.291  15.620  62.143  1.00  0.00           H
ATOM   3802  OW  SOL  1268      50.466  46.361  24.450  1.00  0.00           O
ATOM   3803  HW1 SOL  1268      49.917  46.139  25.202  1.00  0.00           H
ATOM   3804  HW2 SOL  1268      49.963  47.021  23.972  1.00  0.00           H
ATOM   3805  OW  SOL  1269      17.135   9.514  24.966  1.00  0.00           O
ATOM   3806  HW1 SOL  1269      16.854   8.880  24.307  1.00  0.00           H
ATOM   3807  HW2 SOL  1269      16.634  10.305  24.768  1.00  0.00           H
ATOM   3808  OW  SOL  1270      43.444  53.520  40.206  1.00  0.00           O
ATOM   3809  HW1 SOL  1270      43.134  53.292  39.330  1.00  0.00           H
ATOM   3810  HW2 SOL  1270      44.094  52.848  40.413  1.00  0.00           H
ATOM   3811  OW  SOL  1271      17.494  37.174  27.767  1.00  0.00           O
ATOM   3812  HW1 SOL  1271      16.817  37.791  27.489  1.00  0.00           H
ATOM   3813  HW2 SOL  1271      17.229  36.338  27.382  1.00  0.00           H
ATOM   3814  OW  SOL  1272       9.203  52.597   3.349  1.00  0.00           O
ATOM   3815  HW1 SOL  1272       9.275  51.646   3.276  1.00  0.00           H
ATOM   3816  HW2 SOL  1272       9.513  52.926   2.505  1.00  0.00           H
ATOM   3817  OW  SOL  1273       9.543  41.894   4.061  1.00  0.00           O
ATOM   3818  HW1 SOL  1273       8.587  41.864   4.109  1.00  0.00           H
ATOM   3819  HW2 SOL  1273       9.803  42.439   4.804  1.00  0.00           H
ATOM   3820  OW  SOL  1274      49.545   2.558  39.263  1.00  0.00           O
ATOM   3821  HW1 SOL  1274      49.877   1.660  39.271  1.00  0.00           H
ATOM   3822  HW2 SOL  1274      49.146   2.674  40.125  1.00  0.00           H
ATOM   3823  OW  SOL  1275       2.614  32.393   4.653  1.00  0.00           O
ATOM   3824  HW1 SOL  1275       2.941  32.074   5.494  1.00  0.00           H
ATOM   3825  HW2 SOL  1275       1.991  31.725   4.367  1.00  0.00           H
ATOM   3826  OW  SOL  1276       5.799  50.921   6.679  1.00  0.00           O
ATOM   3827  HW1 SOL  1276       5.922  51.627   7.314  1.00  0.00           H
ATOM   3828  HW2 SOL  1276       5.194  50.316   7.107  1.00  0.00           H
ATOM   3829  OW  SOL  1277      13.986  56.383  17.895  1.00  0.00           O
ATOM   3830  HW1 SOL  1277      13.237  56.765  18.353  1.00  0.00           H
ATOM   3831  HW2 SOL  1277      14.745  56.656  18.410  1.00  0.00           H
ATOM   3832  OW  SOL  1278      36.576  12.214  34.984  1.00  0.00           O
ATOM   3833  HW1 SOL  1278      36.562  12.267  34.028  1.00  0.00           H
ATOM   3834  HW2 SOL  1278      35.978  11.497  35.194  1.00  0.00           H
ATOM   3835  OW  SOL  1279      29.078  22.124  17.070  1.00  0.00           O
ATOM   3836  HW1 SOL  1279      28.190  22.335  16.781  1.00  0.00           H
ATOM   3837  HW2 SOL  1279      29.647  22.517  16.408  1.00  0.00           H
ATOM   3838  OW  SOL  1280      25.510  36.566  34.985  1.00  0.00           O
ATOM   3839  HW1 SOL  1280      24.572  36.381  34.936  1.00  0.00           H
ATOM   3840  HW2 SOL  1280      25.566  37.522  34.974  1.00  0.00           H
ATOM   3841  OW  SOL  1281      29.729  31.897  39.056  1.00  0.00           O
ATOM   3842  HW1 SOL  1281      30.374  32.462  38.631  1.00  0.00           H
ATOM   3843  HW2 SOL  1281      29.036  32.493  39.339  1.00  0.00           H
ATOM   3844  OW  SOL  1282      45.039  64.083  26.166  1.00  0.00           O
ATOM   3845  HW1 SOL  1282      45.200  63.474  25.446  1.00  0.00           H
ATOM   3846  HW2 SOL  1282      45.579  64.846  25.959  1.00  0.00           H
ATOM   3847  OW  SOL  1283      36.059  28.869  10.664  1.00  0.00           O
ATOM   3848  HW1 SOL  1283      36.052  29.822  10.576  1.00  0.00           H
ATOM   3849  HW2 SOL  1283      36.908  28.601  10.313  1.00  0.00           H
ATOM   3850  OW  SOL  1284      38.955   6.629  55.122  1.00  0.00           O
ATOM   3851  HW1 SOL  1284      39.006   5.782  54.679  1.00  0.00           H
ATOM   3852  HW2 SOL  1284      39.622   6.584  55.806  1.00  0.00           H
ATOM   3853  OW  SOL  1285      42.499  44.329  35.144  1.00  0.00           O
ATOM   3854  HW1 SOL  1285      42.518  44.560  34.215  1.00  0.00           H
ATOM   3855  HW2 SOL  1285      41.876  43.604  35.198  1.00  0.00           H
ATOM   3856  OW  SOL  1286      63.757  28.799  15.075  1.00  0.00           O
ATOM   3857  HW1 SOL  1286      64.657  29.044  15.287  1.00  0.00           H
ATOM   3858  HW2 SOL  1286      63.230  29.538  15.379  1.00  0.00           H
ATOM   3859  OW  SOL  1287      32.113  58.574  51.524  1.00  0.00           O
ATOM   3860  HW1 SOL  1287      31.733  57.714  51.701  1.00  0.00           H
ATOM   3861  HW2 SOL  1287      31.483  59.001  50.944  1.00  0.00           H
ATOM   3862  OW  SOL  1288      20.091  11.419  68.294  1.00  0.00           O
ATOM   3863  HW1 SOL  1288      20.302  11.553  69.218  1.00  0.00           H
ATOM   3864  HW2 SOL  1288      20.922  11.551  67.837  1.00  0.00           H
ATOM   3865  OW  SOL  1289      24.320   2.190  26.748  1.00  0.00           O
ATOM   3866  HW1 SOL  1289      23.830   2.809  26.206  1.00  0.00           H
ATOM   3867  HW2 SOL  1289      23.762   2.046  27.512  1.00  0.00           H
ATOM   3868  OW  SOL  1290      37.566  45.398  23.137  1.00  0.00           O
ATOM   3869  HW1 SOL  1290      38.185  45.063  22.488  1.00  0.00           H
ATOM   3870  HW2 SOL  1290      38.106  45.906  23.743  1.00  0.00           H
ATOM   3871  OW  SOL  1291      35.607  58.383   3.121  1.00  0.00           O
ATOM   3872  HW1 SOL  1291      36.202  57.993   2.480  1.00  0.00           H
ATOM   3873  HW2 SOL  1291      35.630  59.321   2.929  1.00  0.00           H
ATOM   3874  OW  SOL  1292      30.979  58.549  12.041  1.00  0.00           O
ATOM   3875  HW1 SOL  1292      30.181  58.459  12.561  1.00  0.00           H
ATOM   3876  HW2 SOL  1292      30.991  57.773  11.481  1.00  0.00           H
ATOM   3877  OW  SOL  1293      20.537  17.184  44.652  1.00  0.00           O
ATOM   3878  HW1 SOL  1293      20.598  17.778  45.401  1.00  0.00           H
ATOM   3879  HW2 SOL  1293      20.751  16.323  45.011  1.00  0.00           H
ATOM   3880  OW  SOL  1294      45.659  50.971   7.296  1.00  0.00           O
ATOM   3881  HW1 SOL  1294      45.223  51.558   7.914  1.00  0.00           H
ATOM   3882  HW2 SOL  1294      46.562  50.921   7.608  1.00  0.00           H
ATOM   3883  OW  SOL  1295       6.745  72.161  61.956  1.00  0.00           O
ATOM   3884  HW1 SOL  1295       7.431  71.502  62.065  1.00  0.00           H
ATOM   3885  HW2 SOL  1295       6.881  72.506  61.074  1.00  0.00           H
ATOM   3886  OW  SOL  1296      34.958  44.747  23.388  1.00  0.00           O
ATOM   3887  HW1 SOL  1296      35.840  44.980  23.096  1.00  0.00           H
ATOM   3888  HW2 SOL  1296      34.855  43.831  23.132  1.00  0.00           H
ATOM   3889  OW  SOL  1297      62.918  70.940  18.429  1.00  0.00           O
ATOM   3890  HW1 SOL  1297      62.926  70.512  17.574  1.00  0.00           H
ATOM   3891  HW2 SOL  1297      63.516  70.419  18.965  1.00  0.00           H
ATOM   3892  OW  SOL  1298      52.437  10.163   2.410  1.00  0.00           O
ATOM   3893  HW1 SOL  1298      53.366  10.079   2.196  1.00  0.00           H
ATOM   3894  HW2 SOL  1298      52.321   9.624   3.192  1.00  0.00           H
ATOM   3895  OW  SOL  1299      10.692  13.436  41.658  1.00  0.00           O
ATOM   3896  HW1 SOL  1299      10.204  12.794  42.175  1.00  0.00           H
ATOM   3897  HW2 SOL  1299      11.519  13.543  42.128  1.00  0.00           H
ATOM   3898  OW  SOL  1300      19.545  59.160  64.222  1.00  0.00           O
ATOM   3899  HW1 SOL  1300      20.221  58.648  64.666  1.00  0.00           H
ATOM   3900  HW2 SOL  1300      19.718  60.064  64.484  1.00  0.00           H
ATOM   3901  OW  SOL  1301      20.966  67.716   4.916  1.00  0.00           O
ATOM   3902  HW1 SOL  1301      20.818  68.583   4.538  1.00  0.00           H
ATOM   3903  HW2 SOL  1301      21.292  67.188   4.187  1.00  0.00           H
ATOM   3904  OW  SOL  1302      18.217  10.453  16.542  1.00  0.00           O
ATOM   3905  HW1 SOL  1302      18.871  11.147  16.633  1.00  0.00           H
ATOM   3906  HW2 SOL  1302      17.525  10.845  16.009  1.00  0.00           H
ATOM   3907  OW  SOL  1303      32.144   4.184  22.257  1.00  0.00           O
ATOM   3908  HW1 SOL  1303      32.068   4.233  23.210  1.00  0.00           H
ATOM   3909  HW2 SOL  1303      31.721   3.357  22.026  1.00  0.00           H
ATOM   3910  OW  SOL  1304      22.382  29.769  38.360  1.00  0.00           O
ATOM   3911  HW1 SOL  1304      21.855  29.712  37.563  1.00  0.00           H
ATOM   3912  HW2 SOL  1304      21.782  30.115  39.020  1.00  0.00           H
ATOM   3913  OW  SOL  1305      69.184  60.947   7.417  1.00  0.00           O
ATOM   3914  HW1 SOL  1305      68.388  61.439   7.214  1.00  0.00           H
ATOM   3915  HW2 SOL  1305      68.868  60.120   7.781  1.00  0.00           H
ATOM   3916  OW  SOL  1306      50.846  43.271  13.205  1.00  0.00           O
ATOM   3917  HW1 SOL  1306      51.366  43.666  13.904  1.00  0.00           H
ATOM   3918  HW2 SOL  1306      51.469  43.130  12.492  1.00  0.00           H
ATOM   3919  OW  SOL  1307      40.456  60.765  59.796  1.00  0.00           O
ATOM   3920  HW1 SOL  1307      39.797  60.537  59.139  1.00  0.00           H
ATOM   3921  HW2 SOL  1307      41.247  60.947  59.288  1.00  0.00           H
ATOM   3922  OW  SOL  1308      55.816  43.328  43.333  1.00  0.00           O
ATOM   3923  HW1 SOL  1308      55.227  43.780  42.729  1.00  0.00           H
ATOM   3924  HW2 SOL  1308      55.997  43.972  44.018  1.00  0.00           H
ATOM   3925  OW  SOL  1309      49.132  62.689  56.576  1.00  0.00           O
ATOM   3926  HW1 SOL  1309      48.950  62.005  57.220  1.00  0.00           H
ATOM   3927  HW2 SOL  1309      48.979  63.508  57.046  1.00  0.00           H
ATOM   3928  OW  SOL  1310      51.591  61.998  48.702  1.00  0.00           O
ATOM   3929  HW1 SOL  1310      50.981  61.490  49.237  1.00  0.00           H
ATOM   3930  HW2 SOL  1310      51.721  62.810  49.190  1.00  0.00           H
ATOM   3931  OW  SOL  1311      27.957  22.311   3.617  1.00  0.00           O
ATOM   3932  HW1 SOL  1311      28.700  22.914   3.635  1.00  0.00           H
ATOM   3933  HW2 SOL  1311      28.183  21.632   4.253  1.00  0.00           H
ATOM   3934  OW  SOL  1312      35.475  51.336  16.674  1.00  0.00           O
ATOM   3935  HW1 SOL  1312      35.852  51.713  15.879  1.00  0.00           H
ATOM   3936  HW2 SOL  1312      36.036  50.586  16.873  1.00  0.00           H
ATOM   3937  OW  SOL  1313      10.198   5.138  54.289  1.00  0.00           O
ATOM   3938  HW1 SOL  1313      10.755   5.253  53.518  1.00  0.00           H
ATOM   3939  HW2 SOL  1313       9.939   4.217  54.261  1.00  0.00           H
ATOM   3940  OW  SOL  1314      18.688  18.542  61.072  1.00  0.00           O
ATOM   3941  HW1 SOL  1314      18.025  18.428  60.392  1.00  0.00           H
ATOM   3942  HW2 SOL  1314      19.025  19.428  60.933  1.00  0.00           H
ATOM   3943  OW  SOL  1315      38.671  62.035  46.173  1.00  0.00           O
ATOM   3944  HW1 SOL  1315      39.031  62.211  45.304  1.00  0.00           H
ATOM   3945  HW2 SOL  1315      38.554  62.900  46.565  1.00  0.00           H
ATOM   3946  OW  SOL  1316      55.227  34.474  44.985  1.00  0.00           O
ATOM   3947  HW1 SOL  1316      55.267  34.823  44.095  1.00  0.00           H
ATOM   3948  HW2 SOL  1316      56.026  34.793  45.404  1.00  0.00           H
ATOM   3949  OW  SOL  1317      51.105  13.136  66.597  1.00  0.00           O
ATOM   3950  HW1 SOL  1317      51.151  14.083  66.472  1.00  0.00           H
ATOM   3951  HW2 SOL  1317      51.685  12.963  67.338  1.00  0.00           H
ATOM   3952  OW  SOL  1318      38.696  30.933  13.928  1.00  0.00           O
ATOM   3953  HW1 SOL  1318      38.455  31.724  13.445  1.00  0.00           H
ATOM   3954  HW2 SOL  1318      37.905  30.699  14.414  1.00  0.00           H
ATOM   3955  OW  SOL  1319      39.818  26.963  28.252  1.00  0.00           O
ATOM   3956  HW1 SOL  1319      40.373  26.318  28.689  1.00  0.00           H
ATOM   3957  HW2 SOL  1319      39.531  27.548  28.953  1.00  0.00           H
ATOM   3958  OW  SOL  1320       1.039   7.287  45.246  1.00  0.00           O
ATOM   3959  HW1 SOL  1320       0.274   6.722  45.139  1.00  0.00           H
ATOM   3960  HW2 SOL  1320       1.365   7.086  46.123  1.00  0.00           H
ATOM   3961  OW  SOL  1321      69.561  38.062   0.170  1.00  0.00           O
ATOM   3962  HW1 SOL  1321      70.400  38.515   0.089  1.00  0.00           H
ATOM   3963  HW2 SOL  1321      69.036  38.627   0.736  1.00  0.00           H
ATOM   3964  OW  SOL  1322       8.018  23.653  10.219  1.00  0.00           O
ATOM   3965  HW1 SOL  1322       7.759  24.512   9.886  1.00  0.00           H
ATOM   3966  HW2 SOL  1322       8.391  23.204   9.460  1.00  0.00           H
ATOM   3967  OW  SOL  1323       2.017   9.925  44.269  1.00  0.00           O
ATOM   3968  HW1 SOL  1323       1.425   9.220  44.530  1.00  0.00           H
ATOM   3969  HW2 SOL  1323       1.792  10.654  44.846  1.00  0.00           H
ATOM   3970  OW  SOL  1324      54.501  19.661  34.069  1.00  0.00           O
ATOM   3971  HW1 SOL  1324      54.823  18.823  33.737  1.00  0.00           H
ATOM   3972  HW2 SOL  1324      55.077  19.865  34.805  1.00  0.00           H
ATOM   3973  OW  SOL  1325       9.558   2.017  20.379  1.00  0.00           O
ATOM   3974  HW1 SOL  1325      10.357   1.539  20.602  1.00  0.00           H
ATOM   3975  HW2 SOL  1325       9.837   2.931  20.313  1.00  0.00           H
ATOM   3976  OW  SOL  1326      73.202  55.045  19.296  1.00  0.00           O
ATOM   3977  HW1 SOL  1326      72.333  54.950  18.905  1.00  0.00           H
ATOM   3978  HW2 SOL  1326      73.720  54.343  18.903  1.00  0.00           H
ATOM   3979  OW  SOL  1327       4.353  54.611  44.426  1.00  0.00           O
ATOM   3980  HW1 SOL  1327       4.352  55.516  44.740  1.00  0.00           H
ATOM   3981  HW2 SOL  1327       3.714  54.604  43.713  1.00  0.00           H
ATOM   3982  OW  SOL  1328      16.341  67.306  18.268  1.00  0.00           O
ATOM   3983  HW1 SOL  1328      16.445  66.480  18.741  1.00  0.00           H
ATOM   3984  HW2 SOL  1328      16.278  67.970  18.955  1.00  0.00           H
ATOM   3985  OW  SOL  1329      30.849   9.101  66.695  1.00  0.00           O
ATOM   3986  HW1 SOL  1329      31.282   8.712  67.455  1.00  0.00           H
ATOM   3987  HW2 SOL  1329      31.470   8.980  65.977  1.00  0.00           H
ATOM   3988  OW  SOL  1330      39.603   7.213  14.880  1.00  0.00           O
ATOM   3989  HW1 SOL  1330      40.551   7.331  14.828  1.00  0.00           H
ATOM   3990  HW2 SOL  1330      39.403   6.568  14.203  1.00  0.00           H
ATOM   3991  OW  SOL  1331       3.204  25.226  20.150  1.00  0.00           O
ATOM   3992  HW1 SOL  1331       4.003  24.710  20.256  1.00  0.00           H
ATOM   3993  HW2 SOL  1331       3.179  25.790  20.923  1.00  0.00           H
ATOM   3994  OW  SOL  1332      10.370   2.751  16.858  1.00  0.00           O
ATOM   3995  HW1 SOL  1332      10.755   3.508  16.417  1.00  0.00           H
ATOM   3996  HW2 SOL  1332      10.062   2.189  16.147  1.00  0.00           H
ATOM   3997  OW  SOL  1333      22.676  42.935   7.632  1.00  0.00           O
ATOM   3998  HW1 SOL  1333      22.670  43.714   7.076  1.00  0.00           H
ATOM   3999  HW2 SOL  1333      21.811  42.928   8.043  1.00  0.00           H
ATOM   4000  OW  SOL  1334      25.948  39.388   8.383  1.00  0.00           O
ATOM   4001  HW1 SOL  1334      26.508  39.032   7.692  1.00  0.00           H
ATOM   4002  HW2 SOL  1334      25.904  38.692   9.038  1.00  0.00           H
ATOM   4003  OW  SOL  1335      41.055  25.878  16.891  1.00  0.00           O
ATOM   4004  HW1 SOL  1335      40.173  26.236  16.991  1.00  0.00           H
ATOM   4005  HW2 SOL  1335      41.284  26.056  15.979  1.00  0.00           H
ATOM   4006  OW  SOL  1336       8.894  12.400  25.592  1.00  0.00           O
ATOM   4007  HW1 SOL  1336       8.483  12.964  26.247  1.00  0.00           H
ATOM   4008  HW2 SOL  1336       9.693  12.084  26.015  1.00  0.00           H
ATOM   4009  OW  SOL  1337      57.817  12.698  27.349  1.00  0.00           O
ATOM   4010  HW1 SOL  1337      57.351  12.870  28.167  1.00  0.00           H
ATOM   4011  HW2 SOL  1337      58.689  13.068  27.488  1.00  0.00           H
ATOM   4012  OW  SOL  1338      68.394  35.645  14.368  1.00  0.00           O
ATOM   4013  HW1 SOL  1338      68.734  36.519  14.177  1.00  0.00           H
ATOM   4014  HW2 SOL  1338      69.128  35.058  14.186  1.00  0.00           H
ATOM   4015  OW  SOL  1339      35.642   1.591   3.096  1.00  0.00           O
ATOM   4016  HW1 SOL  1339      35.513   1.438   2.160  1.00  0.00           H
ATOM   4017  HW2 SOL  1339      35.958   2.493   3.151  1.00  0.00           H
ATOM   4018  OW  SOL  1340      69.806  53.865  45.649  1.00  0.00           O
ATOM   4019  HW1 SOL  1340      70.262  54.666  45.910  1.00  0.00           H
ATOM   4020  HW2 SOL  1340      69.701  53.373  46.463  1.00  0.00           H
ATOM   4021  OW  SOL  1341      34.978  48.712  12.059  1.00  0.00           O
ATOM   4022  HW1 SOL  1341      35.265  48.501  12.948  1.00  0.00           H
ATOM   4023  HW2 SOL  1341      34.266  48.097  11.884  1.00  0.00           H
ATOM   4024  OW  SOL  1342      14.423  14.517  19.334  1.00  0.00           O
ATOM   4025  HW1 SOL  1342      15.257  14.968  19.204  1.00  0.00           H
ATOM   4026  HW2 SOL  1342      14.139  14.277  18.452  1.00  0.00           H
ATOM   4027  OW  SOL  1343      55.289  68.627   7.593  1.00  0.00           O
ATOM   4028  HW1 SOL  1343      55.559  67.958   6.964  1.00  0.00           H
ATOM   4029  HW2 SOL  1343      55.492  68.248   8.448  1.00  0.00           H
ATOM   4030  OW  SOL  1344      29.395  69.878  38.605  1.00  0.00           O
ATOM   4031  HW1 SOL  1344      28.882  70.027  39.399  1.00  0.00           H
ATOM   4032  HW2 SOL  1344      30.197  70.383  38.738  1.00  0.00           H
ATOM   4033  OW  SOL  1345       6.097  18.211   9.802  1.00  0.00           O
ATOM   4034  HW1 SOL  1345       5.553  18.496   9.068  1.00  0.00           H
ATOM   4035  HW2 SOL  1345       6.218  19.000  10.331  1.00  0.00           H
ATOM   4036  OW  SOL  1346      55.059  25.378  27.194  1.00  0.00           O
ATOM   4037  HW1 SOL  1346      55.908  25.603  27.576  1.00  0.00           H
ATOM   4038  HW2 SOL  1346      55.237  24.614  26.647  1.00  0.00           H
ATOM   4039  OW  SOL  1347      40.609  59.731  67.700  1.00  0.00           O
ATOM   4040  HW1 SOL  1347      40.035  60.422  67.369  1.00  0.00           H
ATOM   4041  HW2 SOL  1347      40.026  58.988  67.856  1.00  0.00           H
ATOM   4042  OW  SOL  1348      10.507  56.813  41.967  1.00  0.00           O
ATOM   4043  HW1 SOL  1348      10.564  56.088  42.589  1.00  0.00           H
ATOM   4044  HW2 SOL  1348      11.401  57.151  41.911  1.00  0.00           H
ATOM   4045  OW  SOL  1349      12.827  15.296  50.652  1.00  0.00           O
ATOM   4046  HW1 SOL  1349      12.561  14.882  51.473  1.00  0.00           H
ATOM   4047  HW2 SOL  1349      12.628  14.644  49.979  1.00  0.00           H
ATOM   4048  OW  SOL  1350      13.903  31.994  21.218  1.00  0.00           O
ATOM   4049  HW1 SOL  1350      13.867  31.054  21.039  1.00  0.00           H
ATOM   4050  HW2 SOL  1350      13.524  32.401  20.439  1.00  0.00           H
ATOM   4051  OW  SOL  1351      25.514  11.017   9.755  1.00  0.00           O
ATOM   4052  HW1 SOL  1351      25.606  11.853  10.213  1.00  0.00           H
ATOM   4053  HW2 SOL  1351      26.414  10.736   9.588  1.00  0.00           H
ATOM   4054  OW  SOL  1352      37.206  18.058  41.808  1.00  0.00           O
ATOM   4055  HW1 SOL  1352      37.924  18.547  42.210  1.00  0.00           H
ATOM   4056  HW2 SOL  1352      37.593  17.666  41.025  1.00  0.00           H
ATOM   4057  OW  SOL  1353      17.764  41.776  50.390  1.00  0.00           O
ATOM   4058  HW1 SOL  1353      17.542  40.894  50.688  1.00  0.00           H
ATOM   4059  HW2 SOL  1353      17.199  41.922  49.632  1.00  0.00           H
ATOM   4060  OW  SOL  1354      14.918  35.210  57.095  1.00  0.00           O
ATOM   4061  HW1 SOL  1354      15.209  34.817  57.918  1.00  0.00           H
ATOM   4062  HW2 SOL  1354      13.995  35.414  57.239  1.00  0.00           H
ATOM   4063  OW  SOL  1355      31.346   6.110  69.212  1.00  0.00           O
ATOM   4064  HW1 SOL  1355      31.629   5.508  69.900  1.00  0.00           H
ATOM   4065  HW2 SOL  1355      31.435   6.980  69.602  1.00  0.00           H
ATOM   4066  OW  SOL  1356      46.052  57.348  15.657  1.00  0.00           O
ATOM   4067  HW1 SOL  1356      45.464  57.467  16.403  1.00  0.00           H
ATOM   4068  HW2 SOL  1356      46.921  57.555  16.001  1.00  0.00           H
ATOM   4069  OW  SOL  1357      34.829   5.806   4.370  1.00  0.00           O
ATOM   4070  HW1 SOL  1357      35.073   6.732   4.345  1.00  0.00           H
ATOM   4071  HW2 SOL  1357      34.326   5.712   5.179  1.00  0.00           H
ATOM   4072  OW  SOL  1358       9.114   2.859  68.415  1.00  0.00           O
ATOM   4073  HW1 SOL  1358       8.633   3.542  68.881  1.00  0.00           H
ATOM   4074  HW2 SOL  1358       9.802   2.591  69.024  1.00  0.00           H
ATOM   4075  OW  SOL  1359      19.607  26.014  12.985  1.00  0.00           O
ATOM   4076  HW1 SOL  1359      19.330  26.355  13.836  1.00  0.00           H
ATOM   4077  HW2 SOL  1359      20.469  25.631  13.150  1.00  0.00           H
ATOM   4078  OW  SOL  1360      12.516  30.176  40.747  1.00  0.00           O
ATOM   4079  HW1 SOL  1360      12.498  31.095  41.014  1.00  0.00           H
ATOM   4080  HW2 SOL  1360      12.949  29.724  41.471  1.00  0.00           H
ATOM   4081  OW  SOL  1361      42.326   1.417  65.045  1.00  0.00           O
ATOM   4082  HW1 SOL  1361      42.215   0.864  64.272  1.00  0.00           H
ATOM   4083  HW2 SOL  1361      43.240   1.699  65.010  1.00  0.00           H
ATOM   4084  OW  SOL  1362      56.637  41.641  60.008  1.00  0.00           O
ATOM   4085  HW1 SOL  1362      57.083  42.487  59.988  1.00  0.00           H
ATOM   4086  HW2 SOL  1362      56.672  41.329  59.104  1.00  0.00           H
ATOM   4087  OW  SOL  1363      32.602   3.658  38.255  1.00  0.00           O
ATOM   4088  HW1 SOL  1363      32.284   2.787  38.496  1.00  0.00           H
ATOM   4089  HW2 SOL  1363      31.809   4.157  38.060  1.00  0.00           H
ATOM   4090  OW  SOL  1364      19.868  32.669  62.043  1.00  0.00           O
ATOM   4091  HW1 SOL  1364      19.759  32.523  62.982  1.00  0.00           H
ATOM   4092  HW2 SOL  1364      19.265  32.049  61.632  1.00  0.00           H
ATOM   4093  OW  SOL  1365      70.545  24.580  40.181  1.00  0.00           O
ATOM   4094  HW1 SOL  1365      70.280  24.411  41.085  1.00  0.00           H
ATOM   4095  HW2 SOL  1365      69.874  24.151  39.650  1.00  0.00           H
ATOM   4096  OW  SOL  1366       5.023   2.392  41.659  1.00  0.00           O
ATOM   4097  HW1 SOL  1366       5.789   2.460  42.229  1.00  0.00           H
ATOM   4098  HW2 SOL  1366       4.474   3.137  41.906  1.00  0.00           H
ATOM   4099  OW  SOL  1367      50.158  52.013  45.991  1.00  0.00           O
ATOM   4100  HW1 SOL  1367      49.881  52.847  46.371  1.00  0.00           H
ATOM   4101  HW2 SOL  1367      49.813  51.350  46.590  1.00  0.00           H
ATOM   4102  OW  SOL  1368      22.794  32.243  52.749  1.00  0.00           O
ATOM   4103  HW1 SOL  1368      22.346  31.472  52.402  1.00  0.00           H
ATOM   4104  HW2 SOL  1368      23.086  32.721  51.973  1.00  0.00           H
ATOM   4105  OW  SOL  1369      18.047  30.023  73.307  1.00  0.00           O
ATOM   4106  HW1 SOL  1369      17.520  30.432  72.621  1.00  0.00           H
ATOM   4107  HW2 SOL  1369      18.394  30.758  73.813  1.00  0.00           H
ATOM   4108  OW  SOL  1370      45.362  27.558  62.488  1.00  0.00           O
ATOM   4109  HW1 SOL  1370      45.530  28.070  61.698  1.00  0.00           H
ATOM   4110  HW2 SOL  1370      45.567  28.154  63.209  1.00  0.00           H
ATOM   4111  OW  SOL  1371      61.917  12.926  34.555  1.00  0.00           O
ATOM   4112  HW1 SOL  1371      62.775  12.882  34.978  1.00  0.00           H
ATOM   4113  HW2 SOL  1371      61.356  12.366  35.091  1.00  0.00           H
ATOM   4114  OW  SOL  1372      10.678  51.469  54.629  1.00  0.00           O
ATOM   4115  HW1 SOL  1372      10.449  52.227  55.167  1.00  0.00           H
ATOM   4116  HW2 SOL  1372      11.373  51.784  54.051  1.00  0.00           H
ATOM   4117  OW  SOL  1373      51.377  18.435   7.942  1.00  0.00           O
ATOM   4118  HW1 SOL  1373      52.032  18.937   8.428  1.00  0.00           H
ATOM   4119  HW2 SOL  1373      51.166  18.985   7.187  1.00  0.00           H
ATOM   4120  OW  SOL  1374      54.326  19.491  71.368  1.00  0.00           O
ATOM   4121  HW1 SOL  1374      54.819  19.332  70.563  1.00  0.00           H
ATOM   4122  HW2 SOL  1374      53.409  19.479  71.094  1.00  0.00           H
ATOM   4123  OW  SOL  1375      26.412  27.735  22.083  1.00  0.00           O
ATOM   4124  HW1 SOL  1375      25.677  27.128  21.999  1.00  0.00           H
ATOM   4125  HW2 SOL  1375      27.185  27.171  22.118  1.00  0.00           H
ATOM   4126  OW  SOL  1376      57.776   7.837  31.852  1.00  0.00           O
ATOM   4127  HW1 SOL  1376      58.289   7.502  32.588  1.00  0.00           H
ATOM   4128  HW2 SOL  1376      57.180   7.121  31.629  1.00  0.00           H
ATOM   4129  OW  SOL  1377      72.844   2.588  58.655  1.00  0.00           O
ATOM   4130  HW1 SOL  1377      71.904   2.687  58.806  1.00  0.00           H
ATOM   4131  HW2 SOL  1377      73.029   1.677  58.883  1.00  0.00           H
ATOM   4132  OW  SOL  1378      42.305  60.992  41.640  1.00  0.00           O
ATOM   4133  HW1 SOL  1378      42.800  60.222  41.920  1.00  0.00           H
ATOM   4134  HW2 SOL  1378      42.357  61.594  42.382  1.00  0.00           H
ATOM   4135  OW  SOL  1379      22.425  14.087  64.766  1.00  0.00           O
ATOM   4136  HW1 SOL  1379      23.023  14.824  64.643  1.00  0.00           H
ATOM   4137  HW2 SOL  1379      22.022  14.245  65.619  1.00  0.00           H
ATOM   4138  OW  SOL  1380      48.358  18.269  35.855  1.00  0.00           O
ATOM   4139  HW1 SOL  1380      48.529  19.163  36.149  1.00  0.00           H
ATOM   4140  HW2 SOL  1380      49.197  17.819  35.952  1.00  0.00           H
ATOM   4141  OW  SOL  1381      65.841  20.537  33.150  1.00  0.00           O
ATOM   4142  HW1 SOL  1381      65.827  21.020  32.324  1.00  0.00           H
ATOM   4143  HW2 SOL  1381      66.612  20.869  33.609  1.00  0.00           H
ATOM   4144  OW  SOL  1382       9.291  12.564  69.487  1.00  0.00           O
ATOM   4145  HW1 SOL  1382       9.247  11.612  69.579  1.00  0.00           H
ATOM   4146  HW2 SOL  1382       9.708  12.864  70.295  1.00  0.00           H
ATOM   4147  OW  SOL  1383       5.606  41.818   1.842  1.00  0.00           O
ATOM   4148  HW1 SOL  1383       6.268  42.053   2.492  1.00  0.00           H
ATOM   4149  HW2 SOL  1383       4.850  42.362   2.063  1.00  0.00           H
ATOM   4150  OW  SOL  1384       5.000  36.902  64.969  1.00  0.00           O
ATOM   4151  HW1 SOL  1384       4.444  37.669  65.105  1.00  0.00           H
ATOM   4152  HW2 SOL  1384       4.541  36.191  65.415  1.00  0.00           H
ATOM   4153  OW  SOL  1385       9.563  47.404  34.057  1.00  0.00           O
ATOM   4154  HW1 SOL  1385       9.634  47.718  33.156  1.00  0.00           H
ATOM   4155  HW2 SOL  1385       9.429  46.460  33.974  1.00  0.00           H
ATOM   4156  OW  SOL  1386      49.514  37.597  60.731  1.00  0.00           O
ATOM   4157  HW1 SOL  1386      48.902  38.070  60.168  1.00  0.00           H
ATOM   4158  HW2 SOL  1386      49.055  36.788  60.958  1.00  0.00           H
ATOM   4159  OW  SOL  1387      12.349  47.072  30.320  1.00  0.00           O
ATOM   4160  HW1 SOL  1387      13.027  47.052  29.644  1.00  0.00           H
ATOM   4161  HW2 SOL  1387      11.529  46.949  29.841  1.00  0.00           H
ATOM   4162  OW  SOL  1388      40.461   7.501  51.525  1.00  0.00           O
ATOM   4163  HW1 SOL  1388      40.718   6.581  51.467  1.00  0.00           H
ATOM   4164  HW2 SOL  1388      40.655   7.748  52.429  1.00  0.00           H
ATOM   4165  OW  SOL  1389      41.074   6.264  57.031  1.00  0.00           O
ATOM   4166  HW1 SOL  1389      41.825   6.846  57.143  1.00  0.00           H
ATOM   4167  HW2 SOL  1389      41.253   5.527  57.614  1.00  0.00           H
ATOM   4168  OW  SOL  1390      31.493  59.834  36.812  1.00  0.00           O
ATOM   4169  HW1 SOL  1390      31.382  60.561  36.200  1.00  0.00           H
ATOM   4170  HW2 SOL  1390      31.360  60.224  37.676  1.00  0.00           H
ATOM   4171  OW  SOL  1391       4.136  14.313  30.489  1.00  0.00           O
ATOM   4172  HW1 SOL  1391       4.741  13.843  31.063  1.00  0.00           H
ATOM   4173  HW2 SOL  1391       3.351  13.765  30.468  1.00  0.00           H
ATOM   4174  OW  SOL  1392      39.834  28.516  40.003  1.00  0.00           O
ATOM   4175  HW1 SOL  1392      39.204  28.573  39.285  1.00  0.00           H
ATOM   4176  HW2 SOL  1392      39.906  29.412  40.330  1.00  0.00           H
ATOM   4177  OW  SOL  1393      44.361  61.263  46.804  1.00  0.00           O
ATOM   4178  HW1 SOL  1393      44.683  62.157  46.693  1.00  0.00           H
ATOM   4179  HW2 SOL  1393      44.582  61.038  47.708  1.00  0.00           H
ATOM   4180  OW  SOL  1394      30.999  69.920  16.179  1.00  0.00           O
ATOM   4181  HW1 SOL  1394      31.288  70.538  15.507  1.00  0.00           H
ATOM   4182  HW2 SOL  1394      31.178  69.058  15.805  1.00  0.00           H
ATOM   4183  OW  SOL  1395      61.338  10.222  71.132  1.00  0.00           O
ATOM   4184  HW1 SOL  1395      61.565  10.143  70.205  1.00  0.00           H
ATOM   4185  HW2 SOL  1395      60.963   9.371  71.361  1.00  0.00           H
ATOM   4186  OW  SOL  1396      61.350  25.451  10.663  1.00  0.00           O
ATOM   4187  HW1 SOL  1396      60.575  24.945  10.908  1.00  0.00           H
ATOM   4188  HW2 SOL  1396      61.528  25.193   9.759  1.00  0.00           H
ATOM   4189  OW  SOL  1397       8.750   9.876  39.801  1.00  0.00           O
ATOM   4190  HW1 SOL  1397       9.428  10.109  40.435  1.00  0.00           H
ATOM   4191  HW2 SOL  1397       8.511   8.977  40.026  1.00  0.00           H
ATOM   4192  OW  SOL  1398      42.132  41.876  69.505  1.00  0.00           O
ATOM   4193  HW1 SOL  1398      41.772  42.301  68.727  1.00  0.00           H
ATOM   4194  HW2 SOL  1398      43.076  42.019  69.442  1.00  0.00           H
ATOM   4195  OW  SOL  1399      21.201  66.094  18.011  1.00  0.00           O
ATOM   4196  HW1 SOL  1399      20.694  66.906  18.025  1.00  0.00           H
ATOM   4197  HW2 SOL  1399      21.989  66.295  18.515  1.00  0.00           H
ATOM   4198  OW  SOL  1400      62.229  68.752  20.824  1.00  0.00           O
ATOM   4199  HW1 SOL  1400      63.013  69.211  21.128  1.00  0.00           H
ATOM   4200  HW2 SOL  1400      61.501  69.247  21.200  1.00  0.00           H
ATOM   4201  OW  SOL  1401      71.190  14.415  10.355  1.00  0.00           O
ATOM   4202  HW1 SOL  1401      71.107  14.157   9.437  1.00  0.00           H
ATOM   4203  HW2 SOL  1401      70.627  15.184  10.440  1.00  0.00           H
ATOM   4204  OW  SOL  1402      18.209  19.191  34.981  1.00  0.00           O
ATOM   4205  HW1 SOL  1402      19.124  19.147  34.704  1.00  0.00           H
ATOM   4206  HW2 SOL  1402      18.227  18.949  35.907  1.00  0.00           H
ATOM   4207  OW  SOL  1403      15.718  45.678  64.035  1.00  0.00           O
ATOM   4208  HW1 SOL  1403      15.940  45.151  64.802  1.00  0.00           H
ATOM   4209  HW2 SOL  1403      15.538  46.550  64.387  1.00  0.00           H
ATOM   4210  OW  SOL  1404      48.837  26.598  33.689  1.00  0.00           O
ATOM   4211  HW1 SOL  1404      49.142  27.369  34.168  1.00  0.00           H
ATOM   4212  HW2 SOL  1404      49.639  26.144  33.431  1.00  0.00           H
ATOM   4213  OW  SOL  1405      65.471  25.738  64.702  1.00  0.00           O
ATOM   4214  HW1 SOL  1405      65.293  26.628  65.005  1.00  0.00           H
ATOM   4215  HW2 SOL  1405      65.625  25.831  63.761  1.00  0.00           H
ATOM   4216  OW  SOL  1406      11.657  54.243  48.861  1.00  0.00           O
ATOM   4217  HW1 SOL  1406      10.999  54.907  49.066  1.00  0.00           H
ATOM   4218  HW2 SOL  1406      11.226  53.410  49.055  1.00  0.00           H
ATOM   4219  OW  SOL  1407      48.865  72.249  70.604  1.00  0.00           O
ATOM   4220  HW1 SOL  1407      48.372  71.703  69.991  1.00  0.00           H
ATOM   4221  HW2 SOL  1407      48.195  72.674  71.139  1.00  0.00           H
ATOM   4222  OW  SOL  1408      12.929  48.221   2.537  1.00  0.00           O
ATOM   4223  HW1 SOL  1408      12.099  47.840   2.252  1.00  0.00           H
ATOM   4224  HW2 SOL  1408      12.941  49.093   2.142  1.00  0.00           H
ATOM   4225  OW  SOL  1409      35.279  57.317  25.320  1.00  0.00           O
ATOM   4226  HW1 SOL  1409      35.145  57.714  26.181  1.00  0.00           H
ATOM   4227  HW2 SOL  1409      36.022  57.793  24.949  1.00  0.00           H
ATOM   4228  OW  SOL  1410      58.639  16.933   4.862  1.00  0.00           O
ATOM   4229  HW1 SOL  1410      59.217  17.373   4.239  1.00  0.00           H
ATOM   4230  HW2 SOL  1410      58.428  17.604   5.510  1.00  0.00           H
ATOM   4231  OW  SOL  1411       7.100  48.580  41.103  1.00  0.00           O
ATOM   4232  HW1 SOL  1411       6.473  48.463  41.816  1.00  0.00           H
ATOM   4233  HW2 SOL  1411       7.158  49.529  40.988  1.00  0.00           H
ATOM   4234  OW  SOL  1412       9.836   6.332  15.114  1.00  0.00           O
ATOM   4235  HW1 SOL  1412       9.364   7.164  15.151  1.00  0.00           H
ATOM   4236  HW2 SOL  1412      10.176   6.209  16.001  1.00  0.00           H
ATOM   4237  OW  SOL  1413      47.883  32.897  62.416  1.00  0.00           O
ATOM   4238  HW1 SOL  1413      47.257  32.304  62.001  1.00  0.00           H
ATOM   4239  HW2 SOL  1413      48.715  32.424  62.389  1.00  0.00           H
ATOM   4240  OW  SOL  1414      50.452  38.820  53.573  1.00  0.00           O
ATOM   4241  HW1 SOL  1414      50.240  38.516  52.690  1.00  0.00           H
ATOM   4242  HW2 SOL  1414      51.215  38.302  53.828  1.00  0.00           H
ATOM   4243  OW  SOL  1415      51.641   0.780  35.016  1.00  0.00           O
ATOM   4244  HW1 SOL  1415      51.058   1.293  34.456  1.00  0.00           H
ATOM   4245  HW2 SOL  1415      51.264   0.861  35.893  1.00  0.00           H
ATOM   4246  OW  SOL  1416      29.307  13.579  10.089  1.00  0.00           O
ATOM   4247  HW1 SOL  1416      28.966  14.465   9.967  1.00  0.00           H
ATOM   4248  HW2 SOL  1416      29.991  13.674  10.751  1.00  0.00           H
ATOM   4249  OW  SOL  1417      66.684  69.078  25.204  1.00  0.00           O
ATOM   4250  HW1 SOL  1417      65.781  69.354  25.361  1.00  0.00           H
ATOM   4251  HW2 SOL  1417      67.127  69.869  24.897  1.00  0.00           H
ATOM   4252  OW  SOL  1418      37.058  25.170  54.155  1.00  0.00           O
ATOM   4253  HW1 SOL  1418      36.423  24.707  54.702  1.00  0.00           H
ATOM   4254  HW2 SOL  1418      37.329  24.523  53.503  1.00  0.00           H
ATOM   4255  OW  SOL  1419      22.664  54.134  70.074  1.00  0.00           O
ATOM   4256  HW1 SOL  1419      22.911  54.231  70.993  1.00  0.00           H
ATOM   4257  HW2 SOL  1419      23.480  54.265  69.591  1.00  0.00           H
ATOM   4258  OW  SOL  1420      63.887  35.537  35.556  1.00  0.00           O
ATOM   4259  HW1 SOL  1420      63.424  34.892  36.091  1.00  0.00           H
ATOM   4260  HW2 SOL  1420      64.805  35.269  35.598  1.00  0.00           H
ATOM   4261  OW  SOL  1421       9.887  21.985  58.629  1.00  0.00           O
ATOM   4262  HW1 SOL  1421       9.869  22.417  59.483  1.00  0.00           H
ATOM   4263  HW2 SOL  1421       9.164  21.358  58.662  1.00  0.00           H
ATOM   4264  OW  SOL  1422      44.923   5.848  20.006  1.00  0.00           O
ATOM   4265  HW1 SOL  1422      44.673   4.969  19.724  1.00  0.00           H
ATOM   4266  HW2 SOL  1422      44.093   6.278  20.214  1.00  0.00           H
ATOM   4267  OW  SOL  1423      44.723  43.991  27.615  1.00  0.00           O
ATOM   4268  HW1 SOL  1423      45.303  43.530  28.220  1.00  0.00           H
ATOM   4269  HW2 SOL  1423      45.280  44.655  27.207  1.00  0.00           H
ATOM   4270  OW  SOL  1424      58.286  47.442  31.260  1.00  0.00           O
ATOM   4271  HW1 SOL  1424      57.905  48.008  31.931  1.00  0.00           H
ATOM   4272  HW2 SOL  1424      57.747  46.651  31.278  1.00  0.00           H
ATOM   4273  OW  SOL  1425      62.841  18.073  68.008  1.00  0.00           O
ATOM   4274  HW1 SOL  1425      62.120  18.685  67.855  1.00  0.00           H
ATOM   4275  HW2 SOL  1425      63.354  18.478  68.707  1.00  0.00           H
ATOM   4276  OW  SOL  1426      27.924  37.287  41.129  1.00  0.00           O
ATOM   4277  HW1 SOL  1426      27.408  37.433  40.336  1.00  0.00           H
ATOM   4278  HW2 SOL  1426      28.285  38.148  41.342  1.00  0.00           H
ATOM   4279  OW  SOL  1427      27.881  36.002  13.452  1.00  0.00           O
ATOM   4280  HW1 SOL  1427      27.680  36.077  14.385  1.00  0.00           H
ATOM   4281  HW2 SOL  1427      28.819  36.184  13.393  1.00  0.00           H
ATOM   4282  OW  SOL  1428      66.146  54.987  40.049  1.00  0.00           O
ATOM   4283  HW1 SOL  1428      66.344  55.114  39.121  1.00  0.00           H
ATOM   4284  HW2 SOL  1428      65.285  55.389  40.168  1.00  0.00           H
ATOM   4285  OW  SOL  1429      22.168   7.151  14.959  1.00  0.00           O
ATOM   4286  HW1 SOL  1429      21.496   6.491  15.133  1.00  0.00           H
ATOM   4287  HW2 SOL  1429      21.677   7.928  14.692  1.00  0.00           H
ATOM   4288  OW  SOL  1430      51.244  28.839  59.243  1.00  0.00           O
ATOM   4289  HW1 SOL  1430      50.415  29.235  59.512  1.00  0.00           H
ATOM   4290  HW2 SOL  1430      51.091  27.896  59.304  1.00  0.00           H
ATOM   4291  OW  SOL  1431      40.095  65.807  49.068  1.00  0.00           O
ATOM   4292  HW1 SOL  1431      40.034  65.522  49.980  1.00  0.00           H
ATOM   4293  HW2 SOL  1431      41.030  65.770  48.867  1.00  0.00           H
ATOM   4294  OW  SOL  1432      25.563  25.059  11.440  1.00  0.00           O
ATOM   4295  HW1 SOL  1432      24.929  24.377  11.220  1.00  0.00           H
ATOM   4296  HW2 SOL  1432      25.054  25.869  11.439  1.00  0.00           H
ATOM   4297  OW  SOL  1433      41.221   7.149  72.127  1.00  0.00           O
ATOM   4298  HW1 SOL  1433      41.362   7.617  71.304  1.00  0.00           H
ATOM   4299  HW2 SOL  1433      41.887   7.498  72.719  1.00  0.00           H
ATOM   4300  OW  SOL  1434       4.441  55.943  70.635  1.00  0.00           O
ATOM   4301  HW1 SOL  1434       3.514  55.774  70.466  1.00  0.00           H
ATOM   4302  HW2 SOL  1434       4.769  56.317  69.817  1.00  0.00           H
ATOM   4303  OW  SOL  1435       8.375   4.911  17.605  1.00  0.00           O
ATOM   4304  HW1 SOL  1435       7.852   5.369  16.948  1.00  0.00           H
ATOM   4305  HW2 SOL  1435       8.814   4.213  17.119  1.00  0.00           H
ATOM   4306  OW  SOL  1436      39.527  59.892  72.751  1.00  0.00           O
ATOM   4307  HW1 SOL  1436      40.144  59.367  72.241  1.00  0.00           H
ATOM   4308  HW2 SOL  1436      39.921  60.763  72.783  1.00  0.00           H
ATOM   4309  OW  SOL  1437      27.992  29.857  71.433  1.00  0.00           O
ATOM   4310  HW1 SOL  1437      28.418  29.061  71.751  1.00  0.00           H
ATOM   4311  HW2 SOL  1437      28.693  30.507  71.398  1.00  0.00           H
ATOM   4312  OW  SOL  1438      31.381  34.922  61.463  1.00  0.00           O
ATOM   4313  HW1 SOL  1438      32.227  35.233  61.140  1.00  0.00           H
ATOM   4314  HW2 SOL  1438      30.752  35.573  61.154  1.00  0.00           H
ATOM   4315  OW  SOL  1439      40.060  53.571  45.216  1.00  0.00           O
ATOM   4316  HW1 SOL  1439      40.824  54.044  44.886  1.00  0.00           H
ATOM   4317  HW2 SOL  1439      40.387  52.694  45.415  1.00  0.00           H
ATOM   4318  OW  SOL  1440      45.411  19.170   3.093  1.00  0.00           O
ATOM   4319  HW1 SOL  1440      46.308  18.864   3.229  1.00  0.00           H
ATOM   4320  HW2 SOL  1440      45.195  18.892   2.203  1.00  0.00           H
ATOM   4321  OW  SOL  1441      56.830   4.191  49.477  1.00  0.00           O
ATOM   4322  HW1 SOL  1441      57.269   3.991  48.650  1.00  0.00           H
ATOM   4323  HW2 SOL  1441      56.400   5.032  49.324  1.00  0.00           H
ATOM   4324  OW  SOL  1442      54.484  53.447  27.477  1.00  0.00           O
ATOM   4325  HW1 SOL  1442      55.172  53.394  28.141  1.00  0.00           H
ATOM   4326  HW2 SOL  1442      53.702  53.711  27.961  1.00  0.00           H
ATOM   4327  OW  SOL  1443      54.771  43.914   0.504  1.00  0.00           O
ATOM   4328  HW1 SOL  1443      55.043  43.449  -0.287  1.00  0.00           H
ATOM   4329  HW2 SOL  1443      55.545  44.413   0.766  1.00  0.00           H
ATOM   4330  OW  SOL  1444       5.862  51.987  19.487  1.00  0.00           O
ATOM   4331  HW1 SOL  1444       5.701  51.044  19.461  1.00  0.00           H
ATOM   4332  HW2 SOL  1444       6.601  52.088  20.087  1.00  0.00           H
ATOM   4333  OW  SOL  1445      55.207  10.849  22.433  1.00  0.00           O
ATOM   4334  HW1 SOL  1445      55.654  10.045  22.699  1.00  0.00           H
ATOM   4335  HW2 SOL  1445      55.877  11.356  21.974  1.00  0.00           H
ATOM   4336  OW  SOL  1446      24.649  68.423  13.438  1.00  0.00           O
ATOM   4337  HW1 SOL  1446      24.135  68.895  14.093  1.00  0.00           H
ATOM   4338  HW2 SOL  1446      25.558  68.549  13.709  1.00  0.00           H
ATOM   4339  OW  SOL  1447       8.319  48.101  71.300  1.00  0.00           O
ATOM   4340  HW1 SOL  1447       9.086  48.548  71.658  1.00  0.00           H
ATOM   4341  HW2 SOL  1447       8.190  48.498  70.438  1.00  0.00           H
ATOM   4342  OW  SOL  1448       1.528  40.818  55.671  1.00  0.00           O
ATOM   4343  HW1 SOL  1448       1.665  40.471  56.552  1.00  0.00           H
ATOM   4344  HW2 SOL  1448       0.585  40.742  55.527  1.00  0.00           H
ATOM   4345  OW  SOL  1449      70.387  55.935  59.929  1.00  0.00           O
ATOM   4346  HW1 SOL  1449      69.525  55.558  59.751  1.00  0.00           H
ATOM   4347  HW2 SOL  1449      70.483  56.631  59.278  1.00  0.00           H
ATOM   4348  OW  SOL  1450      41.435  18.287  38.145  1.00  0.00           O
ATOM   4349  HW1 SOL  1450      42.028  19.034  38.062  1.00  0.00           H
ATOM   4350  HW2 SOL  1450      41.398  18.114  39.086  1.00  0.00           H
ATOM   4351  OW  SOL  1451      19.711  20.496   1.631  1.00  0.00           O
ATOM   4352  HW1 SOL  1451      18.821  20.181   1.789  1.00  0.00           H
ATOM   4353  HW2 SOL  1451      20.182  20.299   2.441  1.00  0.00           H
ATOM   4354  OW  SOL  1452      41.582   8.929  66.278  1.00  0.00           O
ATOM   4355  HW1 SOL  1452      42.290   9.539  66.485  1.00  0.00           H
ATOM   4356  HW2 SOL  1452      40.933   9.461  65.817  1.00  0.00           H
ATOM   4357  OW  SOL  1453      65.035  47.775  34.674  1.00  0.00           O
ATOM   4358  HW1 SOL  1453      65.399  48.305  33.965  1.00  0.00           H
ATOM   4359  HW2 SOL  1453      65.598  47.002  34.710  1.00  0.00           H
ATOM   4360  OW  SOL  1454      29.199  10.442  73.235  1.00  0.00           O
ATOM   4361  HW1 SOL  1454      29.496  10.634  72.346  1.00  0.00           H
ATOM   4362  HW2 SOL  1454      28.859   9.548  73.188  1.00  0.00           H
ATOM   4363  OW  SOL  1455      30.625  43.896  52.178  1.00  0.00           O
ATOM   4364  HW1 SOL  1455      31.026  43.574  51.370  1.00  0.00           H
ATOM   4365  HW2 SOL  1455      30.164  44.693  51.916  1.00  0.00           H
ATOM   4366  OW  SOL  1456      39.602  57.416  38.664  1.00  0.00           O
ATOM   4367  HW1 SOL  1456      39.044  58.191  38.600  1.00  0.00           H
ATOM   4368  HW2 SOL  1456      40.471  57.762  38.868  1.00  0.00           H
ATOM   4369  OW  SOL  1457      56.475  35.873   8.401  1.00  0.00           O
ATOM   4370  HW1 SOL  1457      56.346  36.787   8.150  1.00  0.00           H
ATOM   4371  HW2 SOL  1457      55.752  35.404   7.984  1.00  0.00           H
ATOM   4372  OW  SOL  1458      42.684  36.472   6.937  1.00  0.00           O
ATOM   4373  HW1 SOL  1458      41.890  36.030   7.237  1.00  0.00           H
ATOM   4374  HW2 SOL  1458      43.179  35.792   6.480  1.00  0.00           H
ATOM   4375  OW  SOL  1459       2.927  13.944  46.270  1.00  0.00           O
ATOM   4376  HW1 SOL  1459       3.534  14.086  46.997  1.00  0.00           H
ATOM   4377  HW2 SOL  1459       2.279  14.643  46.359  1.00  0.00           H
ATOM   4378  OW  SOL  1460      18.966  64.755   5.653  1.00  0.00           O
ATOM   4379  HW1 SOL  1460      18.259  65.348   5.397  1.00  0.00           H
ATOM   4380  HW2 SOL  1460      19.046  64.146   4.919  1.00  0.00           H
ATOM   4381  OW  SOL  1461      17.627   3.240  35.173  1.00  0.00           O
ATOM   4382  HW1 SOL  1461      17.547   2.286  35.185  1.00  0.00           H
ATOM   4383  HW2 SOL  1461      17.955   3.466  36.043  1.00  0.00           H
ATOM   4384  OW  SOL  1462      25.434  72.010  30.451  1.00  0.00           O
ATOM   4385  HW1 SOL  1462      25.578  72.860  30.869  1.00  0.00           H
ATOM   4386  HW2 SOL  1462      25.878  71.384  31.024  1.00  0.00           H
ATOM   4387  OW  SOL  1463      20.655  32.010   7.038  1.00  0.00           O
ATOM   4388  HW1 SOL  1463      20.135  31.610   7.735  1.00  0.00           H
ATOM   4389  HW2 SOL  1463      20.852  31.287   6.442  1.00  0.00           H
ATOM   4390  OW  SOL  1464      20.687  62.798   9.229  1.00  0.00           O
ATOM   4391  HW1 SOL  1464      20.592  63.122  10.124  1.00  0.00           H
ATOM   4392  HW2 SOL  1464      19.856  63.015   8.805  1.00  0.00           H
ATOM   4393  OW  SOL  1465      61.135   6.097  28.397  1.00  0.00           O
ATOM   4394  HW1 SOL  1465      61.565   5.792  29.196  1.00  0.00           H
ATOM   4395  HW2 SOL  1465      61.771   5.926  27.702  1.00  0.00           H
ATOM   4396  OW  SOL  1466      33.359  55.424  31.355  1.00  0.00           O
ATOM   4397  HW1 SOL  1466      34.237  55.765  31.527  1.00  0.00           H
ATOM   4398  HW2 SOL  1466      33.507  54.618  30.862  1.00  0.00           H
ATOM   4399  OW  SOL  1467      65.416  58.775  36.786  1.00  0.00           O
ATOM   4400  HW1 SOL  1467      65.631  58.112  36.130  1.00  0.00           H
ATOM   4401  HW2 SOL  1467      66.203  58.841  37.327  1.00  0.00           H
ATOM   4402  OW  SOL  1468      32.930  44.680  14.692  1.00  0.00           O
ATOM   4403  HW1 SOL  1468      33.328  45.397  15.186  1.00  0.00           H
ATOM   4404  HW2 SOL  1468      32.113  44.494  15.155  1.00  0.00           H
ATOM   4405  OW  SOL  1469      65.819   2.624  54.419  1.00  0.00           O
ATOM   4406  HW1 SOL  1469      66.195   2.369  53.577  1.00  0.00           H
ATOM   4407  HW2 SOL  1469      65.359   3.444  54.238  1.00  0.00           H
ATOM   4408  OW  SOL  1470      24.565  37.594  19.794  1.00  0.00           O
ATOM   4409  HW1 SOL  1470      25.125  38.025  20.439  1.00  0.00           H
ATOM   4410  HW2 SOL  1470      23.918  38.258  19.556  1.00  0.00           H
ATOM   4411  OW  SOL  1471       7.190  35.107  27.331  1.00  0.00           O
ATOM   4412  HW1 SOL  1471       7.683  34.757  26.589  1.00  0.00           H
ATOM   4413  HW2 SOL  1471       7.796  35.716  27.755  1.00  0.00           H
ATOM   4414  OW  SOL  1472       4.986  20.329  11.521  1.00  0.00           O
ATOM   4415  HW1 SOL  1472       4.088  20.419  11.203  1.00  0.00           H
ATOM   4416  HW2 SOL  1472       4.909  20.373  12.475  1.00  0.00           H
ATOM   4417  OW  SOL  1473      30.243  47.988  47.115  1.00  0.00           O
ATOM   4418  HW1 SOL  1473      30.668  47.471  46.431  1.00  0.00           H
ATOM   4419  HW2 SOL  1473      29.620  47.385  47.520  1.00  0.00           H
ATOM   4420  OW  SOL  1474      30.496  47.854   4.037  1.00  0.00           O
ATOM   4421  HW1 SOL  1474      30.578  47.413   3.191  1.00  0.00           H
ATOM   4422  HW2 SOL  1474      31.398  47.959   4.340  1.00  0.00           H
ATOM   4423  OW  SOL  1475      38.941   4.540  61.284  1.00  0.00           O
ATOM   4424  HW1 SOL  1475      38.399   3.861  60.883  1.00  0.00           H
ATOM   4425  HW2 SOL  1475      38.781   4.452  62.224  1.00  0.00           H
ATOM   4426  OW  SOL  1476      39.707  46.344  73.693  1.00  0.00           O
ATOM   4427  HW1 SOL  1476      39.622  46.088  74.611  1.00  0.00           H
ATOM   4428  HW2 SOL  1476      39.608  45.526  73.205  1.00  0.00           H
ATOM   4429  OW  SOL  1477      23.268  31.092   5.615  1.00  0.00           O
ATOM   4430  HW1 SOL  1477      23.574  31.128   6.522  1.00  0.00           H
ATOM   4431  HW2 SOL  1477      22.829  31.932   5.477  1.00  0.00           H
ATOM   4432  OW  SOL  1478      59.236  22.556  64.541  1.00  0.00           O
ATOM   4433  HW1 SOL  1478      58.857  22.198  63.738  1.00  0.00           H
ATOM   4434  HW2 SOL  1478      58.543  23.104  64.910  1.00  0.00           H
ATOM   4435  OW  SOL  1479      26.987  48.775  40.870  1.00  0.00           O
ATOM   4436  HW1 SOL  1479      26.598  48.979  41.721  1.00  0.00           H
ATOM   4437  HW2 SOL  1479      27.368  47.904  40.983  1.00  0.00           H
ATOM   4438  OW  SOL  1480      61.980  22.423  28.508  1.00  0.00           O
ATOM   4439  HW1 SOL  1480      62.227  23.344  28.594  1.00  0.00           H
ATOM   4440  HW2 SOL  1480      61.931  22.103  29.409  1.00  0.00           H
ATOM   4441  OW  SOL  1481      14.435  40.536  36.166  1.00  0.00           O
ATOM   4442  HW1 SOL  1481      13.594  40.842  35.828  1.00  0.00           H
ATOM   4443  HW2 SOL  1481      14.884  41.332  36.451  1.00  0.00           H
ATOM   4444  OW  SOL  1482      60.496  64.848  44.755  1.00  0.00           O
ATOM   4445  HW1 SOL  1482      59.676  64.358  44.692  1.00  0.00           H
ATOM   4446  HW2 SOL  1482      60.363  65.445  45.492  1.00  0.00           H
ATOM   4447  OW  SOL  1483      70.816   6.456  33.376  1.00  0.00           O
ATOM   4448  HW1 SOL  1483      71.135   5.773  32.786  1.00  0.00           H
ATOM   4449  HW2 SOL  1483      70.468   7.132  32.796  1.00  0.00           H
ATOM   4450  OW  SOL  1484      65.277  39.316  40.364  1.00  0.00           O
ATOM   4451  HW1 SOL  1484      65.985  38.719  40.125  1.00  0.00           H
ATOM   4452  HW2 SOL  1484      65.162  39.187  41.306  1.00  0.00           H
ATOM   4453  OW  SOL  1485      36.588  62.330  10.474  1.00  0.00           O
ATOM   4454  HW1 SOL  1485      36.145  61.769   9.838  1.00  0.00           H
ATOM   4455  HW2 SOL  1485      35.995  63.072  10.594  1.00  0.00           H
ATOM   4456  OW  SOL  1486       1.187   8.297  33.551  1.00  0.00           O
ATOM   4457  HW1 SOL  1486       1.376   7.445  33.157  1.00  0.00           H
ATOM   4458  HW2 SOL  1486       0.593   8.101  34.275  1.00  0.00           H
ATOM   4459  OW  SOL  1487      72.999  53.159  70.158  1.00  0.00           O
ATOM   4460  HW1 SOL  1487      73.576  53.092  70.918  1.00  0.00           H
ATOM   4461  HW2 SOL  1487      73.298  53.943  69.698  1.00  0.00           H
ATOM   4462  OW  SOL  1488      19.361  72.461   4.111  1.00  0.00           O
ATOM   4463  HW1 SOL  1488      19.320  72.326   5.058  1.00  0.00           H
ATOM   4464  HW2 SOL  1488      19.698  71.634   3.766  1.00  0.00           H
ATOM   4465  OW  SOL  1489      20.482  27.090  19.493  1.00  0.00           O
ATOM   4466  HW1 SOL  1489      20.339  27.964  19.856  1.00  0.00           H
ATOM   4467  HW2 SOL  1489      21.238  26.752  19.974  1.00  0.00           H
ATOM   4468  OW  SOL  1490      65.480  20.496   6.258  1.00  0.00           O
ATOM   4469  HW1 SOL  1490      65.347  20.989   7.067  1.00  0.00           H
ATOM   4470  HW2 SOL  1490      66.336  20.081   6.368  1.00  0.00           H
ATOM   4471  OW  SOL  1491      54.103  11.831  44.700  1.00  0.00           O
ATOM   4472  HW1 SOL  1491      53.734  12.212  43.904  1.00  0.00           H
ATOM   4473  HW2 SOL  1491      53.537  11.083  44.894  1.00  0.00           H
ATOM   4474  OW  SOL  1492      28.019  22.818  37.422  1.00  0.00           O
ATOM   4475  HW1 SOL  1492      27.754  23.723  37.586  1.00  0.00           H
ATOM   4476  HW2 SOL  1492      27.199  22.325  37.413  1.00  0.00           H
ATOM   4477  OW  SOL  1493      44.508  41.145   8.018  1.00  0.00           O
ATOM   4478  HW1 SOL  1493      43.752  40.560   7.977  1.00  0.00           H
ATOM   4479  HW2 SOL  1493      44.427  41.697   7.240  1.00  0.00           H
ATOM   4480  OW  SOL  1494      37.067   4.173   8.332  1.00  0.00           O
ATOM   4481  HW1 SOL  1494      36.592   3.349   8.219  1.00  0.00           H
ATOM   4482  HW2 SOL  1494      37.075   4.566   7.459  1.00  0.00           H
ATOM   4483  OW  SOL  1495      48.390  68.489  32.982  1.00  0.00           O
ATOM   4484  HW1 SOL  1495      48.873  68.083  33.702  1.00  0.00           H
ATOM   4485  HW2 SOL  1495      47.484  68.209  33.112  1.00  0.00           H
ATOM   4486  OW  SOL  1496      29.742  26.590   5.399  1.00  0.00           O
ATOM   4487  HW1 SOL  1496      29.635  25.888   4.757  1.00  0.00           H
ATOM   4488  HW2 SOL  1496      29.528  26.181   6.238  1.00  0.00           H
ATOM   4489  OW  SOL  1497      51.741  26.264  42.226  1.00  0.00           O
ATOM   4490  HW1 SOL  1497      52.037  26.363  43.131  1.00  0.00           H
ATOM   4491  HW2 SOL  1497      50.804  26.082  42.299  1.00  0.00           H
ATOM   4492  OW  SOL  1498      69.158  53.627  38.198  1.00  0.00           O
ATOM   4493  HW1 SOL  1498      68.868  53.463  39.095  1.00  0.00           H
ATOM   4494  HW2 SOL  1498      70.032  53.239  38.152  1.00  0.00           H
ATOM   4495  OW  SOL  1499       7.968  56.511  18.288  1.00  0.00           O
ATOM   4496  HW1 SOL  1499       7.457  57.088  17.719  1.00  0.00           H
ATOM   4497  HW2 SOL  1499       8.161  55.748  17.744  1.00  0.00           H
ATOM   4498  OW  SOL  1500      34.708  13.590   5.934  1.00  0.00           O
ATOM   4499  HW1 SOL  1500      34.349  12.707   6.022  1.00  0.00           H
ATOM   4500  HW2 SOL  1500      33.939  14.158   5.890  1.00  0.00           H
ATOM   4501  OW  SOL  1501      67.604  66.142  55.466  1.00  0.00           O
ATOM   4502  HW1 SOL  1501      66.903  66.768  55.647  1.00  0.00           H
ATOM   4503  HW2 SOL  1501      68.038  66.486  54.686  1.00  0.00           H
ATOM   4504  OW  SOL  1502      58.438   6.364   8.160  1.00  0.00           O
ATOM   4505  HW1 SOL  1502      58.698   6.270   9.076  1.00  0.00           H
ATOM   4506  HW2 SOL  1502      57.492   6.510   8.193  1.00  0.00           H
ATOM   4507  OW  SOL  1503      68.394  66.489  49.288  1.00  0.00           O
ATOM   4508  HW1 SOL  1503      67.477  66.219  49.228  1.00  0.00           H
ATOM   4509  HW2 SOL  1503      68.648  66.276  50.186  1.00  0.00           H
ATOM   4510  OW  SOL  1504      24.550   9.829   3.182  1.00  0.00           O
ATOM   4511  HW1 SOL  1504      23.827   9.617   2.591  1.00  0.00           H
ATOM   4512  HW2 SOL  1504      24.353   9.347   3.985  1.00  0.00           H
ATOM   4513  OW  SOL  1505      67.166  68.102  28.141  1.00  0.00           O
ATOM   4514  HW1 SOL  1505      66.945  68.975  27.816  1.00  0.00           H
ATOM   4515  HW2 SOL  1505      66.923  67.511  27.428  1.00  0.00           H
ATOM   4516  OW  SOL  1506       5.495  63.733  34.278  1.00  0.00           O
ATOM   4517  HW1 SOL  1506       5.412  63.290  33.433  1.00  0.00           H
ATOM   4518  HW2 SOL  1506       6.098  63.184  34.779  1.00  0.00           H
ATOM   4519  OW  SOL  1507      19.109  15.340   6.444  1.00  0.00           O
ATOM   4520  HW1 SOL  1507      18.752  15.107   7.301  1.00  0.00           H
ATOM   4521  HW2 SOL  1507      18.772  16.221   6.276  1.00  0.00           H
ATOM   4522  OW  SOL  1508      49.559   5.116  51.632  1.00  0.00           O
ATOM   4523  HW1 SOL  1508      48.648   4.984  51.368  1.00  0.00           H
ATOM   4524  HW2 SOL  1508      49.908   5.732  50.988  1.00  0.00           H
ATOM   4525  OW  SOL  1509      39.482  32.398  61.313  1.00  0.00           O
ATOM   4526  HW1 SOL  1509      40.190  31.927  60.875  1.00  0.00           H
ATOM   4527  HW2 SOL  1509      39.903  32.825  62.060  1.00  0.00           H
ATOM   4528  OW  SOL  1510      71.183  35.352  26.135  1.00  0.00           O
ATOM   4529  HW1 SOL  1510      70.504  35.583  26.770  1.00  0.00           H
ATOM   4530  HW2 SOL  1510      71.697  36.153  26.031  1.00  0.00           H
ATOM   4531  OW  SOL  1511      40.201  42.325  31.764  1.00  0.00           O
ATOM   4532  HW1 SOL  1511      40.753  42.361  30.983  1.00  0.00           H
ATOM   4533  HW2 SOL  1511      39.907  43.227  31.892  1.00  0.00           H
ATOM   4534  OW  SOL  1512      68.753  71.170  43.536  1.00  0.00           O
ATOM   4535  HW1 SOL  1512      68.267  71.838  43.053  1.00  0.00           H
ATOM   4536  HW2 SOL  1512      69.609  71.140  43.110  1.00  0.00           H
ATOM   4537  OW  SOL  1513      59.969  63.562   1.877  1.00  0.00           O
ATOM   4538  HW1 SOL  1513      60.625  64.006   1.339  1.00  0.00           H
ATOM   4539  HW2 SOL  1513      59.273  63.329   1.262  1.00  0.00           H
ATOM   4540  OW  SOL  1514      24.403  14.803  49.383  1.00  0.00           O
ATOM   4541  HW1 SOL  1514      25.187  14.368  49.719  1.00  0.00           H
ATOM   4542  HW2 SOL  1514      23.682  14.229  49.642  1.00  0.00           H
ATOM   4543  OW  SOL  1515      23.743  33.025  36.540  1.00  0.00           O
ATOM   4544  HW1 SOL  1515      23.121  33.741  36.413  1.00  0.00           H
ATOM   4545  HW2 SOL  1515      24.596  33.455  36.600  1.00  0.00           H
ATOM   4546  OW  SOL  1516      31.581  31.383  46.163  1.00  0.00           O
ATOM   4547  HW1 SOL  1516      31.265  31.887  46.913  1.00  0.00           H
ATOM   4548  HW2 SOL  1516      32.161  31.986  45.697  1.00  0.00           H
ATOM   4549  OW  SOL  1517      39.965  25.523  51.579  1.00  0.00           O
ATOM   4550  HW1 SOL  1517      39.208  25.043  51.913  1.00  0.00           H
ATOM   4551  HW2 SOL  1517      40.025  25.267  50.658  1.00  0.00           H
ATOM   4552  OW  SOL  1518      60.175  23.417   4.135  1.00  0.00           O
ATOM   4553  HW1 SOL  1518      60.302  22.580   4.582  1.00  0.00           H
ATOM   4554  HW2 SOL  1518      60.105  23.185   3.209  1.00  0.00           H
ATOM   4555  OW  SOL  1519      35.160  70.364  30.279  1.00  0.00           O
ATOM   4556  HW1 SOL  1519      34.890  70.519  29.374  1.00  0.00           H
ATOM   4557  HW2 SOL  1519      34.363  70.489  30.792  1.00  0.00           H
ATOM   4558  OW  SOL  1520      35.353  55.239  36.204  1.00  0.00           O
ATOM   4559  HW1 SOL  1520      35.940  55.079  35.466  1.00  0.00           H
ATOM   4560  HW2 SOL  1520      35.936  55.442  36.935  1.00  0.00           H
ATOM   4561  OW  SOL  1521      21.418  29.216  54.288  1.00  0.00           O
ATOM   4562  HW1 SOL  1521      21.679  29.912  54.892  1.00  0.00           H
ATOM   4563  HW2 SOL  1521      22.020  29.301  53.549  1.00  0.00           H
ATOM   4564  OW  SOL  1522      71.691  25.143  49.334  1.00  0.00           O
ATOM   4565  HW1 SOL  1522      72.395  25.765  49.150  1.00  0.00           H
ATOM   4566  HW2 SOL  1522      71.756  24.977  50.274  1.00  0.00           H
ATOM   4567  OW  SOL  1523      57.486  41.675  53.590  1.00  0.00           O
ATOM   4568  HW1 SOL  1523      56.717  42.148  53.271  1.00  0.00           H
ATOM   4569  HW2 SOL  1523      57.731  42.131  54.395  1.00  0.00           H
ATOM   4570  OW  SOL  1524      47.502  56.745  22.926  1.00  0.00           O
ATOM   4571  HW1 SOL  1524      48.322  56.263  23.036  1.00  0.00           H
ATOM   4572  HW2 SOL  1524      46.818  56.088  23.057  1.00  0.00           H
ATOM   4573  OW  SOL  1525       3.869  26.376  43.143  1.00  0.00           O
ATOM   4574  HW1 SOL  1525       4.263  26.852  42.411  1.00  0.00           H
ATOM   4575  HW2 SOL  1525       4.004  25.453  42.929  1.00  0.00           H
ATOM   4576  OW  SOL  1526      34.694  18.615  47.172  1.00  0.00           O
ATOM   4577  HW1 SOL  1526      34.398  19.219  46.491  1.00  0.00           H
ATOM   4578  HW2 SOL  1526      34.655  19.128  47.980  1.00  0.00           H
ATOM   4579  OW  SOL  1527       4.208  17.853  72.732  1.00  0.00           O
ATOM   4580  HW1 SOL  1527       4.750  18.536  73.128  1.00  0.00           H
ATOM   4581  HW2 SOL  1527       4.819  17.337  72.207  1.00  0.00           H
ATOM   4582  OW  SOL  1528      68.370   2.664   5.688  1.00  0.00           O
ATOM   4583  HW1 SOL  1528      69.103   3.278   5.734  1.00  0.00           H
ATOM   4584  HW2 SOL  1528      68.438   2.148   6.491  1.00  0.00           H
ATOM   4585  OW  SOL  1529      45.059  22.770  17.730  1.00  0.00           O
ATOM   4586  HW1 SOL  1529      45.850  23.025  18.205  1.00  0.00           H
ATOM   4587  HW2 SOL  1529      44.356  23.261  18.155  1.00  0.00           H
ATOM   4588  OW  SOL  1530      24.953  25.482   8.453  1.00  0.00           O
ATOM   4589  HW1 SOL  1530      24.896  24.898   9.210  1.00  0.00           H
ATOM   4590  HW2 SOL  1530      25.070  24.896   7.706  1.00  0.00           H
ATOM   4591  OW  SOL  1531      40.239  45.039   6.590  1.00  0.00           O
ATOM   4592  HW1 SOL  1531      39.790  44.390   6.049  1.00  0.00           H
ATOM   4593  HW2 SOL  1531      40.544  45.700   5.969  1.00  0.00           H
ATOM   4594  OW  SOL  1532      19.045  42.052  26.129  1.00  0.00           O
ATOM   4595  HW1 SOL  1532      19.601  41.580  25.509  1.00  0.00           H
ATOM   4596  HW2 SOL  1532      18.977  41.468  26.884  1.00  0.00           H
ATOM   4597  OW  SOL  1533       2.335  60.260   2.961  1.00  0.00           O
ATOM   4598  HW1 SOL  1533       3.066  60.263   3.578  1.00  0.00           H
ATOM   4599  HW2 SOL  1533       2.328  61.144   2.593  1.00  0.00           H
ATOM   4600  OW  SOL  1534      50.490  44.064  60.846  1.00  0.00           O
ATOM   4601  HW1 SOL  1534      49.872  43.844  61.544  1.00  0.00           H
ATOM   4602  HW2 SOL  1534      50.257  43.478  60.126  1.00  0.00           H
ATOM   4603  OW  SOL  1535      31.504  38.153  63.379  1.00  0.00           O
ATOM   4604  HW1 SOL  1535      32.234  37.680  63.779  1.00  0.00           H
ATOM   4605  HW2 SOL  1535      30.792  37.514  63.349  1.00  0.00           H
ATOM   4606  OW  SOL  1536      10.895  23.033  73.321  1.00  0.00           O
ATOM   4607  HW1 SOL  1536      10.622  22.947  74.234  1.00  0.00           H
ATOM   4608  HW2 SOL  1536      11.584  23.696  73.338  1.00  0.00           H
ATOM   4609  OW  SOL  1537      73.202  55.210  16.053  1.00  0.00           O
ATOM   4610  HW1 SOL  1537      73.375  54.628  16.793  1.00  0.00           H
ATOM   4611  HW2 SOL  1537      73.266  54.646  15.283  1.00  0.00           H
ATOM   4612  OW  SOL  1538      23.569  35.195  60.359  1.00  0.00           O
ATOM   4613  HW1 SOL  1538      22.802  35.336  60.914  1.00  0.00           H
ATOM   4614  HW2 SOL  1538      24.297  35.567  60.857  1.00  0.00           H
ATOM   4615  OW  SOL  1539      10.624  45.166  68.837  1.00  0.00           O
ATOM   4616  HW1 SOL  1539      10.373  46.090  68.855  1.00  0.00           H
ATOM   4617  HW2 SOL  1539      10.327  44.854  67.982  1.00  0.00           H
ATOM   4618  OW  SOL  1540      57.843  42.285  16.367  1.00  0.00           O
ATOM   4619  HW1 SOL  1540      57.832  43.220  16.161  1.00  0.00           H
ATOM   4620  HW2 SOL  1540      58.333  42.225  17.187  1.00  0.00           H
ATOM   4621  OW  SOL  1541      48.943   7.559  35.537  1.00  0.00           O
ATOM   4622  HW1 SOL  1541      48.620   8.051  34.782  1.00  0.00           H
ATOM   4623  HW2 SOL  1541      49.448   8.197  36.041  1.00  0.00           H
ATOM   4624  OW  SOL  1542      39.143  40.669  39.694  1.00  0.00           O
ATOM   4625  HW1 SOL  1542      38.676  39.885  39.403  1.00  0.00           H
ATOM   4626  HW2 SOL  1542      40.069  40.430  39.640  1.00  0.00           H
ATOM   4627  OW  SOL  1543      62.491  51.080  10.004  1.00  0.00           O
ATOM   4628  HW1 SOL  1543      62.444  50.276   9.487  1.00  0.00           H
ATOM   4629  HW2 SOL  1543      62.949  51.702   9.438  1.00  0.00           H
ATOM   4630  OW  SOL  1544      61.546   7.328  55.413  1.00  0.00           O
ATOM   4631  HW1 SOL  1544      60.899   6.702  55.739  1.00  0.00           H
ATOM   4632  HW2 SOL  1544      62.057   7.570  56.186  1.00  0.00           H
ATOM   4633  OW  SOL  1545       0.897  31.962  64.393  1.00  0.00           O
ATOM   4634  HW1 SOL  1545       0.439  31.217  64.781  1.00  0.00           H
ATOM   4635  HW2 SOL  1545       0.857  31.804  63.450  1.00  0.00           H
ATOM   4636  OW  SOL  1546       0.402  59.542  36.272  1.00  0.00           O
ATOM   4637  HW1 SOL  1546       1.118  59.370  36.883  1.00  0.00           H
ATOM   4638  HW2 SOL  1546       0.080  60.409  36.518  1.00  0.00           H
ATOM   4639  OW  SOL  1547      16.010  41.838  71.224  1.00  0.00           O
ATOM   4640  HW1 SOL  1547      15.514  42.358  71.857  1.00  0.00           H
ATOM   4641  HW2 SOL  1547      16.189  41.015  71.678  1.00  0.00           H
ATOM   4642  OW  SOL  1548      64.410  52.118  59.035  1.00  0.00           O
ATOM   4643  HW1 SOL  1548      64.131  51.668  59.832  1.00  0.00           H
ATOM   4644  HW2 SOL  1548      65.366  52.064  59.051  1.00  0.00           H
ATOM   4645  OW  SOL  1549      62.088  18.471  56.184  1.00  0.00           O
ATOM   4646  HW1 SOL  1549      62.693  19.067  56.626  1.00  0.00           H
ATOM   4647  HW2 SOL  1549      62.136  18.721  55.261  1.00  0.00           H
ATOM   4648  OW  SOL  1550      62.605  64.655   0.837  1.00  0.00           O
ATOM   4649  HW1 SOL  1550      62.836  64.040   1.533  1.00  0.00           H
ATOM   4650  HW2 SOL  1550      63.430  64.827   0.385  1.00  0.00           H
ATOM   4651  OW  SOL  1551      54.156  10.036   5.804  1.00  0.00           O
ATOM   4652  HW1 SOL  1551      54.457   9.204   5.439  1.00  0.00           H
ATOM   4653  HW2 SOL  1551      53.201   9.968   5.803  1.00  0.00           H
ATOM   4654  OW  SOL  1552       5.730  23.451  16.582  1.00  0.00           O
ATOM   4655  HW1 SOL  1552       5.745  22.502  16.711  1.00  0.00           H
ATOM   4656  HW2 SOL  1552       6.067  23.810  17.403  1.00  0.00           H
ATOM   4657  OW  SOL  1553      37.968  62.257   0.931  1.00  0.00           O
ATOM   4658  HW1 SOL  1553      38.788  61.824   1.169  1.00  0.00           H
ATOM   4659  HW2 SOL  1553      38.040  63.133   1.311  1.00  0.00           H
ATOM   4660  OW  SOL  1554       4.526  72.731   2.151  1.00  0.00           O
ATOM   4661  HW1 SOL  1554       4.077  72.526   1.331  1.00  0.00           H
ATOM   4662  HW2 SOL  1554       4.338  73.657   2.303  1.00  0.00           H
ATOM   4663  OW  SOL  1555      26.895  25.250  37.839  1.00  0.00           O
ATOM   4664  HW1 SOL  1555      27.035  26.196  37.795  1.00  0.00           H
ATOM   4665  HW2 SOL  1555      26.153  25.145  38.434  1.00  0.00           H
ATOM   4666  OW  SOL  1556      23.092  69.087  25.719  1.00  0.00           O
ATOM   4667  HW1 SOL  1556      23.290  68.755  26.595  1.00  0.00           H
ATOM   4668  HW2 SOL  1556      23.946  69.167  25.294  1.00  0.00           H
ATOM   4669  OW  SOL  1557      50.551  69.876  31.902  1.00  0.00           O
ATOM   4670  HW1 SOL  1557      51.054  69.243  32.414  1.00  0.00           H
ATOM   4671  HW2 SOL  1557      49.638  69.687  32.116  1.00  0.00           H
ATOM   4672  OW  SOL  1558      41.262  68.678  36.093  1.00  0.00           O
ATOM   4673  HW1 SOL  1558      41.829  68.119  35.561  1.00  0.00           H
ATOM   4674  HW2 SOL  1558      41.296  69.532  35.662  1.00  0.00           H
ATOM   4675  OW  SOL  1559      55.795  45.118  38.950  1.00  0.00           O
ATOM   4676  HW1 SOL  1559      56.745  45.007  38.999  1.00  0.00           H
ATOM   4677  HW2 SOL  1559      55.634  45.405  38.051  1.00  0.00           H
ATOM   4678  OW  SOL  1560      53.335   5.410   4.316  1.00  0.00           O
ATOM   4679  HW1 SOL  1560      52.422   5.142   4.210  1.00  0.00           H
ATOM   4680  HW2 SOL  1560      53.842   4.634   4.077  1.00  0.00           H
ATOM   4681  OW  SOL  1561      43.835   3.521   4.297  1.00  0.00           O
ATOM   4682  HW1 SOL  1561      44.454   3.337   5.003  1.00  0.00           H
ATOM   4683  HW2 SOL  1561      42.975   3.483   4.715  1.00  0.00           H
ATOM   4684  OW  SOL  1562      43.236   0.714  29.724  1.00  0.00           O
ATOM   4685  HW1 SOL  1562      42.868  -0.113  29.412  1.00  0.00           H
ATOM   4686  HW2 SOL  1562      42.650   1.385  29.374  1.00  0.00           H
ATOM   4687  OW  SOL  1563      11.802  37.171   1.698  1.00  0.00           O
ATOM   4688  HW1 SOL  1563      12.557  37.122   2.285  1.00  0.00           H
ATOM   4689  HW2 SOL  1563      12.179  37.342   0.835  1.00  0.00           H
ATOM   4690  OW  SOL  1564      64.311  12.429  35.384  1.00  0.00           O
ATOM   4691  HW1 SOL  1564      65.008  13.080  35.460  1.00  0.00           H
ATOM   4692  HW2 SOL  1564      64.625  11.680  35.891  1.00  0.00           H
ATOM   4693  OW  SOL  1565      63.279  15.854  32.886  1.00  0.00           O
ATOM   4694  HW1 SOL  1565      63.307  16.394  32.096  1.00  0.00           H
ATOM   4695  HW2 SOL  1565      62.564  15.237  32.730  1.00  0.00           H
ATOM   4696  OW  SOL  1566      25.068  33.621  16.247  1.00  0.00           O
ATOM   4697  HW1 SOL  1566      25.519  33.082  15.597  1.00  0.00           H
ATOM   4698  HW2 SOL  1566      24.157  33.330  16.210  1.00  0.00           H
ATOM   4699  OW  SOL  1567      59.728  11.849  36.128  1.00  0.00           O
ATOM   4700  HW1 SOL  1567      58.887  12.294  36.024  1.00  0.00           H
ATOM   4701  HW2 SOL  1567      59.776  11.251  35.382  1.00  0.00           H
ATOM   4702  OW  SOL  1568      43.709  66.429   3.501  1.00  0.00           O
ATOM   4703  HW1 SOL  1568      42.819  66.326   3.839  1.00  0.00           H
ATOM   4704  HW2 SOL  1568      43.735  67.324   3.163  1.00  0.00           H
ATOM   4705  OW  SOL  1569       0.286  33.647  43.770  1.00  0.00           O
ATOM   4706  HW1 SOL  1569       0.949  34.203  44.180  1.00  0.00           H
ATOM   4707  HW2 SOL  1569      -0.048  33.105  44.484  1.00  0.00           H
ATOM   4708  OW  SOL  1570      70.963  45.240  26.704  1.00  0.00           O
ATOM   4709  HW1 SOL  1570      70.912  44.884  27.591  1.00  0.00           H
ATOM   4710  HW2 SOL  1570      71.900  45.345  26.540  1.00  0.00           H
ATOM   4711  OW  SOL  1571      68.521  62.471  26.030  1.00  0.00           O
ATOM   4712  HW1 SOL  1571      68.297  61.540  26.050  1.00  0.00           H
ATOM   4713  HW2 SOL  1571      67.811  62.879  25.535  1.00  0.00           H
ATOM   4714  OW  SOL  1572      49.731  19.322  68.569  1.00  0.00           O
ATOM   4715  HW1 SOL  1572      50.160  20.152  68.364  1.00  0.00           H
ATOM   4716  HW2 SOL  1572      49.734  18.839  67.743  1.00  0.00           H
ATOM   4717  OW  SOL  1573      25.449  31.144  50.236  1.00  0.00           O
ATOM   4718  HW1 SOL  1573      25.703  30.871  51.118  1.00  0.00           H
ATOM   4719  HW2 SOL  1573      25.839  32.011  50.132  1.00  0.00           H
ATOM   4720  OW  SOL  1574      66.838   1.514  17.078  1.00  0.00           O
ATOM   4721  HW1 SOL  1574      67.421   0.761  16.976  1.00  0.00           H
ATOM   4722  HW2 SOL  1574      67.416   2.274  17.018  1.00  0.00           H
ATOM   4723  OW  SOL  1575      31.089  26.683  63.190  1.00  0.00           O
ATOM   4724  HW1 SOL  1575      30.798  26.081  62.504  1.00  0.00           H
ATOM   4725  HW2 SOL  1575      31.394  27.457  62.717  1.00  0.00           H
ATOM   4726  OW  SOL  1576      72.833  15.864  31.381  1.00  0.00           O
ATOM   4727  HW1 SOL  1576      72.003  16.200  31.041  1.00  0.00           H
ATOM   4728  HW2 SOL  1576      73.204  16.595  31.874  1.00  0.00           H
ATOM   4729  OW  SOL  1577      38.615  21.364  66.776  1.00  0.00           O
ATOM   4730  HW1 SOL  1577      39.088  21.977  66.213  1.00  0.00           H
ATOM   4731  HW2 SOL  1577      37.934  21.894  67.189  1.00  0.00           H
ATOM   4732  OW  SOL  1578       9.625   1.886  39.530  1.00  0.00           O
ATOM   4733  HW1 SOL  1578      10.006   1.168  40.036  1.00  0.00           H
ATOM   4734  HW2 SOL  1578       9.932   2.679  39.969  1.00  0.00           H
ATOM   4735  OW  SOL  1579      57.474  10.911  70.110  1.00  0.00           O
ATOM   4736  HW1 SOL  1579      58.135  11.058  69.434  1.00  0.00           H
ATOM   4737  HW2 SOL  1579      56.809  11.579  69.945  1.00  0.00           H
ATOM   4738  OW  SOL  1580       6.556  65.369  28.972  1.00  0.00           O
ATOM   4739  HW1 SOL  1580       6.342  65.485  28.046  1.00  0.00           H
ATOM   4740  HW2 SOL  1580       6.158  64.530  29.207  1.00  0.00           H
ATOM   4741  OW  SOL  1581      32.853  66.943  21.016  1.00  0.00           O
ATOM   4742  HW1 SOL  1581      32.343  66.982  21.825  1.00  0.00           H
ATOM   4743  HW2 SOL  1581      33.386  66.153  21.106  1.00  0.00           H
ATOM   4744  OW  SOL  1582       7.623  18.973  35.974  1.00  0.00           O
ATOM   4745  HW1 SOL  1582       8.131  19.326  36.705  1.00  0.00           H
ATOM   4746  HW2 SOL  1582       8.073  18.161  35.740  1.00  0.00           H
ATOM   4747  OW  SOL  1583       6.717   9.588  56.987  1.00  0.00           O
ATOM   4748  HW1 SOL  1583       5.993  10.212  57.044  1.00  0.00           H
ATOM   4749  HW2 SOL  1583       6.557   8.969  57.700  1.00  0.00           H
ATOM   4750  OW  SOL  1584      70.647  57.374  10.608  1.00  0.00           O
ATOM   4751  HW1 SOL  1584      70.928  58.199  11.005  1.00  0.00           H
ATOM   4752  HW2 SOL  1584      71.393  56.786  10.724  1.00  0.00           H
ATOM   4753  OW  SOL  1585      31.882  13.901   5.762  1.00  0.00           O
ATOM   4754  HW1 SOL  1585      31.029  13.897   6.197  1.00  0.00           H
ATOM   4755  HW2 SOL  1585      32.313  13.105   6.074  1.00  0.00           H
ATOM   4756  OW  SOL  1586      17.877  32.925  67.674  1.00  0.00           O
ATOM   4757  HW1 SOL  1586      17.448  33.624  68.167  1.00  0.00           H
ATOM   4758  HW2 SOL  1586      17.232  32.219  67.646  1.00  0.00           H
ATOM   4759  OW  SOL  1587      24.665  56.095  26.317  1.00  0.00           O
ATOM   4760  HW1 SOL  1587      25.296  56.727  25.974  1.00  0.00           H
ATOM   4761  HW2 SOL  1587      25.162  55.580  26.953  1.00  0.00           H
ATOM   4762  OW  SOL  1588      43.817  53.843  37.115  1.00  0.00           O
ATOM   4763  HW1 SOL  1588      44.336  54.599  36.842  1.00  0.00           H
ATOM   4764  HW2 SOL  1588      44.228  53.099  36.676  1.00  0.00           H
ATOM   4765  OW  SOL  1589      58.323  63.159  33.432  1.00  0.00           O
ATOM   4766  HW1 SOL  1589      58.444  62.437  32.815  1.00  0.00           H
ATOM   4767  HW2 SOL  1589      59.133  63.665  33.372  1.00  0.00           H
ATOM   4768  OW  SOL  1590       4.659  25.607  58.873  1.00  0.00           O
ATOM   4769  HW1 SOL  1590       4.615  25.674  59.827  1.00  0.00           H
ATOM   4770  HW2 SOL  1590       5.169  24.814  58.711  1.00  0.00           H
ATOM   4771  OW  SOL  1591      65.461  13.084  71.039  1.00  0.00           O
ATOM   4772  HW1 SOL  1591      65.200  13.741  70.393  1.00  0.00           H
ATOM   4773  HW2 SOL  1591      65.782  13.593  71.783  1.00  0.00           H
ATOM   4774  OW  SOL  1592      25.838  19.570  65.956  1.00  0.00           O
ATOM   4775  HW1 SOL  1592      25.238  20.174  65.518  1.00  0.00           H
ATOM   4776  HW2 SOL  1592      25.278  19.056  66.538  1.00  0.00           H
ATOM   4777  OW  SOL  1593      42.100   7.117   5.799  1.00  0.00           O
ATOM   4778  HW1 SOL  1593      41.273   6.649   5.917  1.00  0.00           H
ATOM   4779  HW2 SOL  1593      42.371   6.905   4.906  1.00  0.00           H
ATOM   4780  OW  SOL  1594      67.033  31.306  18.860  1.00  0.00           O
ATOM   4781  HW1 SOL  1594      67.872  31.284  19.321  1.00  0.00           H
ATOM   4782  HW2 SOL  1594      66.645  30.447  19.027  1.00  0.00           H
ATOM   4783  OW  SOL  1595      43.944  61.282  18.937  1.00  0.00           O
ATOM   4784  HW1 SOL  1595      44.834  60.969  18.777  1.00  0.00           H
ATOM   4785  HW2 SOL  1595      43.535  61.296  18.071  1.00  0.00           H
ATOM   4786  OW  SOL  1596      49.606  31.286  34.401  1.00  0.00           O
ATOM   4787  HW1 SOL  1596      49.389  31.038  33.502  1.00  0.00           H
ATOM   4788  HW2 SOL  1596      48.766  31.280  34.860  1.00  0.00           H
ATOM   4789  OW  SOL  1597      70.500  55.086  18.318  1.00  0.00           O
ATOM   4790  HW1 SOL  1597      69.650  54.646  18.310  1.00  0.00           H
ATOM   4791  HW2 SOL  1597      70.299  55.993  18.550  1.00  0.00           H
ATOM   4792  OW  SOL  1598       9.414  62.288  37.651  1.00  0.00           O
ATOM   4793  HW1 SOL  1598       9.467  62.829  38.439  1.00  0.00           H
ATOM   4794  HW2 SOL  1598       9.444  61.388  37.975  1.00  0.00           H
ATOM   4795  OW  SOL  1599      37.546  25.873  23.278  1.00  0.00           O
ATOM   4796  HW1 SOL  1599      37.526  25.910  22.321  1.00  0.00           H
ATOM   4797  HW2 SOL  1599      37.988  26.681  23.540  1.00  0.00           H
ATOM   4798  OW  SOL  1600       0.442  53.848  33.278  1.00  0.00           O
ATOM   4799  HW1 SOL  1600       0.023  53.563  34.090  1.00  0.00           H
ATOM   4800  HW2 SOL  1600       1.375  53.692  33.422  1.00  0.00           H
ATOM   4801  OW  SOL  1601      58.337  49.933  41.649  1.00  0.00           O
ATOM   4802  HW1 SOL  1601      58.292  49.415  40.845  1.00  0.00           H
ATOM   4803  HW2 SOL  1601      57.827  49.432  42.286  1.00  0.00           H
ATOM   4804  OW  SOL  1602      50.179  68.452  35.280  1.00  0.00           O
ATOM   4805  HW1 SOL  1602      50.271  69.359  35.572  1.00  0.00           H
ATOM   4806  HW2 SOL  1602      50.071  67.950  36.088  1.00  0.00           H
ATOM   4807  OW  SOL  1603      16.217  19.858  26.414  1.00  0.00           O
ATOM   4808  HW1 SOL  1603      15.281  19.694  26.299  1.00  0.00           H
ATOM   4809  HW2 SOL  1603      16.420  19.496  27.276  1.00  0.00           H
ATOM   4810  OW  SOL  1604      52.175  49.208  13.891  1.00  0.00           O
ATOM   4811  HW1 SOL  1604      52.776  48.505  14.137  1.00  0.00           H
ATOM   4812  HW2 SOL  1604      51.477  49.166  14.544  1.00  0.00           H
ATOM   4813  OW  SOL  1605      25.079  24.741  39.659  1.00  0.00           O
ATOM   4814  HW1 SOL  1605      25.162  25.537  40.183  1.00  0.00           H
ATOM   4815  HW2 SOL  1605      24.844  24.061  40.291  1.00  0.00           H
ATOM   4816  OW  SOL  1606      50.243  28.571  35.177  1.00  0.00           O
ATOM   4817  HW1 SOL  1606      49.906  29.425  34.905  1.00  0.00           H
ATOM   4818  HW2 SOL  1606      50.046  28.523  36.113  1.00  0.00           H
ATOM   4819  OW  SOL  1607      29.152  12.198  17.792  1.00  0.00           O
ATOM   4820  HW1 SOL  1607      29.074  12.564  16.911  1.00  0.00           H
ATOM   4821  HW2 SOL  1607      29.955  11.678  17.765  1.00  0.00           H
ATOM   4822  OW  SOL  1608      55.745  71.755  49.914  1.00  0.00           O
ATOM   4823  HW1 SOL  1608      55.018  72.284  50.242  1.00  0.00           H
ATOM   4824  HW2 SOL  1608      56.525  72.151  50.304  1.00  0.00           H
ATOM   4825  OW  SOL  1609      45.882  73.518   5.143  1.00  0.00           O
ATOM   4826  HW1 SOL  1609      45.142  73.557   5.749  1.00  0.00           H
ATOM   4827  HW2 SOL  1609      45.533  73.079   4.367  1.00  0.00           H
ATOM   4828  OW  SOL  1610      14.899   6.344   3.144  1.00  0.00           O
ATOM   4829  HW1 SOL  1610      15.133   6.844   2.363  1.00  0.00           H
ATOM   4830  HW2 SOL  1610      15.460   5.569   3.111  1.00  0.00           H
ATOM   4831  OW  SOL  1611      10.880   9.556  54.638  1.00  0.00           O
ATOM   4832  HW1 SOL  1611      11.444   9.647  53.870  1.00  0.00           H
ATOM   4833  HW2 SOL  1611      10.058   9.209  54.293  1.00  0.00           H
ATOM   4834  OW  SOL  1612      26.203  42.589  48.579  1.00  0.00           O
ATOM   4835  HW1 SOL  1612      26.234  41.664  48.821  1.00  0.00           H
ATOM   4836  HW2 SOL  1612      27.023  42.953  48.913  1.00  0.00           H
ATOM   4837  OW  SOL  1613      25.516  52.534  20.282  1.00  0.00           O
ATOM   4838  HW1 SOL  1613      25.339  51.600  20.169  1.00  0.00           H
ATOM   4839  HW2 SOL  1613      26.329  52.684  19.799  1.00  0.00           H
ATOM   4840  OW  SOL  1614      42.653  51.448  14.503  1.00  0.00           O
ATOM   4841  HW1 SOL  1614      42.974  51.677  15.375  1.00  0.00           H
ATOM   4842  HW2 SOL  1614      42.804  50.506  14.431  1.00  0.00           H
ATOM   4843  OW  SOL  1615      73.305  66.396  56.113  1.00  0.00           O
ATOM   4844  HW1 SOL  1615      72.501  66.337  56.630  1.00  0.00           H
ATOM   4845  HW2 SOL  1615      73.729  65.547  56.232  1.00  0.00           H
ATOM   4846  OW  SOL  1616      51.728  50.759  52.214  1.00  0.00           O
ATOM   4847  HW1 SOL  1616      51.835  50.707  51.265  1.00  0.00           H
ATOM   4848  HW2 SOL  1616      52.611  50.918  52.547  1.00  0.00           H
ATOM   4849  OW  SOL  1617      46.949   1.680  50.891  1.00  0.00           O
ATOM   4850  HW1 SOL  1617      47.202   2.538  50.550  1.00  0.00           H
ATOM   4851  HW2 SOL  1617      47.600   1.490  51.567  1.00  0.00           H
ATOM   4852  OW  SOL  1618       9.902  25.699   2.259  1.00  0.00           O
ATOM   4853  HW1 SOL  1618       9.478  24.889   1.978  1.00  0.00           H
ATOM   4854  HW2 SOL  1618      10.329  25.473   3.085  1.00  0.00           H
ATOM   4855  OW  SOL  1619      43.511  51.481  58.128  1.00  0.00           O
ATOM   4856  HW1 SOL  1619      42.921  51.621  58.869  1.00  0.00           H
ATOM   4857  HW2 SOL  1619      43.546  52.329  57.686  1.00  0.00           H
ATOM   4858  OW  SOL  1620      40.549   0.731  59.202  1.00  0.00           O
ATOM   4859  HW1 SOL  1620      40.434   0.133  59.940  1.00  0.00           H
ATOM   4860  HW2 SOL  1620      39.839   0.510  58.600  1.00  0.00           H
ATOM   4861  OW  SOL  1621      35.755  59.462  12.241  1.00  0.00           O
ATOM   4862  HW1 SOL  1621      34.950  59.534  12.755  1.00  0.00           H
ATOM   4863  HW2 SOL  1621      35.454  59.319  11.344  1.00  0.00           H
ATOM   4864  OW  SOL  1622      38.762   3.370  40.567  1.00  0.00           O
ATOM   4865  HW1 SOL  1622      39.428   2.704  40.397  1.00  0.00           H
ATOM   4866  HW2 SOL  1622      38.926   4.047  39.911  1.00  0.00           H
ATOM   4867  OW  SOL  1623      39.797  18.947   7.680  1.00  0.00           O
ATOM   4868  HW1 SOL  1623      40.029  18.789   8.595  1.00  0.00           H
ATOM   4869  HW2 SOL  1623      38.938  19.367   7.720  1.00  0.00           H
ATOM   4870  OW  SOL  1624      17.438   2.330  50.185  1.00  0.00           O
ATOM   4871  HW1 SOL  1624      17.306   2.002  49.296  1.00  0.00           H
ATOM   4872  HW2 SOL  1624      16.693   2.911  50.340  1.00  0.00           H
ATOM   4873  OW  SOL  1625       6.949  39.176  65.400  1.00  0.00           O
ATOM   4874  HW1 SOL  1625       7.047  39.439  64.485  1.00  0.00           H
ATOM   4875  HW2 SOL  1625       6.176  39.652  65.704  1.00  0.00           H
ATOM   4876  OW  SOL  1626       5.269  38.614  21.750  1.00  0.00           O
ATOM   4877  HW1 SOL  1626       5.433  38.207  20.899  1.00  0.00           H
ATOM   4878  HW2 SOL  1626       5.904  38.205  22.338  1.00  0.00           H
ATOM   4879  OW  SOL  1627      63.773   9.377  65.574  1.00  0.00           O
ATOM   4880  HW1 SOL  1627      63.911   8.444  65.733  1.00  0.00           H
ATOM   4881  HW2 SOL  1627      62.824   9.467  65.486  1.00  0.00           H
ATOM   4882  OW  SOL  1628      19.222  49.243  17.334  1.00  0.00           O
ATOM   4883  HW1 SOL  1628      18.739  48.812  16.629  1.00  0.00           H
ATOM   4884  HW2 SOL  1628      19.585  48.524  17.851  1.00  0.00           H
ATOM   4885  OW  SOL  1629      64.830  41.961  14.886  1.00  0.00           O
ATOM   4886  HW1 SOL  1629      63.991  41.503  14.836  1.00  0.00           H
ATOM   4887  HW2 SOL  1629      65.152  41.974  13.985  1.00  0.00           H
ATOM   4888  OW  SOL  1630       6.493  29.069  45.413  1.00  0.00           O
ATOM   4889  HW1 SOL  1630       7.102  28.473  44.977  1.00  0.00           H
ATOM   4890  HW2 SOL  1630       6.462  28.759  46.319  1.00  0.00           H
ATOM   4891  OW  SOL  1631      42.907  69.232   3.030  1.00  0.00           O
ATOM   4892  HW1 SOL  1631      42.314  68.550   2.714  1.00  0.00           H
ATOM   4893  HW2 SOL  1631      42.583  70.038   2.627  1.00  0.00           H
ATOM   4894  OW  SOL  1632       7.197   7.982  49.444  1.00  0.00           O
ATOM   4895  HW1 SOL  1632       6.309   8.247  49.207  1.00  0.00           H
ATOM   4896  HW2 SOL  1632       7.557   7.603  48.643  1.00  0.00           H
ATOM   4897  OW  SOL  1633      60.943  55.277  29.139  1.00  0.00           O
ATOM   4898  HW1 SOL  1633      61.118  55.734  29.962  1.00  0.00           H
ATOM   4899  HW2 SOL  1633      60.463  55.913  28.609  1.00  0.00           H
ATOM   4900  OW  SOL  1634      37.582  35.089  58.066  1.00  0.00           O
ATOM   4901  HW1 SOL  1634      37.047  35.786  57.688  1.00  0.00           H
ATOM   4902  HW2 SOL  1634      38.457  35.470  58.139  1.00  0.00           H
ATOM   4903  OW  SOL  1635      60.976  42.583  71.597  1.00  0.00           O
ATOM   4904  HW1 SOL  1635      61.726  42.973  71.147  1.00  0.00           H
ATOM   4905  HW2 SOL  1635      61.189  41.652  71.655  1.00  0.00           H
ATOM   4906  OW  SOL  1636      58.574  62.720  44.405  1.00  0.00           O
ATOM   4907  HW1 SOL  1636      58.459  61.924  44.924  1.00  0.00           H
ATOM   4908  HW2 SOL  1636      57.710  62.889  44.028  1.00  0.00           H
ATOM   4909  OW  SOL  1637       7.145  61.912  35.782  1.00  0.00           O
ATOM   4910  HW1 SOL  1637       7.933  62.419  35.977  1.00  0.00           H
ATOM   4911  HW2 SOL  1637       6.600  62.005  36.564  1.00  0.00           H
ATOM   4912  OW  SOL  1638      48.717  50.173  72.718  1.00  0.00           O
ATOM   4913  HW1 SOL  1638      49.289  50.758  73.215  1.00  0.00           H
ATOM   4914  HW2 SOL  1638      48.823  49.320  73.140  1.00  0.00           H
ATOM   4915  OW  SOL  1639      21.049  19.091  39.336  1.00  0.00           O
ATOM   4916  HW1 SOL  1639      20.826  18.804  40.222  1.00  0.00           H
ATOM   4917  HW2 SOL  1639      21.218  20.029  39.424  1.00  0.00           H
ATOM   4918  OW  SOL  1640      12.564  25.641  50.669  1.00  0.00           O
ATOM   4919  HW1 SOL  1640      12.444  25.193  51.506  1.00  0.00           H
ATOM   4920  HW2 SOL  1640      12.285  25.003  50.013  1.00  0.00           H
ATOM   4921  OW  SOL  1641      56.574  60.418  43.862  1.00  0.00           O
ATOM   4922  HW1 SOL  1641      57.489  60.316  44.125  1.00  0.00           H
ATOM   4923  HW2 SOL  1641      56.272  59.525  43.693  1.00  0.00           H
ATOM   4924  OW  SOL  1642      36.958   7.063  68.689  1.00  0.00           O
ATOM   4925  HW1 SOL  1642      37.326   6.992  67.808  1.00  0.00           H
ATOM   4926  HW2 SOL  1642      37.273   7.907  69.013  1.00  0.00           H
ATOM   4927  OW  SOL  1643      31.905  73.496  37.914  1.00  0.00           O
ATOM   4928  HW1 SOL  1643      31.590  73.191  37.063  1.00  0.00           H
ATOM   4929  HW2 SOL  1643      32.856  73.542  37.815  1.00  0.00           H
ATOM   4930  OW  SOL  1644      60.303   4.962  39.594  1.00  0.00           O
ATOM   4931  HW1 SOL  1644      60.804   4.217  39.264  1.00  0.00           H
ATOM   4932  HW2 SOL  1644      59.450   4.885  39.166  1.00  0.00           H
ATOM   4933  OW  SOL  1645      17.644  33.373   2.919  1.00  0.00           O
ATOM   4934  HW1 SOL  1645      18.196  32.854   3.504  1.00  0.00           H
ATOM   4935  HW2 SOL  1645      17.841  34.282   3.147  1.00  0.00           H
ATOM   4936  OW  SOL  1646       6.755   6.041  67.154  1.00  0.00           O
ATOM   4937  HW1 SOL  1646       7.224   5.428  66.588  1.00  0.00           H
ATOM   4938  HW2 SOL  1646       6.879   5.695  68.038  1.00  0.00           H
ATOM   4939  OW  SOL  1647      69.901  11.313  53.518  1.00  0.00           O
ATOM   4940  HW1 SOL  1647      69.267  11.646  52.882  1.00  0.00           H
ATOM   4941  HW2 SOL  1647      70.742  11.662  53.222  1.00  0.00           H
ATOM   4942  OW  SOL  1648      15.673  60.044  12.614  1.00  0.00           O
ATOM   4943  HW1 SOL  1648      16.381  60.675  12.746  1.00  0.00           H
ATOM   4944  HW2 SOL  1648      15.700  59.846  11.678  1.00  0.00           H
ATOM   4945  OW  SOL  1649      34.550  54.980  17.300  1.00  0.00           O
ATOM   4946  HW1 SOL  1649      33.692  54.558  17.346  1.00  0.00           H
ATOM   4947  HW2 SOL  1649      34.437  55.805  17.773  1.00  0.00           H
ATOM   4948  OW  SOL  1650      33.385  35.348  37.434  1.00  0.00           O
ATOM   4949  HW1 SOL  1650      32.577  35.826  37.248  1.00  0.00           H
ATOM   4950  HW2 SOL  1650      33.222  34.464  37.106  1.00  0.00           H
ATOM   4951  OW  SOL  1651       5.329   6.995   8.683  1.00  0.00           O
ATOM   4952  HW1 SOL  1651       6.081   6.421   8.829  1.00  0.00           H
ATOM   4953  HW2 SOL  1651       5.321   7.144   7.737  1.00  0.00           H
ATOM   4954  OW  SOL  1652      28.663  56.605  42.821  1.00  0.00           O
ATOM   4955  HW1 SOL  1652      28.461  57.409  43.300  1.00  0.00           H
ATOM   4956  HW2 SOL  1652      29.459  56.273  43.236  1.00  0.00           H
ATOM   4957  OW  SOL  1653      50.985  58.988  28.383  1.00  0.00           O
ATOM   4958  HW1 SOL  1653      51.627  59.697  28.417  1.00  0.00           H
ATOM   4959  HW2 SOL  1653      51.091  58.527  29.215  1.00  0.00           H
ATOM   4960  OW  SOL  1654       8.949  25.605   7.235  1.00  0.00           O
ATOM   4961  HW1 SOL  1654       9.507  25.465   8.000  1.00  0.00           H
ATOM   4962  HW2 SOL  1654       8.193  26.085   7.574  1.00  0.00           H
ATOM   4963  OW  SOL  1655       1.377  15.785  67.891  1.00  0.00           O
ATOM   4964  HW1 SOL  1655       1.431  14.841  67.742  1.00  0.00           H
ATOM   4965  HW2 SOL  1655       2.206  16.009  68.315  1.00  0.00           H
ATOM   4966  OW  SOL  1656      51.866  19.086  41.892  1.00  0.00           O
ATOM   4967  HW1 SOL  1656      52.478  18.494  42.329  1.00  0.00           H
ATOM   4968  HW2 SOL  1656      52.105  19.956  42.211  1.00  0.00           H
ATOM   4969  OW  SOL  1657      48.508  32.740  17.930  1.00  0.00           O
ATOM   4970  HW1 SOL  1657      48.993  33.229  18.595  1.00  0.00           H
ATOM   4971  HW2 SOL  1657      49.142  32.594  17.228  1.00  0.00           H
ATOM   4972  OW  SOL  1658      31.283  54.477   8.405  1.00  0.00           O
ATOM   4973  HW1 SOL  1658      31.111  53.954   7.622  1.00  0.00           H
ATOM   4974  HW2 SOL  1658      32.237  54.476   8.489  1.00  0.00           H
ATOM   4975  OW  SOL  1659       8.521  16.673   5.835  1.00  0.00           O
ATOM   4976  HW1 SOL  1659       7.800  16.808   6.450  1.00  0.00           H
ATOM   4977  HW2 SOL  1659       8.236  15.943   5.286  1.00  0.00           H
ATOM   4978  OW  SOL  1660      45.597  14.229  11.375  1.00  0.00           O
ATOM   4979  HW1 SOL  1660      45.996  13.585  10.791  1.00  0.00           H
ATOM   4980  HW2 SOL  1660      46.246  14.930  11.439  1.00  0.00           H
ATOM   4981  OW  SOL  1661      48.338  51.029   7.627  1.00  0.00           O
ATOM   4982  HW1 SOL  1661      47.873  51.616   8.224  1.00  0.00           H
ATOM   4983  HW2 SOL  1661      48.834  50.447   8.202  1.00  0.00           H
ATOM   4984  OW  SOL  1662      43.917   5.253  29.398  1.00  0.00           O
ATOM   4985  HW1 SOL  1662      43.145   4.838  29.012  1.00  0.00           H
ATOM   4986  HW2 SOL  1662      44.220   5.866  28.729  1.00  0.00           H
ATOM   4987  OW  SOL  1663      67.235  14.174  49.492  1.00  0.00           O
ATOM   4988  HW1 SOL  1663      67.143  14.190  50.445  1.00  0.00           H
ATOM   4989  HW2 SOL  1663      66.736  13.405  49.216  1.00  0.00           H
ATOM   4990  OW  SOL  1664      11.454  33.684  66.964  1.00  0.00           O
ATOM   4991  HW1 SOL  1664      11.561  33.810  67.907  1.00  0.00           H
ATOM   4992  HW2 SOL  1664      11.181  34.541  66.637  1.00  0.00           H
ATOM   4993  OW  SOL  1665       3.283  43.449  13.851  1.00  0.00           O
ATOM   4994  HW1 SOL  1665       4.010  42.872  13.615  1.00  0.00           H
ATOM   4995  HW2 SOL  1665       2.579  43.204  13.250  1.00  0.00           H
ATOM   4996  OW  SOL  1666      16.685  35.131  68.737  1.00  0.00           O
ATOM   4997  HW1 SOL  1666      16.275  35.161  67.872  1.00  0.00           H
ATOM   4998  HW2 SOL  1666      17.205  35.933  68.783  1.00  0.00           H
ATOM   4999  OW  SOL  1667      49.926  49.186   9.277  1.00  0.00           O
ATOM   5000  HW1 SOL  1667      49.614  49.504  10.124  1.00  0.00           H
ATOM   5001  HW2 SOL  1667      50.314  48.332   9.469  1.00  0.00           H
ATOM   5002  OW  SOL  1668      54.240  69.421  71.951  1.00  0.00           O
ATOM   5003  HW1 SOL  1668      54.183  70.162  71.347  1.00  0.00           H
ATOM   5004  HW2 SOL  1668      53.945  68.669  71.438  1.00  0.00           H
ATOM   5005  OW  SOL  1669      25.562  72.236  70.767  1.00  0.00           O
ATOM   5006  HW1 SOL  1669      26.371  72.641  70.456  1.00  0.00           H
ATOM   5007  HW2 SOL  1669      25.018  72.153  69.984  1.00  0.00           H
ATOM   5008  OW  SOL  1670      13.914  49.258  31.261  1.00  0.00           O
ATOM   5009  HW1 SOL  1670      13.288  48.604  30.953  1.00  0.00           H
ATOM   5010  HW2 SOL  1670      14.305  48.867  32.043  1.00  0.00           H
ATOM   5011  OW  SOL  1671      15.769  63.946   8.132  1.00  0.00           O
ATOM   5012  HW1 SOL  1671      15.429  64.816   7.921  1.00  0.00           H
ATOM   5013  HW2 SOL  1671      15.397  63.745   8.991  1.00  0.00           H
ATOM   5014  OW  SOL  1672      25.916  62.289  14.290  1.00  0.00           O
ATOM   5015  HW1 SOL  1672      25.965  62.435  13.345  1.00  0.00           H
ATOM   5016  HW2 SOL  1672      26.287  63.083  14.675  1.00  0.00           H
ATOM   5017  OW  SOL  1673       8.648  38.156  33.959  1.00  0.00           O
ATOM   5018  HW1 SOL  1673       9.533  38.238  33.605  1.00  0.00           H
ATOM   5019  HW2 SOL  1673       8.521  38.952  34.475  1.00  0.00           H
ATOM   5020  OW  SOL  1674      13.613   7.588  54.634  1.00  0.00           O
ATOM   5021  HW1 SOL  1674      13.632   8.399  55.142  1.00  0.00           H
ATOM   5022  HW2 SOL  1674      14.034   6.941  55.200  1.00  0.00           H
ATOM   5023  OW  SOL  1675      43.267  71.935   0.110  1.00  0.00           O
ATOM   5024  HW1 SOL  1675      42.708  72.711   0.069  1.00  0.00           H
ATOM   5025  HW2 SOL  1675      42.855  71.376   0.769  1.00  0.00           H
ATOM   5026  OW  SOL  1676      53.259  38.428  61.870  1.00  0.00           O
ATOM   5027  HW1 SOL  1676      53.742  37.820  61.312  1.00  0.00           H
ATOM   5028  HW2 SOL  1676      53.148  37.959  62.697  1.00  0.00           H
ATOM   5029  OW  SOL  1677       4.561  43.380  73.080  1.00  0.00           O
ATOM   5030  HW1 SOL  1677       5.473  43.566  73.304  1.00  0.00           H
ATOM   5031  HW2 SOL  1677       4.117  43.304  73.925  1.00  0.00           H
ATOM   5032  OW  SOL  1678       3.486   2.204  33.062  1.00  0.00           O
ATOM   5033  HW1 SOL  1678       3.979   2.347  33.870  1.00  0.00           H
ATOM   5034  HW2 SOL  1678       3.739   1.326  32.778  1.00  0.00           H
ATOM   5035  OW  SOL  1679      18.566  38.277  11.232  1.00  0.00           O
ATOM   5036  HW1 SOL  1679      19.329  38.610  10.760  1.00  0.00           H
ATOM   5037  HW2 SOL  1679      17.832  38.421  10.635  1.00  0.00           H
ATOM   5038  OW  SOL  1680      59.852  17.782  46.127  1.00  0.00           O
ATOM   5039  HW1 SOL  1680      60.415  17.601  46.881  1.00  0.00           H
ATOM   5040  HW2 SOL  1680      59.499  18.655  46.295  1.00  0.00           H
ATOM   5041  OW  SOL  1681      20.596  47.158  26.135  1.00  0.00           O
ATOM   5042  HW1 SOL  1681      20.967  46.407  25.673  1.00  0.00           H
ATOM   5043  HW2 SOL  1681      21.088  47.910  25.806  1.00  0.00           H
ATOM   5044  OW  SOL  1682      27.577  17.502  47.288  1.00  0.00           O
ATOM   5045  HW1 SOL  1682      28.139  17.418  46.517  1.00  0.00           H
ATOM   5046  HW2 SOL  1682      26.690  17.376  46.952  1.00  0.00           H
ATOM   5047  OW  SOL  1683      61.384  72.160  43.800  1.00  0.00           O
ATOM   5048  HW1 SOL  1683      60.693  71.514  43.648  1.00  0.00           H
ATOM   5049  HW2 SOL  1683      62.097  71.660  44.196  1.00  0.00           H
ATOM   5050  OW  SOL  1684       2.138  31.681  48.690  1.00  0.00           O
ATOM   5051  HW1 SOL  1684       2.300  30.771  48.937  1.00  0.00           H
ATOM   5052  HW2 SOL  1684       2.244  31.694  47.739  1.00  0.00           H
ATOM   5053  OW  SOL  1685      57.175  31.448  44.235  1.00  0.00           O
ATOM   5054  HW1 SOL  1685      57.370  32.186  43.658  1.00  0.00           H
ATOM   5055  HW2 SOL  1685      56.370  31.702  44.687  1.00  0.00           H
ATOM   5056  OW  SOL  1686      36.467  66.730  72.474  1.00  0.00           O
ATOM   5057  HW1 SOL  1686      36.324  66.304  73.319  1.00  0.00           H
ATOM   5058  HW2 SOL  1686      36.079  66.133  71.835  1.00  0.00           H
ATOM   5059  OW  SOL  1687      39.487  68.068  42.154  1.00  0.00           O
ATOM   5060  HW1 SOL  1687      39.613  67.254  42.641  1.00  0.00           H
ATOM   5061  HW2 SOL  1687      39.808  67.873  41.274  1.00  0.00           H
[truncated: 2,754,347 more chars]
