# Supplementary material for: Permeation enhancer-induced membrane defects assist the oral absorption of peptide drugs
Source: Nat Commun. 2025 Oct 28;16:9512. doi: 10.1038/s41467-025-64891-0 (PMC12568990; doi:10.1038/s41467-025-64891-0)
Supplement: Supplementary file 20 — Supplementary Data 1 [file 41467_2025_64891_MOESM20_ESM.zip › Supplementary_Data_1/Trajectory_shown_in_Supplementary_Video_3_Last_Frame.pdb]

TITLE     Built with Packmol through Packmol Memgen
REMARK    THIS IS A SIMULATION BOX
CRYST1   69.699   69.699   69.699  90.00  90.00  90.00 P 1           1
MODEL        1
ATOM      1  C   DCM     1      48.491  60.137  67.699  1.00  0.00           C
ATOM      2  H1  DCM     1      48.541  59.490  68.600  1.00  0.00           H
ATOM      3  H2  DCM     1      47.725  59.753  66.991  1.00  0.00           H
ATOM      4 CL1  DCM     1      50.089  60.294  66.906  1.00  0.00          Cl
ATOM      5 CL2  DCM     1      47.854  61.778  68.083  1.00  0.00          Cl
ATOM      6  LP1 DCM     1      51.553  60.437  66.180  1.00  0.00           H
ATOM      7  LP2 DCM     1      47.274  63.272  68.432  1.00  0.00           H
ATOM      8  C   DCM     2       1.192  17.263  35.439  1.00  0.00           C
ATOM      9  H1  DCM     2       2.096  17.351  34.800  1.00  0.00           H
ATOM     10  H2  DCM     2       1.154  18.021  36.252  1.00  0.00           H
ATOM     11 CL1  DCM     2       1.126  15.663  36.198  1.00  0.00          Cl
ATOM     12 CL2  DCM     2      -0.357  17.475  34.591  1.00  0.00          Cl
ATOM     13  LP1 DCM     2       1.066  14.182  36.899  1.00  0.00           H
ATOM     14  LP2 DCM     2      -1.785  17.670  33.809  1.00  0.00           H
ATOM     15  C   DCM     3      53.855  62.014  54.117  1.00  0.00           C
ATOM     16  H1  DCM     3      54.442  61.488  53.335  1.00  0.00           H
ATOM     17  H2  DCM     3      52.807  61.653  54.192  1.00  0.00           H
ATOM     18 CL1  DCM     3      53.868  63.721  53.651  1.00  0.00          Cl
ATOM     19 CL2  DCM     3      54.827  61.777  55.652  1.00  0.00          Cl
ATOM     20  LP1 DCM     3      53.879  65.303  53.219  1.00  0.00           H
ATOM     21  LP2 DCM     3      55.697  61.565  57.026  1.00  0.00           H
ATOM     22  C   DCM     4      40.356  33.924  12.569  1.00  0.00           C
ATOM     23  H1  DCM     4      39.960  33.299  13.399  1.00  0.00           H
ATOM     24  H2  DCM     4      41.415  34.231  12.698  1.00  0.00           H
ATOM     25 CL1  DCM     4      39.260  35.227  12.165  1.00  0.00          Cl
ATOM     26 CL2  DCM     4      40.347  32.923  11.056  1.00  0.00          Cl
ATOM     27  LP1 DCM     4      38.233  36.449  11.786  1.00  0.00           H
ATOM     28  LP2 DCM     4      40.340  32.018   9.688  1.00  0.00           H
ATOM     29  C   DCM     5      40.594  20.777  37.894  1.00  0.00           C
ATOM     30  H1  DCM     5      40.082  21.713  37.583  1.00  0.00           H
ATOM     31  H2  DCM     5      41.040  20.707  38.909  1.00  0.00           H
ATOM     32 CL1  DCM     5      41.811  20.467  36.648  1.00  0.00          Cl
ATOM     33 CL2  DCM     5      39.402  19.436  37.841  1.00  0.00          Cl
ATOM     34  LP1 DCM     5      42.938  20.179  35.492  1.00  0.00           H
ATOM     35  LP2 DCM     5      38.313  18.210  37.792  1.00  0.00           H
ATOM     36  C   DCM     6      45.419  62.130  65.127  1.00  0.00           C
ATOM     37  H1  DCM     6      45.616  61.789  66.166  1.00  0.00           H
ATOM     38  H2  DCM     6      44.505  61.573  64.825  1.00  0.00           H
ATOM     39 CL1  DCM     6      46.764  61.647  64.135  1.00  0.00          Cl
ATOM     40 CL2  DCM     6      44.949  63.764  64.842  1.00  0.00          Cl
ATOM     41  LP1 DCM     6      48.032  61.191  63.199  1.00  0.00           H
ATOM     42  LP2 DCM     6      44.503  65.318  64.572  1.00  0.00           H
ATOM     43  C   DCM     7      38.118  54.835  21.661  1.00  0.00           C
ATOM     44  H1  DCM     7      38.068  53.885  22.234  1.00  0.00           H
ATOM     45  H2  DCM     7      37.446  54.917  20.780  1.00  0.00           H
ATOM     46 CL1  DCM     7      39.759  55.070  21.064  1.00  0.00          Cl
ATOM     47 CL2  DCM     7      37.814  56.074  22.917  1.00  0.00          Cl
ATOM     48  LP1 DCM     7      41.287  55.288  20.509  1.00  0.00           H
ATOM     49  LP2 DCM     7      37.535  57.209  24.067  1.00  0.00           H
ATOM     50  C   DCM     8      45.944  26.527  33.671  1.00  0.00           C
ATOM     51  H1  DCM     8      45.085  26.397  34.364  1.00  0.00           H
ATOM     52  H2  DCM     8      46.821  26.844  34.273  1.00  0.00           H
ATOM     53 CL1  DCM     8      45.367  27.793  32.475  1.00  0.00          Cl
ATOM     54 CL2  DCM     8      46.233  24.996  32.755  1.00  0.00          Cl
ATOM     55  LP1 DCM     8      44.852  28.925  31.405  1.00  0.00           H
ATOM     56  LP2 DCM     8      46.495  23.607  31.924  1.00  0.00           H
ATOM     57  C   DCM     9      63.583  20.912  57.699  1.00  0.00           C
ATOM     58  H1  DCM     9      64.069  21.858  58.019  1.00  0.00           H
ATOM     59  H2  DCM     9      64.281  20.053  57.789  1.00  0.00           H
ATOM     60 CL1  DCM     9      63.207  21.001  55.913  1.00  0.00          Cl
ATOM     61 CL2  DCM     9      62.074  20.765  58.729  1.00  0.00          Cl
ATOM     62  LP1 DCM     9      62.871  21.081  54.310  1.00  0.00           H
ATOM     63  LP2 DCM     9      60.724  20.634  59.651  1.00  0.00           H
ATOM     64  C   DCM    10       0.827  66.884  22.600  1.00  0.00           C
ATOM     65  H1  DCM    10       0.031  67.146  21.871  1.00  0.00           H
ATOM     66  H2  DCM    10       1.807  66.654  22.129  1.00  0.00           H
ATOM     67 CL1  DCM    10       0.554  65.599  23.772  1.00  0.00          Cl
ATOM     68 CL2  DCM    10       1.106  68.464  23.489  1.00  0.00          Cl
ATOM     69  LP1 DCM    10       0.300  64.401  24.864  1.00  0.00           H
ATOM     70  LP2 DCM    10       1.356  69.877  24.283  1.00  0.00           H
ATOM     71  C   DCM    11      10.142  11.180   2.693  1.00  0.00           C
ATOM     72  H1  DCM    11       9.676  12.136   2.373  1.00  0.00           H
ATOM     73  H2  DCM    11      10.792  10.797   1.877  1.00  0.00           H
ATOM     74 CL1  DCM    11       8.716  10.101   2.847  1.00  0.00          Cl
ATOM     75 CL2  DCM    11      10.951  11.269   4.266  1.00  0.00          Cl
ATOM     76  LP1 DCM    11       7.413   9.115   2.987  1.00  0.00           H
ATOM     77  LP2 DCM    11      11.700  11.352   5.722  1.00  0.00           H
ATOM     78  C   DCM    12       3.558  54.279  21.155  1.00  0.00           C
ATOM     79  H1  DCM    12       4.101  53.503  21.736  1.00  0.00           H
ATOM     80  H2  DCM    12       4.026  54.388  20.154  1.00  0.00           H
ATOM     81 CL1  DCM    12       3.544  55.755  22.091  1.00  0.00          Cl
ATOM     82 CL2  DCM    12       1.824  53.888  20.920  1.00  0.00          Cl
ATOM     83  LP1 DCM    12       3.531  57.140  22.969  1.00  0.00           H
ATOM     84  LP2 DCM    12       0.238  53.530  20.704  1.00  0.00           H
ATOM     85  C   DCM    13      28.158  15.493  22.097  1.00  0.00           C
ATOM     86  H1  DCM    13      28.568  15.446  23.128  1.00  0.00           H
ATOM     87  H2  DCM    13      29.038  15.334  21.437  1.00  0.00           H
ATOM     88 CL1  DCM    13      27.516  17.218  21.870  1.00  0.00          Cl
ATOM     89 CL2  DCM    13      26.855  14.273  21.700  1.00  0.00          Cl
ATOM     90  LP1 DCM    13      26.948  18.743  21.670  1.00  0.00           H
ATOM     91  LP2 DCM    13      25.687  13.178  21.344  1.00  0.00           H
ATOM     92  C   DCM    14      67.493   8.520  44.493  1.00  0.00           C
ATOM     93  H1  DCM    14      67.227   7.802  45.299  1.00  0.00           H
ATOM     94  H2  DCM    14      68.190   9.349  44.740  1.00  0.00           H
ATOM     95 CL1  DCM    14      66.076   9.205  43.747  1.00  0.00          Cl
ATOM     96 CL2  DCM    14      68.390   7.485  43.391  1.00  0.00          Cl
ATOM     97  LP1 DCM    14      64.742   9.850  43.044  1.00  0.00           H
ATOM     98  LP2 DCM    14      69.226   6.519  42.362  1.00  0.00           H
ATOM     99  C   DCM    15      32.191   6.142  27.172  1.00  0.00           C
ATOM    100  H1  DCM    15      33.158   6.151  27.719  1.00  0.00           H
ATOM    101  H2  DCM    15      32.260   5.728  26.143  1.00  0.00           H
ATOM    102 CL1  DCM    15      31.618   7.823  26.958  1.00  0.00          Cl
ATOM    103 CL2  DCM    15      30.917   5.284  28.032  1.00  0.00          Cl
ATOM    104  LP1 DCM    15      31.092   9.364  26.763  1.00  0.00           H
ATOM    105  LP2 DCM    15      29.730   4.485  28.833  1.00  0.00           H
ATOM    106  C   DCM    16      58.223  54.221  10.244  1.00  0.00           C
ATOM    107  H1  DCM    16      58.985  53.415  10.289  1.00  0.00           H
ATOM    108  H2  DCM    16      58.269  54.928  11.100  1.00  0.00           H
ATOM    109 CL1  DCM    16      56.618  53.444  10.315  1.00  0.00          Cl
ATOM    110 CL2  DCM    16      58.432  55.099   8.727  1.00  0.00          Cl
ATOM    111  LP1 DCM    16      55.144  52.729  10.380  1.00  0.00           H
ATOM    112  LP2 DCM    16      58.626  55.914   7.317  1.00  0.00           H
ATOM    113  C   DCM    17      31.093  52.319  52.381  1.00  0.00           C
ATOM    114  H1  DCM    17      30.639  53.312  52.174  1.00  0.00           H
ATOM    115  H2  DCM    17      31.224  52.176  53.475  1.00  0.00           H
ATOM    116 CL1  DCM    17      32.626  52.537  51.670  1.00  0.00          Cl
ATOM    117 CL2  DCM    17      30.075  50.968  51.864  1.00  0.00          Cl
ATOM    118  LP1 DCM    17      34.102  52.747  50.986  1.00  0.00           H
ATOM    119  LP2 DCM    17      29.131  49.716  51.384  1.00  0.00           H
ATOM    120  C   DCM    18      23.736  26.552   3.812  1.00  0.00           C
ATOM    121  H1  DCM    18      24.483  26.187   3.075  1.00  0.00           H
ATOM    122  H2  DCM    18      23.981  27.602   4.080  1.00  0.00           H
ATOM    123 CL1  DCM    18      23.663  25.441   5.177  1.00  0.00          Cl
ATOM    124 CL2  DCM    18      22.077  26.654   3.134  1.00  0.00          Cl
ATOM    125  LP1 DCM    18      23.595  24.407   6.449  1.00  0.00           H
ATOM    126  LP2 DCM    18      20.561  26.747   2.516  1.00  0.00           H
ATOM    127  C   DCM    19      28.557   0.143  46.944  1.00  0.00           C
ATOM    128  H1  DCM    19      29.457   0.072  46.297  1.00  0.00           H
ATOM    129  H2  DCM    19      27.991   1.077  46.736  1.00  0.00           H
ATOM    130 CL1  DCM    19      29.249   0.272  48.592  1.00  0.00          Cl
ATOM    131 CL2  DCM    19      27.522  -1.372  46.687  1.00  0.00          Cl
ATOM    132  LP1 DCM    19      29.883   0.389  50.100  1.00  0.00           H
ATOM    133  LP2 DCM    19      26.607  -2.713  46.460  1.00  0.00           H
ATOM    134  C   DCM    20      54.141  29.903  28.221  1.00  0.00           C
ATOM    135  H1  DCM    20      54.100  30.620  29.069  1.00  0.00           H
ATOM    136  H2  DCM    20      53.724  28.891  28.410  1.00  0.00           H
ATOM    137 CL1  DCM    20      55.852  29.785  27.738  1.00  0.00          Cl
ATOM    138 CL2  DCM    20      53.261  30.591  26.805  1.00  0.00          Cl
ATOM    139  LP1 DCM    20      57.427  29.676  27.293  1.00  0.00           H
ATOM    140  LP2 DCM    20      52.460  31.217  25.517  1.00  0.00           H
ATOM    141  C   DCM    21       3.938   2.294  62.193  1.00  0.00           C
ATOM    142  H1  DCM    21       4.659   2.926  62.753  1.00  0.00           H
ATOM    143  H2  DCM    21       3.580   1.533  62.919  1.00  0.00           H
ATOM    144 CL1  DCM    21       4.717   1.564  60.786  1.00  0.00          Cl
ATOM    145 CL2  DCM    21       2.569   3.331  61.633  1.00  0.00          Cl
ATOM    146  LP1 DCM    21       5.440   0.886  59.479  1.00  0.00           H
ATOM    147  LP2 DCM    21       1.327   4.272  61.125  1.00  0.00           H
ATOM    148  C   DCM    22      27.089   5.536  46.003  1.00  0.00           C
ATOM    149  H1  DCM    22      27.781   6.404  45.951  1.00  0.00           H
ATOM    150  H2  DCM    22      27.078   4.935  45.069  1.00  0.00           H
ATOM    151 CL1  DCM    22      25.551   6.314  46.168  1.00  0.00          Cl
ATOM    152 CL2  DCM    22      27.441   4.563  47.554  1.00  0.00          Cl
ATOM    153  LP1 DCM    22      24.094   7.051  46.325  1.00  0.00           H
ATOM    154  LP2 DCM    22      27.750   3.707  48.918  1.00  0.00           H
ATOM    155  C   DCM    23      30.961  37.966  25.025  1.00  0.00           C
ATOM    156  H1  DCM    23      31.368  37.277  25.795  1.00  0.00           H
ATOM    157  H2  DCM    23      30.145  37.500  24.433  1.00  0.00           H
ATOM    158 CL1  DCM    23      32.116  38.602  23.872  1.00  0.00          Cl
ATOM    159 CL2  DCM    23      30.153  39.393  25.842  1.00  0.00          Cl
ATOM    160  LP1 DCM    23      33.197  39.197  22.793  1.00  0.00           H
ATOM    161  LP2 DCM    23      29.430  40.670  26.573  1.00  0.00           H
ATOM    162  C   DCM    24      63.950  32.655   3.964  1.00  0.00           C
ATOM    163  H1  DCM    24      63.698  31.831   3.263  1.00  0.00           H
ATOM    164  H2  DCM    24      64.958  33.058   3.730  1.00  0.00           H
ATOM    165 CL1  DCM    24      64.033  31.837   5.547  1.00  0.00          Cl
ATOM    166 CL2  DCM    24      62.625  33.867   3.893  1.00  0.00          Cl
ATOM    167  LP1 DCM    24      64.109  31.085   7.003  1.00  0.00           H
ATOM    168  LP2 DCM    24      61.416  34.973   3.828  1.00  0.00           H
ATOM    169  C   DCM    25       7.023  59.518  15.533  1.00  0.00           C
ATOM    170  H1  DCM    25       6.021  59.632  15.066  1.00  0.00           H
ATOM    171  H2  DCM    25       7.189  60.242  16.359  1.00  0.00           H
ATOM    172 CL1  DCM    25       8.295  59.798  14.311  1.00  0.00          Cl
ATOM    173 CL2  DCM    25       7.247  57.910  16.217  1.00  0.00          Cl
ATOM    174  LP1 DCM    25       9.464  60.056  13.189  1.00  0.00           H
ATOM    175  LP2 DCM    25       7.455  56.413  16.853  1.00  0.00           H
ATOM    176  C   DCM    26      53.204  22.225  54.355  1.00  0.00           C
ATOM    177  H1  DCM    26      53.884  21.418  54.007  1.00  0.00           H
ATOM    178  H2  DCM    26      52.857  22.871  53.521  1.00  0.00           H
ATOM    179 CL1  DCM    26      54.122  23.240  55.401  1.00  0.00          Cl
ATOM    180 CL2  DCM    26      51.847  21.488  55.292  1.00  0.00          Cl
ATOM    181  LP1 DCM    26      54.996  24.207  56.397  1.00  0.00           H
ATOM    182  LP2 DCM    26      50.615  20.818  56.142  1.00  0.00           H
ATOM    183  C   DCM    27      29.566  45.589  33.764  1.00  0.00           C
ATOM    184  H1  DCM    27      28.479  45.497  33.973  1.00  0.00           H
ATOM    185  H2  DCM    27      30.195  44.726  34.072  1.00  0.00           H
ATOM    186 CL1  DCM    27      30.298  46.956  34.603  1.00  0.00          Cl
ATOM    187 CL2  DCM    27      29.741  45.879  32.032  1.00  0.00          Cl
ATOM    188  LP1 DCM    27      30.978  48.227  35.385  1.00  0.00           H
ATOM    189  LP2 DCM    27      29.903  46.149  30.423  1.00  0.00           H
ATOM    190  C   DCM    28      65.130  61.852  62.200  1.00  0.00           C
ATOM    191  H1  DCM    28      64.486  61.805  61.296  1.00  0.00           H
ATOM    192  H2  DCM    28      65.870  62.669  62.065  1.00  0.00           H
ATOM    193 CL1  DCM    28      65.860  60.177  62.580  1.00  0.00          Cl
ATOM    194 CL2  DCM    28      64.025  62.248  63.609  1.00  0.00          Cl
ATOM    195  LP1 DCM    28      66.502  58.705  62.914  1.00  0.00           H
ATOM    196  LP2 DCM    28      63.037  62.602  64.869  1.00  0.00           H
ATOM    197  C   DCM    29      52.680  48.156  69.221  1.00  0.00           C
ATOM    198  H1  DCM    29      53.511  48.425  69.907  1.00  0.00           H
ATOM    199  H2  DCM    29      52.094  49.046  68.906  1.00  0.00           H
ATOM    200 CL1  DCM    29      51.482  47.421  70.273  1.00  0.00          Cl
ATOM    201 CL2  DCM    29      53.243  47.120  67.920  1.00  0.00          Cl
ATOM    202  LP1 DCM    29      50.364  46.735  71.257  1.00  0.00           H
ATOM    203  LP2 DCM    29      53.769  46.152  66.705  1.00  0.00           H
ATOM    204  C   DCM    30      60.039  62.205  66.235  1.00  0.00           C
ATOM    205  H1  DCM    30      59.189  62.089  66.941  1.00  0.00           H
ATOM    206  H2  DCM    30      59.895  61.667  65.273  1.00  0.00           H
ATOM    207 CL1  DCM    30      61.562  61.831  67.056  1.00  0.00          Cl
ATOM    208 CL2  DCM    30      59.788  63.978  65.925  1.00  0.00          Cl
ATOM    209  LP1 DCM    30      62.973  61.484  67.817  1.00  0.00           H
ATOM    210  LP2 DCM    30      59.561  65.578  65.645  1.00  0.00           H
ATOM    211  C   DCM    31      59.252  40.412  59.196  1.00  0.00           C
ATOM    212  H1  DCM    31      58.395  41.037  58.866  1.00  0.00           H
ATOM    213  H2  DCM    31      60.196  40.996  59.148  1.00  0.00           H
ATOM    214 CL1  DCM    31      59.368  39.110  58.037  1.00  0.00          Cl
ATOM    215 CL2  DCM    31      58.861  39.782  60.852  1.00  0.00          Cl
ATOM    216  LP1 DCM    31      59.477  37.888  56.948  1.00  0.00           H
ATOM    217  LP2 DCM    31      58.506  39.212  62.348  1.00  0.00           H
ATOM    218  C   DCM    32      55.023  56.778  56.025  1.00  0.00           C
ATOM    219  H1  DCM    32      54.551  56.747  57.031  1.00  0.00           H
ATOM    220  H2  DCM    32      55.617  55.871  55.782  1.00  0.00           H
ATOM    221 CL1  DCM    32      56.096  58.208  55.862  1.00  0.00          Cl
ATOM    222 CL2  DCM    32      53.698  56.842  54.805  1.00  0.00          Cl
ATOM    223  LP1 DCM    32      57.076  59.514  55.713  1.00  0.00           H
ATOM    224  LP2 DCM    32      52.492  56.900  53.694  1.00  0.00           H
ATOM    225  C   DCM    33      53.366  63.328   5.625  1.00  0.00           C
ATOM    226  H1  DCM    33      52.394  63.249   5.093  1.00  0.00           H
ATOM    227  H2  DCM    33      53.361  62.675   6.524  1.00  0.00           H
ATOM    228 CL1  DCM    33      53.737  65.050   5.883  1.00  0.00          Cl
ATOM    229 CL2  DCM    33      54.493  62.823   4.300  1.00  0.00          Cl
ATOM    230  LP1 DCM    33      54.078  66.636   6.120  1.00  0.00           H
ATOM    231  LP2 DCM    33      55.513  62.366   3.100  1.00  0.00           H
ATOM    232  C   DCM    34       1.647  32.256  47.052  1.00  0.00           C
ATOM    233  H1  DCM    34       1.160  31.962  48.007  1.00  0.00           H
ATOM    234  H2  DCM    34       1.013  32.931  46.438  1.00  0.00           H
ATOM    235 CL1  DCM    34       2.101  30.900  46.052  1.00  0.00          Cl
ATOM    236 CL2  DCM    34       3.157  33.041  47.476  1.00  0.00          Cl
ATOM    237  LP1 DCM    34       2.527  29.625  45.113  1.00  0.00           H
ATOM    238  LP2 DCM    34       4.569  33.775  47.873  1.00  0.00           H
ATOM    239  C   DCM    35      45.510  33.169  17.918  1.00  0.00           C
ATOM    240  H1  DCM    35      44.544  33.294  17.383  1.00  0.00           H
ATOM    241  H2  DCM    35      45.875  32.121  17.863  1.00  0.00           H
ATOM    242 CL1  DCM    35      45.315  33.691  19.623  1.00  0.00          Cl
ATOM    243 CL2  DCM    35      46.832  34.096  17.087  1.00  0.00          Cl
ATOM    244  LP1 DCM    35      45.138  34.167  21.182  1.00  0.00           H
ATOM    245  LP2 DCM    35      48.027  34.932  16.337  1.00  0.00           H
ATOM    246  C   DCM    36      49.519  39.230  22.040  1.00  0.00           C
ATOM    247  H1  DCM    36      49.013  38.269  21.805  1.00  0.00           H
ATOM    248  H2  DCM    36      50.502  39.177  21.526  1.00  0.00           H
ATOM    249 CL1  DCM    36      49.619  39.446  23.787  1.00  0.00          Cl
ATOM    250 CL2  DCM    36      48.474  40.553  21.468  1.00  0.00          Cl
ATOM    251  LP1 DCM    36      49.713  39.647  25.412  1.00  0.00           H
ATOM    252  LP2 DCM    36      47.513  41.773  20.941  1.00  0.00           H
ATOM    253  C   DCM    37       3.290  61.482  67.370  1.00  0.00           C
ATOM    254  H1  DCM    37       3.770  61.997  66.510  1.00  0.00           H
ATOM    255  H2  DCM    37       2.427  60.904  66.977  1.00  0.00           H
ATOM    256 CL1  DCM    37       2.551  62.656  68.450  1.00  0.00          Cl
ATOM    257 CL2  DCM    37       4.460  60.402  68.175  1.00  0.00          Cl
ATOM    258  LP1 DCM    37       1.861  63.751  69.458  1.00  0.00           H
ATOM    259  LP2 DCM    37       5.536  59.410  68.915  1.00  0.00           H
ATOM    260  C   DCM    38       1.552  60.000   9.149  1.00  0.00           C
ATOM    261  H1  DCM    38       1.282  60.428  10.138  1.00  0.00           H
ATOM    262  H2  DCM    38       0.638  59.692   8.598  1.00  0.00           H
ATOM    263 CL1  DCM    38       2.758  58.655   9.411  1.00  0.00          Cl
ATOM    264 CL2  DCM    38       2.329  61.314   8.240  1.00  0.00          Cl
ATOM    265  LP1 DCM    38       3.842  57.446   9.646  1.00  0.00           H
ATOM    266  LP2 DCM    38       3.045  62.526   7.400  1.00  0.00           H
ATOM    267  C   DCM    39       8.550  37.065  14.731  1.00  0.00           C
ATOM    268  H1  DCM    39       8.852  38.112  14.516  1.00  0.00           H
ATOM    269  H2  DCM    39       7.505  36.869  14.407  1.00  0.00           H
ATOM    270 CL1  DCM    39       8.616  36.818  16.537  1.00  0.00          Cl
ATOM    271 CL2  DCM    39       9.532  36.013  13.870  1.00  0.00          Cl
ATOM    272  LP1 DCM    39       8.677  36.596  18.161  1.00  0.00           H
ATOM    273  LP2 DCM    39      10.493  34.984  13.029  1.00  0.00           H
ATOM    274  C   DCM    40      21.250  69.372  26.590  1.00  0.00           C
ATOM    275  H1  DCM    40      21.891  70.047  25.984  1.00  0.00           H
ATOM    276  H2  DCM    40      21.467  68.284  26.528  1.00  0.00           H
ATOM    277 CL1  DCM    40      19.490  69.592  26.245  1.00  0.00          Cl
ATOM    278 CL2  DCM    40      21.718  69.891  28.275  1.00  0.00          Cl
ATOM    279  LP1 DCM    40      17.893  69.792  25.931  1.00  0.00           H
ATOM    280  LP2 DCM    40      22.138  70.358  29.790  1.00  0.00           H
ATOM    281  C   DCM    41       0.985  32.653   0.517  1.00  0.00           C
ATOM    282  H1  DCM    41       1.787  31.892   0.631  1.00  0.00           H
ATOM    283  H2  DCM    41       1.427  33.671   0.493  1.00  0.00           H
ATOM    284 CL1  DCM    41      -0.257  32.524   1.815  1.00  0.00          Cl
ATOM    285 CL2  DCM    41       0.188  32.502  -1.100  1.00  0.00          Cl
ATOM    286  LP1 DCM    41      -1.388  32.407   2.997  1.00  0.00           H
ATOM    287  LP2 DCM    41      -0.533  32.366  -2.566  1.00  0.00           H
ATOM    288  C   DCM    42      43.518   6.330  50.980  1.00  0.00           C
ATOM    289  H1  DCM    42      43.629   5.509  51.720  1.00  0.00           H
ATOM    290  H2  DCM    42      44.213   7.195  50.934  1.00  0.00           H
ATOM    291 CL1  DCM    42      41.872   6.987  50.918  1.00  0.00          Cl
ATOM    292 CL2  DCM    42      43.825   5.315  49.534  1.00  0.00          Cl
ATOM    293  LP1 DCM    42      40.350   7.595  50.861  1.00  0.00           H
ATOM    294  LP2 DCM    42      44.106   4.387  48.212  1.00  0.00           H
ATOM    295  C   DCM    43      31.929   3.378  55.419  1.00  0.00           C
ATOM    296  H1  DCM    43      32.167   2.342  55.742  1.00  0.00           H
ATOM    297  H2  DCM    43      30.907   3.398  54.982  1.00  0.00           H
ATOM    298 CL1  DCM    43      33.033   3.971  54.067  1.00  0.00          Cl
ATOM    299 CL2  DCM    43      31.855   4.346  56.910  1.00  0.00          Cl
ATOM    300  LP1 DCM    43      34.015   4.498  52.864  1.00  0.00           H
ATOM    301  LP2 DCM    43      31.788   5.238  58.285  1.00  0.00           H
ATOM    302  C   DCM    44      28.021  52.039  28.051  1.00  0.00           C
ATOM    303  H1  DCM    44      27.875  53.101  28.344  1.00  0.00           H
ATOM    304  H2  DCM    44      27.940  51.290  28.867  1.00  0.00           H
ATOM    305 CL1  DCM    44      29.687  51.907  27.341  1.00  0.00          Cl
ATOM    306 CL2  DCM    44      27.005  51.713  26.607  1.00  0.00          Cl
ATOM    307  LP1 DCM    44      31.191  51.788  26.700  1.00  0.00           H
ATOM    308  LP2 DCM    44      26.077  51.414  25.288  1.00  0.00           H
ATOM    309  C   DCM    45       3.591  31.771  54.722  1.00  0.00           C
ATOM    310  H1  DCM    45       2.810  31.154  54.230  1.00  0.00           H
ATOM    311  H2  DCM    45       3.092  32.599  55.269  1.00  0.00           H
ATOM    312 CL1  DCM    45       4.838  32.357  53.653  1.00  0.00          Cl
ATOM    313 CL2  DCM    45       4.376  30.656  55.850  1.00  0.00          Cl
ATOM    314  LP1 DCM    45       6.011  32.907  52.647  1.00  0.00           H
ATOM    315  LP2 DCM    45       5.103  29.622  56.895  1.00  0.00           H
ATOM    316  C   DCM    46      30.531   5.344  38.847  1.00  0.00           C
ATOM    317  H1  DCM    46      31.641   5.334  38.884  1.00  0.00           H
ATOM    318  H2  DCM    46      30.109   4.318  38.791  1.00  0.00           H
ATOM    319 CL1  DCM    46      29.992   6.254  37.473  1.00  0.00          Cl
ATOM    320 CL2  DCM    46      29.802   6.034  40.348  1.00  0.00          Cl
ATOM    321  LP1 DCM    46      29.483   7.115  36.174  1.00  0.00           H
ATOM    322  LP2 DCM    46      29.140   6.662  41.711  1.00  0.00           H
ATOM    323  C   DCM    47      66.318  24.345  46.174  1.00  0.00           C
ATOM    324  H1  DCM    47      65.597  25.167  45.977  1.00  0.00           H
ATOM    325  H2  DCM    47      67.344  24.695  45.932  1.00  0.00           H
ATOM    326 CL1  DCM    47      65.966  22.965  44.980  1.00  0.00          Cl
ATOM    327 CL2  DCM    47      66.460  23.759  47.864  1.00  0.00          Cl
ATOM    328  LP1 DCM    47      65.655  21.747  43.926  1.00  0.00           H
ATOM    329  LP2 DCM    47      66.589  23.224  49.408  1.00  0.00           H
ATOM    330  C   DCM    48      43.308   7.025  46.535  1.00  0.00           C
ATOM    331  H1  DCM    48      43.505   7.284  47.598  1.00  0.00           H
ATOM    332  H2  DCM    48      42.988   7.917  45.955  1.00  0.00           H
ATOM    333 CL1  DCM    48      41.993   5.871  46.666  1.00  0.00          Cl
ATOM    334 CL2  DCM    48      44.775   6.220  45.853  1.00  0.00          Cl
ATOM    335  LP1 DCM    48      40.763   4.793  46.788  1.00  0.00           H
ATOM    336  LP2 DCM    48      46.106   5.489  45.234  1.00  0.00           H
ATOM    337  C   DCM    49      24.873   2.814  64.811  1.00  0.00           C
ATOM    338  H1  DCM    49      23.887   2.856  65.321  1.00  0.00           H
ATOM    339  H2  DCM    49      25.139   1.740  64.717  1.00  0.00           H
ATOM    340 CL1  DCM    49      26.194   3.781  65.449  1.00  0.00          Cl
ATOM    341 CL2  DCM    49      24.589   3.320  63.068  1.00  0.00          Cl
ATOM    342  LP1 DCM    49      27.427   4.683  66.045  1.00  0.00           H
ATOM    343  LP2 DCM    49      24.336   3.772  61.512  1.00  0.00           H
ATOM    344  C   DCM    50      32.601  40.762  27.712  1.00  0.00           C
ATOM    345  H1  DCM    50      31.917  39.909  27.907  1.00  0.00           H
ATOM    346  H2  DCM    50      32.009  41.690  27.563  1.00  0.00           H
ATOM    347 CL1  DCM    50      33.602  40.441  26.146  1.00  0.00          Cl
ATOM    348 CL2  DCM    50      33.791  40.978  29.047  1.00  0.00          Cl
ATOM    349  LP1 DCM    50      34.471  40.162  24.784  1.00  0.00           H
ATOM    350  LP2 DCM    50      34.874  41.175  30.263  1.00  0.00           H
ATOM    351  C   DCM    51      35.865  11.467   5.286  1.00  0.00           C
ATOM    352  H1  DCM    51      36.617  11.054   5.990  1.00  0.00           H
ATOM    353  H2  DCM    51      36.309  11.803   4.324  1.00  0.00           H
ATOM    354 CL1  DCM    51      35.044  12.772   6.099  1.00  0.00          Cl
ATOM    355 CL2  DCM    51      34.666  10.237   4.928  1.00  0.00          Cl
ATOM    356  LP1 DCM    51      34.272  14.000   6.864  1.00  0.00           H
ATOM    357  LP2 DCM    51      33.545   9.087   4.593  1.00  0.00           H
ATOM    358  C   DCM    52      61.378  56.020  11.055  1.00  0.00           C
ATOM    359  H1  DCM    52      61.848  56.225  12.040  1.00  0.00           H
ATOM    360  H2  DCM    52      60.273  55.983  11.165  1.00  0.00           H
ATOM    361 CL1  DCM    52      61.902  54.498  10.315  1.00  0.00          Cl
ATOM    362 CL2  DCM    52      61.820  57.370  10.022  1.00  0.00          Cl
ATOM    363  LP1 DCM    52      62.388  53.088   9.631  1.00  0.00           H
ATOM    364  LP2 DCM    52      62.234  58.630   9.057  1.00  0.00           H
ATOM    365  C   DCM    53      60.115  46.396  20.917  1.00  0.00           C
ATOM    366  H1  DCM    53      59.031  46.174  21.013  1.00  0.00           H
ATOM    367  H2  DCM    53      60.162  47.476  21.176  1.00  0.00           H
ATOM    368 CL1  DCM    53      60.747  46.009  19.207  1.00  0.00          Cl
ATOM    369 CL2  DCM    53      61.106  45.474  22.085  1.00  0.00          Cl
ATOM    370  LP1 DCM    53      61.302  45.669  17.702  1.00  0.00           H
ATOM    371  LP2 DCM    53      62.015  44.628  23.156  1.00  0.00           H
ATOM    372  C   DCM    54      49.668  36.640  65.784  1.00  0.00           C
ATOM    373  H1  DCM    54      49.957  37.299  66.630  1.00  0.00           H
ATOM    374  H2  DCM    54      49.322  35.609  66.016  1.00  0.00           H
ATOM    375 CL1  DCM    54      51.171  36.665  64.932  1.00  0.00          Cl
ATOM    376 CL2  DCM    54      48.452  37.408  64.700  1.00  0.00          Cl
ATOM    377  LP1 DCM    54      52.598  36.689  64.123  1.00  0.00           H
ATOM    378  LP2 DCM    54      47.345  38.108  63.713  1.00  0.00           H
ATOM    379  C   DCM    55      24.469  46.294   5.073  1.00  0.00           C
ATOM    380  H1  DCM    55      23.490  46.647   5.464  1.00  0.00           H
ATOM    381  H2  DCM    55      25.206  47.063   4.759  1.00  0.00           H
ATOM    382 CL1  DCM    55      24.128  45.218   3.743  1.00  0.00          Cl
ATOM    383 CL2  DCM    55      25.004  45.287   6.435  1.00  0.00          Cl
ATOM    384  LP1 DCM    55      23.807  44.206   2.492  1.00  0.00           H
ATOM    385  LP2 DCM    55      25.499  44.358   7.693  1.00  0.00           H
ATOM    386  C   DCM    56      47.230  47.806  12.754  1.00  0.00           C
ATOM    387  H1  DCM    56      46.799  46.783  12.709  1.00  0.00           H
ATOM    388  H2  DCM    56      48.241  47.620  13.176  1.00  0.00           H
ATOM    389 CL1  DCM    56      46.197  48.966  13.640  1.00  0.00          Cl
ATOM    390 CL2  DCM    56      47.277  48.143  10.971  1.00  0.00          Cl
ATOM    391  LP1 DCM    56      45.250  50.029  14.453  1.00  0.00           H
ATOM    392  LP2 DCM    56      47.320  48.446   9.359  1.00  0.00           H
ATOM    393  C   DCM    57      29.880   4.488  22.369  1.00  0.00           C
ATOM    394  H1  DCM    57      29.281   5.040  23.125  1.00  0.00           H
ATOM    395  H2  DCM    57      30.946   4.748  22.544  1.00  0.00           H
ATOM    396 CL1  DCM    57      29.486   4.917  20.675  1.00  0.00          Cl
ATOM    397 CL2  DCM    57      29.664   2.730  22.716  1.00  0.00          Cl
ATOM    398  LP1 DCM    57      29.126   5.310  19.124  1.00  0.00           H
ATOM    399  LP2 DCM    57      29.469   1.132  23.032  1.00  0.00           H
ATOM    400  C   DCM    58      46.121  36.041  45.198  1.00  0.00           C
ATOM    401  H1  DCM    58      45.733  36.763  45.949  1.00  0.00           H
ATOM    402  H2  DCM    58      45.471  36.112  44.300  1.00  0.00           H
ATOM    403 CL1  DCM    58      45.958  34.341  45.820  1.00  0.00          Cl
ATOM    404 CL2  DCM    58      47.784  36.424  44.999  1.00  0.00          Cl
ATOM    405  LP1 DCM    58      45.812  32.806  46.380  1.00  0.00           H
ATOM    406  LP2 DCM    58      49.372  36.789  44.810  1.00  0.00           H
ATOM    407  C   DCM    59       6.545  24.340  63.594  1.00  0.00           C
ATOM    408  H1  DCM    59       6.366  24.082  62.529  1.00  0.00           H
ATOM    409  H2  DCM    59       5.823  23.738  64.187  1.00  0.00           H
ATOM    410 CL1  DCM    59       6.279  26.140  63.792  1.00  0.00          Cl
ATOM    411 CL2  DCM    59       8.174  23.873  64.109  1.00  0.00          Cl
ATOM    412  LP1 DCM    59       6.041  27.753  63.969  1.00  0.00           H
ATOM    413  LP2 DCM    59       9.682  23.441  64.585  1.00  0.00           H
ATOM    414  C   DCM    60      36.182  31.019  40.546  1.00  0.00           C
ATOM    415  H1  DCM    60      37.241  30.689  40.613  1.00  0.00           H
ATOM    416  H2  DCM    60      35.666  31.359  41.470  1.00  0.00           H
ATOM    417 CL1  DCM    60      35.238  29.574  40.078  1.00  0.00          Cl
ATOM    418 CL2  DCM    60      35.994  32.329  39.391  1.00  0.00          Cl
ATOM    419  LP1 DCM    60      34.371  28.250  39.649  1.00  0.00           H
ATOM    420  LP2 DCM    60      35.819  33.551  38.312  1.00  0.00           H
ATOM    421  C   DCM    61      31.345  16.979  52.170  1.00  0.00           C
ATOM    422  H1  DCM    61      30.730  16.524  51.364  1.00  0.00           H
ATOM    423  H2  DCM    61      31.530  18.074  52.119  1.00  0.00           H
ATOM    424 CL1  DCM    61      32.947  16.283  52.022  1.00  0.00          Cl
ATOM    425 CL2  DCM    61      30.828  16.631  53.797  1.00  0.00          Cl
ATOM    426  LP1 DCM    61      34.446  15.632  51.884  1.00  0.00           H
ATOM    427  LP2 DCM    61      30.341  16.304  55.329  1.00  0.00           H
ATOM    428  C   DCM    62       2.741  57.133  54.781  1.00  0.00           C
ATOM    429  H1  DCM    62       2.998  56.194  55.317  1.00  0.00           H
ATOM    430  H2  DCM    62       2.119  57.748  55.465  1.00  0.00           H
ATOM    431 CL1  DCM    62       1.920  56.594  53.333  1.00  0.00          Cl
ATOM    432 CL2  DCM    62       4.157  58.022  54.162  1.00  0.00          Cl
ATOM    433  LP1 DCM    62       1.151  56.089  51.976  1.00  0.00           H
ATOM    434  LP2 DCM    62       5.458  58.841  53.592  1.00  0.00           H
ATOM    435  C   DCM    63      63.355  20.679  10.574  1.00  0.00           C
ATOM    436  H1  DCM    63      62.250  20.568  10.523  1.00  0.00           H
ATOM    437  H2  DCM    63      63.673  20.584  11.634  1.00  0.00           H
ATOM    438 CL1  DCM    63      63.662  22.288   9.873  1.00  0.00          Cl
ATOM    439 CL2  DCM    63      64.110  19.382   9.528  1.00  0.00          Cl
ATOM    440  LP1 DCM    63      63.945  23.769   9.228  1.00  0.00           H
ATOM    441  LP2 DCM    63      64.787  18.220   8.590  1.00  0.00           H
ATOM    442  C   DCM    64       2.648  61.875  57.072  1.00  0.00           C
ATOM    443  H1  DCM    64       3.185  61.976  56.104  1.00  0.00           H
ATOM    444  H2  DCM    64       1.646  61.414  56.940  1.00  0.00           H
ATOM    445 CL1  DCM    64       2.687  63.450  57.923  1.00  0.00          Cl
ATOM    446 CL2  DCM    64       3.573  60.674  57.914  1.00  0.00          Cl
ATOM    447  LP1 DCM    64       2.724  64.893  58.703  1.00  0.00           H
ATOM    448  LP2 DCM    64       4.448  59.538  58.710  1.00  0.00           H
ATOM    449  C   DCM    65       2.503  48.300  58.429  1.00  0.00           C
ATOM    450  H1  DCM    65       3.252  48.701  57.713  1.00  0.00           H
ATOM    451  H2  DCM    65       1.711  47.657  57.991  1.00  0.00           H
ATOM    452 CL1  DCM    65       1.720  49.664  59.371  1.00  0.00          Cl
ATOM    453 CL2  DCM    65       3.460  47.299  59.539  1.00  0.00          Cl
ATOM    454  LP1 DCM    65       1.019  50.884  60.214  1.00  0.00           H
ATOM    455  LP2 DCM    65       4.345  46.373  60.564  1.00  0.00           H
ATOM    456  C   DCM    66      19.005   6.164  55.927  1.00  0.00           C
ATOM    457  H1  DCM    66      18.223   6.941  55.789  1.00  0.00           H
ATOM    458  H2  DCM    66      18.742   5.237  55.375  1.00  0.00           H
ATOM    459 CL1  DCM    66      19.151   5.799  57.781  1.00  0.00          Cl
ATOM    460 CL2  DCM    66      20.475   6.890  55.266  1.00  0.00          Cl
ATOM    461  LP1 DCM    66      19.277   5.483  59.386  1.00  0.00           H
ATOM    462  LP2 DCM    66      21.839   7.563  54.654  1.00  0.00           H
ATOM    463  C   DCM    67      56.148  66.780  62.702  1.00  0.00           C
ATOM    464  H1  DCM    67      56.789  67.682  62.597  1.00  0.00           H
ATOM    465  H2  DCM    67      56.735  65.898  63.036  1.00  0.00           H
ATOM    466 CL1  DCM    67      55.425  66.130  61.268  1.00  0.00          Cl
ATOM    467 CL2  DCM    67      54.858  67.075  63.967  1.00  0.00          Cl
ATOM    468  LP1 DCM    67      54.740  65.514  59.911  1.00  0.00           H
ATOM    469  LP2 DCM    67      53.703  67.340  65.101  1.00  0.00           H
ATOM    470  C   DCM    68      57.323   0.542  22.467  1.00  0.00           C
ATOM    471  H1  DCM    68      57.929   0.765  21.564  1.00  0.00           H
ATOM    472  H2  DCM    68      56.724   1.436  22.746  1.00  0.00           H
ATOM    473 CL1  DCM    68      58.487   0.214  23.766  1.00  0.00          Cl
ATOM    474 CL2  DCM    68      56.136  -0.797  22.316  1.00  0.00          Cl
ATOM    475  LP1 DCM    68      59.564  -0.090  24.965  1.00  0.00           H
ATOM    476  LP2 DCM    68      55.052  -2.021  22.178  1.00  0.00           H
ATOM    477  C   DCM    69      10.233  63.792  14.490  1.00  0.00           C
ATOM    478  H1  DCM    69      11.144  64.252  14.049  1.00  0.00           H
ATOM    479  H2  DCM    69      10.480  62.935  15.154  1.00  0.00           H
ATOM    480 CL1  DCM    69       9.359  63.246  13.029  1.00  0.00          Cl
ATOM    481 CL2  DCM    69       9.220  65.017  15.405  1.00  0.00          Cl
ATOM    482  LP1 DCM    69       8.557  62.745  11.689  1.00  0.00           H
ATOM    483  LP2 DCM    69       8.314  66.113  16.222  1.00  0.00           H
ATOM    484  C   DCM    70      41.515  50.769  21.957  1.00  0.00           C
ATOM    485  H1  DCM    70      41.460  51.404  21.048  1.00  0.00           H
ATOM    486  H2  DCM    70      41.277  49.695  21.799  1.00  0.00           H
ATOM    487 CL1  DCM    70      40.126  51.347  22.953  1.00  0.00          Cl
ATOM    488 CL2  DCM    70      42.922  50.910  22.876  1.00  0.00          Cl
ATOM    489  LP1 DCM    70      38.863  51.872  23.858  1.00  0.00           H
ATOM    490  LP2 DCM    70      44.290  51.048  23.769  1.00  0.00           H
ATOM    491  C   DCM    71      66.238  12.029  61.475  1.00  0.00           C
ATOM    492  H1  DCM    71      67.116  11.920  62.147  1.00  0.00           H
ATOM    493  H2  DCM    71      66.206  11.255  60.678  1.00  0.00           H
ATOM    494 CL1  DCM    71      66.100  13.605  60.669  1.00  0.00          Cl
ATOM    495 CL2  DCM    71      64.743  11.736  62.426  1.00  0.00          Cl
ATOM    496  LP1 DCM    71      65.971  15.060  59.924  1.00  0.00           H
ATOM    497  LP2 DCM    71      63.378  11.470  63.294  1.00  0.00           H
ATOM    498  C   DCM    72      37.732  13.922  56.600  1.00  0.00           C
ATOM    499  H1  DCM    72      38.664  14.218  57.127  1.00  0.00           H
ATOM    500  H2  DCM    72      37.991  13.168  55.826  1.00  0.00           H
ATOM    501 CL1  DCM    72      37.030  15.345  55.698  1.00  0.00          Cl
ATOM    502 CL2  DCM    72      36.554  13.359  57.818  1.00  0.00          Cl
ATOM    503  LP1 DCM    72      36.399  16.624  54.888  1.00  0.00           H
ATOM    504  LP2 DCM    72      35.472  12.842  58.936  1.00  0.00           H
ATOM    505  C   DCM    73      58.095  52.752  29.863  1.00  0.00           C
ATOM    506  H1  DCM    73      58.757  52.350  30.659  1.00  0.00           H
ATOM    507  H2  DCM    73      57.196  53.203  30.336  1.00  0.00           H
ATOM    508 CL1  DCM    73      57.753  51.522  28.646  1.00  0.00          Cl
ATOM    509 CL2  DCM    73      58.925  54.109  29.058  1.00  0.00          Cl
ATOM    510  LP1 DCM    73      57.434  50.379  27.515  1.00  0.00           H
ATOM    511  LP2 DCM    73      59.689  55.357  28.318  1.00  0.00           H
ATOM    512  C   DCM    74      61.069  19.030  61.778  1.00  0.00           C
ATOM    513  H1  DCM    74      60.818  19.946  61.202  1.00  0.00           H
ATOM    514  H2  DCM    74      61.760  18.336  61.254  1.00  0.00           H
ATOM    515 CL1  DCM    74      59.566  18.149  62.043  1.00  0.00          Cl
ATOM    516 CL2  DCM    74      61.767  19.581  63.299  1.00  0.00          Cl
ATOM    517  LP1 DCM    74      58.167  17.329  62.289  1.00  0.00           H
ATOM    518  LP2 DCM    74      62.416  20.093  64.715  1.00  0.00           H
ATOM    519  C   DCM    75       5.805  18.835  10.005  1.00  0.00           C
ATOM    520  H1  DCM    75       5.271  18.344  10.847  1.00  0.00           H
ATOM    521  H2  DCM    75       6.860  18.487  10.013  1.00  0.00           H
ATOM    522 CL1  DCM    75       5.885  20.649  10.218  1.00  0.00          Cl
ATOM    523 CL2  DCM    75       4.943  18.542   8.471  1.00  0.00          Cl
ATOM    524  LP1 DCM    75       5.956  22.277  10.410  1.00  0.00           H
ATOM    525  LP2 DCM    75       4.151  18.273   7.061  1.00  0.00           H
ATOM    526  C   DCM    76      44.795  36.835  23.162  1.00  0.00           C
ATOM    527  H1  DCM    76      45.016  36.032  22.426  1.00  0.00           H
ATOM    528  H2  DCM    76      43.763  36.751  23.565  1.00  0.00           H
ATOM    529 CL1  DCM    76      45.123  38.448  22.402  1.00  0.00          Cl
ATOM    530 CL2  DCM    76      46.003  36.681  24.508  1.00  0.00          Cl
ATOM    531  LP1 DCM    76      45.420  39.907  21.716  1.00  0.00           H
ATOM    532  LP2 DCM    76      47.095  36.541  25.723  1.00  0.00           H
ATOM    533  C   DCM    77      67.454  35.269  57.231  1.00  0.00           C
ATOM    534  H1  DCM    77      68.536  35.036  57.318  1.00  0.00           H
ATOM    535  H2  DCM    77      66.880  34.323  57.333  1.00  0.00           H
ATOM    536 CL1  DCM    77      67.136  35.916  55.578  1.00  0.00          Cl
ATOM    537 CL2  DCM    77      66.764  36.431  58.426  1.00  0.00          Cl
ATOM    538  LP1 DCM    77      66.847  36.503  54.074  1.00  0.00           H
ATOM    539  LP2 DCM    77      66.137  37.487  59.513  1.00  0.00           H
ATOM    540  C   DCM    78      68.617  44.890  21.444  1.00  0.00           C
ATOM    541  H1  DCM    78      69.492  45.259  20.867  1.00  0.00           H
ATOM    542  H2  DCM    78      68.469  45.319  22.458  1.00  0.00           H
ATOM    543 CL1  DCM    78      68.926  43.216  22.005  1.00  0.00          Cl
ATOM    544 CL2  DCM    78      67.123  45.016  20.489  1.00  0.00          Cl
ATOM    545  LP1 DCM    78      69.209  41.684  22.519  1.00  0.00           H
ATOM    546  LP2 DCM    78      65.744  45.132  19.608  1.00  0.00           H
ATOM    547  C   DCM    79      49.348  65.698   7.733  1.00  0.00           C
ATOM    548  H1  DCM    79      48.450  66.347   7.643  1.00  0.00           H
ATOM    549  H2  DCM    79      49.410  64.987   8.585  1.00  0.00           H
ATOM    550 CL1  DCM    79      50.815  66.666   7.814  1.00  0.00          Cl
ATOM    551 CL2  DCM    79      49.429  64.737   6.231  1.00  0.00          Cl
ATOM    552  LP1 DCM    79      52.182  67.569   7.890  1.00  0.00           H
ATOM    553  LP2 DCM    79      49.504  63.853   4.852  1.00  0.00           H
ATOM    554  C   DCM    80      68.340  59.097   6.058  1.00  0.00           C
ATOM    555  H1  DCM    80      68.507  58.307   6.822  1.00  0.00           H
ATOM    556  H2  DCM    80      68.015  60.034   6.559  1.00  0.00           H
ATOM    557 CL1  DCM    80      67.077  58.582   5.004  1.00  0.00          Cl
ATOM    558 CL2  DCM    80      69.872  59.316   5.290  1.00  0.00          Cl
ATOM    559  LP1 DCM    80      65.875  58.091   4.001  1.00  0.00           H
ATOM    560  LP2 DCM    80      71.326  59.525   4.560  1.00  0.00           H
ATOM    561  C   DCM    81      14.589   7.905  54.953  1.00  0.00           C
ATOM    562  H1  DCM    81      14.902   8.967  54.858  1.00  0.00           H
ATOM    563  H2  DCM    81      15.449   7.316  55.338  1.00  0.00           H
ATOM    564 CL1  DCM    81      14.005   7.348  53.367  1.00  0.00          Cl
ATOM    565 CL2  DCM    81      13.299   7.897  56.167  1.00  0.00          Cl
ATOM    566  LP1 DCM    81      13.467   6.835  51.905  1.00  0.00           H
ATOM    567  LP2 DCM    81      12.105   7.889  57.291  1.00  0.00           H
ATOM    568  C   DCM    82      14.102   6.380  60.409  1.00  0.00           C
ATOM    569  H1  DCM    82      14.469   5.649  61.160  1.00  0.00           H
ATOM    570  H2  DCM    82      14.025   6.037  59.355  1.00  0.00           H
ATOM    571 CL1  DCM    82      15.180   7.735  60.776  1.00  0.00          Cl
ATOM    572 CL2  DCM    82      12.366   6.845  60.879  1.00  0.00          Cl
ATOM    573  LP1 DCM    82      16.180   8.990  61.117  1.00  0.00           H
ATOM    574  LP2 DCM    82      10.834   7.255  61.295  1.00  0.00           H
ATOM    575  C   DCM    83      15.194  30.613  63.037  1.00  0.00           C
ATOM    576  H1  DCM    83      14.547  29.851  62.552  1.00  0.00           H
ATOM    577  H2  DCM    83      14.650  31.296  63.724  1.00  0.00           H
ATOM    578 CL1  DCM    83      15.948  31.679  61.868  1.00  0.00          Cl
ATOM    579 CL2  DCM    83      16.529  29.903  64.086  1.00  0.00          Cl
ATOM    580  LP1 DCM    83      16.653  32.677  60.774  1.00  0.00           H
ATOM    581  LP2 DCM    83      17.718  29.271  65.021  1.00  0.00           H
ATOM    582  C   DCM    84      20.567  13.959   1.651  1.00  0.00           C
ATOM    583  H1  DCM    84      20.950  15.000   1.714  1.00  0.00           H
ATOM    584  H2  DCM    84      21.019  13.248   2.375  1.00  0.00           H
ATOM    585 CL1  DCM    84      20.872  13.401  -0.081  1.00  0.00          Cl
ATOM    586 CL2  DCM    84      18.808  14.066   1.923  1.00  0.00          Cl
ATOM    587  LP1 DCM    84      21.142  12.906  -1.620  1.00  0.00           H
ATOM    588  LP2 DCM    84      17.190  14.164   2.173  1.00  0.00           H
ATOM    589  C   DCM    85      11.296  61.679  26.463  1.00  0.00           C
ATOM    590  H1  DCM    85      11.127  61.654  27.561  1.00  0.00           H
ATOM    591  H2  DCM    85      10.324  61.659  25.926  1.00  0.00           H
ATOM    592 CL1  DCM    85      12.265  60.295  25.885  1.00  0.00          Cl
ATOM    593 CL2  DCM    85      12.153  63.213  26.008  1.00  0.00          Cl
ATOM    594  LP1 DCM    85      13.155  59.024  25.354  1.00  0.00           H
ATOM    595  LP2 DCM    85      12.926  64.599  25.596  1.00  0.00           H
ATOM    596  C   DCM    86      20.970  36.863  44.335  1.00  0.00           C
ATOM    597  H1  DCM    86      21.428  37.000  45.338  1.00  0.00           H
ATOM    598  H2  DCM    86      19.879  36.712  44.476  1.00  0.00           H
ATOM    599 CL1  DCM    86      21.508  35.440  43.354  1.00  0.00          Cl
ATOM    600 CL2  DCM    86      21.240  38.371  43.327  1.00  0.00          Cl
ATOM    601  LP1 DCM    86      21.996  34.151  42.466  1.00  0.00           H
ATOM    602  LP2 DCM    86      21.482  39.719  42.426  1.00  0.00           H
ATOM    603  C   DCM    87      29.623  46.052  14.633  1.00  0.00           C
ATOM    604  H1  DCM    87      30.177  46.306  13.704  1.00  0.00           H
ATOM    605  H2  DCM    87      30.362  45.903  15.448  1.00  0.00           H
ATOM    606 CL1  DCM    87      28.649  44.599  14.319  1.00  0.00          Cl
ATOM    607 CL2  DCM    87      28.555  47.446  14.954  1.00  0.00          Cl
ATOM    608  LP1 DCM    87      27.750  43.258  14.030  1.00  0.00           H
ATOM    609  LP2 DCM    87      27.574  48.726  15.249  1.00  0.00           H
ATOM    610  C   DCM    88       9.261  11.343  48.024  1.00  0.00           C
ATOM    611  H1  DCM    88       8.566  11.640  47.209  1.00  0.00           H
ATOM    612  H2  DCM    88       8.694  10.872  48.855  1.00  0.00           H
ATOM    613 CL1  DCM    88      10.000  12.841  48.645  1.00  0.00          Cl
ATOM    614 CL2  DCM    88      10.445  10.160  47.463  1.00  0.00          Cl
ATOM    615  LP1 DCM    88      10.681  14.219  49.217  1.00  0.00           H
ATOM    616  LP2 DCM    88      11.545   9.061  46.941  1.00  0.00           H
ATOM    617  C   DCM    89      58.907  23.807  16.185  1.00  0.00           C
ATOM    618  H1  DCM    89      59.299  23.496  15.193  1.00  0.00           H
ATOM    619  H2  DCM    89      58.730  24.880  16.413  1.00  0.00           H
ATOM    620 CL1  DCM    89      59.966  23.209  17.440  1.00  0.00          Cl
ATOM    621 CL2  DCM    89      57.240  23.105  16.375  1.00  0.00          Cl
ATOM    622  LP1 DCM    89      60.960  22.649  18.619  1.00  0.00           H
ATOM    623  LP2 DCM    89      55.736  22.472  16.547  1.00  0.00           H
ATOM    624  C   DCM    90      14.999   4.894  41.930  1.00  0.00           C
ATOM    625  H1  DCM    90      14.997   5.985  41.719  1.00  0.00           H
ATOM    626  H2  DCM    90      15.120   4.349  40.969  1.00  0.00           H
ATOM    627 CL1  DCM    90      13.528   4.259  42.705  1.00  0.00          Cl
ATOM    628 CL2  DCM    90      16.447   4.456  42.952  1.00  0.00          Cl
ATOM    629  LP1 DCM    90      12.172   3.673  43.419  1.00  0.00           H
ATOM    630  LP2 DCM    90      17.748   4.063  43.871  1.00  0.00           H
ATOM    631  C   DCM    91      32.836  23.508  11.512  1.00  0.00           C
ATOM    632  H1  DCM    91      32.793  24.539  11.923  1.00  0.00           H
ATOM    633  H2  DCM    91      32.732  23.457  10.407  1.00  0.00           H
ATOM    634 CL1  DCM    91      31.596  22.403  12.207  1.00  0.00          Cl
ATOM    635 CL2  DCM    91      34.477  22.861  11.819  1.00  0.00          Cl
ATOM    636  LP1 DCM    91      30.467  21.396  12.840  1.00  0.00           H
ATOM    637  LP2 DCM    91      35.981  22.269  12.100  1.00  0.00           H
ATOM    638  C   DCM    92      60.587  23.710  61.532  1.00  0.00           C
ATOM    639  H1  DCM    92      60.194  24.330  62.366  1.00  0.00           H
ATOM    640  H2  DCM    92      60.432  22.611  61.571  1.00  0.00           H
ATOM    641 CL1  DCM    92      62.362  23.812  61.543  1.00  0.00          Cl
ATOM    642 CL2  DCM    92      59.978  24.348  59.989  1.00  0.00          Cl
ATOM    643  LP1 DCM    92      63.999  23.906  61.552  1.00  0.00           H
ATOM    644  LP2 DCM    92      59.415  24.936  58.565  1.00  0.00           H
ATOM    645  C   DCM    93      11.746  46.287  19.329  1.00  0.00           C
ATOM    646  H1  DCM    93      10.881  45.641  19.592  1.00  0.00           H
ATOM    647  H2  DCM    93      11.883  46.390  18.231  1.00  0.00           H
ATOM    648 CL1  DCM    93      13.239  45.638  20.111  1.00  0.00          Cl
ATOM    649 CL2  DCM    93      11.388  47.938  19.863  1.00  0.00          Cl
ATOM    650  LP1 DCM    93      14.595  45.049  20.821  1.00  0.00           H
ATOM    651  LP2 DCM    93      11.057  49.466  20.357  1.00  0.00           H
ATOM    652  C   DCM    94      22.204   9.302  28.620  1.00  0.00           C
ATOM    653  H1  DCM    94      22.304   9.991  29.486  1.00  0.00           H
ATOM    654  H2  DCM    94      23.036   9.500  27.911  1.00  0.00           H
ATOM    655 CL1  DCM    94      20.583   9.494  27.806  1.00  0.00          Cl
ATOM    656 CL2  DCM    94      22.278   7.713  29.342  1.00  0.00          Cl
ATOM    657  LP1 DCM    94      19.125   9.667  27.075  1.00  0.00           H
ATOM    658  LP2 DCM    94      22.348   6.221  30.020  1.00  0.00           H
ATOM    659  C   DCM    95      48.943   2.739  49.043  1.00  0.00           C
ATOM    660  H1  DCM    95      48.865   3.834  49.212  1.00  0.00           H
ATOM    661  H2  DCM    95      48.197   2.525  48.249  1.00  0.00           H
ATOM    662 CL1  DCM    95      48.691   1.763  50.603  1.00  0.00          Cl
ATOM    663 CL2  DCM    95      50.642   2.493  48.658  1.00  0.00          Cl
ATOM    664  LP1 DCM    95      48.468   0.902  51.981  1.00  0.00           H
ATOM    665  LP2 DCM    95      52.225   2.263  48.300  1.00  0.00           H
ATOM    666  C   DCM    96      35.535  18.742  49.358  1.00  0.00           C
ATOM    667  H1  DCM    96      34.723  19.105  50.025  1.00  0.00           H
ATOM    668  H2  DCM    96      36.556  18.901  49.765  1.00  0.00           H
ATOM    669 CL1  DCM    96      35.281  19.700  47.942  1.00  0.00          Cl
ATOM    670 CL2  DCM    96      35.352  17.024  48.887  1.00  0.00          Cl
ATOM    671  LP1 DCM    96      35.039  20.609  46.599  1.00  0.00           H
ATOM    672  LP2 DCM    96      35.185  15.451  48.455  1.00  0.00           H
ATOM    673  C   DCM    97      25.488  23.509  58.484  1.00  0.00           C
ATOM    674  H1  DCM    97      24.606  23.542  57.810  1.00  0.00           H
ATOM    675  H2  DCM    97      25.949  24.494  58.708  1.00  0.00           H
ATOM    676 CL1  DCM    97      26.783  22.538  57.706  1.00  0.00          Cl
ATOM    677 CL2  DCM    97      24.911  22.592  59.912  1.00  0.00          Cl
ATOM    678  LP1 DCM    97      27.966  21.652  56.996  1.00  0.00           H
ATOM    679  LP2 DCM    97      24.382  21.753  61.218  1.00  0.00           H
ATOM    680  C   DCM    98      18.480  18.854   4.024  1.00  0.00           C
ATOM    681  H1  DCM    98      18.257  19.356   4.990  1.00  0.00           H
ATOM    682  H2  DCM    98      17.510  18.557   3.571  1.00  0.00           H
ATOM    683 CL1  DCM    98      19.558  17.486   4.335  1.00  0.00          Cl
ATOM    684 CL2  DCM    98      19.414  19.876   2.888  1.00  0.00          Cl
ATOM    685  LP1 DCM    98      20.557  16.218   4.622  1.00  0.00           H
ATOM    686  LP2 DCM    98      20.269  20.811   1.847  1.00  0.00           H
ATOM    687  C   DCM    99      46.596  54.161  63.809  1.00  0.00           C
ATOM    688  H1  DCM    99      46.513  55.152  64.305  1.00  0.00           H
ATOM    689  H2  DCM    99      47.080  54.096  62.811  1.00  0.00           H
ATOM    690 CL1  DCM    99      44.846  53.537  63.585  1.00  0.00          Cl
ATOM    691 CL2  DCM    99      47.551  53.130  64.925  1.00  0.00          Cl
ATOM    692  LP1 DCM    99      43.312  52.990  63.389  1.00  0.00           H
ATOM    693  LP2 DCM    99      48.424  52.188  65.945  1.00  0.00           H
ATOM    694  C   DCM   100      68.804  14.809  31.970  1.00  0.00           C
ATOM    695  H1  DCM   100      68.403  15.844  31.911  1.00  0.00           H
ATOM    696  H2  DCM   100      68.518  14.292  32.911  1.00  0.00           H
ATOM    697 CL1  DCM   100      70.570  14.949  32.074  1.00  0.00          Cl
ATOM    698 CL2  DCM   100      68.337  13.907  30.491  1.00  0.00          Cl
ATOM    699  LP1 DCM   100      72.202  15.078  32.169  1.00  0.00           H
ATOM    700  LP2 DCM   100      67.910  13.082  29.140  1.00  0.00           H
ATOM    701  C   DCM   101      61.449   9.387  21.319  1.00  0.00           C
ATOM    702  H1  DCM   101      62.109  10.218  20.992  1.00  0.00           H
ATOM    703  H2  DCM   101      61.222   8.701  20.474  1.00  0.00           H
ATOM    704 CL1  DCM   101      59.866  10.038  22.013  1.00  0.00          Cl
ATOM    705 CL2  DCM   101      62.288   8.342  22.516  1.00  0.00          Cl
ATOM    706  LP1 DCM   101      58.460  10.616  22.630  1.00  0.00           H
ATOM    707  LP2 DCM   101      63.053   7.389  23.608  1.00  0.00           H
ATOM    708  C   DCM   102      26.798   9.832  29.331  1.00  0.00           C
ATOM    709  H1  DCM   102      26.154  10.294  28.553  1.00  0.00           H
ATOM    710  H2  DCM   102      27.696  10.484  29.380  1.00  0.00           H
ATOM    711 CL1  DCM   102      27.455   8.301  28.671  1.00  0.00          Cl
ATOM    712 CL2  DCM   102      25.966   9.538  30.916  1.00  0.00          Cl
ATOM    713  LP1 DCM   102      28.056   6.900  28.066  1.00  0.00           H
ATOM    714  LP2 DCM   102      25.213   9.272  32.348  1.00  0.00           H
ATOM    715  C   DCM   103      12.891  17.685   5.580  1.00  0.00           C
ATOM    716  H1  DCM   103      12.323  18.083   4.712  1.00  0.00           H
ATOM    717  H2  DCM   103      12.428  16.736   5.923  1.00  0.00           H
ATOM    718 CL1  DCM   103      12.905  18.862   6.984  1.00  0.00          Cl
ATOM    719 CL2  DCM   103      14.594  17.385   5.079  1.00  0.00          Cl
ATOM    720  LP1 DCM   103      12.917  19.916   8.240  1.00  0.00           H
ATOM    721  LP2 DCM   103      16.145  17.112   4.622  1.00  0.00           H
ATOM    722  C   DCM   104       6.127  36.221  41.177  1.00  0.00           C
ATOM    723  H1  DCM   104       6.969  35.589  41.531  1.00  0.00           H
ATOM    724  H2  DCM   104       6.435  36.979  40.425  1.00  0.00           H
ATOM    725 CL1  DCM   104       5.470  37.072  42.618  1.00  0.00          Cl
ATOM    726 CL2  DCM   104       4.913  35.289  40.479  1.00  0.00          Cl
ATOM    727  LP1 DCM   104       4.871  37.849  43.932  1.00  0.00           H
ATOM    728  LP2 DCM   104       3.730  34.381  39.798  1.00  0.00           H
ATOM    729  C   DCM   105       0.620  44.726  18.098  1.00  0.00           C
ATOM    730  H1  DCM   105       0.342  44.117  18.984  1.00  0.00           H
ATOM    731  H2  DCM   105       1.245  45.589  18.414  1.00  0.00           H
ATOM    732 CL1  DCM   105      -0.880  45.331  17.319  1.00  0.00          Cl
ATOM    733 CL2  DCM   105       1.681  43.793  16.983  1.00  0.00          Cl
ATOM    734  LP1 DCM   105      -2.250  45.884  16.607  1.00  0.00           H
ATOM    735  LP2 DCM   105       2.648  42.943  15.967  1.00  0.00           H
ATOM    736  C   DCM   106      58.473  64.848  52.252  1.00  0.00           C
ATOM    737  H1  DCM   106      58.971  65.733  51.801  1.00  0.00           H
ATOM    738  H2  DCM   106      57.941  64.332  51.424  1.00  0.00           H
ATOM    739 CL1  DCM   106      57.136  65.081  53.446  1.00  0.00          Cl
ATOM    740 CL2  DCM   106      59.761  63.727  52.788  1.00  0.00          Cl
ATOM    741  LP1 DCM   106      55.923  65.293  54.529  1.00  0.00           H
ATOM    742  LP2 DCM   106      60.941  62.701  53.280  1.00  0.00           H
ATOM    743  C   DCM   107      64.146  38.298  37.112  1.00  0.00           C
ATOM    744  H1  DCM   107      64.778  37.967  37.963  1.00  0.00           H
ATOM    745  H2  DCM   107      64.218  37.585  36.263  1.00  0.00           H
ATOM    746 CL1  DCM   107      64.651  39.970  36.786  1.00  0.00          Cl
ATOM    747 CL2  DCM   107      62.384  38.350  37.477  1.00  0.00          Cl
ATOM    748  LP1 DCM   107      65.117  41.514  36.484  1.00  0.00           H
ATOM    749  LP2 DCM   107      60.779  38.398  37.810  1.00  0.00           H
ATOM    750  C   DCM   108      63.332  62.619  34.446  1.00  0.00           C
ATOM    751  H1  DCM   108      62.449  62.597  33.772  1.00  0.00           H
ATOM    752  H2  DCM   108      63.328  63.435  35.201  1.00  0.00           H
ATOM    753 CL1  DCM   108      64.768  62.782  33.409  1.00  0.00          Cl
ATOM    754 CL2  DCM   108      63.420  61.014  35.211  1.00  0.00          Cl
ATOM    755  LP1 DCM   108      66.092  62.932  32.453  1.00  0.00           H
ATOM    756  LP2 DCM   108      63.501  59.536  35.916  1.00  0.00           H
ATOM    757  C   DCM   109      23.965  13.684  37.043  1.00  0.00           C
ATOM    758  H1  DCM   109      23.836  12.646  36.669  1.00  0.00           H
ATOM    759  H2  DCM   109      24.399  14.269  36.205  1.00  0.00           H
ATOM    760 CL1  DCM   109      25.152  13.697  38.265  1.00  0.00          Cl
ATOM    761 CL2  DCM   109      22.432  14.460  37.666  1.00  0.00          Cl
ATOM    762  LP1 DCM   109      26.294  13.709  39.442  1.00  0.00           H
ATOM    763  LP2 DCM   109      21.056  15.156  38.225  1.00  0.00           H
ATOM    764  C   DCM   110       3.677  17.176  64.590  1.00  0.00           C
ATOM    765  H1  DCM   110       2.920  17.809  64.079  1.00  0.00           H
ATOM    766  H2  DCM   110       4.690  17.625  64.672  1.00  0.00           H
ATOM    767 CL1  DCM   110       3.668  15.581  63.786  1.00  0.00          Cl
ATOM    768 CL2  DCM   110       2.980  16.967  66.211  1.00  0.00          Cl
ATOM    769  LP1 DCM   110       3.659  14.117  63.047  1.00  0.00           H
ATOM    770  LP2 DCM   110       2.336  16.773  67.707  1.00  0.00           H
ATOM    771  C   DCM   111      56.545  34.169  47.248  1.00  0.00           C
ATOM    772  H1  DCM   111      56.079  34.550  48.183  1.00  0.00           H
ATOM    773  H2  DCM   111      57.647  34.302  47.228  1.00  0.00           H
ATOM    774 CL1  DCM   111      55.879  35.014  45.816  1.00  0.00          Cl
ATOM    775 CL2  DCM   111      56.208  32.439  47.155  1.00  0.00          Cl
ATOM    776  LP1 DCM   111      55.270  35.788  44.504  1.00  0.00           H
ATOM    777  LP2 DCM   111      55.896  30.831  47.069  1.00  0.00           H
ATOM    778  C   DCM   112      36.966  36.796   5.332  1.00  0.00           C
ATOM    779  H1  DCM   112      36.736  35.788   5.738  1.00  0.00           H
ATOM    780  H2  DCM   112      36.537  36.923   4.315  1.00  0.00           H
ATOM    781 CL1  DCM   112      38.722  36.734   5.238  1.00  0.00          Cl
ATOM    782 CL2  DCM   112      36.356  38.084   6.474  1.00  0.00          Cl
ATOM    783  LP1 DCM   112      40.359  36.677   5.151  1.00  0.00           H
ATOM    784  LP2 DCM   112      35.809  39.240   7.500  1.00  0.00           H
ATOM    785  C   DCM   113      63.425   2.639  59.865  1.00  0.00           C
ATOM    786  H1  DCM   113      63.015   2.073  59.001  1.00  0.00           H
ATOM    787  H2  DCM   113      62.694   3.375  60.262  1.00  0.00           H
ATOM    788 CL1  DCM   113      64.922   3.517  59.643  1.00  0.00          Cl
ATOM    789 CL2  DCM   113      63.751   1.468  61.154  1.00  0.00          Cl
ATOM    790  LP1 DCM   113      66.325   4.340  59.436  1.00  0.00           H
ATOM    791  LP2 DCM   113      64.052   0.384  62.348  1.00  0.00           H
ATOM    792  C   DCM   114      40.325  36.597   1.199  1.00  0.00           C
ATOM    793  H1  DCM   114      40.790  36.319   0.229  1.00  0.00           H
ATOM    794  H2  DCM   114      40.395  37.692   1.375  1.00  0.00           H
ATOM    795 CL1  DCM   114      41.204  35.919   2.553  1.00  0.00          Cl
ATOM    796 CL2  DCM   114      38.667  36.136   1.324  1.00  0.00          Cl
ATOM    797  LP1 DCM   114      42.028  35.283   3.820  1.00  0.00           H
ATOM    798  LP2 DCM   114      37.091  35.698   1.443  1.00  0.00           H
ATOM    799  C   DCM   115      28.893  28.646  43.440  1.00  0.00           C
ATOM    800  H1  DCM   115      28.905  28.617  42.330  1.00  0.00           H
ATOM    801  H2  DCM   115      29.543  27.859  43.878  1.00  0.00           H
ATOM    802 CL1  DCM   115      27.195  28.383  44.041  1.00  0.00          Cl
ATOM    803 CL2  DCM   115      29.557  30.248  43.913  1.00  0.00          Cl
ATOM    804  LP1 DCM   115      25.665  28.147  44.582  1.00  0.00           H
ATOM    805  LP2 DCM   115      30.162  31.709  44.344  1.00  0.00           H
ATOM    806  C   DCM   116      18.597  20.326  20.867  1.00  0.00           C
ATOM    807  H1  DCM   116      17.714  19.896  20.348  1.00  0.00           H
ATOM    808  H2  DCM   116      19.212  19.661  21.510  1.00  0.00           H
ATOM    809 CL1  DCM   116      18.021  21.733  21.897  1.00  0.00          Cl
ATOM    810 CL2  DCM   116      19.872  20.915  19.655  1.00  0.00          Cl
ATOM    811  LP1 DCM   116      17.507  22.989  22.817  1.00  0.00           H
ATOM    812  LP2 DCM   116      20.999  21.436  18.583  1.00  0.00           H
ATOM    813  C   DCM   117      24.555  30.870  22.871  1.00  0.00           C
ATOM    814  H1  DCM   117      23.795  30.152  23.245  1.00  0.00           H
ATOM    815  H2  DCM   117      24.186  31.607  22.125  1.00  0.00           H
ATOM    816 CL1  DCM   117      25.851  29.934  22.068  1.00  0.00          Cl
ATOM    817 CL2  DCM   117      25.451  31.762  24.175  1.00  0.00          Cl
ATOM    818  LP1 DCM   117      27.040  29.076  21.333  1.00  0.00           H
ATOM    819  LP2 DCM   117      26.260  32.567  25.353  1.00  0.00           H
ATOM    820  C   DCM   118      44.388  33.690  62.254  1.00  0.00           C
ATOM    821  H1  DCM   118      43.396  34.181  62.153  1.00  0.00           H
ATOM    822  H2  DCM   118      44.792  33.344  61.279  1.00  0.00           H
ATOM    823 CL1  DCM   118      44.331  32.358  63.362  1.00  0.00          Cl
ATOM    824 CL2  DCM   118      45.609  34.876  62.889  1.00  0.00          Cl
ATOM    825  LP1 DCM   118      44.277  31.097  64.409  1.00  0.00           H
ATOM    826  LP2 DCM   118      46.712  35.946  63.462  1.00  0.00           H
ATOM    827  C   DCM   119      19.006  55.052  37.701  1.00  0.00           C
ATOM    828  H1  DCM   119      18.424  55.858  38.196  1.00  0.00           H
ATOM    829  H2  DCM   119      18.919  55.174  36.600  1.00  0.00           H
ATOM    830 CL1  DCM   119      18.548  53.404  38.241  1.00  0.00          Cl
ATOM    831 CL2  DCM   119      20.724  55.496  38.127  1.00  0.00          Cl
ATOM    832  LP1 DCM   119      18.129  51.897  38.735  1.00  0.00           H
ATOM    833  LP2 DCM   119      22.268  55.896  38.510  1.00  0.00           H
ATOM    834  C   DCM   120      13.690  61.361  44.778  1.00  0.00           C
ATOM    835  H1  DCM   120      13.153  61.293  45.748  1.00  0.00           H
ATOM    836  H2  DCM   120      13.148  62.022  44.069  1.00  0.00           H
ATOM    837 CL1  DCM   120      13.829  59.658  44.116  1.00  0.00          Cl
ATOM    838 CL2  DCM   120      15.252  61.983  45.171  1.00  0.00          Cl
ATOM    839  LP1 DCM   120      13.953  58.134  43.523  1.00  0.00           H
ATOM    840  LP2 DCM   120      16.736  62.573  45.543  1.00  0.00           H
ATOM    841  C   DCM   121      10.034  57.543  27.810  1.00  0.00           C
ATOM    842  H1  DCM   121      10.845  57.799  27.096  1.00  0.00           H
ATOM    843  H2  DCM   121      10.391  56.988  28.704  1.00  0.00           H
ATOM    844 CL1  DCM   121       8.734  56.571  27.098  1.00  0.00          Cl
ATOM    845 CL2  DCM   121       9.273  59.135  28.201  1.00  0.00          Cl
ATOM    846  LP1 DCM   121       7.531  55.672  26.439  1.00  0.00           H
ATOM    847  LP2 DCM   121       8.582  60.579  28.556  1.00  0.00           H
ATOM    848  C   DCM   122      20.708  41.585  15.114  1.00  0.00           C
ATOM    849  H1  DCM   122      21.304  42.327  15.687  1.00  0.00           H
ATOM    850  H2  DCM   122      21.142  41.002  14.274  1.00  0.00           H
ATOM    851 CL1  DCM   122      19.359  42.536  14.497  1.00  0.00          Cl
ATOM    852 CL2  DCM   122      20.038  40.352  16.194  1.00  0.00          Cl
ATOM    853  LP1 DCM   122      18.104  43.421  13.923  1.00  0.00           H
ATOM    854  LP2 DCM   122      19.417  39.210  17.193  1.00  0.00           H
ATOM    855  C   DCM   123      29.382  30.830  68.256  1.00  0.00           C
ATOM    856  H1  DCM   123      28.335  31.120  68.490  1.00  0.00           H
ATOM    857  H2  DCM   123      30.113  31.652  68.414  1.00  0.00           H
ATOM    858 CL1  DCM   123      29.546  30.333  66.580  1.00  0.00          Cl
ATOM    859 CL2  DCM   123      29.916  29.635  69.397  1.00  0.00          Cl
ATOM    860  LP1 DCM   123      29.699  29.868  65.015  1.00  0.00           H
ATOM    861  LP2 DCM   123      30.421  28.507  70.475  1.00  0.00           H
ATOM    862  C   DCM   124      55.785   6.533   6.749  1.00  0.00           C
ATOM    863  H1  DCM   124      56.606   6.120   6.125  1.00  0.00           H
ATOM    864  H2  DCM   124      55.976   6.441   7.840  1.00  0.00           H
ATOM    865 CL1  DCM   124      54.337   5.591   6.343  1.00  0.00          Cl
ATOM    866 CL2  DCM   124      55.401   8.232   6.436  1.00  0.00          Cl
ATOM    867  LP1 DCM   124      52.999   4.720   5.967  1.00  0.00           H
ATOM    868  LP2 DCM   124      55.046   9.807   6.145  1.00  0.00           H
ATOM    869  C   DCM   125      15.884  33.356  39.737  1.00  0.00           C
ATOM    870  H1  DCM   125      16.001  34.076  38.899  1.00  0.00           H
ATOM    871  H2  DCM   125      14.902  33.395  40.256  1.00  0.00           H
ATOM    872 CL1  DCM   125      16.990  33.844  41.035  1.00  0.00          Cl
ATOM    873 CL2  DCM   125      16.300  31.705  39.168  1.00  0.00          Cl
ATOM    874  LP1 DCM   125      18.013  34.294  42.235  1.00  0.00           H
ATOM    875  LP2 DCM   125      16.680  30.197  38.648  1.00  0.00           H
ATOM    876  C   DCM   126      17.967  16.000  41.243  1.00  0.00           C
ATOM    877  H1  DCM   126      17.809  15.001  40.783  1.00  0.00           H
ATOM    878  H2  DCM   126      18.937  16.447  40.938  1.00  0.00           H
ATOM    879 CL1  DCM   126      18.176  15.790  43.022  1.00  0.00          Cl
ATOM    880 CL2  DCM   126      16.627  17.178  40.992  1.00  0.00          Cl
ATOM    881  LP1 DCM   126      18.366  15.600  44.640  1.00  0.00           H
ATOM    882  LP2 DCM   126      15.407  18.249  40.763  1.00  0.00           H
ATOM    883  C   DCM   127      16.827  45.441  34.347  1.00  0.00           C
ATOM    884  H1  DCM   127      16.330  46.230  33.743  1.00  0.00           H
ATOM    885  H2  DCM   127      17.598  45.824  35.049  1.00  0.00           H
ATOM    886 CL1  DCM   127      17.753  44.522  33.067  1.00  0.00          Cl
ATOM    887 CL2  DCM   127      15.825  44.365  35.323  1.00  0.00          Cl
ATOM    888  LP1 DCM   127      18.584  43.697  31.919  1.00  0.00           H
ATOM    889  LP2 DCM   127      14.893  43.366  36.230  1.00  0.00           H
ATOM    890  C   DCM   128      44.158   3.059  25.070  1.00  0.00           C
ATOM    891  H1  DCM   128      44.295   2.958  23.972  1.00  0.00           H
ATOM    892  H2  DCM   128      43.453   3.863  25.373  1.00  0.00           H
ATOM    893 CL1  DCM   128      45.778   3.382  25.845  1.00  0.00          Cl
ATOM    894 CL2  DCM   128      43.449   1.548  25.620  1.00  0.00          Cl
ATOM    895  LP1 DCM   128      47.234   3.671  26.542  1.00  0.00           H
ATOM    896  LP2 DCM   128      42.787   0.138  26.134  1.00  0.00           H
ATOM    897  C   DCM   129      30.243  13.069  52.116  1.00  0.00           C
ATOM    898  H1  DCM   129      30.565  13.855  52.831  1.00  0.00           H
ATOM    899  H2  DCM   129      29.517  13.500  51.394  1.00  0.00           H
ATOM    900 CL1  DCM   129      29.523  11.665  52.895  1.00  0.00          Cl
ATOM    901 CL2  DCM   129      31.670  12.483  51.166  1.00  0.00          Cl
ATOM    902  LP1 DCM   129      28.852  10.357  53.621  1.00  0.00           H
ATOM    903  LP2 DCM   129      32.963  11.952  50.307  1.00  0.00           H
ATOM    904  C   DCM   130      27.487  29.548   3.276  1.00  0.00           C
ATOM    905  H1  DCM   130      28.591  29.445   3.335  1.00  0.00           H
ATOM    906  H2  DCM   130      27.233  30.569   2.919  1.00  0.00           H
ATOM    907 CL1  DCM   130      26.839  29.255   4.933  1.00  0.00          Cl
ATOM    908 CL2  DCM   130      26.850  28.379   2.049  1.00  0.00          Cl
ATOM    909  LP1 DCM   130      26.251  28.989   6.441  1.00  0.00           H
ATOM    910  LP2 DCM   130      26.273  27.320   0.937  1.00  0.00           H
ATOM    911  C   DCM   131      34.077   5.751  50.322  1.00  0.00           C
ATOM    912  H1  DCM   131      34.084   4.774  50.851  1.00  0.00           H
ATOM    913  H2  DCM   131      33.131   5.808  49.743  1.00  0.00           H
ATOM    914 CL1  DCM   131      35.309   5.854  49.082  1.00  0.00          Cl
ATOM    915 CL2  DCM   131      34.301   7.209  51.252  1.00  0.00          Cl
ATOM    916  LP1 DCM   131      36.463   5.950  47.921  1.00  0.00           H
ATOM    917  LP2 DCM   131      34.511   8.581  52.126  1.00  0.00           H
ATOM    918  C   DCM   132       5.529  47.206   2.650  1.00  0.00           C
ATOM    919  H1  DCM   132       5.622  47.356   3.747  1.00  0.00           H
ATOM    920  H2  DCM   132       5.320  46.147   2.387  1.00  0.00           H
ATOM    921 CL1  DCM   132       7.071  47.812   1.829  1.00  0.00          Cl
ATOM    922 CL2  DCM   132       4.199  48.224   2.044  1.00  0.00          Cl
ATOM    923  LP1 DCM   132       8.439  48.350   1.101  1.00  0.00           H
ATOM    924  LP2 DCM   132       2.975  49.161   1.486  1.00  0.00           H
ATOM    925  C   DCM   133      37.599  47.471  36.347  1.00  0.00           C
ATOM    926  H1  DCM   133      38.463  48.033  36.761  1.00  0.00           H
ATOM    927  H2  DCM   133      37.794  46.869  35.434  1.00  0.00           H
ATOM    928 CL1  DCM   133      36.548  48.842  35.982  1.00  0.00          Cl
ATOM    929 CL2  DCM   133      36.816  46.420  37.620  1.00  0.00          Cl
ATOM    930  LP1 DCM   133      35.572  50.116  35.642  1.00  0.00           H
ATOM    931  LP2 DCM   133      36.113  45.476  38.762  1.00  0.00           H
ATOM    932  C   DCM   134      48.906  48.435  16.998  1.00  0.00           C
ATOM    933  H1  DCM   134      49.259  49.454  16.730  1.00  0.00           H
ATOM    934  H2  DCM   134      49.223  48.068  17.997  1.00  0.00           H
ATOM    935 CL1  DCM   134      49.221  47.291  15.765  1.00  0.00          Cl
ATOM    936 CL2  DCM   134      47.102  48.703  17.188  1.00  0.00          Cl
ATOM    937  LP1 DCM   134      49.522  46.194  14.584  1.00  0.00           H
ATOM    938  LP2 DCM   134      45.489  48.942  17.358  1.00  0.00           H
ATOM    939  C   DCM   135       8.451   1.263  60.483  1.00  0.00           C
ATOM    940  H1  DCM   135       7.457   0.771  60.546  1.00  0.00           H
ATOM    941  H2  DCM   135       8.350   2.369  60.531  1.00  0.00           H
ATOM    942 CL1  DCM   135       9.250   0.816  58.923  1.00  0.00          Cl
ATOM    943 CL2  DCM   135       9.444   0.896  61.942  1.00  0.00          Cl
ATOM    944  LP1 DCM   135       9.974   0.410  57.509  1.00  0.00           H
ATOM    945  LP2 DCM   135      10.348   0.562  63.269  1.00  0.00           H
ATOM    946  C   DCM   136      58.346  21.191  68.000  1.00  0.00           C
ATOM    947  H1  DCM   136      57.643  20.461  68.456  1.00  0.00           H
ATOM    948  H2  DCM   136      58.150  22.199  68.423  1.00  0.00           H
ATOM    949 CL1  DCM   136      58.182  21.401  66.273  1.00  0.00          Cl
ATOM    950 CL2  DCM   136      60.090  20.864  68.400  1.00  0.00          Cl
ATOM    951  LP1 DCM   136      58.028  21.598  64.652  1.00  0.00           H
ATOM    952  LP2 DCM   136      61.662  20.568  68.761  1.00  0.00           H
ATOM    953  C   DCM   137      50.749  60.013  51.873  1.00  0.00           C
ATOM    954  H1  DCM   137      49.713  60.204  52.224  1.00  0.00           H
ATOM    955  H2  DCM   137      50.863  59.262  51.063  1.00  0.00           H
ATOM    956 CL1  DCM   137      51.624  59.309  53.311  1.00  0.00          Cl
ATOM    957 CL2  DCM   137      51.513  61.649  51.494  1.00  0.00          Cl
ATOM    958  LP1 DCM   137      52.410  58.676  54.604  1.00  0.00           H
ATOM    959  LP2 DCM   137      52.192  63.104  51.157  1.00  0.00           H
ATOM    960  C   DCM   138      56.986  42.576  22.023  1.00  0.00           C
ATOM    961  H1  DCM   138      56.172  43.253  21.683  1.00  0.00           H
ATOM    962  H2  DCM   138      57.950  42.797  21.518  1.00  0.00           H
ATOM    963 CL1  DCM   138      56.364  40.839  22.023  1.00  0.00          Cl
ATOM    964 CL2  DCM   138      57.021  42.951  23.843  1.00  0.00          Cl
ATOM    965  LP1 DCM   138      55.811  39.295  22.023  1.00  0.00           H
ATOM    966  LP2 DCM   138      57.051  43.282  25.449  1.00  0.00           H
ATOM    967  C   DCM   139      46.485   9.519  46.242  1.00  0.00           C
ATOM    968  H1  DCM   139      46.113   9.474  45.196  1.00  0.00           H
ATOM    969  H2  DCM   139      46.841   8.514  46.553  1.00  0.00           H
ATOM    970 CL1  DCM   139      45.078   9.917  47.191  1.00  0.00          Cl
ATOM    971 CL2  DCM   139      47.705  10.824  46.486  1.00  0.00          Cl
ATOM    972  LP1 DCM   139      43.755  10.292  48.084  1.00  0.00           H
ATOM    973  LP2 DCM   139      48.815  12.010  46.708  1.00  0.00           H
ATOM    974  C   DCM   140      59.237  13.910  28.964  1.00  0.00           C
ATOM    975  H1  DCM   140      58.927  13.043  28.342  1.00  0.00           H
ATOM    976  H2  DCM   140      58.486  14.145  29.747  1.00  0.00           H
ATOM    977 CL1  DCM   140      59.335  15.385  27.896  1.00  0.00          Cl
ATOM    978 CL2  DCM   140      60.677  13.618  29.711  1.00  0.00          Cl
ATOM    979  LP1 DCM   140      59.423  16.711  26.936  1.00  0.00           H
ATOM    980  LP2 DCM   140      62.109  13.327  30.455  1.00  0.00           H
ATOM    981  C   DCM   141      42.905   5.853   9.546  1.00  0.00           C
ATOM    982  H1  DCM   141      41.995   6.430   9.817  1.00  0.00           H
ATOM    983  H2  DCM   141      43.013   4.854  10.019  1.00  0.00           H
ATOM    984 CL1  DCM   141      44.430   6.734   9.838  1.00  0.00          Cl
ATOM    985 CL2  DCM   141      42.924   5.436   7.786  1.00  0.00          Cl
ATOM    986  LP1 DCM   141      45.832   7.542  10.106  1.00  0.00           H
ATOM    987  LP2 DCM   141      42.941   5.059   6.191  1.00  0.00           H
ATOM    988  C   DCM   142      19.905  48.433  24.785  1.00  0.00           C
ATOM    989  H1  DCM   142      20.317  49.445  24.985  1.00  0.00           H
ATOM    990  H2  DCM   142      20.273  47.749  25.580  1.00  0.00           H
ATOM    991 CL1  DCM   142      20.295  47.874  23.160  1.00  0.00          Cl
ATOM    992 CL2  DCM   142      18.125  48.413  25.058  1.00  0.00          Cl
ATOM    993  LP1 DCM   142      20.657  47.354  21.647  1.00  0.00           H
ATOM    994  LP2 DCM   142      16.504  48.394  25.307  1.00  0.00           H
ATOM    995  C   DCM   143      60.563  29.453  52.743  1.00  0.00           C
ATOM    996  H1  DCM   143      60.779  30.525  52.545  1.00  0.00           H
ATOM    997  H2  DCM   143      59.495  29.188  52.583  1.00  0.00           H
ATOM    998 CL1  DCM   143      60.878  29.193  54.509  1.00  0.00          Cl
ATOM    999 CL2  DCM   143      61.529  28.318  51.749  1.00  0.00          Cl
ATOM   1000  LP1 DCM   143      61.164  28.959  56.107  1.00  0.00           H
ATOM   1001  LP2 DCM   143      62.413  27.278  50.839  1.00  0.00           H
ATOM   1002  C   DCM   144      24.808  62.360   1.796  1.00  0.00           C
ATOM   1003  H1  DCM   144      25.787  62.866   1.656  1.00  0.00           H
ATOM   1004  H2  DCM   144      24.360  62.183   0.795  1.00  0.00           H
ATOM   1005 CL1  DCM   144      23.734  63.338   2.847  1.00  0.00          Cl
ATOM   1006 CL2  DCM   144      25.134  60.845   2.641  1.00  0.00          Cl
ATOM   1007  LP1 DCM   144      22.751  64.232   3.808  1.00  0.00           H
ATOM   1008  LP2 DCM   144      25.438  59.437   3.426  1.00  0.00           H
ATOM   1009  C   DCM   145      33.054  26.643  14.169  1.00  0.00           C
ATOM   1010  H1  DCM   145      32.120  27.011  13.694  1.00  0.00           H
ATOM   1011  H2  DCM   145      33.243  27.256  15.076  1.00  0.00           H
ATOM   1012 CL1  DCM   145      34.383  26.871  13.079  1.00  0.00          Cl
ATOM   1013 CL2  DCM   145      33.028  24.927  14.677  1.00  0.00          Cl
ATOM   1014  LP1 DCM   145      35.641  27.086  12.048  1.00  0.00           H
ATOM   1015  LP2 DCM   145      33.004  23.354  15.142  1.00  0.00           H
ATOM   1016  C   DCM   146      56.183   4.601  25.417  1.00  0.00           C
ATOM   1017  H1  DCM   146      56.165   4.454  24.316  1.00  0.00           H
ATOM   1018  H2  DCM   146      56.829   3.897  25.984  1.00  0.00           H
ATOM   1019 CL1  DCM   146      54.548   4.194  25.867  1.00  0.00          Cl
ATOM   1020 CL2  DCM   146      56.582   6.269  25.605  1.00  0.00          Cl
ATOM   1021  LP1 DCM   146      53.010   3.811  26.289  1.00  0.00           H
ATOM   1022  LP2 DCM   146      56.962   7.855  25.783  1.00  0.00           H
ATOM   1023  C   DCM   147      53.931  15.603  49.300  1.00  0.00           C
ATOM   1024  H1  DCM   147      53.115  15.794  48.570  1.00  0.00           H
ATOM   1025  H2  DCM   147      54.747  14.921  48.977  1.00  0.00           H
ATOM   1026 CL1  DCM   147      53.231  15.004  50.819  1.00  0.00          Cl
ATOM   1027 CL2  DCM   147      54.633  17.192  49.629  1.00  0.00          Cl
ATOM   1028  LP1 DCM   147      52.584  14.451  52.221  1.00  0.00           H
ATOM   1029  LP2 DCM   147      55.285  18.666  49.935  1.00  0.00           H
ATOM   1030  C   DCM   148      50.864  61.574  20.385  1.00  0.00           C
ATOM   1031  H1  DCM   148      50.699  62.097  19.419  1.00  0.00           H
ATOM   1032  H2  DCM   148      51.174  60.527  20.180  1.00  0.00           H
ATOM   1033 CL1  DCM   148      49.320  61.598  21.336  1.00  0.00          Cl
ATOM   1034 CL2  DCM   148      52.175  62.576  21.184  1.00  0.00          Cl
ATOM   1035  LP1 DCM   148      47.924  61.618  22.196  1.00  0.00           H
ATOM   1036  LP2 DCM   148      53.349  63.472  21.898  1.00  0.00           H
ATOM   1037  C   DCM   149       0.615   4.770  15.036  1.00  0.00           C
ATOM   1038  H1  DCM   149       0.203   4.809  16.067  1.00  0.00           H
ATOM   1039  H2  DCM   149       0.137   3.995  14.401  1.00  0.00           H
ATOM   1040 CL1  DCM   149       2.402   4.521  15.142  1.00  0.00          Cl
ATOM   1041 CL2  DCM   149       0.325   6.354  14.120  1.00  0.00          Cl
ATOM   1042  LP1 DCM   149       4.023   4.295  15.238  1.00  0.00           H
ATOM   1043  LP2 DCM   149       0.068   7.756  13.308  1.00  0.00           H
ATOM   1044  C   DCM   150       3.543  21.006  54.340  1.00  0.00           C
ATOM   1045  H1  DCM   150       3.242  20.015  54.740  1.00  0.00           H
ATOM   1046  H2  DCM   150       3.379  20.862  53.251  1.00  0.00           H
ATOM   1047 CL1  DCM   150       5.273  21.273  54.530  1.00  0.00          Cl
ATOM   1048 CL2  DCM   150       2.594  22.388  54.979  1.00  0.00          Cl
ATOM   1049  LP1 DCM   150       6.884  21.521  54.707  1.00  0.00           H
ATOM   1050  LP2 DCM   150       1.727  23.652  55.564  1.00  0.00           H
ATOM   1051  C   DCM   151       1.568  20.194  46.330  1.00  0.00           C
ATOM   1052  H1  DCM   151       1.627  19.143  45.973  1.00  0.00           H
ATOM   1053  H2  DCM   151       2.146  20.283  47.274  1.00  0.00           H
ATOM   1054 CL1  DCM   151      -0.065  20.748  46.504  1.00  0.00          Cl
ATOM   1055 CL2  DCM   151       2.251  21.220  44.994  1.00  0.00          Cl
ATOM   1056  LP1 DCM   151      -1.610  21.272  46.669  1.00  0.00           H
ATOM   1057  LP2 DCM   151       2.868  22.145  43.788  1.00  0.00           H
ATOM   1058  C   DCM   152       1.498  22.764  11.897  1.00  0.00           C
ATOM   1059  H1  DCM   152       1.462  22.154  10.969  1.00  0.00           H
ATOM   1060  H2  DCM   152       1.702  23.838  11.694  1.00  0.00           H
ATOM   1061 CL1  DCM   152       2.776  22.173  12.976  1.00  0.00          Cl
ATOM   1062 CL2  DCM   152      -0.205  22.604  12.656  1.00  0.00          Cl
ATOM   1063  LP1 DCM   152       3.957  21.627  13.973  1.00  0.00           H
ATOM   1064  LP2 DCM   152      -1.698  22.464  13.321  1.00  0.00           H
ATOM   1065  C   DCM   153      47.988   7.519  54.499  1.00  0.00           C
ATOM   1066  H1  DCM   153      47.686   8.171  55.347  1.00  0.00           H
ATOM   1067  H2  DCM   153      48.550   6.684  54.968  1.00  0.00           H
ATOM   1068 CL1  DCM   153      49.091   8.456  53.448  1.00  0.00          Cl
ATOM   1069 CL2  DCM   153      46.625   6.932  53.570  1.00  0.00          Cl
ATOM   1070  LP1 DCM   153      50.102   9.315  52.484  1.00  0.00           H
ATOM   1071  LP2 DCM   153      45.349   6.381  52.699  1.00  0.00           H
ATOM   1072  C   DCM   154      67.530  52.585   1.793  1.00  0.00           C
ATOM   1073  H1  DCM   154      66.499  52.907   1.532  1.00  0.00           H
ATOM   1074  H2  DCM   154      68.321  52.971   1.114  1.00  0.00           H
ATOM   1075 CL1  DCM   154      67.732  50.820   1.449  1.00  0.00          Cl
ATOM   1076 CL2  DCM   154      67.913  52.927   3.481  1.00  0.00          Cl
ATOM   1077  LP1 DCM   154      67.915  49.220   1.137  1.00  0.00           H
ATOM   1078  LP2 DCM   154      68.269  53.245   5.050  1.00  0.00           H
ATOM   1079  C   DCM   155      11.603  60.975  31.323  1.00  0.00           C
ATOM   1080  H1  DCM   155      11.990  61.009  32.364  1.00  0.00           H
ATOM   1081  H2  DCM   155      10.765  60.248  31.263  1.00  0.00           H
ATOM   1082 CL1  DCM   155      12.978  60.410  30.380  1.00  0.00          Cl
ATOM   1083 CL2  DCM   155      11.126  62.586  30.808  1.00  0.00          Cl
ATOM   1084  LP1 DCM   155      14.260  59.883  29.502  1.00  0.00           H
ATOM   1085  LP2 DCM   155      10.681  64.090  30.327  1.00  0.00           H
ATOM   1086  C   DCM   156       0.805  66.438  28.831  1.00  0.00           C
ATOM   1087  H1  DCM   156       0.343  65.431  28.905  1.00  0.00           H
ATOM   1088  H2  DCM   156       1.838  66.346  28.431  1.00  0.00           H
ATOM   1089 CL1  DCM   156       0.733  67.025  30.582  1.00  0.00          Cl
ATOM   1090 CL2  DCM   156       0.003  67.696  27.880  1.00  0.00          Cl
ATOM   1091  LP1 DCM   156       0.668  67.546  32.136  1.00  0.00           H
ATOM   1092  LP2 DCM   156      -0.741  68.863  26.999  1.00  0.00           H
ATOM   1093  C   DCM   157      67.013  38.500   8.185  1.00  0.00           C
ATOM   1094  H1  DCM   157      67.829  37.973   8.724  1.00  0.00           H
ATOM   1095  H2  DCM   157      66.163  37.908   7.783  1.00  0.00           H
ATOM   1096 CL1  DCM   157      67.769  39.207   6.695  1.00  0.00          Cl
ATOM   1097 CL2  DCM   157      66.540  39.843   9.233  1.00  0.00          Cl
ATOM   1098  LP1 DCM   157      68.452  39.847   5.348  1.00  0.00           H
ATOM   1099  LP2 DCM   157      66.101  41.088  10.205  1.00  0.00           H
ATOM   1100  C   DCM   158      69.409  23.150  17.530  1.00  0.00           C
ATOM   1101  H1  DCM   158      69.185  22.062  17.504  1.00  0.00           H
ATOM   1102  H2  DCM   158      70.126  23.371  18.349  1.00  0.00           H
ATOM   1103 CL1  DCM   158      67.814  23.993  17.801  1.00  0.00          Cl
ATOM   1104 CL2  DCM   158      70.181  23.680  15.942  1.00  0.00          Cl
ATOM   1105  LP1 DCM   158      66.380  24.752  18.044  1.00  0.00           H
ATOM   1106  LP2 DCM   158      70.868  24.151  14.529  1.00  0.00           H
ATOM   1107  C   DCM   159      21.253   1.189  10.495  1.00  0.00           C
ATOM   1108  H1  DCM   159      21.938   0.879   9.677  1.00  0.00           H
ATOM   1109  H2  DCM   159      21.439   2.172  10.978  1.00  0.00           H
ATOM   1110 CL1  DCM   159      21.483  -0.091  11.720  1.00  0.00          Cl
ATOM   1111 CL2  DCM   159      19.605   1.147   9.878  1.00  0.00          Cl
ATOM   1112  LP1 DCM   159      21.694  -1.266  12.845  1.00  0.00           H
ATOM   1113  LP2 DCM   159      18.070   1.108   9.303  1.00  0.00           H
ATOM   1114  C   DCM   160      64.875   8.361  19.680  1.00  0.00           C
ATOM   1115  H1  DCM   160      64.987   7.754  20.604  1.00  0.00           H
ATOM   1116  H2  DCM   160      65.741   8.393  18.985  1.00  0.00           H
ATOM   1117 CL1  DCM   160      64.554  10.117  19.931  1.00  0.00          Cl
ATOM   1118 CL2  DCM   160      63.530   7.669  18.755  1.00  0.00          Cl
ATOM   1119  LP1 DCM   160      64.262  11.714  20.159  1.00  0.00           H
ATOM   1120  LP2 DCM   160      62.285   7.030  17.899  1.00  0.00           H
ATOM   1121  C   DCM   161      16.858  19.811  36.002  1.00  0.00           C
ATOM   1122  H1  DCM   161      16.932  19.946  34.901  1.00  0.00           H
ATOM   1123  H2  DCM   161      17.044  20.783  36.506  1.00  0.00           H
ATOM   1124 CL1  DCM   161      18.008  18.543  36.551  1.00  0.00          Cl
ATOM   1125 CL2  DCM   161      15.189  19.305  36.365  1.00  0.00          Cl
ATOM   1126  LP1 DCM   161      19.057  17.386  37.053  1.00  0.00           H
ATOM   1127  LP2 DCM   161      13.653  18.839  36.700  1.00  0.00           H
ATOM   1128  C   DCM   162      55.157   0.668  34.620  1.00  0.00           C
ATOM   1129  H1  DCM   162      56.241   0.427  34.579  1.00  0.00           H
ATOM   1130  H2  DCM   162      55.017   1.751  34.827  1.00  0.00           H
ATOM   1131 CL1  DCM   162      54.392  -0.481  35.809  1.00  0.00          Cl
ATOM   1132 CL2  DCM   162      54.450   0.318  32.957  1.00  0.00          Cl
ATOM   1133  LP1 DCM   162      53.704  -1.516  36.880  1.00  0.00           H
ATOM   1134  LP2 DCM   162      53.819   0.007  31.475  1.00  0.00           H
ATOM   1135  C   DCM   163      20.167   5.534  23.675  1.00  0.00           C
ATOM   1136  H1  DCM   163      19.170   6.021  23.736  1.00  0.00           H
ATOM   1137  H2  DCM   163      20.726   5.757  22.742  1.00  0.00           H
ATOM   1138 CL1  DCM   163      19.807   3.815  23.573  1.00  0.00          Cl
ATOM   1139 CL2  DCM   163      21.175   5.950  25.095  1.00  0.00          Cl
ATOM   1140  LP1 DCM   163      19.471   2.212  23.477  1.00  0.00           H
ATOM   1141  LP2 DCM   163      22.099   6.331  26.395  1.00  0.00           H
ATOM   1142  C   DCM   164       5.646  68.497  23.412  1.00  0.00           C
ATOM   1143  H1  DCM   164       4.699  68.151  23.879  1.00  0.00           H
ATOM   1144  H2  DCM   164       5.859  67.988  22.448  1.00  0.00           H
ATOM   1145 CL1  DCM   164       6.994  68.113  24.504  1.00  0.00          Cl
ATOM   1146 CL2  DCM   164       5.442  70.235  23.363  1.00  0.00          Cl
ATOM   1147  LP1 DCM   164       8.239  67.759  25.512  1.00  0.00           H
ATOM   1148  LP2 DCM   164       5.250  71.863  23.316  1.00  0.00           H
ATOM   1149  C   DCM   165      28.166  39.636  28.747  1.00  0.00           C
ATOM   1150  H1  DCM   165      27.625  39.571  27.779  1.00  0.00           H
ATOM   1151  H2  DCM   165      28.713  38.673  28.834  1.00  0.00           H
ATOM   1152 CL1  DCM   165      26.850  39.740  29.981  1.00  0.00          Cl
ATOM   1153 CL2  DCM   165      29.199  41.033  28.678  1.00  0.00          Cl
ATOM   1154  LP1 DCM   165      25.655  39.834  31.101  1.00  0.00           H
ATOM   1155  LP2 DCM   165      30.174  42.350  28.614  1.00  0.00           H
ATOM   1156  C   DCM   166      11.666  60.372   2.220  1.00  0.00           C
ATOM   1157  H1  DCM   166      12.497  60.325   1.484  1.00  0.00           H
ATOM   1158  H2  DCM   166      10.784  59.869   1.768  1.00  0.00           H
ATOM   1159 CL1  DCM   166      11.230  62.062   2.565  1.00  0.00          Cl
ATOM   1160 CL2  DCM   166      12.071  59.420   3.697  1.00  0.00          Cl
ATOM   1161  LP1 DCM   166      10.829  63.620   2.882  1.00  0.00           H
ATOM   1162  LP2 DCM   166      12.440  58.554   5.040  1.00  0.00           H
ATOM   1163  C   DCM   167      69.606   1.482  39.104  1.00  0.00           C
ATOM   1164  H1  DCM   167      69.507   2.265  39.886  1.00  0.00           H
ATOM   1165  H2  DCM   167      69.822   0.501  39.580  1.00  0.00           H
ATOM   1166 CL1  DCM   167      70.886   1.696  37.900  1.00  0.00          Cl
ATOM   1167 CL2  DCM   167      68.068   1.446  38.352  1.00  0.00          Cl
ATOM   1168  LP1 DCM   167      72.071   1.895  36.784  1.00  0.00           H
ATOM   1169  LP2 DCM   167      66.595   1.411  37.631  1.00  0.00           H
ATOM   1170  C   DCM   168       0.693  20.106  66.835  1.00  0.00           C
ATOM   1171  H1  DCM   168       1.763  20.401  66.873  1.00  0.00           H
ATOM   1172  H2  DCM   168       0.351  19.858  65.807  1.00  0.00           H
ATOM   1173 CL1  DCM   168      -0.345  21.441  67.467  1.00  0.00          Cl
ATOM   1174 CL2  DCM   168       0.441  18.550  67.810  1.00  0.00          Cl
ATOM   1175  LP1 DCM   168      -1.288  22.653  68.042  1.00  0.00           H
ATOM   1176  LP2 DCM   168       0.219  17.173  68.673  1.00  0.00           H
ATOM   1177  C   DCM   169      19.809  28.968  42.989  1.00  0.00           C
ATOM   1178  H1  DCM   169      20.620  29.056  42.235  1.00  0.00           H
ATOM   1179  H2  DCM   169      19.067  28.223  42.631  1.00  0.00           H
ATOM   1180 CL1  DCM   169      18.925  30.474  43.011  1.00  0.00          Cl
ATOM   1181 CL2  DCM   169      20.454  28.458  44.589  1.00  0.00          Cl
ATOM   1182  LP1 DCM   169      18.095  31.888  43.032  1.00  0.00           H
ATOM   1183  LP2 DCM   169      21.042  27.993  46.048  1.00  0.00           H
ATOM   1184  C   DCM   170      69.171  30.348  38.245  1.00  0.00           C
ATOM   1185  H1  DCM   170      68.465  31.079  37.795  1.00  0.00           H
ATOM   1186  H2  DCM   170      69.230  30.573  39.331  1.00  0.00           H
ATOM   1187 CL1  DCM   170      70.846  30.638  37.541  1.00  0.00          Cl
ATOM   1188 CL2  DCM   170      68.502  28.763  38.091  1.00  0.00          Cl
ATOM   1189  LP1 DCM   170      72.339  30.896  36.914  1.00  0.00           H
ATOM   1190  LP2 DCM   170      67.866  27.258  37.946  1.00  0.00           H
ATOM   1191  C   DCM   171      36.413  55.062  57.646  1.00  0.00           C
ATOM   1192  H1  DCM   171      37.082  54.178  57.586  1.00  0.00           H
ATOM   1193  H2  DCM   171      37.016  55.945  57.344  1.00  0.00           H
ATOM   1194 CL1  DCM   171      35.916  55.371  59.308  1.00  0.00          Cl
ATOM   1195 CL2  DCM   171      34.996  54.831  56.564  1.00  0.00          Cl
ATOM   1196  LP1 DCM   171      35.454  55.658  60.855  1.00  0.00           H
ATOM   1197  LP2 DCM   171      33.704  54.621  55.576  1.00  0.00           H
ATOM   1198  C   DCM   172      53.241   2.465  30.049  1.00  0.00           C
ATOM   1199  H1  DCM   172      52.374   2.236  30.705  1.00  0.00           H
ATOM   1200  H2  DCM   172      53.023   3.048  29.129  1.00  0.00           H
ATOM   1201 CL1  DCM   172      53.724   0.856  29.458  1.00  0.00          Cl
ATOM   1202 CL2  DCM   172      54.546   3.331  31.002  1.00  0.00          Cl
ATOM   1203  LP1 DCM   172      54.169  -0.626  28.914  1.00  0.00           H
ATOM   1204  LP2 DCM   172      55.713   4.106  31.854  1.00  0.00           H
ATOM   1205  C   DCM   173      18.215  45.532  61.678  1.00  0.00           C
ATOM   1206  H1  DCM   173      17.309  46.015  62.102  1.00  0.00           H
ATOM   1207  H2  DCM   173      18.487  44.678  62.334  1.00  0.00           H
ATOM   1208 CL1  DCM   173      19.528  46.667  61.724  1.00  0.00          Cl
ATOM   1209 CL2  DCM   173      17.941  44.990  60.005  1.00  0.00          Cl
ATOM   1210  LP1 DCM   173      20.769  47.739  61.767  1.00  0.00           H
ATOM   1211  LP2 DCM   173      17.689  44.491  58.463  1.00  0.00           H
ATOM   1212  C   DCM   174      45.990   6.600  32.443  1.00  0.00           C
ATOM   1213  H1  DCM   174      45.053   6.290  32.955  1.00  0.00           H
ATOM   1214  H2  DCM   174      46.036   6.445  31.344  1.00  0.00           H
ATOM   1215 CL1  DCM   174      47.349   5.759  33.166  1.00  0.00          Cl
ATOM   1216 CL2  DCM   174      46.193   8.402  32.675  1.00  0.00          Cl
ATOM   1217  LP1 DCM   174      48.619   4.972  33.842  1.00  0.00           H
ATOM   1218  LP2 DCM   174      46.375  10.019  32.883  1.00  0.00           H
ATOM   1219  C   DCM   175      21.893  42.727  29.601  1.00  0.00           C
ATOM   1220  H1  DCM   175      22.545  42.888  30.487  1.00  0.00           H
ATOM   1221  H2  DCM   175      22.144  43.568  28.919  1.00  0.00           H
ATOM   1222 CL1  DCM   175      20.151  42.808  30.015  1.00  0.00          Cl
ATOM   1223 CL2  DCM   175      22.384  41.321  28.530  1.00  0.00          Cl
ATOM   1224  LP1 DCM   175      18.557  42.882  30.394  1.00  0.00           H
ATOM   1225  LP2 DCM   175      22.822  40.063  27.573  1.00  0.00           H
ATOM   1226  C   DCM   176      49.813  23.209  66.345  1.00  0.00           C
ATOM   1227  H1  DCM   176      49.839  22.972  65.259  1.00  0.00           H
ATOM   1228  H2  DCM   176      50.686  22.752  66.857  1.00  0.00           H
ATOM   1229 CL1  DCM   176      48.364  22.424  66.950  1.00  0.00          Cl
ATOM   1230 CL2  DCM   176      49.749  24.943  66.517  1.00  0.00          Cl
ATOM   1231  LP1 DCM   176      47.011  21.690  67.515  1.00  0.00           H
ATOM   1232  LP2 DCM   176      49.690  26.574  66.679  1.00  0.00           H
ATOM   1233  C   DCM   177      10.952  46.119   3.802  1.00  0.00           C
ATOM   1234  H1  DCM   177      10.103  46.721   3.412  1.00  0.00           H
ATOM   1235  H2  DCM   177      10.949  45.198   3.180  1.00  0.00           H
ATOM   1236 CL1  DCM   177      10.766  45.623   5.452  1.00  0.00          Cl
ATOM   1237 CL2  DCM   177      12.560  46.876   3.557  1.00  0.00          Cl
ATOM   1238  LP1 DCM   177      10.590  45.154   7.014  1.00  0.00           H
ATOM   1239  LP2 DCM   177      14.030  47.567   3.333  1.00  0.00           H
ATOM   1240  C   DCM   178      23.793   1.017  22.517  1.00  0.00           C
ATOM   1241  H1  DCM   178      24.472   1.182  21.653  1.00  0.00           H
ATOM   1242  H2  DCM   178      23.193   1.913  22.787  1.00  0.00           H
ATOM   1243 CL1  DCM   178      24.820   0.567  23.893  1.00  0.00          Cl
ATOM   1244 CL2  DCM   178      22.697  -0.283  22.180  1.00  0.00          Cl
ATOM   1245  LP1 DCM   178      25.769   0.152  25.164  1.00  0.00           H
ATOM   1246  LP2 DCM   178      21.660  -1.513  21.862  1.00  0.00           H
ATOM   1247  C   DCM   179      55.585  29.882  14.070  1.00  0.00           C
ATOM   1248  H1  DCM   179      55.407  29.190  13.219  1.00  0.00           H
ATOM   1249  H2  DCM   179      55.555  29.320  15.028  1.00  0.00           H
ATOM   1250 CL1  DCM   179      54.240  31.060  14.211  1.00  0.00          Cl
ATOM   1251 CL2  DCM   179      57.184  30.646  13.945  1.00  0.00          Cl
ATOM   1252  LP1 DCM   179      53.010  32.137  14.340  1.00  0.00           H
ATOM   1253  LP2 DCM   179      58.660  31.351  13.829  1.00  0.00           H
ATOM   1254  C   DCM   180      16.636  63.410  40.593  1.00  0.00           C
ATOM   1255  H1  DCM   180      16.902  64.239  39.902  1.00  0.00           H
ATOM   1256  H2  DCM   180      15.730  62.887  40.218  1.00  0.00           H
ATOM   1257 CL1  DCM   180      16.074  63.895  42.184  1.00  0.00          Cl
ATOM   1258 CL2  DCM   180      17.974  62.207  40.809  1.00  0.00          Cl
ATOM   1259  LP1 DCM   180      15.550  64.347  43.671  1.00  0.00           H
ATOM   1260  LP2 DCM   180      19.184  61.117  41.006  1.00  0.00           H
ATOM   1261  C   DCM   181      34.606  47.629  63.168  1.00  0.00           C
ATOM   1262  H1  DCM   181      34.853  48.290  64.026  1.00  0.00           H
ATOM   1263  H2  DCM   181      34.368  46.590  63.482  1.00  0.00           H
ATOM   1264 CL1  DCM   181      35.972  47.397  62.027  1.00  0.00          Cl
ATOM   1265 CL2  DCM   181      33.180  48.184  62.423  1.00  0.00          Cl
ATOM   1266  LP1 DCM   181      37.220  47.184  60.985  1.00  0.00           H
ATOM   1267  LP2 DCM   181      31.806  48.718  61.706  1.00  0.00           H
ATOM   1268  C   DCM   182      43.390  54.218  21.786  1.00  0.00           C
ATOM   1269  H1  DCM   182      43.533  53.117  21.797  1.00  0.00           H
ATOM   1270  H2  DCM   182      42.393  54.392  22.245  1.00  0.00           H
ATOM   1271 CL1  DCM   182      43.613  54.838  20.184  1.00  0.00          Cl
ATOM   1272 CL2  DCM   182      44.656  54.795  22.914  1.00  0.00          Cl
ATOM   1273  LP1 DCM   182      43.823  55.426  18.668  1.00  0.00           H
ATOM   1274  LP2 DCM   182      45.816  55.323  23.946  1.00  0.00           H
ATOM   1275  C   DCM   183      35.296  25.492  25.366  1.00  0.00           C
ATOM   1276  H1  DCM   183      35.435  24.706  26.138  1.00  0.00           H
ATOM   1277  H2  DCM   183      36.247  26.065  25.419  1.00  0.00           H
ATOM   1278 CL1  DCM   183      34.029  26.609  25.695  1.00  0.00          Cl
ATOM   1279 CL2  DCM   183      35.008  24.737  23.744  1.00  0.00          Cl
ATOM   1280  LP1 DCM   183      32.822  27.673  26.009  1.00  0.00           H
ATOM   1281  LP2 DCM   183      34.747  24.054  22.276  1.00  0.00           H
ATOM   1282  C   DCM   184      22.234  22.303  48.315  1.00  0.00           C
ATOM   1283  H1  DCM   184      22.164  23.211  47.680  1.00  0.00           H
ATOM   1284  H2  DCM   184      22.852  21.498  47.863  1.00  0.00           H
ATOM   1285 CL1  DCM   184      20.632  21.760  48.796  1.00  0.00          Cl
ATOM   1286 CL2  DCM   184      23.148  22.979  49.704  1.00  0.00          Cl
ATOM   1287  LP1 DCM   184      19.138  21.254  49.244  1.00  0.00           H
ATOM   1288  LP2 DCM   184      23.984  23.598  50.972  1.00  0.00           H
ATOM   1289  C   DCM   185      32.079  64.845  38.867  1.00  0.00           C
ATOM   1290  H1  DCM   185      31.416  65.225  38.060  1.00  0.00           H
ATOM   1291  H2  DCM   185      32.963  65.504  39.001  1.00  0.00           H
ATOM   1292 CL1  DCM   185      32.709  63.232  38.361  1.00  0.00          Cl
ATOM   1293 CL2  DCM   185      31.225  64.856  40.361  1.00  0.00          Cl
ATOM   1294  LP1 DCM   185      33.282  61.766  37.901  1.00  0.00           H
ATOM   1295  LP2 DCM   185      30.411  64.867  41.784  1.00  0.00           H
ATOM   1296  C   DCM   186      49.693  43.738  45.537  1.00  0.00           C
ATOM   1297  H1  DCM   186      48.617  43.490  45.419  1.00  0.00           H
ATOM   1298  H2  DCM   186      49.871  44.504  46.322  1.00  0.00           H
ATOM   1299 CL1  DCM   186      50.068  44.458  43.980  1.00  0.00          Cl
ATOM   1300 CL2  DCM   186      50.820  42.426  45.881  1.00  0.00          Cl
ATOM   1301  LP1 DCM   186      50.417  45.131  42.525  1.00  0.00           H
ATOM   1302  LP2 DCM   186      51.867  41.205  46.201  1.00  0.00           H
ATOM   1303  C   DCM   187      42.386  31.734  28.828  1.00  0.00           C
ATOM   1304  H1  DCM   187      42.847  31.190  29.680  1.00  0.00           H
ATOM   1305  H2  DCM   187      41.528  31.149  28.433  1.00  0.00           H
ATOM   1306 CL1  DCM   187      43.556  31.789  27.520  1.00  0.00          Cl
ATOM   1307 CL2  DCM   187      41.973  33.296  29.462  1.00  0.00          Cl
ATOM   1308  LP1 DCM   187      44.649  31.839  26.299  1.00  0.00           H
ATOM   1309  LP2 DCM   187      41.583  34.771  30.062  1.00  0.00           H
ATOM   1310  C   DCM   188       2.043  12.743  65.520  1.00  0.00           C
ATOM   1311  H1  DCM   188       1.966  13.398  64.627  1.00  0.00           H
ATOM   1312  H2  DCM   188       1.101  12.665  66.103  1.00  0.00           H
ATOM   1313 CL1  DCM   188       3.461  13.277  66.535  1.00  0.00          Cl
ATOM   1314 CL2  DCM   188       2.432  11.254  64.746  1.00  0.00          Cl
ATOM   1315  LP1 DCM   188       4.736  13.758  67.448  1.00  0.00           H
ATOM   1316  LP2 DCM   188       2.802   9.837  64.009  1.00  0.00           H
ATOM   1317  C   DCM   189      19.990  26.206  47.976  1.00  0.00           C
ATOM   1318  H1  DCM   189      20.477  25.275  48.336  1.00  0.00           H
ATOM   1319  H2  DCM   189      19.914  26.112  46.871  1.00  0.00           H
ATOM   1320 CL1  DCM   189      21.228  27.443  48.535  1.00  0.00          Cl
ATOM   1321 CL2  DCM   189      18.397  26.503  48.757  1.00  0.00          Cl
ATOM   1322  LP1 DCM   189      22.332  28.547  49.035  1.00  0.00           H
ATOM   1323  LP2 DCM   189      16.945  26.773  49.470  1.00  0.00           H
ATOM   1324  C   DCM   190      24.488  34.115  39.112  1.00  0.00           C
ATOM   1325  H1  DCM   190      24.369  34.342  38.031  1.00  0.00           H
ATOM   1326  H2  DCM   190      24.432  35.053  39.704  1.00  0.00           H
ATOM   1327 CL1  DCM   190      25.969  33.188  39.431  1.00  0.00          Cl
ATOM   1328 CL2  DCM   190      23.059  33.101  39.458  1.00  0.00          Cl
ATOM   1329  LP1 DCM   190      27.337  32.333  39.726  1.00  0.00           H
ATOM   1330  LP2 DCM   190      21.747  32.170  39.775  1.00  0.00           H
ATOM   1331  C   DCM   191      66.777  15.539  36.030  1.00  0.00           C
ATOM   1332  H1  DCM   191      67.392  15.612  35.107  1.00  0.00           H
ATOM   1333  H2  DCM   191      67.250  16.133  36.841  1.00  0.00           H
ATOM   1334 CL1  DCM   191      67.008  13.775  36.378  1.00  0.00          Cl
ATOM   1335 CL2  DCM   191      64.991  15.875  35.925  1.00  0.00          Cl
ATOM   1336  LP1 DCM   191      67.217  12.180  36.693  1.00  0.00           H
ATOM   1337  LP2 DCM   191      63.382  16.177  35.831  1.00  0.00           H
ATOM   1338  C   DCM   192      17.561  13.428  29.628  1.00  0.00           C
ATOM   1339  H1  DCM   192      17.183  13.896  30.562  1.00  0.00           H
ATOM   1340  H2  DCM   192      18.630  13.193  29.821  1.00  0.00           H
ATOM   1341 CL1  DCM   192      17.347  14.708  28.384  1.00  0.00          Cl
ATOM   1342 CL2  DCM   192      16.685  11.946  29.094  1.00  0.00          Cl
ATOM   1343  LP1 DCM   192      17.151  15.875  27.249  1.00  0.00           H
ATOM   1344  LP2 DCM   192      15.888  10.597  28.607  1.00  0.00           H
ATOM   1345  C   DCM   193       8.587  65.331   9.238  1.00  0.00           C
ATOM   1346  H1  DCM   193       9.348  65.560  10.014  1.00  0.00           H
ATOM   1347  H2  DCM   193       8.755  65.915   8.308  1.00  0.00           H
ATOM   1348 CL1  DCM   193       7.000  65.695  10.077  1.00  0.00          Cl
ATOM   1349 CL2  DCM   193       9.008  63.557   8.962  1.00  0.00          Cl
ATOM   1350  LP1 DCM   193       5.579  66.021  10.828  1.00  0.00           H
ATOM   1351  LP2 DCM   193       9.382  61.979   8.718  1.00  0.00           H
ATOM   1352  C   DCM   194      40.682  55.643  25.950  1.00  0.00           C
ATOM   1353  H1  DCM   194      41.690  56.109  25.994  1.00  0.00           H
ATOM   1354  H2  DCM   194      40.427  54.973  26.799  1.00  0.00           H
ATOM   1355 CL1  DCM   194      40.594  54.660  24.469  1.00  0.00          Cl
ATOM   1356 CL2  DCM   194      39.553  57.003  25.861  1.00  0.00          Cl
ATOM   1357  LP1 DCM   194      40.512  53.755  23.104  1.00  0.00           H
ATOM   1358  LP2 DCM   194      38.507  58.264  25.778  1.00  0.00           H
ATOM   1359  C   DCM   195      50.240  46.158  65.739  1.00  0.00           C
ATOM   1360  H1  DCM   195      49.890  45.249  66.275  1.00  0.00           H
ATOM   1361  H2  DCM   195      51.348  46.173  65.660  1.00  0.00           H
ATOM   1362 CL1  DCM   195      49.708  47.659  66.303  1.00  0.00          Cl
ATOM   1363 CL2  DCM   195      49.691  46.050  64.040  1.00  0.00          Cl
ATOM   1364  LP1 DCM   195      49.191  49.117  66.849  1.00  0.00           H
ATOM   1365  LP2 DCM   195      49.188  45.951  62.482  1.00  0.00           H
ATOM   1366  C   DCM   196      37.526  43.962  46.556  1.00  0.00           C
ATOM   1367  H1  DCM   196      37.283  44.815  47.224  1.00  0.00           H
ATOM   1368  H2  DCM   196      36.964  43.987  45.598  1.00  0.00           H
ATOM   1369 CL1  DCM   196      37.111  42.414  47.377  1.00  0.00          Cl
ATOM   1370 CL2  DCM   196      39.231  43.865  46.057  1.00  0.00          Cl
ATOM   1371  LP1 DCM   196      36.734  41.004  48.125  1.00  0.00           H
ATOM   1372  LP2 DCM   196      40.802  43.775  45.598  1.00  0.00           H
ATOM   1373  C   DCM   197       8.224  40.055  22.403  1.00  0.00           C
ATOM   1374  H1  DCM   197       8.197  40.986  21.797  1.00  0.00           H
ATOM   1375  H2  DCM   197       7.337  40.119  23.070  1.00  0.00           H
ATOM   1376 CL1  DCM   197       9.752  40.075  23.414  1.00  0.00          Cl
ATOM   1377 CL2  DCM   197       8.165  38.495  21.566  1.00  0.00          Cl
ATOM   1378  LP1 DCM   197      11.120  40.093  24.319  1.00  0.00           H
ATOM   1379  LP2 DCM   197       8.111  37.050  20.791  1.00  0.00           H
ATOM   1380  C   DCM   198      10.488  38.938  54.473  1.00  0.00           C
ATOM   1381  H1  DCM   198      10.814  39.917  54.061  1.00  0.00           H
ATOM   1382  H2  DCM   198       9.841  38.999  55.374  1.00  0.00           H
ATOM   1383 CL1  DCM   198      11.855  37.862  54.849  1.00  0.00          Cl
ATOM   1384 CL2  DCM   198       9.415  38.179  53.310  1.00  0.00          Cl
ATOM   1385  LP1 DCM   198      13.114  36.871  55.195  1.00  0.00           H
ATOM   1386  LP2 DCM   198       8.412  37.470  52.223  1.00  0.00           H
ATOM   1387  C   DCM   199      62.928  27.743   2.854  1.00  0.00           C
ATOM   1388  H1  DCM   199      62.666  27.114   3.732  1.00  0.00           H
ATOM   1389  H2  DCM   199      62.586  28.791   2.993  1.00  0.00           H
ATOM   1390 CL1  DCM   199      62.022  27.013   1.593  1.00  0.00          Cl
ATOM   1391 CL2  DCM   199      64.656  27.758   2.411  1.00  0.00          Cl
ATOM   1392  LP1 DCM   199      61.157  26.315   0.387  1.00  0.00           H
ATOM   1393  LP2 DCM   199      66.244  27.772   2.003  1.00  0.00           H
ATOM   1394  C   DCM   200      12.612  30.916  49.960  1.00  0.00           C
ATOM   1395  H1  DCM   200      11.947  31.708  49.555  1.00  0.00           H
ATOM   1396  H2  DCM   200      12.914  30.142  49.221  1.00  0.00           H
ATOM   1397 CL1  DCM   200      11.706  30.207  51.318  1.00  0.00          Cl
ATOM   1398 CL2  DCM   200      14.135  31.731  50.658  1.00  0.00          Cl
ATOM   1399  LP1 DCM   200      10.870  29.554  52.569  1.00  0.00           H
ATOM   1400  LP2 DCM   200      15.476  32.448  51.273  1.00  0.00           H
ATOM   1401  C   DCM   201       6.353   7.263  34.301  1.00  0.00           C
ATOM   1402  H1  DCM   201       6.031   8.061  35.004  1.00  0.00           H
ATOM   1403  H2  DCM   201       7.307   7.517  33.791  1.00  0.00           H
ATOM   1404 CL1  DCM   201       4.966   7.034  33.114  1.00  0.00          Cl
ATOM   1405 CL2  DCM   201       6.711   5.795  35.262  1.00  0.00          Cl
ATOM   1406  LP1 DCM   201       3.729   6.829  32.056  1.00  0.00           H
ATOM   1407  LP2 DCM   201       7.039   4.451  36.142  1.00  0.00           H
ATOM   1408  C   DCM   202      11.397  26.155  49.899  1.00  0.00           C
ATOM   1409  H1  DCM   202      11.160  25.070  49.855  1.00  0.00           H
ATOM   1410  H2  DCM   202      12.078  26.321  50.761  1.00  0.00           H
ATOM   1411 CL1  DCM   202       9.845  27.076  50.248  1.00  0.00          Cl
ATOM   1412 CL2  DCM   202      12.290  26.767  48.480  1.00  0.00          Cl
ATOM   1413  LP1 DCM   202       8.461  27.897  50.560  1.00  0.00           H
ATOM   1414  LP2 DCM   202      13.110  27.330  47.176  1.00  0.00           H
ATOM   1415  C   DCM   203      52.751  28.529  63.399  1.00  0.00           C
ATOM   1416  H1  DCM   203      53.287  27.558  63.338  1.00  0.00           H
ATOM   1417  H2  DCM   203      51.698  28.477  63.047  1.00  0.00           H
ATOM   1418 CL1  DCM   203      53.651  29.755  62.393  1.00  0.00          Cl
ATOM   1419 CL2  DCM   203      52.812  28.947  65.168  1.00  0.00          Cl
ATOM   1420  LP1 DCM   203      54.461  30.857  61.488  1.00  0.00           H
ATOM   1421  LP2 DCM   203      52.867  29.324  66.763  1.00  0.00           H
ATOM   1422  C   DCM   204      18.321   7.750  18.481  1.00  0.00           C
ATOM   1423  H1  DCM   204      18.188   8.850  18.556  1.00  0.00           H
ATOM   1424  H2  DCM   204      19.260   7.569  17.915  1.00  0.00           H
ATOM   1425 CL1  DCM   204      17.028   6.843  17.674  1.00  0.00          Cl
ATOM   1426 CL2  DCM   204      18.374   7.069  20.124  1.00  0.00          Cl
ATOM   1427  LP1 DCM   204      15.832   6.005  16.927  1.00  0.00           H
ATOM   1428  LP2 DCM   204      18.424   6.441  21.639  1.00  0.00           H
ATOM   1429  C   DCM   205      40.106  40.562  67.592  1.00  0.00           C
ATOM   1430  H1  DCM   205      40.578  39.656  67.155  1.00  0.00           H
ATOM   1431  H2  DCM   205      39.077  40.716  67.202  1.00  0.00           H
ATOM   1432 CL1  DCM   205      41.138  41.871  67.055  1.00  0.00          Cl
ATOM   1433 CL2  DCM   205      40.013  40.521  69.375  1.00  0.00          Cl
ATOM   1434  LP1 DCM   205      42.105  43.096  66.552  1.00  0.00           H
ATOM   1435  LP2 DCM   205      39.929  40.483  71.012  1.00  0.00           H
ATOM   1436  C   DCM   206      26.347  45.601   0.282  1.00  0.00           C
ATOM   1437  H1  DCM   206      26.565  45.509  -0.804  1.00  0.00           H
ATOM   1438  H2  DCM   206      25.348  45.170   0.511  1.00  0.00           H
ATOM   1439 CL1  DCM   206      26.388  47.361   0.505  1.00  0.00          Cl
ATOM   1440 CL2  DCM   206      27.623  44.865   1.335  1.00  0.00          Cl
ATOM   1441  LP1 DCM   206      26.427  48.987   0.711  1.00  0.00           H
ATOM   1442  LP2 DCM   206      28.779  44.199   2.289  1.00  0.00           H
ATOM   1443  C   DCM   207      47.437  35.425   5.708  1.00  0.00           C
ATOM   1444  H1  DCM   207      46.464  35.919   5.500  1.00  0.00           H
ATOM   1445  H2  DCM   207      47.727  34.676   4.940  1.00  0.00           H
ATOM   1446 CL1  DCM   207      47.193  34.776   7.349  1.00  0.00          Cl
ATOM   1447 CL2  DCM   207      48.626  36.731   5.715  1.00  0.00          Cl
ATOM   1448  LP1 DCM   207      46.968  34.180   8.860  1.00  0.00           H
ATOM   1449  LP2 DCM   207      49.729  37.944   5.721  1.00  0.00           H
ATOM   1450  C   DCM   208      68.643   1.890  13.159  1.00  0.00           C
ATOM   1451  H1  DCM   208      67.754   2.539  13.008  1.00  0.00           H
ATOM   1452  H2  DCM   208      69.581   2.480  13.079  1.00  0.00           H
ATOM   1453 CL1  DCM   208      68.430   0.547  11.930  1.00  0.00          Cl
ATOM   1454 CL2  DCM   208      68.534   1.197  14.813  1.00  0.00          Cl
ATOM   1455  LP1 DCM   208      68.239  -0.654  10.829  1.00  0.00           H
ATOM   1456  LP2 DCM   208      68.435   0.566  16.323  1.00  0.00           H
ATOM   1457  C   DCM   209      62.798  69.655  65.739  1.00  0.00           C
ATOM   1458  H1  DCM   209      62.232  68.713  65.900  1.00  0.00           H
ATOM   1459  H2  DCM   209      63.879  69.402  65.759  1.00  0.00           H
ATOM   1460 CL1  DCM   209      62.388  70.724  67.082  1.00  0.00          Cl
ATOM   1461 CL2  DCM   209      62.311  70.431  64.209  1.00  0.00          Cl
ATOM   1462  LP1 DCM   209      62.006  71.717  68.331  1.00  0.00           H
ATOM   1463  LP2 DCM   209      61.864  71.144  62.802  1.00  0.00           H
ATOM   1464  C   DCM   210      33.708  36.134   1.860  1.00  0.00           C
ATOM   1465  H1  DCM   210      32.888  35.675   2.454  1.00  0.00           H
ATOM   1466  H2  DCM   210      34.656  35.675   2.214  1.00  0.00           H
ATOM   1467 CL1  DCM   210      33.574  37.888   2.232  1.00  0.00          Cl
ATOM   1468 CL2  DCM   210      33.392  35.738   0.123  1.00  0.00          Cl
ATOM   1469  LP1 DCM   210      33.452  39.488   2.570  1.00  0.00           H
ATOM   1470  LP2 DCM   210      33.105  35.379  -1.452  1.00  0.00           H
ATOM   1471  C   DCM   211      13.931  12.036  57.257  1.00  0.00           C
ATOM   1472  H1  DCM   211      14.092  11.577  56.258  1.00  0.00           H
ATOM   1473  H2  DCM   211      12.917  12.488  57.274  1.00  0.00           H
ATOM   1474 CL1  DCM   211      15.343  13.225  57.632  1.00  0.00          Cl
ATOM   1475 CL2  DCM   211      13.974  10.665  58.366  1.00  0.00          Cl
ATOM   1476  LP1 DCM   211      16.571  14.261  57.958  1.00  0.00           H
ATOM   1477  LP2 DCM   211      14.015   9.391  59.397  1.00  0.00           H
ATOM   1478  C   DCM   212       9.894  47.757  68.674  1.00  0.00           C
ATOM   1479  H1  DCM   212      10.964  47.713  68.377  1.00  0.00           H
ATOM   1480  H2  DCM   212       9.841  47.379  69.717  1.00  0.00           H
ATOM   1481 CL1  DCM   212       8.904  46.902  67.540  1.00  0.00          Cl
ATOM   1482 CL2  DCM   212       9.422  49.581  68.686  1.00  0.00          Cl
ATOM   1483  LP1 DCM   212       7.967  46.091  66.466  1.00  0.00           H
ATOM   1484  LP2 DCM   212       9.010  51.168  68.697  1.00  0.00           H
ATOM   1485  C   DCM   213      14.231  24.495   8.650  1.00  0.00           C
ATOM   1486  H1  DCM   213      14.092  24.003   9.636  1.00  0.00           H
ATOM   1487  H2  DCM   213      15.304  24.744   8.505  1.00  0.00           H
ATOM   1488 CL1  DCM   213      13.167  25.995   8.612  1.00  0.00          Cl
ATOM   1489 CL2  DCM   213      13.796  23.444   7.332  1.00  0.00          Cl
ATOM   1490  LP1 DCM   213      12.218  27.332   8.579  1.00  0.00           H
ATOM   1491  LP2 DCM   213      13.386  22.455   6.090  1.00  0.00           H
ATOM   1492  C   DCM   214      39.730  50.936  43.525  1.00  0.00           C
ATOM   1493  H1  DCM   214      39.361  51.792  42.921  1.00  0.00           H
ATOM   1494  H2  DCM   214      40.340  50.271  42.876  1.00  0.00           H
ATOM   1495 CL1  DCM   214      38.319  49.960  44.089  1.00  0.00          Cl
ATOM   1496 CL2  DCM   214      40.573  51.654  44.937  1.00  0.00          Cl
ATOM   1497  LP1 DCM   214      37.037  49.074  44.600  1.00  0.00           H
ATOM   1498  LP2 DCM   214      41.344  52.311  46.227  1.00  0.00           H
ATOM   1499  C   DCM   215      65.608  46.873  30.832  1.00  0.00           C
ATOM   1500  H1  DCM   215      65.375  47.644  31.598  1.00  0.00           H
ATOM   1501  H2  DCM   215      65.536  45.831  31.209  1.00  0.00           H
ATOM   1502 CL1  DCM   215      67.158  47.058  30.048  1.00  0.00          Cl
ATOM   1503 CL2  DCM   215      64.271  47.015  29.551  1.00  0.00          Cl
ATOM   1504  LP1 DCM   215      68.613  47.230  29.311  1.00  0.00           H
ATOM   1505  LP2 DCM   215      63.091  47.141  28.420  1.00  0.00           H
ATOM   1506  C   DCM   216      39.891   4.053  27.035  1.00  0.00           C
ATOM   1507  H1  DCM   216      40.587   4.004  27.900  1.00  0.00           H
ATOM   1508  H2  DCM   216      39.754   3.006  26.689  1.00  0.00           H
ATOM   1509 CL1  DCM   216      40.613   5.062  25.724  1.00  0.00          Cl
ATOM   1510 CL2  DCM   216      38.503   5.011  27.631  1.00  0.00          Cl
ATOM   1511  LP1 DCM   216      41.269   5.978  24.533  1.00  0.00           H
ATOM   1512  LP2 DCM   216      37.231   5.890  28.178  1.00  0.00           H
ATOM   1513  C   DCM   217      69.140  40.463  16.663  1.00  0.00           C
ATOM   1514  H1  DCM   217      70.053  39.930  17.002  1.00  0.00           H
ATOM   1515  H2  DCM   217      69.544  41.177  15.914  1.00  0.00           H
ATOM   1516 CL1  DCM   217      68.230  41.185  18.037  1.00  0.00          Cl
ATOM   1517 CL2  DCM   217      68.024  39.341  15.801  1.00  0.00          Cl
ATOM   1518  LP1 DCM   217      67.400  41.843  19.289  1.00  0.00           H
ATOM   1519  LP2 DCM   217      67.008  38.320  15.016  1.00  0.00           H
ATOM   1520  C   DCM   218      59.365  57.688  69.328  1.00  0.00           C
ATOM   1521  H1  DCM   218      59.766  57.888  70.345  1.00  0.00           H
ATOM   1522  H2  DCM   218      58.616  56.883  69.490  1.00  0.00           H
ATOM   1523 CL1  DCM   218      60.586  57.210  68.045  1.00  0.00          Cl
ATOM   1524 CL2  DCM   218      58.425  59.053  68.746  1.00  0.00          Cl
ATOM   1525  LP1 DCM   218      61.677  56.782  66.897  1.00  0.00           H
ATOM   1526  LP2 DCM   218      57.547  60.327  68.202  1.00  0.00           H
ATOM   1527  C   DCM   219      65.787  26.532  33.399  1.00  0.00           C
ATOM   1528  H1  DCM   219      65.357  25.548  33.684  1.00  0.00           H
ATOM   1529  H2  DCM   219      65.153  27.234  33.982  1.00  0.00           H
ATOM   1530 CL1  DCM   219      65.773  26.700  31.625  1.00  0.00          Cl
ATOM   1531 CL2  DCM   219      67.504  26.750  33.965  1.00  0.00          Cl
ATOM   1532  LP1 DCM   219      65.761  26.854  29.992  1.00  0.00           H
ATOM   1533  LP2 DCM   219      69.050  26.947  34.476  1.00  0.00           H
ATOM   1534  C   DCM   220      36.700   6.265  24.867  1.00  0.00           C
ATOM   1535  H1  DCM   220      37.571   6.496  24.217  1.00  0.00           H
ATOM   1536  H2  DCM   220      36.956   6.389  25.941  1.00  0.00           H
ATOM   1537 CL1  DCM   220      36.098   4.605  24.581  1.00  0.00          Cl
ATOM   1538 CL2  DCM   220      35.539   7.476  24.304  1.00  0.00          Cl
ATOM   1539  LP1 DCM   220      35.546   3.083  24.318  1.00  0.00           H
ATOM   1540  LP2 DCM   220      34.464   8.598  23.782  1.00  0.00           H
ATOM   1541  C   DCM   221      10.258  21.408  61.560  1.00  0.00           C
ATOM   1542  H1  DCM   221      10.299  20.322  61.327  1.00  0.00           H
ATOM   1543  H2  DCM   221       9.191  21.650  61.368  1.00  0.00           H
ATOM   1544 CL1  DCM   221      11.310  22.403  60.554  1.00  0.00          Cl
ATOM   1545 CL2  DCM   221      10.822  21.592  63.223  1.00  0.00          Cl
ATOM   1546  LP1 DCM   221      12.289  23.328  59.619  1.00  0.00           H
ATOM   1547  LP2 DCM   221      11.346  21.763  64.768  1.00  0.00           H
ATOM   1548  C   DCM   222      68.189  13.431  54.947  1.00  0.00           C
ATOM   1549  H1  DCM   222      67.180  13.122  54.599  1.00  0.00           H
ATOM   1550  H2  DCM   222      68.730  12.493  55.197  1.00  0.00           H
ATOM   1551 CL1  DCM   222      68.185  14.478  56.415  1.00  0.00          Cl
ATOM   1552 CL2  DCM   222      69.139  14.138  53.546  1.00  0.00          Cl
ATOM   1553  LP1 DCM   222      68.181  15.430  57.751  1.00  0.00           H
ATOM   1554  LP2 DCM   222      69.988  14.770  52.294  1.00  0.00           H
ATOM   1555  C   DCM   223       7.441  10.423  39.243  1.00  0.00           C
ATOM   1556  H1  DCM   223       6.580  10.682  39.896  1.00  0.00           H
ATOM   1557  H2  DCM   223       8.312  11.109  39.170  1.00  0.00           H
ATOM   1558 CL1  DCM   223       6.918  10.133  37.540  1.00  0.00          Cl
ATOM   1559 CL2  DCM   223       8.122   8.935  39.968  1.00  0.00          Cl
ATOM   1560  LP1 DCM   223       6.443   9.870  35.993  1.00  0.00           H
ATOM   1561  LP2 DCM   223       8.747   7.571  40.631  1.00  0.00           H
ATOM   1562  C   DCM   224      54.892  17.815  59.654  1.00  0.00           C
ATOM   1563  H1  DCM   224      54.427  16.871  59.297  1.00  0.00           H
ATOM   1564  H2  DCM   224      54.997  18.579  58.854  1.00  0.00           H
ATOM   1565 CL1  DCM   224      56.538  17.497  60.366  1.00  0.00          Cl
ATOM   1566 CL2  DCM   224      53.807  18.517  60.933  1.00  0.00          Cl
ATOM   1567  LP1 DCM   224      58.021  17.211  61.006  1.00  0.00           H
ATOM   1568  LP2 DCM   224      52.828  19.151  62.086  1.00  0.00           H
ATOM   1569  C   DCM   225      46.547  55.622  34.834  1.00  0.00           C
ATOM   1570  H1  DCM   225      46.177  54.943  34.036  1.00  0.00           H
ATOM   1571  H2  DCM   225      46.510  55.173  35.850  1.00  0.00           H
ATOM   1572 CL1  DCM   225      45.465  57.055  34.922  1.00  0.00          Cl
ATOM   1573 CL2  DCM   225      48.212  56.189  34.792  1.00  0.00          Cl
ATOM   1574  LP1 DCM   225      44.478  58.363  35.002  1.00  0.00           H
ATOM   1575  LP2 DCM   225      49.764  56.717  34.753  1.00  0.00           H
ATOM   1576  C   DCM   226      43.067  10.123   3.289  1.00  0.00           C
ATOM   1577  H1  DCM   226      44.082   9.758   3.020  1.00  0.00           H
ATOM   1578  H2  DCM   226      42.338   9.555   2.672  1.00  0.00           H
ATOM   1579 CL1  DCM   226      42.768  11.795   2.845  1.00  0.00          Cl
ATOM   1580 CL2  DCM   226      42.727   9.958   5.009  1.00  0.00          Cl
ATOM   1581  LP1 DCM   226      42.489  13.357   2.431  1.00  0.00           H
ATOM   1582  LP2 DCM   226      42.411   9.805   6.611  1.00  0.00           H
ATOM   1583  C   DCM   227      50.624  13.099   4.663  1.00  0.00           C
ATOM   1584  H1  DCM   227      51.080  13.870   4.006  1.00  0.00           H
ATOM   1585  H2  DCM   227      49.516  13.191   4.676  1.00  0.00           H
ATOM   1586 CL1  DCM   227      50.950  13.525   6.310  1.00  0.00          Cl
ATOM   1587 CL2  DCM   227      51.266  11.418   4.362  1.00  0.00          Cl
ATOM   1588  LP1 DCM   227      51.259  13.929   7.869  1.00  0.00           H
ATOM   1589  LP2 DCM   227      51.844   9.907   4.093  1.00  0.00           H
ATOM   1590  C   DCM   228      11.714  58.267  16.665  1.00  0.00           C
ATOM   1591  H1  DCM   228      11.407  58.295  15.598  1.00  0.00           H
ATOM   1592  H2  DCM   228      11.578  57.277  17.150  1.00  0.00           H
ATOM   1593 CL1  DCM   228      10.738  59.468  17.553  1.00  0.00          Cl
ATOM   1594 CL2  DCM   228      13.448  58.723  16.659  1.00  0.00          Cl
ATOM   1595  LP1 DCM   228       9.841  60.573  18.368  1.00  0.00           H
ATOM   1596  LP2 DCM   228      15.034  59.140  16.652  1.00  0.00           H
ATOM   1597  C   DCM   229      51.818  12.885  45.013  1.00  0.00           C
ATOM   1598  H1  DCM   229      51.190  11.978  44.881  1.00  0.00           H
ATOM   1599  H2  DCM   229      52.537  12.884  44.166  1.00  0.00           H
ATOM   1600 CL1  DCM   229      52.585  12.586  46.694  1.00  0.00          Cl
ATOM   1601 CL2  DCM   229      50.798  14.337  45.022  1.00  0.00          Cl
ATOM   1602  LP1 DCM   229      53.257  12.325  48.168  1.00  0.00           H
ATOM   1603  LP2 DCM   229      49.856  15.679  45.030  1.00  0.00           H
ATOM   1604  C   DCM   230       4.502  41.468  44.279  1.00  0.00           C
ATOM   1605  H1  DCM   230       4.256  42.410  43.743  1.00  0.00           H
ATOM   1606  H2  DCM   230       3.839  40.623  43.997  1.00  0.00           H
ATOM   1607 CL1  DCM   230       4.473  41.878  46.030  1.00  0.00          Cl
ATOM   1608 CL2  DCM   230       6.152  41.007  43.713  1.00  0.00          Cl
ATOM   1609  LP1 DCM   230       4.447  42.252  47.626  1.00  0.00           H
ATOM   1610  LP2 DCM   230       7.651  40.587  43.197  1.00  0.00           H
ATOM   1611  C   DCM   231      46.152  42.155  58.692  1.00  0.00           C
ATOM   1612  H1  DCM   231      46.201  42.538  59.734  1.00  0.00           H
ATOM   1613  H2  DCM   231      45.745  42.977  58.065  1.00  0.00           H
ATOM   1614 CL1  DCM   231      44.946  40.847  58.628  1.00  0.00          Cl
ATOM   1615 CL2  DCM   231      47.794  41.626  58.108  1.00  0.00          Cl
ATOM   1616  LP1 DCM   231      43.835  39.642  58.568  1.00  0.00           H
ATOM   1617  LP2 DCM   231      49.273  41.150  57.581  1.00  0.00           H
ATOM   1618  C   DCM   232      34.282   5.983  59.099  1.00  0.00           C
ATOM   1619  H1  DCM   232      35.038   5.877  59.906  1.00  0.00           H
ATOM   1620  H2  DCM   232      34.212   5.044  58.509  1.00  0.00           H
ATOM   1621 CL1  DCM   232      34.681   7.361  58.100  1.00  0.00          Cl
ATOM   1622 CL2  DCM   232      32.772   6.244  59.981  1.00  0.00          Cl
ATOM   1623  LP1 DCM   232      35.055   8.653  57.162  1.00  0.00           H
ATOM   1624  LP2 DCM   232      31.372   6.487  60.799  1.00  0.00           H
ATOM   1625  C   DCM   233      13.970  40.076  37.107  1.00  0.00           C
ATOM   1626  H1  DCM   233      14.434  39.079  37.262  1.00  0.00           H
ATOM   1627  H2  DCM   233      14.547  40.918  37.548  1.00  0.00           H
ATOM   1628 CL1  DCM   233      12.403  39.968  37.833  1.00  0.00          Cl
ATOM   1629 CL2  DCM   233      13.828  40.245  35.245  1.00  0.00          Cl
ATOM   1630  LP1 DCM   233      10.918  39.865  38.521  1.00  0.00           H
ATOM   1631  LP2 DCM   233      13.703  40.393  33.617  1.00  0.00           H
ATOM   1632  C   DCM   234       4.638  12.636   2.262  1.00  0.00           C
ATOM   1633  H1  DCM   234       4.536  11.653   2.770  1.00  0.00           H
ATOM   1634  H2  DCM   234       5.721  12.880   2.235  1.00  0.00           H
ATOM   1635 CL1  DCM   234       3.713  13.840   3.070  1.00  0.00          Cl
ATOM   1636 CL2  DCM   234       4.048  12.356   0.600  1.00  0.00          Cl
ATOM   1637  LP1 DCM   234       2.831  14.988   3.841  1.00  0.00           H
ATOM   1638  LP2 DCM   234       3.507  12.099  -0.926  1.00  0.00           H
ATOM   1639  C   DCM   235      65.201  45.527  49.022  1.00  0.00           C
ATOM   1640  H1  DCM   235      64.671  45.862  49.940  1.00  0.00           H
ATOM   1641  H2  DCM   235      64.419  44.912  48.528  1.00  0.00           H
ATOM   1642 CL1  DCM   235      66.651  44.505  49.335  1.00  0.00          Cl
ATOM   1643 CL2  DCM   235      65.626  46.919  47.968  1.00  0.00          Cl
ATOM   1644  LP1 DCM   235      67.970  43.574  49.620  1.00  0.00           H
ATOM   1645  LP2 DCM   235      66.013  48.190  47.005  1.00  0.00           H
ATOM   1646  C   DCM   236      63.214  26.688  59.206  1.00  0.00           C
ATOM   1647  H1  DCM   236      62.777  27.439  59.897  1.00  0.00           H
ATOM   1648  H2  DCM   236      63.729  25.780  59.588  1.00  0.00           H
ATOM   1649 CL1  DCM   236      64.340  27.726  58.257  1.00  0.00          Cl
ATOM   1650 CL2  DCM   236      61.902  26.080  58.103  1.00  0.00          Cl
ATOM   1651  LP1 DCM   236      65.365  28.672  57.393  1.00  0.00           H
ATOM   1652  LP2 DCM   236      60.719  25.531  57.108  1.00  0.00           H
ATOM   1653  C   DCM   237      47.396  30.733  15.390  1.00  0.00           C
ATOM   1654  H1  DCM   237      48.358  30.354  14.982  1.00  0.00           H
ATOM   1655  H2  DCM   237      47.604  31.334  16.301  1.00  0.00           H
ATOM   1656 CL1  DCM   237      46.450  29.298  15.984  1.00  0.00          Cl
ATOM   1657 CL2  DCM   237      46.435  31.614  14.208  1.00  0.00          Cl
ATOM   1658  LP1 DCM   237      45.596  28.004  16.519  1.00  0.00           H
ATOM   1659  LP2 DCM   237      45.538  32.435  13.107  1.00  0.00           H
ATOM   1660  C   DCM   238      68.092  56.370   0.547  1.00  0.00           C
ATOM   1661  H1  DCM   238      68.479  56.940   1.419  1.00  0.00           H
ATOM   1662  H2  DCM   238      67.843  55.325   0.828  1.00  0.00           H
ATOM   1663 CL1  DCM   238      69.412  56.196  -0.627  1.00  0.00          Cl
ATOM   1664 CL2  DCM   238      66.639  57.284  -0.124  1.00  0.00          Cl
ATOM   1665  LP1 DCM   238      70.631  56.035  -1.712  1.00  0.00           H
ATOM   1666  LP2 DCM   238      65.347  58.097  -0.722  1.00  0.00           H
ATOM   1667  C   DCM   239      66.622  33.355  60.690  1.00  0.00           C
ATOM   1668  H1  DCM   239      66.731  33.833  59.693  1.00  0.00           H
ATOM   1669  H2  DCM   239      67.328  33.740  61.456  1.00  0.00           H
ATOM   1670 CL1  DCM   239      66.910  31.639  60.427  1.00  0.00          Cl
ATOM   1671 CL2  DCM   239      64.931  33.701  61.272  1.00  0.00          Cl
ATOM   1672  LP1 DCM   239      67.178  30.040  60.182  1.00  0.00           H
ATOM   1673  LP2 DCM   239      63.408  34.013  61.795  1.00  0.00           H
ATOM   1674  C   DCM   240      24.358  28.925  56.073  1.00  0.00           C
ATOM   1675  H1  DCM   240      24.256  28.102  55.334  1.00  0.00           H
ATOM   1676  H2  DCM   240      24.510  29.818  55.429  1.00  0.00           H
ATOM   1677 CL1  DCM   240      25.896  28.507  57.011  1.00  0.00          Cl
ATOM   1678 CL2  DCM   240      22.843  28.961  56.965  1.00  0.00          Cl
ATOM   1679  LP1 DCM   240      27.260  28.137  57.842  1.00  0.00           H
ATOM   1680  LP2 DCM   240      21.430  28.994  57.797  1.00  0.00           H
ATOM   1681  C   DCM   241      66.506  26.853  50.761  1.00  0.00           C
ATOM   1682  H1  DCM   241      66.470  27.781  51.370  1.00  0.00           H
ATOM   1683  H2  DCM   241      66.299  27.135  49.706  1.00  0.00           H
ATOM   1684 CL1  DCM   241      65.449  25.489  51.300  1.00  0.00          Cl
ATOM   1685 CL2  DCM   241      68.151  26.267  50.873  1.00  0.00          Cl
ATOM   1686  LP1 DCM   241      64.490  24.252  51.789  1.00  0.00           H
ATOM   1687  LP2 DCM   241      69.692  25.719  50.978  1.00  0.00           H
ATOM   1688  C   DCM   242      51.739  33.498  27.659  1.00  0.00           C
ATOM   1689  H1  DCM   242      52.828  33.283  27.694  1.00  0.00           H
ATOM   1690  H2  DCM   242      51.165  32.608  27.995  1.00  0.00           H
ATOM   1691 CL1  DCM   242      51.396  34.017  25.983  1.00  0.00          Cl
ATOM   1692 CL2  DCM   242      51.529  34.808  28.773  1.00  0.00          Cl
ATOM   1693  LP1 DCM   242      51.081  34.494  24.446  1.00  0.00           H
ATOM   1694  LP2 DCM   242      51.331  36.048  29.828  1.00  0.00           H
ATOM   1695  C   DCM   243       7.039  49.492  64.425  1.00  0.00           C
ATOM   1696  H1  DCM   243       7.135  50.573  64.188  1.00  0.00           H
ATOM   1697  H2  DCM   243       6.166  49.137  63.836  1.00  0.00           H
ATOM   1698 CL1  DCM   243       6.725  49.134  66.238  1.00  0.00          Cl
ATOM   1699 CL2  DCM   243       8.536  48.654  63.983  1.00  0.00          Cl
ATOM   1700  LP1 DCM   243       6.451  48.821  67.825  1.00  0.00           H
ATOM   1701  LP2 DCM   243       9.922  47.878  63.574  1.00  0.00           H
ATOM   1702  C   DCM   244      51.239  61.514   9.263  1.00  0.00           C
ATOM   1703  H1  DCM   244      51.113  61.511   8.159  1.00  0.00           H
ATOM   1704  H2  DCM   244      52.305  61.269   9.459  1.00  0.00           H
ATOM   1705 CL1  DCM   244      50.049  60.436  10.100  1.00  0.00          Cl
ATOM   1706 CL2  DCM   244      51.089  63.138   9.974  1.00  0.00          Cl
ATOM   1707  LP1 DCM   244      48.972  59.459  10.858  1.00  0.00           H
ATOM   1708  LP2 DCM   244      50.950  64.635  10.630  1.00  0.00           H
ATOM   1709  C   DCM   245      56.046  68.166   1.740  1.00  0.00           C
ATOM   1710  H1  DCM   245      55.553  67.910   0.777  1.00  0.00           H
ATOM   1711  H2  DCM   245      56.350  69.234   1.777  1.00  0.00           H
ATOM   1712 CL1  DCM   245      57.472  67.110   1.623  1.00  0.00          Cl
ATOM   1713 CL2  DCM   245      55.010  67.588   3.044  1.00  0.00          Cl
ATOM   1714  LP1 DCM   245      58.787  66.136   1.516  1.00  0.00           H
ATOM   1715  LP2 DCM   245      54.046  67.051   4.257  1.00  0.00           H
ATOM   1716  C   DCM   246      68.447  66.978  13.786  1.00  0.00           C
ATOM   1717  H1  DCM   246      68.681  66.745  14.846  1.00  0.00           H
ATOM   1718  H2  DCM   246      68.908  67.956  13.530  1.00  0.00           H
ATOM   1719 CL1  DCM   246      66.720  67.228  13.701  1.00  0.00          Cl
ATOM   1720 CL2  DCM   246      68.876  65.743  12.574  1.00  0.00          Cl
ATOM   1721  LP1 DCM   246      65.099  67.462  13.621  1.00  0.00           H
ATOM   1722  LP2 DCM   246      69.270  64.607  11.458  1.00  0.00           H
ATOM   1723  C   DCM   247      26.664  19.837  34.623  1.00  0.00           C
ATOM   1724  H1  DCM   247      27.308  20.678  34.955  1.00  0.00           H
ATOM   1725  H2  DCM   247      26.208  19.202  35.412  1.00  0.00           H
ATOM   1726 CL1  DCM   247      27.880  18.784  33.809  1.00  0.00          Cl
ATOM   1727 CL2  DCM   247      25.458  20.384  33.462  1.00  0.00          Cl
ATOM   1728  LP1 DCM   247      28.986  17.826  33.069  1.00  0.00           H
ATOM   1729  LP2 DCM   247      24.334  20.893  32.381  1.00  0.00           H
ATOM   1730  C   DCM   248       5.592  60.835  10.984  1.00  0.00           C
ATOM   1731  H1  DCM   248       5.179  60.883   9.954  1.00  0.00           H
ATOM   1732  H2  DCM   248       5.055  60.236  11.750  1.00  0.00           H
ATOM   1733 CL1  DCM   248       5.559  62.455  11.604  1.00  0.00          Cl
ATOM   1734 CL2  DCM   248       7.221  60.143  10.917  1.00  0.00          Cl
ATOM   1735  LP1 DCM   248       5.528  63.986  12.190  1.00  0.00           H
ATOM   1736  LP2 DCM   248       8.730  59.503  10.855  1.00  0.00           H
ATOM   1737  C   DCM   249      51.374  68.158   3.923  1.00  0.00           C
ATOM   1738  H1  DCM   249      51.754  68.402   2.908  1.00  0.00           H
ATOM   1739  H2  DCM   249      51.269  67.073   4.134  1.00  0.00           H
ATOM   1740 CL1  DCM   249      49.867  69.075   4.163  1.00  0.00          Cl
ATOM   1741 CL2  DCM   249      52.658  68.686   5.039  1.00  0.00          Cl
ATOM   1742  LP1 DCM   249      48.479  69.920   4.384  1.00  0.00           H
ATOM   1743  LP2 DCM   249      53.840  69.172   6.067  1.00  0.00           H
ATOM   1744  C   DCM   250      33.771  39.486  15.346  1.00  0.00           C
ATOM   1745  H1  DCM   250      34.131  38.812  14.539  1.00  0.00           H
ATOM   1746  H2  DCM   250      34.006  39.162  16.382  1.00  0.00           H
ATOM   1747 CL1  DCM   250      31.948  39.468  15.284  1.00  0.00          Cl
ATOM   1748 CL2  DCM   250      34.426  41.061  15.072  1.00  0.00          Cl
ATOM   1749  LP1 DCM   250      30.309  39.451  15.229  1.00  0.00           H
ATOM   1750  LP2 DCM   250      35.047  42.556  14.811  1.00  0.00           H
ATOM   1751  C   DCM   251      10.284  10.681  43.356  1.00  0.00           C
ATOM   1752  H1  DCM   251      10.075   9.888  42.607  1.00  0.00           H
ATOM   1753  H2  DCM   251      10.762  10.271  44.271  1.00  0.00           H
ATOM   1754 CL1  DCM   251       8.695  11.188  43.933  1.00  0.00          Cl
ATOM   1755 CL2  DCM   251      11.255  12.130  42.840  1.00  0.00          Cl
ATOM   1756  LP1 DCM   251       7.219  11.658  44.470  1.00  0.00           H
ATOM   1757  LP2 DCM   251      12.130  13.437  42.376  1.00  0.00           H
ATOM   1758  C   DCM   252      67.122  30.178  48.674  1.00  0.00           C
ATOM   1759  H1  DCM   252      66.024  30.287  48.548  1.00  0.00           H
ATOM   1760  H2  DCM   252      67.407  29.178  48.282  1.00  0.00           H
ATOM   1761 CL1  DCM   252      67.697  30.318  50.290  1.00  0.00          Cl
ATOM   1762 CL2  DCM   252      67.855  31.469  47.623  1.00  0.00          Cl
ATOM   1763  LP1 DCM   252      68.245  30.451  51.831  1.00  0.00           H
ATOM   1764  LP2 DCM   252      68.515  32.634  46.676  1.00  0.00           H
ATOM   1765  C   DCM   253      60.891  43.734  13.743  1.00  0.00           C
ATOM   1766  H1  DCM   253      61.327  44.090  14.701  1.00  0.00           H
ATOM   1767  H2  DCM   253      59.908  43.218  13.778  1.00  0.00           H
ATOM   1768 CL1  DCM   253      62.102  42.639  12.988  1.00  0.00          Cl
ATOM   1769 CL2  DCM   253      60.448  45.108  12.655  1.00  0.00          Cl
ATOM   1770  LP1 DCM   253      63.206  41.641  12.300  1.00  0.00           H
ATOM   1771  LP2 DCM   253      60.046  46.354  11.667  1.00  0.00           H
ATOM   1772  C   DCM   254      38.038  33.784  17.678  1.00  0.00           C
ATOM   1773  H1  DCM   254      38.340  33.092  18.492  1.00  0.00           H
ATOM   1774  H2  DCM   254      37.107  33.525  17.128  1.00  0.00           H
ATOM   1775 CL1  DCM   254      39.242  33.721  16.325  1.00  0.00          Cl
ATOM   1776 CL2  DCM   254      38.095  35.460  18.432  1.00  0.00          Cl
ATOM   1777  LP1 DCM   254      40.332  33.664  15.101  1.00  0.00           H
ATOM   1778  LP2 DCM   254      38.147  36.955  19.104  1.00  0.00           H
ATOM   1779  C   DCM   255       6.772  61.795  33.412  1.00  0.00           C
ATOM   1780  H1  DCM   255       5.775  62.253  33.586  1.00  0.00           H
ATOM   1781  H2  DCM   255       6.967  60.831  33.928  1.00  0.00           H
ATOM   1782 CL1  DCM   255       8.043  62.874  34.181  1.00  0.00          Cl
ATOM   1783 CL2  DCM   255       7.137  61.584  31.741  1.00  0.00          Cl
ATOM   1784  LP1 DCM   255       9.178  63.838  34.868  1.00  0.00           H
ATOM   1785  LP2 DCM   255       7.485  61.383  30.151  1.00  0.00           H
ATOM   1786  C   DCM   256      50.803  36.173   1.683  1.00  0.00           C
ATOM   1787  H1  DCM   256      50.634  37.262   1.825  1.00  0.00           H
ATOM   1788  H2  DCM   256      50.814  35.895   0.608  1.00  0.00           H
ATOM   1789 CL1  DCM   256      49.589  35.206   2.571  1.00  0.00          Cl
ATOM   1790 CL2  DCM   256      52.401  35.492   2.163  1.00  0.00          Cl
ATOM   1791  LP1 DCM   256      48.475  34.319   3.385  1.00  0.00           H
ATOM   1792  LP2 DCM   256      53.855  34.873   2.600  1.00  0.00           H
ATOM   1793  C   DCM   257      16.309  29.425   7.076  1.00  0.00           C
ATOM   1794  H1  DCM   257      16.412  28.320   7.051  1.00  0.00           H
ATOM   1795  H2  DCM   257      17.141  29.920   7.621  1.00  0.00           H
ATOM   1796 CL1  DCM   257      14.712  29.562   7.855  1.00  0.00          Cl
ATOM   1797 CL2  DCM   257      16.237  29.876   5.377  1.00  0.00          Cl
ATOM   1798  LP1 DCM   257      13.242  29.687   8.572  1.00  0.00           H
ATOM   1799  LP2 DCM   257      16.170  30.295   3.793  1.00  0.00           H
ATOM   1800  C   DCM   258      27.627  19.003  25.910  1.00  0.00           C
ATOM   1801  H1  DCM   258      28.540  18.412  25.683  1.00  0.00           H
ATOM   1802  H2  DCM   258      27.382  18.907  26.990  1.00  0.00           H
ATOM   1803 CL1  DCM   258      26.338  18.337  24.904  1.00  0.00          Cl
ATOM   1804 CL2  DCM   258      27.877  20.763  25.429  1.00  0.00          Cl
ATOM   1805  LP1 DCM   258      25.141  17.718  23.969  1.00  0.00           H
ATOM   1806  LP2 DCM   258      28.101  22.331  25.001  1.00  0.00           H
ATOM   1807  C   DCM   259      29.295   0.586  42.942  1.00  0.00           C
ATOM   1808  H1  DCM   259      29.546   0.456  44.016  1.00  0.00           H
ATOM   1809  H2  DCM   259      30.244   0.319  42.429  1.00  0.00           H
ATOM   1810 CL1  DCM   259      29.040   2.303  42.700  1.00  0.00          Cl
ATOM   1811 CL2  DCM   259      27.986  -0.345  42.211  1.00  0.00          Cl
ATOM   1812  LP1 DCM   259      28.802   3.910  42.473  1.00  0.00           H
ATOM   1813  LP2 DCM   259      26.770  -1.210  41.531  1.00  0.00           H
ATOM   1814  C   DCM   260      41.092  60.364  66.208  1.00  0.00           C
ATOM   1815  H1  DCM   260      42.098  60.393  65.739  1.00  0.00           H
ATOM   1816  H2  DCM   260      40.270  60.208  65.477  1.00  0.00           H
ATOM   1817 CL1  DCM   260      40.784  61.783  67.199  1.00  0.00          Cl
ATOM   1818 CL2  DCM   260      41.007  58.952  67.262  1.00  0.00          Cl
ATOM   1819  LP1 DCM   260      40.498  63.106  68.124  1.00  0.00           H
ATOM   1820  LP2 DCM   260      40.929  57.639  68.241  1.00  0.00           H
ATOM   1821  C   DCM   261       3.868  29.240  62.405  1.00  0.00           C
ATOM   1822  H1  DCM   261       4.971  29.198  62.283  1.00  0.00           H
ATOM   1823  H2  DCM   261       3.511  28.203  62.226  1.00  0.00           H
ATOM   1824 CL1  DCM   261       3.248  30.479  61.368  1.00  0.00          Cl
ATOM   1825 CL2  DCM   261       3.523  29.726  64.117  1.00  0.00          Cl
ATOM   1826  LP1 DCM   261       2.661  31.654  60.385  1.00  0.00           H
ATOM   1827  LP2 DCM   261       3.211  30.166  65.666  1.00  0.00           H
ATOM   1828  C   DCM   262      67.943  61.223  11.105  1.00  0.00           C
ATOM   1829  H1  DCM   262      68.281  60.208  11.403  1.00  0.00           H
ATOM   1830  H2  DCM   262      67.005  61.513  11.625  1.00  0.00           H
ATOM   1831 CL1  DCM   262      67.696  61.497   9.382  1.00  0.00          Cl
ATOM   1832 CL2  DCM   262      69.186  62.299  11.675  1.00  0.00          Cl
ATOM   1833  LP1 DCM   262      67.467  61.752   7.778  1.00  0.00           H
ATOM   1834  LP2 DCM   262      70.357  63.312  12.213  1.00  0.00           H
ATOM   1835  C   DCM   263       3.005  33.647  16.630  1.00  0.00           C
ATOM   1836  H1  DCM   263       2.126  33.281  17.203  1.00  0.00           H
ATOM   1837  H2  DCM   263       2.778  34.733  16.561  1.00  0.00           H
ATOM   1838 CL1  DCM   263       3.138  33.023  14.997  1.00  0.00          Cl
ATOM   1839 CL2  DCM   263       4.600  33.537  17.393  1.00  0.00          Cl
ATOM   1840  LP1 DCM   263       3.263  32.439  13.470  1.00  0.00           H
ATOM   1841  LP2 DCM   263       6.076  33.435  18.100  1.00  0.00           H
ATOM   1842  C   DCM   264      44.501   7.064  64.636  1.00  0.00           C
ATOM   1843  H1  DCM   264      44.326   5.985  64.437  1.00  0.00           H
ATOM   1844  H2  DCM   264      45.042   7.231  65.591  1.00  0.00           H
ATOM   1845 CL1  DCM   264      42.860   7.855  64.690  1.00  0.00          Cl
ATOM   1846 CL2  DCM   264      45.505   7.782  63.374  1.00  0.00          Cl
ATOM   1847  LP1 DCM   264      41.384   8.568  64.738  1.00  0.00           H
ATOM   1848  LP2 DCM   264      46.437   8.449  62.202  1.00  0.00           H
ATOM   1849  C   DCM   265      19.811  50.322  64.648  1.00  0.00           C
ATOM   1850  H1  DCM   265      18.893  49.943  65.146  1.00  0.00           H
ATOM   1851  H2  DCM   265      19.734  50.745  63.623  1.00  0.00           H
ATOM   1852 CL1  DCM   265      21.034  48.969  64.590  1.00  0.00          Cl
ATOM   1853 CL2  DCM   265      20.535  51.609  65.557  1.00  0.00          Cl
ATOM   1854  LP1 DCM   265      22.133  47.752  64.539  1.00  0.00           H
ATOM   1855  LP2 DCM   265      21.221  52.826  66.416  1.00  0.00           H
ATOM   1856  C   DCM   266      23.448  26.003  40.237  1.00  0.00           C
ATOM   1857  H1  DCM   266      24.477  25.592  40.152  1.00  0.00           H
ATOM   1858  H2  DCM   266      22.751  25.147  40.108  1.00  0.00           H
ATOM   1859 CL1  DCM   266      23.277  27.351  39.037  1.00  0.00          Cl
ATOM   1860 CL2  DCM   266      23.218  26.620  41.923  1.00  0.00          Cl
ATOM   1861  LP1 DCM   266      23.122  28.571  37.951  1.00  0.00           H
ATOM   1862  LP2 DCM   266      23.010  27.180  43.451  1.00  0.00           H
ATOM   1863  C   DCM   267       9.984  16.778  12.311  1.00  0.00           C
ATOM   1864  H1  DCM   267      10.193  16.499  13.366  1.00  0.00           H
ATOM   1865  H2  DCM   267      10.067  17.886  12.346  1.00  0.00           H
ATOM   1866 CL1  DCM   267       8.340  16.426  11.776  1.00  0.00          Cl
ATOM   1867 CL2  DCM   267      11.208  16.140  11.124  1.00  0.00          Cl
ATOM   1868  LP1 DCM   267       6.812  16.098  11.279  1.00  0.00           H
ATOM   1869  LP2 DCM   267      12.311  15.565  10.055  1.00  0.00           H
ATOM   1870  C   DCM   268       8.944  23.828  10.458  1.00  0.00           C
ATOM   1871  H1  DCM   268       8.342  24.394  11.200  1.00  0.00           H
ATOM   1872  H2  DCM   268       8.919  22.775  10.809  1.00  0.00           H
ATOM   1873 CL1  DCM   268      10.638  24.400  10.590  1.00  0.00          Cl
ATOM   1874 CL2  DCM   268       8.428  24.046   8.726  1.00  0.00          Cl
ATOM   1875  LP1 DCM   268      12.188  24.923  10.711  1.00  0.00           H
ATOM   1876  LP2 DCM   268       7.962  24.243   7.166  1.00  0.00           H
ATOM   1877  C   DCM   269       3.050  31.443   5.376  1.00  0.00           C
ATOM   1878  H1  DCM   269       2.212  31.617   6.084  1.00  0.00           H
ATOM   1879  H2  DCM   269       3.753  30.673   5.759  1.00  0.00           H
ATOM   1880 CL1  DCM   269       3.964  32.941   5.014  1.00  0.00          Cl
ATOM   1881 CL2  DCM   269       2.566  30.675   3.842  1.00  0.00          Cl
ATOM   1882  LP1 DCM   269       4.800  34.312   4.682  1.00  0.00           H
ATOM   1883  LP2 DCM   269       2.121  29.968   2.430  1.00  0.00           H
ATOM   1884  C   DCM   270       9.330  30.248  34.877  1.00  0.00           C
ATOM   1885  H1  DCM   270      10.204  30.879  34.607  1.00  0.00           H
ATOM   1886  H2  DCM   270       8.309  30.677  34.791  1.00  0.00           H
ATOM   1887 CL1  DCM   270       9.541  29.550  36.520  1.00  0.00          Cl
ATOM   1888 CL2  DCM   270       9.321  28.891  33.715  1.00  0.00          Cl
ATOM   1889  LP1 DCM   270       9.733  28.913  38.019  1.00  0.00           H
ATOM   1890  LP2 DCM   270       9.313  27.646  32.648  1.00  0.00           H
ATOM   1891  C   DCM   271      45.443  18.628  31.360  1.00  0.00           C
ATOM   1892  H1  DCM   271      45.588  18.165  32.360  1.00  0.00           H
ATOM   1893  H2  DCM   271      44.475  19.173  31.390  1.00  0.00           H
ATOM   1894 CL1  DCM   271      45.384  17.316  30.127  1.00  0.00          Cl
ATOM   1895 CL2  DCM   271      46.648  19.894  30.855  1.00  0.00          Cl
ATOM   1896  LP1 DCM   271      45.331  16.122  29.003  1.00  0.00           H
ATOM   1897  LP2 DCM   271      47.733  21.036  30.400  1.00  0.00           H
ATOM   1898  C   DCM   272      19.671  23.479   6.149  1.00  0.00           C
ATOM   1899  H1  DCM   272      19.965  24.014   7.077  1.00  0.00           H
ATOM   1900  H2  DCM   272      19.435  24.130   5.281  1.00  0.00           H
ATOM   1901 CL1  DCM   272      18.344  22.298   6.371  1.00  0.00          Cl
ATOM   1902 CL2  DCM   272      21.074  22.505   5.658  1.00  0.00          Cl
ATOM   1903  LP1 DCM   272      17.128  21.216   6.574  1.00  0.00           H
ATOM   1904  LP2 DCM   272      22.369  21.606   5.204  1.00  0.00           H
ATOM   1905  C   DCM   273      61.527  19.881  15.344  1.00  0.00           C
ATOM   1906  H1  DCM   273      60.721  20.645  15.375  1.00  0.00           H
ATOM   1907  H2  DCM   273      61.201  18.880  15.698  1.00  0.00           H
ATOM   1908 CL1  DCM   273      62.908  20.420  16.377  1.00  0.00          Cl
ATOM   1909 CL2  DCM   273      61.988  19.660  13.675  1.00  0.00          Cl
ATOM   1910  LP1 DCM   273      64.162  20.910  17.314  1.00  0.00           H
ATOM   1911  LP2 DCM   273      62.422  19.452  12.107  1.00  0.00           H
ATOM   1912  C   DCM   274      65.034  14.118  14.014  1.00  0.00           C
ATOM   1913  H1  DCM   274      63.961  14.281  13.781  1.00  0.00           H
ATOM   1914  H2  DCM   274      65.758  14.768  13.478  1.00  0.00           H
ATOM   1915 CL1  DCM   274      65.418  12.517  13.443  1.00  0.00          Cl
ATOM   1916 CL2  DCM   274      65.484  14.200  15.682  1.00  0.00          Cl
ATOM   1917  LP1 DCM   274      65.779  11.011  12.906  1.00  0.00           H
ATOM   1918  LP2 DCM   274      65.911  14.279  17.264  1.00  0.00           H
ATOM   1919  C   DCM   275      48.148  25.910   2.795  1.00  0.00           C
ATOM   1920  H1  DCM   275      47.249  26.535   2.607  1.00  0.00           H
ATOM   1921  H2  DCM   275      47.872  24.843   2.939  1.00  0.00           H
ATOM   1922 CL1  DCM   275      49.116  26.356   4.213  1.00  0.00          Cl
ATOM   1923 CL2  DCM   275      49.230  26.125   1.356  1.00  0.00          Cl
ATOM   1924  LP1 DCM   275      50.011  26.768   5.524  1.00  0.00           H
ATOM   1925  LP2 DCM   275      50.208  26.319   0.055  1.00  0.00           H
ATOM   1926  C   DCM   276       2.277   8.514  18.588  1.00  0.00           C
ATOM   1927  H1  DCM   276       3.208   7.913  18.504  1.00  0.00           H
ATOM   1928  H2  DCM   276       1.651   8.185  19.445  1.00  0.00           H
ATOM   1929 CL1  DCM   276       1.277   8.194  17.153  1.00  0.00          Cl
ATOM   1930 CL2  DCM   276       2.544  10.352  18.793  1.00  0.00          Cl
ATOM   1931  LP1 DCM   276       0.355   7.899  15.830  1.00  0.00           H
ATOM   1932  LP2 DCM   276       2.778  11.966  18.972  1.00  0.00           H
ATOM   1933  C   DCM   277      46.635  15.494  17.351  1.00  0.00           C
ATOM   1934  H1  DCM   277      45.700  15.606  17.941  1.00  0.00           H
ATOM   1935  H2  DCM   277      46.361  14.805  16.524  1.00  0.00           H
ATOM   1936 CL1  DCM   277      47.975  14.769  18.185  1.00  0.00          Cl
ATOM   1937 CL2  DCM   277      47.074  17.091  16.683  1.00  0.00          Cl
ATOM   1938  LP1 DCM   277      49.240  14.085  18.973  1.00  0.00           H
ATOM   1939  LP2 DCM   277      47.477  18.557  16.069  1.00  0.00           H
ATOM   1940  C   DCM   278       7.502  43.380   0.076  1.00  0.00           C
ATOM   1941  H1  DCM   278       6.562  43.250   0.653  1.00  0.00           H
ATOM   1942  H2  DCM   278       7.383  44.216  -0.645  1.00  0.00           H
ATOM   1943 CL1  DCM   278       8.076  41.909  -0.780  1.00  0.00          Cl
ATOM   1944 CL2  DCM   278       8.491  43.846   1.408  1.00  0.00          Cl
ATOM   1945  LP1 DCM   278       8.600  40.565  -1.561  1.00  0.00           H
ATOM   1946  LP2 DCM   278       9.432  44.290   2.676  1.00  0.00           H
ATOM   1947  C   DCM   279      36.298  36.057  25.338  1.00  0.00           C
ATOM   1948  H1  DCM   279      36.270  35.657  26.375  1.00  0.00           H
ATOM   1949  H2  DCM   279      37.106  35.606  24.723  1.00  0.00           H
ATOM   1950 CL1  DCM   279      36.679  37.762  25.625  1.00  0.00          Cl
ATOM   1951 CL2  DCM   279      34.735  35.948  24.559  1.00  0.00          Cl
ATOM   1952  LP1 DCM   279      37.032  39.341  25.890  1.00  0.00           H
ATOM   1953  LP2 DCM   279      33.270  35.846  23.829  1.00  0.00           H
ATOM   1954  C   DCM   280      57.363  34.841  57.835  1.00  0.00           C
ATOM   1955  H1  DCM   280      57.901  33.869  57.852  1.00  0.00           H
ATOM   1956  H2  DCM   280      56.260  34.755  57.936  1.00  0.00           H
ATOM   1957 CL1  DCM   280      57.564  35.397  56.191  1.00  0.00          Cl
ATOM   1958 CL2  DCM   280      58.102  35.958  58.921  1.00  0.00          Cl
ATOM   1959  LP1 DCM   280      57.752  35.919  54.648  1.00  0.00           H
ATOM   1960  LP2 DCM   280      58.805  37.021  59.954  1.00  0.00           H
ATOM   1961  C   DCM   281      12.425  37.381   1.429  1.00  0.00           C
ATOM   1962  H1  DCM   281      13.108  38.257   1.438  1.00  0.00           H
ATOM   1963  H2  DCM   281      11.432  37.651   1.847  1.00  0.00           H
ATOM   1964 CL1  DCM   281      12.975  35.772   1.970  1.00  0.00          Cl
ATOM   1965 CL2  DCM   281      11.958  37.210  -0.312  1.00  0.00          Cl
ATOM   1966  LP1 DCM   281      13.481  34.293   2.468  1.00  0.00           H
ATOM   1967  LP2 DCM   281      11.534  37.056  -1.889  1.00  0.00           H
ATOM   1968  C   DCM   282      41.610  50.269  62.412  1.00  0.00           C
ATOM   1969  H1  DCM   282      41.446  50.751  61.424  1.00  0.00           H
ATOM   1970  H2  DCM   282      41.032  49.339  62.595  1.00  0.00           H
ATOM   1971 CL1  DCM   282      41.530  51.495  63.726  1.00  0.00          Cl
ATOM   1972 CL2  DCM   282      43.326  49.672  62.370  1.00  0.00          Cl
ATOM   1973  LP1 DCM   282      41.456  52.612  64.925  1.00  0.00           H
ATOM   1974  LP2 DCM   282      44.874  49.133  62.332  1.00  0.00           H
ATOM   1975  C   DCM   283      51.804  20.192   2.808  1.00  0.00           C
ATOM   1976  H1  DCM   283      52.719  20.819   2.855  1.00  0.00           H
ATOM   1977  H2  DCM   283      51.954  19.181   3.246  1.00  0.00           H
ATOM   1978 CL1  DCM   283      51.469  20.081   0.998  1.00  0.00          Cl
ATOM   1979 CL2  DCM   283      50.586  21.101   3.650  1.00  0.00          Cl
ATOM   1980  LP1 DCM   283      51.171  19.983  -0.612  1.00  0.00           H
ATOM   1981  LP2 DCM   283      49.437  21.959   4.445  1.00  0.00           H
ATOM   1982  C   DCM   284       1.298  35.985  65.446  1.00  0.00           C
ATOM   1983  H1  DCM   284       1.254  36.809  66.190  1.00  0.00           H
ATOM   1984  H2  DCM   284       1.764  35.138  65.993  1.00  0.00           H
ATOM   1985 CL1  DCM   284       2.286  36.629  64.046  1.00  0.00          Cl
ATOM   1986 CL2  DCM   284      -0.438  35.639  64.968  1.00  0.00          Cl
ATOM   1987  LP1 DCM   284       3.171  37.205  62.791  1.00  0.00           H
ATOM   1988  LP2 DCM   284      -1.991  35.329  64.540  1.00  0.00           H
ATOM   1989  C   DCM   285      35.683  25.597  34.780  1.00  0.00           C
ATOM   1990  H1  DCM   285      35.350  24.540  34.703  1.00  0.00           H
ATOM   1991  H2  DCM   285      36.700  25.706  34.347  1.00  0.00           H
ATOM   1992 CL1  DCM   285      35.869  26.078  36.512  1.00  0.00          Cl
ATOM   1993 CL2  DCM   285      34.484  26.629  33.969  1.00  0.00          Cl
ATOM   1994  LP1 DCM   285      36.039  26.515  38.084  1.00  0.00           H
ATOM   1995  LP2 DCM   285      33.378  27.581  33.221  1.00  0.00           H
ATOM   1996  C   DCM   286      13.949   0.339  46.410  1.00  0.00           C
ATOM   1997  H1  DCM   286      13.923   1.206  47.105  1.00  0.00           H
ATOM   1998  H2  DCM   286      14.131   0.700  45.376  1.00  0.00           H
ATOM   1999 CL1  DCM   286      12.241  -0.203  46.680  1.00  0.00          Cl
ATOM   2000 CL2  DCM   286      15.066  -0.928  47.072  1.00  0.00          Cl
ATOM   2001  LP1 DCM   286      10.696  -0.693  46.924  1.00  0.00           H
ATOM   2002  LP2 DCM   286      16.077  -2.073  47.669  1.00  0.00           H
ATOM   2003  C   DCM   287      50.535  56.174  49.440  1.00  0.00           C
ATOM   2004  H1  DCM   287      50.774  55.218  48.925  1.00  0.00           H
ATOM   2005  H2  DCM   287      50.903  57.044  48.855  1.00  0.00           H
ATOM   2006 CL1  DCM   287      51.314  55.946  50.958  1.00  0.00          Cl
ATOM   2007 CL2  DCM   287      48.741  56.316  49.656  1.00  0.00          Cl
ATOM   2008  LP1 DCM   287      52.055  55.729  52.404  1.00  0.00           H
ATOM   2009  LP2 DCM   287      47.118  56.444  49.852  1.00  0.00           H
ATOM   2010  C   DCM   288       6.014  66.460  59.482  1.00  0.00           C
ATOM   2011  H1  DCM   288       5.466  65.571  59.861  1.00  0.00           H
ATOM   2012  H2  DCM   288       6.766  66.922  60.157  1.00  0.00           H
ATOM   2013 CL1  DCM   288       4.812  67.669  59.072  1.00  0.00          Cl
ATOM   2014 CL2  DCM   288       6.806  65.988  57.923  1.00  0.00          Cl
ATOM   2015  LP1 DCM   288       3.687  68.799  58.689  1.00  0.00           H
ATOM   2016  LP2 DCM   288       7.523  65.561  56.511  1.00  0.00           H
ATOM   2017  C   DCM   289      53.856  48.322  40.247  1.00  0.00           C
ATOM   2018  H1  DCM   289      53.347  49.165  39.733  1.00  0.00           H
ATOM   2019  H2  DCM   289      53.160  47.752  40.899  1.00  0.00           H
ATOM   2020 CL1  DCM   289      55.158  48.823  41.252  1.00  0.00          Cl
ATOM   2021 CL2  DCM   289      54.573  47.338  38.975  1.00  0.00          Cl
ATOM   2022  LP1 DCM   289      56.400  49.301  42.210  1.00  0.00           H
ATOM   2023  LP2 DCM   289      55.240  46.422  37.790  1.00  0.00           H
ATOM   2024  C   DCM   290      42.839  66.092   9.450  1.00  0.00           C
ATOM   2025  H1  DCM   290      41.868  66.268   9.962  1.00  0.00           H
ATOM   2026  H2  DCM   290      43.114  66.818   8.655  1.00  0.00           H
ATOM   2027 CL1  DCM   290      42.738  64.405   8.838  1.00  0.00          Cl
ATOM   2028 CL2  DCM   290      44.070  66.215  10.636  1.00  0.00          Cl
ATOM   2029  LP1 DCM   290      42.646  62.865   8.281  1.00  0.00           H
ATOM   2030  LP2 DCM   290      45.248  66.334  11.771  1.00  0.00           H
ATOM   2031  C   DCM   291      35.833  50.168  24.356  1.00  0.00           C
ATOM   2032  H1  DCM   291      35.181  51.025  24.083  1.00  0.00           H
ATOM   2033  H2  DCM   291      36.337  50.193  25.346  1.00  0.00           H
ATOM   2034 CL1  DCM   291      37.137  50.070  23.138  1.00  0.00          Cl
ATOM   2035 CL2  DCM   291      35.022  48.587  24.232  1.00  0.00          Cl
ATOM   2036  LP1 DCM   291      38.334  49.981  22.020  1.00  0.00           H
ATOM   2037  LP2 DCM   291      34.275  47.131  24.117  1.00  0.00           H
ATOM   2038  C   DCM   292      57.954  19.816  18.354  1.00  0.00           C
ATOM   2039  H1  DCM   292      58.628  20.546  17.856  1.00  0.00           H
ATOM   2040  H2  DCM   292      58.523  19.162  19.050  1.00  0.00           H
ATOM   2041 CL1  DCM   292      57.583  18.736  17.064  1.00  0.00          Cl
ATOM   2042 CL2  DCM   292      56.490  20.609  19.027  1.00  0.00          Cl
ATOM   2043  LP1 DCM   292      57.230  17.709  15.836  1.00  0.00           H
ATOM   2044  LP2 DCM   292      55.152  21.333  19.640  1.00  0.00           H
ATOM   2045  C   DCM   293      67.132  47.133  51.648  1.00  0.00           C
ATOM   2046  H1  DCM   293      67.560  46.719  50.710  1.00  0.00           H
ATOM   2047  H2  DCM   293      66.820  46.326  52.345  1.00  0.00           H
ATOM   2048 CL1  DCM   293      65.621  47.945  51.161  1.00  0.00          Cl
ATOM   2049 CL2  DCM   293      68.280  48.269  52.318  1.00  0.00          Cl
ATOM   2050  LP1 DCM   293      64.230  48.691  50.713  1.00  0.00           H
ATOM   2051  LP2 DCM   293      69.358  49.334  52.946  1.00  0.00           H
ATOM   2052  C   DCM   294      53.527  29.836  42.914  1.00  0.00           C
ATOM   2053  H1  DCM   294      52.609  29.972  43.525  1.00  0.00           H
ATOM   2054  H2  DCM   294      53.402  29.725  41.816  1.00  0.00           H
ATOM   2055 CL1  DCM   294      54.542  28.535  43.648  1.00  0.00          Cl
ATOM   2056 CL2  DCM   294      54.445  31.392  43.003  1.00  0.00          Cl
ATOM   2057  LP1 DCM   294      55.464  27.354  44.314  1.00  0.00           H
ATOM   2058  LP2 DCM   294      55.277  32.803  43.084  1.00  0.00           H
ATOM   2059  C   DCM   295      43.100  15.979  33.485  1.00  0.00           C
ATOM   2060  H1  DCM   295      42.301  15.535  32.853  1.00  0.00           H
ATOM   2061  H2  DCM   295      43.144  17.077  33.321  1.00  0.00           H
ATOM   2062 CL1  DCM   295      44.487  15.060  33.011  1.00  0.00          Cl
ATOM   2063 CL2  DCM   295      42.504  15.508  35.185  1.00  0.00          Cl
ATOM   2064  LP1 DCM   295      45.803  14.190  32.563  1.00  0.00           H
ATOM   2065  LP2 DCM   295      41.979  15.093  36.682  1.00  0.00           H
ATOM   2066  C   DCM   296      41.259  63.170  52.061  1.00  0.00           C
ATOM   2067  H1  DCM   296      40.610  63.882  52.615  1.00  0.00           H
ATOM   2068  H2  DCM   296      42.130  62.757  52.613  1.00  0.00           H
ATOM   2069 CL1  DCM   296      41.855  63.776  50.524  1.00  0.00          Cl
ATOM   2070 CL2  DCM   296      40.197  61.716  51.830  1.00  0.00          Cl
ATOM   2071  LP1 DCM   296      42.413  64.341  49.090  1.00  0.00           H
ATOM   2072  LP2 DCM   296      39.239  60.402  51.622  1.00  0.00           H
ATOM   2073  C   DCM   297      51.559  68.889  47.952  1.00  0.00           C
ATOM   2074  H1  DCM   297      51.466  68.768  49.053  1.00  0.00           H
ATOM   2075  H2  DCM   297      52.218  69.769  47.787  1.00  0.00           H
ATOM   2076 CL1  DCM   297      49.928  69.219  47.154  1.00  0.00          Cl
ATOM   2077 CL2  DCM   297      52.221  67.408  47.266  1.00  0.00          Cl
ATOM   2078  LP1 DCM   297      48.479  69.512  46.445  1.00  0.00           H
ATOM   2079  LP2 DCM   297      52.837  66.029  46.627  1.00  0.00           H
ATOM   2080  C   DCM   298      40.313   7.037  21.645  1.00  0.00           C
ATOM   2081  H1  DCM   298      41.205   7.348  22.229  1.00  0.00           H
ATOM   2082  H2  DCM   298      40.534   7.415  20.624  1.00  0.00           H
ATOM   2083 CL1  DCM   298      38.930   8.054  22.339  1.00  0.00          Cl
ATOM   2084 CL2  DCM   298      39.903   5.280  21.893  1.00  0.00          Cl
ATOM   2085  LP1 DCM   298      37.705   8.955  22.954  1.00  0.00           H
ATOM   2086  LP2 DCM   298      39.535   3.697  22.116  1.00  0.00           H
ATOM   2087  C   DCM   299      15.278  61.299  24.009  1.00  0.00           C
ATOM   2088  H1  DCM   299      15.072  61.290  25.100  1.00  0.00           H
ATOM   2089  H2  DCM   299      15.295  60.262  23.610  1.00  0.00           H
ATOM   2090 CL1  DCM   299      16.912  61.952  23.626  1.00  0.00          Cl
ATOM   2091 CL2  DCM   299      13.989  62.276  23.243  1.00  0.00          Cl
ATOM   2092  LP1 DCM   299      18.400  62.546  23.277  1.00  0.00           H
ATOM   2093  LP2 DCM   299      12.808  63.171  22.541  1.00  0.00           H
ATOM   2094  C   DCM   300      12.132  19.613  48.866  1.00  0.00           C
ATOM   2095  H1  DCM   300      13.007  19.416  49.521  1.00  0.00           H
ATOM   2096  H2  DCM   300      11.845  20.675  48.711  1.00  0.00           H
ATOM   2097 CL1  DCM   300      10.642  18.957  49.479  1.00  0.00          Cl
ATOM   2098 CL2  DCM   300      12.431  18.850  47.319  1.00  0.00          Cl
ATOM   2099  LP1 DCM   300       9.238  18.338  50.057  1.00  0.00           H
ATOM   2100  LP2 DCM   300      12.710  18.136  45.869  1.00  0.00           H
ATOM   2101  C   DCM   301      64.551   8.351  53.010  1.00  0.00           C
ATOM   2102  H1  DCM   301      63.874   8.491  52.141  1.00  0.00           H
ATOM   2103  H2  DCM   301      65.080   7.376  52.949  1.00  0.00           H
ATOM   2104 CL1  DCM   301      63.672   8.537  54.577  1.00  0.00          Cl
ATOM   2105 CL2  DCM   301      65.919   9.506  52.910  1.00  0.00          Cl
ATOM   2106  LP1 DCM   301      62.873   8.705  56.000  1.00  0.00           H
ATOM   2107  LP2 DCM   301      67.170  10.562  52.818  1.00  0.00           H
ATOM   2108  C   DCM   302      61.049  53.869  54.176  1.00  0.00           C
ATOM   2109  H1  DCM   302      61.633  53.073  53.666  1.00  0.00           H
ATOM   2110  H2  DCM   302      61.350  54.851  53.752  1.00  0.00           H
ATOM   2111 CL1  DCM   302      61.240  53.888  55.953  1.00  0.00          Cl
ATOM   2112 CL2  DCM   302      59.347  53.503  53.754  1.00  0.00          Cl
ATOM   2113  LP1 DCM   302      61.414  53.905  57.584  1.00  0.00           H
ATOM   2114  LP2 DCM   302      57.788  53.168  53.368  1.00  0.00           H
ATOM   2115  C   DCM   303      52.656  25.532  26.568  1.00  0.00           C
ATOM   2116  H1  DCM   303      52.274  24.909  25.732  1.00  0.00           H
ATOM   2117  H2  DCM   303      52.807  25.021  27.543  1.00  0.00           H
ATOM   2118 CL1  DCM   303      51.486  26.756  26.851  1.00  0.00          Cl
ATOM   2119 CL2  DCM   303      54.203  26.235  26.060  1.00  0.00          Cl
ATOM   2120  LP1 DCM   303      50.368  27.926  27.120  1.00  0.00           H
ATOM   2121  LP2 DCM   303      55.634  26.884  25.591  1.00  0.00           H
ATOM   2122  C   DCM   304      35.842  64.286  18.761  1.00  0.00           C
ATOM   2123  H1  DCM   304      35.828  64.551  19.840  1.00  0.00           H
ATOM   2124  H2  DCM   304      34.883  64.628  18.317  1.00  0.00           H
ATOM   2125 CL1  DCM   304      36.216  62.580  18.305  1.00  0.00          Cl
ATOM   2126 CL2  DCM   304      37.080  65.406  18.057  1.00  0.00          Cl
ATOM   2127  LP1 DCM   304      36.556  61.030  17.891  1.00  0.00           H
ATOM   2128  LP2 DCM   304      38.200  66.421  17.419  1.00  0.00           H
ATOM   2129  C   DCM   305      42.609  35.005  40.861  1.00  0.00           C
ATOM   2130  H1  DCM   305      43.237  35.795  40.395  1.00  0.00           H
ATOM   2131  H2  DCM   305      42.552  34.055  40.287  1.00  0.00           H
ATOM   2132 CL1  DCM   305      40.933  35.511  40.882  1.00  0.00          Cl
ATOM   2133 CL2  DCM   305      43.153  34.673  42.526  1.00  0.00          Cl
ATOM   2134  LP1 DCM   305      39.363  35.986  40.902  1.00  0.00           H
ATOM   2135  LP2 DCM   305      43.653  34.367  44.058  1.00  0.00           H
ATOM   2136  C   DCM   306       0.424  62.854  31.254  1.00  0.00           C
ATOM   2137  H1  DCM   306       0.219  62.822  30.162  1.00  0.00           H
ATOM   2138  H2  DCM   306       0.108  61.841  31.580  1.00  0.00           H
ATOM   2139 CL1  DCM   306      -0.642  64.066  32.006  1.00  0.00          Cl
ATOM   2140 CL2  DCM   306       2.133  63.102  31.729  1.00  0.00          Cl
ATOM   2141  LP1 DCM   306      -1.623  65.183  32.699  1.00  0.00           H
ATOM   2142  LP2 DCM   306       3.698  63.328  32.164  1.00  0.00           H
ATOM   2143  C   DCM   307      21.007  42.819  33.705  1.00  0.00           C
ATOM   2144  H1  DCM   307      20.346  42.787  34.597  1.00  0.00           H
ATOM   2145  H2  DCM   307      20.477  42.642  32.744  1.00  0.00           H
ATOM   2146 CL1  DCM   307      22.178  41.521  33.867  1.00  0.00          Cl
ATOM   2147 CL2  DCM   307      21.900  44.389  33.613  1.00  0.00          Cl
ATOM   2148  LP1 DCM   307      23.273  40.309  34.019  1.00  0.00           H
ATOM   2149  LP2 DCM   307      22.711  45.812  33.530  1.00  0.00           H
ATOM   2150  C   DCM   308      58.730   4.490  51.738  1.00  0.00           C
ATOM   2151  H1  DCM   308      58.296   4.665  52.746  1.00  0.00           H
ATOM   2152  H2  DCM   308      57.849   4.260  51.101  1.00  0.00           H
ATOM   2153 CL1  DCM   308      59.909   3.223  51.936  1.00  0.00          Cl
ATOM   2154 CL2  DCM   308      59.636   5.956  51.187  1.00  0.00          Cl
ATOM   2155  LP1 DCM   308      61.019   2.031  52.122  1.00  0.00           H
ATOM   2156  LP2 DCM   308      60.457   7.284  50.687  1.00  0.00           H
ATOM   2157  C   DCM   309      64.611  54.646  65.728  1.00  0.00           C
ATOM   2158  H1  DCM   309      64.957  53.599  65.860  1.00  0.00           H
ATOM   2159  H2  DCM   309      64.914  55.363  66.521  1.00  0.00           H
ATOM   2160 CL1  DCM   309      62.767  54.709  65.727  1.00  0.00          Cl
ATOM   2161 CL2  DCM   309      65.310  55.372  64.202  1.00  0.00          Cl
ATOM   2162  LP1 DCM   309      61.128  54.766  65.725  1.00  0.00           H
ATOM   2163  LP2 DCM   309      65.936  56.024  62.833  1.00  0.00           H
ATOM   2164  C   DCM   310       6.453   1.501  14.068  1.00  0.00           C
ATOM   2165  H1  DCM   310       6.565   1.917  13.044  1.00  0.00           H
ATOM   2166  H2  DCM   310       6.691   0.427  14.230  1.00  0.00           H
ATOM   2167 CL1  DCM   310       4.756   1.776  14.451  1.00  0.00          Cl
ATOM   2168 CL2  DCM   310       7.518   2.667  14.993  1.00  0.00          Cl
ATOM   2169  LP1 DCM   310       3.176   2.033  14.808  1.00  0.00           H
ATOM   2170  LP2 DCM   310       8.472   3.712  15.822  1.00  0.00           H
ATOM   2171  C   DCM   311      51.714  68.758  24.492  1.00  0.00           C
ATOM   2172  H1  DCM   311      51.705  68.191  25.447  1.00  0.00           H
ATOM   2173  H2  DCM   311      51.563  68.090  23.618  1.00  0.00           H
ATOM   2174 CL1  DCM   311      53.153  69.746  24.451  1.00  0.00          Cl
ATOM   2175 CL2  DCM   311      50.246  69.875  24.546  1.00  0.00          Cl
ATOM   2176  LP1 DCM   311      54.505  70.673  24.411  1.00  0.00           H
ATOM   2177  LP2 DCM   311      48.942  70.868  24.594  1.00  0.00           H
ATOM   2178  C   DCM   312       6.142  11.524  25.988  1.00  0.00           C
ATOM   2179  H1  DCM   312       6.742  11.578  26.922  1.00  0.00           H
ATOM   2180  H2  DCM   312       5.765  10.485  25.878  1.00  0.00           H
ATOM   2181 CL1  DCM   312       6.927  12.170  24.485  1.00  0.00          Cl
ATOM   2182 CL2  DCM   312       4.535  12.289  26.221  1.00  0.00          Cl
ATOM   2183  LP1 DCM   312       7.636  12.754  23.126  1.00  0.00           H
ATOM   2184  LP2 DCM   312       3.067  12.988  26.433  1.00  0.00           H
ATOM   2185  C   DCM   313       7.589  16.132  30.287  1.00  0.00           C
ATOM   2186  H1  DCM   313       8.287  15.942  29.444  1.00  0.00           H
ATOM   2187  H2  DCM   313       6.810  16.862  29.979  1.00  0.00           H
ATOM   2188 CL1  DCM   313       8.439  16.814  31.647  1.00  0.00          Cl
ATOM   2189 CL2  DCM   313       6.664  14.640  30.678  1.00  0.00          Cl
ATOM   2190  LP1 DCM   313       9.238  17.457  32.926  1.00  0.00           H
ATOM   2191  LP2 DCM   313       5.820  13.279  31.034  1.00  0.00           H
ATOM   2192  C   DCM   314      14.766  50.460  37.044  1.00  0.00           C
ATOM   2193  H1  DCM   314      14.042  51.189  37.467  1.00  0.00           H
ATOM   2194  H2  DCM   314      14.693  50.426  35.936  1.00  0.00           H
ATOM   2195 CL1  DCM   314      14.474  48.816  37.651  1.00  0.00          Cl
ATOM   2196 CL2  DCM   314      16.345  50.912  37.574  1.00  0.00          Cl
ATOM   2197  LP1 DCM   314      14.204  47.298  38.211  1.00  0.00           H
ATOM   2198  LP2 DCM   314      17.846  51.341  38.078  1.00  0.00           H
ATOM   2199  C   DCM   315      11.483  21.081  52.607  1.00  0.00           C
ATOM   2200  H1  DCM   315      11.164  20.772  53.625  1.00  0.00           H
ATOM   2201  H2  DCM   315      11.748  20.152  52.059  1.00  0.00           H
ATOM   2202 CL1  DCM   315      12.864  22.219  52.832  1.00  0.00          Cl
ATOM   2203 CL2  DCM   315      10.068  21.906  51.992  1.00  0.00          Cl
ATOM   2204  LP1 DCM   315      14.120  23.253  53.037  1.00  0.00           H
ATOM   2205  LP2 DCM   315       8.742  22.680  51.416  1.00  0.00           H
ATOM   2206  C   DCM   316      66.217  19.596  35.632  1.00  0.00           C
ATOM   2207  H1  DCM   316      65.366  20.143  36.092  1.00  0.00           H
ATOM   2208  H2  DCM   316      66.424  18.701  36.256  1.00  0.00           H
ATOM   2209 CL1  DCM   316      67.593  20.698  35.589  1.00  0.00          Cl
ATOM   2210 CL2  DCM   316      65.738  19.028  34.083  1.00  0.00          Cl
ATOM   2211  LP1 DCM   316      68.873  21.723  35.549  1.00  0.00           H
ATOM   2212  LP2 DCM   316      65.281  18.485  32.605  1.00  0.00           H
ATOM   2213  C   DCM   317      69.180  13.585  44.801  1.00  0.00           C
ATOM   2214  H1  DCM   317      68.888  13.893  45.827  1.00  0.00           H
ATOM   2215  H2  DCM   317      69.030  14.490  44.173  1.00  0.00           H
ATOM   2216 CL1  DCM   317      68.124  12.111  44.443  1.00  0.00          Cl
ATOM   2217 CL2  DCM   317      70.901  12.975  44.942  1.00  0.00          Cl
ATOM   2218  LP1 DCM   317      67.186  10.804  44.125  1.00  0.00           H
ATOM   2219  LP2 DCM   317      72.443  12.429  45.069  1.00  0.00           H
ATOM   2220  C   DCM   318      11.334  32.257   0.292  1.00  0.00           C
ATOM   2221  H1  DCM   318      12.162  32.136   1.023  1.00  0.00           H
ATOM   2222  H2  DCM   318      11.748  32.798  -0.587  1.00  0.00           H
ATOM   2223 CL1  DCM   318      10.057  33.142   1.085  1.00  0.00          Cl
ATOM   2224 CL2  DCM   318      10.836  30.639  -0.213  1.00  0.00          Cl
ATOM   2225  LP1 DCM   318       8.856  33.974   1.831  1.00  0.00           H
ATOM   2226  LP2 DCM   318      10.374  29.136  -0.681  1.00  0.00           H
ATOM   2227  C   DCM   319      20.639   4.417  43.466  1.00  0.00           C
ATOM   2228  H1  DCM   319      20.028   3.534  43.181  1.00  0.00           H
ATOM   2229  H2  DCM   319      20.556   4.503  44.571  1.00  0.00           H
ATOM   2230 CL1  DCM   319      20.036   5.998  42.855  1.00  0.00          Cl
ATOM   2231 CL2  DCM   319      22.352   4.093  42.929  1.00  0.00          Cl
ATOM   2232  LP1 DCM   319      19.486   7.439  42.297  1.00  0.00           H
ATOM   2233  LP2 DCM   319      23.892   3.803  42.446  1.00  0.00           H
ATOM   2234  C   DCM   320      66.116   4.558  37.644  1.00  0.00           C
ATOM   2235  H1  DCM   320      65.827   4.401  38.705  1.00  0.00           H
ATOM   2236  H2  DCM   320      67.211   4.449  37.489  1.00  0.00           H
ATOM   2237 CL1  DCM   320      65.635   6.249  37.155  1.00  0.00          Cl
ATOM   2238 CL2  DCM   320      65.141   3.393  36.635  1.00  0.00          Cl
ATOM   2239  LP1 DCM   320      65.202   7.768  36.715  1.00  0.00           H
ATOM   2240  LP2 DCM   320      64.265   2.345  35.728  1.00  0.00           H
ATOM   2241  C   DCM   321      42.527  18.754  54.184  1.00  0.00           C
ATOM   2242  H1  DCM   321      43.370  18.033  54.246  1.00  0.00           H
ATOM   2243  H2  DCM   321      41.748  18.305  54.837  1.00  0.00           H
ATOM   2244 CL1  DCM   321      41.820  18.660  52.568  1.00  0.00          Cl
ATOM   2245 CL2  DCM   321      43.193  20.420  54.560  1.00  0.00          Cl
ATOM   2246  LP1 DCM   321      41.164  18.573  51.067  1.00  0.00           H
ATOM   2247  LP2 DCM   321      43.789  21.910  54.897  1.00  0.00           H
ATOM   2248  C   DCM   322      58.105   2.497   3.766  1.00  0.00           C
ATOM   2249  H1  DCM   322      57.926   3.023   2.804  1.00  0.00           H
ATOM   2250  H2  DCM   322      59.069   2.766   4.249  1.00  0.00           H
ATOM   2251 CL1  DCM   322      58.098   0.730   3.620  1.00  0.00          Cl
ATOM   2252 CL2  DCM   322      56.857   3.046   4.959  1.00  0.00          Cl
ATOM   2253  LP1 DCM   322      58.092  -0.904   3.484  1.00  0.00           H
ATOM   2254  LP2 DCM   322      55.727   3.543   6.038  1.00  0.00           H
ATOM   2255  C   DCM   323      48.668  57.037  59.012  1.00  0.00           C
ATOM   2256  H1  DCM   323      49.234  56.461  58.248  1.00  0.00           H
ATOM   2257  H2  DCM   323      49.316  57.884  59.323  1.00  0.00           H
ATOM   2258 CL1  DCM   323      48.427  55.981  60.437  1.00  0.00          Cl
ATOM   2259 CL2  DCM   323      47.044  57.333  58.360  1.00  0.00          Cl
ATOM   2260  LP1 DCM   323      48.206  55.014  61.743  1.00  0.00           H
ATOM   2261  LP2 DCM   323      45.543  57.607  57.758  1.00  0.00           H
ATOM   2262  C   DCM   324       6.949  28.053   6.037  1.00  0.00           C
ATOM   2263  H1  DCM   324       7.718  27.405   5.565  1.00  0.00           H
ATOM   2264  H2  DCM   324       7.437  29.019   6.289  1.00  0.00           H
ATOM   2265 CL1  DCM   324       6.565  27.203   7.555  1.00  0.00          Cl
ATOM   2266 CL2  DCM   324       5.598  28.270   4.930  1.00  0.00          Cl
ATOM   2267  LP1 DCM   324       6.210  26.421   8.952  1.00  0.00           H
ATOM   2268  LP2 DCM   324       4.339  28.471   3.898  1.00  0.00           H
ATOM   2269  C   DCM   325      27.555  15.548   2.535  1.00  0.00           C
ATOM   2270  H1  DCM   325      26.940  16.036   3.322  1.00  0.00           H
ATOM   2271  H2  DCM   325      27.070  15.302   1.566  1.00  0.00           H
ATOM   2272 CL1  DCM   325      28.353  14.126   3.214  1.00  0.00          Cl
ATOM   2273 CL2  DCM   325      28.815  16.695   2.040  1.00  0.00          Cl
ATOM   2274  LP1 DCM   325      29.093  12.805   3.843  1.00  0.00           H
ATOM   2275  LP2 DCM   325      29.979  17.755   1.582  1.00  0.00           H
ATOM   2276  C   DCM   326      54.359  63.880   9.369  1.00  0.00           C
ATOM   2277  H1  DCM   326      53.965  63.109  10.065  1.00  0.00           H
ATOM   2278  H2  DCM   326      53.628  64.172   8.585  1.00  0.00           H
ATOM   2279 CL1  DCM   326      55.808  63.264   8.541  1.00  0.00          Cl
ATOM   2280 CL2  DCM   326      54.823  65.192  10.483  1.00  0.00          Cl
ATOM   2281  LP1 DCM   326      57.144  62.696   7.777  1.00  0.00           H
ATOM   2282  LP2 DCM   326      55.249  66.399  11.508  1.00  0.00           H
ATOM   2283  C   DCM   327       3.246  27.875  17.397  1.00  0.00           C
ATOM   2284  H1  DCM   327       3.294  28.282  18.430  1.00  0.00           H
ATOM   2285  H2  DCM   327       2.592  27.012  17.149  1.00  0.00           H
ATOM   2286 CL1  DCM   327       4.816  27.378  16.849  1.00  0.00          Cl
ATOM   2287 CL2  DCM   327       2.750  29.282  16.336  1.00  0.00          Cl
ATOM   2288  LP1 DCM   327       6.300  26.907  16.331  1.00  0.00           H
ATOM   2289  LP2 DCM   327       2.306  30.543  15.384  1.00  0.00           H
ATOM   2290  C   DCM   328       5.789  50.303  48.374  1.00  0.00           C
ATOM   2291  H1  DCM   328       5.958  51.227  47.779  1.00  0.00           H
ATOM   2292  H2  DCM   328       6.557  50.143  49.160  1.00  0.00           H
ATOM   2293 CL1  DCM   328       5.810  48.968  47.152  1.00  0.00          Cl
ATOM   2294 CL2  DCM   328       4.102  50.329  49.072  1.00  0.00          Cl
ATOM   2295  LP1 DCM   328       5.830  47.758  46.046  1.00  0.00           H
ATOM   2296  LP2 DCM   328       2.587  50.352  49.700  1.00  0.00           H
ATOM   2297  C   DCM   329      10.735  63.598  41.377  1.00  0.00           C
ATOM   2298  H1  DCM   329      10.223  62.612  41.384  1.00  0.00           H
ATOM   2299  H2  DCM   329      10.924  63.954  42.412  1.00  0.00           H
ATOM   2300 CL1  DCM   329       9.871  64.828  40.404  1.00  0.00          Cl
ATOM   2301 CL2  DCM   329      12.329  63.437  40.740  1.00  0.00          Cl
ATOM   2302  LP1 DCM   329       9.079  65.954  39.513  1.00  0.00           H
ATOM   2303  LP2 DCM   329      13.845  63.285  40.134  1.00  0.00           H
ATOM   2304  C   DCM   330      20.248  63.320  35.631  1.00  0.00           C
ATOM   2305  H1  DCM   330      20.824  63.539  36.555  1.00  0.00           H
ATOM   2306  H2  DCM   330      20.721  62.661  34.871  1.00  0.00           H
ATOM   2307 CL1  DCM   330      19.957  64.812  34.849  1.00  0.00          Cl
ATOM   2308 CL2  DCM   330      18.676  62.643  36.115  1.00  0.00          Cl
ATOM   2309  LP1 DCM   330      19.678  66.244  34.098  1.00  0.00           H
ATOM   2310  LP2 DCM   330      17.227  62.019  36.561  1.00  0.00           H
ATOM   2311  C   DCM   331      65.738  60.213  30.262  1.00  0.00           C
ATOM   2312  H1  DCM   331      64.805  60.468  30.808  1.00  0.00           H
ATOM   2313  H2  DCM   331      66.089  61.007  29.568  1.00  0.00           H
ATOM   2314 CL1  DCM   331      65.406  58.765  29.248  1.00  0.00          Cl
ATOM   2315 CL2  DCM   331      66.989  59.989  31.465  1.00  0.00          Cl
ATOM   2316  LP1 DCM   331      65.104  57.444  28.323  1.00  0.00           H
ATOM   2317  LP2 DCM   331      68.162  59.779  32.592  1.00  0.00           H
ATOM   2318  C   DCM   332      52.532  35.231  13.475  1.00  0.00           C
ATOM   2319  H1  DCM   332      53.173  35.750  12.731  1.00  0.00           H
ATOM   2320  H2  DCM   332      51.506  35.613  13.665  1.00  0.00           H
ATOM   2321 CL1  DCM   332      53.129  35.373  15.184  1.00  0.00          Cl
ATOM   2322 CL2  DCM   332      52.212  33.479  13.044  1.00  0.00          Cl
ATOM   2323  LP1 DCM   332      53.668  35.502  16.728  1.00  0.00           H
ATOM   2324  LP2 DCM   332      51.926  31.911  12.658  1.00  0.00           H
ATOM   2325  C   DCM   333      59.392  10.766  59.036  1.00  0.00           C
ATOM   2326  H1  DCM   333      59.594  11.703  59.598  1.00  0.00           H
ATOM   2327  H2  DCM   333      58.983  11.059  58.046  1.00  0.00           H
ATOM   2328 CL1  DCM   333      57.959  10.017  59.772  1.00  0.00          Cl
ATOM   2329 CL2  DCM   333      60.803   9.670  58.736  1.00  0.00          Cl
ATOM   2330  LP1 DCM   333      56.637   9.326  60.452  1.00  0.00           H
ATOM   2331  LP2 DCM   333      62.080   8.678  58.464  1.00  0.00           H
ATOM   2332  C   DCM   334      45.167  23.853  54.889  1.00  0.00           C
ATOM   2333  H1  DCM   334      44.149  23.603  54.521  1.00  0.00           H
ATOM   2334  H2  DCM   334      45.226  23.585  55.965  1.00  0.00           H
ATOM   2335 CL1  DCM   334      45.676  25.552  54.745  1.00  0.00          Cl
ATOM   2336 CL2  DCM   334      46.293  22.848  53.974  1.00  0.00          Cl
ATOM   2337  LP1 DCM   334      46.146  27.118  54.613  1.00  0.00           H
ATOM   2338  LP2 DCM   334      47.340  21.914  53.124  1.00  0.00           H
ATOM   2339  C   DCM   335      33.097  36.589   6.809  1.00  0.00           C
ATOM   2340  H1  DCM   335      33.774  37.031   7.572  1.00  0.00           H
ATOM   2341  H2  DCM   335      33.003  37.285   5.948  1.00  0.00           H
ATOM   2342 CL1  DCM   335      31.494  36.449   7.674  1.00  0.00          Cl
ATOM   2343 CL2  DCM   335      33.595  34.971   6.281  1.00  0.00          Cl
ATOM   2344  LP1 DCM   335      30.055  36.323   8.451  1.00  0.00           H
ATOM   2345  LP2 DCM   335      34.055  33.474   5.794  1.00  0.00           H
ATOM   2346  C   DCM   336      55.344  23.061  11.427  1.00  0.00           C
ATOM   2347  H1  DCM   336      54.891  23.433  10.483  1.00  0.00           H
ATOM   2348  H2  DCM   336      56.162  22.387  11.092  1.00  0.00           H
ATOM   2349 CL1  DCM   336      54.134  22.099  12.302  1.00  0.00          Cl
ATOM   2350 CL2  DCM   336      55.883  24.397  12.435  1.00  0.00          Cl
ATOM   2351  LP1 DCM   336      53.016  21.211  13.110  1.00  0.00           H
ATOM   2352  LP2 DCM   336      56.385  25.644  13.375  1.00  0.00           H
ATOM   2353  C   DCM   337      32.973  15.877   6.380  1.00  0.00           C
ATOM   2354  H1  DCM   337      33.191  16.221   7.414  1.00  0.00           H
ATOM   2355  H2  DCM   337      32.851  14.782   6.235  1.00  0.00           H
ATOM   2356 CL1  DCM   337      34.283  16.571   5.381  1.00  0.00          Cl
ATOM   2357 CL2  DCM   337      31.307  16.476   5.978  1.00  0.00          Cl
ATOM   2358  LP1 DCM   337      35.485  17.207   4.465  1.00  0.00           H
ATOM   2359  LP2 DCM   337      29.802  17.018   5.615  1.00  0.00           H
ATOM   2360  C   DCM   338      22.871  44.554  55.718  1.00  0.00           C
ATOM   2361  H1  DCM   338      22.733  44.997  54.709  1.00  0.00           H
ATOM   2362  H2  DCM   338      23.483  43.627  55.676  1.00  0.00           H
ATOM   2363 CL1  DCM   338      21.222  44.125  56.267  1.00  0.00          Cl
ATOM   2364 CL2  DCM   338      23.702  45.644  56.853  1.00  0.00          Cl
ATOM   2365  LP1 DCM   338      19.711  43.732  56.769  1.00  0.00           H
ATOM   2366  LP2 DCM   338      24.468  46.650  57.898  1.00  0.00           H
ATOM   2367  C   DCM   339      63.444  68.322  58.581  1.00  0.00           C
ATOM   2368  H1  DCM   339      64.487  68.028  58.336  1.00  0.00           H
ATOM   2369  H2  DCM   339      63.401  68.640  59.644  1.00  0.00           H
ATOM   2370 CL1  DCM   339      62.444  66.844  58.247  1.00  0.00          Cl
ATOM   2371 CL2  DCM   339      62.963  69.625  57.533  1.00  0.00          Cl
ATOM   2372  LP1 DCM   339      61.541  65.509  57.945  1.00  0.00           H
ATOM   2373  LP2 DCM   339      62.509  70.854  56.546  1.00  0.00           H
ATOM   2374  C   DCM   340       9.758   5.264  27.227  1.00  0.00           C
ATOM   2375  H1  DCM   340       9.058   5.525  26.405  1.00  0.00           H
ATOM   2376  H2  DCM   340       9.420   4.298  27.660  1.00  0.00           H
ATOM   2377 CL1  DCM   340       9.600   6.415  28.496  1.00  0.00          Cl
ATOM   2378 CL2  DCM   340      11.532   5.226  26.822  1.00  0.00          Cl
ATOM   2379  LP1 DCM   340       9.449   7.512  29.706  1.00  0.00           H
ATOM   2380  LP2 DCM   340      13.131   5.192  26.458  1.00  0.00           H
ATOM   2381  C   DCM   341      44.009  24.415  35.954  1.00  0.00           C
ATOM   2382  H1  DCM   341      44.862  25.078  36.216  1.00  0.00           H
ATOM   2383  H2  DCM   341      43.230  24.788  35.255  1.00  0.00           H
ATOM   2384 CL1  DCM   341      43.144  23.909  37.461  1.00  0.00          Cl
ATOM   2385 CL2  DCM   341      44.808  23.063  35.160  1.00  0.00          Cl
ATOM   2386  LP1 DCM   341      42.359  23.450  38.826  1.00  0.00           H
ATOM   2387  LP2 DCM   341      45.552  21.802  34.420  1.00  0.00           H
ATOM   2388  C   DCM   342      24.938  42.683  52.381  1.00  0.00           C
ATOM   2389  H1  DCM   342      25.258  43.485  53.081  1.00  0.00           H
ATOM   2390  H2  DCM   342      25.073  42.937  51.308  1.00  0.00           H
ATOM   2391 CL1  DCM   342      23.138  42.597  52.633  1.00  0.00          Cl
ATOM   2392 CL2  DCM   342      25.636  41.081  52.884  1.00  0.00          Cl
ATOM   2393  LP1 DCM   342      21.515  42.520  52.861  1.00  0.00           H
ATOM   2394  LP2 DCM   342      26.266  39.636  53.337  1.00  0.00           H
ATOM   2395  C   DCM   343      49.318   5.795   9.188  1.00  0.00           C
ATOM   2396  H1  DCM   343      48.821   6.052  10.148  1.00  0.00           H
ATOM   2397  H2  DCM   343      50.147   6.497   8.956  1.00  0.00           H
ATOM   2398 CL1  DCM   343      48.083   5.955   7.900  1.00  0.00          Cl
ATOM   2399 CL2  DCM   343      49.858   4.127   9.237  1.00  0.00          Cl
ATOM   2400  LP1 DCM   343      46.953   6.101   6.721  1.00  0.00           H
ATOM   2401  LP2 DCM   343      50.363   2.567   9.282  1.00  0.00           H
ATOM   2402  C   DCM   344      54.840  43.194  28.840  1.00  0.00           C
ATOM   2403  H1  DCM   344      55.728  42.630  29.197  1.00  0.00           H
ATOM   2404  H2  DCM   344      54.551  43.860  29.681  1.00  0.00           H
ATOM   2405 CL1  DCM   344      53.552  41.898  28.663  1.00  0.00          Cl
ATOM   2406 CL2  DCM   344      55.133  44.103  27.238  1.00  0.00          Cl
ATOM   2407  LP1 DCM   344      52.402  40.741  28.504  1.00  0.00           H
ATOM   2408  LP2 DCM   344      55.391  44.902  25.829  1.00  0.00           H
ATOM   2409  C   DCM   345      61.826  12.693  18.960  1.00  0.00           C
ATOM   2410  H1  DCM   345      62.735  12.060  18.866  1.00  0.00           H
ATOM   2411  H2  DCM   345      60.893  12.164  19.250  1.00  0.00           H
ATOM   2412 CL1  DCM   345      61.396  13.275  17.277  1.00  0.00          Cl
ATOM   2413 CL2  DCM   345      62.361  14.008  20.034  1.00  0.00          Cl
ATOM   2414  LP1 DCM   345      61.012  13.796  15.771  1.00  0.00           H
ATOM   2415  LP2 DCM   345      62.854  15.220  21.023  1.00  0.00           H
ATOM   2416  C   DCM   346      38.884  20.371  12.254  1.00  0.00           C
ATOM   2417  H1  DCM   346      38.429  19.447  12.671  1.00  0.00           H
ATOM   2418  H2  DCM   346      39.358  20.900  13.107  1.00  0.00           H
ATOM   2419 CL1  DCM   346      37.820  21.567  11.556  1.00  0.00          Cl
ATOM   2420 CL2  DCM   346      40.186  20.001  11.006  1.00  0.00          Cl
ATOM   2421  LP1 DCM   346      36.821  22.690  10.900  1.00  0.00           H
ATOM   2422  LP2 DCM   346      41.346  19.672   9.894  1.00  0.00           H
ATOM   2423  C   DCM   347      64.493  58.631  66.121  1.00  0.00           C
ATOM   2424  H1  DCM   347      64.843  59.630  65.782  1.00  0.00           H
ATOM   2425  H2  DCM   347      65.303  57.872  66.066  1.00  0.00           H
ATOM   2426 CL1  DCM   347      63.009  58.119  65.309  1.00  0.00          Cl
ATOM   2427 CL2  DCM   347      64.211  58.561  67.866  1.00  0.00          Cl
ATOM   2428  LP1 DCM   347      61.632  57.644  64.556  1.00  0.00           H
ATOM   2429  LP2 DCM   347      63.950  58.496  69.484  1.00  0.00           H
ATOM   2430  C   DCM   348      43.678  51.204  47.975  1.00  0.00           C
ATOM   2431  H1  DCM   348      42.603  50.950  47.862  1.00  0.00           H
ATOM   2432  H2  DCM   348      44.164  51.655  47.083  1.00  0.00           H
ATOM   2433 CL1  DCM   348      44.663  49.731  48.205  1.00  0.00          Cl
ATOM   2434 CL2  DCM   348      43.660  52.306  49.401  1.00  0.00          Cl
ATOM   2435  LP1 DCM   348      45.567  48.379  48.416  1.00  0.00           H
ATOM   2436  LP2 DCM   348      43.643  53.309  50.698  1.00  0.00           H
ATOM   2437  C   DCM   349      38.173  66.750  10.843  1.00  0.00           C
ATOM   2438  H1  DCM   349      38.222  65.652  11.008  1.00  0.00           H
ATOM   2439  H2  DCM   349      37.729  67.023   9.862  1.00  0.00           H
ATOM   2440 CL1  DCM   349      39.756  67.476  10.970  1.00  0.00          Cl
ATOM   2441 CL2  DCM   349      37.182  67.512  12.145  1.00  0.00          Cl
ATOM   2442  LP1 DCM   349      41.243  68.158  11.089  1.00  0.00           H
ATOM   2443  LP2 DCM   349      36.282  68.205  13.329  1.00  0.00           H
ATOM   2444  C   DCM   350      13.882  16.728  58.960  1.00  0.00           C
ATOM   2445  H1  DCM   350      14.520  16.132  59.648  1.00  0.00           H
ATOM   2446  H2  DCM   350      12.995  16.140  58.640  1.00  0.00           H
ATOM   2447 CL1  DCM   350      14.863  17.054  57.556  1.00  0.00          Cl
ATOM   2448 CL2  DCM   350      13.228  18.193  59.619  1.00  0.00          Cl
ATOM   2449  LP1 DCM   350      15.786  17.361  56.235  1.00  0.00           H
ATOM   2450  LP2 DCM   350      12.610  19.578  60.243  1.00  0.00           H
ATOM   2451  C   DCM   351      59.273  57.887  14.365  1.00  0.00           C
ATOM   2452  H1  DCM   351      60.199  57.274  14.406  1.00  0.00           H
ATOM   2453  H2  DCM   351      59.334  58.946  14.038  1.00  0.00           H
ATOM   2454 CL1  DCM   351      58.425  57.869  15.950  1.00  0.00          Cl
ATOM   2455 CL2  DCM   351      58.258  57.030  13.264  1.00  0.00          Cl
ATOM   2456  LP1 DCM   351      57.652  57.852  17.396  1.00  0.00           H
ATOM   2457  LP2 DCM   351      57.293  56.216  12.217  1.00  0.00           H
ATOM   2458  C   DCM   352      44.120  38.655   4.471  1.00  0.00           C
ATOM   2459  H1  DCM   352      44.894  38.629   3.674  1.00  0.00           H
ATOM   2460  H2  DCM   352      43.206  39.151   4.079  1.00  0.00           H
ATOM   2461 CL1  DCM   352      44.616  39.683   5.824  1.00  0.00          Cl
ATOM   2462 CL2  DCM   352      43.733  36.983   4.963  1.00  0.00          Cl
ATOM   2463  LP1 DCM   352      45.076  40.635   7.077  1.00  0.00           H
ATOM   2464  LP2 DCM   352      43.378  35.447   5.415  1.00  0.00           H
ATOM   2465  C   DCM   353      11.154  33.982  53.253  1.00  0.00           C
ATOM   2466  H1  DCM   353      11.913  34.587  53.794  1.00  0.00           H
ATOM   2467  H2  DCM   353      11.377  32.901  53.384  1.00  0.00           H
ATOM   2468 CL1  DCM   353      11.157  34.315  51.539  1.00  0.00          Cl
ATOM   2469 CL2  DCM   353       9.545  34.226  53.875  1.00  0.00          Cl
ATOM   2470  LP1 DCM   353      11.159  34.628  49.930  1.00  0.00           H
ATOM   2471  LP2 DCM   353       8.031  34.457  54.461  1.00  0.00           H
ATOM   2472  C   DCM   354      38.113  28.312  68.575  1.00  0.00           C
ATOM   2473  H1  DCM   354      39.058  28.135  68.018  1.00  0.00           H
ATOM   2474  H2  DCM   354      37.669  29.269  68.228  1.00  0.00           H
ATOM   2475 CL1  DCM   354      38.461  28.449  70.306  1.00  0.00          Cl
ATOM   2476 CL2  DCM   354      36.841  27.097  68.342  1.00  0.00          Cl
ATOM   2477  LP1 DCM   354      38.783  28.576  71.909  1.00  0.00           H
ATOM   2478  LP2 DCM   354      35.666  25.974  68.127  1.00  0.00           H
ATOM   2479  C   DCM   355      21.948  44.512  45.814  1.00  0.00           C
ATOM   2480  H1  DCM   355      22.471  43.706  45.256  1.00  0.00           H
ATOM   2481  H2  DCM   355      21.759  45.409  45.186  1.00  0.00           H
ATOM   2482 CL1  DCM   355      22.975  45.217  47.143  1.00  0.00          Cl
ATOM   2483 CL2  DCM   355      20.425  43.826  46.516  1.00  0.00          Cl
ATOM   2484  LP1 DCM   355      23.899  45.852  48.340  1.00  0.00           H
ATOM   2485  LP2 DCM   355      19.046  43.205  47.151  1.00  0.00           H
ATOM   2486  C   DCM   356      51.161  33.657  37.763  1.00  0.00           C
ATOM   2487  H1  DCM   356      51.033  33.895  38.841  1.00  0.00           H
ATOM   2488  H2  DCM   356      51.602  34.479  37.160  1.00  0.00           H
ATOM   2489 CL1  DCM   356      49.707  33.194  36.815  1.00  0.00          Cl
ATOM   2490 CL2  DCM   356      52.429  32.414  37.422  1.00  0.00          Cl
ATOM   2491  LP1 DCM   356      48.380  32.771  35.950  1.00  0.00           H
ATOM   2492  LP2 DCM   356      53.579  31.287  37.113  1.00  0.00           H
ATOM   2493  C   DCM   357       8.683  31.262  57.535  1.00  0.00           C
ATOM   2494  H1  DCM   357       8.875  30.263  57.088  1.00  0.00           H
ATOM   2495  H2  DCM   357       9.636  31.615  57.983  1.00  0.00           H
ATOM   2496 CL1  DCM   357       7.559  31.170  58.911  1.00  0.00          Cl
ATOM   2497 CL2  DCM   357       8.027  32.379  56.295  1.00  0.00          Cl
ATOM   2498  LP1 DCM   357       6.523  31.086  60.180  1.00  0.00           H
ATOM   2499  LP2 DCM   357       7.427  33.401  55.161  1.00  0.00           H
ATOM   2500  C   DCM   358      67.692  10.004  34.967  1.00  0.00           C
ATOM   2501  H1  DCM   358      67.925  10.427  35.967  1.00  0.00           H
ATOM   2502  H2  DCM   358      68.287   9.082  34.791  1.00  0.00           H
ATOM   2503 CL1  DCM   358      68.053  11.157  33.641  1.00  0.00          Cl
ATOM   2504 CL2  DCM   358      65.961   9.401  34.943  1.00  0.00          Cl
ATOM   2505  LP1 DCM   358      68.384  12.211  32.429  1.00  0.00           H
ATOM   2506  LP2 DCM   358      64.412   8.862  34.921  1.00  0.00           H
ATOM   2507  C   DCM   359      33.059  28.010  64.784  1.00  0.00           C
ATOM   2508  H1  DCM   359      33.716  28.199  63.908  1.00  0.00           H
ATOM   2509  H2  DCM   359      32.934  28.884  65.459  1.00  0.00           H
ATOM   2510 CL1  DCM   359      33.780  26.626  65.633  1.00  0.00          Cl
ATOM   2511 CL2  DCM   359      31.429  27.675  64.288  1.00  0.00          Cl
ATOM   2512  LP1 DCM   359      34.445  25.348  66.417  1.00  0.00           H
ATOM   2513  LP2 DCM   359      29.890  27.358  63.820  1.00  0.00           H
ATOM   2514  C   DCM   360      52.761  64.896  34.131  1.00  0.00           C
ATOM   2515  H1  DCM   360      52.374  64.505  35.096  1.00  0.00           H
ATOM   2516  H2  DCM   360      53.523  64.245  33.651  1.00  0.00           H
ATOM   2517 CL1  DCM   360      53.562  66.450  34.298  1.00  0.00          Cl
ATOM   2518 CL2  DCM   360      51.300  65.094  33.197  1.00  0.00          Cl
ATOM   2519  LP1 DCM   360      54.311  67.901  34.455  1.00  0.00           H
ATOM   2520  LP2 DCM   360      49.927  65.281  32.320  1.00  0.00           H
ATOM   2521  C   DCM   361      36.618  22.453  15.378  1.00  0.00           C
ATOM   2522  H1  DCM   361      36.137  22.722  16.343  1.00  0.00           H
ATOM   2523  H2  DCM   361      36.126  21.606  14.854  1.00  0.00           H
ATOM   2524 CL1  DCM   361      38.229  21.982  15.581  1.00  0.00          Cl
ATOM   2525 CL2  DCM   361      36.543  24.159  14.761  1.00  0.00          Cl
ATOM   2526  LP1 DCM   361      39.792  21.526  15.778  1.00  0.00           H
ATOM   2527  LP2 DCM   361      36.475  25.700  14.204  1.00  0.00           H
ATOM   2528  C   DCM   362      59.637  41.327  17.796  1.00  0.00           C
ATOM   2529  H1  DCM   362      59.600  40.566  16.987  1.00  0.00           H
ATOM   2530  H2  DCM   362      58.973  42.185  17.555  1.00  0.00           H
ATOM   2531 CL1  DCM   362      61.363  41.857  17.771  1.00  0.00          Cl
ATOM   2532 CL2  DCM   362      59.320  40.663  19.437  1.00  0.00          Cl
ATOM   2533  LP1 DCM   362      62.931  42.339  17.748  1.00  0.00           H
ATOM   2534  LP2 DCM   362      59.032  40.058  20.933  1.00  0.00           H
ATOM   2535  C   DCM   363      61.412   9.589  63.044  1.00  0.00           C
ATOM   2536  H1  DCM   363      62.321   9.622  63.682  1.00  0.00           H
ATOM   2537  H2  DCM   363      61.454   9.045  62.076  1.00  0.00           H
ATOM   2538 CL1  DCM   363      60.949  11.343  62.839  1.00  0.00          Cl
ATOM   2539 CL2  DCM   363      60.110   8.891  63.983  1.00  0.00          Cl
ATOM   2540  LP1 DCM   363      60.534  12.919  62.655  1.00  0.00           H
ATOM   2541  LP2 DCM   363      58.890   8.237  64.862  1.00  0.00           H
ATOM   2542  C   DCM   364      34.970  18.018  11.264  1.00  0.00           C
ATOM   2543  H1  DCM   364      34.305  17.337  11.836  1.00  0.00           H
ATOM   2544  H2  DCM   364      34.801  17.851  10.178  1.00  0.00           H
ATOM   2545 CL1  DCM   364      36.626  17.439  11.733  1.00  0.00          Cl
ATOM   2546 CL2  DCM   364      34.652  19.740  11.611  1.00  0.00          Cl
ATOM   2547  LP1 DCM   364      38.122  16.916  12.157  1.00  0.00           H
ATOM   2548  LP2 DCM   364      34.360  21.322  11.929  1.00  0.00           H
ATOM   2549  C   DCM   365      20.326  55.959  62.246  1.00  0.00           C
ATOM   2550  H1  DCM   365      20.684  55.077  62.819  1.00  0.00           H
ATOM   2551  H2  DCM   365      20.234  56.873  62.870  1.00  0.00           H
ATOM   2552 CL1  DCM   365      18.739  55.599  61.533  1.00  0.00          Cl
ATOM   2553 CL2  DCM   365      21.479  56.274  60.904  1.00  0.00          Cl
ATOM   2554  LP1 DCM   365      17.274  55.267  60.875  1.00  0.00           H
ATOM   2555  LP2 DCM   365      22.532  56.562  59.680  1.00  0.00           H
ATOM   2556  C   DCM   366      67.413  67.640  61.929  1.00  0.00           C
ATOM   2557  H1  DCM   366      68.418  67.261  61.645  1.00  0.00           H
ATOM   2558  H2  DCM   366      67.487  68.258  62.850  1.00  0.00           H
ATOM   2559 CL1  DCM   366      66.242  66.300  61.972  1.00  0.00          Cl
ATOM   2560 CL2  DCM   366      67.222  68.568  60.430  1.00  0.00          Cl
ATOM   2561  LP1 DCM   366      65.163  65.066  62.011  1.00  0.00           H
ATOM   2562  LP2 DCM   366      67.045  69.426  59.043  1.00  0.00           H
ATOM   2563  C   DCM   367      66.283  63.285   5.347  1.00  0.00           C
ATOM   2564  H1  DCM   367      66.883  64.169   5.042  1.00  0.00           H
ATOM   2565  H2  DCM   367      66.800  62.707   6.143  1.00  0.00           H
ATOM   2566 CL1  DCM   367      65.951  62.178   3.894  1.00  0.00          Cl
ATOM   2567 CL2  DCM   367      64.878  63.884   6.185  1.00  0.00          Cl
ATOM   2568  LP1 DCM   367      65.657  61.200   2.610  1.00  0.00           H
ATOM   2569  LP2 DCM   367      63.555  64.447   6.974  1.00  0.00           H
ATOM   2570  C   DCM   368      53.019  57.870  20.699  1.00  0.00           C
ATOM   2571  H1  DCM   368      51.940  57.993  20.460  1.00  0.00           H
ATOM   2572  H2  DCM   368      53.653  58.163  19.835  1.00  0.00           H
ATOM   2573 CL1  DCM   368      53.240  56.196  21.165  1.00  0.00          Cl
ATOM   2574 CL2  DCM   368      53.279  58.853  22.166  1.00  0.00          Cl
ATOM   2575  LP1 DCM   368      53.447  54.629  21.602  1.00  0.00           H
ATOM   2576  LP2 DCM   368      53.519  59.756  23.514  1.00  0.00           H
ATOM   2577  C   DCM   369      63.202  16.919   3.395  1.00  0.00           C
ATOM   2578  H1  DCM   369      63.308  15.858   3.081  1.00  0.00           H
ATOM   2579  H2  DCM   369      62.184  17.185   3.753  1.00  0.00           H
ATOM   2580 CL1  DCM   369      63.643  18.045   2.023  1.00  0.00          Cl
ATOM   2581 CL2  DCM   369      64.319  17.363   4.664  1.00  0.00          Cl
ATOM   2582  LP1 DCM   369      64.038  19.055   0.793  1.00  0.00           H
ATOM   2583  LP2 DCM   369      65.367  17.779   5.854  1.00  0.00           H
ATOM   2584  C   DCM   370      55.392   2.610   8.872  1.00  0.00           C
ATOM   2585  H1  DCM   370      55.515   1.847   9.670  1.00  0.00           H
ATOM   2586  H2  DCM   370      56.020   2.215   8.045  1.00  0.00           H
ATOM   2587 CL1  DCM   370      55.871   4.229   9.405  1.00  0.00          Cl
ATOM   2588 CL2  DCM   370      53.681   2.583   8.262  1.00  0.00          Cl
ATOM   2589  LP1 DCM   370      56.315   5.729   9.898  1.00  0.00           H
ATOM   2590  LP2 DCM   370      52.136   2.559   7.711  1.00  0.00           H
ATOM   2591  C   DCM   371       3.632  15.074  13.392  1.00  0.00           C
ATOM   2592  H1  DCM   371       3.235  14.095  13.737  1.00  0.00           H
ATOM   2593  H2  DCM   371       3.114  15.593  12.557  1.00  0.00           H
ATOM   2594 CL1  DCM   371       5.308  14.685  12.792  1.00  0.00          Cl
ATOM   2595 CL2  DCM   371       3.546  16.189  14.791  1.00  0.00          Cl
ATOM   2596  LP1 DCM   371       6.816  14.334  12.251  1.00  0.00           H
ATOM   2597  LP2 DCM   371       3.466  17.209  16.073  1.00  0.00           H
ATOM   2598  C   DCM   372      16.942  49.008   5.449  1.00  0.00           C
ATOM   2599  H1  DCM   372      17.346  48.643   4.481  1.00  0.00           H
ATOM   2600  H2  DCM   372      17.352  49.965   5.837  1.00  0.00           H
ATOM   2601 CL1  DCM   372      17.176  47.729   6.596  1.00  0.00          Cl
ATOM   2602 CL2  DCM   372      15.178  49.128   5.027  1.00  0.00          Cl
ATOM   2603  LP1 DCM   372      17.397  46.520   7.681  1.00  0.00           H
ATOM   2604  LP2 DCM   372      13.587  49.237   4.647  1.00  0.00           H
ATOM   2605  C   DCM   373      25.130  49.032   7.849  1.00  0.00           C
ATOM   2606  H1  DCM   373      24.974  47.957   8.081  1.00  0.00           H
ATOM   2607  H2  DCM   373      26.163  49.344   8.113  1.00  0.00           H
ATOM   2608 CL1  DCM   373      23.990  50.006   8.764  1.00  0.00          Cl
ATOM   2609 CL2  DCM   373      24.774  49.507   6.152  1.00  0.00          Cl
ATOM   2610  LP1 DCM   373      22.926  50.915   9.619  1.00  0.00           H
ATOM   2611  LP2 DCM   373      24.450  49.940   4.604  1.00  0.00           H
ATOM   2612  C   DCM   374      21.422  49.656  11.762  1.00  0.00           C
ATOM   2613  H1  DCM   374      21.581  50.672  11.340  1.00  0.00           H
ATOM   2614  H2  DCM   374      20.618  49.125  11.209  1.00  0.00           H
ATOM   2615 CL1  DCM   374      21.119  49.854  13.543  1.00  0.00          Cl
ATOM   2616 CL2  DCM   374      22.822  48.543  11.541  1.00  0.00          Cl
ATOM   2617  LP1 DCM   374      20.846  50.033  15.150  1.00  0.00           H
ATOM   2618  LP2 DCM   374      24.096  47.529  11.341  1.00  0.00           H
ATOM   2619  C   DCM   375      21.199  37.938  63.697  1.00  0.00           C
ATOM   2620  H1  DCM   375      20.899  38.619  62.873  1.00  0.00           H
ATOM   2621  H2  DCM   375      21.405  36.920  63.304  1.00  0.00           H
ATOM   2622 CL1  DCM   375      19.709  38.065  64.733  1.00  0.00          Cl
ATOM   2623 CL2  DCM   375      22.596  38.524  64.616  1.00  0.00          Cl
ATOM   2624  LP1 DCM   375      18.366  38.180  65.667  1.00  0.00           H
ATOM   2625  LP2 DCM   375      23.889  39.066  65.466  1.00  0.00           H
ATOM   2626  C   DCM   376      22.625  50.320  57.489  1.00  0.00           C
ATOM   2627  H1  DCM   376      22.811  49.381  58.053  1.00  0.00           H
ATOM   2628  H2  DCM   376      21.796  50.962  57.858  1.00  0.00           H
ATOM   2629 CL1  DCM   376      22.046  49.840  55.876  1.00  0.00          Cl
ATOM   2630 CL2  DCM   376      24.044  51.285  57.308  1.00  0.00          Cl
ATOM   2631  LP1 DCM   376      21.513  49.397  54.390  1.00  0.00           H
ATOM   2632  LP2 DCM   376      25.393  52.203  57.136  1.00  0.00           H
ATOM   2633  C   DCM   377      11.024  29.366  29.875  1.00  0.00           C
ATOM   2634  H1  DCM   377      11.252  29.714  28.845  1.00  0.00           H
ATOM   2635  H2  DCM   377      11.904  29.160  30.522  1.00  0.00           H
ATOM   2636 CL1  DCM   377       9.900  27.920  29.841  1.00  0.00          Cl
ATOM   2637 CL2  DCM   377      10.192  30.636  30.788  1.00  0.00          Cl
ATOM   2638  LP1 DCM   377       8.893  26.626  29.811  1.00  0.00           H
ATOM   2639  LP2 DCM   377       9.422  31.811  31.634  1.00  0.00           H
ATOM   2640  C   DCM   378      44.705  24.068  24.254  1.00  0.00           C
ATOM   2641  H1  DCM   378      45.448  24.856  24.501  1.00  0.00           H
ATOM   2642  H2  DCM   378      43.874  24.549  23.694  1.00  0.00           H
ATOM   2643 CL1  DCM   378      43.876  23.474  25.742  1.00  0.00          Cl
ATOM   2644 CL2  DCM   378      45.364  22.728  23.431  1.00  0.00          Cl
ATOM   2645  LP1 DCM   378      43.123  22.934  27.095  1.00  0.00           H
ATOM   2646  LP2 DCM   378      45.997  21.439  22.639  1.00  0.00           H
ATOM   2647  C   DCM   379      67.164  17.858  46.477  1.00  0.00           C
ATOM   2648  H1  DCM   379      67.487  18.869  46.806  1.00  0.00           H
ATOM   2649  H2  DCM   379      66.459  17.959  45.624  1.00  0.00           H
ATOM   2650 CL1  DCM   379      66.248  16.941  47.767  1.00  0.00          Cl
ATOM   2651 CL2  DCM   379      68.684  17.052  45.968  1.00  0.00          Cl
ATOM   2652  LP1 DCM   379      65.427  16.120  48.925  1.00  0.00           H
ATOM   2653  LP2 DCM   379      70.073  16.315  45.502  1.00  0.00           H
ATOM   2654  C   DCM   380      53.438  54.259  40.611  1.00  0.00           C
ATOM   2655  H1  DCM   380      54.518  54.510  40.678  1.00  0.00           H
ATOM   2656  H2  DCM   380      52.882  55.018  41.203  1.00  0.00           H
ATOM   2657 CL1  DCM   380      53.331  52.540  41.121  1.00  0.00          Cl
ATOM   2658 CL2  DCM   380      52.920  54.318  38.898  1.00  0.00          Cl
ATOM   2659  LP1 DCM   380      53.234  50.971  41.587  1.00  0.00           H
ATOM   2660  LP2 DCM   380      52.445  54.373  37.329  1.00  0.00           H
ATOM   2661  C   DCM   381      20.197  62.326  44.282  1.00  0.00           C
ATOM   2662  H1  DCM   381      20.240  62.459  45.384  1.00  0.00           H
ATOM   2663  H2  DCM   381      19.331  62.658  43.671  1.00  0.00           H
ATOM   2664 CL1  DCM   381      20.192  60.475  43.973  1.00  0.00          Cl
ATOM   2665 CL2  DCM   381      21.737  62.815  43.630  1.00  0.00          Cl
ATOM   2666  LP1 DCM   381      20.187  58.857  43.703  1.00  0.00           H
ATOM   2667  LP2 DCM   381      23.187  63.275  43.017  1.00  0.00           H
ATOM   2668  C   DCM   382      27.605  18.165  45.363  1.00  0.00           C
ATOM   2669  H1  DCM   382      28.643  17.992  45.719  1.00  0.00           H
ATOM   2670  H2  DCM   382      27.413  17.400  44.580  1.00  0.00           H
ATOM   2671 CL1  DCM   382      27.380  19.851  44.673  1.00  0.00          Cl
ATOM   2672 CL2  DCM   382      26.452  17.833  46.658  1.00  0.00          Cl
ATOM   2673  LP1 DCM   382      27.180  21.357  44.057  1.00  0.00           H
ATOM   2674  LP2 DCM   382      25.381  17.525  47.862  1.00  0.00           H
ATOM   2675  C   DCM   383       2.668  63.427  38.374  1.00  0.00           C
ATOM   2676  H1  DCM   383       3.305  63.294  37.474  1.00  0.00           H
ATOM   2677  H2  DCM   383       2.855  62.497  38.952  1.00  0.00           H
ATOM   2678 CL1  DCM   383       0.858  63.531  38.240  1.00  0.00          Cl
ATOM   2679 CL2  DCM   383       3.123  64.985  39.016  1.00  0.00          Cl
ATOM   2680  LP1 DCM   383      -0.775  63.624  38.120  1.00  0.00           H
ATOM   2681  LP2 DCM   383       3.551  66.449  39.619  1.00  0.00           H
ATOM   2682  C   DCM   384       7.539  20.917  69.198  1.00  0.00           C
ATOM   2683  H1  DCM   384       6.626  20.296  69.069  1.00  0.00           H
ATOM   2684  H2  DCM   384       8.391  20.752  68.505  1.00  0.00           H
ATOM   2685 CL1  DCM   384       8.412  20.714  70.743  1.00  0.00          Cl
ATOM   2686 CL2  DCM   384       6.984  22.549  68.878  1.00  0.00          Cl
ATOM   2687  LP1 DCM   384       9.215  20.527  72.161  1.00  0.00           H
ATOM   2688  LP2 DCM   384       6.465  24.076  68.578  1.00  0.00           H
ATOM   2689  C   DCM   385       0.739  68.977  66.151  1.00  0.00           C
ATOM   2690  H1  DCM   385       1.150  68.228  66.861  1.00  0.00           H
ATOM   2691  H2  DCM   385       0.003  68.432  65.522  1.00  0.00           H
ATOM   2692 CL1  DCM   385       2.148  69.815  65.323  1.00  0.00          Cl
ATOM   2693 CL2  DCM   385      -0.236  70.207  67.106  1.00  0.00          Cl
ATOM   2694  LP1 DCM   385       3.407  70.563  64.584  1.00  0.00           H
ATOM   2695  LP2 DCM   385      -1.106  71.305  67.959  1.00  0.00           H
ATOM   2696  C   DCM   386      21.370  59.085  55.074  1.00  0.00           C
ATOM   2697  H1  DCM   386      22.188  59.301  55.795  1.00  0.00           H
ATOM   2698  H2  DCM   386      21.697  58.318  54.341  1.00  0.00           H
ATOM   2699 CL1  DCM   386      20.824  60.541  54.221  1.00  0.00          Cl
ATOM   2700 CL2  DCM   386      20.030  58.314  55.962  1.00  0.00          Cl
ATOM   2701  LP1 DCM   386      20.318  61.887  53.433  1.00  0.00           H
ATOM   2702  LP2 DCM   386      18.798  57.605  56.778  1.00  0.00           H
ATOM   2703  C   DCM   387      29.454  61.033  38.125  1.00  0.00           C
ATOM   2704  H1  DCM   387      29.299  62.045  38.557  1.00  0.00           H
ATOM   2705  H2  DCM   387      30.247  61.195  37.363  1.00  0.00           H
ATOM   2706 CL1  DCM   387      27.954  60.216  37.531  1.00  0.00          Cl
ATOM   2707 CL2  DCM   387      30.102  59.901  39.261  1.00  0.00          Cl
ATOM   2708  LP1 DCM   387      26.594  59.476  36.992  1.00  0.00           H
ATOM   2709  LP2 DCM   387      30.716  58.827  40.338  1.00  0.00           H
ATOM   2710  C   DCM   388      19.360  33.527  65.815  1.00  0.00           C
ATOM   2711  H1  DCM   388      19.996  32.619  65.886  1.00  0.00           H
ATOM   2712  H2  DCM   388      19.482  34.448  66.423  1.00  0.00           H
ATOM   2713 CL1  DCM   388      17.781  33.000  66.202  1.00  0.00          Cl
ATOM   2714 CL2  DCM   388      19.405  34.089  64.166  1.00  0.00          Cl
ATOM   2715  LP1 DCM   388      16.266  32.494  66.574  1.00  0.00           H
ATOM   2716  LP2 DCM   388      19.447  34.619  62.614  1.00  0.00           H
ATOM   2717  C   DCM   389      40.486  48.650  34.093  1.00  0.00           C
ATOM   2718  H1  DCM   389      39.626  49.351  34.153  1.00  0.00           H
ATOM   2719  H2  DCM   389      40.200  47.713  33.569  1.00  0.00           H
ATOM   2720 CL1  DCM   389      41.063  48.268  35.731  1.00  0.00          Cl
ATOM   2721 CL2  DCM   389      41.786  49.490  33.164  1.00  0.00          Cl
ATOM   2722  LP1 DCM   389      41.594  47.915  37.242  1.00  0.00           H
ATOM   2723  LP2 DCM   389      42.968  50.253  32.321  1.00  0.00           H
ATOM   2724  C   DCM   390      46.436  17.436  62.841  1.00  0.00           C
ATOM   2725  H1  DCM   390      45.735  17.485  63.702  1.00  0.00           H
ATOM   2726  H2  DCM   390      46.556  16.390  62.487  1.00  0.00           H
ATOM   2727 CL1  DCM   390      48.060  18.089  63.170  1.00  0.00          Cl
ATOM   2728 CL2  DCM   390      45.692  18.356  61.481  1.00  0.00          Cl
ATOM   2729  LP1 DCM   390      49.556  18.691  63.473  1.00  0.00           H
ATOM   2730  LP2 DCM   390      45.016  19.194  60.244  1.00  0.00           H
ATOM   2731  C   DCM   391      35.066  50.428  31.386  1.00  0.00           C
ATOM   2732  H1  DCM   391      35.734  50.607  30.516  1.00  0.00           H
ATOM   2733  H2  DCM   391      34.132  49.987  30.976  1.00  0.00           H
ATOM   2734 CL1  DCM   391      34.696  52.016  32.199  1.00  0.00          Cl
ATOM   2735 CL2  DCM   391      35.981  49.308  32.472  1.00  0.00          Cl
ATOM   2736  LP1 DCM   391      34.363  53.445  32.931  1.00  0.00           H
ATOM   2737  LP2 DCM   391      36.811  48.293  33.457  1.00  0.00           H
ATOM   2738  C   DCM   392      15.083  37.163  58.475  1.00  0.00           C
ATOM   2739  H1  DCM   392      14.426  37.803  59.102  1.00  0.00           H
ATOM   2740  H2  DCM   392      15.617  36.495  59.185  1.00  0.00           H
ATOM   2741 CL1  DCM   392      16.332  38.003  57.621  1.00  0.00          Cl
ATOM   2742 CL2  DCM   392      14.136  36.016  57.431  1.00  0.00          Cl
ATOM   2743  LP1 DCM   392      17.516  38.799  56.810  1.00  0.00           H
ATOM   2744  LP2 DCM   392      13.281  34.981  56.488  1.00  0.00           H
ATOM   2745  C   DCM   393      49.922  54.545  54.682  1.00  0.00           C
ATOM   2746  H1  DCM   393      49.246  54.243  55.511  1.00  0.00           H
ATOM   2747  H2  DCM   393      50.637  53.717  54.487  1.00  0.00           H
ATOM   2748 CL1  DCM   393      50.571  56.174  54.947  1.00  0.00          Cl
ATOM   2749 CL2  DCM   393      48.844  54.506  53.178  1.00  0.00          Cl
ATOM   2750  LP1 DCM   393      51.170  57.680  55.192  1.00  0.00           H
ATOM   2751  LP2 DCM   393      47.888  54.471  51.845  1.00  0.00           H
ATOM   2752  C   DCM   394      47.968  24.588  28.010  1.00  0.00           C
ATOM   2753  H1  DCM   394      48.164  25.622  27.653  1.00  0.00           H
ATOM   2754  H2  DCM   394      48.854  24.172  28.534  1.00  0.00           H
ATOM   2755 CL1  DCM   394      47.601  23.863  26.517  1.00  0.00          Cl
ATOM   2756 CL2  DCM   394      46.478  24.620  29.033  1.00  0.00          Cl
ATOM   2757  LP1 DCM   394      47.248  23.164  25.076  1.00  0.00           H
ATOM   2758  LP2 DCM   394      45.126  24.649  29.961  1.00  0.00           H
ATOM   2759  C   DCM   395      23.453  57.806  14.381  1.00  0.00           C
ATOM   2760  H1  DCM   395      23.243  57.858  15.471  1.00  0.00           H
ATOM   2761  H2  DCM   395      24.401  58.310  14.096  1.00  0.00           H
ATOM   2762 CL1  DCM   395      22.078  58.419  13.374  1.00  0.00          Cl
ATOM   2763 CL2  DCM   395      23.651  56.085  14.234  1.00  0.00          Cl
ATOM   2764  LP1 DCM   395      20.833  58.974  12.463  1.00  0.00           H
ATOM   2765  LP2 DCM   395      23.838  54.462  14.096  1.00  0.00           H
ATOM   2766  C   DCM   396      12.329   2.271  10.570  1.00  0.00           C
ATOM   2767  H1  DCM   396      11.550   2.272  11.361  1.00  0.00           H
ATOM   2768  H2  DCM   396      13.296   1.842  10.911  1.00  0.00           H
ATOM   2769 CL1  DCM   396      12.642   3.989  10.282  1.00  0.00          Cl
ATOM   2770 CL2  DCM   396      11.881   1.457   9.033  1.00  0.00          Cl
ATOM   2771  LP1 DCM   396      12.931   5.581  10.015  1.00  0.00           H
ATOM   2772  LP2 DCM   396      11.472   0.714   7.630  1.00  0.00           H
ATOM   2773  C   DCM   397      25.433   6.989  51.188  1.00  0.00           C
ATOM   2774  H1  DCM   397      26.340   7.234  51.781  1.00  0.00           H
ATOM   2775  H2  DCM   397      24.953   6.077  51.601  1.00  0.00           H
ATOM   2776 CL1  DCM   397      25.941   6.600  49.527  1.00  0.00          Cl
ATOM   2777 CL2  DCM   397      24.136   8.328  51.368  1.00  0.00          Cl
ATOM   2778  LP1 DCM   397      26.410   6.241  47.997  1.00  0.00           H
ATOM   2779  LP2 DCM   397      23.000   9.501  51.527  1.00  0.00           H
ATOM   2780  C   DCM   398      24.885  36.666  42.524  1.00  0.00           C
ATOM   2781  H1  DCM   398      24.051  37.303  42.158  1.00  0.00           H
ATOM   2782  H2  DCM   398      24.892  35.659  42.054  1.00  0.00           H
ATOM   2783 CL1  DCM   398      24.543  36.597  44.309  1.00  0.00          Cl
ATOM   2784 CL2  DCM   398      26.360  37.633  42.098  1.00  0.00          Cl
ATOM   2785  LP1 DCM   398      24.236  36.535  45.918  1.00  0.00           H
ATOM   2786  LP2 DCM   398      27.693  38.508  41.713  1.00  0.00           H
ATOM   2787  C   DCM   399       5.914  46.703  26.903  1.00  0.00           C
ATOM   2788  H1  DCM   399       6.613  47.555  27.041  1.00  0.00           H
ATOM   2789  H2  DCM   399       6.313  45.690  26.679  1.00  0.00           H
ATOM   2790 CL1  DCM   399       5.153  47.074  25.364  1.00  0.00          Cl
ATOM   2791 CL2  DCM   399       4.662  46.720  28.235  1.00  0.00          Cl
ATOM   2792  LP1 DCM   399       4.442  47.421  23.927  1.00  0.00           H
ATOM   2793  LP2 DCM   399       3.539  46.736  29.430  1.00  0.00           H
ATOM   2794  C   DCM   400      11.063  62.986  63.034  1.00  0.00           C
ATOM   2795  H1  DCM   400      11.214  62.477  62.059  1.00  0.00           H
ATOM   2796  H2  DCM   400      11.960  63.099  63.680  1.00  0.00           H
ATOM   2797 CL1  DCM   400       9.908  61.991  63.915  1.00  0.00          Cl
ATOM   2798 CL2  DCM   400      10.356  64.596  62.782  1.00  0.00          Cl
ATOM   2799  LP1 DCM   400       8.833  61.064  64.735  1.00  0.00           H
ATOM   2800  LP2 DCM   400       9.703  66.082  62.548  1.00  0.00           H
ATOM   2801  C   DCM   401      37.736  63.229  25.532  1.00  0.00           C
ATOM   2802  H1  DCM   401      38.014  63.354  24.463  1.00  0.00           H
ATOM   2803  H2  DCM   401      37.284  62.242  25.767  1.00  0.00           H
ATOM   2804 CL1  DCM   401      36.343  64.228  25.913  1.00  0.00          Cl
ATOM   2805 CL2  DCM   401      39.053  63.588  26.596  1.00  0.00          Cl
ATOM   2806  LP1 DCM   401      35.042  65.162  26.269  1.00  0.00           H
ATOM   2807  LP2 DCM   401      40.300  63.928  27.605  1.00  0.00           H
ATOM   2808  C   DCM   402      12.300  25.198  31.900  1.00  0.00           C
ATOM   2809  H1  DCM   402      12.979  25.923  31.404  1.00  0.00           H
ATOM   2810  H2  DCM   402      12.859  24.357  32.364  1.00  0.00           H
ATOM   2811 CL1  DCM   402      11.052  24.607  30.808  1.00  0.00          Cl
ATOM   2812 CL2  DCM   402      11.478  26.136  33.204  1.00  0.00          Cl
ATOM   2813  LP1 DCM   402       9.890  24.057  29.790  1.00  0.00           H
ATOM   2814  LP2 DCM   402      10.730  26.990  34.389  1.00  0.00           H
ATOM   2815  C   DCM   403      19.893  34.688  29.246  1.00  0.00           C
ATOM   2816  H1  DCM   403      19.578  34.494  28.199  1.00  0.00           H
ATOM   2817  H2  DCM   403      20.420  35.666  29.235  1.00  0.00           H
ATOM   2818 CL1  DCM   403      21.208  33.602  29.685  1.00  0.00          Cl
ATOM   2819 CL2  DCM   403      18.601  34.578  30.404  1.00  0.00          Cl
ATOM   2820  LP1 DCM   403      22.433  32.590  30.093  1.00  0.00           H
ATOM   2821  LP2 DCM   403      17.381  34.474  31.495  1.00  0.00           H
ATOM   2822  C   DCM   404      17.616  58.235  12.640  1.00  0.00           C
ATOM   2823  H1  DCM   404      17.731  58.360  13.738  1.00  0.00           H
ATOM   2824  H2  DCM   404      17.500  57.150  12.434  1.00  0.00           H
ATOM   2825 CL1  DCM   404      19.037  58.808  11.672  1.00  0.00          Cl
ATOM   2826 CL2  DCM   404      16.139  59.197  12.257  1.00  0.00          Cl
ATOM   2827  LP1 DCM   404      20.323  59.327  10.795  1.00  0.00           H
ATOM   2828  LP2 DCM   404      14.796  60.072  11.908  1.00  0.00           H
ATOM   2829  C   DCM   405      21.220  14.159   7.000  1.00  0.00           C
ATOM   2830  H1  DCM   405      21.147  15.259   7.144  1.00  0.00           H
ATOM   2831  H2  DCM   405      21.997  13.684   7.637  1.00  0.00           H
ATOM   2832 CL1  DCM   405      21.427  13.608   5.299  1.00  0.00          Cl
ATOM   2833 CL2  DCM   405      19.647  13.621   7.515  1.00  0.00          Cl
ATOM   2834  LP1 DCM   405      21.616  13.106   3.749  1.00  0.00           H
ATOM   2835  LP2 DCM   405      18.164  13.114   7.999  1.00  0.00           H
ATOM   2836  C   DCM   406      36.075  19.807   1.437  1.00  0.00           C
ATOM   2837  H1  DCM   406      36.636  20.327   2.243  1.00  0.00           H
ATOM   2838  H2  DCM   406      34.984  20.000   1.516  1.00  0.00           H
ATOM   2839 CL1  DCM   406      36.449  18.007   1.445  1.00  0.00          Cl
ATOM   2840 CL2  DCM   406      36.571  20.582  -0.062  1.00  0.00          Cl
ATOM   2841  LP1 DCM   406      36.782  16.401   1.452  1.00  0.00           H
ATOM   2842  LP2 DCM   406      37.033  21.305  -1.459  1.00  0.00           H
ATOM   2843  C   DCM   407      42.389   5.736  17.639  1.00  0.00           C
ATOM   2844  H1  DCM   407      42.341   4.630  17.733  1.00  0.00           H
ATOM   2845  H2  DCM   407      42.721   6.011  16.615  1.00  0.00           H
ATOM   2846 CL1  DCM   407      43.668   6.237  18.814  1.00  0.00          Cl
ATOM   2847 CL2  DCM   407      40.855   6.637  17.960  1.00  0.00          Cl
ATOM   2848  LP1 DCM   407      44.828   6.692  19.880  1.00  0.00           H
ATOM   2849  LP2 DCM   407      39.463   7.455  18.251  1.00  0.00           H
ATOM   2850  C   DCM   408      23.460  39.731  38.291  1.00  0.00           C
ATOM   2851  H1  DCM   408      23.017  39.020  37.561  1.00  0.00           H
ATOM   2852  H2  DCM   408      22.768  40.488  38.718  1.00  0.00           H
ATOM   2853 CL1  DCM   408      24.749  40.639  37.559  1.00  0.00          Cl
ATOM   2854 CL2  DCM   408      24.117  38.542  39.483  1.00  0.00          Cl
ATOM   2855  LP1 DCM   408      25.965  41.495  36.868  1.00  0.00           H
ATOM   2856  LP2 DCM   408      24.713  37.463  40.564  1.00  0.00           H
ATOM   2857  C   DCM   409       1.978  63.041   4.811  1.00  0.00           C
ATOM   2858  H1  DCM   409       2.782  62.279   4.893  1.00  0.00           H
ATOM   2859  H2  DCM   409       1.822  63.488   3.805  1.00  0.00           H
ATOM   2860 CL1  DCM   409       2.588  64.369   5.738  1.00  0.00          Cl
ATOM   2861 CL2  DCM   409       0.403  62.499   5.524  1.00  0.00          Cl
ATOM   2862  LP1 DCM   409       3.166  65.627   6.618  1.00  0.00           H
ATOM   2863  LP2 DCM   409      -1.023  62.008   6.170  1.00  0.00           H
ATOM   2864  C   DCM   410      11.007  29.432  61.173  1.00  0.00           C
ATOM   2865  H1  DCM   410      11.609  28.708  61.762  1.00  0.00           H
ATOM   2866  H2  DCM   410       9.962  29.426  61.549  1.00  0.00           H
ATOM   2867 CL1  DCM   410      10.937  29.067  59.462  1.00  0.00          Cl
ATOM   2868 CL2  DCM   410      11.670  31.079  61.426  1.00  0.00          Cl
ATOM   2869  LP1 DCM   410      10.871  28.726  57.859  1.00  0.00           H
ATOM   2870  LP2 DCM   410      12.276  32.585  61.658  1.00  0.00           H
ATOM   2871  C   DCM   411      42.080  54.848  37.431  1.00  0.00           C
ATOM   2872  H1  DCM   411      43.060  55.253  37.762  1.00  0.00           H
ATOM   2873  H2  DCM   411      41.560  55.583  36.782  1.00  0.00           H
ATOM   2874 CL1  DCM   411      40.949  54.580  38.796  1.00  0.00          Cl
ATOM   2875 CL2  DCM   411      42.461  53.430  36.405  1.00  0.00          Cl
ATOM   2876  LP1 DCM   411      39.914  54.335  40.045  1.00  0.00           H
ATOM   2877  LP2 DCM   411      42.809  52.132  35.465  1.00  0.00           H
ATOM   2878  C   DCM   412       3.509  54.451  49.400  1.00  0.00           C
ATOM   2879  H1  DCM   412       3.507  53.868  48.454  1.00  0.00           H
ATOM   2880  H2  DCM   412       3.544  55.557  49.307  1.00  0.00           H
ATOM   2881 CL1  DCM   412       4.775  53.918  50.529  1.00  0.00          Cl
ATOM   2882 CL2  DCM   412       1.866  54.105  50.155  1.00  0.00          Cl
ATOM   2883  LP1 DCM   412       5.942  53.426  51.571  1.00  0.00           H
ATOM   2884  LP2 DCM   412       0.402  53.798  50.827  1.00  0.00           H
ATOM   2885  C   DCM   413      38.651  40.667  44.240  1.00  0.00           C
ATOM   2886  H1  DCM   413      38.417  41.735  44.434  1.00  0.00           H
ATOM   2887  H2  DCM   413      39.449  40.378  44.957  1.00  0.00           H
ATOM   2888 CL1  DCM   413      39.146  40.363  42.616  1.00  0.00          Cl
ATOM   2889 CL2  DCM   413      37.089  39.769  44.605  1.00  0.00          Cl
ATOM   2890  LP1 DCM   413      39.617  40.074  41.072  1.00  0.00           H
ATOM   2891  LP2 DCM   413      35.695  38.968  44.930  1.00  0.00           H
ATOM   2892  C   DCM   414      35.219  14.983  33.909  1.00  0.00           C
ATOM   2893  H1  DCM   414      34.777  15.883  33.430  1.00  0.00           H
ATOM   2894  H2  DCM   414      36.300  15.135  34.114  1.00  0.00           H
ATOM   2895 CL1  DCM   414      34.873  13.654  32.770  1.00  0.00          Cl
ATOM   2896 CL2  DCM   414      34.555  14.682  35.585  1.00  0.00          Cl
ATOM   2897  LP1 DCM   414      34.556  12.432  31.723  1.00  0.00           H
ATOM   2898  LP2 DCM   414      33.960  14.413  37.089  1.00  0.00           H
ATOM   2899  C   DCM   415      35.996  21.616  60.321  1.00  0.00           C
ATOM   2900  H1  DCM   415      36.271  22.340  61.118  1.00  0.00           H
ATOM   2901  H2  DCM   415      36.001  22.037  59.293  1.00  0.00           H
ATOM   2902 CL1  DCM   415      34.249  21.368  60.591  1.00  0.00          Cl
ATOM   2903 CL2  DCM   415      37.033  20.112  60.231  1.00  0.00          Cl
ATOM   2904  LP1 DCM   415      32.643  21.140  60.838  1.00  0.00           H
ATOM   2905  LP2 DCM   415      37.963  18.764  60.149  1.00  0.00           H
ATOM   2906  C   DCM   416      31.479  12.039  66.807  1.00  0.00           C
ATOM   2907  H1  DCM   416      32.166  11.204  66.551  1.00  0.00           H
ATOM   2908  H2  DCM   416      30.481  11.790  66.387  1.00  0.00           H
ATOM   2909 CL1  DCM   416      32.186  13.507  66.064  1.00  0.00          Cl
ATOM   2910 CL2  DCM   416      31.529  12.122  68.550  1.00  0.00          Cl
ATOM   2911  LP1 DCM   416      32.833  14.852  65.383  1.00  0.00           H
ATOM   2912  LP2 DCM   416      31.575  12.201  70.187  1.00  0.00           H
ATOM   2913  C   DCM   417      48.979   0.745   8.944  1.00  0.00           C
ATOM   2914  H1  DCM   417      48.380   1.493   9.506  1.00  0.00           H
ATOM   2915  H2  DCM   417      49.502   1.163   8.057  1.00  0.00           H
ATOM   2916 CL1  DCM   417      47.867  -0.437   8.238  1.00  0.00          Cl
ATOM   2917 CL2  DCM   417      50.086  -0.021  10.089  1.00  0.00          Cl
ATOM   2918  LP1 DCM   417      46.837  -1.532   7.584  1.00  0.00           H
ATOM   2919  LP2 DCM   417      51.114  -0.732  11.151  1.00  0.00           H
ATOM   2920  C   DCM   418      10.710  52.098  63.080  1.00  0.00           C
ATOM   2921  H1  DCM   418      10.134  51.460  62.377  1.00  0.00           H
ATOM   2922  H2  DCM   418      10.911  51.454  63.963  1.00  0.00           H
ATOM   2923 CL1  DCM   418       9.757  53.322  63.824  1.00  0.00          Cl
ATOM   2924 CL2  DCM   418      12.171  52.753  62.404  1.00  0.00          Cl
ATOM   2925  LP1 DCM   418       8.848  54.489  64.533  1.00  0.00           H
ATOM   2926  LP2 DCM   418      13.549  53.370  61.766  1.00  0.00           H
ATOM   2927  C   DCM   419       7.830  53.312  46.497  1.00  0.00           C
ATOM   2928  H1  DCM   419       8.537  54.054  46.068  1.00  0.00           H
ATOM   2929  H2  DCM   419       6.905  53.187  45.894  1.00  0.00           H
ATOM   2930 CL1  DCM   419       7.273  53.713  48.142  1.00  0.00          Cl
ATOM   2931 CL2  DCM   419       8.534  51.645  46.540  1.00  0.00          Cl
ATOM   2932  LP1 DCM   419       6.761  54.083  49.655  1.00  0.00           H
ATOM   2933  LP2 DCM   419       9.171  50.135  46.580  1.00  0.00           H
ATOM   2934  C   DCM   420      66.712  48.034  12.684  1.00  0.00           C
ATOM   2935  H1  DCM   420      66.327  48.748  13.444  1.00  0.00           H
ATOM   2936  H2  DCM   420      66.134  48.163  11.744  1.00  0.00           H
ATOM   2937 CL1  DCM   420      66.611  46.392  13.352  1.00  0.00          Cl
ATOM   2938 CL2  DCM   420      68.477  48.358  12.433  1.00  0.00          Cl
ATOM   2939  LP1 DCM   420      66.517  44.876  13.969  1.00  0.00           H
ATOM   2940  LP2 DCM   420      70.074  48.651  12.206  1.00  0.00           H
ATOM   2941  C   DCM   421      52.069  49.632  35.192  1.00  0.00           C
ATOM   2942  H1  DCM   421      52.643  48.687  35.302  1.00  0.00           H
ATOM   2943  H2  DCM   421      51.102  49.471  35.715  1.00  0.00           H
ATOM   2944 CL1  DCM   421      51.924  50.200  33.474  1.00  0.00          Cl
ATOM   2945 CL2  DCM   421      52.958  50.789  36.279  1.00  0.00          Cl
ATOM   2946  LP1 DCM   421      51.793  50.713  31.922  1.00  0.00           H
ATOM   2947  LP2 DCM   421      53.759  51.832  37.258  1.00  0.00           H
ATOM   2948  C   DCM   422      68.306  27.681  14.931  1.00  0.00           C
ATOM   2949  H1  DCM   422      68.032  26.827  15.586  1.00  0.00           H
ATOM   2950  H2  DCM   422      69.357  28.001  15.093  1.00  0.00           H
ATOM   2951 CL1  DCM   422      67.363  29.160  15.341  1.00  0.00          Cl
ATOM   2952 CL2  DCM   422      67.963  27.353  13.164  1.00  0.00          Cl
ATOM   2953  LP1 DCM   422      66.504  30.507  15.715  1.00  0.00           H
ATOM   2954  LP2 DCM   422      67.655  27.059  11.580  1.00  0.00           H
ATOM   2955  C   DCM   423      39.440  49.681  30.114  1.00  0.00           C
ATOM   2956  H1  DCM   423      39.765  48.740  30.606  1.00  0.00           H
ATOM   2957  H2  DCM   423      40.215  50.062  29.415  1.00  0.00           H
ATOM   2958 CL1  DCM   423      39.098  50.987  31.397  1.00  0.00          Cl
ATOM   2959 CL2  DCM   423      38.024  49.495  29.074  1.00  0.00          Cl
ATOM   2960  LP1 DCM   423      38.796  52.136  32.528  1.00  0.00           H
ATOM   2961  LP2 DCM   423      36.710  49.322  28.108  1.00  0.00           H
ATOM   2962  C   DCM   424       5.154  24.377   2.113  1.00  0.00           C
ATOM   2963  H1  DCM   424       5.262  24.914   1.147  1.00  0.00           H
ATOM   2964  H2  DCM   424       5.290  23.283   1.974  1.00  0.00           H
ATOM   2965 CL1  DCM   424       3.538  24.219   2.865  1.00  0.00          Cl
ATOM   2966 CL2  DCM   424       6.323  24.899   3.333  1.00  0.00          Cl
ATOM   2967  LP1 DCM   424       2.057  24.075   3.554  1.00  0.00           H
ATOM   2968  LP2 DCM   424       7.407  25.384   4.464  1.00  0.00           H
ATOM   2969  C   DCM   425      54.976  45.298  19.370  1.00  0.00           C
ATOM   2970  H1  DCM   425      54.980  45.218  20.478  1.00  0.00           H
ATOM   2971  H2  DCM   425      54.678  44.345  18.884  1.00  0.00           H
ATOM   2972 CL1  DCM   425      56.622  45.710  18.798  1.00  0.00          Cl
ATOM   2973 CL2  DCM   425      53.764  46.602  18.894  1.00  0.00          Cl
ATOM   2974  LP1 DCM   425      58.130  46.088  18.274  1.00  0.00           H
ATOM   2975  LP2 DCM   425      52.685  47.762  18.471  1.00  0.00           H
ATOM   2976  C   DCM   426      19.550  59.977   4.151  1.00  0.00           C
ATOM   2977  H1  DCM   426      18.741  60.737   4.192  1.00  0.00           H
ATOM   2978  H2  DCM   426      19.215  59.105   3.549  1.00  0.00           H
ATOM   2979 CL1  DCM   426      19.882  59.057   5.580  1.00  0.00          Cl
ATOM   2980 CL2  DCM   426      21.003  60.736   3.534  1.00  0.00          Cl
ATOM   2981  LP1 DCM   426      20.196  58.186   6.933  1.00  0.00           H
ATOM   2982  LP2 DCM   426      22.363  61.447   2.955  1.00  0.00           H
ATOM   2983  C   DCM   427      44.182  13.789  13.338  1.00  0.00           C
ATOM   2984  H1  DCM   427      44.218  14.869  13.600  1.00  0.00           H
ATOM   2985  H2  DCM   427      44.781  13.515  12.443  1.00  0.00           H
ATOM   2986 CL1  DCM   427      42.439  13.264  13.186  1.00  0.00          Cl
ATOM   2987 CL2  DCM   427      45.083  12.846  14.654  1.00  0.00          Cl
ATOM   2988  LP1 DCM   427      40.874  12.792  13.050  1.00  0.00           H
ATOM   2989  LP2 DCM   427      45.881  12.010  15.818  1.00  0.00           H
ATOM   2990  C   DCM   428      33.381  40.357  35.921  1.00  0.00           C
ATOM   2991  H1  DCM   428      34.112  40.865  36.587  1.00  0.00           H
ATOM   2992  H2  DCM   428      32.330  40.674  36.091  1.00  0.00           H
ATOM   2993 CL1  DCM   428      33.564  38.595  36.249  1.00  0.00          Cl
ATOM   2994 CL2  DCM   428      33.724  40.814  34.237  1.00  0.00          Cl
ATOM   2995  LP1 DCM   428      33.731  36.991  36.548  1.00  0.00           H
ATOM   2996  LP2 DCM   428      34.041  41.235  32.684  1.00  0.00           H
ATOM   2997  C   DCM   429      64.850  34.311  24.300  1.00  0.00           C
ATOM   2998  H1  DCM   429      63.775  34.044  24.216  1.00  0.00           H
ATOM   2999  H2  DCM   429      64.977  34.807  25.287  1.00  0.00           H
ATOM   3000 CL1  DCM   429      65.190  35.742  23.263  1.00  0.00          Cl
ATOM   3001 CL2  DCM   429      66.021  33.033  24.001  1.00  0.00          Cl
ATOM   3002  LP1 DCM   429      65.500  37.045  22.317  1.00  0.00           H
ATOM   3003  LP2 DCM   429      67.113  31.842  23.722  1.00  0.00           H
ATOM   3004  C   DCM   430      17.546  25.271  67.733  1.00  0.00           C
ATOM   3005  H1  DCM   430      18.330  25.404  68.508  1.00  0.00           H
ATOM   3006  H2  DCM   430      18.041  25.260  66.738  1.00  0.00           H
ATOM   3007 CL1  DCM   430      16.492  26.790  67.701  1.00  0.00          Cl
ATOM   3008 CL2  DCM   430      16.608  23.811  68.116  1.00  0.00          Cl
ATOM   3009  LP1 DCM   430      15.558  28.138  67.674  1.00  0.00           H
ATOM   3010  LP2 DCM   430      15.743  22.464  68.470  1.00  0.00           H
ATOM   3011  C   DCM   431      62.067  31.260  10.022  1.00  0.00           C
ATOM   3012  H1  DCM   431      61.544  30.388  10.471  1.00  0.00           H
ATOM   3013  H2  DCM   431      63.073  31.434  10.461  1.00  0.00           H
ATOM   3014 CL1  DCM   431      61.110  32.657  10.370  1.00  0.00          Cl
ATOM   3015 CL2  DCM   431      62.042  31.084   8.275  1.00  0.00          Cl
ATOM   3016  LP1 DCM   431      60.202  33.983  10.699  1.00  0.00           H
ATOM   3017  LP2 DCM   431      62.018  30.919   6.643  1.00  0.00           H
ATOM   3018  C   DCM   432      31.137  33.943  44.292  1.00  0.00           C
ATOM   3019  H1  DCM   432      31.006  34.296  45.337  1.00  0.00           H
ATOM   3020  H2  DCM   432      30.211  33.612  43.774  1.00  0.00           H
ATOM   3021 CL1  DCM   432      32.227  32.584  44.110  1.00  0.00          Cl
ATOM   3022 CL2  DCM   432      31.931  35.314  43.480  1.00  0.00          Cl
ATOM   3023  LP1 DCM   432      33.248  31.312  43.940  1.00  0.00           H
ATOM   3024  LP2 DCM   432      32.662  36.577  42.733  1.00  0.00           H
ATOM   3025  C   DCM   433      14.468  16.078  43.724  1.00  0.00           C
ATOM   3026  H1  DCM   433      14.384  16.686  42.798  1.00  0.00           H
ATOM   3027  H2  DCM   433      15.457  16.242  44.202  1.00  0.00           H
ATOM   3028 CL1  DCM   433      14.313  14.352  43.296  1.00  0.00          Cl
ATOM   3029 CL2  DCM   433      13.067  16.439  44.844  1.00  0.00          Cl
ATOM   3030  LP1 DCM   433      14.171  12.766  42.902  1.00  0.00           H
ATOM   3031  LP2 DCM   433      11.811  16.764  45.848  1.00  0.00           H
ATOM   3032  C   DCM   434      58.299  19.416   7.417  1.00  0.00           C
ATOM   3033  H1  DCM   434      59.162  19.751   8.031  1.00  0.00           H
ATOM   3034  H2  DCM   434      58.215  19.933   6.437  1.00  0.00           H
ATOM   3035 CL1  DCM   434      56.797  20.013   8.149  1.00  0.00          Cl
ATOM   3036 CL2  DCM   434      58.190  17.612   7.227  1.00  0.00          Cl
ATOM   3037  LP1 DCM   434      55.409  20.564   8.825  1.00  0.00           H
ATOM   3038  LP2 DCM   434      58.091  15.984   7.056  1.00  0.00           H
ATOM   3039  C   DCM   435      63.966  61.986  44.634  1.00  0.00           C
ATOM   3040  H1  DCM   435      63.990  63.096  44.687  1.00  0.00           H
ATOM   3041  H2  DCM   435      62.969  61.559  44.876  1.00  0.00           H
ATOM   3042 CL1  DCM   435      65.200  61.295  45.706  1.00  0.00          Cl
ATOM   3043 CL2  DCM   435      64.541  61.445  43.076  1.00  0.00          Cl
ATOM   3044  LP1 DCM   435      66.340  60.657  46.697  1.00  0.00           H
ATOM   3045  LP2 DCM   435      65.081  60.937  41.613  1.00  0.00           H
ATOM   3046  C   DCM   436      50.999  24.996  43.898  1.00  0.00           C
ATOM   3047  H1  DCM   436      50.125  25.193  43.241  1.00  0.00           H
ATOM   3048  H2  DCM   436      51.228  23.933  44.125  1.00  0.00           H
ATOM   3049 CL1  DCM   436      50.548  25.623  45.522  1.00  0.00          Cl
ATOM   3050 CL2  DCM   436      52.478  25.896  43.371  1.00  0.00          Cl
ATOM   3051  LP1 DCM   436      50.138  26.195  47.003  1.00  0.00           H
ATOM   3052  LP2 DCM   436      53.818  26.712  42.893  1.00  0.00           H
ATOM   3053  C   DCM   437      55.910  44.759  57.551  1.00  0.00           C
ATOM   3054  H1  DCM   437      56.609  45.405  58.125  1.00  0.00           H
ATOM   3055  H2  DCM   437      56.056  44.607  56.461  1.00  0.00           H
ATOM   3056 CL1  DCM   437      54.134  45.309  57.685  1.00  0.00          Cl
ATOM   3057 CL2  DCM   437      56.164  43.224  58.358  1.00  0.00          Cl
ATOM   3058  LP1 DCM   437      52.572  45.794  57.802  1.00  0.00           H
ATOM   3059  LP2 DCM   437      56.401  41.788  59.112  1.00  0.00           H
ATOM   3060  C   DCM   438      59.143  33.262  61.953  1.00  0.00           C
ATOM   3061  H1  DCM   438      59.235  34.286  62.373  1.00  0.00           H
ATOM   3062  H2  DCM   438      58.107  33.017  61.634  1.00  0.00           H
ATOM   3063 CL1  DCM   438      59.593  32.386  63.455  1.00  0.00          Cl
ATOM   3064 CL2  DCM   438      60.441  33.097  60.706  1.00  0.00          Cl
ATOM   3065  LP1 DCM   438      60.004  31.586  64.827  1.00  0.00           H
ATOM   3066  LP2 DCM   438      61.619  32.948  59.574  1.00  0.00           H
ATOM   3067  C   DCM   439      36.825  30.109  64.183  1.00  0.00           C
ATOM   3068  H1  DCM   439      36.507  29.621  63.237  1.00  0.00           H
ATOM   3069  H2  DCM   439      37.421  31.027  63.995  1.00  0.00           H
ATOM   3070 CL1  DCM   439      37.686  28.874  65.129  1.00  0.00          Cl
ATOM   3071 CL2  DCM   439      35.398  30.804  65.109  1.00  0.00          Cl
ATOM   3072  LP1 DCM   439      38.479  27.734  66.002  1.00  0.00           H
ATOM   3073  LP2 DCM   439      34.125  31.425  65.935  1.00  0.00           H
ATOM   3074  C   DCM   440      53.007  24.949  17.277  1.00  0.00           C
ATOM   3075  H1  DCM   440      52.338  25.826  17.143  1.00  0.00           H
ATOM   3076  H2  DCM   440      53.468  24.945  18.288  1.00  0.00           H
ATOM   3077 CL1  DCM   440      54.213  24.771  16.063  1.00  0.00          Cl
ATOM   3078 CL2  DCM   440      51.962  23.499  17.213  1.00  0.00          Cl
ATOM   3079  LP1 DCM   440      55.363  24.601  14.906  1.00  0.00           H
ATOM   3080  LP2 DCM   440      51.003  22.170  17.154  1.00  0.00           H
ATOM   3081  C   DCM   441      12.775  32.166  19.640  1.00  0.00           C
ATOM   3082  H1  DCM   441      12.813  33.274  19.720  1.00  0.00           H
ATOM   3083  H2  DCM   441      12.401  31.925  18.623  1.00  0.00           H
ATOM   3084 CL1  DCM   441      11.804  31.574  21.036  1.00  0.00          Cl
ATOM   3085 CL2  DCM   441      14.502  31.767  19.882  1.00  0.00          Cl
ATOM   3086  LP1 DCM   441      10.919  31.034  22.307  1.00  0.00           H
ATOM   3087  LP2 DCM   441      16.085  31.402  20.104  1.00  0.00           H
ATOM   3088  C   DCM   442      25.074  11.870  52.002  1.00  0.00           C
ATOM   3089  H1  DCM   442      24.004  11.692  51.758  1.00  0.00           H
ATOM   3090  H2  DCM   442      25.399  12.923  51.863  1.00  0.00           H
ATOM   3091 CL1  DCM   442      26.261  11.006  50.947  1.00  0.00          Cl
ATOM   3092 CL2  DCM   442      25.312  11.532  53.681  1.00  0.00          Cl
ATOM   3093  LP1 DCM   442      27.338  10.223  49.990  1.00  0.00           H
ATOM   3094  LP2 DCM   442      25.537  11.211  55.273  1.00  0.00           H
ATOM   3095  C   DCM   443      51.799  42.148  59.832  1.00  0.00           C
ATOM   3096  H1  DCM   443      50.707  41.942  59.804  1.00  0.00           H
ATOM   3097  H2  DCM   443      52.077  42.857  59.023  1.00  0.00           H
ATOM   3098 CL1  DCM   443      52.674  40.577  59.702  1.00  0.00          Cl
ATOM   3099 CL2  DCM   443      52.219  43.004  61.364  1.00  0.00          Cl
ATOM   3100  LP1 DCM   443      53.471  39.148  59.583  1.00  0.00           H
ATOM   3101  LP2 DCM   443      52.601  43.782  62.757  1.00  0.00           H
ATOM   3102  C   DCM   444      48.927  33.169  60.113  1.00  0.00           C
ATOM   3103  H1  DCM   444      49.670  33.863  60.562  1.00  0.00           H
ATOM   3104  H2  DCM   444      48.713  32.393  60.878  1.00  0.00           H
ATOM   3105 CL1  DCM   444      49.392  32.434  58.529  1.00  0.00          Cl
ATOM   3106 CL2  DCM   444      47.370  34.106  59.810  1.00  0.00          Cl
ATOM   3107  LP1 DCM   444      49.815  31.767  57.092  1.00  0.00           H
ATOM   3108  LP2 DCM   444      45.984  34.939  59.540  1.00  0.00           H
ATOM   3109  C   DCM   445      18.538   0.627  44.928  1.00  0.00           C
ATOM   3110  H1  DCM   445      18.190  -0.238  45.532  1.00  0.00           H
ATOM   3111  H2  DCM   445      18.143   0.796  43.903  1.00  0.00           H
ATOM   3112 CL1  DCM   445      20.268   0.620  44.499  1.00  0.00          Cl
ATOM   3113 CL2  DCM   445      18.297   2.068  45.932  1.00  0.00          Cl
ATOM   3114  LP1 DCM   445      21.860   0.614  44.103  1.00  0.00           H
ATOM   3115  LP2 DCM   445      18.075   3.401  46.861  1.00  0.00           H
ATOM   3116  C   DCM   446       7.010  52.230   9.533  1.00  0.00           C
ATOM   3117  H1  DCM   446       7.277  51.158   9.413  1.00  0.00           H
ATOM   3118  H2  DCM   446       7.715  52.862   8.951  1.00  0.00           H
ATOM   3119 CL1  DCM   446       7.177  52.829  11.169  1.00  0.00          Cl
ATOM   3120 CL2  DCM   446       5.282  52.335   9.034  1.00  0.00          Cl
ATOM   3121  LP1 DCM   446       7.333  53.390  12.703  1.00  0.00           H
ATOM   3122  LP2 DCM   446       3.709  52.431   8.580  1.00  0.00           H
ATOM   3123  C   DCM   447      28.523   6.318  62.655  1.00  0.00           C
ATOM   3124  H1  DCM   447      28.957   6.964  63.448  1.00  0.00           H
ATOM   3125  H2  DCM   447      27.435   6.095  62.630  1.00  0.00           H
ATOM   3126 CL1  DCM   447      29.248   4.722  62.500  1.00  0.00          Cl
ATOM   3127 CL2  DCM   447      28.905   7.165  61.084  1.00  0.00          Cl
ATOM   3128  LP1 DCM   447      29.923   3.235  62.356  1.00  0.00           H
ATOM   3129  LP2 DCM   447      29.248   7.926  59.672  1.00  0.00           H
ATOM   3130  C   DCM   448      34.707  68.611   8.025  1.00  0.00           C
ATOM   3131  H1  DCM   448      35.579  68.946   7.424  1.00  0.00           H
ATOM   3132  H2  DCM   448      33.834  68.928   7.416  1.00  0.00           H
ATOM   3133 CL1  DCM   448      34.713  69.633   9.442  1.00  0.00          Cl
ATOM   3134 CL2  DCM   448      34.900  66.892   8.552  1.00  0.00          Cl
ATOM   3135  LP1 DCM   448      34.718  70.593  10.772  1.00  0.00           H
ATOM   3136  LP2 DCM   448      35.074  65.333   9.030  1.00  0.00           H
ATOM   3137  C   DCM   449      21.410  36.996  38.457  1.00  0.00           C
ATOM   3138  H1  DCM   449      22.491  36.938  38.206  1.00  0.00           H
ATOM   3139  H2  DCM   449      21.100  38.007  38.117  1.00  0.00           H
ATOM   3140 CL1  DCM   449      21.130  36.928  40.222  1.00  0.00          Cl
ATOM   3141 CL2  DCM   449      20.514  35.678  37.633  1.00  0.00          Cl
ATOM   3142  LP1 DCM   449      20.872  36.867  41.840  1.00  0.00           H
ATOM   3143  LP2 DCM   449      19.695  34.473  36.880  1.00  0.00           H
ATOM   3144  C   DCM   450      56.414  57.699  44.109  1.00  0.00           C
ATOM   3145  H1  DCM   450      56.702  58.706  44.480  1.00  0.00           H
ATOM   3146  H2  DCM   450      57.322  57.145  43.789  1.00  0.00           H
ATOM   3147 CL1  DCM   450      55.365  57.762  42.694  1.00  0.00          Cl
ATOM   3148 CL2  DCM   450      55.637  56.711  45.449  1.00  0.00          Cl
ATOM   3149  LP1 DCM   450      54.389  57.821  41.377  1.00  0.00           H
ATOM   3150  LP2 DCM   450      54.944  55.829  46.645  1.00  0.00           H
ATOM   3151  C   DCM   451      62.882  65.427  27.229  1.00  0.00           C
ATOM   3152  H1  DCM   451      63.072  65.436  26.135  1.00  0.00           H
ATOM   3153  H2  DCM   451      63.820  65.191  27.776  1.00  0.00           H
ATOM   3154 CL1  DCM   451      61.549  64.320  27.722  1.00  0.00          Cl
ATOM   3155 CL2  DCM   451      62.462  66.998  27.993  1.00  0.00          Cl
ATOM   3156  LP1 DCM   451      60.335  63.312  28.170  1.00  0.00           H
ATOM   3157  LP2 DCM   451      62.078  68.432  28.690  1.00  0.00           H
ATOM   3158  C   DCM   452      48.889  41.304  62.451  1.00  0.00           C
ATOM   3159  H1  DCM   452      49.683  41.418  63.220  1.00  0.00           H
ATOM   3160  H2  DCM   452      49.314  40.838  61.536  1.00  0.00           H
ATOM   3161 CL1  DCM   452      48.352  42.914  62.053  1.00  0.00          Cl
ATOM   3162 CL2  DCM   452      47.474  40.348  63.063  1.00  0.00          Cl
ATOM   3163  LP1 DCM   452      47.846  44.429  61.679  1.00  0.00           H
ATOM   3164  LP2 DCM   452      46.195  39.484  63.616  1.00  0.00           H
ATOM   3165  C   DCM   453      16.598  35.234  52.107  1.00  0.00           C
ATOM   3166  H1  DCM   453      16.798  35.142  51.018  1.00  0.00           H
ATOM   3167  H2  DCM   453      17.423  35.852  52.521  1.00  0.00           H
ATOM   3168 CL1  DCM   453      16.588  33.614  52.835  1.00  0.00          Cl
ATOM   3169 CL2  DCM   453      15.115  36.079  52.508  1.00  0.00          Cl
ATOM   3170  LP1 DCM   453      16.577  32.118  53.508  1.00  0.00           H
ATOM   3171  LP2 DCM   453      13.728  36.870  52.883  1.00  0.00           H
ATOM   3172  C   DCM   454       7.754  66.314   2.985  1.00  0.00           C
ATOM   3173  H1  DCM   454       7.790  67.418   3.103  1.00  0.00           H
ATOM   3174  H2  DCM   454       7.005  65.994   2.229  1.00  0.00           H
ATOM   3175 CL1  DCM   454       7.480  65.595   4.486  1.00  0.00          Cl
ATOM   3176 CL2  DCM   454       9.330  65.785   2.371  1.00  0.00          Cl
ATOM   3177  LP1 DCM   454       7.213  64.897   5.946  1.00  0.00           H
ATOM   3178  LP2 DCM   454      10.788  65.296   1.804  1.00  0.00           H
ATOM   3179  C   DCM   455      32.577  36.687  12.181  1.00  0.00           C
ATOM   3180  H1  DCM   455      32.399  36.846  11.096  1.00  0.00           H
ATOM   3181  H2  DCM   455      32.237  37.587  12.737  1.00  0.00           H
ATOM   3182 CL1  DCM   455      34.352  36.635  12.263  1.00  0.00          Cl
ATOM   3183 CL2  DCM   455      32.052  35.124  12.743  1.00  0.00          Cl
ATOM   3184  LP1 DCM   455      35.990  36.586  12.338  1.00  0.00           H
ATOM   3185  LP2 DCM   455      31.559  33.653  13.273  1.00  0.00           H
ATOM   3186  C   DCM   456      17.969  58.712  36.797  1.00  0.00           C
ATOM   3187  H1  DCM   456      17.865  59.208  35.807  1.00  0.00           H
ATOM   3188  H2  DCM   456      18.641  57.828  36.813  1.00  0.00           H
ATOM   3189 CL1  DCM   456      16.271  58.277  37.323  1.00  0.00          Cl
ATOM   3190 CL2  DCM   456      18.609  59.864  38.012  1.00  0.00          Cl
ATOM   3191  LP1 DCM   456      14.749  57.887  37.794  1.00  0.00           H
ATOM   3192  LP2 DCM   456      19.194  60.917  39.125  1.00  0.00           H
ATOM   3193  C   DCM   457      49.094  52.650  39.804  1.00  0.00           C
ATOM   3194  H1  DCM   457      49.223  53.362  38.961  1.00  0.00           H
ATOM   3195  H2  DCM   457      49.160  53.147  40.796  1.00  0.00           H
ATOM   3196 CL1  DCM   457      50.051  51.253  39.661  1.00  0.00          Cl
ATOM   3197 CL2  DCM   457      47.443  52.159  39.583  1.00  0.00          Cl
ATOM   3198  LP1 DCM   457      50.975  49.905  39.522  1.00  0.00           H
ATOM   3199  LP2 DCM   457      45.884  51.695  39.375  1.00  0.00           H
ATOM   3200  C   DCM   458      28.219  37.284  13.468  1.00  0.00           C
ATOM   3201  H1  DCM   458      28.925  37.801  12.784  1.00  0.00           H
ATOM   3202  H2  DCM   458      28.247  36.180  13.344  1.00  0.00           H
ATOM   3203 CL1  DCM   458      26.588  37.844  12.994  1.00  0.00          Cl
ATOM   3204 CL2  DCM   458      28.688  37.850  15.076  1.00  0.00          Cl
ATOM   3205  LP1 DCM   458      25.092  38.357  12.559  1.00  0.00           H
ATOM   3206  LP2 DCM   458      29.124  38.376  16.567  1.00  0.00           H
ATOM   3207  C   DCM   459      17.352  14.585  54.676  1.00  0.00           C
ATOM   3208  H1  DCM   459      17.528  15.682  54.690  1.00  0.00           H
ATOM   3209  H2  DCM   459      17.204  14.224  55.716  1.00  0.00           H
ATOM   3210 CL1  DCM   459      18.954  14.049  54.165  1.00  0.00          Cl
ATOM   3211 CL2  DCM   459      16.101  14.019  53.597  1.00  0.00          Cl
ATOM   3212  LP1 DCM   459      20.443  13.551  53.690  1.00  0.00           H
ATOM   3213  LP2 DCM   459      14.926  13.488  52.584  1.00  0.00           H
ATOM   3214  C   DCM   460      50.259  42.089  66.897  1.00  0.00           C
ATOM   3215  H1  DCM   460      50.668  43.039  66.493  1.00  0.00           H
ATOM   3216  H2  DCM   460      49.229  42.195  67.301  1.00  0.00           H
ATOM   3217 CL1  DCM   460      51.391  41.615  68.162  1.00  0.00          Cl
ATOM   3218 CL2  DCM   460      50.215  40.918  65.617  1.00  0.00          Cl
ATOM   3219  LP1 DCM   460      52.445  41.175  69.340  1.00  0.00           H
ATOM   3220  LP2 DCM   460      50.174  39.812  64.407  1.00  0.00           H
ATOM   3221  C   DCM   461      14.168  24.801  12.708  1.00  0.00           C
ATOM   3222  H1  DCM   461      13.679  25.639  13.250  1.00  0.00           H
ATOM   3223  H2  DCM   461      13.838  24.702  11.652  1.00  0.00           H
ATOM   3224 CL1  DCM   461      13.975  23.195  13.430  1.00  0.00          Cl
ATOM   3225 CL2  DCM   461      15.916  25.027  12.731  1.00  0.00          Cl
ATOM   3226  LP1 DCM   461      13.796  21.708  14.097  1.00  0.00           H
ATOM   3227  LP2 DCM   461      17.542  25.236  12.753  1.00  0.00           H
ATOM   3228  C   DCM   462      33.677  53.633  25.336  1.00  0.00           C
ATOM   3229  H1  DCM   462      33.219  54.578  25.698  1.00  0.00           H
ATOM   3230  H2  DCM   462      34.129  53.046  26.164  1.00  0.00           H
ATOM   3231 CL1  DCM   462      34.982  54.242  24.302  1.00  0.00          Cl
ATOM   3232 CL2  DCM   462      32.553  52.680  24.429  1.00  0.00          Cl
ATOM   3233  LP1 DCM   462      36.188  54.805  23.345  1.00  0.00           H
ATOM   3234  LP2 DCM   462      31.488  51.777  23.569  1.00  0.00           H
ATOM   3235  C   DCM   463       5.301  62.872   1.093  1.00  0.00           C
ATOM   3236  H1  DCM   463       4.785  62.994   0.117  1.00  0.00           H
ATOM   3237  H2  DCM   463       6.355  63.072   0.801  1.00  0.00           H
ATOM   3238 CL1  DCM   463       5.215  61.147   1.654  1.00  0.00          Cl
ATOM   3239 CL2  DCM   463       4.547  64.007   2.221  1.00  0.00          Cl
ATOM   3240  LP1 DCM   463       5.136  59.589   2.160  1.00  0.00           H
ATOM   3241  LP2 DCM   463       3.848  65.059   3.267  1.00  0.00           H
ATOM   3242  C   DCM   464      17.476  30.303  10.842  1.00  0.00           C
ATOM   3243  H1  DCM   464      17.317  31.127  10.113  1.00  0.00           H
ATOM   3244  H2  DCM   464      16.542  30.040  11.382  1.00  0.00           H
ATOM   3245 CL1  DCM   464      18.739  30.759  11.994  1.00  0.00          Cl
ATOM   3246 CL2  DCM   464      17.952  28.832   9.921  1.00  0.00          Cl
ATOM   3247  LP1 DCM   464      19.909  31.183  13.062  1.00  0.00           H
ATOM   3248  LP2 DCM   464      18.387  27.492   9.082  1.00  0.00           H
ATOM   3249  C   DCM   465       4.729  11.442  58.598  1.00  0.00           C
ATOM   3250  H1  DCM   465       4.683  11.646  59.689  1.00  0.00           H
ATOM   3251  H2  DCM   465       3.974  10.676  58.318  1.00  0.00           H
ATOM   3252 CL1  DCM   465       6.383  10.865  58.296  1.00  0.00          Cl
ATOM   3253 CL2  DCM   465       4.540  13.040  57.801  1.00  0.00          Cl
ATOM   3254  LP1 DCM   465       7.909  10.332  58.017  1.00  0.00           H
ATOM   3255  LP2 DCM   465       4.367  14.500  57.073  1.00  0.00           H
ATOM   3256  C   DCM   466      40.151  29.311  53.884  1.00  0.00           C
ATOM   3257  H1  DCM   466      41.199  29.527  54.185  1.00  0.00           H
ATOM   3258  H2  DCM   466      39.953  28.220  53.829  1.00  0.00           H
ATOM   3259 CL1  DCM   466      39.767  30.010  52.345  1.00  0.00          Cl
ATOM   3260 CL2  DCM   466      39.121  29.887  55.162  1.00  0.00          Cl
ATOM   3261  LP1 DCM   466      39.404  30.671  50.888  1.00  0.00           H
ATOM   3262  LP2 DCM   466      38.149  30.430  56.367  1.00  0.00           H
ATOM   3263  C   DCM   467      58.237  27.625  12.201  1.00  0.00           C
ATOM   3264  H1  DCM   467      57.582  26.744  12.027  1.00  0.00           H
ATOM   3265  H2  DCM   467      57.607  28.537  12.276  1.00  0.00           H
ATOM   3266 CL1  DCM   467      59.310  27.825  10.844  1.00  0.00          Cl
ATOM   3267 CL2  DCM   467      59.120  27.332  13.680  1.00  0.00          Cl
ATOM   3268  LP1 DCM   467      60.321  28.014   9.567  1.00  0.00           H
ATOM   3269  LP2 DCM   467      59.948  27.056  15.069  1.00  0.00           H
ATOM   3270  C   DCM   468      10.868  69.139   5.334  1.00  0.00           C
ATOM   3271  H1  DCM   468      10.485  70.055   4.836  1.00  0.00           H
ATOM   3272  H2  DCM   468      10.712  68.232   4.712  1.00  0.00           H
ATOM   3273 CL1  DCM   468       9.937  69.096   6.868  1.00  0.00          Cl
ATOM   3274 CL2  DCM   468      12.541  69.145   5.735  1.00  0.00          Cl
ATOM   3275  LP1 DCM   468       9.085  69.057   8.269  1.00  0.00           H
ATOM   3276  LP2 DCM   468      14.136  69.152   6.116  1.00  0.00           H
ATOM   3277  C   DCM   469      62.116  19.990   6.040  1.00  0.00           C
ATOM   3278  H1  DCM   469      63.206  20.088   5.850  1.00  0.00           H
ATOM   3279  H2  DCM   469      61.949  18.965   6.434  1.00  0.00           H
ATOM   3280 CL1  DCM   469      61.049  20.024   4.591  1.00  0.00          Cl
ATOM   3281 CL2  DCM   469      61.655  21.119   7.388  1.00  0.00          Cl
ATOM   3282  LP1 DCM   469      60.078  20.054   3.270  1.00  0.00           H
ATOM   3283  LP2 DCM   469      61.239  22.138   8.604  1.00  0.00           H
ATOM   3284  C   DCM   470      45.843  19.496  46.294  1.00  0.00           C
ATOM   3285  H1  DCM   470      46.217  19.650  47.328  1.00  0.00           H
ATOM   3286  H2  DCM   470      46.663  19.513  45.544  1.00  0.00           H
ATOM   3287 CL1  DCM   470      44.839  20.850  45.934  1.00  0.00          Cl
ATOM   3288 CL2  DCM   470      44.907  17.971  46.270  1.00  0.00          Cl
ATOM   3289  LP1 DCM   470      43.884  22.139  45.592  1.00  0.00           H
ATOM   3290  LP2 DCM   470      44.049  16.573  46.249  1.00  0.00           H
ATOM   3291  C   DCM   471      33.344   1.338  23.464  1.00  0.00           C
ATOM   3292  H1  DCM   471      32.935   2.369  23.400  1.00  0.00           H
ATOM   3293  H2  DCM   471      33.187   0.766  22.525  1.00  0.00           H
ATOM   3294 CL1  DCM   471      32.346   0.460  24.765  1.00  0.00          Cl
ATOM   3295 CL2  DCM   471      35.152   1.417  23.831  1.00  0.00          Cl
ATOM   3296  LP1 DCM   471      31.466  -0.314  25.912  1.00  0.00           H
ATOM   3297  LP2 DCM   471      36.758   1.486  24.157  1.00  0.00           H
ATOM   3298  C   DCM   472       5.198   8.336  51.442  1.00  0.00           C
ATOM   3299  H1  DCM   472       4.205   8.702  51.781  1.00  0.00           H
ATOM   3300  H2  DCM   472       5.817   9.108  50.937  1.00  0.00           H
ATOM   3301 CL1  DCM   472       4.855   7.048  50.172  1.00  0.00          Cl
ATOM   3302 CL2  DCM   472       6.173   7.607  52.748  1.00  0.00          Cl
ATOM   3303  LP1 DCM   472       4.549   5.901  49.040  1.00  0.00           H
ATOM   3304  LP2 DCM   472       7.068   6.937  53.947  1.00  0.00           H
ATOM   3305  C   DCM   473      35.219  19.829  39.021  1.00  0.00           C
ATOM   3306  H1  DCM   473      35.729  19.720  40.002  1.00  0.00           H
ATOM   3307  H2  DCM   473      35.833  20.323  38.238  1.00  0.00           H
ATOM   3308 CL1  DCM   473      33.622  20.696  39.308  1.00  0.00          Cl
ATOM   3309 CL2  DCM   473      34.938  18.241  38.318  1.00  0.00          Cl
ATOM   3310  LP1 DCM   473      32.198  21.469  39.564  1.00  0.00           H
ATOM   3311  LP2 DCM   473      34.676  16.761  37.663  1.00  0.00           H
ATOM   3312  C   DCM   474      30.919  52.839  56.753  1.00  0.00           C
ATOM   3313  H1  DCM   474      30.478  53.177  57.715  1.00  0.00           H
ATOM   3314  H2  DCM   474      30.109  52.436  56.108  1.00  0.00           H
ATOM   3315 CL1  DCM   474      32.311  51.870  57.158  1.00  0.00          Cl
ATOM   3316 CL2  DCM   474      31.346  54.341  56.011  1.00  0.00          Cl
ATOM   3317  LP1 DCM   474      33.620  50.958  57.539  1.00  0.00           H
ATOM   3318  LP2 DCM   474      31.751  55.766  55.307  1.00  0.00           H
ATOM   3319  C   DCM   475      23.032  28.387  64.735  1.00  0.00           C
ATOM   3320  H1  DCM   475      23.503  27.413  64.985  1.00  0.00           H
ATOM   3321  H2  DCM   475      23.102  28.601  63.647  1.00  0.00           H
ATOM   3322 CL1  DCM   475      23.927  29.721  65.555  1.00  0.00          Cl
ATOM   3323 CL2  DCM   475      21.294  28.470  65.244  1.00  0.00          Cl
ATOM   3324  LP1 DCM   475      24.741  30.934  66.302  1.00  0.00           H
ATOM   3325  LP2 DCM   475      19.722  28.545  65.705  1.00  0.00           H
ATOM   3326  C   DCM   476      55.892  40.550  31.384  1.00  0.00           C
ATOM   3327  H1  DCM   476      55.540  40.380  30.345  1.00  0.00           H
ATOM   3328  H2  DCM   476      56.814  41.169  31.337  1.00  0.00           H
ATOM   3329 CL1  DCM   476      56.099  39.013  32.303  1.00  0.00          Cl
ATOM   3330 CL2  DCM   476      54.720  41.676  32.179  1.00  0.00          Cl
ATOM   3331  LP1 DCM   476      56.288  37.615  33.139  1.00  0.00           H
ATOM   3332  LP2 DCM   476      53.658  42.696  32.899  1.00  0.00           H
ATOM   3333  C   DCM   477      69.632  44.501  41.912  1.00  0.00           C
ATOM   3334  H1  DCM   477      69.519  44.266  42.992  1.00  0.00           H
ATOM   3335  H2  DCM   477      68.629  44.358  41.455  1.00  0.00           H
ATOM   3336 CL1  DCM   477      70.872  43.488  41.205  1.00  0.00          Cl
ATOM   3337 CL2  DCM   477      69.922  46.217  41.694  1.00  0.00          Cl
ATOM   3338  LP1 DCM   477      72.034  42.539  40.543  1.00  0.00           H
ATOM   3339  LP2 DCM   477      70.194  47.821  41.489  1.00  0.00           H
ATOM   3340  C   DCM   478      68.276  52.030  11.239  1.00  0.00           C
ATOM   3341  H1  DCM   478      69.035  51.218  11.237  1.00  0.00           H
ATOM   3342  H2  DCM   478      68.683  53.045  11.043  1.00  0.00           H
ATOM   3343 CL1  DCM   478      67.530  52.215  12.890  1.00  0.00          Cl
ATOM   3344 CL2  DCM   478      66.920  51.876  10.039  1.00  0.00          Cl
ATOM   3345  LP1 DCM   478      66.859  52.382  14.377  1.00  0.00           H
ATOM   3346  LP2 DCM   478      65.696  51.736   8.956  1.00  0.00           H
ATOM   3347  C   DCM   479      20.658  43.356   0.945  1.00  0.00           C
ATOM   3348  H1  DCM   479      21.005  42.654   1.732  1.00  0.00           H
ATOM   3349  H2  DCM   479      19.880  43.977   1.439  1.00  0.00           H
ATOM   3350 CL1  DCM   479      20.202  42.550  -0.593  1.00  0.00          Cl
ATOM   3351 CL2  DCM   479      22.141  44.292   0.633  1.00  0.00          Cl
ATOM   3352  LP1 DCM   479      19.786  41.814  -1.998  1.00  0.00           H
ATOM   3353  LP2 DCM   479      23.507  45.154   0.347  1.00  0.00           H
ATOM   3354  C   DCM   480      18.432  35.111   4.268  1.00  0.00           C
ATOM   3355  H1  DCM   480      18.072  34.112   4.593  1.00  0.00           H
ATOM   3356  H2  DCM   480      18.505  35.801   5.136  1.00  0.00           H
ATOM   3357 CL1  DCM   480      17.088  35.814   3.217  1.00  0.00          Cl
ATOM   3358 CL2  DCM   480      20.004  35.001   3.326  1.00  0.00          Cl
ATOM   3359  LP1 DCM   480      15.893  36.439   2.284  1.00  0.00           H
ATOM   3360  LP2 DCM   480      21.408  34.903   2.484  1.00  0.00           H
ATOM   3361  C   DCM   481      17.733   8.996  45.061  1.00  0.00           C
ATOM   3362  H1  DCM   481      17.319   9.186  46.074  1.00  0.00           H
ATOM   3363  H2  DCM   481      17.489   9.767  44.299  1.00  0.00           H
ATOM   3364 CL1  DCM   481      17.031   7.426  44.540  1.00  0.00          Cl
ATOM   3365 CL2  DCM   481      19.572   8.871  45.142  1.00  0.00          Cl
ATOM   3366  LP1 DCM   481      16.391   5.993  44.065  1.00  0.00           H
ATOM   3367  LP2 DCM   481      21.207   8.760  45.215  1.00  0.00           H
ATOM   3368  C   DCM   482      10.255  16.289  22.479  1.00  0.00           C
ATOM   3369  H1  DCM   482       9.420  16.382  23.206  1.00  0.00           H
ATOM   3370  H2  DCM   482      11.288  16.187  22.875  1.00  0.00           H
ATOM   3371 CL1  DCM   482      10.026  17.572  21.246  1.00  0.00          Cl
ATOM   3372 CL2  DCM   482      10.073  14.663  21.637  1.00  0.00          Cl
ATOM   3373  LP1 DCM   482       9.816  18.745  20.119  1.00  0.00           H
ATOM   3374  LP2 DCM   482       9.911  13.214  20.887  1.00  0.00           H
ATOM   3375  C   DCM   483      23.542  37.213  28.460  1.00  0.00           C
ATOM   3376  H1  DCM   483      23.026  37.576  29.375  1.00  0.00           H
ATOM   3377  H2  DCM   483      22.803  37.137  27.634  1.00  0.00           H
ATOM   3378 CL1  DCM   483      24.103  35.599  28.791  1.00  0.00          Cl
ATOM   3379 CL2  DCM   483      24.898  38.068  27.770  1.00  0.00          Cl
ATOM   3380  LP1 DCM   483      24.632  34.078  29.103  1.00  0.00           H
ATOM   3381  LP2 DCM   483      26.173  38.871  27.122  1.00  0.00           H
ATOM   3382  C   DCM   484      63.623  41.679   0.953  1.00  0.00           C
ATOM   3383  H1  DCM   484      64.110  42.656   1.161  1.00  0.00           H
ATOM   3384  H2  DCM   484      64.117  41.306   0.031  1.00  0.00           H
ATOM   3385 CL1  DCM   484      61.862  41.810   0.666  1.00  0.00          Cl
ATOM   3386 CL2  DCM   484      63.948  40.466   2.216  1.00  0.00          Cl
ATOM   3387  LP1 DCM   484      60.248  41.930   0.403  1.00  0.00           H
ATOM   3388  LP2 DCM   484      64.248  39.349   3.379  1.00  0.00           H
ATOM   3389  C   DCM   485      51.385   4.457  23.980  1.00  0.00           C
ATOM   3390  H1  DCM   485      52.013   5.039  23.271  1.00  0.00           H
ATOM   3391  H2  DCM   485      51.910   3.546  24.337  1.00  0.00           H
ATOM   3392 CL1  DCM   485      49.847   3.987  23.134  1.00  0.00          Cl
ATOM   3393 CL2  DCM   485      51.081   5.389  25.451  1.00  0.00          Cl
ATOM   3394  LP1 DCM   485      48.459   3.562  22.370  1.00  0.00           H
ATOM   3395  LP2 DCM   485      50.799   6.254  26.816  1.00  0.00           H
ATOM   3396  C   DCM   486      54.467  56.773  16.409  1.00  0.00           C
ATOM   3397  H1  DCM   486      55.222  57.272  15.764  1.00  0.00           H
ATOM   3398  H2  DCM   486      54.928  56.483  17.377  1.00  0.00           H
ATOM   3399 CL1  DCM   486      53.622  55.348  15.811  1.00  0.00          Cl
ATOM   3400 CL2  DCM   486      53.204  57.931  16.893  1.00  0.00          Cl
ATOM   3401  LP1 DCM   486      52.835  54.022  15.254  1.00  0.00           H
ATOM   3402  LP2 DCM   486      52.042  58.998  17.340  1.00  0.00           H
ATOM   3403  C   DCM   487      67.336  46.805   5.005  1.00  0.00           C
ATOM   3404  H1  DCM   487      67.932  46.764   5.942  1.00  0.00           H
ATOM   3405  H2  DCM   487      66.550  46.035   5.160  1.00  0.00           H
ATOM   3406 CL1  DCM   487      68.219  46.262   3.607  1.00  0.00          Cl
ATOM   3407 CL2  DCM   487      66.629  48.454   4.789  1.00  0.00          Cl
ATOM   3408  LP1 DCM   487      69.051  45.750   2.289  1.00  0.00           H
ATOM   3409  LP2 DCM   487      65.988  49.951   4.592  1.00  0.00           H
ATOM   3410  C   DCM   488      44.261   2.646  19.354  1.00  0.00           C
ATOM   3411  H1  DCM   488      44.016   3.652  18.950  1.00  0.00           H
ATOM   3412  H2  DCM   488      45.289   2.453  19.728  1.00  0.00           H
ATOM   3413 CL1  DCM   488      43.620   1.280  18.433  1.00  0.00          Cl
ATOM   3414 CL2  DCM   488      43.414   2.702  20.933  1.00  0.00          Cl
ATOM   3415  LP1 DCM   488      43.025   0.013  17.579  1.00  0.00           H
ATOM   3416  LP2 DCM   488      42.639   2.753  22.377  1.00  0.00           H
ATOM   3417  C   DCM   489       5.630  22.359  23.769  1.00  0.00           C
ATOM   3418  H1  DCM   489       4.619  22.398  24.228  1.00  0.00           H
ATOM   3419  H2  DCM   489       5.663  21.430  23.162  1.00  0.00           H
ATOM   3420 CL1  DCM   489       6.867  22.363  24.980  1.00  0.00          Cl
ATOM   3421 CL2  DCM   489       5.810  23.716  22.671  1.00  0.00          Cl
ATOM   3422  LP1 DCM   489       8.039  22.366  26.127  1.00  0.00           H
ATOM   3423  LP2 DCM   489       5.977  24.984  21.644  1.00  0.00           H
ATOM   3424  C   DCM   490      13.420  21.061  69.078  1.00  0.00           C
ATOM   3425  H1  DCM   490      12.787  20.399  69.706  1.00  0.00           H
ATOM   3426  H2  DCM   490      12.850  21.662  68.338  1.00  0.00           H
ATOM   3427 CL1  DCM   490      14.542  20.043  68.115  1.00  0.00          Cl
ATOM   3428 CL2  DCM   490      14.393  22.052  70.136  1.00  0.00          Cl
ATOM   3429  LP1 DCM   490      15.566  19.112  67.235  1.00  0.00           H
ATOM   3430  LP2 DCM   490      15.307  22.982  71.130  1.00  0.00           H
ATOM   3431  C   DCM   491      32.811  64.032  51.321  1.00  0.00           C
ATOM   3432  H1  DCM   491      33.920  64.098  51.345  1.00  0.00           H
ATOM   3433  H2  DCM   491      32.275  64.293  52.258  1.00  0.00           H
ATOM   3434 CL1  DCM   491      32.507  62.365  50.709  1.00  0.00          Cl
ATOM   3435 CL2  DCM   491      32.511  65.321  50.053  1.00  0.00          Cl
ATOM   3436  LP1 DCM   491      32.231  60.847  50.151  1.00  0.00           H
ATOM   3437  LP2 DCM   491      32.243  66.475  48.919  1.00  0.00           H
ATOM   3438  C   DCM   492      56.254  68.788  38.589  1.00  0.00           C
ATOM   3439  H1  DCM   492      55.174  68.773  38.850  1.00  0.00           H
ATOM   3440  H2  DCM   492      56.398  69.197  37.566  1.00  0.00           H
ATOM   3441 CL1  DCM   492      56.792  67.094  38.779  1.00  0.00          Cl
ATOM   3442 CL2  DCM   492      57.080  69.794  39.774  1.00  0.00          Cl
ATOM   3443  LP1 DCM   492      57.287  65.540  38.954  1.00  0.00           H
ATOM   3444  LP2 DCM   492      57.851  70.731  40.878  1.00  0.00           H
ATOM   3445  C   DCM   493      11.553  48.689  15.167  1.00  0.00           C
ATOM   3446  H1  DCM   493      11.377  49.786  15.170  1.00  0.00           H
ATOM   3447  H2  DCM   493      11.156  48.117  16.033  1.00  0.00           H
ATOM   3448 CL1  DCM   493      13.289  48.665  15.141  1.00  0.00          Cl
ATOM   3449 CL2  DCM   493      10.940  48.077  13.583  1.00  0.00          Cl
ATOM   3450  LP1 DCM   493      14.929  48.643  15.117  1.00  0.00           H
ATOM   3451  LP2 DCM   493      10.383  47.521  12.144  1.00  0.00           H
ATOM   3452  C   DCM   494      57.942  39.344  35.580  1.00  0.00           C
ATOM   3453  H1  DCM   494      57.511  38.329  35.709  1.00  0.00           H
ATOM   3454  H2  DCM   494      57.452  40.035  34.860  1.00  0.00           H
ATOM   3455 CL1  DCM   494      59.647  39.144  35.025  1.00  0.00          Cl
ATOM   3456 CL2  DCM   494      57.888  39.981  37.231  1.00  0.00          Cl
ATOM   3457  LP1 DCM   494      61.196  38.962  34.520  1.00  0.00           H
ATOM   3458  LP2 DCM   494      57.838  40.571  38.760  1.00  0.00           H
ATOM   3459  C   DCM   495      68.531  15.888  23.413  1.00  0.00           C
ATOM   3460  H1  DCM   495      68.737  15.447  24.412  1.00  0.00           H
ATOM   3461  H2  DCM   495      68.507  15.089  22.641  1.00  0.00           H
ATOM   3462 CL1  DCM   495      69.788  17.178  23.106  1.00  0.00          Cl
ATOM   3463 CL2  DCM   495      66.892  16.700  23.320  1.00  0.00          Cl
ATOM   3464  LP1 DCM   495      70.916  18.337  22.831  1.00  0.00           H
ATOM   3465  LP2 DCM   495      65.425  17.427  23.237  1.00  0.00           H
ATOM   3466  C   DCM   496      42.923  34.376  57.503  1.00  0.00           C
ATOM   3467  H1  DCM   496      43.405  34.988  56.711  1.00  0.00           H
ATOM   3468  H2  DCM   496      41.851  34.665  57.545  1.00  0.00           H
ATOM   3469 CL1  DCM   496      43.648  34.933  59.081  1.00  0.00          Cl
ATOM   3470 CL2  DCM   496      42.989  32.581  57.400  1.00  0.00          Cl
ATOM   3471  LP1 DCM   496      44.299  35.433  60.500  1.00  0.00           H
ATOM   3472  LP2 DCM   496      43.049  30.945  57.306  1.00  0.00           H
ATOM   3473  C   DCM   497      41.000  50.647  58.390  1.00  0.00           C
ATOM   3474  H1  DCM   497      41.207  51.437  59.144  1.00  0.00           H
ATOM   3475  H2  DCM   497      39.915  50.678  58.154  1.00  0.00           H
ATOM   3476 CL1  DCM   497      41.276  48.915  58.928  1.00  0.00          Cl
ATOM   3477 CL2  DCM   497      41.901  50.897  56.835  1.00  0.00          Cl
ATOM   3478  LP1 DCM   497      41.522  47.367  59.410  1.00  0.00           H
ATOM   3479  LP2 DCM   497      42.715  51.123  55.430  1.00  0.00           H
ATOM   3480  C   DCM   498      13.100  55.834  21.089  1.00  0.00           C
ATOM   3481  H1  DCM   498      13.857  56.494  21.565  1.00  0.00           H
ATOM   3482  H2  DCM   498      12.111  56.305  20.905  1.00  0.00           H
ATOM   3483 CL1  DCM   498      12.981  54.294  22.074  1.00  0.00          Cl
ATOM   3484 CL2  DCM   498      13.829  55.619  19.492  1.00  0.00          Cl
ATOM   3485  LP1 DCM   498      12.875  52.915  22.955  1.00  0.00           H
ATOM   3486  LP2 DCM   498      14.505  55.420  18.011  1.00  0.00           H
ATOM   3487  C   DCM   499      63.523  31.548  58.463  1.00  0.00           C
ATOM   3488  H1  DCM   499      64.418  31.038  58.046  1.00  0.00           H
ATOM   3489  H2  DCM   499      63.669  32.618  58.723  1.00  0.00           H
ATOM   3490 CL1  DCM   499      63.232  30.691  59.912  1.00  0.00          Cl
ATOM   3491 CL2  DCM   499      62.168  31.343  57.261  1.00  0.00          Cl
ATOM   3492  LP1 DCM   499      62.952  29.869  61.303  1.00  0.00           H
ATOM   3493  LP2 DCM   499      60.949  31.158  56.179  1.00  0.00           H
ATOM   3494  C   DCM   500      38.930  14.978   2.880  1.00  0.00           C
ATOM   3495  H1  DCM   500      39.343  14.645   3.856  1.00  0.00           H
ATOM   3496  H2  DCM   500      38.902  16.077   2.719  1.00  0.00           H
ATOM   3497 CL1  DCM   500      37.184  14.502   2.922  1.00  0.00          Cl
ATOM   3498 CL2  DCM   500      39.723  14.192   1.474  1.00  0.00          Cl
ATOM   3499  LP1 DCM   500      35.602  14.071   2.961  1.00  0.00           H
ATOM   3500  LP2 DCM   500      40.448  13.475   0.190  1.00  0.00           H
ATOM   3501  C   DCM   501      39.837  21.896   5.348  1.00  0.00           C
ATOM   3502  H1  DCM   501      40.895  21.663   5.598  1.00  0.00           H
ATOM   3503  H2  DCM   501      39.896  22.796   4.700  1.00  0.00           H
ATOM   3504 CL1  DCM   501      38.945  22.338   6.801  1.00  0.00          Cl
ATOM   3505 CL2  DCM   501      39.004  20.469   4.606  1.00  0.00          Cl
ATOM   3506  LP1 DCM   501      38.114  22.750   8.154  1.00  0.00           H
ATOM   3507  LP2 DCM   501      38.250  19.176   3.934  1.00  0.00           H
ATOM   3508  C   DCM   502      33.977  37.251  46.672  1.00  0.00           C
ATOM   3509  H1  DCM   502      34.695  37.723  47.376  1.00  0.00           H
ATOM   3510  H2  DCM   502      33.363  38.051  46.206  1.00  0.00           H
ATOM   3511 CL1  DCM   502      32.673  36.278  47.387  1.00  0.00          Cl
ATOM   3512 CL2  DCM   502      34.846  36.465  45.373  1.00  0.00          Cl
ATOM   3513  LP1 DCM   502      31.469  35.381  48.047  1.00  0.00           H
ATOM   3514  LP2 DCM   502      35.661  35.728  44.155  1.00  0.00           H
ATOM   3515  C   DCM   503      41.561  11.197  68.622  1.00  0.00           C
ATOM   3516  H1  DCM   503      40.852  10.393  68.913  1.00  0.00           H
ATOM   3517  H2  DCM   503      41.600  11.757  69.580  1.00  0.00           H
ATOM   3518 CL1  DCM   503      40.957  12.209  67.347  1.00  0.00          Cl
ATOM   3519 CL2  DCM   503      43.156  10.485  68.161  1.00  0.00          Cl
ATOM   3520  LP1 DCM   503      40.386  13.166  66.144  1.00  0.00           H
ATOM   3521  LP2 DCM   503      44.604   9.839  67.743  1.00  0.00           H
ATOM   3522  C   DCM   504      66.757   3.181  55.775  1.00  0.00           C
ATOM   3523  H1  DCM   504      66.996   3.756  56.695  1.00  0.00           H
ATOM   3524  H2  DCM   504      67.699   2.790  55.334  1.00  0.00           H
ATOM   3525 CL1  DCM   504      65.986   4.244  54.516  1.00  0.00          Cl
ATOM   3526 CL2  DCM   504      65.661   1.823  56.213  1.00  0.00          Cl
ATOM   3527  LP1 DCM   504      65.290   5.202  53.382  1.00  0.00           H
ATOM   3528  LP2 DCM   504      64.661   0.586  56.612  1.00  0.00           H
ATOM   3529  C   DCM   505      30.804  34.038  54.485  1.00  0.00           C
ATOM   3530  H1  DCM   505      31.332  34.320  53.549  1.00  0.00           H
ATOM   3531  H2  DCM   505      29.858  34.611  54.584  1.00  0.00           H
ATOM   3532 CL1  DCM   505      31.828  34.306  55.962  1.00  0.00          Cl
ATOM   3533 CL2  DCM   505      30.476  32.296  54.372  1.00  0.00          Cl
ATOM   3534  LP1 DCM   505      32.752  34.547  57.295  1.00  0.00           H
ATOM   3535  LP2 DCM   505      30.172  30.688  54.268  1.00  0.00           H
ATOM   3536  C   DCM   506      50.006  65.115  63.092  1.00  0.00           C
ATOM   3537  H1  DCM   506      49.372  65.977  62.796  1.00  0.00           H
ATOM   3538  H2  DCM   506      50.449  64.597  62.215  1.00  0.00           H
ATOM   3539 CL1  DCM   506      49.122  64.065  64.185  1.00  0.00          Cl
ATOM   3540 CL2  DCM   506      51.460  65.655  64.042  1.00  0.00          Cl
ATOM   3541  LP1 DCM   506      48.296  63.083  65.207  1.00  0.00           H
ATOM   3542  LP2 DCM   506      52.771  66.142  64.899  1.00  0.00           H
ATOM   3543  C   DCM   507      69.584  47.262  46.437  1.00  0.00           C
ATOM   3544  H1  DCM   507      69.418  46.261  45.985  1.00  0.00           H
ATOM   3545  H2  DCM   507      68.645  47.538  46.963  1.00  0.00           H
ATOM   3546 CL1  DCM   507      69.849  48.414  45.088  1.00  0.00          Cl
ATOM   3547 CL2  DCM   507      70.997  47.199  47.457  1.00  0.00          Cl
ATOM   3548  LP1 DCM   507      70.092  49.467  43.854  1.00  0.00           H
ATOM   3549  LP2 DCM   507      72.326  47.139  48.417  1.00  0.00           H
ATOM   3550  C   DCM   508      50.638  38.059  56.091  1.00  0.00           C
ATOM   3551  H1  DCM   508      50.716  39.166  56.132  1.00  0.00           H
ATOM   3552  H2  DCM   508      50.789  37.891  55.003  1.00  0.00           H
ATOM   3553 CL1  DCM   508      49.052  37.353  56.581  1.00  0.00          Cl
ATOM   3554 CL2  DCM   508      52.073  37.309  56.884  1.00  0.00          Cl
ATOM   3555  LP1 DCM   508      47.610  36.711  57.027  1.00  0.00           H
ATOM   3556  LP2 DCM   508      53.378  36.627  57.605  1.00  0.00           H
ATOM   3557  C   DCM   509      34.795  48.543   1.495  1.00  0.00           C
ATOM   3558  H1  DCM   509      33.698  48.398   1.393  1.00  0.00           H
ATOM   3559  H2  DCM   509      35.068  49.563   1.839  1.00  0.00           H
ATOM   3560 CL1  DCM   509      35.695  47.844   0.103  1.00  0.00          Cl
ATOM   3561 CL2  DCM   509      35.132  47.582   2.890  1.00  0.00          Cl
ATOM   3562  LP1 DCM   509      36.516  47.207  -1.167  1.00  0.00           H
ATOM   3563  LP2 DCM   509      35.451  46.671   4.215  1.00  0.00           H
ATOM   3564  C   DCM   510      56.619  54.158  47.278  1.00  0.00           C
ATOM   3565  H1  DCM   510      56.983  54.117  46.229  1.00  0.00           H
ATOM   3566  H2  DCM   510      55.890  54.992  47.370  1.00  0.00           H
ATOM   3567 CL1  DCM   510      57.889  54.464  48.484  1.00  0.00          Cl
ATOM   3568 CL2  DCM   510      55.813  52.603  47.625  1.00  0.00          Cl
ATOM   3569  LP1 DCM   510      59.060  54.746  49.597  1.00  0.00           H
ATOM   3570  LP2 DCM   510      55.072  51.175  47.944  1.00  0.00           H
ATOM   3571  C   DCM   511      49.198  64.270  17.610  1.00  0.00           C
ATOM   3572  H1  DCM   511      49.840  64.355  16.707  1.00  0.00           H
ATOM   3573  H2  DCM   511      49.129  63.163  17.676  1.00  0.00           H
ATOM   3574 CL1  DCM   511      47.596  65.090  17.373  1.00  0.00          Cl
ATOM   3575 CL2  DCM   511      50.120  64.948  18.924  1.00  0.00          Cl
ATOM   3576  LP1 DCM   511      46.149  65.832  17.159  1.00  0.00           H
ATOM   3577  LP2 DCM   511      50.988  65.585  20.161  1.00  0.00           H
ATOM   3578  C   DCM   512      11.088  41.028  14.308  1.00  0.00           C
ATOM   3579  H1  DCM   512      11.042  40.014  13.857  1.00  0.00           H
ATOM   3580  H2  DCM   512      11.737  41.364  15.145  1.00  0.00           H
ATOM   3581 CL1  DCM   512       9.409  41.236  14.917  1.00  0.00          Cl
ATOM   3582 CL2  DCM   512      11.245  42.170  12.922  1.00  0.00          Cl
ATOM   3583  LP1 DCM   512       7.878  41.427  15.473  1.00  0.00           H
ATOM   3584  LP2 DCM   512      11.388  43.210  11.662  1.00  0.00           H
ATOM   3585  C   DCM   513       6.766  15.244  54.832  1.00  0.00           C
ATOM   3586  H1  DCM   513       5.664  15.308  54.955  1.00  0.00           H
ATOM   3587  H2  DCM   513       7.078  14.489  54.079  1.00  0.00           H
ATOM   3588 CL1  DCM   513       7.659  14.848  56.336  1.00  0.00          Cl
ATOM   3589 CL2  DCM   513       7.461  16.810  54.235  1.00  0.00          Cl
ATOM   3590  LP1 DCM   513       8.475  14.486  57.711  1.00  0.00           H
ATOM   3591  LP2 DCM   513       8.089  18.225  53.695  1.00  0.00           H
ATOM   3592  C   DCM   514      16.580  36.115  26.563  1.00  0.00           C
ATOM   3593  H1  DCM   514      16.031  36.671  27.352  1.00  0.00           H
ATOM   3594  H2  DCM   514      17.620  36.502  26.603  1.00  0.00           H
ATOM   3595 CL1  DCM   514      16.007  36.414  24.902  1.00  0.00          Cl
ATOM   3596 CL2  DCM   514      16.484  34.394  26.989  1.00  0.00          Cl
ATOM   3597  LP1 DCM   514      15.480  36.689  23.374  1.00  0.00           H
ATOM   3598  LP2 DCM   514      16.396  32.804  27.383  1.00  0.00           H
ATOM   3599  C   DCM   515      33.676  67.134  35.596  1.00  0.00           C
ATOM   3600  H1  DCM   515      34.221  67.628  34.764  1.00  0.00           H
ATOM   3601  H2  DCM   515      34.209  66.247  36.000  1.00  0.00           H
ATOM   3602 CL1  DCM   515      32.096  66.618  34.802  1.00  0.00          Cl
ATOM   3603 CL2  DCM   515      33.312  68.255  36.957  1.00  0.00          Cl
ATOM   3604  LP1 DCM   515      30.690  66.159  34.094  1.00  0.00           H
ATOM   3605  LP2 DCM   515      32.981  69.277  38.196  1.00  0.00           H
ATOM   3606  C   DCM   516      44.590  22.705  12.683  1.00  0.00           C
ATOM   3607  H1  DCM   516      44.541  22.563  13.783  1.00  0.00           H
ATOM   3608  H2  DCM   516      43.818  22.140  12.118  1.00  0.00           H
ATOM   3609 CL1  DCM   516      46.213  22.426  12.091  1.00  0.00          Cl
ATOM   3610 CL2  DCM   516      44.211  24.459  12.371  1.00  0.00          Cl
ATOM   3611  LP1 DCM   516      47.734  22.164  11.537  1.00  0.00           H
ATOM   3612  LP2 DCM   516      43.870  26.038  12.090  1.00  0.00           H
ATOM   3613  C   DCM   517      27.952  24.358   8.771  1.00  0.00           C
ATOM   3614  H1  DCM   517      27.800  25.270   8.155  1.00  0.00           H
ATOM   3615  H2  DCM   517      28.656  24.442   9.627  1.00  0.00           H
ATOM   3616 CL1  DCM   517      28.423  22.958   7.742  1.00  0.00          Cl
ATOM   3617 CL2  DCM   517      26.403  23.924   9.533  1.00  0.00          Cl
ATOM   3618  LP1 DCM   517      28.852  21.683   6.804  1.00  0.00           H
ATOM   3619  LP2 DCM   517      24.976  23.524  10.236  1.00  0.00           H
ATOM   3620  C   DCM   518      51.720  48.118  23.558  1.00  0.00           C
ATOM   3621  H1  DCM   518      52.781  47.834  23.725  1.00  0.00           H
ATOM   3622  H2  DCM   518      51.556  48.519  22.535  1.00  0.00           H
ATOM   3623 CL1  DCM   518      51.370  49.538  24.623  1.00  0.00          Cl
ATOM   3624 CL2  DCM   518      50.647  46.771  24.001  1.00  0.00          Cl
ATOM   3625  LP1 DCM   518      51.052  50.825  25.590  1.00  0.00           H
ATOM   3626  LP2 DCM   518      49.658  45.529  24.410  1.00  0.00           H
ATOM   3627  C   DCM   519      38.242   9.721  51.007  1.00  0.00           C
ATOM   3628  H1  DCM   519      37.663  10.265  50.230  1.00  0.00           H
ATOM   3629  H2  DCM   519      38.244   8.623  50.838  1.00  0.00           H
ATOM   3630 CL1  DCM   519      37.324  10.351  52.445  1.00  0.00          Cl
ATOM   3631 CL2  DCM   519      39.857  10.331  51.003  1.00  0.00          Cl
ATOM   3632  LP1 DCM   519      36.497  10.919  53.742  1.00  0.00           H
ATOM   3633  LP2 DCM   519      41.392  10.910  50.999  1.00  0.00           H
ATOM   3634  C   DCM   520      46.354   9.367   7.059  1.00  0.00           C
ATOM   3635  H1  DCM   520      45.863   8.493   6.580  1.00  0.00           H
ATOM   3636  H2  DCM   520      46.586   9.277   8.142  1.00  0.00           H
ATOM   3637 CL1  DCM   520      45.393  10.837   6.738  1.00  0.00          Cl
ATOM   3638 CL2  DCM   520      47.909   9.511   6.170  1.00  0.00          Cl
ATOM   3639  LP1 DCM   520      44.510  12.187   6.444  1.00  0.00           H
ATOM   3640  LP2 DCM   520      49.328   9.642   5.359  1.00  0.00           H
ATOM   3641  C   DCM   521       1.389  47.775  65.338  1.00  0.00           C
ATOM   3642  H1  DCM   521       0.718  48.379  64.691  1.00  0.00           H
ATOM   3643  H2  DCM   521       2.045  48.549  65.791  1.00  0.00           H
ATOM   3644 CL1  DCM   521       2.221  46.642  64.213  1.00  0.00          Cl
ATOM   3645 CL2  DCM   521       0.403  46.926  66.568  1.00  0.00          Cl
ATOM   3646  LP1 DCM   521       2.979  45.610  63.188  1.00  0.00           H
ATOM   3647  LP2 DCM   521      -0.501  46.149  67.695  1.00  0.00           H
ATOM   3648  C   DCM   522      15.965  15.123  12.781  1.00  0.00           C
ATOM   3649  H1  DCM   522      15.393  14.204  13.031  1.00  0.00           H
ATOM   3650  H2  DCM   522      15.712  15.966  13.459  1.00  0.00           H
ATOM   3651 CL1  DCM   522      15.781  15.641  11.060  1.00  0.00          Cl
ATOM   3652 CL2  DCM   522      17.684  14.633  12.976  1.00  0.00          Cl
ATOM   3653  LP1 DCM   522      15.613  16.111   9.498  1.00  0.00           H
ATOM   3654  LP2 DCM   522      19.252  14.185  13.153  1.00  0.00           H
ATOM   3655  C   DCM   523       4.345   4.082  66.873  1.00  0.00           C
ATOM   3656  H1  DCM   523       4.551   3.037  67.191  1.00  0.00           H
ATOM   3657  H2  DCM   523       5.052   4.752  67.407  1.00  0.00           H
ATOM   3658 CL1  DCM   523       2.860   4.271  67.791  1.00  0.00          Cl
ATOM   3659 CL2  DCM   523       4.058   4.510  65.178  1.00  0.00          Cl
ATOM   3660  LP1 DCM   523       1.474   4.448  68.649  1.00  0.00           H
ATOM   3661  LP2 DCM   523       3.793   4.906  63.609  1.00  0.00           H
ATOM   3662  C   DCM   524      43.837  44.057  36.643  1.00  0.00           C
ATOM   3663  H1  DCM   524      44.404  43.506  35.862  1.00  0.00           H
ATOM   3664  H2  DCM   524      44.139  43.611  37.615  1.00  0.00           H
ATOM   3665 CL1  DCM   524      42.110  43.714  36.180  1.00  0.00          Cl
ATOM   3666 CL2  DCM   524      44.141  45.866  36.425  1.00  0.00          Cl
ATOM   3667  LP1 DCM   524      40.555  43.404  35.762  1.00  0.00           H
ATOM   3668  LP2 DCM   524      44.411  47.472  36.231  1.00  0.00           H
ATOM   3669  C   DCM   525      55.285  45.840  64.155  1.00  0.00           C
ATOM   3670  H1  DCM   525      55.704  46.079  65.156  1.00  0.00           H
ATOM   3671  H2  DCM   525      55.469  44.789  63.846  1.00  0.00           H
ATOM   3672 CL1  DCM   525      56.221  46.935  63.047  1.00  0.00          Cl
ATOM   3673 CL2  DCM   525      53.605  46.242  63.960  1.00  0.00          Cl
ATOM   3674  LP1 DCM   525      57.066  47.923  62.047  1.00  0.00           H
ATOM   3675  LP2 DCM   525      52.020  46.621  63.777  1.00  0.00           H
ATOM   3676  C   DCM   526      57.860   8.127   3.657  1.00  0.00           C
ATOM   3677  H1  DCM   526      57.798   8.954   2.917  1.00  0.00           H
ATOM   3678  H2  DCM   526      57.657   8.534   4.670  1.00  0.00           H
ATOM   3679 CL1  DCM   526      59.559   7.623   3.618  1.00  0.00          Cl
ATOM   3680 CL2  DCM   526      56.693   6.700   3.322  1.00  0.00          Cl
ATOM   3681  LP1 DCM   526      61.130   7.156   3.583  1.00  0.00           H
ATOM   3682  LP2 DCM   526      55.672   5.450   3.030  1.00  0.00           H
ATOM   3683  C   DCM   527      44.425  14.232  68.837  1.00  0.00           C
ATOM   3684  H1  DCM   527      43.434  14.447  69.292  1.00  0.00           H
ATOM   3685  H2  DCM   527      44.398  13.450  68.048  1.00  0.00           H
ATOM   3686 CL1  DCM   527      45.252  13.556  70.236  1.00  0.00          Cl
ATOM   3687 CL2  DCM   527      45.277  15.751  68.308  1.00  0.00          Cl
ATOM   3688  LP1 DCM   527      46.022  12.926  71.539  1.00  0.00           H
ATOM   3689  LP2 DCM   527      46.045  17.119  67.830  1.00  0.00           H
ATOM   3690  C   DCM   528      41.841  25.058  21.103  1.00  0.00           C
ATOM   3691  H1  DCM   528      40.767  24.802  21.226  1.00  0.00           H
ATOM   3692  H2  DCM   528      42.083  25.485  20.106  1.00  0.00           H
ATOM   3693 CL1  DCM   528      42.860  23.598  21.164  1.00  0.00          Cl
ATOM   3694 CL2  DCM   528      42.227  26.323  22.256  1.00  0.00          Cl
ATOM   3695  LP1 DCM   528      43.797  22.254  21.221  1.00  0.00           H
ATOM   3696  LP2 DCM   528      42.587  27.505  23.335  1.00  0.00           H
ATOM   3697  C   DCM   529       3.165  22.664  35.907  1.00  0.00           C
ATOM   3698  H1  DCM   529       2.913  22.728  36.987  1.00  0.00           H
ATOM   3699  H2  DCM   529       4.234  22.935  35.772  1.00  0.00           H
ATOM   3700 CL1  DCM   529       2.298  23.796  34.805  1.00  0.00          Cl
ATOM   3701 CL2  DCM   529       2.985  20.971  35.327  1.00  0.00          Cl
ATOM   3702  LP1 DCM   529       1.509  24.827  33.802  1.00  0.00           H
ATOM   3703  LP2 DCM   529       2.821  19.427  34.799  1.00  0.00           H
ATOM   3704  C   DCM   530      45.605   5.240  14.575  1.00  0.00           C
ATOM   3705  H1  DCM   530      46.668   5.355  14.877  1.00  0.00           H
ATOM   3706  H2  DCM   530      45.084   6.221  14.569  1.00  0.00           H
ATOM   3707 CL1  DCM   530      44.807   4.288  15.817  1.00  0.00          Cl
ATOM   3708 CL2  DCM   530      45.327   4.479  12.983  1.00  0.00          Cl
ATOM   3709  LP1 DCM   530      44.062   3.400  16.977  1.00  0.00           H
ATOM   3710  LP2 DCM   530      45.071   3.780  11.521  1.00  0.00           H
ATOM   3711  C   DCM   531       2.810  32.426  42.233  1.00  0.00           C
ATOM   3712  H1  DCM   531       3.429  33.344  42.326  1.00  0.00           H
ATOM   3713  H2  DCM   531       2.121  32.421  43.105  1.00  0.00           H
ATOM   3714 CL1  DCM   531       3.976  31.020  42.323  1.00  0.00          Cl
ATOM   3715 CL2  DCM   531       1.974  32.269  40.730  1.00  0.00          Cl
ATOM   3716  LP1 DCM   531       5.021  29.759  42.403  1.00  0.00           H
ATOM   3717  LP2 DCM   531       1.180  32.121  39.302  1.00  0.00           H
ATOM   3718  C   DCM   532      11.110  54.074  50.492  1.00  0.00           C
ATOM   3719  H1  DCM   532      11.623  54.627  49.675  1.00  0.00           H
ATOM   3720  H2  DCM   532      11.041  52.995  50.238  1.00  0.00           H
ATOM   3721 CL1  DCM   532       9.488  54.924  50.856  1.00  0.00          Cl
ATOM   3722 CL2  DCM   532      12.214  54.298  51.912  1.00  0.00          Cl
ATOM   3723  LP1 DCM   532       8.063  55.670  51.175  1.00  0.00           H
ATOM   3724  LP2 DCM   532      13.212  54.500  53.198  1.00  0.00           H
ATOM   3725  C   DCM   533       0.563   7.132  25.533  1.00  0.00           C
ATOM   3726  H1  DCM   533       1.548   7.503  25.176  1.00  0.00           H
ATOM   3727  H2  DCM   533       0.803   6.608  26.483  1.00  0.00           H
ATOM   3728 CL1  DCM   533      -0.306   5.834  24.592  1.00  0.00          Cl
ATOM   3729 CL2  DCM   533      -0.525   8.495  26.006  1.00  0.00          Cl
ATOM   3730  LP1 DCM   533      -1.088   4.667  23.746  1.00  0.00           H
ATOM   3731  LP2 DCM   533      -1.512   9.732  26.436  1.00  0.00           H
ATOM   3732  C   DCM   534      19.918  17.343  51.875  1.00  0.00           C
ATOM   3733  H1  DCM   534      19.317  16.560  52.386  1.00  0.00           H
ATOM   3734  H2  DCM   534      20.779  17.707  52.475  1.00  0.00           H
ATOM   3735 CL1  DCM   534      18.890  18.726  51.312  1.00  0.00          Cl
ATOM   3736 CL2  DCM   534      20.619  16.507  50.432  1.00  0.00          Cl
ATOM   3737  LP1 DCM   534      17.961  19.977  50.803  1.00  0.00           H
ATOM   3738  LP2 DCM   534      21.254  15.749  49.124  1.00  0.00           H
ATOM   3739  C   DCM   535      52.102  42.758  15.793  1.00  0.00           C
ATOM   3740  H1  DCM   535      52.284  42.874  14.703  1.00  0.00           H
ATOM   3741  H2  DCM   535      52.227  41.715  16.156  1.00  0.00           H
ATOM   3742 CL1  DCM   535      50.531  43.325  16.350  1.00  0.00          Cl
ATOM   3743 CL2  DCM   535      53.339  43.779  16.603  1.00  0.00          Cl
ATOM   3744  LP1 DCM   535      49.068  43.853  16.869  1.00  0.00           H
ATOM   3745  LP2 DCM   535      54.467  44.712  17.343  1.00  0.00           H
ATOM   3746  C   DCM   536      58.357  36.709  25.304  1.00  0.00           C
ATOM   3747  H1  DCM   536      57.973  35.913  25.977  1.00  0.00           H
ATOM   3748  H2  DCM   536      58.086  37.658  25.813  1.00  0.00           H
ATOM   3749 CL1  DCM   536      57.340  36.854  23.845  1.00  0.00          Cl
ATOM   3750 CL2  DCM   536      60.101  36.486  24.858  1.00  0.00          Cl
ATOM   3751  LP1 DCM   536      56.405  36.987  22.504  1.00  0.00           H
ATOM   3752  LP2 DCM   536      61.678  36.284  24.456  1.00  0.00           H
ATOM   3753  C   DCM   537       6.705  13.925  38.981  1.00  0.00           C
ATOM   3754  H1  DCM   537       7.165  13.257  38.221  1.00  0.00           H
ATOM   3755  H2  DCM   537       6.458  14.905  38.518  1.00  0.00           H
ATOM   3756 CL1  DCM   537       7.630  13.842  40.520  1.00  0.00          Cl
ATOM   3757 CL2  DCM   537       5.042  13.408  39.326  1.00  0.00          Cl
ATOM   3758  LP1 DCM   537       8.474  13.766  41.924  1.00  0.00           H
ATOM   3759  LP2 DCM   537       3.505  12.930  39.644  1.00  0.00           H
ATOM   3760  C   DCM   538      65.728  56.455  55.991  1.00  0.00           C
ATOM   3761  H1  DCM   538      66.733  55.994  55.879  1.00  0.00           H
ATOM   3762  H2  DCM   538      65.764  57.550  56.171  1.00  0.00           H
ATOM   3763 CL1  DCM   538      65.100  55.698  57.467  1.00  0.00          Cl
ATOM   3764 CL2  DCM   538      64.656  56.039  54.631  1.00  0.00          Cl
ATOM   3765  LP1 DCM   538      64.519  54.999  58.832  1.00  0.00           H
ATOM   3766  LP2 DCM   538      63.669  55.656  53.378  1.00  0.00           H
ATOM   3767  C   DCM   539      52.450  33.703  66.369  1.00  0.00           C
ATOM   3768  H1  DCM   539      52.981  34.660  66.179  1.00  0.00           H
ATOM   3769  H2  DCM   539      51.377  33.670  66.081  1.00  0.00           H
ATOM   3770 CL1  DCM   539      52.512  33.377  68.145  1.00  0.00          Cl
ATOM   3771 CL2  DCM   539      53.263  32.389  65.520  1.00  0.00          Cl
ATOM   3772  LP1 DCM   539      52.569  33.082  69.757  1.00  0.00           H
ATOM   3773  LP2 DCM   539      54.020  31.167  64.730  1.00  0.00           H
ATOM   3774  C   DCM   540      59.245   6.045  22.223  1.00  0.00           C
ATOM   3775  H1  DCM   540      58.563   6.658  22.850  1.00  0.00           H
ATOM   3776  H2  DCM   540      60.281   6.442  22.271  1.00  0.00           H
ATOM   3777 CL1  DCM   540      58.619   6.124  20.523  1.00  0.00          Cl
ATOM   3778 CL2  DCM   540      59.198   4.300  22.901  1.00  0.00          Cl
ATOM   3779  LP1 DCM   540      58.052   6.195  18.985  1.00  0.00           H
ATOM   3780  LP2 DCM   540      59.156   2.772  23.494  1.00  0.00           H
ATOM   3781  C   DCM   541      68.250  28.416   1.242  1.00  0.00           C
ATOM   3782  H1  DCM   541      67.308  28.442   1.832  1.00  0.00           H
ATOM   3783  H2  DCM   541      69.085  29.061   1.591  1.00  0.00           H
ATOM   3784 CL1  DCM   541      67.824  29.025  -0.390  1.00  0.00          Cl
ATOM   3785 CL2  DCM   541      68.643  26.725   1.318  1.00  0.00          Cl
ATOM   3786  LP1 DCM   541      67.434  29.581  -1.883  1.00  0.00           H
ATOM   3787  LP2 DCM   541      69.014  25.129   1.389  1.00  0.00           H
ATOM   3788  C   DCM   542      36.394  31.692  29.631  1.00  0.00           C
ATOM   3789  H1  DCM   542      36.375  30.902  28.850  1.00  0.00           H
ATOM   3790  H2  DCM   542      37.331  32.287  29.658  1.00  0.00           H
ATOM   3791 CL1  DCM   542      36.065  30.663  31.132  1.00  0.00          Cl
ATOM   3792 CL2  DCM   542      35.054  32.724  29.350  1.00  0.00          Cl
ATOM   3793  LP1 DCM   542      35.774  29.750  32.464  1.00  0.00           H
ATOM   3794  LP2 DCM   542      33.772  33.711  29.080  1.00  0.00           H
ATOM   3795  C   DCM   543      49.036  48.685  31.329  1.00  0.00           C
ATOM   3796  H1  DCM   543      49.936  49.126  31.807  1.00  0.00           H
ATOM   3797  H2  DCM   543      48.165  49.359  31.183  1.00  0.00           H
ATOM   3798 CL1  DCM   543      48.540  47.245  32.303  1.00  0.00          Cl
ATOM   3799 CL2  DCM   543      49.745  48.097  29.814  1.00  0.00          Cl
ATOM   3800  LP1 DCM   543      48.091  45.939  33.188  1.00  0.00           H
ATOM   3801  LP2 DCM   543      50.402  47.554  28.413  1.00  0.00           H
ATOM   3802  C   DCM   544      63.470  13.252  53.256  1.00  0.00           C
ATOM   3803  H1  DCM   544      63.439  12.204  52.887  1.00  0.00           H
ATOM   3804  H2  DCM   544      63.290  13.404  54.342  1.00  0.00           H
ATOM   3805 CL1  DCM   544      62.274  14.120  52.289  1.00  0.00          Cl
ATOM   3806 CL2  DCM   544      65.114  13.960  52.834  1.00  0.00          Cl
ATOM   3807  LP1 DCM   544      61.163  14.926  51.392  1.00  0.00           H
ATOM   3808  LP2 DCM   544      66.580  14.591  52.458  1.00  0.00           H
ATOM   3809  C   DCM   545      24.797  54.628  47.728  1.00  0.00           C
ATOM   3810  H1  DCM   545      24.958  55.540  47.115  1.00  0.00           H
ATOM   3811  H2  DCM   545      25.725  54.144  48.100  1.00  0.00           H
ATOM   3812 CL1  DCM   545      23.861  53.512  46.742  1.00  0.00          Cl
ATOM   3813 CL2  DCM   545      23.808  55.033  49.079  1.00  0.00          Cl
ATOM   3814  LP1 DCM   545      22.989  52.472  45.822  1.00  0.00           H
ATOM   3815  LP2 DCM   545      22.867  55.419  50.365  1.00  0.00           H
ATOM   3816  C   DCM   546      67.401  62.047  35.966  1.00  0.00           C
ATOM   3817  H1  DCM   546      68.094  62.082  35.099  1.00  0.00           H
ATOM   3818  H2  DCM   546      66.380  61.690  35.714  1.00  0.00           H
ATOM   3819 CL1  DCM   546      67.218  63.608  36.798  1.00  0.00          Cl
ATOM   3820 CL2  DCM   546      67.926  60.869  37.201  1.00  0.00          Cl
ATOM   3821  LP1 DCM   546      67.048  65.048  37.565  1.00  0.00           H
ATOM   3822  LP2 DCM   546      68.409  59.787  38.335  1.00  0.00           H
ATOM   3823  C   DCM   547      43.509  43.516   5.957  1.00  0.00           C
ATOM   3824  H1  DCM   547      43.539  43.011   4.968  1.00  0.00           H
ATOM   3825  H2  DCM   547      43.932  42.853   6.741  1.00  0.00           H
ATOM   3826 CL1  DCM   547      41.939  44.169   6.409  1.00  0.00          Cl
ATOM   3827 CL2  DCM   547      44.744  44.771   6.060  1.00  0.00          Cl
ATOM   3828  LP1 DCM   547      40.476  44.777   6.831  1.00  0.00           H
ATOM   3829  LP2 DCM   547      45.892  45.938   6.157  1.00  0.00           H
ATOM   3830  C   DCM   548      48.720  59.757   5.604  1.00  0.00           C
ATOM   3831  H1  DCM   548      48.168  59.684   4.642  1.00  0.00           H
ATOM   3832  H2  DCM   548      49.316  58.821   5.669  1.00  0.00           H
ATOM   3833 CL1  DCM   548      47.753  59.860   7.038  1.00  0.00          Cl
ATOM   3834 CL2  DCM   548      49.886  61.203   5.375  1.00  0.00          Cl
ATOM   3835  LP1 DCM   548      46.838  59.957   8.395  1.00  0.00           H
ATOM   3836  LP2 DCM   548      50.908  62.470   5.175  1.00  0.00           H
ATOM   3837  C   DCM   549      34.442  51.927  20.436  1.00  0.00           C
ATOM   3838  H1  DCM   549      34.814  51.748  21.468  1.00  0.00           H
ATOM   3839  H2  DCM   549      34.756  52.893  19.987  1.00  0.00           H
ATOM   3840 CL1  DCM   549      32.713  51.702  20.243  1.00  0.00          Cl
ATOM   3841 CL2  DCM   549      35.228  50.660  19.503  1.00  0.00          Cl
ATOM   3842  LP1 DCM   549      31.097  51.492  20.062  1.00  0.00           H
ATOM   3843  LP2 DCM   549      35.961  49.479  18.632  1.00  0.00           H
ATOM   3844  C   DCM   550      30.230  64.817  19.481  1.00  0.00           C
ATOM   3845  H1  DCM   550      29.423  65.436  19.929  1.00  0.00           H
ATOM   3846  H2  DCM   550      30.379  63.867  20.038  1.00  0.00           H
ATOM   3847 CL1  DCM   550      31.797  65.723  19.573  1.00  0.00          Cl
ATOM   3848 CL2  DCM   550      29.757  64.532  17.737  1.00  0.00          Cl
ATOM   3849  LP1 DCM   550      33.215  66.543  19.655  1.00  0.00           H
ATOM   3850  LP2 DCM   550      29.333  64.277  16.173  1.00  0.00           H
ATOM   3851  C   DCM   551      10.664  45.913  27.469  1.00  0.00           C
ATOM   3852  H1  DCM   551      11.447  45.294  27.956  1.00  0.00           H
ATOM   3853  H2  DCM   551      10.930  46.992  27.480  1.00  0.00           H
ATOM   3854 CL1  DCM   551       8.939  45.804  28.172  1.00  0.00          Cl
ATOM   3855 CL2  DCM   551      10.667  45.373  25.830  1.00  0.00          Cl
ATOM   3856  LP1 DCM   551       7.423  45.708  28.789  1.00  0.00           H
ATOM   3857  LP2 DCM   551      10.670  44.859  24.272  1.00  0.00           H
ATOM   3858  C   DCM   552      62.430  27.399  23.358  1.00  0.00           C
ATOM   3859  H1  DCM   552      61.579  27.943  22.895  1.00  0.00           H
ATOM   3860  H2  DCM   552      62.030  26.463  23.804  1.00  0.00           H
ATOM   3861 CL1  DCM   552      62.878  28.308  24.856  1.00  0.00          Cl
ATOM   3862 CL2  DCM   552      63.820  27.419  22.123  1.00  0.00          Cl
ATOM   3863  LP1 DCM   552      63.285  29.132  26.214  1.00  0.00           H
ATOM   3864  LP2 DCM   552      65.047  27.437  21.034  1.00  0.00           H
ATOM   3865  C   DCM   553      63.114  53.925  47.832  1.00  0.00           C
ATOM   3866  H1  DCM   553      63.401  54.834  48.402  1.00  0.00           H
ATOM   3867  H2  DCM   553      63.311  52.998  48.412  1.00  0.00           H
ATOM   3868 CL1  DCM   553      63.957  53.861  46.311  1.00  0.00          Cl
ATOM   3869 CL2  DCM   553      61.293  53.943  47.665  1.00  0.00          Cl
ATOM   3870  LP1 DCM   553      64.752  53.802  44.878  1.00  0.00           H
ATOM   3871  LP2 DCM   553      59.660  53.960  47.514  1.00  0.00           H
ATOM   3872  C   DCM   554      64.031  34.197  48.306  1.00  0.00           C
ATOM   3873  H1  DCM   554      65.114  33.951  48.327  1.00  0.00           H
ATOM   3874  H2  DCM   554      63.379  33.545  47.685  1.00  0.00           H
ATOM   3875 CL1  DCM   554      63.879  35.870  47.790  1.00  0.00          Cl
ATOM   3876 CL2  DCM   554      63.285  34.062  49.906  1.00  0.00          Cl
ATOM   3877  LP1 DCM   554      63.738  37.431  47.310  1.00  0.00           H
ATOM   3878  LP2 DCM   554      62.593  33.938  51.387  1.00  0.00           H
ATOM   3879  C   DCM   555      42.398  25.067  46.542  1.00  0.00           C
ATOM   3880  H1  DCM   555      41.503  24.558  46.960  1.00  0.00           H
ATOM   3881  H2  DCM   555      42.239  25.222  45.454  1.00  0.00           H
ATOM   3882 CL1  DCM   555      43.884  24.081  46.849  1.00  0.00          Cl
ATOM   3883 CL2  DCM   555      42.530  26.676  47.313  1.00  0.00          Cl
ATOM   3884  LP1 DCM   555      45.231  23.187  47.127  1.00  0.00           H
ATOM   3885  LP2 DCM   555      42.651  28.151  48.020  1.00  0.00           H
ATOM   3886  C   DCM   556      38.180  32.521  68.616  1.00  0.00           C
ATOM   3887  H1  DCM   556      38.640  33.337  69.214  1.00  0.00           H
ATOM   3888  H2  DCM   556      37.812  31.603  69.123  1.00  0.00           H
ATOM   3889 CL1  DCM   556      39.336  31.987  67.314  1.00  0.00          Cl
ATOM   3890 CL2  DCM   556      36.792  33.308  67.841  1.00  0.00          Cl
ATOM   3891  LP1 DCM   556      40.377  31.507  66.142  1.00  0.00           H
ATOM   3892  LP2 DCM   556      35.509  34.035  67.124  1.00  0.00           H
ATOM   3893  C   DCM   557      49.188  38.019  60.518  1.00  0.00           C
ATOM   3894  H1  DCM   557      49.665  37.742  59.553  1.00  0.00           H
ATOM   3895  H2  DCM   557      49.892  38.760  60.955  1.00  0.00           H
ATOM   3896 CL1  DCM   557      49.293  36.514  61.503  1.00  0.00          Cl
ATOM   3897 CL2  DCM   557      47.530  38.509  60.179  1.00  0.00          Cl
ATOM   3898  LP1 DCM   557      49.388  35.145  62.400  1.00  0.00           H
ATOM   3899  LP2 DCM   557      45.987  38.965  59.863  1.00  0.00           H
ATOM   3900  C   DCM   558       9.253  14.689  45.235  1.00  0.00           C
ATOM   3901  H1  DCM   558       9.786  13.717  45.155  1.00  0.00           H
ATOM   3902  H2  DCM   558       9.640  15.341  46.047  1.00  0.00           H
ATOM   3903 CL1  DCM   558       7.473  14.514  45.344  1.00  0.00          Cl
ATOM   3904 CL2  DCM   558       9.818  15.595  43.699  1.00  0.00          Cl
ATOM   3905  LP1 DCM   558       5.844  14.355  45.443  1.00  0.00           H
ATOM   3906  LP2 DCM   558      10.313  16.389  42.353  1.00  0.00           H
ATOM   3907  C   DCM   559      69.071  34.102  51.251  1.00  0.00           C
ATOM   3908  H1  DCM   559      68.896  33.912  50.171  1.00  0.00           H
ATOM   3909  H2  DCM   559      69.062  35.184  51.502  1.00  0.00           H
ATOM   3910 CL1  DCM   559      70.550  33.201  51.818  1.00  0.00          Cl
ATOM   3911 CL2  DCM   559      67.536  33.570  52.071  1.00  0.00          Cl
ATOM   3912  LP1 DCM   559      71.882  32.390  52.328  1.00  0.00           H
ATOM   3913  LP2 DCM   559      66.153  33.091  52.810  1.00  0.00           H
ATOM   3914  C   DCM   560       7.546   5.144  39.070  1.00  0.00           C
ATOM   3915  H1  DCM   560       7.358   5.320  37.989  1.00  0.00           H
ATOM   3916  H2  DCM   560       6.902   5.765  39.729  1.00  0.00           H
ATOM   3917 CL1  DCM   560       9.202   5.723  39.448  1.00  0.00          Cl
ATOM   3918 CL2  DCM   560       7.475   3.425  39.423  1.00  0.00          Cl
ATOM   3919  LP1 DCM   560      10.715   6.252  39.793  1.00  0.00           H
ATOM   3920  LP2 DCM   560       7.408   1.820  39.753  1.00  0.00           H
ATOM   3921  C   DCM   561      67.979  68.121  55.620  1.00  0.00           C
ATOM   3922  H1  DCM   561      67.342  67.625  54.858  1.00  0.00           H
ATOM   3923  H2  DCM   561      68.804  67.489  56.014  1.00  0.00           H
ATOM   3924 CL1  DCM   561      66.920  68.690  56.937  1.00  0.00          Cl
ATOM   3925 CL2  DCM   561      68.634  69.612  55.009  1.00  0.00          Cl
ATOM   3926  LP1 DCM   561      65.945  69.214  58.148  1.00  0.00           H
ATOM   3927  LP2 DCM   561      69.252  71.018  54.432  1.00  0.00           H
ATOM   3928  C   DCM   562      15.159  24.949  40.896  1.00  0.00           C
ATOM   3929  H1  DCM   562      14.702  23.963  41.127  1.00  0.00           H
ATOM   3930  H2  DCM   562      14.761  25.338  39.934  1.00  0.00           H
ATOM   3931 CL1  DCM   562      16.916  24.724  40.698  1.00  0.00          Cl
ATOM   3932 CL2  DCM   562      14.810  26.198  42.182  1.00  0.00          Cl
ATOM   3933  LP1 DCM   562      18.532  24.517  40.517  1.00  0.00           H
ATOM   3934  LP2 DCM   562      14.496  27.320  43.337  1.00  0.00           H
ATOM   3935  C   DCM   563       4.878   6.814  11.833  1.00  0.00           C
ATOM   3936  H1  DCM   563       5.652   7.610  11.870  1.00  0.00           H
ATOM   3937  H2  DCM   563       3.888   7.045  12.281  1.00  0.00           H
ATOM   3938 CL1  DCM   563       5.546   5.348  12.489  1.00  0.00          Cl
ATOM   3939 CL2  DCM   563       4.697   6.494   9.981  1.00  0.00          Cl
ATOM   3940  LP1 DCM   563       6.175   3.965  13.107  1.00  0.00           H
ATOM   3941  LP2 DCM   563       4.539   6.216   8.373  1.00  0.00           H
ATOM   3942  C   DCM   564       7.476  32.105  49.268  1.00  0.00           C
ATOM   3943  H1  DCM   564       6.644  31.682  49.871  1.00  0.00           H
ATOM   3944  H2  DCM   564       7.310  32.075  48.170  1.00  0.00           H
ATOM   3945 CL1  DCM   564       8.809  30.965  49.557  1.00  0.00          Cl
ATOM   3946 CL2  DCM   564       7.942  33.765  49.753  1.00  0.00          Cl
ATOM   3947  LP1 DCM   564      10.040  29.914  49.823  1.00  0.00           H
ATOM   3948  LP2 DCM   564       8.369  35.285  50.197  1.00  0.00           H
ATOM   3949  C   DCM   565       5.234  11.254  15.914  1.00  0.00           C
ATOM   3950  H1  DCM   565       5.865  11.193  15.001  1.00  0.00           H
ATOM   3951  H2  DCM   565       5.785  11.793  16.714  1.00  0.00           H
ATOM   3952 CL1  DCM   565       5.174   9.629  16.541  1.00  0.00          Cl
ATOM   3953 CL2  DCM   565       3.483  11.772  15.489  1.00  0.00          Cl
ATOM   3954  LP1 DCM   565       5.118   8.100  17.132  1.00  0.00           H
ATOM   3955  LP2 DCM   565       1.951  12.225  15.117  1.00  0.00           H
ATOM   3956  C   DCM   566      60.614  46.336  60.839  1.00  0.00           C
ATOM   3957  H1  DCM   566      61.634  46.061  60.497  1.00  0.00           H
ATOM   3958  H2  DCM   566      60.572  47.052  61.688  1.00  0.00           H
ATOM   3959 CL1  DCM   566      59.486  44.982  61.165  1.00  0.00          Cl
ATOM   3960 CL2  DCM   566      59.973  47.149  59.400  1.00  0.00          Cl
ATOM   3961  LP1 DCM   566      58.454  43.742  61.463  1.00  0.00           H
ATOM   3962  LP2 DCM   566      59.380  47.901  58.069  1.00  0.00           H
ATOM   3963  C   DCM   567      27.081  62.697  14.051  1.00  0.00           C
ATOM   3964  H1  DCM   567      26.934  62.455  12.976  1.00  0.00           H
ATOM   3965  H2  DCM   567      28.155  62.584  14.311  1.00  0.00           H
ATOM   3966 CL1  DCM   567      26.040  61.663  15.030  1.00  0.00          Cl
ATOM   3967 CL2  DCM   567      26.823  64.424  14.349  1.00  0.00          Cl
ATOM   3968  LP1 DCM   567      25.072  60.702  15.940  1.00  0.00           H
ATOM   3969  LP2 DCM   567      26.585  66.023  14.626  1.00  0.00           H
ATOM   3970  C   DCM   568      37.868  20.347  56.671  1.00  0.00           C
ATOM   3971  H1  DCM   568      38.147  20.183  57.734  1.00  0.00           H
ATOM   3972  H2  DCM   568      37.228  19.488  56.377  1.00  0.00           H
ATOM   3973 CL1  DCM   568      39.167  20.345  55.463  1.00  0.00          Cl
ATOM   3974 CL2  DCM   568      36.910  21.826  56.516  1.00  0.00          Cl
ATOM   3975  LP1 DCM   568      40.368  20.343  54.346  1.00  0.00           H
ATOM   3976  LP2 DCM   568      36.023  23.198  56.371  1.00  0.00           H
ATOM   3977  C   DCM   569      35.220  17.246  25.400  1.00  0.00           C
ATOM   3978  H1  DCM   569      34.449  16.515  25.076  1.00  0.00           H
ATOM   3979  H2  DCM   569      36.218  16.760  25.448  1.00  0.00           H
ATOM   3980 CL1  DCM   569      34.923  17.988  26.998  1.00  0.00          Cl
ATOM   3981 CL2  DCM   569      35.288  18.528  24.204  1.00  0.00          Cl
ATOM   3982  LP1 DCM   569      34.650  18.670  28.465  1.00  0.00           H
ATOM   3983  LP2 DCM   569      35.352  19.726  23.086  1.00  0.00           H
ATOM   3984  C   DCM   570      46.484  28.751  38.708  1.00  0.00           C
ATOM   3985  H1  DCM   570      47.411  29.213  38.305  1.00  0.00           H
ATOM   3986  H2  DCM   570      45.499  29.157  38.392  1.00  0.00           H
ATOM   3987 CL1  DCM   570      46.581  28.477  40.474  1.00  0.00          Cl
ATOM   3988 CL2  DCM   570      46.562  27.142  37.907  1.00  0.00          Cl
ATOM   3989  LP1 DCM   570      46.670  28.227  42.092  1.00  0.00           H
ATOM   3990  LP2 DCM   570      46.633  25.676  37.177  1.00  0.00           H
ATOM   3991  C   DCM   571       6.953  38.915   9.809  1.00  0.00           C
ATOM   3992  H1  DCM   571       6.705  37.903   9.424  1.00  0.00           H
ATOM   3993  H2  DCM   571       7.992  38.992  10.195  1.00  0.00           H
ATOM   3994 CL1  DCM   571       5.871  39.635  10.964  1.00  0.00          Cl
ATOM   3995 CL2  DCM   571       7.076  39.914   8.361  1.00  0.00          Cl
ATOM   3996  LP1 DCM   571       4.850  40.315  12.053  1.00  0.00           H
ATOM   3997  LP2 DCM   571       7.190  40.843   7.015  1.00  0.00           H
ATOM   3998  C   DCM   572      57.125  30.973   9.027  1.00  0.00           C
ATOM   3999  H1  DCM   572      56.911  31.986   8.625  1.00  0.00           H
ATOM   4000  H2  DCM   572      56.512  30.161   8.582  1.00  0.00           H
ATOM   4001 CL1  DCM   572      56.716  31.054  10.812  1.00  0.00          Cl
ATOM   4002 CL2  DCM   572      58.840  30.580   8.745  1.00  0.00          Cl
ATOM   4003  LP1 DCM   572      56.350  31.127  12.409  1.00  0.00           H
ATOM   4004  LP2 DCM   572      60.419  30.218   8.484  1.00  0.00           H
ATOM   4005  C   DCM   573      49.810   0.360  36.606  1.00  0.00           C
ATOM   4006  H1  DCM   573      50.101  -0.696  36.422  1.00  0.00           H
ATOM   4007  H2  DCM   573      49.217   0.330  37.545  1.00  0.00           H
ATOM   4008 CL1  DCM   573      48.995   1.153  35.202  1.00  0.00          Cl
ATOM   4009 CL2  DCM   573      51.271   1.228  37.214  1.00  0.00          Cl
ATOM   4010  LP1 DCM   573      48.254   1.873  33.928  1.00  0.00           H
ATOM   4011  LP2 DCM   573      52.598   2.017  37.767  1.00  0.00           H
ATOM   4012  C   DCM   574      56.597  35.966   1.917  1.00  0.00           C
ATOM   4013  H1  DCM   574      56.156  34.949   1.848  1.00  0.00           H
ATOM   4014  H2  DCM   574      57.592  35.975   1.423  1.00  0.00           H
ATOM   4015 CL1  DCM   574      56.776  36.254   3.699  1.00  0.00          Cl
ATOM   4016 CL2  DCM   574      55.617  37.207   1.061  1.00  0.00          Cl
ATOM   4017  LP1 DCM   574      56.938  36.514   5.310  1.00  0.00           H
ATOM   4018  LP2 DCM   574      54.722  38.339   0.280  1.00  0.00           H
ATOM   4019  C   DCM   575      10.903  59.769  12.013  1.00  0.00           C
ATOM   4020  H1  DCM   575      10.742  60.064  13.072  1.00  0.00           H
ATOM   4021  H2  DCM   575       9.951  59.328  11.647  1.00  0.00           H
ATOM   4022 CL1  DCM   575      12.260  58.596  11.890  1.00  0.00          Cl
ATOM   4023 CL2  DCM   575      11.278  61.127  11.007  1.00  0.00          Cl
ATOM   4024  LP1 DCM   575      13.499  57.527  11.777  1.00  0.00           H
ATOM   4025  LP2 DCM   575      11.634  62.414  10.054  1.00  0.00           H
ATOM   4026  C   DCM   576      61.556  12.325  11.833  1.00  0.00           C
ATOM   4027  H1  DCM   576      62.417  12.158  12.515  1.00  0.00           H
ATOM   4028  H2  DCM   576      61.461  11.501  11.093  1.00  0.00           H
ATOM   4029 CL1  DCM   576      61.843  13.874  10.978  1.00  0.00          Cl
ATOM   4030 CL2  DCM   576      59.975  12.255  12.706  1.00  0.00          Cl
ATOM   4031  LP1 DCM   576      62.105  15.291  10.196  1.00  0.00           H
ATOM   4032  LP2 DCM   576      58.541  12.192  13.499  1.00  0.00           H
ATOM   4033  C   DCM   577       5.714  17.146  48.114  1.00  0.00           C
ATOM   4034  H1  DCM   577       5.645  16.313  47.383  1.00  0.00           H
ATOM   4035  H2  DCM   577       5.333  16.850  49.115  1.00  0.00           H
ATOM   4036 CL1  DCM   577       4.568  18.391  47.533  1.00  0.00          Cl
ATOM   4037 CL2  DCM   577       7.322  17.926  48.365  1.00  0.00          Cl
ATOM   4038  LP1 DCM   577       3.517  19.532  47.000  1.00  0.00           H
ATOM   4039  LP2 DCM   577       8.784  18.635  48.594  1.00  0.00           H
ATOM   4040  C   DCM   578      52.319  20.304  65.458  1.00  0.00           C
ATOM   4041  H1  DCM   578      52.420  21.166  64.763  1.00  0.00           H
ATOM   4042  H2  DCM   578      52.888  19.430  65.077  1.00  0.00           H
ATOM   4043 CL1  DCM   578      50.602  19.878  65.526  1.00  0.00          Cl
ATOM   4044 CL2  DCM   578      52.854  20.676  67.203  1.00  0.00          Cl
ATOM   4045  LP1 DCM   578      49.012  19.483  65.589  1.00  0.00           H
ATOM   4046  LP2 DCM   578      53.326  21.002  68.739  1.00  0.00           H
ATOM   4047  C   DCM   579      46.113  20.927   5.859  1.00  0.00           C
ATOM   4048  H1  DCM   579      46.117  21.855   5.249  1.00  0.00           H
ATOM   4049  H2  DCM   579      46.035  21.148   6.945  1.00  0.00           H
ATOM   4050 CL1  DCM   579      47.565  19.921   5.709  1.00  0.00          Cl
ATOM   4051 CL2  DCM   579      44.698  19.909   5.470  1.00  0.00          Cl
ATOM   4052  LP1 DCM   579      48.908  18.991   5.569  1.00  0.00           H
ATOM   4053  LP2 DCM   579      43.399  18.974   5.112  1.00  0.00           H
ATOM   4054  C   DCM   580      36.860  68.246  22.525  1.00  0.00           C
ATOM   4055  H1  DCM   580      37.353  69.037  23.130  1.00  0.00           H
ATOM   4056  H2  DCM   580      35.804  68.049  22.811  1.00  0.00           H
ATOM   4057 CL1  DCM   580      37.777  66.723  22.693  1.00  0.00          Cl
ATOM   4058 CL2  DCM   580      36.851  68.808  20.784  1.00  0.00          Cl
ATOM   4059  LP1 DCM   580      38.619  65.325  22.847  1.00  0.00           H
ATOM   4060  LP2 DCM   580      36.843  69.311  19.223  1.00  0.00           H
ATOM   4061  C   DCM   581      63.835  33.753  29.254  1.00  0.00           C
ATOM   4062  H1  DCM   581      64.879  33.889  29.609  1.00  0.00           H
ATOM   4063  H2  DCM   581      63.735  33.418  28.200  1.00  0.00           H
ATOM   4064 CL1  DCM   581      63.072  35.358  29.485  1.00  0.00          Cl
ATOM   4065 CL2  DCM   581      62.972  32.535  30.199  1.00  0.00          Cl
ATOM   4066  LP1 DCM   581      62.374  36.826  29.697  1.00  0.00           H
ATOM   4067  LP2 DCM   581      62.171  31.405  31.077  1.00  0.00           H
ATOM   4068  C   DCM   582      38.645  24.973  57.438  1.00  0.00           C
ATOM   4069  H1  DCM   582      39.568  24.396  57.662  1.00  0.00           H
ATOM   4070  H2  DCM   582      38.210  24.558  56.504  1.00  0.00           H
ATOM   4071 CL1  DCM   582      39.070  26.715  57.248  1.00  0.00          Cl
ATOM   4072 CL2  DCM   582      37.522  24.654  58.761  1.00  0.00          Cl
ATOM   4073  LP1 DCM   582      39.455  28.299  57.075  1.00  0.00           H
ATOM   4074  LP2 DCM   582      36.478  24.357  59.990  1.00  0.00           H
ATOM   4075  C   DCM   583      52.277   3.873  16.297  1.00  0.00           C
ATOM   4076  H1  DCM   583      52.087   4.408  15.342  1.00  0.00           H
ATOM   4077  H2  DCM   583      51.423   3.229  16.596  1.00  0.00           H
ATOM   4078 CL1  DCM   583      52.485   5.179  17.580  1.00  0.00          Cl
ATOM   4079 CL2  DCM   583      53.814   2.911  16.069  1.00  0.00          Cl
ATOM   4080  LP1 DCM   583      52.670   6.341  18.722  1.00  0.00           H
ATOM   4081  LP2 DCM   583      55.194   2.048  15.865  1.00  0.00           H
ATOM   4082  C   DCM   584       0.584  60.513  26.741  1.00  0.00           C
ATOM   4083  H1  DCM   584       1.044  59.520  26.553  1.00  0.00           H
ATOM   4084  H2  DCM   584      -0.159  60.606  27.562  1.00  0.00           H
ATOM   4085 CL1  DCM   584      -0.309  60.894  25.282  1.00  0.00          Cl
ATOM   4086 CL2  DCM   584       1.972  61.672  27.014  1.00  0.00          Cl
ATOM   4087  LP1 DCM   584      -1.145  61.249  23.917  1.00  0.00           H
ATOM   4088  LP2 DCM   584       3.217  62.711  27.259  1.00  0.00           H
ATOM   4089  C   DCM   585      14.506  10.809   1.206  1.00  0.00           C
ATOM   4090  H1  DCM   585      15.494  10.940   1.697  1.00  0.00           H
ATOM   4091  H2  DCM   585      14.554  10.016   0.429  1.00  0.00           H
ATOM   4092 CL1  DCM   585      13.808  12.168   0.330  1.00  0.00          Cl
ATOM   4093 CL2  DCM   585      13.433  10.121   2.401  1.00  0.00          Cl
ATOM   4094  LP1 DCM   585      13.158  13.434  -0.486  1.00  0.00           H
ATOM   4095  LP2 DCM   585      12.426   9.475   3.522  1.00  0.00           H
ATOM   4096  C   DCM   586      56.099  34.887  67.067  1.00  0.00           C
ATOM   4097  H1  DCM   586      55.483  34.078  66.619  1.00  0.00           H
ATOM   4098  H2  DCM   586      55.507  35.782  67.351  1.00  0.00           H
ATOM   4099 CL1  DCM   586      57.486  35.260  65.962  1.00  0.00          Cl
ATOM   4100 CL2  DCM   586      56.859  34.115  68.437  1.00  0.00          Cl
ATOM   4101  LP1 DCM   586      58.741  35.598  64.962  1.00  0.00           H
ATOM   4102  LP2 DCM   586      57.572  33.390  69.724  1.00  0.00           H
ATOM   4103  C   DCM   587      45.001  45.862  16.305  1.00  0.00           C
ATOM   4104  H1  DCM   587      45.737  45.512  17.060  1.00  0.00           H
ATOM   4105  H2  DCM   587      45.503  46.798  15.977  1.00  0.00           H
ATOM   4106 CL1  DCM   587      43.412  46.171  16.950  1.00  0.00          Cl
ATOM   4107 CL2  DCM   587      45.034  44.681  15.004  1.00  0.00          Cl
ATOM   4108  LP1 DCM   587      41.917  46.462  17.557  1.00  0.00           H
ATOM   4109  LP2 DCM   587      45.065  43.578  13.790  1.00  0.00           H
ATOM   4110  C   DCM   588      31.053  19.349  47.982  1.00  0.00           C
ATOM   4111  H1  DCM   588      31.984  18.752  47.878  1.00  0.00           H
ATOM   4112  H2  DCM   588      31.007  19.914  48.937  1.00  0.00           H
ATOM   4113 CL1  DCM   588      29.648  18.244  48.102  1.00  0.00          Cl
ATOM   4114 CL2  DCM   588      30.998  20.440  46.562  1.00  0.00          Cl
ATOM   4115  LP1 DCM   588      28.362  17.232  48.212  1.00  0.00           H
ATOM   4116  LP2 DCM   588      30.949  21.438  45.262  1.00  0.00           H
ATOM   4117  C   DCM   589      56.534  13.442  57.548  1.00  0.00           C
ATOM   4118  H1  DCM   589      55.844  14.229  57.176  1.00  0.00           H
ATOM   4119  H2  DCM   589      56.395  12.434  57.101  1.00  0.00           H
ATOM   4120 CL1  DCM   589      56.580  13.447  59.374  1.00  0.00          Cl
ATOM   4121 CL2  DCM   589      58.166  13.810  56.946  1.00  0.00          Cl
ATOM   4122  LP1 DCM   589      56.622  13.452  61.014  1.00  0.00           H
ATOM   4123  LP2 DCM   589      59.672  14.149  56.391  1.00  0.00           H
ATOM   4124  C   DCM   590      16.362  32.077  24.325  1.00  0.00           C
ATOM   4125  H1  DCM   590      17.390  32.468  24.482  1.00  0.00           H
ATOM   4126  H2  DCM   590      15.847  32.840  23.704  1.00  0.00           H
ATOM   4127 CL1  DCM   590      15.569  31.646  25.843  1.00  0.00          Cl
ATOM   4128 CL2  DCM   590      16.642  30.710  23.192  1.00  0.00          Cl
ATOM   4129  LP1 DCM   590      14.833  31.245  27.253  1.00  0.00           H
ATOM   4130  LP2 DCM   590      16.897  29.463  22.158  1.00  0.00           H
ATOM   4131  C   DCM   591      14.424  27.371  59.026  1.00  0.00           C
ATOM   4132  H1  DCM   591      15.242  26.646  59.228  1.00  0.00           H
ATOM   4133  H2  DCM   591      13.488  26.826  59.275  1.00  0.00           H
ATOM   4134 CL1  DCM   591      14.335  27.783  57.326  1.00  0.00          Cl
ATOM   4135 CL2  DCM   591      14.623  28.813  60.115  1.00  0.00          Cl
ATOM   4136  LP1 DCM   591      14.251  28.170  55.735  1.00  0.00           H
ATOM   4137  LP2 DCM   591      14.802  30.114  61.098  1.00  0.00           H
ATOM   4138  C   DCM   592      49.611  25.959  39.847  1.00  0.00           C
ATOM   4139  H1  DCM   592      49.539  27.063  39.948  1.00  0.00           H
ATOM   4140  H2  DCM   592      50.589  25.553  40.184  1.00  0.00           H
ATOM   4141 CL1  DCM   592      49.536  25.568  38.079  1.00  0.00          Cl
ATOM   4142 CL2  DCM   592      48.316  25.035  40.768  1.00  0.00          Cl
ATOM   4143  LP1 DCM   592      49.468  25.214  36.479  1.00  0.00           H
ATOM   4144  LP2 DCM   592      47.161  24.210  41.590  1.00  0.00           H
ATOM   4145  C   DCM   593      63.678  48.644  55.032  1.00  0.00           C
ATOM   4146  H1  DCM   593      63.852  49.102  56.030  1.00  0.00           H
ATOM   4147  H2  DCM   593      64.597  48.248  54.550  1.00  0.00           H
ATOM   4148 CL1  DCM   593      62.941  49.870  53.946  1.00  0.00          Cl
ATOM   4149 CL2  DCM   593      62.663  47.221  55.392  1.00  0.00          Cl
ATOM   4150  LP1 DCM   593      62.268  50.989  52.954  1.00  0.00           H
ATOM   4151  LP2 DCM   593      61.730  45.913  55.723  1.00  0.00           H
ATOM   4152  C   DCM   594       1.206  50.782   3.871  1.00  0.00           C
ATOM   4153  H1  DCM   594       0.986  50.654   4.953  1.00  0.00           H
ATOM   4154  H2  DCM   594       0.678  51.645   3.413  1.00  0.00           H
ATOM   4155 CL1  DCM   594       0.715  49.268   3.046  1.00  0.00          Cl
ATOM   4156 CL2  DCM   594       3.021  50.983   3.754  1.00  0.00          Cl
ATOM   4157  LP1 DCM   594       0.266  47.883   2.291  1.00  0.00           H
ATOM   4158  LP2 DCM   594       4.647  51.163   3.649  1.00  0.00           H
ATOM   4159  C   DCM   595      12.710  41.097  42.412  1.00  0.00           C
ATOM   4160  H1  DCM   595      12.100  40.171  42.346  1.00  0.00           H
ATOM   4161  H2  DCM   595      13.070  41.252  43.452  1.00  0.00           H
ATOM   4162 CL1  DCM   595      11.546  42.419  42.083  1.00  0.00          Cl
ATOM   4163 CL2  DCM   595      13.943  41.010  41.081  1.00  0.00          Cl
ATOM   4164  LP1 DCM   595      10.481  43.629  41.782  1.00  0.00           H
ATOM   4165  LP2 DCM   595      15.055  40.930  39.879  1.00  0.00           H
ATOM   4166  C   DCM   596      51.312   3.594  67.364  1.00  0.00           C
ATOM   4167  H1  DCM   596      51.503   4.338  66.561  1.00  0.00           H
ATOM   4168  H2  DCM   596      51.380   2.559  66.966  1.00  0.00           H
ATOM   4169 CL1  DCM   596      49.699   4.209  67.908  1.00  0.00          Cl
ATOM   4170 CL2  DCM   596      52.445   3.699  68.793  1.00  0.00          Cl
ATOM   4171  LP1 DCM   596      48.237   4.766  68.401  1.00  0.00           H
ATOM   4172  LP2 DCM   596      53.462   3.793  70.076  1.00  0.00           H
ATOM   4173  C   DCM   597      26.916  63.009  63.177  1.00  0.00           C
ATOM   4174  H1  DCM   597      27.651  63.774  63.507  1.00  0.00           H
ATOM   4175  H2  DCM   597      26.241  62.818  64.038  1.00  0.00           H
ATOM   4176 CL1  DCM   597      27.586  61.454  62.710  1.00  0.00          Cl
ATOM   4177 CL2  DCM   597      25.895  63.608  61.847  1.00  0.00          Cl
ATOM   4178  LP1 DCM   597      28.211  60.002  62.274  1.00  0.00           H
ATOM   4179  LP2 DCM   597      24.954  64.160  60.622  1.00  0.00           H
ATOM   4180  C   DCM   598      38.821  66.041  64.607  1.00  0.00           C
ATOM   4181  H1  DCM   598      39.245  66.790  65.309  1.00  0.00           H
ATOM   4182  H2  DCM   598      37.945  65.507  65.033  1.00  0.00           H
ATOM   4183 CL1  DCM   598      40.023  64.768  64.125  1.00  0.00          Cl
ATOM   4184 CL2  DCM   598      38.207  66.689  63.168  1.00  0.00          Cl
ATOM   4185  LP1 DCM   598      41.109  63.619  63.690  1.00  0.00           H
ATOM   4186  LP2 DCM   598      37.613  67.317  61.774  1.00  0.00           H
ATOM   4187  C   DCM   599       4.479  55.320  16.506  1.00  0.00           C
ATOM   4188  H1  DCM   599       4.728  56.343  16.150  1.00  0.00           H
ATOM   4189  H2  DCM   599       4.674  54.577  15.703  1.00  0.00           H
ATOM   4190 CL1  DCM   599       2.728  55.105  16.896  1.00  0.00          Cl
ATOM   4191 CL2  DCM   599       5.485  54.795  17.856  1.00  0.00          Cl
ATOM   4192  LP1 DCM   599       1.138  54.910  17.250  1.00  0.00           H
ATOM   4193  LP2 DCM   599       6.420  54.306  19.112  1.00  0.00           H
ATOM   4194  C   DCM   600      17.228  59.624  27.899  1.00  0.00           C
ATOM   4195  H1  DCM   600      17.912  59.836  27.049  1.00  0.00           H
ATOM   4196  H2  DCM   600      16.603  58.708  27.838  1.00  0.00           H
ATOM   4197 CL1  DCM   600      16.111  61.032  27.744  1.00  0.00          Cl
ATOM   4198 CL2  DCM   600      17.951  59.591  29.546  1.00  0.00          Cl
ATOM   4199  LP1 DCM   600      15.096  62.312  27.602  1.00  0.00           H
ATOM   4200  LP2 DCM   600      18.609  59.562  31.048  1.00  0.00           H
ATOM   4201  C   DCM   601      30.655  59.531  30.484  1.00  0.00           C
ATOM   4202  H1  DCM   601      30.940  60.019  31.440  1.00  0.00           H
ATOM   4203  H2  DCM   601      30.297  60.391  29.878  1.00  0.00           H
ATOM   4204 CL1  DCM   601      29.597  58.067  30.731  1.00  0.00          Cl
ATOM   4205 CL2  DCM   601      32.204  59.030  29.776  1.00  0.00          Cl
ATOM   4206  LP1 DCM   601      28.645  56.750  30.954  1.00  0.00           H
ATOM   4207  LP2 DCM   601      33.635  58.567  29.123  1.00  0.00           H
ATOM   4208  C   DCM   602      23.697  19.895   7.638  1.00  0.00           C
ATOM   4209  H1  DCM   602      24.532  19.576   8.298  1.00  0.00           H
ATOM   4210  H2  DCM   602      22.935  19.148   7.330  1.00  0.00           H
ATOM   4211 CL1  DCM   602      24.432  20.422   6.059  1.00  0.00          Cl
ATOM   4212 CL2  DCM   602      22.916  21.248   8.591  1.00  0.00          Cl
ATOM   4213  LP1 DCM   602      25.095  20.897   4.636  1.00  0.00           H
ATOM   4214  LP2 DCM   602      22.216  22.461   9.445  1.00  0.00           H
ATOM   4215  C   DCM   603      55.457  49.603  31.894  1.00  0.00           C
ATOM   4216  H1  DCM   603      54.391  49.454  31.620  1.00  0.00           H
ATOM   4217  H2  DCM   603      56.157  49.189  31.137  1.00  0.00           H
ATOM   4218 CL1  DCM   603      55.805  48.857  33.423  1.00  0.00          Cl
ATOM   4219 CL2  DCM   603      55.775  51.380  32.017  1.00  0.00          Cl
ATOM   4220  LP1 DCM   603      56.134  48.152  34.867  1.00  0.00           H
ATOM   4221  LP2 DCM   603      56.062  52.991  32.129  1.00  0.00           H
ATOM   4222  C   DCM   604      59.611  10.527  36.252  1.00  0.00           C
ATOM   4223  H1  DCM   604      59.406  11.362  36.955  1.00  0.00           H
ATOM   4224  H2  DCM   604      59.033  10.516  35.303  1.00  0.00           H
ATOM   4225 CL1  DCM   604      59.134   9.167  37.332  1.00  0.00          Cl
ATOM   4226 CL2  DCM   604      61.342  10.474  35.744  1.00  0.00          Cl
ATOM   4227  LP1 DCM   604      58.701   7.929  38.316  1.00  0.00           H
ATOM   4228  LP2 DCM   604      62.915  10.426  35.283  1.00  0.00           H
ATOM   4229  C   DCM   605      50.685  30.464  40.047  1.00  0.00           C
ATOM   4230  H1  DCM   605      51.793  30.545  40.026  1.00  0.00           H
ATOM   4231  H2  DCM   605      50.320  31.509  40.150  1.00  0.00           H
ATOM   4232 CL1  DCM   605      50.047  29.512  41.454  1.00  0.00          Cl
ATOM   4233 CL2  DCM   605      50.055  29.753  38.526  1.00  0.00          Cl
ATOM   4234  LP1 DCM   605      49.470  28.652  42.725  1.00  0.00           H
ATOM   4235  LP2 DCM   605      49.479  29.103  37.136  1.00  0.00           H
ATOM   4236  C   DCM   606      63.906  46.608  41.055  1.00  0.00           C
ATOM   4237  H1  DCM   606      62.818  46.730  40.864  1.00  0.00           H
ATOM   4238  H2  DCM   606      64.176  46.891  42.095  1.00  0.00           H
ATOM   4239 CL1  DCM   606      64.770  47.688  39.910  1.00  0.00          Cl
ATOM   4240 CL2  DCM   606      64.511  44.963  40.966  1.00  0.00          Cl
ATOM   4241  LP1 DCM   606      65.560  48.674  38.864  1.00  0.00           H
ATOM   4242  LP2 DCM   606      65.077  43.426  40.882  1.00  0.00           H
ATOM   4243  C   DCM   607      14.235  16.169  49.585  1.00  0.00           C
ATOM   4244  H1  DCM   607      14.145  17.272  49.681  1.00  0.00           H
ATOM   4245  H2  DCM   607      15.182  15.899  49.069  1.00  0.00           H
ATOM   4246 CL1  DCM   607      12.790  15.404  48.903  1.00  0.00          Cl
ATOM   4247 CL2  DCM   607      14.384  15.627  51.288  1.00  0.00          Cl
ATOM   4248  LP1 DCM   607      11.452  14.696  48.272  1.00  0.00           H
ATOM   4249  LP2 DCM   607      14.520  15.131  52.845  1.00  0.00           H
ATOM   4250  C   DCM   608       7.974  42.496  51.502  1.00  0.00           C
ATOM   4251  H1  DCM   608       8.159  43.586  51.390  1.00  0.00           H
ATOM   4252  H2  DCM   608       7.316  42.213  52.352  1.00  0.00           H
ATOM   4253 CL1  DCM   608       9.479  41.579  51.648  1.00  0.00          Cl
ATOM   4254 CL2  DCM   608       7.012  41.991  50.053  1.00  0.00          Cl
ATOM   4255  LP1 DCM   608      10.875  40.728  51.783  1.00  0.00           H
ATOM   4256  LP2 DCM   608       6.141  41.534  48.740  1.00  0.00           H
ATOM   4257  C   DCM   609      13.828  33.225  11.312  1.00  0.00           C
ATOM   4258  H1  DCM   609      13.838  34.307  11.563  1.00  0.00           H
ATOM   4259  H2  DCM   609      14.349  32.660  12.114  1.00  0.00           H
ATOM   4260 CL1  DCM   609      14.641  32.939   9.709  1.00  0.00          Cl
ATOM   4261 CL2  DCM   609      12.228  32.484  11.422  1.00  0.00          Cl
ATOM   4262  LP1 DCM   609      15.374  32.681   8.265  1.00  0.00           H
ATOM   4263  LP2 DCM   609      10.743  31.796  11.525  1.00  0.00           H
ATOM   4264  C   DCM   610      66.741   8.892   6.521  1.00  0.00           C
ATOM   4265  H1  DCM   610      66.124   9.378   5.735  1.00  0.00           H
ATOM   4266  H2  DCM   610      67.769   8.582   6.234  1.00  0.00           H
ATOM   4267 CL1  DCM   610      65.952   7.425   7.154  1.00  0.00          Cl
ATOM   4268 CL2  DCM   610      66.952  10.081   7.859  1.00  0.00          Cl
ATOM   4269  LP1 DCM   610      65.225   6.076   7.737  1.00  0.00           H
ATOM   4270  LP2 DCM   610      67.143  11.163   9.076  1.00  0.00           H
ATOM   4271  C   DCM   611      56.233  63.077   0.764  1.00  0.00           C
ATOM   4272  H1  DCM   611      55.421  63.815   0.586  1.00  0.00           H
ATOM   4273  H2  DCM   611      56.210  62.814   1.843  1.00  0.00           H
ATOM   4274 CL1  DCM   611      57.864  63.782   0.367  1.00  0.00          Cl
ATOM   4275 CL2  DCM   611      56.082  61.722  -0.368  1.00  0.00          Cl
ATOM   4276  LP1 DCM   611      59.333  64.416   0.010  1.00  0.00           H
ATOM   4277  LP2 DCM   611      55.942  60.468  -1.416  1.00  0.00           H
ATOM   4278  C   DCM   612      69.280  17.110  49.695  1.00  0.00           C
ATOM   4279  H1  DCM   612      68.928  16.132  49.304  1.00  0.00           H
ATOM   4280  H2  DCM   612      68.448  17.814  49.475  1.00  0.00           H
ATOM   4281 CL1  DCM   612      70.851  17.629  49.010  1.00  0.00          Cl
ATOM   4282 CL2  DCM   612      69.354  16.960  51.472  1.00  0.00          Cl
ATOM   4283  LP1 DCM   612      72.290  18.105  48.383  1.00  0.00           H
ATOM   4284  LP2 DCM   612      69.423  16.822  53.105  1.00  0.00           H
ATOM   4285  C   DCM   613       6.342  51.676  59.209  1.00  0.00           C
ATOM   4286  H1  DCM   613       6.632  52.474  58.491  1.00  0.00           H
ATOM   4287  H2  DCM   613       5.314  51.797  59.614  1.00  0.00           H
ATOM   4288 CL1  DCM   613       7.483  51.744  60.631  1.00  0.00          Cl
ATOM   4289 CL2  DCM   613       6.217  50.051  58.429  1.00  0.00          Cl
ATOM   4290  LP1 DCM   613       8.509  51.806  61.909  1.00  0.00           H
ATOM   4291  LP2 DCM   613       6.104  48.576  57.721  1.00  0.00           H
ATOM   4292  C   DCM   614       5.859   3.049  31.958  1.00  0.00           C
ATOM   4293  H1  DCM   614       6.442   3.919  32.328  1.00  0.00           H
ATOM   4294  H2  DCM   614       5.210   2.587  32.732  1.00  0.00           H
ATOM   4295 CL1  DCM   614       6.961   1.810  31.285  1.00  0.00          Cl
ATOM   4296 CL2  DCM   614       4.738   3.485  30.665  1.00  0.00          Cl
ATOM   4297  LP1 DCM   614       7.972   0.674  30.670  1.00  0.00           H
ATOM   4298  LP2 DCM   614       3.697   3.891  29.464  1.00  0.00           H
ATOM   4299  C   DCM   615      52.993  52.936  57.940  1.00  0.00           C
ATOM   4300  H1  DCM   615      53.495  52.075  58.431  1.00  0.00           H
ATOM   4301  H2  DCM   615      52.015  52.576  57.554  1.00  0.00           H
ATOM   4302 CL1  DCM   615      54.034  53.271  56.547  1.00  0.00          Cl
ATOM   4303 CL2  DCM   615      52.767  54.321  59.057  1.00  0.00          Cl
ATOM   4304  LP1 DCM   615      54.999  53.581  55.258  1.00  0.00           H
ATOM   4305  LP2 DCM   615      52.561  55.588  60.078  1.00  0.00           H
ATOM   4306  C   DCM   616      63.810  45.616  16.666  1.00  0.00           C
ATOM   4307  H1  DCM   616      62.989  45.768  17.398  1.00  0.00           H
ATOM   4308  H2  DCM   616      64.806  45.730  17.146  1.00  0.00           H
ATOM   4309 CL1  DCM   616      63.657  46.630  15.200  1.00  0.00          Cl
ATOM   4310 CL2  DCM   616      63.664  43.873  16.194  1.00  0.00          Cl
ATOM   4311  LP1 DCM   616      63.517  47.560  13.857  1.00  0.00           H
ATOM   4312  LP2 DCM   616      63.531  42.295  15.767  1.00  0.00           H
ATOM   4313  C   DCM   617      57.382  15.125  64.848  1.00  0.00           C
ATOM   4314  H1  DCM   617      58.423  14.943  65.189  1.00  0.00           H
ATOM   4315  H2  DCM   617      56.587  14.462  65.250  1.00  0.00           H
ATOM   4316 CL1  DCM   617      57.553  14.881  63.138  1.00  0.00          Cl
ATOM   4317 CL2  DCM   617      56.989  16.855  65.177  1.00  0.00          Cl
ATOM   4318  LP1 DCM   617      57.715  14.651  61.522  1.00  0.00           H
ATOM   4319  LP2 DCM   617      56.632  18.427  65.477  1.00  0.00           H
ATOM   4320  C   DCM   618      23.020  48.204  17.049  1.00  0.00           C
ATOM   4321  H1  DCM   618      22.731  47.673  16.117  1.00  0.00           H
ATOM   4322  H2  DCM   618      23.467  47.489  17.773  1.00  0.00           H
ATOM   4323 CL1  DCM   618      21.514  48.846  17.706  1.00  0.00          Cl
ATOM   4324 CL2  DCM   618      24.153  49.625  16.818  1.00  0.00          Cl
ATOM   4325  LP1 DCM   618      20.114  49.444  18.317  1.00  0.00           H
ATOM   4326  LP2 DCM   618      25.168  50.896  16.610  1.00  0.00           H
ATOM   4327  C   DCM   619      53.178  15.822  20.561  1.00  0.00           C
ATOM   4328  H1  DCM   619      53.429  16.313  21.525  1.00  0.00           H
ATOM   4329  H2  DCM   619      53.271  14.716  20.606  1.00  0.00           H
ATOM   4330 CL1  DCM   619      54.518  16.394  19.441  1.00  0.00          Cl
ATOM   4331 CL2  DCM   619      51.521  16.210  19.898  1.00  0.00          Cl
ATOM   4332  LP1 DCM   619      55.715  16.904  18.443  1.00  0.00           H
ATOM   4333  LP2 DCM   619      50.033  16.559  19.303  1.00  0.00           H
ATOM   4334  C   DCM   620      22.985  25.638  52.845  1.00  0.00           C
ATOM   4335  H1  DCM   620      22.053  25.077  53.069  1.00  0.00           H
ATOM   4336  H2  DCM   620      23.234  25.642  51.762  1.00  0.00           H
ATOM   4337 CL1  DCM   620      24.282  24.932  53.787  1.00  0.00          Cl
ATOM   4338 CL2  DCM   620      22.585  27.289  53.367  1.00  0.00          Cl
ATOM   4339  LP1 DCM   620      25.497  24.270  54.669  1.00  0.00           H
ATOM   4340  LP2 DCM   620      22.216  28.813  53.848  1.00  0.00           H
ATOM   4341  C   DCM   621      13.471  44.965  16.413  1.00  0.00           C
ATOM   4342  H1  DCM   621      13.607  45.990  16.820  1.00  0.00           H
ATOM   4343  H2  DCM   621      14.017  44.196  17.000  1.00  0.00           H
ATOM   4344 CL1  DCM   621      14.145  44.897  14.708  1.00  0.00          Cl
ATOM   4345 CL2  DCM   621      11.762  44.501  16.319  1.00  0.00          Cl
ATOM   4346  LP1 DCM   621      14.748  44.835  13.185  1.00  0.00           H
ATOM   4347  LP2 DCM   621      10.182  44.071  16.232  1.00  0.00           H
ATOM   4348  C   DCM   622      62.475  46.512  26.906  1.00  0.00           C
ATOM   4349  H1  DCM   622      63.568  46.495  27.105  1.00  0.00           H
ATOM   4350  H2  DCM   622      62.068  45.631  27.445  1.00  0.00           H
ATOM   4351 CL1  DCM   622      62.071  46.238  25.217  1.00  0.00          Cl
ATOM   4352 CL2  DCM   622      61.702  48.043  27.615  1.00  0.00          Cl
ATOM   4353  LP1 DCM   622      61.693  45.983  23.641  1.00  0.00           H
ATOM   4354  LP2 DCM   622      61.020  49.396  28.243  1.00  0.00           H
ATOM   4355  C   DCM   623      32.225  25.776  30.188  1.00  0.00           C
ATOM   4356  H1  DCM   623      32.527  25.984  29.140  1.00  0.00           H
ATOM   4357  H2  DCM   623      33.101  25.427  30.775  1.00  0.00           H
ATOM   4358 CL1  DCM   623      30.947  24.493  30.107  1.00  0.00          Cl
ATOM   4359 CL2  DCM   623      31.662  27.172  31.108  1.00  0.00          Cl
ATOM   4360  LP1 DCM   623      29.792  23.332  30.034  1.00  0.00           H
ATOM   4361  LP2 DCM   623      31.140  28.470  31.963  1.00  0.00           H
ATOM   4362  C   DCM   624       3.440  15.720  27.453  1.00  0.00           C
ATOM   4363  H1  DCM   624       2.359  15.954  27.355  1.00  0.00           H
ATOM   4364  H2  DCM   624       3.465  14.729  27.955  1.00  0.00           H
ATOM   4365 CL1  DCM   624       4.181  16.795  28.614  1.00  0.00          Cl
ATOM   4366 CL2  DCM   624       4.301  15.840  25.888  1.00  0.00          Cl
ATOM   4367  LP1 DCM   624       4.876  17.804  29.704  1.00  0.00           H
ATOM   4368  LP2 DCM   624       5.090  15.950  24.455  1.00  0.00           H
ATOM   4369  C   DCM   625      40.926  18.139  29.003  1.00  0.00           C
ATOM   4370  H1  DCM   625      40.227  17.430  28.511  1.00  0.00           H
ATOM   4371  H2  DCM   625      41.996  17.841  28.984  1.00  0.00           H
ATOM   4372 CL1  DCM   625      40.327  18.222  30.629  1.00  0.00          Cl
ATOM   4373 CL2  DCM   625      40.744  19.714  28.171  1.00  0.00          Cl
ATOM   4374  LP1 DCM   625      39.760  18.300  32.166  1.00  0.00           H
ATOM   4375  LP2 DCM   625      40.577  21.157  27.410  1.00  0.00           H
ATOM   4376  C   DCM   626      39.083  35.660  53.213  1.00  0.00           C
ATOM   4377  H1  DCM   626      38.362  36.183  53.876  1.00  0.00           H
ATOM   4378  H2  DCM   626      39.352  34.629  53.527  1.00  0.00           H
ATOM   4379 CL1  DCM   626      40.636  36.634  53.196  1.00  0.00          Cl
ATOM   4380 CL2  DCM   626      38.442  35.547  51.569  1.00  0.00          Cl
ATOM   4381  LP1 DCM   626      42.025  37.505  53.181  1.00  0.00           H
ATOM   4382  LP2 DCM   626      37.847  35.443  50.044  1.00  0.00           H
ATOM   4383  C   DCM   627      11.722  19.665  10.182  1.00  0.00           C
ATOM   4384  H1  DCM   627      11.292  19.832  11.193  1.00  0.00           H
ATOM   4385  H2  DCM   627      12.510  18.881  10.164  1.00  0.00           H
ATOM   4386 CL1  DCM   627      12.285  21.224   9.679  1.00  0.00          Cl
ATOM   4387 CL2  DCM   627      10.337  19.215   9.162  1.00  0.00          Cl
ATOM   4388  LP1 DCM   627      12.817  22.700   9.203  1.00  0.00           H
ATOM   4389  LP2 DCM   627       9.060  18.801   8.220  1.00  0.00           H
ATOM   4390  C   DCM   628      26.885  41.171  21.019  1.00  0.00           C
ATOM   4391  H1  DCM   628      27.569  40.501  21.584  1.00  0.00           H
ATOM   4392  H2  DCM   628      27.043  42.155  21.511  1.00  0.00           H
ATOM   4393 CL1  DCM   628      25.161  40.675  21.233  1.00  0.00          Cl
ATOM   4394 CL2  DCM   628      27.349  41.129  19.312  1.00  0.00          Cl
ATOM   4395  LP1 DCM   628      23.596  40.225  21.427  1.00  0.00           H
ATOM   4396  LP2 DCM   628      27.778  41.091  17.729  1.00  0.00           H
ATOM   4397  C   DCM   629      13.499  38.118  15.906  1.00  0.00           C
ATOM   4398  H1  DCM   629      13.835  37.309  16.590  1.00  0.00           H
ATOM   4399  H2  DCM   629      14.303  38.781  15.521  1.00  0.00           H
ATOM   4400 CL1  DCM   629      12.174  38.931  16.768  1.00  0.00          Cl
ATOM   4401 CL2  DCM   629      12.810  37.277  14.466  1.00  0.00          Cl
ATOM   4402  LP1 DCM   629      10.952  39.682  17.564  1.00  0.00           H
ATOM   4403  LP2 DCM   629      12.184  36.512  13.158  1.00  0.00           H
ATOM   4404  C   DCM   630      28.195  25.704  19.508  1.00  0.00           C
ATOM   4405  H1  DCM   630      28.849  25.005  20.072  1.00  0.00           H
ATOM   4406  H2  DCM   630      27.160  25.324  19.641  1.00  0.00           H
ATOM   4407 CL1  DCM   630      28.733  25.270  17.842  1.00  0.00          Cl
ATOM   4408 CL2  DCM   630      28.377  27.430  20.010  1.00  0.00          Cl
ATOM   4409  LP1 DCM   630      29.221  24.874  16.327  1.00  0.00           H
ATOM   4410  LP2 DCM   630      28.541  28.997  20.466  1.00  0.00           H
ATOM   4411  C   DCM   631      45.380  43.919  65.826  1.00  0.00           C
ATOM   4412  H1  DCM   631      44.752  44.283  66.667  1.00  0.00           H
ATOM   4413  H2  DCM   631      45.056  44.357  64.858  1.00  0.00           H
ATOM   4414 CL1  DCM   631      45.237  42.207  65.801  1.00  0.00          Cl
ATOM   4415 CL2  DCM   631      47.107  44.329  66.113  1.00  0.00          Cl
ATOM   4416  LP1 DCM   631      45.100  40.573  65.776  1.00  0.00           H
ATOM   4417  LP2 DCM   631      48.682  44.703  66.375  1.00  0.00           H
ATOM   4418  C   DCM   632      48.853  46.981   5.370  1.00  0.00           C
ATOM   4419  H1  DCM   632      48.865  45.988   5.868  1.00  0.00           H
ATOM   4420  H2  DCM   632      49.056  46.937   4.278  1.00  0.00           H
ATOM   4421 CL1  DCM   632      49.977  48.038   6.233  1.00  0.00          Cl
ATOM   4422 CL2  DCM   632      47.176  47.450   5.624  1.00  0.00          Cl
ATOM   4423  LP1 DCM   632      51.020  49.018   7.033  1.00  0.00           H
ATOM   4424  LP2 DCM   632      45.613  47.886   5.860  1.00  0.00           H
ATOM   4425  C   DCM   633      56.499  11.874  25.536  1.00  0.00           C
ATOM   4426  H1  DCM   633      57.558  12.039  25.245  1.00  0.00           H
ATOM   4427  H2  DCM   633      55.890  12.078  24.630  1.00  0.00           H
ATOM   4428 CL1  DCM   633      56.185  13.072  26.802  1.00  0.00          Cl
ATOM   4429 CL2  DCM   633      56.277  10.138  26.085  1.00  0.00          Cl
ATOM   4430  LP1 DCM   633      55.895  14.182  27.974  1.00  0.00           H
ATOM   4431  LP2 DCM   633      56.078   8.586  26.575  1.00  0.00           H
ATOM   4432  C   DCM   634      64.023  30.305  32.894  1.00  0.00           C
ATOM   4433  H1  DCM   634      65.022  30.117  32.446  1.00  0.00           H
ATOM   4434  H2  DCM   634      63.812  31.394  32.832  1.00  0.00           H
ATOM   4435 CL1  DCM   634      64.203  29.766  34.527  1.00  0.00          Cl
ATOM   4436 CL2  DCM   634      62.813  29.280  32.052  1.00  0.00          Cl
ATOM   4437  LP1 DCM   634      64.374  29.256  36.076  1.00  0.00           H
ATOM   4438  LP2 DCM   634      61.708  28.345  31.282  1.00  0.00           H
ATOM   4439  C   DCM   635       1.987  30.990  20.339  1.00  0.00           C
ATOM   4440  H1  DCM   635       2.663  30.163  20.643  1.00  0.00           H
ATOM   4441  H2  DCM   635       2.408  31.955  19.984  1.00  0.00           H
ATOM   4442 CL1  DCM   635       0.928  31.252  21.792  1.00  0.00          Cl
ATOM   4443 CL2  DCM   635       1.131  30.250  19.023  1.00  0.00          Cl
ATOM   4444  LP1 DCM   635      -0.028  31.488  23.103  1.00  0.00           H
ATOM   4445  LP2 DCM   635       0.323  29.551  17.780  1.00  0.00           H
ATOM   4446  C   DCM   636      16.627  56.638   9.215  1.00  0.00           C
ATOM   4447  H1  DCM   636      15.752  57.324   9.196  1.00  0.00           H
ATOM   4448  H2  DCM   636      17.533  57.139   9.618  1.00  0.00           H
ATOM   4449 CL1  DCM   636      16.902  55.960   7.567  1.00  0.00          Cl
ATOM   4450 CL2  DCM   636      16.183  55.321  10.330  1.00  0.00          Cl
ATOM   4451  LP1 DCM   636      17.153  55.343   6.068  1.00  0.00           H
ATOM   4452  LP2 DCM   636      15.776  54.108  11.356  1.00  0.00           H
ATOM   4453  C   DCM   637      60.151   1.762  34.659  1.00  0.00           C
ATOM   4454  H1  DCM   637      61.197   1.917  34.318  1.00  0.00           H
ATOM   4455  H2  DCM   637      59.690   0.858  34.208  1.00  0.00           H
ATOM   4456 CL1  DCM   637      59.181   3.142  34.344  1.00  0.00          Cl
ATOM   4457 CL2  DCM   637      60.464   1.566  36.411  1.00  0.00          Cl
ATOM   4458  LP1 DCM   637      58.253   4.461  34.044  1.00  0.00           H
ATOM   4459  LP2 DCM   637      60.749   1.387  38.016  1.00  0.00           H
ATOM   4460  C   DCM   638      16.523  51.781   3.269  1.00  0.00           C
ATOM   4461  H1  DCM   638      16.491  50.679   3.125  1.00  0.00           H
ATOM   4462  H2  DCM   638      15.765  52.288   3.904  1.00  0.00           H
ATOM   4463 CL1  DCM   638      16.775  52.658   1.734  1.00  0.00          Cl
ATOM   4464 CL2  DCM   638      18.018  52.020   4.290  1.00  0.00          Cl
ATOM   4465  LP1 DCM   638      17.007  53.463   0.324  1.00  0.00           H
ATOM   4466  LP2 DCM   638      19.361  52.236   5.206  1.00  0.00           H
ATOM   4467  C   DCM   639      16.586   4.579  25.128  1.00  0.00           C
ATOM   4468  H1  DCM   639      16.104   3.607  25.370  1.00  0.00           H
ATOM   4469  H2  DCM   639      17.044   4.503  24.119  1.00  0.00           H
ATOM   4470 CL1  DCM   639      17.911   5.074  26.216  1.00  0.00          Cl
ATOM   4471 CL2  DCM   639      15.424   5.886  25.065  1.00  0.00          Cl
ATOM   4472  LP1 DCM   639      19.129   5.529  27.216  1.00  0.00           H
ATOM   4473  LP2 DCM   639      14.335   7.111  25.006  1.00  0.00           H
ATOM   4474  C   DCM   640      30.357  47.848  50.396  1.00  0.00           C
ATOM   4475  H1  DCM   640      30.712  46.803  50.266  1.00  0.00           H
ATOM   4476  H2  DCM   640      31.047  48.445  51.030  1.00  0.00           H
ATOM   4477 CL1  DCM   640      28.609  47.808  50.879  1.00  0.00          Cl
ATOM   4478 CL2  DCM   640      30.470  48.634  48.870  1.00  0.00          Cl
ATOM   4479  LP1 DCM   640      27.028  47.771  51.316  1.00  0.00           H
ATOM   4480  LP2 DCM   640      30.578  49.383  47.415  1.00  0.00           H
ATOM   4481  C   DCM   641      40.791  27.057  30.127  1.00  0.00           C
ATOM   4482  H1  DCM   641      39.808  27.562  30.243  1.00  0.00           H
ATOM   4483  H2  DCM   641      40.974  26.394  30.998  1.00  0.00           H
ATOM   4484 CL1  DCM   641      42.059  28.361  30.145  1.00  0.00          Cl
ATOM   4485 CL2  DCM   641      40.890  26.049  28.697  1.00  0.00          Cl
ATOM   4486  LP1 DCM   641      43.202  29.537  30.162  1.00  0.00           H
ATOM   4487  LP2 DCM   641      40.983  25.104  27.360  1.00  0.00           H
ATOM   4488  C   DCM   642      48.774  48.947  44.131  1.00  0.00           C
ATOM   4489  H1  DCM   642      48.058  48.231  44.588  1.00  0.00           H
ATOM   4490  H2  DCM   642      48.240  49.627  43.433  1.00  0.00           H
ATOM   4491 CL1  DCM   642      49.996  48.012  43.170  1.00  0.00          Cl
ATOM   4492 CL2  DCM   642      49.719  49.840  45.391  1.00  0.00          Cl
ATOM   4493  LP1 DCM   642      51.100  47.166  42.301  1.00  0.00           H
ATOM   4494  LP2 DCM   642      50.575  50.649  46.532  1.00  0.00           H
ATOM   4495  C   DCM   643      10.867   2.447  67.203  1.00  0.00           C
ATOM   4496  H1  DCM   643      11.662   2.317  66.438  1.00  0.00           H
ATOM   4497  H2  DCM   643       9.996   2.930  66.710  1.00  0.00           H
ATOM   4498 CL1  DCM   643      11.506   3.478  68.470  1.00  0.00          Cl
ATOM   4499 CL2  DCM   643      10.302   0.870  67.800  1.00  0.00          Cl
ATOM   4500  LP1 DCM   643      12.104   4.442  69.655  1.00  0.00           H
ATOM   4501  LP2 DCM   643       9.781  -0.584  68.350  1.00  0.00           H
ATOM   4502  C   DCM   644      44.214  42.220  43.454  1.00  0.00           C
ATOM   4503  H1  DCM   644      43.638  41.396  43.927  1.00  0.00           H
ATOM   4504  H2  DCM   644      43.661  42.791  42.679  1.00  0.00           H
ATOM   4505 CL1  DCM   644      45.549  41.568  42.560  1.00  0.00          Cl
ATOM   4506 CL2  DCM   644      44.778  43.355  44.728  1.00  0.00          Cl
ATOM   4507  LP1 DCM   644      46.812  40.952  41.714  1.00  0.00           H
ATOM   4508  LP2 DCM   644      45.293  44.392  45.890  1.00  0.00           H
ATOM   4509  C   DCM   645      58.130  37.127  17.914  1.00  0.00           C
ATOM   4510  H1  DCM   645      58.872  37.656  17.278  1.00  0.00           H
ATOM   4511  H2  DCM   645      58.692  36.466  18.608  1.00  0.00           H
ATOM   4512 CL1  DCM   645      57.102  35.975  16.874  1.00  0.00          Cl
ATOM   4513 CL2  DCM   645      57.082  38.335  18.750  1.00  0.00          Cl
ATOM   4514  LP1 DCM   645      56.196  34.960  15.959  1.00  0.00           H
ATOM   4515  LP2 DCM   645      56.129  39.433  19.510  1.00  0.00           H
ATOM   4516  C   DCM   646      22.002  23.869  32.256  1.00  0.00           C
ATOM   4517  H1  DCM   646      21.688  23.215  31.414  1.00  0.00           H
ATOM   4518  H2  DCM   646      21.093  24.419  32.581  1.00  0.00           H
ATOM   4519 CL1  DCM   646      23.235  25.096  31.785  1.00  0.00          Cl
ATOM   4520 CL2  DCM   646      22.633  22.910  33.678  1.00  0.00          Cl
ATOM   4521  LP1 DCM   646      24.357  26.213  31.357  1.00  0.00           H
ATOM   4522  LP2 DCM   646      23.199  22.049  34.954  1.00  0.00           H
ATOM   4523  C   DCM   647      57.845  13.502  20.580  1.00  0.00           C
ATOM   4524  H1  DCM   647      57.324  13.612  19.605  1.00  0.00           H
ATOM   4525  H2  DCM   647      58.815  12.980  20.438  1.00  0.00           H
ATOM   4526 CL1  DCM   647      56.787  12.783  21.906  1.00  0.00          Cl
ATOM   4527 CL2  DCM   647      58.333  15.128  21.123  1.00  0.00          Cl
ATOM   4528  LP1 DCM   647      55.845  12.143  23.086  1.00  0.00           H
ATOM   4529  LP2 DCM   647      58.782  16.624  21.623  1.00  0.00           H
ATOM   4530  C   DCM   648      32.658  63.916  31.061  1.00  0.00           C
ATOM   4531  H1  DCM   648      33.061  64.544  31.884  1.00  0.00           H
ATOM   4532  H2  DCM   648      32.346  64.618  30.257  1.00  0.00           H
ATOM   4533 CL1  DCM   648      31.232  62.972  31.724  1.00  0.00          Cl
ATOM   4534 CL2  DCM   648      33.939  62.783  30.385  1.00  0.00          Cl
ATOM   4535  LP1 DCM   648      29.958  62.128  32.318  1.00  0.00           H
ATOM   4536  LP2 DCM   648      35.082  61.772  29.782  1.00  0.00           H
ATOM   4537  C   DCM   649      64.197  23.695   4.122  1.00  0.00           C
ATOM   4538  H1  DCM   649      63.850  23.745   5.176  1.00  0.00           H
ATOM   4539  H2  DCM   649      64.888  24.512   3.822  1.00  0.00           H
ATOM   4540 CL1  DCM   649      62.811  23.968   2.993  1.00  0.00          Cl
ATOM   4541 CL2  DCM   649      64.958  22.173   3.690  1.00  0.00          Cl
ATOM   4542  LP1 DCM   649      61.554  24.215   1.969  1.00  0.00           H
ATOM   4543  LP2 DCM   649      65.669  20.751   3.286  1.00  0.00           H
ATOM   4544  C   DCM   650      64.230  46.817   7.194  1.00  0.00           C
ATOM   4545  H1  DCM   650      65.133  47.415   6.949  1.00  0.00           H
ATOM   4546  H2  DCM   650      64.438  46.033   7.953  1.00  0.00           H
ATOM   4547 CL1  DCM   650      63.743  46.052   5.690  1.00  0.00          Cl
ATOM   4548 CL2  DCM   650      62.868  47.896   7.835  1.00  0.00          Cl
ATOM   4549  LP1 DCM   650      63.289  45.337   4.286  1.00  0.00           H
ATOM   4550  LP2 DCM   650      61.662  48.852   8.402  1.00  0.00           H
ATOM   4551  C   DCM   651       9.189   1.230  48.252  1.00  0.00           C
ATOM   4552  H1  DCM   651       8.672   1.573  49.173  1.00  0.00           H
ATOM   4553  H2  DCM   651       8.425   1.339  47.452  1.00  0.00           H
ATOM   4554 CL1  DCM   651       9.602  -0.451  48.558  1.00  0.00          Cl
ATOM   4555 CL2  DCM   651      10.631   2.159  47.910  1.00  0.00          Cl
ATOM   4556  LP1 DCM   651       9.987  -2.019  48.844  1.00  0.00           H
ATOM   4557  LP2 DCM   651      11.983   3.030  47.589  1.00  0.00           H
ATOM   4558  C   DCM   652      29.069  59.701  34.225  1.00  0.00           C
ATOM   4559  H1  DCM   652      28.441  60.465  34.731  1.00  0.00           H
ATOM   4560  H2  DCM   652      28.864  59.779  33.136  1.00  0.00           H
ATOM   4561 CL1  DCM   652      28.675  58.122  34.945  1.00  0.00          Cl
ATOM   4562 CL2  DCM   652      30.828  60.073  34.480  1.00  0.00          Cl
ATOM   4563  LP1 DCM   652      28.311  56.667  35.608  1.00  0.00           H
ATOM   4564  LP2 DCM   652      32.417  60.409  34.710  1.00  0.00           H
ATOM   4565  C   DCM   653       3.500  39.490  65.317  1.00  0.00           C
ATOM   4566  H1  DCM   653       3.947  40.097  64.501  1.00  0.00           H
ATOM   4567  H2  DCM   653       2.483  39.162  65.013  1.00  0.00           H
ATOM   4568 CL1  DCM   653       3.327  40.541  66.832  1.00  0.00          Cl
ATOM   4569 CL2  DCM   653       4.615  38.162  65.660  1.00  0.00          Cl
ATOM   4570  LP1 DCM   653       3.173  41.471  68.174  1.00  0.00           H
ATOM   4571  LP2 DCM   653       5.649  36.929  65.978  1.00  0.00           H
ATOM   4572  C   DCM   654      57.124  51.331  38.040  1.00  0.00           C
ATOM   4573  H1  DCM   654      56.737  50.485  37.433  1.00  0.00           H
ATOM   4574  H2  DCM   654      57.976  51.810  37.512  1.00  0.00           H
ATOM   4575 CL1  DCM   654      57.861  50.745  39.628  1.00  0.00          Cl
ATOM   4576 CL2  DCM   654      55.795  52.467  38.201  1.00  0.00          Cl
ATOM   4577  LP1 DCM   654      58.516  50.225  41.039  1.00  0.00           H
ATOM   4578  LP2 DCM   654      54.554  53.528  38.351  1.00  0.00           H
ATOM   4579  C   DCM   655       4.688   4.400  25.686  1.00  0.00           C
ATOM   4580  H1  DCM   655       4.566   3.424  26.203  1.00  0.00           H
ATOM   4581  H2  DCM   655       3.770   4.996  25.877  1.00  0.00           H
ATOM   4582 CL1  DCM   655       5.070   4.184  23.997  1.00  0.00          Cl
ATOM   4583 CL2  DCM   655       6.029   5.111  26.551  1.00  0.00          Cl
ATOM   4584  LP1 DCM   655       5.429   3.981  22.410  1.00  0.00           H
ATOM   4585  LP2 DCM   655       7.288   5.778  27.363  1.00  0.00           H
ATOM   4586  C   DCM   656      10.100  65.468  50.732  1.00  0.00           C
ATOM   4587  H1  DCM   656      10.296  65.595  49.645  1.00  0.00           H
ATOM   4588  H2  DCM   656      10.978  65.836  51.304  1.00  0.00           H
ATOM   4589 CL1  DCM   656       9.846  63.778  51.141  1.00  0.00          Cl
ATOM   4590 CL2  DCM   656       8.606  66.455  51.147  1.00  0.00          Cl
ATOM   4591  LP1 DCM   656       9.609  62.201  51.524  1.00  0.00           H
ATOM   4592  LP2 DCM   656       7.274  67.335  51.518  1.00  0.00           H
ATOM   4593  C   DCM   657      45.091  25.366  64.432  1.00  0.00           C
ATOM   4594  H1  DCM   657      44.358  25.972  63.858  1.00  0.00           H
ATOM   4595  H2  DCM   657      44.797  24.301  64.549  1.00  0.00           H
ATOM   4596 CL1  DCM   657      45.136  26.038  66.049  1.00  0.00          Cl
ATOM   4597 CL2  DCM   657      46.664  25.403  63.520  1.00  0.00          Cl
ATOM   4598  LP1 DCM   657      45.179  26.667  67.562  1.00  0.00           H
ATOM   4599  LP2 DCM   657      48.083  25.436  62.697  1.00  0.00           H
ATOM   4600  C   DCM   658      65.990   2.881  47.295  1.00  0.00           C
ATOM   4601  H1  DCM   658      65.282   3.445  47.939  1.00  0.00           H
ATOM   4602  H2  DCM   658      65.676   2.593  46.269  1.00  0.00           H
ATOM   4603 CL1  DCM   658      66.372   1.470  48.356  1.00  0.00          Cl
ATOM   4604 CL2  DCM   658      67.452   3.869  47.062  1.00  0.00          Cl
ATOM   4605  LP1 DCM   658      66.718   0.188  49.319  1.00  0.00           H
ATOM   4606  LP2 DCM   658      68.799   4.780  46.848  1.00  0.00           H
ATOM   4607  C   DCM   659      12.028  21.259   3.991  1.00  0.00           C
ATOM   4608  H1  DCM   659      11.660  21.097   5.027  1.00  0.00           H
ATOM   4609  H2  DCM   659      11.689  22.241   3.597  1.00  0.00           H
ATOM   4610 CL1  DCM   659      10.989  20.098   3.149  1.00  0.00          Cl
ATOM   4611 CL2  DCM   659      13.786  20.943   3.642  1.00  0.00          Cl
ATOM   4612  LP1 DCM   659      10.028  19.023   2.368  1.00  0.00           H
ATOM   4613  LP2 DCM   659      15.371  20.659   3.327  1.00  0.00           H
ATOM   4614  C   DCM   660       6.747  51.530  28.705  1.00  0.00           C
ATOM   4615  H1  DCM   660       7.273  50.556  28.803  1.00  0.00           H
ATOM   4616  H2  DCM   660       6.632  52.020  29.695  1.00  0.00           H
ATOM   4617 CL1  DCM   660       5.197  51.112  27.919  1.00  0.00          Cl
ATOM   4618 CL2  DCM   660       7.626  52.585  27.618  1.00  0.00          Cl
ATOM   4619  LP1 DCM   660       3.775  50.729  27.197  1.00  0.00           H
ATOM   4620  LP2 DCM   660       8.450  53.573  26.601  1.00  0.00           H
ATOM   4621  C   DCM   661      13.779  67.762  51.513  1.00  0.00           C
ATOM   4622  H1  DCM   661      14.692  68.385  51.400  1.00  0.00           H
ATOM   4623  H2  DCM   661      13.549  67.691  52.598  1.00  0.00           H
ATOM   4624 CL1  DCM   661      14.222  66.223  50.569  1.00  0.00          Cl
ATOM   4625 CL2  DCM   661      12.366  68.580  50.727  1.00  0.00          Cl
ATOM   4626  LP1 DCM   661      14.613  64.865  49.737  1.00  0.00           H
ATOM   4627  LP2 DCM   661      11.087  69.320  50.015  1.00  0.00           H
ATOM   4628  C   DCM   662      13.581  50.220  52.199  1.00  0.00           C
ATOM   4629  H1  DCM   662      14.082  51.212  52.180  1.00  0.00           H
ATOM   4630  H2  DCM   662      13.900  49.502  52.985  1.00  0.00           H
ATOM   4631 CL1  DCM   662      14.118  49.473  50.638  1.00  0.00          Cl
ATOM   4632 CL2  DCM   662      11.792  50.427  52.358  1.00  0.00          Cl
ATOM   4633  LP1 DCM   662      14.603  48.797  49.225  1.00  0.00           H
ATOM   4634  LP2 DCM   662      10.169  50.615  52.503  1.00  0.00           H
ATOM   4635  C   DCM   663       6.314  31.020  14.141  1.00  0.00           C
ATOM   4636  H1  DCM   663       5.924  31.977  14.548  1.00  0.00           H
ATOM   4637  H2  DCM   663       7.259  31.195  13.584  1.00  0.00           H
ATOM   4638 CL1  DCM   663       5.316  30.146  13.031  1.00  0.00          Cl
ATOM   4639 CL2  DCM   663       6.672  29.930  15.528  1.00  0.00          Cl
ATOM   4640  LP1 DCM   663       4.369  29.318  11.978  1.00  0.00           H
ATOM   4641  LP2 DCM   663       6.998  28.937  16.791  1.00  0.00           H
ATOM   4642  C   DCM   664      13.892  66.312  15.650  1.00  0.00           C
ATOM   4643  H1  DCM   664      13.038  65.771  16.109  1.00  0.00           H
ATOM   4644  H2  DCM   664      14.818  65.943  16.141  1.00  0.00           H
ATOM   4645 CL1  DCM   664      13.658  67.999  16.175  1.00  0.00          Cl
ATOM   4646 CL2  DCM   664      14.007  66.195  13.917  1.00  0.00          Cl
ATOM   4647  LP1 DCM   664      13.442  69.551  16.658  1.00  0.00           H
ATOM   4648  LP2 DCM   664      14.115  66.085  12.284  1.00  0.00           H
ATOM   4649  C   DCM   665      35.282  10.874  20.395  1.00  0.00           C
ATOM   4650  H1  DCM   665      34.420  10.283  20.772  1.00  0.00           H
ATOM   4651  H2  DCM   665      35.322  10.853  19.285  1.00  0.00           H
ATOM   4652 CL1  DCM   665      36.784  10.294  20.966  1.00  0.00          Cl
ATOM   4653 CL2  DCM   665      35.012  12.587  21.062  1.00  0.00          Cl
ATOM   4654  LP1 DCM   665      38.226   9.738  21.514  1.00  0.00           H
ATOM   4655  LP2 DCM   665      34.773  14.099  21.651  1.00  0.00           H
ATOM   4656  C   DCM   666      26.991  35.144  31.415  1.00  0.00           C
ATOM   4657  H1  DCM   666      27.471  35.742  32.219  1.00  0.00           H
ATOM   4658  H2  DCM   666      26.925  35.621  30.413  1.00  0.00           H
ATOM   4659 CL1  DCM   666      25.417  34.696  32.079  1.00  0.00          Cl
ATOM   4660 CL2  DCM   666      27.982  33.644  31.218  1.00  0.00          Cl
ATOM   4661  LP1 DCM   666      23.955  34.279  32.695  1.00  0.00           H
ATOM   4662  LP2 DCM   666      28.880  32.284  31.040  1.00  0.00           H
ATOM   4663  C   DCM   667      14.331  37.338  20.055  1.00  0.00           C
ATOM   4664  H1  DCM   667      14.727  37.948  19.215  1.00  0.00           H
ATOM   4665  H2  DCM   667      14.466  37.776  21.068  1.00  0.00           H
ATOM   4666 CL1  DCM   667      15.059  35.675  19.943  1.00  0.00          Cl
ATOM   4667 CL2  DCM   667      12.626  37.091  19.784  1.00  0.00          Cl
ATOM   4668  LP1 DCM   667      15.716  34.176  19.841  1.00  0.00           H
ATOM   4669  LP2 DCM   667      11.023  36.858  19.530  1.00  0.00           H
ATOM   4670  C   DCM   668       3.780   1.134  55.821  1.00  0.00           C
ATOM   4671  H1  DCM   668       4.825   1.458  56.010  1.00  0.00           H
ATOM   4672  H2  DCM   668       3.906   0.083  55.486  1.00  0.00           H
ATOM   4673 CL1  DCM   668       3.065   2.185  54.495  1.00  0.00          Cl
ATOM   4674 CL2  DCM   668       2.705   1.346  57.327  1.00  0.00          Cl
ATOM   4675  LP1 DCM   668       2.428   3.124  53.311  1.00  0.00           H
ATOM   4676  LP2 DCM   668       1.759   1.531  58.654  1.00  0.00           H
ATOM   4677  C   DCM   669      43.032  47.219  67.266  1.00  0.00           C
ATOM   4678  H1  DCM   669      43.519  46.326  66.818  1.00  0.00           H
ATOM   4679  H2  DCM   669      43.671  48.068  67.590  1.00  0.00           H
ATOM   4680 CL1  DCM   669      42.122  46.600  68.691  1.00  0.00          Cl
ATOM   4681 CL2  DCM   669      41.790  47.920  66.258  1.00  0.00          Cl
ATOM   4682  LP1 DCM   669      41.293  46.037  69.990  1.00  0.00           H
ATOM   4683  LP2 DCM   669      40.623  48.578  65.312  1.00  0.00           H
ATOM   4684  C   DCM   670      62.166  35.815  56.393  1.00  0.00           C
ATOM   4685  H1  DCM   670      62.294  36.372  55.441  1.00  0.00           H
ATOM   4686  H2  DCM   670      61.715  36.475  57.165  1.00  0.00           H
ATOM   4687 CL1  DCM   670      63.838  35.439  56.905  1.00  0.00          Cl
ATOM   4688 CL2  DCM   670      61.202  34.377  56.112  1.00  0.00          Cl
ATOM   4689  LP1 DCM   670      65.371  35.094  57.375  1.00  0.00           H
ATOM   4690  LP2 DCM   670      60.300  33.032  55.849  1.00  0.00           H
ATOM   4691  C   DCM   671       3.562  50.412  68.601  1.00  0.00           C
ATOM   4692  H1  DCM   671       3.249  51.138  69.381  1.00  0.00           H
ATOM   4693  H2  DCM   671       4.395  49.723  68.858  1.00  0.00           H
ATOM   4694 CL1  DCM   671       3.916  51.312  67.111  1.00  0.00          Cl
ATOM   4695 CL2  DCM   671       2.353  49.210  68.190  1.00  0.00          Cl
ATOM   4696  LP1 DCM   671       4.242  52.143  65.735  1.00  0.00           H
ATOM   4697  LP2 DCM   671       1.222  48.086  67.807  1.00  0.00           H
ATOM   4698  C   DCM   672      28.797  51.467  22.997  1.00  0.00           C
ATOM   4699  H1  DCM   672      28.915  51.654  24.086  1.00  0.00           H
ATOM   4700  H2  DCM   672      29.323  50.547  22.662  1.00  0.00           H
ATOM   4701 CL1  DCM   672      29.811  52.762  22.102  1.00  0.00          Cl
ATOM   4702 CL2  DCM   672      27.127  51.664  22.300  1.00  0.00          Cl
ATOM   4703  LP1 DCM   672      30.699  53.896  21.318  1.00  0.00           H
ATOM   4704  LP2 DCM   672      25.622  51.841  21.673  1.00  0.00           H
ATOM   4705  C   DCM   673      32.468  14.989   2.204  1.00  0.00           C
ATOM   4706  H1  DCM   673      31.476  15.335   2.565  1.00  0.00           H
ATOM   4707  H2  DCM   673      33.182  15.337   2.981  1.00  0.00           H
ATOM   4708 CL1  DCM   673      32.882  15.734   0.679  1.00  0.00          Cl
ATOM   4709 CL2  DCM   673      32.355  13.207   2.133  1.00  0.00          Cl
ATOM   4710  LP1 DCM   673      33.270  16.433  -0.753  1.00  0.00           H
ATOM   4711  LP2 DCM   673      32.251  11.572   2.068  1.00  0.00           H
ATOM   4712  C   DCM   674      62.617  56.712  22.641  1.00  0.00           C
ATOM   4713  H1  DCM   674      63.051  57.494  23.300  1.00  0.00           H
ATOM   4714  H2  DCM   674      62.039  56.952  21.722  1.00  0.00           H
ATOM   4715 CL1  DCM   674      61.400  55.905  23.676  1.00  0.00          Cl
ATOM   4716 CL2  DCM   674      63.967  55.545  22.283  1.00  0.00          Cl
ATOM   4717  LP1 DCM   674      60.284  55.165  24.624  1.00  0.00           H
ATOM   4718  LP2 DCM   674      65.183  54.493  21.960  1.00  0.00           H
ATOM   4719  C   DCM   675      27.194  40.881   0.190  1.00  0.00           C
ATOM   4720  H1  DCM   675      26.223  40.734  -0.329  1.00  0.00           H
ATOM   4721  H2  DCM   675      27.561  41.855  -0.197  1.00  0.00           H
ATOM   4722 CL1  DCM   675      28.518  39.664  -0.124  1.00  0.00          Cl
ATOM   4723 CL2  DCM   675      26.965  41.161   1.925  1.00  0.00          Cl
ATOM   4724  LP1 DCM   675      29.708  38.571  -0.407  1.00  0.00           H
ATOM   4725  LP2 DCM   675      26.752  41.420   3.531  1.00  0.00           H
ATOM   4726  C   DCM   676      52.472   5.762  50.071  1.00  0.00           C
ATOM   4727  H1  DCM   676      51.425   6.133  50.096  1.00  0.00           H
ATOM   4728  H2  DCM   676      52.522   4.769  50.567  1.00  0.00           H
ATOM   4729 CL1  DCM   676      53.627   6.816  50.886  1.00  0.00          Cl
ATOM   4730 CL2  DCM   676      53.044   5.463  48.418  1.00  0.00          Cl
ATOM   4731  LP1 DCM   676      54.701   7.797  51.645  1.00  0.00           H
ATOM   4732  LP2 DCM   676      53.574   5.187  46.891  1.00  0.00           H
ATOM   4733  C   DCM   677      10.462  66.138  58.696  1.00  0.00           C
ATOM   4734  H1  DCM   677      10.834  67.085  58.251  1.00  0.00           H
ATOM   4735  H2  DCM   677       9.579  65.779  58.125  1.00  0.00           H
ATOM   4736 CL1  DCM   677       9.788  66.555  60.283  1.00  0.00          Cl
ATOM   4737 CL2  DCM   677      11.633  64.772  58.858  1.00  0.00          Cl
ATOM   4738  LP1 DCM   677       9.165  66.941  61.750  1.00  0.00           H
ATOM   4739  LP2 DCM   677      12.696  63.531  59.004  1.00  0.00           H
ATOM   4740  C   DCM   678      40.771  17.512   6.426  1.00  0.00           C
ATOM   4741  H1  DCM   678      41.056  16.629   7.038  1.00  0.00           H
ATOM   4742  H2  DCM   678      39.675  17.674   6.501  1.00  0.00           H
ATOM   4743 CL1  DCM   678      41.267  17.340   4.698  1.00  0.00          Cl
ATOM   4744 CL2  DCM   678      41.586  18.952   7.042  1.00  0.00          Cl
ATOM   4745  LP1 DCM   678      41.717  17.184   3.129  1.00  0.00           H
ATOM   4746  LP2 DCM   678      42.342  20.290   7.615  1.00  0.00           H
ATOM   4747  C   DCM   679      52.052  31.876  31.081  1.00  0.00           C
ATOM   4748  H1  DCM   679      51.482  32.430  31.857  1.00  0.00           H
ATOM   4749  H2  DCM   679      51.533  31.633  30.129  1.00  0.00           H
ATOM   4750 CL1  DCM   679      52.596  30.383  31.821  1.00  0.00          Cl
ATOM   4751 CL2  DCM   679      53.469  32.823  30.668  1.00  0.00          Cl
ATOM   4752  LP1 DCM   679      53.105  28.987  32.514  1.00  0.00           H
ATOM   4753  LP2 DCM   679      54.794  33.709  30.282  1.00  0.00           H
ATOM   4754  C   DCM   680      55.401  54.487   7.114  1.00  0.00           C
ATOM   4755  H1  DCM   680      55.866  55.442   7.438  1.00  0.00           H
ATOM   4756  H2  DCM   680      55.966  53.556   7.333  1.00  0.00           H
ATOM   4757 CL1  DCM   680      55.136  54.672   5.342  1.00  0.00          Cl
ATOM   4758 CL2  DCM   680      53.758  54.390   7.807  1.00  0.00          Cl
ATOM   4759  LP1 DCM   680      54.895  54.841   3.729  1.00  0.00           H
ATOM   4760  LP2 DCM   680      52.249  54.301   8.443  1.00  0.00           H
ATOM   4761  C   DCM   681      66.494  64.541  19.271  1.00  0.00           C
ATOM   4762  H1  DCM   681      65.661  65.168  19.655  1.00  0.00           H
ATOM   4763  H2  DCM   681      66.275  63.469  19.462  1.00  0.00           H
ATOM   4764 CL1  DCM   681      67.826  64.837  20.440  1.00  0.00          Cl
ATOM   4765 CL2  DCM   681      66.845  64.630  17.517  1.00  0.00          Cl
ATOM   4766  LP1 DCM   681      69.042  65.107  21.507  1.00  0.00           H
ATOM   4767  LP2 DCM   681      67.166  64.712  15.911  1.00  0.00           H
ATOM   4768  C   DCM   682      20.236  40.617  21.191  1.00  0.00           C
ATOM   4769  H1  DCM   682      20.026  40.853  20.126  1.00  0.00           H
ATOM   4770  H2  DCM   682      21.316  40.659  21.448  1.00  0.00           H
ATOM   4771 CL1  DCM   682      19.627  38.976  21.249  1.00  0.00          Cl
ATOM   4772 CL2  DCM   682      19.259  41.679  22.208  1.00  0.00          Cl
ATOM   4773  LP1 DCM   682      19.056  37.440  21.304  1.00  0.00           H
ATOM   4774  LP2 DCM   682      18.352  42.665  23.153  1.00  0.00           H
ATOM   4775  C   DCM   683       0.441  50.516  29.530  1.00  0.00           C
ATOM   4776  H1  DCM   683       0.733  51.120  30.415  1.00  0.00           H
ATOM   4777  H2  DCM   683       0.420  49.429  29.758  1.00  0.00           H
ATOM   4778 CL1  DCM   683       1.482  50.810  28.178  1.00  0.00          Cl
ATOM   4779 CL2  DCM   683      -1.176  51.277  29.171  1.00  0.00          Cl
ATOM   4780  LP1 DCM   683       2.468  51.088  26.898  1.00  0.00           H
ATOM   4781  LP2 DCM   683      -2.631  51.962  28.848  1.00  0.00           H
ATOM   4782  C   DCM   684      26.028  45.535  31.647  1.00  0.00           C
ATOM   4783  H1  DCM   684      26.204  46.522  32.127  1.00  0.00           H
ATOM   4784  H2  DCM   684      26.865  45.354  30.940  1.00  0.00           H
ATOM   4785 CL1  DCM   684      24.402  45.667  30.850  1.00  0.00          Cl
ATOM   4786 CL2  DCM   684      25.937  44.226  32.807  1.00  0.00          Cl
ATOM   4787  LP1 DCM   684      22.934  45.785  30.130  1.00  0.00           H
ATOM   4788  LP2 DCM   684      25.851  43.000  33.894  1.00  0.00           H
ATOM   4789  C   DCM   685      47.259  10.938  67.670  1.00  0.00           C
ATOM   4790  H1  DCM   685      48.308  11.078  67.331  1.00  0.00           H
ATOM   4791  H2  DCM   685      46.912  11.773  68.316  1.00  0.00           H
ATOM   4792 CL1  DCM   685      47.050   9.417  68.644  1.00  0.00          Cl
ATOM   4793 CL2  DCM   685      46.252  10.905  66.163  1.00  0.00          Cl
ATOM   4794  LP1 DCM   685      46.861   8.046  69.522  1.00  0.00           H
ATOM   4795  LP2 DCM   685      45.341  10.875  64.800  1.00  0.00           H
ATOM   4796  C   DCM   686      60.505  67.837  19.461  1.00  0.00           C
ATOM   4797  H1  DCM   686      59.689  67.179  19.094  1.00  0.00           H
ATOM   4798  H2  DCM   686      60.242  68.911  19.357  1.00  0.00           H
ATOM   4799 CL1  DCM   686      62.138  67.580  18.745  1.00  0.00          Cl
ATOM   4800 CL2  DCM   686      60.551  67.742  21.249  1.00  0.00          Cl
ATOM   4801  LP1 DCM   686      63.625  67.347  18.093  1.00  0.00           H
ATOM   4802  LP2 DCM   686      60.593  67.656  22.886  1.00  0.00           H
ATOM   4803  C   DCM   687       3.345  38.127  16.335  1.00  0.00           C
ATOM   4804  H1  DCM   687       2.900  37.601  17.207  1.00  0.00           H
ATOM   4805  H2  DCM   687       2.730  39.050  16.261  1.00  0.00           H
ATOM   4806 CL1  DCM   687       3.345  37.224  14.859  1.00  0.00          Cl
ATOM   4807 CL2  DCM   687       5.000  38.671  16.764  1.00  0.00          Cl
ATOM   4808  LP1 DCM   687       3.346  36.368  13.460  1.00  0.00           H
ATOM   4809  LP2 DCM   687       6.513  39.168  17.156  1.00  0.00           H
ATOM   4810  C   DCM   688      58.019  53.116   1.845  1.00  0.00           C
ATOM   4811  H1  DCM   688      58.257  52.202   1.259  1.00  0.00           H
ATOM   4812  H2  DCM   688      58.115  52.844   2.918  1.00  0.00           H
ATOM   4813 CL1  DCM   688      56.324  53.486   1.584  1.00  0.00          Cl
ATOM   4814 CL2  DCM   688      59.062  54.463   1.375  1.00  0.00          Cl
ATOM   4815  LP1 DCM   688      54.739  53.832   1.340  1.00  0.00           H
ATOM   4816  LP2 DCM   688      60.030  55.714   0.939  1.00  0.00           H
ATOM   4817  C   DCM   689      47.601  52.527   3.870  1.00  0.00           C
ATOM   4818  H1  DCM   689      47.253  52.308   2.838  1.00  0.00           H
ATOM   4819  H2  DCM   689      46.856  52.186   4.621  1.00  0.00           H
ATOM   4820 CL1  DCM   689      47.981  54.180   4.180  1.00  0.00          Cl
ATOM   4821 CL2  DCM   689      49.148  51.630   3.892  1.00  0.00          Cl
ATOM   4822  LP1 DCM   689      48.344  55.752   4.475  1.00  0.00           H
ATOM   4823  LP2 DCM   689      50.566  50.807   3.912  1.00  0.00           H
ATOM   4824  C   DCM   690       8.344  12.094  10.991  1.00  0.00           C
ATOM   4825  H1  DCM   690       9.235  11.573  10.579  1.00  0.00           H
ATOM   4826  H2  DCM   690       8.136  12.975  10.347  1.00  0.00           H
ATOM   4827 CL1  DCM   690       8.903  12.623  12.678  1.00  0.00          Cl
ATOM   4828 CL2  DCM   690       6.768  11.183  11.199  1.00  0.00          Cl
ATOM   4829  LP1 DCM   690       9.397  13.091  14.170  1.00  0.00           H
ATOM   4830  LP2 DCM   690       5.358  10.367  11.385  1.00  0.00           H
ATOM   4831  C   DCM   691      18.973  33.395  21.520  1.00  0.00           C
ATOM   4832  H1  DCM   691      19.201  32.432  22.026  1.00  0.00           H
ATOM   4833  H2  DCM   691      19.914  33.779  21.073  1.00  0.00           H
ATOM   4834 CL1  DCM   691      18.425  34.506  22.811  1.00  0.00          Cl
ATOM   4835 CL2  DCM   691      17.730  33.219  20.213  1.00  0.00          Cl
ATOM   4836  LP1 DCM   691      17.924  35.524  23.994  1.00  0.00           H
ATOM   4837  LP2 DCM   691      16.605  33.060  19.030  1.00  0.00           H
ATOM   4838  C   DCM   692      64.436  46.753   1.551  1.00  0.00           C
ATOM   4839  H1  DCM   692      63.890  47.506   0.943  1.00  0.00           H
ATOM   4840  H2  DCM   692      64.731  47.159   2.542  1.00  0.00           H
ATOM   4841 CL1  DCM   692      65.933  46.306   0.678  1.00  0.00          Cl
ATOM   4842 CL2  DCM   692      63.525  45.188   1.765  1.00  0.00          Cl
ATOM   4843  LP1 DCM   692      67.305  45.897  -0.122  1.00  0.00           H
ATOM   4844  LP2 DCM   692      62.705  43.781   1.958  1.00  0.00           H
ATOM   4845  C   DCM   693      47.218  13.011  10.435  1.00  0.00           C
ATOM   4846  H1  DCM   693      46.897  14.047  10.676  1.00  0.00           H
ATOM   4847  H2  DCM   693      47.966  12.575  11.132  1.00  0.00           H
ATOM   4848 CL1  DCM   693      47.936  13.138   8.919  1.00  0.00          Cl
ATOM   4849 CL2  DCM   693      45.821  11.957  10.082  1.00  0.00          Cl
ATOM   4850  LP1 DCM   693      48.636  13.262   7.441  1.00  0.00           H
ATOM   4851  LP2 DCM   693      44.537  10.989   9.757  1.00  0.00           H
ATOM   4852  C   DCM   694       0.160  59.830  42.531  1.00  0.00           C
ATOM   4853  H1  DCM   694       1.246  60.046  42.448  1.00  0.00           H
ATOM   4854  H2  DCM   694      -0.258  59.925  43.557  1.00  0.00           H
ATOM   4855 CL1  DCM   694       0.118  58.165  41.802  1.00  0.00          Cl
ATOM   4856 CL2  DCM   694      -0.756  61.000  41.532  1.00  0.00          Cl
ATOM   4857  LP1 DCM   694       0.080  56.663  41.145  1.00  0.00           H
ATOM   4858  LP2 DCM   694      -1.596  62.071  40.616  1.00  0.00           H
ATOM   4859  C   DCM   695       0.321  18.642  17.033  1.00  0.00           C
ATOM   4860  H1  DCM   695       1.043  17.842  16.762  1.00  0.00           H
ATOM   4861  H2  DCM   695       0.943  19.522  17.302  1.00  0.00           H
ATOM   4862 CL1  DCM   695      -0.487  18.003  18.547  1.00  0.00          Cl
ATOM   4863 CL2  DCM   695      -0.946  19.007  15.768  1.00  0.00          Cl
ATOM   4864  LP1 DCM   695      -1.211  17.431  19.903  1.00  0.00           H
ATOM   4865  LP2 DCM   695      -2.083  19.336  14.633  1.00  0.00           H
ATOM   4866  C   DCM   696      26.654  18.147  15.549  1.00  0.00           C
ATOM   4867  H1  DCM   696      26.630  19.252  15.432  1.00  0.00           H
ATOM   4868  H2  DCM   696      27.379  17.943  16.367  1.00  0.00           H
ATOM   4869 CL1  DCM   696      27.220  17.300  14.141  1.00  0.00          Cl
ATOM   4870 CL2  DCM   696      25.074  17.530  16.233  1.00  0.00          Cl
ATOM   4871  LP1 DCM   696      27.753  16.501  12.812  1.00  0.00           H
ATOM   4872  LP2 DCM   696      23.658  16.976  16.846  1.00  0.00           H
ATOM   4873  C   DCM   697      20.959  12.067  42.352  1.00  0.00           C
ATOM   4874  H1  DCM   697      21.490  12.249  43.311  1.00  0.00           H
ATOM   4875  H2  DCM   697      21.434  11.245  41.774  1.00  0.00           H
ATOM   4876 CL1  DCM   697      21.086  13.524  41.262  1.00  0.00          Cl
ATOM   4877 CL2  DCM   697      19.308  11.657  42.874  1.00  0.00          Cl
ATOM   4878  LP1 DCM   697      21.200  14.834  40.282  1.00  0.00           H
ATOM   4879  LP2 DCM   697      17.787  11.279  43.356  1.00  0.00           H
ATOM   4880  C   DCM   698      56.622  36.355   9.523  1.00  0.00           C
ATOM   4881  H1  DCM   698      55.534  36.138   9.466  1.00  0.00           H
ATOM   4882  H2  DCM   698      57.122  36.689   8.589  1.00  0.00           H
ATOM   4883 CL1  DCM   698      57.478  34.940  10.239  1.00  0.00          Cl
ATOM   4884 CL2  DCM   698      57.104  37.635  10.755  1.00  0.00          Cl
ATOM   4885  LP1 DCM   698      58.257  33.652  10.890  1.00  0.00           H
ATOM   4886  LP2 DCM   698      57.533  38.776  11.852  1.00  0.00           H
ATOM   4887  C   DCM   699      56.413  29.148  31.841  1.00  0.00           C
ATOM   4888  H1  DCM   699      56.090  28.474  31.019  1.00  0.00           H
ATOM   4889  H2  DCM   699      57.381  28.712  32.167  1.00  0.00           H
ATOM   4890 CL1  DCM   699      55.379  29.042  33.277  1.00  0.00          Cl
ATOM   4891 CL2  DCM   699      56.743  30.803  31.215  1.00  0.00          Cl
ATOM   4892  LP1 DCM   699      54.422  28.943  34.606  1.00  0.00           H
ATOM   4893  LP2 DCM   699      57.043  32.311  30.645  1.00  0.00           H
ATOM   4894  C   DCM   700       6.841  15.638  16.607  1.00  0.00           C
ATOM   4895  H1  DCM   700       6.448  16.677  16.626  1.00  0.00           H
ATOM   4896  H2  DCM   700       7.577  15.393  17.401  1.00  0.00           H
ATOM   4897 CL1  DCM   700       7.574  15.174  14.983  1.00  0.00          Cl
ATOM   4898 CL2  DCM   700       5.458  14.533  17.012  1.00  0.00          Cl
ATOM   4899  LP1 DCM   700       8.226  14.761  13.536  1.00  0.00           H
ATOM   4900  LP2 DCM   700       4.209  13.535  17.377  1.00  0.00           H
ATOM   4901  C   DCM   701      17.428   3.386  19.667  1.00  0.00           C
ATOM   4902  H1  DCM   701      17.324   2.282  19.747  1.00  0.00           H
ATOM   4903  H2  DCM   701      17.000   3.789  18.725  1.00  0.00           H
ATOM   4904 CL1  DCM   701      19.153   3.965  19.691  1.00  0.00          Cl
ATOM   4905 CL2  DCM   701      16.636   4.312  20.978  1.00  0.00          Cl
ATOM   4906  LP1 DCM   701      20.708   4.488  19.713  1.00  0.00           H
ATOM   4907  LP2 DCM   701      15.911   5.160  22.180  1.00  0.00           H
ATOM   4908  C   DCM   702       7.951  56.681  33.153  1.00  0.00           C
ATOM   4909  H1  DCM   702       9.022  56.405  33.045  1.00  0.00           H
ATOM   4910  H2  DCM   702       7.627  57.257  32.260  1.00  0.00           H
ATOM   4911 CL1  DCM   702       7.895  57.519  34.730  1.00  0.00          Cl
ATOM   4912 CL2  DCM   702       7.054  55.195  33.243  1.00  0.00          Cl
ATOM   4913  LP1 DCM   702       7.843  58.289  36.178  1.00  0.00           H
ATOM   4914  LP2 DCM   702       6.207  53.793  33.327  1.00  0.00           H
ATOM   4915  C   DCM   703      31.613  55.847  59.275  1.00  0.00           C
ATOM   4916  H1  DCM   703      31.710  54.741  59.219  1.00  0.00           H
ATOM   4917  H2  DCM   703      32.225  56.360  58.502  1.00  0.00           H
ATOM   4918 CL1  DCM   703      32.148  56.129  60.961  1.00  0.00          Cl
ATOM   4919 CL2  DCM   703      29.848  56.112  59.145  1.00  0.00          Cl
ATOM   4920  LP1 DCM   703      32.638  56.388  62.505  1.00  0.00           H
ATOM   4921  LP2 DCM   703      28.230  56.355  59.026  1.00  0.00           H
ATOM   4922  C   DCM   704      20.081  37.127  11.298  1.00  0.00           C
ATOM   4923  H1  DCM   704      20.077  36.047  11.035  1.00  0.00           H
ATOM   4924  H2  DCM   704      21.037  37.602  10.990  1.00  0.00           H
ATOM   4925 CL1  DCM   704      20.057  37.325  13.107  1.00  0.00          Cl
ATOM   4926 CL2  DCM   704      18.750  37.991  10.560  1.00  0.00          Cl
ATOM   4927  LP1 DCM   704      20.037  37.504  14.737  1.00  0.00           H
ATOM   4928  LP2 DCM   704      17.503  38.802   9.869  1.00  0.00           H
ATOM   4929  C   DCM   705      40.298  16.913  59.685  1.00  0.00           C
ATOM   4930  H1  DCM   705      39.456  16.256  59.991  1.00  0.00           H
ATOM   4931  H2  DCM   705      40.348  17.931  60.127  1.00  0.00           H
ATOM   4932 CL1  DCM   705      40.366  16.928  57.896  1.00  0.00          Cl
ATOM   4933 CL2  DCM   705      41.784  16.084  60.278  1.00  0.00          Cl
ATOM   4934  LP1 DCM   705      40.428  16.942  56.258  1.00  0.00           H
ATOM   4935  LP2 DCM   705      43.136  15.330  60.818  1.00  0.00           H
ATOM   4936  C   DCM   706      48.871  68.522  42.392  1.00  0.00           C
ATOM   4937  H1  DCM   706      48.574  67.582  41.879  1.00  0.00           H
ATOM   4938  H2  DCM   706      49.619  69.134  41.844  1.00  0.00           H
ATOM   4939 CL1  DCM   706      49.390  67.822  43.976  1.00  0.00          Cl
ATOM   4940 CL2  DCM   706      47.445  69.469  42.702  1.00  0.00          Cl
ATOM   4941  LP1 DCM   706      49.861  67.188  45.413  1.00  0.00           H
ATOM   4942  LP2 DCM   706      46.101  70.361  42.995  1.00  0.00           H
ATOM   4943  C   DCM   707      17.540  17.316  46.833  1.00  0.00           C
ATOM   4944  H1  DCM   707      18.333  16.549  46.964  1.00  0.00           H
ATOM   4945  H2  DCM   707      16.551  16.891  46.559  1.00  0.00           H
ATOM   4946 CL1  DCM   707      17.864  18.281  45.406  1.00  0.00          Cl
ATOM   4947 CL2  DCM   707      17.494  18.336  48.333  1.00  0.00          Cl
ATOM   4948  LP1 DCM   707      18.166  19.183  44.070  1.00  0.00           H
ATOM   4949  LP2 DCM   707      17.452  19.258  49.689  1.00  0.00           H
ATOM   4950  C   DCM   708      41.034  24.379  16.110  1.00  0.00           C
ATOM   4951  H1  DCM   708      40.042  24.121  15.682  1.00  0.00           H
ATOM   4952  H2  DCM   708      41.799  24.683  15.363  1.00  0.00           H
ATOM   4953 CL1  DCM   708      41.544  22.931  17.033  1.00  0.00          Cl
ATOM   4954 CL2  DCM   708      40.665  25.789  17.121  1.00  0.00          Cl
ATOM   4955  LP1 DCM   708      42.011  21.606  17.878  1.00  0.00           H
ATOM   4956  LP2 DCM   708      40.324  27.093  18.056  1.00  0.00           H
ATOM   4957  C   DCM   709      29.937  59.252  53.461  1.00  0.00           C
ATOM   4958  H1  DCM   709      29.123  59.876  53.886  1.00  0.00           H
ATOM   4959  H2  DCM   709      30.298  58.620  54.301  1.00  0.00           H
ATOM   4960 CL1  DCM   709      31.286  60.289  53.027  1.00  0.00          Cl
ATOM   4961 CL2  DCM   709      29.522  58.238  52.038  1.00  0.00          Cl
ATOM   4962  LP1 DCM   709      32.545  61.258  52.621  1.00  0.00           H
ATOM   4963  LP2 DCM   709      29.142  57.313  50.738  1.00  0.00           H
ATOM   4964  C   DCM   710      29.391  25.843  12.982  1.00  0.00           C
ATOM   4965  H1  DCM   710      30.184  25.181  13.392  1.00  0.00           H
ATOM   4966  H2  DCM   710      28.518  25.233  12.665  1.00  0.00           H
ATOM   4967 CL1  DCM   710      30.019  26.633  11.545  1.00  0.00          Cl
ATOM   4968 CL2  DCM   710      28.977  27.026  14.225  1.00  0.00          Cl
ATOM   4969  LP1 DCM   710      30.606  27.370  10.203  1.00  0.00           H
ATOM   4970  LP2 DCM   710      28.593  28.126  15.379  1.00  0.00           H
ATOM   4971  C   DCM   711      33.448  32.009  20.169  1.00  0.00           C
ATOM   4972  H1  DCM   711      32.794  32.903  20.086  1.00  0.00           H
ATOM   4973  H2  DCM   711      32.854  31.074  20.256  1.00  0.00           H
ATOM   4974 CL1  DCM   711      34.484  32.093  21.651  1.00  0.00          Cl
ATOM   4975 CL2  DCM   711      34.560  31.835  18.753  1.00  0.00          Cl
ATOM   4976  LP1 DCM   711      35.423  32.169  22.993  1.00  0.00           H
ATOM   4977  LP2 DCM   711      35.568  31.678  17.468  1.00  0.00           H
ATOM   4978  C   DCM   712      18.071  43.305  17.880  1.00  0.00           C
ATOM   4979  H1  DCM   712      18.011  42.406  17.231  1.00  0.00           H
ATOM   4980  H2  DCM   712      19.144  43.319  18.169  1.00  0.00           H
ATOM   4981 CL1  DCM   712      17.088  43.272  19.445  1.00  0.00          Cl
ATOM   4982 CL2  DCM   712      17.864  44.903  17.080  1.00  0.00          Cl
ATOM   4983  LP1 DCM   712      16.216  43.243  20.834  1.00  0.00           H
ATOM   4984  LP2 DCM   712      17.675  46.360  16.351  1.00  0.00           H
ATOM   4985  C   DCM   713      41.343  44.748  23.888  1.00  0.00           C
ATOM   4986  H1  DCM   713      42.413  44.450  23.843  1.00  0.00           H
ATOM   4987  H2  DCM   713      40.793  44.066  24.570  1.00  0.00           H
ATOM   4988 CL1  DCM   713      40.603  44.457  22.224  1.00  0.00          Cl
ATOM   4989 CL2  DCM   713      41.383  46.527  24.364  1.00  0.00          Cl
ATOM   4990  LP1 DCM   713      39.945  44.198  20.745  1.00  0.00           H
ATOM   4991  LP2 DCM   713      41.418  48.111  24.789  1.00  0.00           H
ATOM   4992  C   DCM   714      41.574  39.131  46.412  1.00  0.00           C
ATOM   4993  H1  DCM   714      42.516  38.773  46.879  1.00  0.00           H
ATOM   4994  H2  DCM   714      41.611  39.315  45.317  1.00  0.00           H
ATOM   4995 CL1  DCM   714      40.843  40.662  47.070  1.00  0.00          Cl
ATOM   4996 CL2  DCM   714      40.468  37.889  46.643  1.00  0.00          Cl
ATOM   4997  LP1 DCM   714      40.184  42.042  47.663  1.00  0.00           H
ATOM   4998  LP2 DCM   714      39.387  36.676  46.868  1.00  0.00           H
ATOM   4999  C   DCM   715       1.987  35.214  44.705  1.00  0.00           C
ATOM   5000  H1  DCM   715       1.860  35.025  45.793  1.00  0.00           H
ATOM   5001  H2  DCM   715       2.768  34.525  44.320  1.00  0.00           H
ATOM   5002 CL1  DCM   715       2.522  36.895  44.243  1.00  0.00          Cl
ATOM   5003 CL2  DCM   715       0.668  34.775  43.608  1.00  0.00          Cl
ATOM   5004  LP1 DCM   715       3.004  38.407  43.828  1.00  0.00           H
ATOM   5005  LP2 DCM   715      -0.553  34.369  42.592  1.00  0.00           H
ATOM   5006  C   DCM   716      61.716  19.961  21.823  1.00  0.00           C
ATOM   5007  H1  DCM   716      60.725  20.374  22.112  1.00  0.00           H
ATOM   5008  H2  DCM   716      62.517  20.265  22.530  1.00  0.00           H
ATOM   5009 CL1  DCM   716      62.082  20.532  20.198  1.00  0.00          Cl
ATOM   5010 CL2  DCM   716      61.684  18.151  21.857  1.00  0.00          Cl
ATOM   5011  LP1 DCM   716      62.424  21.064  18.685  1.00  0.00           H
ATOM   5012  LP2 DCM   716      61.656  16.512  21.888  1.00  0.00           H
ATOM   5013  C   DCM   717       1.801   4.415  20.170  1.00  0.00           C
ATOM   5014  H1  DCM   717       1.480   5.066  19.329  1.00  0.00           H
ATOM   5015  H2  DCM   717       2.298   3.536  19.708  1.00  0.00           H
ATOM   5016 CL1  DCM   717       0.326   3.935  21.057  1.00  0.00          Cl
ATOM   5017 CL2  DCM   717       2.982   5.279  21.206  1.00  0.00          Cl
ATOM   5018  LP1 DCM   717      -1.028   3.494  21.871  1.00  0.00           H
ATOM   5019  LP2 DCM   717       4.062   6.070  22.153  1.00  0.00           H
ATOM   5020  C   DCM   718      64.990  69.031  35.292  1.00  0.00           C
ATOM   5021  H1  DCM   718      64.798  67.937  35.252  1.00  0.00           H
ATOM   5022  H2  DCM   718      65.671  69.396  34.494  1.00  0.00           H
ATOM   5023 CL1  DCM   718      65.299  69.642  37.009  1.00  0.00          Cl
ATOM   5024 CL2  DCM   718      63.462  69.751  34.632  1.00  0.00          Cl
ATOM   5025  LP1 DCM   718      65.573  70.185  38.533  1.00  0.00           H
ATOM   5026  LP2 DCM   718      62.080  70.403  34.036  1.00  0.00           H
ATOM   5027  C   DCM   719      33.209  65.799  26.568  1.00  0.00           C
ATOM   5028  H1  DCM   719      33.319  64.864  25.978  1.00  0.00           H
ATOM   5029  H2  DCM   719      32.150  66.014  26.826  1.00  0.00           H
ATOM   5030 CL1  DCM   719      33.834  67.203  25.619  1.00  0.00          Cl
ATOM   5031 CL2  DCM   719      34.024  65.645  28.118  1.00  0.00          Cl
ATOM   5032  LP1 DCM   719      34.401  68.479  24.758  1.00  0.00           H
ATOM   5033  LP2 DCM   719      34.784  65.501  29.565  1.00  0.00           H
ATOM   5034  C   DCM   720      69.269  64.624   1.564  1.00  0.00           C
ATOM   5035  H1  DCM   720      69.544  63.771   2.219  1.00  0.00           H
ATOM   5036  H2  DCM   720      68.998  64.344   0.523  1.00  0.00           H
ATOM   5037 CL1  DCM   720      70.403  65.964   1.508  1.00  0.00          Cl
ATOM   5038 CL2  DCM   720      67.718  65.149   2.319  1.00  0.00          Cl
ATOM   5039  LP1 DCM   720      71.461  67.216   1.456  1.00  0.00           H
ATOM   5040  LP2 DCM   720      66.307  65.625   3.006  1.00  0.00           H
ATOM   5041  C   DCM   721      46.490  62.394  50.825  1.00  0.00           C
ATOM   5042  H1  DCM   721      46.267  63.291  51.441  1.00  0.00           H
ATOM   5043  H2  DCM   721      46.138  62.371  49.772  1.00  0.00           H
ATOM   5044 CL1  DCM   721      45.910  61.001  51.745  1.00  0.00          Cl
ATOM   5045 CL2  DCM   721      48.252  62.059  50.760  1.00  0.00          Cl
ATOM   5046  LP1 DCM   721      45.372  59.708  52.599  1.00  0.00           H
ATOM   5047  LP2 DCM   721      49.862  61.752  50.701  1.00  0.00           H
ATOM   5048  C   DCM   722       7.081  43.012  26.262  1.00  0.00           C
ATOM   5049  H1  DCM   722       6.574  43.685  26.985  1.00  0.00           H
ATOM   5050  H2  DCM   722       7.050  43.471  25.251  1.00  0.00           H
ATOM   5051 CL1  DCM   722       6.084  41.540  26.122  1.00  0.00          Cl
ATOM   5052 CL2  DCM   722       8.650  42.645  27.010  1.00  0.00          Cl
ATOM   5053  LP1 DCM   722       5.167  40.186  25.993  1.00  0.00           H
ATOM   5054  LP2 DCM   722      10.098  42.306  27.700  1.00  0.00           H
ATOM   5055  C   DCM   723      58.421  67.824  65.677  1.00  0.00           C
ATOM   5056  H1  DCM   723      59.194  67.361  66.327  1.00  0.00           H
ATOM   5057  H2  DCM   723      57.765  67.067  65.195  1.00  0.00           H
ATOM   5058 CL1  DCM   723      59.212  68.798  64.364  1.00  0.00          Cl
ATOM   5059 CL2  DCM   723      57.481  68.842  66.786  1.00  0.00          Cl
ATOM   5060  LP1 DCM   723      59.927  69.678  63.179  1.00  0.00           H
ATOM   5061  LP2 DCM   723      56.613  69.783  67.812  1.00  0.00           H
[truncated: 1,266,066 more chars]
