# Supplementary material for: Permeation enhancer-induced membrane defects assist the oral absorption of peptide drugs
Source: Nat Commun. 2025 Oct 28;16:9512. doi: 10.1038/s41467-025-64891-0 (PMC12568990; doi:10.1038/s41467-025-64891-0)
Supplement: Supplementary file 20 — Supplementary Data 1 [file 41467_2025_64891_MOESM20_ESM.zip › Supplementary_Data_1/Trajectory_shown_in_Supplementary_Video_12_First_Frame.pdb]

TITLE     membrane test
REMARK    THIS IS A SIMULATION BOX
CRYST1  108.455  108.455  155.022  90.00  90.00  90.00 P 1           1
MODEL        1
ATOM      1  OW  SOL    37     101.274  65.895  98.183  1.00  0.00           O
ATOM      2  HW1 SOL    37     100.594  66.544  98.365  1.00  0.00           H
ATOM      3  HW2 SOL    37     101.954  66.070  98.833  1.00  0.00           H
ATOM      4  OW  SOL    38      56.590  79.815  19.230  1.00  0.00           O
ATOM      5  HW1 SOL    38      55.835  80.350  18.988  1.00  0.00           H
ATOM      6  HW2 SOL    38      56.227  79.124  19.784  1.00  0.00           H
ATOM      7  OW  SOL    39      44.309  44.636 133.374  1.00  0.00           O
ATOM      8  HW1 SOL    39      44.263  44.902 132.456  1.00  0.00           H
ATOM      9  HW2 SOL    39      44.816  45.327 133.799  1.00  0.00           H
ATOM     10  OW  SOL    40      91.472 100.163 115.541  1.00  0.00           O
ATOM     11  HW1 SOL    40      91.895  99.393 115.922  1.00  0.00           H
ATOM     12  HW2 SOL    40      90.982 100.551 116.266  1.00  0.00           H
ATOM     13  OW  SOL    41      32.271  76.968   7.676  1.00  0.00           O
ATOM     14  HW1 SOL    41      32.258  76.426   6.887  1.00  0.00           H
ATOM     15  HW2 SOL    41      33.122  76.787   8.076  1.00  0.00           H
ATOM     16  OW  SOL    42      36.650 104.832 132.104  1.00  0.00           O
ATOM     17  HW1 SOL    42      37.447 105.176 132.507  1.00  0.00           H
ATOM     18  HW2 SOL    42      35.966 104.986 132.756  1.00  0.00           H
ATOM     19  OW  SOL    43      13.164  52.891 138.301  1.00  0.00           O
ATOM     20  HW1 SOL    43      12.342  52.426 138.146  1.00  0.00           H
ATOM     21  HW2 SOL    43      13.447  53.175 137.432  1.00  0.00           H
ATOM     22  OW  SOL    44      22.285  17.196 121.301  1.00  0.00           O
ATOM     23  HW1 SOL    44      21.381  17.400 121.061  1.00  0.00           H
ATOM     24  HW2 SOL    44      22.252  16.292 121.616  1.00  0.00           H
ATOM     25  OW  SOL    45      37.859  79.968  41.061  1.00  0.00           O
ATOM     26  HW1 SOL    45      37.650  79.883  41.991  1.00  0.00           H
ATOM     27  HW2 SOL    45      38.807  79.843  41.016  1.00  0.00           H
ATOM     28  OW  SOL    46      65.160  50.026  25.597  1.00  0.00           O
ATOM     29  HW1 SOL    46      65.875  50.212  24.989  1.00  0.00           H
ATOM     30  HW2 SOL    46      65.566  50.056  26.463  1.00  0.00           H
ATOM     31  OW  SOL    47      29.271  61.205 127.408  1.00  0.00           O
ATOM     32  HW1 SOL    47      29.376  60.395 126.908  1.00  0.00           H
ATOM     33  HW2 SOL    47      29.989  61.764 127.112  1.00  0.00           H
ATOM     34  OW  SOL    48      68.667  15.972 107.863  1.00  0.00           O
ATOM     35  HW1 SOL    48      69.230  15.199 107.916  1.00  0.00           H
ATOM     36  HW2 SOL    48      67.838  15.691 108.250  1.00  0.00           H
ATOM     37  OW  SOL    49     106.788  97.033 103.684  1.00  0.00           O
ATOM     38  HW1 SOL    49     107.159  97.168 102.812  1.00  0.00           H
ATOM     39  HW2 SOL    49     107.015  97.827 104.167  1.00  0.00           H
ATOM     40  OW  SOL    50      23.105   2.912 138.181  1.00  0.00           O
ATOM     41  HW1 SOL    50      22.979   3.680 137.623  1.00  0.00           H
ATOM     42  HW2 SOL    50      22.399   2.316 137.931  1.00  0.00           H
ATOM     43  OW  SOL    51       8.641  54.149 151.184  1.00  0.00           O
ATOM     44  HW1 SOL    51       8.454  54.966 150.722  1.00  0.00           H
ATOM     45  HW2 SOL    51       8.482  53.464 150.534  1.00  0.00           H
ATOM     46  OW  SOL    52      58.951  27.404  20.721  1.00  0.00           O
ATOM     47  HW1 SOL    52      58.268  26.797  20.433  1.00  0.00           H
ATOM     48  HW2 SOL    52      59.579  27.418  19.999  1.00  0.00           H
ATOM     49  OW  SOL    53      49.709   8.687 135.794  1.00  0.00           O
ATOM     50  HW1 SOL    53      50.208   8.188 135.147  1.00  0.00           H
ATOM     51  HW2 SOL    53      49.953   8.302 136.635  1.00  0.00           H
ATOM     52  OW  SOL    54      54.231  72.157 142.483  1.00  0.00           O
ATOM     53  HW1 SOL    54      53.937  72.997 142.836  1.00  0.00           H
ATOM     54  HW2 SOL    54      54.573  71.684 143.241  1.00  0.00           H
ATOM     55  OW  SOL    55      72.702  95.446  46.080  1.00  0.00           O
ATOM     56  HW1 SOL    55      72.347  94.646  45.693  1.00  0.00           H
ATOM     57  HW2 SOL    55      71.991  95.785  46.624  1.00  0.00           H
ATOM     58  OW  SOL    56      34.027   4.845  48.218  1.00  0.00           O
ATOM     59  HW1 SOL    56      33.755   4.122  47.653  1.00  0.00           H
ATOM     60  HW2 SOL    56      34.933   5.020  47.964  1.00  0.00           H
ATOM     61  OW  SOL    57     104.642  71.960 144.645  1.00  0.00           O
ATOM     62  HW1 SOL    57     105.477  71.843 144.192  1.00  0.00           H
ATOM     63  HW2 SOL    57     104.723  72.808 145.082  1.00  0.00           H
ATOM     64  OW  SOL    58      22.026  66.915  12.104  1.00  0.00           O
ATOM     65  HW1 SOL    58      22.876  67.095  11.704  1.00  0.00           H
ATOM     66  HW2 SOL    58      21.797  66.037  11.797  1.00  0.00           H
ATOM     67  OW  SOL    59      92.234 107.364   0.776  1.00  0.00           O
ATOM     68  HW1 SOL    59      92.459 108.060   1.393  1.00  0.00           H
ATOM     69  HW2 SOL    59      92.279 106.560   1.294  1.00  0.00           H
ATOM     70  OW  SOL    60      18.538  72.803  63.803  1.00  0.00           O
ATOM     71  HW1 SOL    60      19.231  72.152  63.690  1.00  0.00           H
ATOM     72  HW2 SOL    60      18.681  73.430  63.094  1.00  0.00           H
ATOM     73  OW  SOL    61      79.571  15.356 104.781  1.00  0.00           O
ATOM     74  HW1 SOL    61      79.275  14.482 104.527  1.00  0.00           H
ATOM     75  HW2 SOL    61      80.014  15.225 105.619  1.00  0.00           H
ATOM     76  OW  SOL    62      67.252  49.926  36.736  1.00  0.00           O
ATOM     77  HW1 SOL    62      66.884  50.333  37.521  1.00  0.00           H
ATOM     78  HW2 SOL    62      67.115  48.988  36.866  1.00  0.00           H
ATOM     79  OW  SOL    63      79.434  37.529 137.947  1.00  0.00           O
ATOM     80  HW1 SOL    63      79.321  38.055 138.739  1.00  0.00           H
ATOM     81  HW2 SOL    63      78.649  37.703 137.428  1.00  0.00           H
ATOM     82  OW  SOL    64      23.256 100.257  54.116  1.00  0.00           O
ATOM     83  HW1 SOL    64      23.360  99.344  54.382  1.00  0.00           H
ATOM     84  HW2 SOL    64      22.359 100.311  53.786  1.00  0.00           H
ATOM     85  OW  SOL    65      32.918  21.136  17.044  1.00  0.00           O
ATOM     86  HW1 SOL    65      32.099  21.608  16.893  1.00  0.00           H
ATOM     87  HW2 SOL    65      32.957  21.021  17.993  1.00  0.00           H
ATOM     88  OW  SOL    66      28.327  18.404 124.082  1.00  0.00           O
ATOM     89  HW1 SOL    66      28.335  17.778 123.358  1.00  0.00           H
ATOM     90  HW2 SOL    66      27.510  18.224 124.546  1.00  0.00           H
ATOM     91  OW  SOL    67      34.301  24.322 143.240  1.00  0.00           O
ATOM     92  HW1 SOL    67      35.159  24.467 143.637  1.00  0.00           H
ATOM     93  HW2 SOL    67      33.913  23.615 143.755  1.00  0.00           H
ATOM     94  OW  SOL    68      85.741  36.926   0.611  1.00  0.00           O
ATOM     95  HW1 SOL    68      84.852  36.837   0.267  1.00  0.00           H
ATOM     96  HW2 SOL    68      85.877  36.136   1.133  1.00  0.00           H
ATOM     97  OW  SOL    69       0.734  14.212  49.212  1.00  0.00           O
ATOM     98  HW1 SOL    69       0.825  14.402  48.279  1.00  0.00           H
ATOM     99  HW2 SOL    69       1.633  14.120  49.527  1.00  0.00           H
ATOM    100  OW  SOL    70      94.909  60.896  16.384  1.00  0.00           O
ATOM    101  HW1 SOL    70      95.400  61.553  16.879  1.00  0.00           H
ATOM    102  HW2 SOL    70      94.552  61.376  15.637  1.00  0.00           H
ATOM    103  OW  SOL    71      72.663  76.459 101.977  1.00  0.00           O
ATOM    104  HW1 SOL    71      72.641  77.044 102.734  1.00  0.00           H
ATOM    105  HW2 SOL    71      73.572  76.485 101.680  1.00  0.00           H
ATOM    106  OW  SOL    72      77.759 106.542 133.737  1.00  0.00           O
ATOM    107  HW1 SOL    72      77.482 106.409 132.830  1.00  0.00           H
ATOM    108  HW2 SOL    72      78.712 106.459 133.711  1.00  0.00           H
ATOM    109  OW  SOL    73      21.273  22.884 123.285  1.00  0.00           O
ATOM    110  HW1 SOL    73      21.748  22.576 124.056  1.00  0.00           H
ATOM    111  HW2 SOL    73      21.801  23.609 122.950  1.00  0.00           H
ATOM    112  OW  SOL    74      55.738  44.102  26.720  1.00  0.00           O
ATOM    113  HW1 SOL    74      56.224  43.322  26.454  1.00  0.00           H
ATOM    114  HW2 SOL    74      55.983  44.768  26.078  1.00  0.00           H
ATOM    115  OW  SOL    75      82.123  13.875 142.121  1.00  0.00           O
ATOM    116  HW1 SOL    75      82.849  14.499 142.117  1.00  0.00           H
ATOM    117  HW2 SOL    75      82.231  13.388 142.938  1.00  0.00           H
ATOM    118  OW  SOL    76      37.651  47.067 140.021  1.00  0.00           O
ATOM    119  HW1 SOL    76      37.273  47.589 139.313  1.00  0.00           H
ATOM    120  HW2 SOL    76      38.562  46.932 139.761  1.00  0.00           H
ATOM    121  OW  SOL    77      61.438  10.045   9.665  1.00  0.00           O
ATOM    122  HW1 SOL    77      61.673  10.963   9.800  1.00  0.00           H
ATOM    123  HW2 SOL    77      61.604   9.627  10.510  1.00  0.00           H
ATOM    124  OW  SOL    78      74.352 100.750  12.051  1.00  0.00           O
ATOM    125  HW1 SOL    78      74.071  99.988  12.557  1.00  0.00           H
ATOM    126  HW2 SOL    78      74.615 100.392  11.203  1.00  0.00           H
ATOM    127  OW  SOL    79      89.322  58.042  42.047  1.00  0.00           O
ATOM    128  HW1 SOL    79      88.375  58.177  42.020  1.00  0.00           H
ATOM    129  HW2 SOL    79      89.561  57.834  41.143  1.00  0.00           H
ATOM    130  OW  SOL    80      49.374  27.445 132.532  1.00  0.00           O
ATOM    131  HW1 SOL    80      49.746  26.973 133.277  1.00  0.00           H
ATOM    132  HW2 SOL    80      49.679  26.961 131.764  1.00  0.00           H
ATOM    133  OW  SOL    81      39.715 101.355 141.707  1.00  0.00           O
ATOM    134  HW1 SOL    81      40.648 101.367 141.494  1.00  0.00           H
ATOM    135  HW2 SOL    81      39.283 101.677 140.916  1.00  0.00           H
ATOM    136  OW  SOL    82      27.051  79.946 119.666  1.00  0.00           O
ATOM    137  HW1 SOL    82      27.633  80.692 119.521  1.00  0.00           H
ATOM    138  HW2 SOL    82      26.179  80.275 119.447  1.00  0.00           H
ATOM    139  OW  SOL    83      18.325  17.416 123.101  1.00  0.00           O
ATOM    140  HW1 SOL    83      18.925  17.678 122.403  1.00  0.00           H
ATOM    141  HW2 SOL    83      17.910  18.233 123.380  1.00  0.00           H
ATOM    142  OW  SOL    84      25.327 102.527 127.959  1.00  0.00           O
ATOM    143  HW1 SOL    84      24.578 102.266 127.425  1.00  0.00           H
ATOM    144  HW2 SOL    84      25.217 102.045 128.779  1.00  0.00           H
ATOM    145  OW  SOL    85      49.354 105.383   5.647  1.00  0.00           O
ATOM    146  HW1 SOL    85      48.693 105.923   6.080  1.00  0.00           H
ATOM    147  HW2 SOL    85      49.981 106.012   5.289  1.00  0.00           H
ATOM    148  OW  SOL    86      29.245  17.569 128.569  1.00  0.00           O
ATOM    149  HW1 SOL    86      29.546  16.910 127.944  1.00  0.00           H
ATOM    150  HW2 SOL    86      28.952  18.300 128.024  1.00  0.00           H
ATOM    151  OW  SOL    87      28.295  38.645 144.755  1.00  0.00           O
ATOM    152  HW1 SOL    87      29.098  39.149 144.889  1.00  0.00           H
ATOM    153  HW2 SOL    87      27.838  38.694 145.595  1.00  0.00           H
ATOM    154  OW  SOL    88     106.146  93.600 153.991  1.00  0.00           O
ATOM    155  HW1 SOL    88     106.838  93.709 154.644  1.00  0.00           H
ATOM    156  HW2 SOL    88     105.785  92.731 154.167  1.00  0.00           H
ATOM    157  OW  SOL    89      95.599  47.359 119.053  1.00  0.00           O
ATOM    158  HW1 SOL    89      94.701  47.685 119.000  1.00  0.00           H
ATOM    159  HW2 SOL    89      95.668  46.728 118.337  1.00  0.00           H
ATOM    160  OW  SOL    90      69.216   7.927 128.876  1.00  0.00           O
ATOM    161  HW1 SOL    90      69.277   8.881 128.822  1.00  0.00           H
ATOM    162  HW2 SOL    90      69.566   7.617 128.041  1.00  0.00           H
ATOM    163  OW  SOL    91       3.375  17.035  46.780  1.00  0.00           O
ATOM    164  HW1 SOL    91       4.252  16.654  46.754  1.00  0.00           H
ATOM    165  HW2 SOL    91       3.378  17.693  46.085  1.00  0.00           H
ATOM    166  OW  SOL    92     103.827   8.985  18.289  1.00  0.00           O
ATOM    167  HW1 SOL    92     103.262   8.391  17.794  1.00  0.00           H
ATOM    168  HW2 SOL    92     103.750   8.690  19.196  1.00  0.00           H
ATOM    169  OW  SOL    93      77.099  18.817 101.889  1.00  0.00           O
ATOM    170  HW1 SOL    93      77.707  18.606 102.597  1.00  0.00           H
ATOM    171  HW2 SOL    93      77.632  19.283 101.245  1.00  0.00           H
ATOM    172  OW  SOL    94      95.920  27.157 132.759  1.00  0.00           O
ATOM    173  HW1 SOL    94      96.460  27.857 132.393  1.00  0.00           H
ATOM    174  HW2 SOL    94      96.548  26.495 133.048  1.00  0.00           H
ATOM    175  OW  SOL    95     100.971  29.847  51.865  1.00  0.00           O
ATOM    176  HW1 SOL    95     101.630  29.341  52.341  1.00  0.00           H
ATOM    177  HW2 SOL    95     100.168  29.332  51.946  1.00  0.00           H
ATOM    178  OW  SOL    96      34.243  92.215   8.106  1.00  0.00           O
ATOM    179  HW1 SOL    96      34.235  93.152   8.300  1.00  0.00           H
ATOM    180  HW2 SOL    96      35.150  91.947   8.251  1.00  0.00           H
ATOM    181  OW  SOL    97      73.198  91.725 133.955  1.00  0.00           O
ATOM    182  HW1 SOL    97      73.786  92.420 133.658  1.00  0.00           H
ATOM    183  HW2 SOL    97      72.326  92.118 133.922  1.00  0.00           H
ATOM    184  OW  SOL    98      86.263 106.565   6.564  1.00  0.00           O
ATOM    185  HW1 SOL    98      86.326 106.318   7.487  1.00  0.00           H
ATOM    186  HW2 SOL    98      85.857 107.432   6.575  1.00  0.00           H
ATOM    187  OW  SOL    99      29.828  34.163   1.465  1.00  0.00           O
ATOM    188  HW1 SOL    99      29.806  34.003   2.409  1.00  0.00           H
ATOM    189  HW2 SOL    99      30.182  35.048   1.381  1.00  0.00           H
ATOM    190  OW  SOL   100      35.849  58.290   5.784  1.00  0.00           O
ATOM    191  HW1 SOL   100      35.744  57.801   4.968  1.00  0.00           H
ATOM    192  HW2 SOL   100      35.369  59.105   5.639  1.00  0.00           H
ATOM    193  OW  SOL   101      75.401  14.454  57.168  1.00  0.00           O
ATOM    194  HW1 SOL   101      74.883  13.756  57.567  1.00  0.00           H
ATOM    195  HW2 SOL   101      74.754  15.039  56.773  1.00  0.00           H
ATOM    196  OW  SOL   102      70.384  80.274  48.995  1.00  0.00           O
ATOM    197  HW1 SOL   102      70.508  79.662  48.270  1.00  0.00           H
ATOM    198  HW2 SOL   102      69.943  79.760  49.671  1.00  0.00           H
ATOM    199  OW  SOL   103      88.510  30.687  47.145  1.00  0.00           O
ATOM    200  HW1 SOL   103      89.304  31.026  46.732  1.00  0.00           H
ATOM    201  HW2 SOL   103      88.058  30.214  46.446  1.00  0.00           H
ATOM    202  OW  SOL   104      90.775  12.783 145.312  1.00  0.00           O
ATOM    203  HW1 SOL   104      89.908  12.575 145.662  1.00  0.00           H
ATOM    204  HW2 SOL   104      91.163  13.366 145.964  1.00  0.00           H
ATOM    205  OW  SOL   105      96.726  14.495 124.320  1.00  0.00           O
ATOM    206  HW1 SOL   105      96.108  15.088 123.893  1.00  0.00           H
ATOM    207  HW2 SOL   105      96.174  13.872 124.793  1.00  0.00           H
ATOM    208  OW  SOL   106       3.790  82.991  12.314  1.00  0.00           O
ATOM    209  HW1 SOL   106       3.196  82.295  12.033  1.00  0.00           H
ATOM    210  HW2 SOL   106       4.517  82.951  11.693  1.00  0.00           H
ATOM    211  OW  SOL   107      97.489  77.306  21.359  1.00  0.00           O
ATOM    212  HW1 SOL   107      98.436  77.203  21.260  1.00  0.00           H
ATOM    213  HW2 SOL   107      97.267  78.042  20.788  1.00  0.00           H
ATOM    214  OW  SOL   108      44.480  50.007 125.288  1.00  0.00           O
ATOM    215  HW1 SOL   108      44.394  49.053 125.268  1.00  0.00           H
ATOM    216  HW2 SOL   108      43.996  50.307 124.519  1.00  0.00           H
ATOM    217  OW  SOL   109      55.943  15.765  29.946  1.00  0.00           O
ATOM    218  HW1 SOL   109      55.838  15.941  30.881  1.00  0.00           H
ATOM    219  HW2 SOL   109      55.050  15.646  29.623  1.00  0.00           H
ATOM    220  OW  SOL   110      66.668  93.089  52.868  1.00  0.00           O
ATOM    221  HW1 SOL   110      66.747  93.305  53.797  1.00  0.00           H
ATOM    222  HW2 SOL   110      66.012  92.392  52.839  1.00  0.00           H
ATOM    223  OW  SOL   111      27.988  85.370  48.650  1.00  0.00           O
ATOM    224  HW1 SOL   111      28.363  85.354  47.770  1.00  0.00           H
ATOM    225  HW2 SOL   111      28.488  84.714  49.135  1.00  0.00           H
ATOM    226  OW  SOL   112      44.314  99.073 131.075  1.00  0.00           O
ATOM    227  HW1 SOL   112      44.377  98.136 131.262  1.00  0.00           H
ATOM    228  HW2 SOL   112      45.191  99.413 131.252  1.00  0.00           H
ATOM    229  OW  SOL   113      57.733  63.198 119.433  1.00  0.00           O
ATOM    230  HW1 SOL   113      57.518  63.736 120.195  1.00  0.00           H
ATOM    231  HW2 SOL   113      58.683  63.085 119.480  1.00  0.00           H
ATOM    232  OW  SOL   114      98.684  17.186  26.348  1.00  0.00           O
ATOM    233  HW1 SOL   114      98.079  17.590  25.727  1.00  0.00           H
ATOM    234  HW2 SOL   114      98.450  16.258  26.342  1.00  0.00           H
ATOM    235  OW  SOL   115       2.984  92.522  19.020  1.00  0.00           O
ATOM    236  HW1 SOL   115       3.003  92.482  19.977  1.00  0.00           H
ATOM    237  HW2 SOL   115       3.691  91.939  18.742  1.00  0.00           H
ATOM    238  OW  SOL   116     106.486  43.616 129.146  1.00  0.00           O
ATOM    239  HW1 SOL   116     106.743  44.220 129.843  1.00  0.00           H
ATOM    240  HW2 SOL   116     105.741  43.136 129.507  1.00  0.00           H
ATOM    241  OW  SOL   117      17.414  84.957 140.967  1.00  0.00           O
ATOM    242  HW1 SOL   117      17.758  85.850 140.950  1.00  0.00           H
ATOM    243  HW2 SOL   117      18.179  84.408 141.142  1.00  0.00           H
ATOM    244  OW  SOL   118      66.578  36.524  27.565  1.00  0.00           O
ATOM    245  HW1 SOL   118      66.951  37.073  28.254  1.00  0.00           H
ATOM    246  HW2 SOL   118      67.210  35.813  27.455  1.00  0.00           H
ATOM    247  OW  SOL   119      56.263  40.577  91.083  1.00  0.00           O
ATOM    248  HW1 SOL   119      55.666  39.847  91.248  1.00  0.00           H
ATOM    249  HW2 SOL   119      55.943  41.281  91.647  1.00  0.00           H
ATOM    250  OW  SOL   120      27.487  22.180 122.399  1.00  0.00           O
ATOM    251  HW1 SOL   120      28.040  21.424 122.201  1.00  0.00           H
ATOM    252  HW2 SOL   120      26.622  21.807 122.566  1.00  0.00           H
ATOM    253  OW  SOL   121      25.040  39.866 137.152  1.00  0.00           O
ATOM    254  HW1 SOL   121      24.183  40.292 137.130  1.00  0.00           H
ATOM    255  HW2 SOL   121      25.179  39.654 138.075  1.00  0.00           H
ATOM    256  OW  SOL   122      47.485  40.441   2.589  1.00  0.00           O
ATOM    257  HW1 SOL   122      48.312  40.258   2.143  1.00  0.00           H
ATOM    258  HW2 SOL   122      47.185  39.586   2.897  1.00  0.00           H
ATOM    259  OW  SOL   123      87.773  91.515  29.536  1.00  0.00           O
ATOM    260  HW1 SOL   123      88.395  90.835  29.277  1.00  0.00           H
ATOM    261  HW2 SOL   123      87.196  91.083  30.167  1.00  0.00           H
ATOM    262  OW  SOL   124      71.595  65.997  40.211  1.00  0.00           O
ATOM    263  HW1 SOL   124      70.867  66.011  40.832  1.00  0.00           H
ATOM    264  HW2 SOL   124      71.182  65.861  39.359  1.00  0.00           H
ATOM    265  OW  SOL   125      98.603 104.556 130.992  1.00  0.00           O
ATOM    266  HW1 SOL   125      98.545 104.931 131.870  1.00  0.00           H
ATOM    267  HW2 SOL   125      99.307 105.048 130.567  1.00  0.00           H
ATOM    268  OW  SOL   126      46.228   5.593 120.469  1.00  0.00           O
ATOM    269  HW1 SOL   126      46.464   4.679 120.631  1.00  0.00           H
ATOM    270  HW2 SOL   126      45.459   5.545 119.901  1.00  0.00           H
ATOM    271  OW  SOL   127      96.743   7.669   6.493  1.00  0.00           O
ATOM    272  HW1 SOL   127      97.306   6.988   6.861  1.00  0.00           H
ATOM    273  HW2 SOL   127      95.856   7.408   6.742  1.00  0.00           H
ATOM    274  OW  SOL   128      13.973  58.386 130.193  1.00  0.00           O
ATOM    275  HW1 SOL   128      13.951  59.286 130.520  1.00  0.00           H
ATOM    276  HW2 SOL   128      13.210  58.322 129.618  1.00  0.00           H
ATOM    277  OW  SOL   129       0.873  37.251 149.147  1.00  0.00           O
ATOM    278  HW1 SOL   129       1.761  36.909 149.049  1.00  0.00           H
ATOM    279  HW2 SOL   129       0.965  37.990 149.747  1.00  0.00           H
ATOM    280  OW  SOL   130     103.810  87.683 112.441  1.00  0.00           O
ATOM    281  HW1 SOL   130     104.214  87.046 113.030  1.00  0.00           H
ATOM    282  HW2 SOL   130     102.913  87.370 112.327  1.00  0.00           H
ATOM    283  OW  SOL   131      92.045  41.432 116.045  1.00  0.00           O
ATOM    284  HW1 SOL   131      92.833  41.933 115.834  1.00  0.00           H
ATOM    285  HW2 SOL   131      92.049  40.706 115.421  1.00  0.00           H
ATOM    286  OW  SOL   132      19.902   8.051 147.994  1.00  0.00           O
ATOM    287  HW1 SOL   132      20.229   7.231 148.363  1.00  0.00           H
ATOM    288  HW2 SOL   132      20.689   8.564 147.814  1.00  0.00           H
ATOM    289  OW  SOL   133      90.019  27.952 116.528  1.00  0.00           O
ATOM    290  HW1 SOL   133      89.300  27.851 115.904  1.00  0.00           H
ATOM    291  HW2 SOL   133      90.105  27.091 116.937  1.00  0.00           H
ATOM    292  OW  SOL   134      26.883 106.781  16.246  1.00  0.00           O
ATOM    293  HW1 SOL   134      26.442 106.979  15.420  1.00  0.00           H
ATOM    294  HW2 SOL   134      27.373 107.577  16.452  1.00  0.00           H
ATOM    295  OW  SOL   135     104.230  49.979 110.432  1.00  0.00           O
ATOM    296  HW1 SOL   135     103.530  49.358 110.633  1.00  0.00           H
ATOM    297  HW2 SOL   135     105.011  49.600 110.835  1.00  0.00           H
ATOM    298  OW  SOL   136      11.810  63.159 108.409  1.00  0.00           O
ATOM    299  HW1 SOL   136      12.021  64.065 108.637  1.00  0.00           H
ATOM    300  HW2 SOL   136      11.313  63.226 107.594  1.00  0.00           H
ATOM    301  OW  SOL   137      54.922  14.604 149.880  1.00  0.00           O
ATOM    302  HW1 SOL   137      54.371  15.184 149.354  1.00  0.00           H
ATOM    303  HW2 SOL   137      55.800  14.977 149.808  1.00  0.00           H
ATOM    304  OW  SOL   138      95.574  74.516 109.697  1.00  0.00           O
ATOM    305  HW1 SOL   138      94.940  75.226 109.800  1.00  0.00           H
ATOM    306  HW2 SOL   138      95.721  74.460 108.753  1.00  0.00           H
ATOM    307  OW  SOL   139      25.001  94.629  22.980  1.00  0.00           O
ATOM    308  HW1 SOL   139      24.166  94.540  22.520  1.00  0.00           H
ATOM    309  HW2 SOL   139      25.471  95.307  22.495  1.00  0.00           H
ATOM    310  OW  SOL   140       5.452 106.240  59.490  1.00  0.00           O
ATOM    311  HW1 SOL   140       5.027 105.589  60.048  1.00  0.00           H
ATOM    312  HW2 SOL   140       5.560 107.006  60.054  1.00  0.00           H
ATOM    313  OW  SOL   141      63.288  48.561 115.801  1.00  0.00           O
ATOM    314  HW1 SOL   141      63.117  48.059 115.004  1.00  0.00           H
ATOM    315  HW2 SOL   141      63.284  47.908 116.501  1.00  0.00           H
ATOM    316  OW  SOL   142      43.628  78.181 134.914  1.00  0.00           O
ATOM    317  HW1 SOL   142      44.445  78.021 135.385  1.00  0.00           H
ATOM    318  HW2 SOL   142      43.776  79.005 134.449  1.00  0.00           H
ATOM    319  OW  SOL   143      63.657  77.675  99.758  1.00  0.00           O
ATOM    320  HW1 SOL   143      63.975  77.803  98.865  1.00  0.00           H
ATOM    321  HW2 SOL   143      63.111  76.890  99.708  1.00  0.00           H
ATOM    322  OW  SOL   144       9.928  78.471  58.512  1.00  0.00           O
ATOM    323  HW1 SOL   144       9.372  77.706  58.657  1.00  0.00           H
ATOM    324  HW2 SOL   144      10.096  78.471  57.570  1.00  0.00           H
ATOM    325  OW  SOL   145      54.208  11.556  33.929  1.00  0.00           O
ATOM    326  HW1 SOL   145      54.604  11.627  33.060  1.00  0.00           H
ATOM    327  HW2 SOL   145      53.296  11.819  33.798  1.00  0.00           H
ATOM    328  OW  SOL   146       3.411  50.507  22.158  1.00  0.00           O
ATOM    329  HW1 SOL   146       2.737  50.745  21.521  1.00  0.00           H
ATOM    330  HW2 SOL   146       2.976  50.582  23.007  1.00  0.00           H
ATOM    331  OW  SOL   147      53.617  83.817 115.379  1.00  0.00           O
ATOM    332  HW1 SOL   147      54.320  84.309 114.954  1.00  0.00           H
ATOM    333  HW2 SOL   147      52.895  83.840 114.752  1.00  0.00           H
ATOM    334  OW  SOL   148      86.631  53.540  54.018  1.00  0.00           O
ATOM    335  HW1 SOL   148      86.496  54.339  53.508  1.00  0.00           H
ATOM    336  HW2 SOL   148      86.969  52.906  53.387  1.00  0.00           H
ATOM    337  OW  SOL   149      26.597   3.561  39.633  1.00  0.00           O
ATOM    338  HW1 SOL   149      26.970   2.680  39.599  1.00  0.00           H
ATOM    339  HW2 SOL   149      25.837   3.523  39.052  1.00  0.00           H
ATOM    340  OW  SOL   150      58.239 107.672   1.459  1.00  0.00           O
ATOM    341  HW1 SOL   150      58.416 107.356   0.572  1.00  0.00           H
ATOM    342  HW2 SOL   150      57.340 107.396   1.637  1.00  0.00           H
ATOM    343  OW  SOL   151      78.221 102.324 118.111  1.00  0.00           O
ATOM    344  HW1 SOL   151      78.791 101.954 117.437  1.00  0.00           H
ATOM    345  HW2 SOL   151      77.364 101.934 117.941  1.00  0.00           H
ATOM    346  OW  SOL   152      24.535  24.239 133.511  1.00  0.00           O
ATOM    347  HW1 SOL   152      23.761  24.757 133.287  1.00  0.00           H
ATOM    348  HW2 SOL   152      25.024  24.791 134.121  1.00  0.00           H
ATOM    349  OW  SOL   153      66.836 104.913 152.555  1.00  0.00           O
ATOM    350  HW1 SOL   153      66.821 104.271 151.846  1.00  0.00           H
ATOM    351  HW2 SOL   153      65.927 104.969 152.849  1.00  0.00           H
ATOM    352  OW  SOL   154     107.844  20.913   2.128  1.00  0.00           O
ATOM    353  HW1 SOL   154     107.962  20.122   1.602  1.00  0.00           H
ATOM    354  HW2 SOL   154     108.696  21.348   2.102  1.00  0.00           H
ATOM    355  OW  SOL   155     100.064  57.498  46.609  1.00  0.00           O
ATOM    356  HW1 SOL   155      99.132  57.699  46.518  1.00  0.00           H
ATOM    357  HW2 SOL   155     100.091  56.558  46.786  1.00  0.00           H
ATOM    358  OW  SOL   156      25.429  40.986  98.937  1.00  0.00           O
ATOM    359  HW1 SOL   156      25.427  41.744  98.353  1.00  0.00           H
ATOM    360  HW2 SOL   156      26.356  40.822  99.113  1.00  0.00           H
ATOM    361  OW  SOL   157       9.741  75.213  41.016  1.00  0.00           O
ATOM    362  HW1 SOL   157       9.159  75.246  41.775  1.00  0.00           H
ATOM    363  HW2 SOL   157       9.903  76.131  40.797  1.00  0.00           H
ATOM    364  OW  SOL   158      70.482  80.918 129.535  1.00  0.00           O
ATOM    365  HW1 SOL   158      71.269  81.441 129.385  1.00  0.00           H
ATOM    366  HW2 SOL   158      70.769  80.214 130.116  1.00  0.00           H
ATOM    367  OW  SOL   159      73.928  64.365 104.837  1.00  0.00           O
ATOM    368  HW1 SOL   159      73.308  64.827 105.402  1.00  0.00           H
ATOM    369  HW2 SOL   159      73.570  64.468 103.955  1.00  0.00           H
ATOM    370  OW  SOL   160     104.052  99.146   1.409  1.00  0.00           O
ATOM    371  HW1 SOL   160     103.889  98.369   0.875  1.00  0.00           H
ATOM    372  HW2 SOL   160     103.806  98.884   2.296  1.00  0.00           H
ATOM    373  OW  SOL   161      91.884  67.342  25.465  1.00  0.00           O
ATOM    374  HW1 SOL   161      92.582  67.102  26.075  1.00  0.00           H
ATOM    375  HW2 SOL   161      92.343  67.686  24.699  1.00  0.00           H
ATOM    376  OW  SOL   162      69.140  26.981 107.496  1.00  0.00           O
ATOM    377  HW1 SOL   162      69.668  27.435 106.839  1.00  0.00           H
ATOM    378  HW2 SOL   162      68.285  27.410 107.454  1.00  0.00           H
ATOM    379  OW  SOL   163      81.815  55.603   5.728  1.00  0.00           O
ATOM    380  HW1 SOL   163      81.329  55.944   6.478  1.00  0.00           H
ATOM    381  HW2 SOL   163      81.956  54.679   5.933  1.00  0.00           H
ATOM    382  OW  SOL   164      48.548 107.982  59.330  1.00  0.00           O
ATOM    383  HW1 SOL   164      48.851 108.869  59.521  1.00  0.00           H
ATOM    384  HW2 SOL   164      48.720 107.866  58.395  1.00  0.00           H
ATOM    385  OW  SOL   165      58.051   1.133  31.179  1.00  0.00           O
ATOM    386  HW1 SOL   165      58.777   1.151  30.556  1.00  0.00           H
ATOM    387  HW2 SOL   165      57.868   0.202  31.307  1.00  0.00           H
ATOM    388  OW  SOL   166      52.334  12.534 123.757  1.00  0.00           O
ATOM    389  HW1 SOL   166      52.153  13.077 124.524  1.00  0.00           H
ATOM    390  HW2 SOL   166      53.270  12.649 123.597  1.00  0.00           H
ATOM    391  OW  SOL   167      64.488  89.151  48.331  1.00  0.00           O
ATOM    392  HW1 SOL   167      64.873  88.451  47.804  1.00  0.00           H
ATOM    393  HW2 SOL   167      64.595  88.857  49.236  1.00  0.00           H
ATOM    394  OW  SOL   168      64.418  15.762 132.683  1.00  0.00           O
ATOM    395  HW1 SOL   168      65.253  15.796 132.216  1.00  0.00           H
ATOM    396  HW2 SOL   168      64.605  16.152 133.537  1.00  0.00           H
ATOM    397  OW  SOL   169      59.205  24.364 147.962  1.00  0.00           O
ATOM    398  HW1 SOL   169      59.714  25.110 148.279  1.00  0.00           H
ATOM    399  HW2 SOL   169      59.708  24.027 147.221  1.00  0.00           H
ATOM    400  OW  SOL   170      76.086  19.302  12.742  1.00  0.00           O
ATOM    401  HW1 SOL   170      76.857  18.878  13.120  1.00  0.00           H
ATOM    402  HW2 SOL   170      75.356  18.997  13.281  1.00  0.00           H
ATOM    403  OW  SOL   171     100.028  96.168  47.017  1.00  0.00           O
ATOM    404  HW1 SOL   171     100.953  96.407  46.970  1.00  0.00           H
ATOM    405  HW2 SOL   171      99.609  96.912  47.449  1.00  0.00           H
ATOM    406  OW  SOL   172      51.203  62.711  52.888  1.00  0.00           O
ATOM    407  HW1 SOL   172      50.285  62.682  53.157  1.00  0.00           H
ATOM    408  HW2 SOL   172      51.679  62.308  53.614  1.00  0.00           H
ATOM    409  OW  SOL   173      12.297  23.439 133.140  1.00  0.00           O
ATOM    410  HW1 SOL   173      13.221  23.651 133.273  1.00  0.00           H
ATOM    411  HW2 SOL   173      12.194  22.568 133.523  1.00  0.00           H
ATOM    412  OW  SOL   174      68.034  54.569 100.742  1.00  0.00           O
ATOM    413  HW1 SOL   174      68.168  54.900 101.630  1.00  0.00           H
ATOM    414  HW2 SOL   174      68.730  53.924 100.618  1.00  0.00           H
ATOM    415  OW  SOL   175      50.989  21.405  14.064  1.00  0.00           O
ATOM    416  HW1 SOL   175      50.835  20.491  14.304  1.00  0.00           H
ATOM    417  HW2 SOL   175      50.905  21.887  14.886  1.00  0.00           H
ATOM    418  OW  SOL   176      14.310  31.569 144.034  1.00  0.00           O
ATOM    419  HW1 SOL   176      15.151  31.537 143.578  1.00  0.00           H
ATOM    420  HW2 SOL   176      14.209  32.486 144.289  1.00  0.00           H
ATOM    421  OW  SOL   177      97.685  72.289   8.616  1.00  0.00           O
ATOM    422  HW1 SOL   177      96.768  72.144   8.852  1.00  0.00           H
ATOM    423  HW2 SOL   177      97.938  71.498   8.141  1.00  0.00           H
ATOM    424  OW  SOL   178      64.841  54.011 137.576  1.00  0.00           O
ATOM    425  HW1 SOL   178      64.641  53.873 138.502  1.00  0.00           H
ATOM    426  HW2 SOL   178      65.789  54.142 137.552  1.00  0.00           H
ATOM    427  OW  SOL   179      55.070  83.382 148.694  1.00  0.00           O
ATOM    428  HW1 SOL   179      54.911  84.303 148.487  1.00  0.00           H
ATOM    429  HW2 SOL   179      54.630  83.246 149.533  1.00  0.00           H
ATOM    430  OW  SOL   180       1.958  58.302  44.738  1.00  0.00           O
ATOM    431  HW1 SOL   180       2.134  57.746  43.979  1.00  0.00           H
ATOM    432  HW2 SOL   180       1.005  58.383  44.761  1.00  0.00           H
ATOM    433  OW  SOL   181      90.826  34.948 133.213  1.00  0.00           O
ATOM    434  HW1 SOL   181      89.950  34.714 132.905  1.00  0.00           H
ATOM    435  HW2 SOL   181      90.831  34.696 134.136  1.00  0.00           H
ATOM    436  OW  SOL   182      46.566  38.612 116.778  1.00  0.00           O
ATOM    437  HW1 SOL   182      46.925  37.736 116.640  1.00  0.00           H
ATOM    438  HW2 SOL   182      47.277  39.100 117.193  1.00  0.00           H
ATOM    439  OW  SOL   183      22.302  31.701 152.209  1.00  0.00           O
ATOM    440  HW1 SOL   183      21.374  31.663 151.978  1.00  0.00           H
ATOM    441  HW2 SOL   183      22.356  32.384 152.876  1.00  0.00           H
ATOM    442  OW  SOL   184      58.495  54.558 113.895  1.00  0.00           O
ATOM    443  HW1 SOL   184      58.755  53.797 114.415  1.00  0.00           H
ATOM    444  HW2 SOL   184      57.562  54.423 113.724  1.00  0.00           H
ATOM    445  OW  SOL   185      22.936  47.629 120.577  1.00  0.00           O
ATOM    446  HW1 SOL   185      23.674  47.844 120.006  1.00  0.00           H
ATOM    447  HW2 SOL   185      23.337  47.436 121.424  1.00  0.00           H
ATOM    448  OW  SOL   186      69.563  90.115  45.354  1.00  0.00           O
ATOM    449  HW1 SOL   186      70.279  89.696  44.876  1.00  0.00           H
ATOM    450  HW2 SOL   186      68.861  89.465  45.354  1.00  0.00           H
ATOM    451  OW  SOL   187      31.028  58.907 145.655  1.00  0.00           O
ATOM    452  HW1 SOL   187      30.194  59.372 145.708  1.00  0.00           H
ATOM    453  HW2 SOL   187      30.784  57.994 145.505  1.00  0.00           H
ATOM    454  OW  SOL   188     107.671  12.556 118.806  1.00  0.00           O
ATOM    455  HW1 SOL   188     107.857  11.669 119.115  1.00  0.00           H
ATOM    456  HW2 SOL   188     106.892  12.822 119.294  1.00  0.00           H
ATOM    457  OW  SOL   189      20.068  15.390  22.771  1.00  0.00           O
ATOM    458  HW1 SOL   189      19.933  16.278  22.439  1.00  0.00           H
ATOM    459  HW2 SOL   189      20.579  15.508  23.571  1.00  0.00           H
ATOM    460  OW  SOL   190      39.738  34.344 124.376  1.00  0.00           O
ATOM    461  HW1 SOL   190      40.159  35.199 124.467  1.00  0.00           H
ATOM    462  HW2 SOL   190      39.154  34.283 125.132  1.00  0.00           H
ATOM    463  OW  SOL   191      57.697  20.368 154.725  1.00  0.00           O
ATOM    464  HW1 SOL   191      56.795  20.415 155.043  1.00  0.00           H
ATOM    465  HW2 SOL   191      57.854  19.434 154.588  1.00  0.00           H
ATOM    466  OW  SOL   192      32.107  34.643 121.447  1.00  0.00           O
ATOM    467  HW1 SOL   192      32.019  34.664 120.494  1.00  0.00           H
ATOM    468  HW2 SOL   192      31.208  34.686 121.772  1.00  0.00           H
ATOM    469  OW  SOL   193      21.544  79.047  33.648  1.00  0.00           O
ATOM    470  HW1 SOL   193      22.203  78.471  33.261  1.00  0.00           H
ATOM    471  HW2 SOL   193      20.868  79.124  32.975  1.00  0.00           H
ATOM    472  OW  SOL   194      21.525   1.644 115.485  1.00  0.00           O
ATOM    473  HW1 SOL   194      21.274   1.126 116.250  1.00  0.00           H
ATOM    474  HW2 SOL   194      21.031   1.258 114.761  1.00  0.00           H
ATOM    475  OW  SOL   195      66.794  21.545   5.095  1.00  0.00           O
ATOM    476  HW1 SOL   195      66.883  22.128   4.342  1.00  0.00           H
ATOM    477  HW2 SOL   195      67.692  21.402   5.395  1.00  0.00           H
ATOM    478  OW  SOL   196       4.223  74.575  54.308  1.00  0.00           O
ATOM    479  HW1 SOL   196       4.270  74.776  53.373  1.00  0.00           H
ATOM    480  HW2 SOL   196       3.669  73.796  54.359  1.00  0.00           H
ATOM    481  OW  SOL   197     104.967  13.228  19.540  1.00  0.00           O
ATOM    482  HW1 SOL   197     105.150  13.282  20.479  1.00  0.00           H
ATOM    483  HW2 SOL   197     105.330  12.384  19.273  1.00  0.00           H
ATOM    484  OW  SOL   198      19.378  78.458 136.900  1.00  0.00           O
ATOM    485  HW1 SOL   198      20.116  78.543 136.295  1.00  0.00           H
ATOM    486  HW2 SOL   198      18.603  78.509 136.341  1.00  0.00           H
ATOM    487  OW  SOL   199      67.914  42.309  27.658  1.00  0.00           O
ATOM    488  HW1 SOL   199      68.756  42.491  28.076  1.00  0.00           H
ATOM    489  HW2 SOL   199      67.755  41.382  27.833  1.00  0.00           H
ATOM    490  OW  SOL   200      30.295  89.053  57.623  1.00  0.00           O
ATOM    491  HW1 SOL   200      29.891  89.573  58.317  1.00  0.00           H
ATOM    492  HW2 SOL   200      30.606  89.699  56.989  1.00  0.00           H
ATOM    493  OW  SOL   201      62.813   0.073  47.203  1.00  0.00           O
ATOM    494  HW1 SOL   201      62.441  -0.804  47.103  1.00  0.00           H
ATOM    495  HW2 SOL   201      63.052   0.334  46.313  1.00  0.00           H
ATOM    496  OW  SOL   202     103.016  41.727  92.111  1.00  0.00           O
ATOM    497  HW1 SOL   202     102.092  41.977  92.100  1.00  0.00           H
ATOM    498  HW2 SOL   202     103.481  42.539  92.314  1.00  0.00           H
ATOM    499  OW  SOL   203      19.835  97.397  54.522  1.00  0.00           O
ATOM    500  HW1 SOL   203      19.750  97.248  55.464  1.00  0.00           H
ATOM    501  HW2 SOL   203      18.999  97.105  54.157  1.00  0.00           H
ATOM    502  OW  SOL   204      33.216  21.969 125.719  1.00  0.00           O
ATOM    503  HW1 SOL   204      33.420  21.110 126.089  1.00  0.00           H
ATOM    504  HW2 SOL   204      33.453  22.590 126.408  1.00  0.00           H
ATOM    505  OW  SOL   205      98.215  89.202  21.935  1.00  0.00           O
ATOM    506  HW1 SOL   205      98.731  89.589  22.641  1.00  0.00           H
ATOM    507  HW2 SOL   205      98.856  88.989  21.257  1.00  0.00           H
ATOM    508  OW  SOL   206      32.300  78.715 102.517  1.00  0.00           O
ATOM    509  HW1 SOL   206      31.483  78.406 102.124  1.00  0.00           H
ATOM    510  HW2 SOL   206      32.264  78.403 103.421  1.00  0.00           H
ATOM    511  OW  SOL   207     107.244   5.726 111.337  1.00  0.00           O
ATOM    512  HW1 SOL   207     107.491   6.622 111.105  1.00  0.00           H
ATOM    513  HW2 SOL   207     107.697   5.558 112.163  1.00  0.00           H
ATOM    514  OW  SOL   208      44.545  92.562 146.965  1.00  0.00           O
ATOM    515  HW1 SOL   208      44.892  92.981 147.753  1.00  0.00           H
ATOM    516  HW2 SOL   208      44.287  91.687 147.253  1.00  0.00           H
ATOM    517  OW  SOL   209      86.068 101.040  13.010  1.00  0.00           O
ATOM    518  HW1 SOL   209      85.135 101.257  13.023  1.00  0.00           H
ATOM    519  HW2 SOL   209      86.096 100.116  12.761  1.00  0.00           H
ATOM    520  OW  SOL   210      44.503  22.422  94.956  1.00  0.00           O
ATOM    521  HW1 SOL   210      44.073  21.886  94.290  1.00  0.00           H
ATOM    522  HW2 SOL   210      43.784  22.848  95.423  1.00  0.00           H
ATOM    523  OW  SOL   211      78.840  19.647 100.018  1.00  0.00           O
ATOM    524  HW1 SOL   211      79.785  19.799  99.981  1.00  0.00           H
ATOM    525  HW2 SOL   211      78.737  18.723  99.789  1.00  0.00           H
ATOM    526  OW  SOL   212      78.849  24.581 101.790  1.00  0.00           O
ATOM    527  HW1 SOL   212      78.319  24.556 100.993  1.00  0.00           H
ATOM    528  HW2 SOL   212      79.476  23.865 101.683  1.00  0.00           H
ATOM    529  OW  SOL   213      45.259  11.663 140.463  1.00  0.00           O
ATOM    530  HW1 SOL   213      45.591  11.069 139.790  1.00  0.00           H
ATOM    531  HW2 SOL   213      44.730  12.299 139.983  1.00  0.00           H
ATOM    532  OW  SOL   214      90.975  85.662 132.410  1.00  0.00           O
ATOM    533  HW1 SOL   214      91.518  85.208 131.766  1.00  0.00           H
ATOM    534  HW2 SOL   214      91.193  86.587 132.297  1.00  0.00           H
ATOM    535  OW  SOL   215      68.707  97.397  15.608  1.00  0.00           O
ATOM    536  HW1 SOL   215      69.312  98.138  15.595  1.00  0.00           H
ATOM    537  HW2 SOL   215      69.018  96.820  14.910  1.00  0.00           H
ATOM    538  OW  SOL   216      25.756  97.784  65.160  1.00  0.00           O
ATOM    539  HW1 SOL   216      26.327  97.083  65.475  1.00  0.00           H
ATOM    540  HW2 SOL   216      26.226  98.161  64.417  1.00  0.00           H
ATOM    541  OW  SOL   217      97.055  11.794  59.033  1.00  0.00           O
ATOM    542  HW1 SOL   217      97.794  12.212  58.592  1.00  0.00           H
ATOM    543  HW2 SOL   217      96.300  12.332  58.799  1.00  0.00           H
ATOM    544  OW  SOL   218      27.260  50.353 118.002  1.00  0.00           O
ATOM    545  HW1 SOL   218      27.415  49.413 118.100  1.00  0.00           H
ATOM    546  HW2 SOL   218      27.818  50.613 117.269  1.00  0.00           H
ATOM    547  OW  SOL   219     106.647  96.030  96.954  1.00  0.00           O
ATOM    548  HW1 SOL   219     107.241  96.483  97.553  1.00  0.00           H
ATOM    549  HW2 SOL   219     105.949  96.663  96.784  1.00  0.00           H
ATOM    550  OW  SOL   220      85.888  40.826 139.026  1.00  0.00           O
ATOM    551  HW1 SOL   220      86.317  41.628 138.730  1.00  0.00           H
ATOM    552  HW2 SOL   220      86.575  40.342 139.486  1.00  0.00           H
ATOM    553  OW  SOL   221       1.570  87.573  22.583  1.00  0.00           O
ATOM    554  HW1 SOL   221       1.681  87.720  23.522  1.00  0.00           H
ATOM    555  HW2 SOL   221       1.140  86.721  22.522  1.00  0.00           H
ATOM    556  OW  SOL   222      17.858  13.971 114.438  1.00  0.00           O
ATOM    557  HW1 SOL   222      17.714  13.036 114.292  1.00  0.00           H
ATOM    558  HW2 SOL   222      17.059  14.390 114.117  1.00  0.00           H
ATOM    559  OW  SOL   223      42.549  16.228 115.613  1.00  0.00           O
ATOM    560  HW1 SOL   223      43.326  16.190 116.169  1.00  0.00           H
ATOM    561  HW2 SOL   223      42.849  15.913 114.760  1.00  0.00           H
ATOM    562  OW  SOL   224      92.676  31.606 140.969  1.00  0.00           O
ATOM    563  HW1 SOL   224      91.805  31.877 141.260  1.00  0.00           H
ATOM    564  HW2 SOL   224      93.116  31.313 141.767  1.00  0.00           H
ATOM    565  OW  SOL   225      92.988  17.918 130.054  1.00  0.00           O
ATOM    566  HW1 SOL   225      92.430  18.303 130.730  1.00  0.00           H
ATOM    567  HW2 SOL   225      93.618  18.607 129.843  1.00  0.00           H
ATOM    568  OW  SOL   226      78.401   9.101  29.422  1.00  0.00           O
ATOM    569  HW1 SOL   226      78.488   9.775  28.748  1.00  0.00           H
ATOM    570  HW2 SOL   226      79.199   8.578  29.342  1.00  0.00           H
ATOM    571  OW  SOL   227      70.445  56.169  37.722  1.00  0.00           O
ATOM    572  HW1 SOL   227      69.544  56.123  38.043  1.00  0.00           H
ATOM    573  HW2 SOL   227      70.784  55.280  37.832  1.00  0.00           H
ATOM    574  OW  SOL   228      33.941  18.577 139.962  1.00  0.00           O
ATOM    575  HW1 SOL   228      33.911  18.742 139.019  1.00  0.00           H
ATOM    576  HW2 SOL   228      33.067  18.253 140.177  1.00  0.00           H
ATOM    577  OW  SOL   229      68.444  28.356   3.644  1.00  0.00           O
ATOM    578  HW1 SOL   229      69.051  28.579   2.938  1.00  0.00           H
ATOM    579  HW2 SOL   229      68.930  27.739   4.192  1.00  0.00           H
ATOM    580  OW  SOL   230      60.595  38.059  91.190  1.00  0.00           O
ATOM    581  HW1 SOL   230      60.595  37.116  91.352  1.00  0.00           H
ATOM    582  HW2 SOL   230      61.521  38.292  91.125  1.00  0.00           H
ATOM    583  OW  SOL   231      93.278  90.032   7.400  1.00  0.00           O
ATOM    584  HW1 SOL   231      92.949  90.930   7.432  1.00  0.00           H
ATOM    585  HW2 SOL   231      92.974  89.694   6.558  1.00  0.00           H
ATOM    586  OW  SOL   232      10.239  80.850  29.488  1.00  0.00           O
ATOM    587  HW1 SOL   232       9.640  81.595  29.444  1.00  0.00           H
ATOM    588  HW2 SOL   232      11.030  81.151  29.040  1.00  0.00           H
ATOM    589  OW  SOL   233      93.093  40.821  31.038  1.00  0.00           O
ATOM    590  HW1 SOL   233      92.630  39.990  30.932  1.00  0.00           H
ATOM    591  HW2 SOL   233      92.597  41.441  30.502  1.00  0.00           H
ATOM    592  OW  SOL   234      88.013  50.994  92.531  1.00  0.00           O
ATOM    593  HW1 SOL   234      88.125  51.463  91.704  1.00  0.00           H
ATOM    594  HW2 SOL   234      87.477  50.234  92.304  1.00  0.00           H
ATOM    595  OW  SOL   235      46.874  19.131 129.082  1.00  0.00           O
ATOM    596  HW1 SOL   235      47.413  19.215 128.296  1.00  0.00           H
ATOM    597  HW2 SOL   235      47.443  18.695 129.717  1.00  0.00           H
ATOM    598  OW  SOL   236      17.769   0.935  56.060  1.00  0.00           O
ATOM    599  HW1 SOL   236      17.215   1.005  56.838  1.00  0.00           H
ATOM    600  HW2 SOL   236      17.235   1.296  55.353  1.00  0.00           H
ATOM    601  OW  SOL   237      65.206 107.936 142.643  1.00  0.00           O
ATOM    602  HW1 SOL   237      64.610 108.514 143.119  1.00  0.00           H
ATOM    603  HW2 SOL   237      66.074 108.154 142.982  1.00  0.00           H
ATOM    604  OW  SOL   238      47.854  14.787 105.669  1.00  0.00           O
ATOM    605  HW1 SOL   238      46.977  14.665 105.306  1.00  0.00           H
ATOM    606  HW2 SOL   238      47.857  15.687 105.994  1.00  0.00           H
ATOM    607  OW  SOL   239      31.504   8.522 144.530  1.00  0.00           O
ATOM    608  HW1 SOL   239      30.720   8.163 144.115  1.00  0.00           H
ATOM    609  HW2 SOL   239      31.366   8.381 145.467  1.00  0.00           H
ATOM    610  OW  SOL   240      49.853  24.015 107.042  1.00  0.00           O
ATOM    611  HW1 SOL   240      49.816  24.963 107.171  1.00  0.00           H
ATOM    612  HW2 SOL   240      50.548  23.720 107.630  1.00  0.00           H
ATOM    613  OW  SOL   241      55.049  10.280  19.415  1.00  0.00           O
ATOM    614  HW1 SOL   241      55.908  10.034  19.071  1.00  0.00           H
ATOM    615  HW2 SOL   241      54.867   9.629  20.094  1.00  0.00           H
ATOM    616  OW  SOL   242      80.205  93.219  33.950  1.00  0.00           O
ATOM    617  HW1 SOL   242      80.951  92.790  33.532  1.00  0.00           H
ATOM    618  HW2 SOL   242      80.444  93.269  34.875  1.00  0.00           H
ATOM    619  OW  SOL   243      57.379  76.453 104.911  1.00  0.00           O
ATOM    620  HW1 SOL   243      57.047  76.583 104.023  1.00  0.00           H
ATOM    621  HW2 SOL   243      58.225  76.023 104.791  1.00  0.00           H
ATOM    622  OW  SOL   244      88.172  94.832 130.495  1.00  0.00           O
ATOM    623  HW1 SOL   244      88.688  95.631 130.389  1.00  0.00           H
ATOM    624  HW2 SOL   244      88.665  94.163 130.020  1.00  0.00           H
ATOM    625  OW  SOL   245     107.753  33.659  43.077  1.00  0.00           O
ATOM    626  HW1 SOL   245     107.547  34.557  42.819  1.00  0.00           H
ATOM    627  HW2 SOL   245     108.629  33.502  42.725  1.00  0.00           H
ATOM    628  OW  SOL   246       5.335   9.436 138.220  1.00  0.00           O
ATOM    629  HW1 SOL   246       5.812   8.606 138.215  1.00  0.00           H
ATOM    630  HW2 SOL   246       5.832   9.995 138.818  1.00  0.00           H
ATOM    631  OW  SOL   247       3.880  65.190  96.952  1.00  0.00           O
ATOM    632  HW1 SOL   247       4.650  64.758  97.322  1.00  0.00           H
ATOM    633  HW2 SOL   247       3.376  64.481  96.554  1.00  0.00           H
ATOM    634  OW  SOL   248      19.082  95.324  21.001  1.00  0.00           O
ATOM    635  HW1 SOL   248      18.929  94.503  20.534  1.00  0.00           H
ATOM    636  HW2 SOL   248      18.828  95.136  21.905  1.00  0.00           H
ATOM    637  OW  SOL   249      30.781  30.895 140.261  1.00  0.00           O
ATOM    638  HW1 SOL   249      31.701  30.759 140.031  1.00  0.00           H
ATOM    639  HW2 SOL   249      30.810  31.341 141.108  1.00  0.00           H
ATOM    640  OW  SOL   250      66.186  70.355 134.474  1.00  0.00           O
ATOM    641  HW1 SOL   250      65.804  70.050 133.650  1.00  0.00           H
ATOM    642  HW2 SOL   250      65.560  70.999 134.805  1.00  0.00           H
ATOM    643  OW  SOL   251      73.964  41.437 142.065  1.00  0.00           O
ATOM    644  HW1 SOL   251      73.143  41.583 142.535  1.00  0.00           H
ATOM    645  HW2 SOL   251      73.739  40.811 141.377  1.00  0.00           H
ATOM    646  OW  SOL   252      44.988  96.346 154.894  1.00  0.00           O
ATOM    647  HW1 SOL   252      44.354  96.578 154.215  1.00  0.00           H
ATOM    648  HW2 SOL   252      44.753  95.453 155.146  1.00  0.00           H
ATOM    649  OW  SOL   253      23.372 102.035   1.227  1.00  0.00           O
ATOM    650  HW1 SOL   253      23.760 102.391   0.428  1.00  0.00           H
ATOM    651  HW2 SOL   253      22.709 101.418   0.917  1.00  0.00           H
ATOM    652  OW  SOL   254       6.305  75.942 134.495  1.00  0.00           O
ATOM    653  HW1 SOL   254       5.910  76.281 133.692  1.00  0.00           H
ATOM    654  HW2 SOL   254       7.141  76.405 134.565  1.00  0.00           H
ATOM    655  OW  SOL   255     104.046  66.364  27.778  1.00  0.00           O
ATOM    656  HW1 SOL   255     104.785  66.932  27.559  1.00  0.00           H
ATOM    657  HW2 SOL   255     103.585  66.242  26.948  1.00  0.00           H
ATOM    658  OW  SOL   256      11.838 100.862 143.591  1.00  0.00           O
ATOM    659  HW1 SOL   256      12.136 100.402 144.375  1.00  0.00           H
ATOM    660  HW2 SOL   256      11.023 100.422 143.349  1.00  0.00           H
ATOM    661  OW  SOL   257      95.721  49.843 136.230  1.00  0.00           O
ATOM    662  HW1 SOL   257      95.849  50.254 137.085  1.00  0.00           H
ATOM    663  HW2 SOL   257      94.804  49.567 136.232  1.00  0.00           H
ATOM    664  OW  SOL   258       2.515  29.757 129.046  1.00  0.00           O
ATOM    665  HW1 SOL   258       1.677  30.121 129.332  1.00  0.00           H
ATOM    666  HW2 SOL   258       2.305  29.268 128.250  1.00  0.00           H
ATOM    667  OW  SOL   259      50.111   5.120 147.080  1.00  0.00           O
ATOM    668  HW1 SOL   259      49.586   4.995 147.871  1.00  0.00           H
ATOM    669  HW2 SOL   259      49.526   4.874 146.363  1.00  0.00           H
ATOM    670  OW  SOL   260      24.676 101.853 112.601  1.00  0.00           O
ATOM    671  HW1 SOL   260      25.144 102.468 112.037  1.00  0.00           H
ATOM    672  HW2 SOL   260      23.963 102.368 112.979  1.00  0.00           H
ATOM    673  OW  SOL   261      62.572  63.992   1.753  1.00  0.00           O
ATOM    674  HW1 SOL   261      61.699  64.358   1.895  1.00  0.00           H
ATOM    675  HW2 SOL   261      62.648  63.913   0.802  1.00  0.00           H
ATOM    676  OW  SOL   262      61.728  64.035 139.506  1.00  0.00           O
ATOM    677  HW1 SOL   262      61.104  64.688 139.189  1.00  0.00           H
ATOM    678  HW2 SOL   262      62.460  64.084 138.891  1.00  0.00           H
ATOM    679  OW  SOL   263      60.044  39.842  13.323  1.00  0.00           O
ATOM    680  HW1 SOL   263      60.746  39.214  13.488  1.00  0.00           H
ATOM    681  HW2 SOL   263      59.238  39.338  13.441  1.00  0.00           H
ATOM    682  OW  SOL   264      57.975   2.592   9.221  1.00  0.00           O
ATOM    683  HW1 SOL   264      57.442   2.485  10.009  1.00  0.00           H
ATOM    684  HW2 SOL   264      57.993   1.722   8.823  1.00  0.00           H
ATOM    685  OW  SOL   265      29.933  75.307 104.502  1.00  0.00           O
ATOM    686  HW1 SOL   265      29.857  74.355 104.568  1.00  0.00           H
ATOM    687  HW2 SOL   265      30.285  75.459 103.625  1.00  0.00           H
ATOM    688  OW  SOL   266      28.979  92.432   7.420  1.00  0.00           O
ATOM    689  HW1 SOL   266      29.637  93.125   7.373  1.00  0.00           H
ATOM    690  HW2 SOL   266      28.334  92.755   8.050  1.00  0.00           H
ATOM    691  OW  SOL   267      47.401 104.895  54.354  1.00  0.00           O
ATOM    692  HW1 SOL   267      46.981 104.055  54.173  1.00  0.00           H
ATOM    693  HW2 SOL   267      48.255 104.663  54.719  1.00  0.00           H
ATOM    694  OW  SOL   268      30.910  61.355   3.718  1.00  0.00           O
ATOM    695  HW1 SOL   268      29.971  61.535   3.772  1.00  0.00           H
ATOM    696  HW2 SOL   268      31.258  61.639   4.563  1.00  0.00           H
ATOM    697  OW  SOL   269      78.678  43.014  30.677  1.00  0.00           O
ATOM    698  HW1 SOL   269      78.771  43.150  31.620  1.00  0.00           H
ATOM    699  HW2 SOL   269      79.193  42.227  30.497  1.00  0.00           H
ATOM    700  OW  SOL   270       3.953  12.354  45.460  1.00  0.00           O
ATOM    701  HW1 SOL   270       4.320  12.744  44.666  1.00  0.00           H
ATOM    702  HW2 SOL   270       3.073  12.076  45.206  1.00  0.00           H
ATOM    703  OW  SOL   271      73.228  55.950  14.810  1.00  0.00           O
ATOM    704  HW1 SOL   271      73.544  56.853  14.785  1.00  0.00           H
ATOM    705  HW2 SOL   271      73.180  55.687  13.890  1.00  0.00           H
ATOM    706  OW  SOL   272      99.362  37.547  24.447  1.00  0.00           O
ATOM    707  HW1 SOL   272     100.176  37.107  24.200  1.00  0.00           H
ATOM    708  HW2 SOL   272      98.683  37.093  23.946  1.00  0.00           H
ATOM    709  OW  SOL   273     103.032  26.858  47.714  1.00  0.00           O
ATOM    710  HW1 SOL   273     103.238  27.261  48.557  1.00  0.00           H
ATOM    711  HW2 SOL   273     102.111  26.608  47.786  1.00  0.00           H
ATOM    712  OW  SOL   274     104.886  76.002  50.549  1.00  0.00           O
ATOM    713  HW1 SOL   274     104.970  76.067  51.501  1.00  0.00           H
ATOM    714  HW2 SOL   274     105.147  76.864  50.226  1.00  0.00           H
ATOM    715  OW  SOL   275      96.413  59.767 104.271  1.00  0.00           O
ATOM    716  HW1 SOL   275      96.076  59.021 103.775  1.00  0.00           H
ATOM    717  HW2 SOL   275      96.439  59.459 105.177  1.00  0.00           H
ATOM    718  OW  SOL   276      24.317  58.372  54.152  1.00  0.00           O
ATOM    719  HW1 SOL   276      23.858  59.205  54.039  1.00  0.00           H
ATOM    720  HW2 SOL   276      23.618  57.721  54.216  1.00  0.00           H
ATOM    721  OW  SOL   277       5.430  77.451  94.766  1.00  0.00           O
ATOM    722  HW1 SOL   277       4.805  77.937  95.304  1.00  0.00           H
ATOM    723  HW2 SOL   277       4.972  77.306  93.938  1.00  0.00           H
ATOM    724  OW  SOL   278      61.476 103.572  34.233  1.00  0.00           O
ATOM    725  HW1 SOL   278      61.907 102.718  34.268  1.00  0.00           H
ATOM    726  HW2 SOL   278      61.634 103.883  33.341  1.00  0.00           H
ATOM    727  OW  SOL   279      37.990   2.882  93.534  1.00  0.00           O
ATOM    728  HW1 SOL   279      38.535   3.617  93.816  1.00  0.00           H
ATOM    729  HW2 SOL   279      38.161   2.802  92.596  1.00  0.00           H
ATOM    730  OW  SOL   280     105.468  87.292  33.944  1.00  0.00           O
ATOM    731  HW1 SOL   280     106.361  87.099  34.229  1.00  0.00           H
ATOM    732  HW2 SOL   280     105.473  87.120  33.003  1.00  0.00           H
ATOM    733  OW  SOL   281      31.209  56.646  99.627  1.00  0.00           O
ATOM    734  HW1 SOL   281      31.577  56.109 100.329  1.00  0.00           H
ATOM    735  HW2 SOL   281      31.231  57.539  99.970  1.00  0.00           H
ATOM    736  OW  SOL   282      18.031  62.469 154.326  1.00  0.00           O
ATOM    737  HW1 SOL   282      18.932  62.746 154.157  1.00  0.00           H
ATOM    738  HW2 SOL   282      17.760  62.031 153.520  1.00  0.00           H
ATOM    739  OW  SOL   283      39.934  93.144  14.503  1.00  0.00           O
ATOM    740  HW1 SOL   283      40.413  93.146  13.674  1.00  0.00           H
ATOM    741  HW2 SOL   283      39.019  93.265  14.252  1.00  0.00           H
ATOM    742  OW  SOL   284     106.398  41.872  42.386  1.00  0.00           O
ATOM    743  HW1 SOL   284     106.471  42.719  41.947  1.00  0.00           H
ATOM    744  HW2 SOL   284     107.015  41.925  43.116  1.00  0.00           H
ATOM    745  OW  SOL   285      62.695  56.812 109.179  1.00  0.00           O
ATOM    746  HW1 SOL   285      62.081  57.501 109.437  1.00  0.00           H
ATOM    747  HW2 SOL   285      62.340  56.471 108.358  1.00  0.00           H
ATOM    748  OW  SOL   286      15.402  52.859 139.796  1.00  0.00           O
ATOM    749  HW1 SOL   286      15.347  52.661 140.730  1.00  0.00           H
ATOM    750  HW2 SOL   286      14.507  52.751 139.474  1.00  0.00           H
ATOM    751  OW  SOL   287      20.416  82.167  19.666  1.00  0.00           O
ATOM    752  HW1 SOL   287      20.200  81.709  18.854  1.00  0.00           H
ATOM    753  HW2 SOL   287      20.873  82.958  19.381  1.00  0.00           H
ATOM    754  OW  SOL   288      15.355  51.029  13.602  1.00  0.00           O
ATOM    755  HW1 SOL   288      15.649  51.940  13.588  1.00  0.00           H
ATOM    756  HW2 SOL   288      14.546  51.046  14.112  1.00  0.00           H
ATOM    757  OW  SOL   289       8.796  67.031 149.191  1.00  0.00           O
ATOM    758  HW1 SOL   289       8.551  66.834 150.095  1.00  0.00           H
ATOM    759  HW2 SOL   289       8.439  67.904 149.030  1.00  0.00           H
ATOM    760  OW  SOL   290      51.683  15.440 101.405  1.00  0.00           O
ATOM    761  HW1 SOL   290      51.158  15.149 100.660  1.00  0.00           H
ATOM    762  HW2 SOL   290      52.550  15.608 101.036  1.00  0.00           H
ATOM    763  OW  SOL   291      35.064  56.800 132.957  1.00  0.00           O
ATOM    764  HW1 SOL   291      34.879  57.614 132.489  1.00  0.00           H
ATOM    765  HW2 SOL   291      35.788  56.404 132.473  1.00  0.00           H
ATOM    766  OW  SOL   292       1.623  54.461  54.356  1.00  0.00           O
ATOM    767  HW1 SOL   292       0.915  54.987  54.727  1.00  0.00           H
ATOM    768  HW2 SOL   292       2.359  55.068  54.281  1.00  0.00           H
ATOM    769  OW  SOL   293      19.793  26.766 134.865  1.00  0.00           O
ATOM    770  HW1 SOL   293      19.027  27.016 134.348  1.00  0.00           H
ATOM    771  HW2 SOL   293      20.059  27.573 135.305  1.00  0.00           H
ATOM    772  OW  SOL   294      59.352  48.818  31.105  1.00  0.00           O
ATOM    773  HW1 SOL   294      59.083  47.951  31.407  1.00  0.00           H
ATOM    774  HW2 SOL   294      59.587  48.691  30.186  1.00  0.00           H
ATOM    775  OW  SOL   295       7.012  17.573  23.935  1.00  0.00           O
ATOM    776  HW1 SOL   295       7.844  17.298  24.319  1.00  0.00           H
ATOM    777  HW2 SOL   295       7.230  18.352  23.423  1.00  0.00           H
ATOM    778  OW  SOL   296      32.176  77.084 104.883  1.00  0.00           O
ATOM    779  HW1 SOL   296      31.856  76.871 104.006  1.00  0.00           H
ATOM    780  HW2 SOL   296      32.205  76.243 105.339  1.00  0.00           H
ATOM    781  OW  SOL   297      43.483  58.203   0.391  1.00  0.00           O
ATOM    782  HW1 SOL   297      42.616  58.033   0.760  1.00  0.00           H
ATOM    783  HW2 SOL   297      43.324  58.336  -0.543  1.00  0.00           H
ATOM    784  OW  SOL   298      18.088  39.833 133.184  1.00  0.00           O
ATOM    785  HW1 SOL   298      18.326  39.348 132.394  1.00  0.00           H
ATOM    786  HW2 SOL   298      17.742  39.167 133.779  1.00  0.00           H
ATOM    787  OW  SOL   299      37.724  91.514 142.298  1.00  0.00           O
ATOM    788  HW1 SOL   299      37.136  92.056 141.771  1.00  0.00           H
ATOM    789  HW2 SOL   299      37.154  90.855 142.693  1.00  0.00           H
ATOM    790  OW  SOL   300      95.705  44.108  42.779  1.00  0.00           O
ATOM    791  HW1 SOL   300      95.000  44.398  42.200  1.00  0.00           H
ATOM    792  HW2 SOL   300      96.190  43.464  42.263  1.00  0.00           H
ATOM    793  OW  SOL   301      77.024  14.145   7.193  1.00  0.00           O
ATOM    794  HW1 SOL   301      76.433  13.906   7.907  1.00  0.00           H
ATOM    795  HW2 SOL   301      77.174  15.083   7.310  1.00  0.00           H
ATOM    796  OW  SOL   302      58.062  59.919  94.900  1.00  0.00           O
ATOM    797  HW1 SOL   302      58.164  59.081  95.350  1.00  0.00           H
ATOM    798  HW2 SOL   302      58.841  60.419  95.145  1.00  0.00           H
ATOM    799  OW  SOL   303      25.950  96.850 147.979  1.00  0.00           O
ATOM    800  HW1 SOL   303      25.331  96.452 147.367  1.00  0.00           H
ATOM    801  HW2 SOL   303      26.763  96.931 147.481  1.00  0.00           H
ATOM    802  OW  SOL   304      57.846 103.903  54.015  1.00  0.00           O
ATOM    803  HW1 SOL   304      57.514 103.283  54.665  1.00  0.00           H
ATOM    804  HW2 SOL   304      57.945 104.725  54.496  1.00  0.00           H
ATOM    805  OW  SOL   305      51.613  57.012  99.880  1.00  0.00           O
ATOM    806  HW1 SOL   305      52.152  56.236  99.727  1.00  0.00           H
ATOM    807  HW2 SOL   305      51.736  57.548  99.097  1.00  0.00           H
ATOM    808  OW  SOL   306      54.970  92.964  53.508  1.00  0.00           O
ATOM    809  HW1 SOL   306      55.256  92.266  54.098  1.00  0.00           H
ATOM    810  HW2 SOL   306      54.070  92.732  53.279  1.00  0.00           H
ATOM    811  OW  SOL   307      97.794  17.701  30.990  1.00  0.00           O
ATOM    812  HW1 SOL   307      98.570  17.441  31.486  1.00  0.00           H
ATOM    813  HW2 SOL   307      97.943  18.622  30.776  1.00  0.00           H
ATOM    814  OW  SOL   308      20.105  41.687 102.132  1.00  0.00           O
ATOM    815  HW1 SOL   308      20.129  40.769 101.864  1.00  0.00           H
ATOM    816  HW2 SOL   308      20.928  41.821 102.604  1.00  0.00           H
ATOM    817  OW  SOL   309     101.625  92.816 141.738  1.00  0.00           O
ATOM    818  HW1 SOL   309     101.201  92.416 142.497  1.00  0.00           H
ATOM    819  HW2 SOL   309     101.738  93.735 141.983  1.00  0.00           H
ATOM    820  OW  SOL   310      50.114  53.195 109.010  1.00  0.00           O
ATOM    821  HW1 SOL   310      49.564  53.708 108.418  1.00  0.00           H
ATOM    822  HW2 SOL   310      50.991  53.249 108.629  1.00  0.00           H
ATOM    823  OW  SOL   311      44.696  81.954  40.401  1.00  0.00           O
ATOM    824  HW1 SOL   311      45.265  81.438  39.830  1.00  0.00           H
ATOM    825  HW2 SOL   311      45.286  82.317  41.062  1.00  0.00           H
ATOM    826  OW  SOL   312      81.618  27.708  19.504  1.00  0.00           O
ATOM    827  HW1 SOL   312      81.582  27.643  20.459  1.00  0.00           H
ATOM    828  HW2 SOL   312      81.134  26.944  19.193  1.00  0.00           H
ATOM    829  OW  SOL   313      12.687  88.495 131.428  1.00  0.00           O
ATOM    830  HW1 SOL   313      11.821  88.888 131.541  1.00  0.00           H
ATOM    831  HW2 SOL   313      12.531  87.552 131.484  1.00  0.00           H
ATOM    832  OW  SOL   314      96.450  37.025  42.318  1.00  0.00           O
ATOM    833  HW1 SOL   314      96.663  36.931  41.390  1.00  0.00           H
ATOM    834  HW2 SOL   314      95.927  37.826  42.364  1.00  0.00           H
ATOM    835  OW  SOL   315      28.875   5.177 118.375  1.00  0.00           O
ATOM    836  HW1 SOL   315      28.998   5.618 119.216  1.00  0.00           H
ATOM    837  HW2 SOL   315      28.796   5.889 117.740  1.00  0.00           H
ATOM    838  OW  SOL   316      64.272  54.808  97.183  1.00  0.00           O
ATOM    839  HW1 SOL   316      63.663  55.372  97.659  1.00  0.00           H
ATOM    840  HW2 SOL   316      64.058  53.922  97.475  1.00  0.00           H
ATOM    841  OW  SOL   317      96.893  84.708  36.611  1.00  0.00           O
ATOM    842  HW1 SOL   317      96.637  85.620  36.744  1.00  0.00           H
ATOM    843  HW2 SOL   317      96.135  84.201  36.902  1.00  0.00           H
ATOM    844  OW  SOL   318      13.651  30.840   8.932  1.00  0.00           O
ATOM    845  HW1 SOL   318      13.838  31.236   8.081  1.00  0.00           H
ATOM    846  HW2 SOL   318      14.281  30.124   9.008  1.00  0.00           H
ATOM    847  OW  SOL   319      68.475  87.026   1.387  1.00  0.00           O
ATOM    848  HW1 SOL   319      67.675  87.443   1.066  1.00  0.00           H
ATOM    849  HW2 SOL   319      69.185  87.520   0.976  1.00  0.00           H
ATOM    850  OW  SOL   320      23.471  81.589  43.275  1.00  0.00           O
ATOM    851  HW1 SOL   320      23.383  80.971  44.000  1.00  0.00           H
ATOM    852  HW2 SOL   320      24.375  81.898  43.331  1.00  0.00           H
ATOM    853  OW  SOL   321      90.159  12.647  11.082  1.00  0.00           O
ATOM    854  HW1 SOL   321      90.322  13.484  11.518  1.00  0.00           H
ATOM    855  HW2 SOL   321      90.626  12.004  11.615  1.00  0.00           H
ATOM    856  OW  SOL   322      69.322  58.806 110.560  1.00  0.00           O
ATOM    857  HW1 SOL   322      69.165  59.569 111.116  1.00  0.00           H
ATOM    858  HW2 SOL   322      69.471  58.088 111.175  1.00  0.00           H
ATOM    859  OW  SOL   323      36.911 108.047  12.246  1.00  0.00           O
ATOM    860  HW1 SOL   323      37.223 107.467  12.940  1.00  0.00           H
ATOM    861  HW2 SOL   323      37.270 108.905  12.471  1.00  0.00           H
ATOM    862  OW  SOL   324      97.203  71.896   3.754  1.00  0.00           O
ATOM    863  HW1 SOL   324      96.878  71.236   4.366  1.00  0.00           H
ATOM    864  HW2 SOL   324      96.593  72.628   3.844  1.00  0.00           H
ATOM    865  OW  SOL   325      46.065  40.174 145.136  1.00  0.00           O
ATOM    866  HW1 SOL   325      46.516  39.493 144.637  1.00  0.00           H
ATOM    867  HW2 SOL   325      45.765  40.797 144.474  1.00  0.00           H
ATOM    868  OW  SOL   326      61.524  55.861  24.238  1.00  0.00           O
ATOM    869  HW1 SOL   326      61.805  55.008  24.570  1.00  0.00           H
ATOM    870  HW2 SOL   326      61.832  55.879  23.332  1.00  0.00           H
ATOM    871  OW  SOL   327       8.621  86.580  52.861  1.00  0.00           O
ATOM    872  HW1 SOL   327       8.196  87.395  52.593  1.00  0.00           H
ATOM    873  HW2 SOL   327       9.245  86.847  53.537  1.00  0.00           H
ATOM    874  OW  SOL   328      86.460 104.917 136.896  1.00  0.00           O
ATOM    875  HW1 SOL   328      86.529 104.083 136.432  1.00  0.00           H
ATOM    876  HW2 SOL   328      86.777 105.567 136.269  1.00  0.00           H
ATOM    877  OW  SOL   329      67.055  27.520 146.776  1.00  0.00           O
ATOM    878  HW1 SOL   329      67.767  26.908 146.588  1.00  0.00           H
ATOM    879  HW2 SOL   329      66.504  27.061 147.410  1.00  0.00           H
ATOM    880  OW  SOL   330      99.844  50.434 152.480  1.00  0.00           O
ATOM    881  HW1 SOL   330      98.967  50.607 152.823  1.00  0.00           H
ATOM    882  HW2 SOL   330      99.695  50.131 151.584  1.00  0.00           H
ATOM    883  OW  SOL   331      15.537  94.669  49.733  1.00  0.00           O
ATOM    884  HW1 SOL   331      16.182  94.017  49.459  1.00  0.00           H
ATOM    885  HW2 SOL   331      16.034  95.290  50.266  1.00  0.00           H
ATOM    886  OW  SOL   332      58.028  79.799  46.067  1.00  0.00           O
ATOM    887  HW1 SOL   332      58.265  80.652  45.704  1.00  0.00           H
ATOM    888  HW2 SOL   332      58.851  79.311  46.091  1.00  0.00           H
ATOM    889  OW  SOL   333      59.604  67.778  22.996  1.00  0.00           O
ATOM    890  HW1 SOL   333      59.859  67.021  22.468  1.00  0.00           H
ATOM    891  HW2 SOL   333      60.293  68.423  22.839  1.00  0.00           H
ATOM    892  OW  SOL   334      95.544  47.043  49.205  1.00  0.00           O
ATOM    893  HW1 SOL   334      95.997  46.294  49.593  1.00  0.00           H
ATOM    894  HW2 SOL   334      95.178  47.516  49.953  1.00  0.00           H
ATOM    895  OW  SOL   335      48.350  34.655  99.544  1.00  0.00           O
ATOM    896  HW1 SOL   335      47.574  34.999  99.101  1.00  0.00           H
ATOM    897  HW2 SOL   335      48.063  33.823  99.919  1.00  0.00           H
ATOM    898  OW  SOL   336      38.349   2.363 115.111  1.00  0.00           O
ATOM    899  HW1 SOL   336      39.295   2.508 115.079  1.00  0.00           H
ATOM    900  HW2 SOL   336      38.005   3.124 115.579  1.00  0.00           H
ATOM    901  OW  SOL   337      82.008  88.726  27.455  1.00  0.00           O
ATOM    902  HW1 SOL   337      82.714  88.209  27.843  1.00  0.00           H
ATOM    903  HW2 SOL   337      82.115  88.606  26.511  1.00  0.00           H
ATOM    904  OW  SOL   338      11.752  15.236 151.643  1.00  0.00           O
ATOM    905  HW1 SOL   338      12.590  14.957 152.011  1.00  0.00           H
ATOM    906  HW2 SOL   338      11.723  14.832 150.776  1.00  0.00           H
ATOM    907  OW  SOL   339      46.950  52.066  28.241  1.00  0.00           O
ATOM    908  HW1 SOL   339      46.283  52.620  28.645  1.00  0.00           H
ATOM    909  HW2 SOL   339      46.603  51.866  27.371  1.00  0.00           H
ATOM    910  OW  SOL   340      71.409  29.713 132.681  1.00  0.00           O
ATOM    911  HW1 SOL   340      71.045  29.411 133.513  1.00  0.00           H
ATOM    912  HW2 SOL   340      72.160  30.252 132.929  1.00  0.00           H
ATOM    913  OW  SOL   341      48.490  64.828   6.926  1.00  0.00           O
ATOM    914  HW1 SOL   341      47.693  65.138   6.496  1.00  0.00           H
ATOM    915  HW2 SOL   341      48.273  63.945   7.227  1.00  0.00           H
ATOM    916  OW  SOL   342      98.640   2.522  40.716  1.00  0.00           O
ATOM    917  HW1 SOL   342      99.117   3.339  40.565  1.00  0.00           H
ATOM    918  HW2 SOL   342      97.780   2.802  41.032  1.00  0.00           H
ATOM    919  OW  SOL   343      55.134  62.245 130.777  1.00  0.00           O
ATOM    920  HW1 SOL   343      54.877  62.020 131.671  1.00  0.00           H
ATOM    921  HW2 SOL   343      56.036  61.933 130.701  1.00  0.00           H
ATOM    922  OW  SOL   344      67.816   7.393 143.691  1.00  0.00           O
ATOM    923  HW1 SOL   344      68.211   8.260 143.781  1.00  0.00           H
ATOM    924  HW2 SOL   344      67.357   7.424 142.852  1.00  0.00           H
ATOM    925  OW  SOL   345     102.812  21.487  23.347  1.00  0.00           O
ATOM    926  HW1 SOL   345     102.703  22.377  23.012  1.00  0.00           H
ATOM    927  HW2 SOL   345     103.676  21.218  23.036  1.00  0.00           H
ATOM    928  OW  SOL   346       9.796   6.736 109.310  1.00  0.00           O
ATOM    929  HW1 SOL   346      10.445   6.474 108.658  1.00  0.00           H
ATOM    930  HW2 SOL   346       9.374   5.917 109.572  1.00  0.00           H
ATOM    931  OW  SOL   347      23.675  65.141 147.281  1.00  0.00           O
ATOM    932  HW1 SOL   347      24.188  65.482 146.548  1.00  0.00           H
ATOM    933  HW2 SOL   347      23.691  65.841 147.933  1.00  0.00           H
ATOM    934  OW  SOL   348      38.311  10.892  44.815  1.00  0.00           O
ATOM    935  HW1 SOL   348      38.654  11.771  44.652  1.00  0.00           H
ATOM    936  HW2 SOL   348      37.395  10.937  44.542  1.00  0.00           H
ATOM    937  OW  SOL   349       9.979  61.412  54.980  1.00  0.00           O
ATOM    938  HW1 SOL   349       9.261  61.856  55.432  1.00  0.00           H
ATOM    939  HW2 SOL   349      10.769  61.854  55.292  1.00  0.00           H
ATOM    940  OW  SOL   350      26.072  12.949 148.394  1.00  0.00           O
ATOM    941  HW1 SOL   350      26.214  12.690 149.304  1.00  0.00           H
ATOM    942  HW2 SOL   350      26.464  12.243 147.879  1.00  0.00           H
ATOM    943  OW  SOL   351      23.620   9.896 111.193  1.00  0.00           O
ATOM    944  HW1 SOL   351      22.787  10.358 111.285  1.00  0.00           H
ATOM    945  HW2 SOL   351      23.921   9.764 112.092  1.00  0.00           H
ATOM    946  OW  SOL   352      31.354  97.998  54.552  1.00  0.00           O
ATOM    947  HW1 SOL   352      31.209  98.928  54.730  1.00  0.00           H
ATOM    948  HW2 SOL   352      30.718  97.783  53.870  1.00  0.00           H
ATOM    949  OW  SOL   353      17.563  42.464 154.928  1.00  0.00           O
ATOM    950  HW1 SOL   353      18.440  42.162 155.165  1.00  0.00           H
ATOM    951  HW2 SOL   353      17.483  42.260 153.996  1.00  0.00           H
ATOM    952  OW  SOL   354       8.390  72.637  11.282  1.00  0.00           O
ATOM    953  HW1 SOL   354       7.558  72.705  10.813  1.00  0.00           H
ATOM    954  HW2 SOL   354       9.055  72.649  10.594  1.00  0.00           H
ATOM    955  OW  SOL   355      12.459  64.145 122.353  1.00  0.00           O
ATOM    956  HW1 SOL   355      11.681  63.603 122.222  1.00  0.00           H
ATOM    957  HW2 SOL   355      12.435  64.778 121.635  1.00  0.00           H
ATOM    958  OW  SOL   356      53.983  29.463  58.703  1.00  0.00           O
ATOM    959  HW1 SOL   356      54.307  29.961  57.953  1.00  0.00           H
ATOM    960  HW2 SOL   356      54.145  30.031  59.457  1.00  0.00           H
ATOM    961  OW  SOL   357      51.616  48.113 116.104  1.00  0.00           O
ATOM    962  HW1 SOL   357      52.200  47.355 116.122  1.00  0.00           H
ATOM    963  HW2 SOL   357      52.017  48.739 116.708  1.00  0.00           H
ATOM    964  OW  SOL   358      26.361  13.548   0.961  1.00  0.00           O
ATOM    965  HW1 SOL   358      26.492  12.856   0.311  1.00  0.00           H
ATOM    966  HW2 SOL   358      26.228  13.080   1.785  1.00  0.00           H
ATOM    967  OW  SOL   359      15.099   4.934 131.333  1.00  0.00           O
ATOM    968  HW1 SOL   359      15.882   4.625 130.877  1.00  0.00           H
ATOM    969  HW2 SOL   359      14.888   5.767 130.911  1.00  0.00           H
ATOM    970  OW  SOL   360      74.395  28.689  21.424  1.00  0.00           O
ATOM    971  HW1 SOL   360      73.924  28.795  22.250  1.00  0.00           H
ATOM    972  HW2 SOL   360      74.574  27.751  21.368  1.00  0.00           H
ATOM    973  OW  SOL   361      13.300  35.248 131.093  1.00  0.00           O
ATOM    974  HW1 SOL   361      14.130  34.796 131.244  1.00  0.00           H
ATOM    975  HW2 SOL   361      12.645  34.550 131.090  1.00  0.00           H
ATOM    976  OW  SOL   362     105.248  32.447 114.857  1.00  0.00           O
ATOM    977  HW1 SOL   362     104.563  31.784 114.943  1.00  0.00           H
ATOM    978  HW2 SOL   362     104.792  33.224 114.533  1.00  0.00           H
ATOM    979  OW  SOL   363      54.477  58.267 101.431  1.00  0.00           O
ATOM    980  HW1 SOL   363      54.808  59.161 101.351  1.00  0.00           H
ATOM    981  HW2 SOL   363      53.704  58.245 100.865  1.00  0.00           H
ATOM    982  OW  SOL   364      94.343   8.911  43.548  1.00  0.00           O
ATOM    983  HW1 SOL   364      93.855   9.703  43.320  1.00  0.00           H
ATOM    984  HW2 SOL   364      94.485   8.468  42.711  1.00  0.00           H
ATOM    985  OW  SOL   365      34.701  64.757  37.885  1.00  0.00           O
ATOM    986  HW1 SOL   365      34.955  63.854  37.696  1.00  0.00           H
ATOM    987  HW2 SOL   365      34.300  65.068  37.073  1.00  0.00           H
ATOM    988  OW  SOL   366      20.960  33.748  38.346  1.00  0.00           O
ATOM    989  HW1 SOL   366      21.796  34.139  38.096  1.00  0.00           H
ATOM    990  HW2 SOL   366      20.321  34.450  38.227  1.00  0.00           H
ATOM    991  OW  SOL   367      48.013  66.453  53.951  1.00  0.00           O
ATOM    992  HW1 SOL   367      47.569  65.631  53.746  1.00  0.00           H
ATOM    993  HW2 SOL   367      47.425  67.133  53.620  1.00  0.00           H
ATOM    994  OW  SOL   368      29.227  45.599 126.795  1.00  0.00           O
ATOM    995  HW1 SOL   368      29.680  45.002 127.391  1.00  0.00           H
ATOM    996  HW2 SOL   368      28.651  46.112 127.361  1.00  0.00           H
ATOM    997  OW  SOL   369      82.671  13.053 133.420  1.00  0.00           O
ATOM    998  HW1 SOL   369      83.463  13.415 133.818  1.00  0.00           H
ATOM    999  HW2 SOL   369      82.953  12.752 132.556  1.00  0.00           H
ATOM   1000  OW  SOL   370       5.330 103.460  17.971  1.00  0.00           O
ATOM   1001  HW1 SOL   370       5.421 102.533  18.192  1.00  0.00           H
ATOM   1002  HW2 SOL   370       5.356 103.482  17.015  1.00  0.00           H
ATOM   1003  OW  SOL   371      44.399   8.883  51.050  1.00  0.00           O
ATOM   1004  HW1 SOL   371      45.324   8.829  51.290  1.00  0.00           H
ATOM   1005  HW2 SOL   371      43.950   8.342  51.699  1.00  0.00           H
ATOM   1006  OW  SOL   372      22.832  18.212 147.884  1.00  0.00           O
ATOM   1007  HW1 SOL   372      23.066  17.554 147.230  1.00  0.00           H
ATOM   1008  HW2 SOL   372      23.622  18.745 147.982  1.00  0.00           H
ATOM   1009  OW  SOL   373      36.232  15.233 134.677  1.00  0.00           O
ATOM   1010  HW1 SOL   373      36.935  15.793 134.350  1.00  0.00           H
ATOM   1011  HW2 SOL   373      35.529  15.841 134.909  1.00  0.00           H
ATOM   1012  OW  SOL   374      77.088  28.545   9.288  1.00  0.00           O
ATOM   1013  HW1 SOL   374      77.078  28.901   8.400  1.00  0.00           H
ATOM   1014  HW2 SOL   374      76.168  28.372   9.488  1.00  0.00           H
ATOM   1015  OW  SOL   375      17.841  26.226  54.071  1.00  0.00           O
ATOM   1016  HW1 SOL   375      18.031  25.522  54.691  1.00  0.00           H
ATOM   1017  HW2 SOL   375      16.887  26.307  54.083  1.00  0.00           H
ATOM   1018  OW  SOL   376      36.918  20.683  59.773  1.00  0.00           O
ATOM   1019  HW1 SOL   376      37.487  20.665  60.543  1.00  0.00           H
ATOM   1020  HW2 SOL   376      36.510  21.549  59.797  1.00  0.00           H
ATOM   1021  OW  SOL   377      34.245   8.992   8.164  1.00  0.00           O
ATOM   1022  HW1 SOL   377      34.890   9.174   7.480  1.00  0.00           H
ATOM   1023  HW2 SOL   377      33.839   9.841   8.343  1.00  0.00           H
ATOM   1024  OW  SOL   378      25.765  11.566   9.282  1.00  0.00           O
ATOM   1025  HW1 SOL   378      25.266  11.100   9.953  1.00  0.00           H
ATOM   1026  HW2 SOL   378      25.121  11.772   8.604  1.00  0.00           H
ATOM   1027  OW  SOL   379      98.539  47.896  91.531  1.00  0.00           O
ATOM   1028  HW1 SOL   379      99.317  47.468  91.173  1.00  0.00           H
ATOM   1029  HW2 SOL   379      98.668  48.826  91.341  1.00  0.00           H
ATOM   1030  OW  SOL   380       4.392  87.591 106.731  1.00  0.00           O
ATOM   1031  HW1 SOL   380       4.981  87.665 105.980  1.00  0.00           H
ATOM   1032  HW2 SOL   380       3.514  87.661 106.355  1.00  0.00           H
ATOM   1033  OW  SOL   381       3.889  76.955 119.752  1.00  0.00           O
ATOM   1034  HW1 SOL   381       4.836  76.836 119.673  1.00  0.00           H
ATOM   1035  HW2 SOL   381       3.675  76.600 120.615  1.00  0.00           H
ATOM   1036  OW  SOL   382      63.282   6.376  90.237  1.00  0.00           O
ATOM   1037  HW1 SOL   382      64.164   6.442  90.603  1.00  0.00           H
ATOM   1038  HW2 SOL   382      63.387   6.610  89.315  1.00  0.00           H
ATOM   1039  OW  SOL   383      47.737  83.787  44.918  1.00  0.00           O
ATOM   1040  HW1 SOL   383      48.490  84.377  44.959  1.00  0.00           H
ATOM   1041  HW2 SOL   383      47.017  84.289  45.300  1.00  0.00           H
ATOM   1042  OW  SOL   384      90.129  55.475 141.038  1.00  0.00           O
ATOM   1043  HW1 SOL   384      90.594  54.653 140.884  1.00  0.00           H
ATOM   1044  HW2 SOL   384      89.641  55.326 141.849  1.00  0.00           H
ATOM   1045  OW  SOL   385      29.823  11.364  32.531  1.00  0.00           O
ATOM   1046  HW1 SOL   385      30.144  12.001  33.169  1.00  0.00           H
ATOM   1047  HW2 SOL   385      29.516  11.894  31.795  1.00  0.00           H
ATOM   1048  OW  SOL   386       6.677  95.212  35.193  1.00  0.00           O
ATOM   1049  HW1 SOL   386       6.889  95.178  34.260  1.00  0.00           H
ATOM   1050  HW2 SOL   386       6.267  96.068  35.314  1.00  0.00           H
ATOM   1051  OW  SOL   387     102.264  16.515  18.889  1.00  0.00           O
ATOM   1052  HW1 SOL   387     101.858  17.137  18.284  1.00  0.00           H
ATOM   1053  HW2 SOL   387     102.033  15.655  18.539  1.00  0.00           H
ATOM   1054  OW  SOL   388      70.719  14.273  97.280  1.00  0.00           O
ATOM   1055  HW1 SOL   388      71.666  14.309  97.415  1.00  0.00           H
ATOM   1056  HW2 SOL   388      70.386  15.067  97.699  1.00  0.00           H
ATOM   1057  OW  SOL   389      34.945  47.300 113.793  1.00  0.00           O
ATOM   1058  HW1 SOL   389      35.167  48.213 113.614  1.00  0.00           H
ATOM   1059  HW2 SOL   389      35.389  46.805 113.104  1.00  0.00           H
ATOM   1060  OW  SOL   390      94.208  79.251 127.427  1.00  0.00           O
ATOM   1061  HW1 SOL   390      93.433  79.542 127.907  1.00  0.00           H
ATOM   1062  HW2 SOL   390      94.169  78.296 127.464  1.00  0.00           H
ATOM   1063  OW  SOL   391      15.782  27.141 110.070  1.00  0.00           O
ATOM   1064  HW1 SOL   391      16.376  26.625 109.524  1.00  0.00           H
ATOM   1065  HW2 SOL   391      15.989  28.051 109.855  1.00  0.00           H
ATOM   1066  OW  SOL   392      13.287  35.742  98.728  1.00  0.00           O
ATOM   1067  HW1 SOL   392      13.659  35.716  97.847  1.00  0.00           H
ATOM   1068  HW2 SOL   392      12.340  35.768  98.589  1.00  0.00           H
ATOM   1069  OW  SOL   393      73.479  79.853  47.532  1.00  0.00           O
ATOM   1070  HW1 SOL   393      74.243  80.374  47.780  1.00  0.00           H
ATOM   1071  HW2 SOL   393      73.780  78.946  47.584  1.00  0.00           H
ATOM   1072  OW  SOL   394      43.300   8.091 153.054  1.00  0.00           O
ATOM   1073  HW1 SOL   394      43.895   8.836 152.971  1.00  0.00           H
ATOM   1074  HW2 SOL   394      42.425   8.477 153.018  1.00  0.00           H
ATOM   1075  OW  SOL   395      80.902 107.871 143.031  1.00  0.00           O
ATOM   1076  HW1 SOL   395      80.384 107.511 143.751  1.00  0.00           H
ATOM   1077  HW2 SOL   395      81.518 107.174 142.806  1.00  0.00           H
ATOM   1078  OW  SOL   396      95.016  56.707 139.820  1.00  0.00           O
ATOM   1079  HW1 SOL   396      95.277  57.271 140.548  1.00  0.00           H
ATOM   1080  HW2 SOL   396      95.741  56.089 139.724  1.00  0.00           H
ATOM   1081  OW  SOL   397      12.358  85.057   2.090  1.00  0.00           O
ATOM   1082  HW1 SOL   397      13.012  85.610   1.663  1.00  0.00           H
ATOM   1083  HW2 SOL   397      12.798  84.215   2.210  1.00  0.00           H
ATOM   1084  OW  SOL   398      18.153 105.574  17.912  1.00  0.00           O
ATOM   1085  HW1 SOL   398      17.508 104.892  17.724  1.00  0.00           H
ATOM   1086  HW2 SOL   398      17.672 106.225  18.423  1.00  0.00           H
ATOM   1087  OW  SOL   399     107.771 102.077 131.767  1.00  0.00           O
ATOM   1088  HW1 SOL   399     108.441 101.532 132.180  1.00  0.00           H
ATOM   1089  HW2 SOL   399     107.028 101.487 131.639  1.00  0.00           H
ATOM   1090  OW  SOL   400     106.879  77.833  43.876  1.00  0.00           O
ATOM   1091  HW1 SOL   400     106.050  77.800  43.400  1.00  0.00           H
ATOM   1092  HW2 SOL   400     107.501  78.203  43.250  1.00  0.00           H
ATOM   1093  OW  SOL   401       0.833  55.537 143.736  1.00  0.00           O
ATOM   1094  HW1 SOL   401      -0.093  55.535 143.980  1.00  0.00           H
ATOM   1095  HW2 SOL   401       1.077  54.612 143.715  1.00  0.00           H
ATOM   1096  OW  SOL   402      21.873  65.854 124.098  1.00  0.00           O
ATOM   1097  HW1 SOL   402      21.084  65.861 123.556  1.00  0.00           H
ATOM   1098  HW2 SOL   402      22.596  65.877 123.471  1.00  0.00           H
ATOM   1099  OW  SOL   403      97.757  10.894  21.265  1.00  0.00           O
ATOM   1100  HW1 SOL   403      96.996  11.452  21.107  1.00  0.00           H
ATOM   1101  HW2 SOL   403      97.417  10.002  21.205  1.00  0.00           H
ATOM   1102  OW  SOL   404      53.101  35.414 127.708  1.00  0.00           O
ATOM   1103  HW1 SOL   404      52.307  35.019 128.067  1.00  0.00           H
ATOM   1104  HW2 SOL   404      53.050  35.243 126.768  1.00  0.00           H
ATOM   1105  OW  SOL   405      95.777  84.105   3.032  1.00  0.00           O
ATOM   1106  HW1 SOL   405      95.931  84.979   3.391  1.00  0.00           H
ATOM   1107  HW2 SOL   405      94.878  84.135   2.705  1.00  0.00           H
ATOM   1108  OW  SOL   406     105.509  18.709 113.141  1.00  0.00           O
ATOM   1109  HW1 SOL   406     105.433  19.435 113.761  1.00  0.00           H
ATOM   1110  HW2 SOL   406     105.900  19.101 112.360  1.00  0.00           H
ATOM   1111  OW  SOL   407      40.475  19.170 130.260  1.00  0.00           O
ATOM   1112  HW1 SOL   407      40.455  18.383 130.805  1.00  0.00           H
ATOM   1113  HW2 SOL   407      41.318  19.577 130.458  1.00  0.00           H
ATOM   1114  OW  SOL   408      95.668  81.007 131.317  1.00  0.00           O
ATOM   1115  HW1 SOL   408      94.799  80.821 130.963  1.00  0.00           H
ATOM   1116  HW2 SOL   408      95.552  80.976 132.267  1.00  0.00           H
ATOM   1117  OW  SOL   409      80.949  97.645  34.971  1.00  0.00           O
ATOM   1118  HW1 SOL   409      80.731  97.329  35.847  1.00  0.00           H
ATOM   1119  HW2 SOL   409      80.349  97.177  34.390  1.00  0.00           H
ATOM   1120  OW  SOL   410      72.783  13.525   4.776  1.00  0.00           O
ATOM   1121  HW1 SOL   410      73.249  14.215   5.248  1.00  0.00           H
ATOM   1122  HW2 SOL   410      72.673  12.826   5.421  1.00  0.00           H
ATOM   1123  OW  SOL   411      13.036  27.888 105.367  1.00  0.00           O
ATOM   1124  HW1 SOL   411      12.877  28.741 105.773  1.00  0.00           H
ATOM   1125  HW2 SOL   411      13.381  28.096 104.499  1.00  0.00           H
ATOM   1126  OW  SOL   412      90.453  31.159 154.348  1.00  0.00           O
ATOM   1127  HW1 SOL   412      91.322  30.768 154.443  1.00  0.00           H
ATOM   1128  HW2 SOL   412      90.066  30.705 153.599  1.00  0.00           H
ATOM   1129  OW  SOL   413      35.680  99.598  31.687  1.00  0.00           O
ATOM   1130  HW1 SOL   413      36.241  99.039  31.150  1.00  0.00           H
ATOM   1131  HW2 SOL   413      35.360 100.268  31.083  1.00  0.00           H
ATOM   1132  OW  SOL   414      55.982  91.363 129.175  1.00  0.00           O
ATOM   1133  HW1 SOL   414      56.402  91.686 129.972  1.00  0.00           H
ATOM   1134  HW2 SOL   414      55.427  90.642 129.472  1.00  0.00           H
ATOM   1135  OW  SOL   415      64.311  70.921  33.074  1.00  0.00           O
ATOM   1136  HW1 SOL   415      64.451  70.135  32.547  1.00  0.00           H
ATOM   1137  HW2 SOL   415      63.442  70.803  33.457  1.00  0.00           H
ATOM   1138  OW  SOL   416      24.226  52.631 102.046  1.00  0.00           O
ATOM   1139  HW1 SOL   416      24.066  52.561 101.105  1.00  0.00           H
ATOM   1140  HW2 SOL   416      24.173  51.730 102.366  1.00  0.00           H
ATOM   1141  OW  SOL   417      34.921  67.886 132.740  1.00  0.00           O
ATOM   1142  HW1 SOL   417      34.775  68.572 132.088  1.00  0.00           H
ATOM   1143  HW2 SOL   417      34.599  68.262 133.559  1.00  0.00           H
ATOM   1144  OW  SOL   418      51.642  69.734 134.081  1.00  0.00           O
ATOM   1145  HW1 SOL   418      51.235  70.597 134.148  1.00  0.00           H
ATOM   1146  HW2 SOL   418      52.575  69.897 134.220  1.00  0.00           H
ATOM   1147  OW  SOL   419      65.389  46.511  17.056  1.00  0.00           O
ATOM   1148  HW1 SOL   419      64.462  46.508  17.296  1.00  0.00           H
ATOM   1149  HW2 SOL   419      65.624  45.585  16.997  1.00  0.00           H
ATOM   1150  OW  SOL   420      16.632 102.572  29.933  1.00  0.00           O
ATOM   1151  HW1 SOL   420      17.378 101.975  29.985  1.00  0.00           H
ATOM   1152  HW2 SOL   420      16.335 102.507  29.025  1.00  0.00           H
ATOM   1153  OW  SOL   421      26.783  23.056 101.647  1.00  0.00           O
ATOM   1154  HW1 SOL   421      27.174  22.190 101.761  1.00  0.00           H
ATOM   1155  HW2 SOL   421      25.906  22.881 101.307  1.00  0.00           H
ATOM   1156  OW  SOL   422      89.294  53.681 131.492  1.00  0.00           O
ATOM   1157  HW1 SOL   422      89.003  54.199 130.741  1.00  0.00           H
ATOM   1158  HW2 SOL   422      88.854  54.079 132.243  1.00  0.00           H
ATOM   1159  OW  SOL   423      72.444  78.391 137.061  1.00  0.00           O
ATOM   1160  HW1 SOL   423      72.079  77.995 137.852  1.00  0.00           H
ATOM   1161  HW2 SOL   423      73.292  77.961 136.947  1.00  0.00           H
ATOM   1162  OW  SOL   424      29.814   2.312  50.224  1.00  0.00           O
ATOM   1163  HW1 SOL   424      30.067   3.097  50.709  1.00  0.00           H
ATOM   1164  HW2 SOL   424      28.910   2.146  50.492  1.00  0.00           H
ATOM   1165  OW  SOL   425      80.273  55.999   7.722  1.00  0.00           O
ATOM   1166  HW1 SOL   425      79.940  55.128   7.504  1.00  0.00           H
ATOM   1167  HW2 SOL   425      79.491  56.549   7.775  1.00  0.00           H
ATOM   1168  OW  SOL   426      44.611  88.411  14.242  1.00  0.00           O
ATOM   1169  HW1 SOL   426      43.809  88.120  13.807  1.00  0.00           H
ATOM   1170  HW2 SOL   426      44.584  89.366  14.183  1.00  0.00           H
ATOM   1171  OW  SOL   427      17.366  46.549  57.276  1.00  0.00           O
ATOM   1172  HW1 SOL   427      18.052  46.442  57.935  1.00  0.00           H
ATOM   1173  HW2 SOL   427      16.614  46.079  57.635  1.00  0.00           H
ATOM   1174  OW  SOL   428      32.067  99.815  62.577  1.00  0.00           O
ATOM   1175  HW1 SOL   428      31.706 100.410  61.920  1.00  0.00           H
ATOM   1176  HW2 SOL   428      32.906  99.535  62.212  1.00  0.00           H
ATOM   1177  OW  SOL   429      74.640  92.262  30.558  1.00  0.00           O
ATOM   1178  HW1 SOL   429      73.823  91.783  30.416  1.00  0.00           H
ATOM   1179  HW2 SOL   429      74.370  93.073  30.990  1.00  0.00           H
ATOM   1180  OW  SOL   430       8.899  32.159  45.287  1.00  0.00           O
ATOM   1181  HW1 SOL   430       8.146  31.834  45.780  1.00  0.00           H
ATOM   1182  HW2 SOL   430       8.646  33.042  45.017  1.00  0.00           H
ATOM   1183  OW  SOL   431      15.078  17.117 147.147  1.00  0.00           O
ATOM   1184  HW1 SOL   431      15.928  17.029 146.715  1.00  0.00           H
ATOM   1185  HW2 SOL   431      14.593  16.335 146.882  1.00  0.00           H
ATOM   1186  OW  SOL   432       0.857  96.664  56.302  1.00  0.00           O
ATOM   1187  HW1 SOL   432       0.509  97.556  56.309  1.00  0.00           H
ATOM   1188  HW2 SOL   432       1.802  96.776  56.194  1.00  0.00           H
ATOM   1189  OW  SOL   433      15.970 102.275 123.416  1.00  0.00           O
ATOM   1190  HW1 SOL   433      15.979 102.650 122.535  1.00  0.00           H
ATOM   1191  HW2 SOL   433      15.041 102.204 123.637  1.00  0.00           H
ATOM   1192  OW  SOL   434      88.410  90.025  61.060  1.00  0.00           O
ATOM   1193  HW1 SOL   434      89.023  89.479  61.552  1.00  0.00           H
ATOM   1194  HW2 SOL   434      88.019  89.431  60.420  1.00  0.00           H
ATOM   1195  OW  SOL   435      77.654  66.739 147.760  1.00  0.00           O
ATOM   1196  HW1 SOL   435      78.075  66.077 148.309  1.00  0.00           H
ATOM   1197  HW2 SOL   435      77.412  67.437 148.369  1.00  0.00           H
ATOM   1198  OW  SOL   436      54.554 100.189  18.021  1.00  0.00           O
ATOM   1199  HW1 SOL   436      54.986  99.630  18.667  1.00  0.00           H
ATOM   1200  HW2 SOL   436      53.667  99.836  17.953  1.00  0.00           H
ATOM   1201  OW  SOL   437       4.420  12.546  18.128  1.00  0.00           O
ATOM   1202  HW1 SOL   437       3.814  12.896  17.475  1.00  0.00           H
ATOM   1203  HW2 SOL   437       3.855  12.162  18.798  1.00  0.00           H
ATOM   1204  OW  SOL   438      54.029  60.358   2.732  1.00  0.00           O
ATOM   1205  HW1 SOL   438      53.843  59.817   1.964  1.00  0.00           H
ATOM   1206  HW2 SOL   438      54.493  59.772   3.331  1.00  0.00           H
ATOM   1207  OW  SOL   439      68.898   1.195 123.568  1.00  0.00           O
ATOM   1208  HW1 SOL   439      69.115   1.298 124.494  1.00  0.00           H
ATOM   1209  HW2 SOL   439      68.028   0.794 123.569  1.00  0.00           H
ATOM   1210  OW  SOL   440     106.247  25.304 111.795  1.00  0.00           O
ATOM   1211  HW1 SOL   440     105.526  25.903 111.989  1.00  0.00           H
ATOM   1212  HW2 SOL   440     106.867  25.437 112.513  1.00  0.00           H
ATOM   1213  OW  SOL   441      32.092  11.619  45.010  1.00  0.00           O
ATOM   1214  HW1 SOL   441      31.204  11.658  45.365  1.00  0.00           H
ATOM   1215  HW2 SOL   441      32.161  12.393  44.451  1.00  0.00           H
ATOM   1216  OW  SOL   442      17.459  24.326  22.824  1.00  0.00           O
ATOM   1217  HW1 SOL   442      18.344  24.009  23.003  1.00  0.00           H
ATOM   1218  HW2 SOL   442      16.891  23.767  23.354  1.00  0.00           H
ATOM   1219  OW  SOL   443      69.074  50.457 132.952  1.00  0.00           O
ATOM   1220  HW1 SOL   443      69.560  51.257 132.752  1.00  0.00           H
ATOM   1221  HW2 SOL   443      68.704  50.185 132.112  1.00  0.00           H
ATOM   1222  OW  SOL   444      64.504   2.006  96.718  1.00  0.00           O
ATOM   1223  HW1 SOL   444      63.763   1.608  97.175  1.00  0.00           H
ATOM   1224  HW2 SOL   444      64.286   1.923  95.790  1.00  0.00           H
ATOM   1225  OW  SOL   445      85.345  38.123  43.858  1.00  0.00           O
ATOM   1226  HW1 SOL   445      85.363  38.866  43.255  1.00  0.00           H
ATOM   1227  HW2 SOL   445      85.869  37.450  43.424  1.00  0.00           H
ATOM   1228  OW  SOL   446      62.908  90.678  52.003  1.00  0.00           O
ATOM   1229  HW1 SOL   446      63.458  90.702  52.786  1.00  0.00           H
ATOM   1230  HW2 SOL   446      62.047  90.407  52.323  1.00  0.00           H
ATOM   1231  OW  SOL   447      82.059  14.490 113.820  1.00  0.00           O
ATOM   1232  HW1 SOL   447      82.214  14.181 114.712  1.00  0.00           H
ATOM   1233  HW2 SOL   447      82.851  14.248 113.340  1.00  0.00           H
ATOM   1234  OW  SOL   448      45.322 105.372  56.023  1.00  0.00           O
ATOM   1235  HW1 SOL   448      45.637 105.512  55.130  1.00  0.00           H
ATOM   1236  HW2 SOL   448      46.098 105.090  56.508  1.00  0.00           H
ATOM   1237  OW  SOL   449       5.948  46.324 101.178  1.00  0.00           O
ATOM   1238  HW1 SOL   449       5.333  47.055 101.122  1.00  0.00           H
ATOM   1239  HW2 SOL   449       5.433  45.557 100.928  1.00  0.00           H
ATOM   1240  OW  SOL   450      98.796  27.110  20.633  1.00  0.00           O
ATOM   1241  HW1 SOL   450      99.619  26.922  21.084  1.00  0.00           H
ATOM   1242  HW2 SOL   450      98.900  26.714  19.768  1.00  0.00           H
ATOM   1243  OW  SOL   451       7.513  22.115  49.592  1.00  0.00           O
ATOM   1244  HW1 SOL   451       8.230  21.482  49.560  1.00  0.00           H
ATOM   1245  HW2 SOL   451       7.830  22.863  49.085  1.00  0.00           H
ATOM   1246  OW  SOL   452      74.193  79.261 107.381  1.00  0.00           O
ATOM   1247  HW1 SOL   452      74.828  79.033 106.701  1.00  0.00           H
ATOM   1248  HW2 SOL   452      73.822  78.422 107.653  1.00  0.00           H
ATOM   1249  OW  SOL   453      54.341  87.225   4.853  1.00  0.00           O
ATOM   1250  HW1 SOL   453      54.850  87.023   4.068  1.00  0.00           H
ATOM   1251  HW2 SOL   453      54.939  87.049   5.579  1.00  0.00           H
ATOM   1252  OW  SOL   454      88.819  53.911 103.106  1.00  0.00           O
ATOM   1253  HW1 SOL   454      89.285  54.291 103.851  1.00  0.00           H
ATOM   1254  HW2 SOL   454      88.791  52.973 103.294  1.00  0.00           H
ATOM   1255  OW  SOL   455      40.818  72.743 115.009  1.00  0.00           O
ATOM   1256  HW1 SOL   455      41.241  73.103 115.789  1.00  0.00           H
ATOM   1257  HW2 SOL   455      41.458  72.870 114.309  1.00  0.00           H
ATOM   1258  OW  SOL   456       5.665   6.404 117.674  1.00  0.00           O
ATOM   1259  HW1 SOL   456       5.235   6.661 118.489  1.00  0.00           H
ATOM   1260  HW2 SOL   456       6.238   5.678 117.923  1.00  0.00           H
ATOM   1261  OW  SOL   457      38.641  93.839  27.854  1.00  0.00           O
ATOM   1262  HW1 SOL   457      38.521  92.948  27.526  1.00  0.00           H
ATOM   1263  HW2 SOL   457      39.043  93.725  28.715  1.00  0.00           H
ATOM   1264  OW  SOL   458      53.065  69.285 137.995  1.00  0.00           O
ATOM   1265  HW1 SOL   458      53.489  69.724 138.733  1.00  0.00           H
ATOM   1266  HW2 SOL   458      53.126  69.914 137.276  1.00  0.00           H
ATOM   1267  OW  SOL   459      35.303  85.387 138.178  1.00  0.00           O
ATOM   1268  HW1 SOL   459      35.653  86.077 138.742  1.00  0.00           H
ATOM   1269  HW2 SOL   459      36.069  84.874 137.922  1.00  0.00           H
ATOM   1270  OW  SOL   460      45.316  89.100 117.384  1.00  0.00           O
ATOM   1271  HW1 SOL   460      44.928  89.568 118.124  1.00  0.00           H
ATOM   1272  HW2 SOL   460      44.576  88.903 116.810  1.00  0.00           H
ATOM   1273  OW  SOL   461      20.307  11.132 124.750  1.00  0.00           O
ATOM   1274  HW1 SOL   461      20.691  11.692 125.425  1.00  0.00           H
ATOM   1275  HW2 SOL   461      19.517  11.596 124.474  1.00  0.00           H
ATOM   1276  OW  SOL   462      74.527  12.964  49.615  1.00  0.00           O
ATOM   1277  HW1 SOL   462      74.077  12.179  49.927  1.00  0.00           H
ATOM   1278  HW2 SOL   462      75.397  12.657  49.362  1.00  0.00           H
ATOM   1279  OW  SOL   463      61.683  67.485 100.255  1.00  0.00           O
ATOM   1280  HW1 SOL   463      61.536  66.559 100.447  1.00  0.00           H
ATOM   1281  HW2 SOL   463      62.598  67.636 100.490  1.00  0.00           H
ATOM   1282  OW  SOL   464      55.939  54.143 105.772  1.00  0.00           O
ATOM   1283  HW1 SOL   464      55.903  55.069 106.012  1.00  0.00           H
ATOM   1284  HW2 SOL   464      56.471  53.738 106.457  1.00  0.00           H
ATOM   1285  OW  SOL   465      39.225  12.116 148.288  1.00  0.00           O
ATOM   1286  HW1 SOL   465      39.848  12.795 148.547  1.00  0.00           H
ATOM   1287  HW2 SOL   465      38.763  11.894 149.097  1.00  0.00           H
ATOM   1288  OW  SOL   466       2.114   8.029   3.031  1.00  0.00           O
ATOM   1289  HW1 SOL   466       2.450   8.387   3.853  1.00  0.00           H
ATOM   1290  HW2 SOL   466       2.682   8.402   2.357  1.00  0.00           H
ATOM   1291  OW  SOL   467      43.738  64.944 128.148  1.00  0.00           O
ATOM   1292  HW1 SOL   467      43.706  64.067 128.531  1.00  0.00           H
ATOM   1293  HW2 SOL   467      42.979  64.978 127.565  1.00  0.00           H
ATOM   1294  OW  SOL   468      78.144  30.549 131.340  1.00  0.00           O
ATOM   1295  HW1 SOL   468      77.420  29.950 131.155  1.00  0.00           H
ATOM   1296  HW2 SOL   468      78.782  30.375 130.648  1.00  0.00           H
ATOM   1297  OW  SOL   469      76.007  19.772 151.864  1.00  0.00           O
ATOM   1298  HW1 SOL   469      76.683  19.952 152.517  1.00  0.00           H
ATOM   1299  HW2 SOL   469      76.246  20.318 151.115  1.00  0.00           H
ATOM   1300  OW  SOL   470      16.614  77.100 111.395  1.00  0.00           O
ATOM   1301  HW1 SOL   470      16.567  77.447 110.504  1.00  0.00           H
ATOM   1302  HW2 SOL   470      15.706  76.899 111.622  1.00  0.00           H
ATOM   1303  OW  SOL   471       6.179 100.927 132.587  1.00  0.00           O
ATOM   1304  HW1 SOL   471       6.334 100.603 133.475  1.00  0.00           H
ATOM   1305  HW2 SOL   471       6.391 100.185 132.020  1.00  0.00           H
ATOM   1306  OW  SOL   472     102.170  33.087   3.778  1.00  0.00           O
ATOM   1307  HW1 SOL   472     103.080  33.126   4.070  1.00  0.00           H
ATOM   1308  HW2 SOL   472     102.153  33.606   2.974  1.00  0.00           H
ATOM   1309  OW  SOL   473      30.481  78.702  45.539  1.00  0.00           O
ATOM   1310  HW1 SOL   473      30.030  78.065  46.092  1.00  0.00           H
ATOM   1311  HW2 SOL   473      30.020  78.662  44.700  1.00  0.00           H
ATOM   1312  OW  SOL   474      84.116  87.143 110.771  1.00  0.00           O
ATOM   1313  HW1 SOL   474      83.160  87.166 110.727  1.00  0.00           H
ATOM   1314  HW2 SOL   474      84.386  86.770 109.932  1.00  0.00           H
ATOM   1315  OW  SOL   475      91.996  19.299 150.072  1.00  0.00           O
ATOM   1316  HW1 SOL   475      91.828  18.376 150.262  1.00  0.00           H
ATOM   1317  HW2 SOL   475      92.307  19.305 149.167  1.00  0.00           H
ATOM   1318  OW  SOL   476      16.632  50.341 107.019  1.00  0.00           O
ATOM   1319  HW1 SOL   476      16.009  50.330 107.745  1.00  0.00           H
ATOM   1320  HW2 SOL   476      16.304  51.022 106.432  1.00  0.00           H
ATOM   1321  OW  SOL   477     101.098  88.050 105.856  1.00  0.00           O
ATOM   1322  HW1 SOL   477     100.899  87.259 105.356  1.00  0.00           H
ATOM   1323  HW2 SOL   477     101.336  88.699 105.194  1.00  0.00           H
ATOM   1324  OW  SOL   478      44.641  70.754   8.260  1.00  0.00           O
ATOM   1325  HW1 SOL   478      43.881  70.639   8.830  1.00  0.00           H
ATOM   1326  HW2 SOL   478      44.270  70.920   7.394  1.00  0.00           H
ATOM   1327  OW  SOL   479      72.567  42.928 103.637  1.00  0.00           O
ATOM   1328  HW1 SOL   479      72.944  43.174 104.482  1.00  0.00           H
ATOM   1329  HW2 SOL   479      73.203  43.235 102.991  1.00  0.00           H
ATOM   1330  OW  SOL   480      84.538 101.676 141.147  1.00  0.00           O
ATOM   1331  HW1 SOL   480      83.914 101.955 140.477  1.00  0.00           H
ATOM   1332  HW2 SOL   480      84.075 101.803 141.975  1.00  0.00           H
ATOM   1333  OW  SOL   481      79.981  86.216  25.304  1.00  0.00           O
ATOM   1334  HW1 SOL   481      79.509  85.450  25.629  1.00  0.00           H
ATOM   1335  HW2 SOL   481      79.311  86.895  25.223  1.00  0.00           H
ATOM   1336  OW  SOL   482      14.085  74.946  31.776  1.00  0.00           O
ATOM   1337  HW1 SOL   482      14.007  74.199  32.370  1.00  0.00           H
ATOM   1338  HW2 SOL   482      13.803  74.607  30.927  1.00  0.00           H
ATOM   1339  OW  SOL   483      53.847  69.714  45.892  1.00  0.00           O
ATOM   1340  HW1 SOL   483      53.878  68.807  45.587  1.00  0.00           H
ATOM   1341  HW2 SOL   483      54.644  70.112  45.543  1.00  0.00           H
ATOM   1342  OW  SOL   484      63.143  12.383 118.820  1.00  0.00           O
ATOM   1343  HW1 SOL   484      64.060  12.391 119.091  1.00  0.00           H
ATOM   1344  HW2 SOL   484      62.689  12.893 119.491  1.00  0.00           H
ATOM   1345  OW  SOL   485      66.457   4.929 141.443  1.00  0.00           O
ATOM   1346  HW1 SOL   485      66.212   4.748 142.350  1.00  0.00           H
ATOM   1347  HW2 SOL   485      65.636   4.863 140.955  1.00  0.00           H
ATOM   1348  OW  SOL   486      12.033  90.865  37.185  1.00  0.00           O
ATOM   1349  HW1 SOL   486      11.809  90.648  38.089  1.00  0.00           H
ATOM   1350  HW2 SOL   486      12.565  90.128  36.886  1.00  0.00           H
ATOM   1351  OW  SOL   487      24.493  65.018 122.821  1.00  0.00           O
ATOM   1352  HW1 SOL   487      23.883  64.295 122.966  1.00  0.00           H
ATOM   1353  HW2 SOL   487      25.329  64.591 122.629  1.00  0.00           H
ATOM   1354  OW  SOL   488      80.341 101.725 116.101  1.00  0.00           O
ATOM   1355  HW1 SOL   488      80.169 102.614 115.790  1.00  0.00           H
ATOM   1356  HW2 SOL   488      80.485 101.216 115.303  1.00  0.00           H
ATOM   1357  OW  SOL   489      50.861  86.097 124.816  1.00  0.00           O
ATOM   1358  HW1 SOL   489      51.631  86.334 124.299  1.00  0.00           H
ATOM   1359  HW2 SOL   489      51.014  85.187 125.072  1.00  0.00           H
ATOM   1360  OW  SOL   490      28.155  41.830 121.180  1.00  0.00           O
ATOM   1361  HW1 SOL   490      28.308  42.381 121.948  1.00  0.00           H
ATOM   1362  HW2 SOL   490      28.542  40.985 121.410  1.00  0.00           H
ATOM   1363  OW  SOL   491      16.900  45.726 135.289  1.00  0.00           O
ATOM   1364  HW1 SOL   491      17.806  45.464 135.454  1.00  0.00           H
ATOM   1365  HW2 SOL   491      16.961  46.370 134.583  1.00  0.00           H
ATOM   1366  OW  SOL   492       0.190   1.426  39.894  1.00  0.00           O
ATOM   1367  HW1 SOL   492      -0.737   1.447  39.658  1.00  0.00           H
ATOM   1368  HW2 SOL   492       0.600   0.896  39.210  1.00  0.00           H
ATOM   1369  OW  SOL   493       2.280   8.129 151.797  1.00  0.00           O
ATOM   1370  HW1 SOL   493       1.412   8.522 151.701  1.00  0.00           H
ATOM   1371  HW2 SOL   493       2.363   7.543 151.045  1.00  0.00           H
ATOM   1372  OW  SOL   494      22.750   0.077 150.266  1.00  0.00           O
ATOM   1373  HW1 SOL   494      21.898   0.513 150.238  1.00  0.00           H
ATOM   1374  HW2 SOL   494      23.372   0.777 150.460  1.00  0.00           H
ATOM   1375  OW  SOL   495      62.687  27.828 103.063  1.00  0.00           O
ATOM   1376  HW1 SOL   495      63.546  27.463 103.274  1.00  0.00           H
ATOM   1377  HW2 SOL   495      62.541  27.585 102.149  1.00  0.00           H
ATOM   1378  OW  SOL   496      60.923  37.230 109.448  1.00  0.00           O
ATOM   1379  HW1 SOL   496      60.807  37.428 108.519  1.00  0.00           H
ATOM   1380  HW2 SOL   496      61.306  38.026 109.818  1.00  0.00           H
ATOM   1381  OW  SOL   497      34.539   8.730   0.025  1.00  0.00           O
ATOM   1382  HW1 SOL   497      34.456   9.217  -0.795  1.00  0.00           H
ATOM   1383  HW2 SOL   497      34.480   9.398   0.708  1.00  0.00           H
ATOM   1384  OW  SOL   498      72.229  87.027 142.366  1.00  0.00           O
ATOM   1385  HW1 SOL   498      71.741  86.625 143.085  1.00  0.00           H
ATOM   1386  HW2 SOL   498      73.069  86.567 142.360  1.00  0.00           H
ATOM   1387  OW  SOL   499      90.394   4.091 127.999  1.00  0.00           O
ATOM   1388  HW1 SOL   499      90.224   3.554 128.773  1.00  0.00           H
ATOM   1389  HW2 SOL   499      90.030   3.586 127.271  1.00  0.00           H
ATOM   1390  OW  SOL   500      39.781  54.900 104.314  1.00  0.00           O
ATOM   1391  HW1 SOL   500      40.240  54.397 103.641  1.00  0.00           H
ATOM   1392  HW2 SOL   500      39.834  54.354 105.099  1.00  0.00           H
ATOM   1393  OW  SOL   501     102.361  52.493 111.230  1.00  0.00           O
ATOM   1394  HW1 SOL   501     103.116  52.223 111.752  1.00  0.00           H
ATOM   1395  HW2 SOL   501     102.729  53.061 110.552  1.00  0.00           H
ATOM   1396  OW  SOL   502      38.084  69.729  14.287  1.00  0.00           O
ATOM   1397  HW1 SOL   502      38.060  69.733  15.244  1.00  0.00           H
ATOM   1398  HW2 SOL   502      38.982  69.979  14.068  1.00  0.00           H
ATOM   1399  OW  SOL   503      95.168  29.041  11.255  1.00  0.00           O
ATOM   1400  HW1 SOL   503      94.737  29.808  10.878  1.00  0.00           H
ATOM   1401  HW2 SOL   503      95.855  29.403  11.815  1.00  0.00           H
ATOM   1402  OW  SOL   504      41.541  13.746  45.024  1.00  0.00           O
ATOM   1403  HW1 SOL   504      40.870  13.349  45.580  1.00  0.00           H
ATOM   1404  HW2 SOL   504      41.904  13.014  44.526  1.00  0.00           H
ATOM   1405  OW  SOL   505     105.858  92.098 145.376  1.00  0.00           O
ATOM   1406  HW1 SOL   505     106.377  91.933 146.164  1.00  0.00           H
ATOM   1407  HW2 SOL   505     105.664  93.034 145.408  1.00  0.00           H
ATOM   1408  OW  SOL   506     100.927  42.458 121.532  1.00  0.00           O
ATOM   1409  HW1 SOL   506     100.277  42.840 120.942  1.00  0.00           H
ATOM   1410  HW2 SOL   506     101.565  42.044 120.951  1.00  0.00           H
ATOM   1411  OW  SOL   507     105.458  32.369 120.718  1.00  0.00           O
ATOM   1412  HW1 SOL   507     105.295  31.532 120.283  1.00  0.00           H
ATOM   1413  HW2 SOL   507     106.287  32.674 120.349  1.00  0.00           H
ATOM   1414  OW  SOL   508      11.478  12.971  36.633  1.00  0.00           O
ATOM   1415  HW1 SOL   508      10.803  12.305  36.501  1.00  0.00           H
ATOM   1416  HW2 SOL   508      11.667  13.298  35.753  1.00  0.00           H
ATOM   1417  OW  SOL   509      46.585 100.867  49.145  1.00  0.00           O
ATOM   1418  HW1 SOL   509      47.402 101.237  48.811  1.00  0.00           H
ATOM   1419  HW2 SOL   509      46.352 100.189  48.511  1.00  0.00           H
ATOM   1420  OW  SOL   510      88.418  47.669   4.660  1.00  0.00           O
ATOM   1421  HW1 SOL   510      88.917  47.194   5.325  1.00  0.00           H
ATOM   1422  HW2 SOL   510      88.578  47.184   3.850  1.00  0.00           H
ATOM   1423  OW  SOL   511     102.476  82.649  39.701  1.00  0.00           O
ATOM   1424  HW1 SOL   511     102.625  81.715  39.555  1.00  0.00           H
ATOM   1425  HW2 SOL   511     103.039  82.869  40.442  1.00  0.00           H
ATOM   1426  OW  SOL   512      42.746  74.746 148.416  1.00  0.00           O
ATOM   1427  HW1 SOL   512      41.844  75.030 148.267  1.00  0.00           H
ATOM   1428  HW2 SOL   512      43.086  74.559 147.541  1.00  0.00           H
ATOM   1429  OW  SOL   513       3.360  59.969 140.319  1.00  0.00           O
ATOM   1430  HW1 SOL   513       3.490  59.526 141.157  1.00  0.00           H
ATOM   1431  HW2 SOL   513       2.517  59.644 140.003  1.00  0.00           H
ATOM   1432  OW  SOL   514      87.944  62.570 153.972  1.00  0.00           O
ATOM   1433  HW1 SOL   514      88.121  61.664 154.225  1.00  0.00           H
ATOM   1434  HW2 SOL   514      88.693  62.818 153.429  1.00  0.00           H
ATOM   1435  OW  SOL   515      85.496   1.291 143.700  1.00  0.00           O
ATOM   1436  HW1 SOL   515      85.136   2.120 143.383  1.00  0.00           H
ATOM   1437  HW2 SOL   515      85.465   1.365 144.654  1.00  0.00           H
ATOM   1438  OW  SOL   516      82.940   3.690 149.954  1.00  0.00           O
ATOM   1439  HW1 SOL   516      83.801   3.964 150.270  1.00  0.00           H
ATOM   1440  HW2 SOL   516      83.113   2.896 149.447  1.00  0.00           H
ATOM   1441  OW  SOL   517     100.092 100.494  39.189  1.00  0.00           O
ATOM   1442  HW1 SOL   517     101.049 100.466  39.198  1.00  0.00           H
ATOM   1443  HW2 SOL   517      99.850 100.701  40.092  1.00  0.00           H
ATOM   1444  OW  SOL   518      36.023  51.248 110.488  1.00  0.00           O
ATOM   1445  HW1 SOL   518      36.577  51.070 109.728  1.00  0.00           H
ATOM   1446  HW2 SOL   518      35.324  50.597 110.435  1.00  0.00           H
ATOM   1447  OW  SOL   519      36.628   2.651  20.611  1.00  0.00           O
ATOM   1448  HW1 SOL   519      37.010   1.775  20.665  1.00  0.00           H
ATOM   1449  HW2 SOL   519      36.211   2.679  19.750  1.00  0.00           H
ATOM   1450  OW  SOL   520      60.511  82.958   0.078  1.00  0.00           O
ATOM   1451  HW1 SOL   520      60.659  82.914  -0.867  1.00  0.00           H
ATOM   1452  HW2 SOL   520      59.587  82.731   0.187  1.00  0.00           H
ATOM   1453  OW  SOL   521      40.191  74.425  13.329  1.00  0.00           O
ATOM   1454  HW1 SOL   521      39.996  74.008  12.490  1.00  0.00           H
ATOM   1455  HW2 SOL   521      40.691  73.768  13.813  1.00  0.00           H
ATOM   1456  OW  SOL   522     106.197  54.720  15.661  1.00  0.00           O
ATOM   1457  HW1 SOL   522     105.391  54.204  15.667  1.00  0.00           H
ATOM   1458  HW2 SOL   522     106.023  55.445  16.261  1.00  0.00           H
ATOM   1459  OW  SOL   523      88.537  24.399 107.575  1.00  0.00           O
ATOM   1460  HW1 SOL   523      88.395  24.483 106.632  1.00  0.00           H
ATOM   1461  HW2 SOL   523      89.487  24.437 107.680  1.00  0.00           H
ATOM   1462  OW  SOL   524     100.006  33.917 134.702  1.00  0.00           O
ATOM   1463  HW1 SOL   524     100.796  34.224 135.146  1.00  0.00           H
ATOM   1464  HW2 SOL   524     100.331  33.415 133.954  1.00  0.00           H
ATOM   1465  OW  SOL   525      38.396  92.237 111.705  1.00  0.00           O
ATOM   1466  HW1 SOL   525      37.976  91.915 110.907  1.00  0.00           H
ATOM   1467  HW2 SOL   525      38.033  91.692 112.403  1.00  0.00           H
ATOM   1468  OW  SOL   526      46.623  82.670 152.950  1.00  0.00           O
ATOM   1469  HW1 SOL   526      45.770  82.576 152.527  1.00  0.00           H
ATOM   1470  HW2 SOL   526      46.583  82.082 153.704  1.00  0.00           H
ATOM   1471  OW  SOL   527      24.816  73.664  29.400  1.00  0.00           O
ATOM   1472  HW1 SOL   527      24.399  74.526  29.427  1.00  0.00           H
ATOM   1473  HW2 SOL   527      25.670  73.823  28.997  1.00  0.00           H
ATOM   1474  OW  SOL   528     101.219  90.217  23.116  1.00  0.00           O
ATOM   1475  HW1 SOL   528     101.697  90.918  23.559  1.00  0.00           H
ATOM   1476  HW2 SOL   528     101.639  90.145  22.259  1.00  0.00           H
ATOM   1477  OW  SOL   529       9.480   0.459  26.053  1.00  0.00           O
ATOM   1478  HW1 SOL   529       9.602   1.293  26.507  1.00  0.00           H
ATOM   1479  HW2 SOL   529       9.153  -0.136  26.727  1.00  0.00           H
ATOM   1480  OW  SOL   530       8.422   7.149  17.579  1.00  0.00           O
ATOM   1481  HW1 SOL   530       8.384   7.128  16.622  1.00  0.00           H
ATOM   1482  HW2 SOL   530       9.191   6.624  17.800  1.00  0.00           H
ATOM   1483  OW  SOL   531      14.109  89.459 120.258  1.00  0.00           O
ATOM   1484  HW1 SOL   531      13.725  89.421 121.134  1.00  0.00           H
ATOM   1485  HW2 SOL   531      13.923  88.602 119.876  1.00  0.00           H
ATOM   1486  OW  SOL   532     100.198  54.509  45.387  1.00  0.00           O
ATOM   1487  HW1 SOL   532      99.501  54.214  45.974  1.00  0.00           H
ATOM   1488  HW2 SOL   532      99.749  55.046  44.734  1.00  0.00           H
ATOM   1489  OW  SOL   533      68.358  70.865 132.563  1.00  0.00           O
ATOM   1490  HW1 SOL   533      69.063  70.271 132.821  1.00  0.00           H
ATOM   1491  HW2 SOL   533      67.722  70.303 132.119  1.00  0.00           H
ATOM   1492  OW  SOL   534      12.779  68.581  25.361  1.00  0.00           O
ATOM   1493  HW1 SOL   534      11.949  68.108  25.416  1.00  0.00           H
ATOM   1494  HW2 SOL   534      12.675  69.319  25.962  1.00  0.00           H
ATOM   1495  OW  SOL   535      88.222  21.299  32.984  1.00  0.00           O
ATOM   1496  HW1 SOL   535      89.124  21.559  32.797  1.00  0.00           H
ATOM   1497  HW2 SOL   535      87.962  20.772  32.228  1.00  0.00           H
ATOM   1498  OW  SOL   536       7.489   4.727 141.213  1.00  0.00           O
ATOM   1499  HW1 SOL   536       8.320   4.345 141.497  1.00  0.00           H
ATOM   1500  HW2 SOL   536       7.428   5.554 141.692  1.00  0.00           H
ATOM   1501  OW  SOL   537      50.487  99.410  24.472  1.00  0.00           O
ATOM   1502  HW1 SOL   537      49.634  99.707  24.789  1.00  0.00           H
ATOM   1503  HW2 SOL   537      50.850  98.903  25.198  1.00  0.00           H
ATOM   1504  OW  SOL   538      86.140 101.677   8.425  1.00  0.00           O
ATOM   1505  HW1 SOL   538      85.572 101.618   9.193  1.00  0.00           H
ATOM   1506  HW2 SOL   538      86.840 102.274   8.688  1.00  0.00           H
ATOM   1507  OW  SOL   539      16.779  38.445 136.026  1.00  0.00           O
ATOM   1508  HW1 SOL   539      15.825  38.521 136.052  1.00  0.00           H
ATOM   1509  HW2 SOL   539      16.965  38.045 135.177  1.00  0.00           H
ATOM   1510  OW  SOL   540      69.291  49.454  59.387  1.00  0.00           O
ATOM   1511  HW1 SOL   540      68.724  50.177  59.118  1.00  0.00           H
ATOM   1512  HW2 SOL   540      68.703  48.838  59.824  1.00  0.00           H
ATOM   1513  OW  SOL   541     103.886  55.109 118.565  1.00  0.00           O
ATOM   1514  HW1 SOL   541     103.269  54.397 118.395  1.00  0.00           H
ATOM   1515  HW2 SOL   541     104.003  55.103 119.515  1.00  0.00           H
ATOM   1516  OW  SOL   542      75.184  54.829 117.817  1.00  0.00           O
ATOM   1517  HW1 SOL   542      74.447  54.465 117.327  1.00  0.00           H
ATOM   1518  HW2 SOL   542      74.819  55.588 118.271  1.00  0.00           H
ATOM   1519  OW  SOL   543      63.950  92.331 142.172  1.00  0.00           O
ATOM   1520  HW1 SOL   543      64.001  92.073 143.092  1.00  0.00           H
ATOM   1521  HW2 SOL   543      64.586  91.769 141.729  1.00  0.00           H
ATOM   1522  OW  SOL   544      96.225   5.811  90.419  1.00  0.00           O
ATOM   1523  HW1 SOL   544      95.749   5.775  89.589  1.00  0.00           H
ATOM   1524  HW2 SOL   544      96.644   6.671  90.419  1.00  0.00           H
ATOM   1525  OW  SOL   545      14.829   1.495   7.060  1.00  0.00           O
ATOM   1526  HW1 SOL   545      14.780   0.799   6.404  1.00  0.00           H
ATOM   1527  HW2 SOL   545      14.525   1.084   7.869  1.00  0.00           H
ATOM   1528  OW  SOL   546      20.272  60.006 132.136  1.00  0.00           O
ATOM   1529  HW1 SOL   546      19.650  60.371 132.765  1.00  0.00           H
ATOM   1530  HW2 SOL   546      21.043  59.786 132.660  1.00  0.00           H
ATOM   1531  OW  SOL   547      93.198  86.375 118.840  1.00  0.00           O
ATOM   1532  HW1 SOL   547      92.663  87.168 118.875  1.00  0.00           H
ATOM   1533  HW2 SOL   547      93.733  86.481 118.053  1.00  0.00           H
ATOM   1534  OW  SOL   548      43.130  95.860 115.437  1.00  0.00           O
ATOM   1535  HW1 SOL   548      43.625  95.268 114.871  1.00  0.00           H
ATOM   1536  HW2 SOL   548      43.212  95.480 116.312  1.00  0.00           H
ATOM   1537  OW  SOL   549      37.155 103.418 146.434  1.00  0.00           O
ATOM   1538  HW1 SOL   549      38.110 103.485 146.455  1.00  0.00           H
ATOM   1539  HW2 SOL   549      36.850 104.206 146.885  1.00  0.00           H
ATOM   1540  OW  SOL   550      42.884  26.511 113.666  1.00  0.00           O
ATOM   1541  HW1 SOL   550      42.699  25.631 113.994  1.00  0.00           H
ATOM   1542  HW2 SOL   550      43.833  26.602 113.746  1.00  0.00           H
ATOM   1543  OW  SOL   551      34.577  80.106  46.875  1.00  0.00           O
ATOM   1544  HW1 SOL   551      33.789  80.028  46.338  1.00  0.00           H
ATOM   1545  HW2 SOL   551      34.601  81.027  47.134  1.00  0.00           H
ATOM   1546  OW  SOL   552      97.851  57.238   8.183  1.00  0.00           O
ATOM   1547  HW1 SOL   552      97.820  58.112   8.573  1.00  0.00           H
ATOM   1548  HW2 SOL   552      98.518  56.773   8.688  1.00  0.00           H
ATOM   1549  OW  SOL   553     104.372  59.022 129.480  1.00  0.00           O
ATOM   1550  HW1 SOL   553     104.584  59.851 129.051  1.00  0.00           H
ATOM   1551  HW2 SOL   553     104.965  58.981 130.230  1.00  0.00           H
ATOM   1552  OW  SOL   554      56.592  26.253 141.532  1.00  0.00           O
ATOM   1553  HW1 SOL   554      57.282  25.725 141.130  1.00  0.00           H
ATOM   1554  HW2 SOL   554      56.868  26.355 142.443  1.00  0.00           H
ATOM   1555  OW  SOL   555      57.764  20.392 107.858  1.00  0.00           O
ATOM   1556  HW1 SOL   555      57.385  20.725 107.044  1.00  0.00           H
ATOM   1557  HW2 SOL   555      58.706  20.524 107.755  1.00  0.00           H
ATOM   1558  OW  SOL   556      99.766   4.584 142.501  1.00  0.00           O
ATOM   1559  HW1 SOL   556     100.246   4.695 141.681  1.00  0.00           H
ATOM   1560  HW2 SOL   556      99.265   5.394 142.597  1.00  0.00           H
ATOM   1561  OW  SOL   557      30.539   4.661   2.422  1.00  0.00           O
ATOM   1562  HW1 SOL   557      29.659   4.531   2.068  1.00  0.00           H
ATOM   1563  HW2 SOL   557      30.394   4.979   3.313  1.00  0.00           H
ATOM   1564  OW  SOL   558      27.622  31.949 148.476  1.00  0.00           O
ATOM   1565  HW1 SOL   558      26.751  31.554 148.514  1.00  0.00           H
ATOM   1566  HW2 SOL   558      27.723  32.389 149.320  1.00  0.00           H
ATOM   1567  OW  SOL   559      93.577  84.599 123.544  1.00  0.00           O
ATOM   1568  HW1 SOL   559      94.148  83.845 123.685  1.00  0.00           H
ATOM   1569  HW2 SOL   559      93.139  84.417 122.713  1.00  0.00           H
ATOM   1570  OW  SOL   560      73.059  79.604 128.747  1.00  0.00           O
ATOM   1571  HW1 SOL   560      73.977  79.775 128.957  1.00  0.00           H
ATOM   1572  HW2 SOL   560      73.074  79.287 127.844  1.00  0.00           H
ATOM   1573  OW  SOL   561      12.622   1.742  59.246  1.00  0.00           O
ATOM   1574  HW1 SOL   561      12.874   2.097  58.394  1.00  0.00           H
ATOM   1575  HW2 SOL   561      12.558   2.508  59.816  1.00  0.00           H
ATOM   1576  OW  SOL   562      21.751 105.030 153.347  1.00  0.00           O
ATOM   1577  HW1 SOL   562      20.863 105.258 153.073  1.00  0.00           H
ATOM   1578  HW2 SOL   562      21.945 104.218 152.879  1.00  0.00           H
ATOM   1579  OW  SOL   563      51.077  56.093 114.602  1.00  0.00           O
ATOM   1580  HW1 SOL   563      50.419  55.489 114.946  1.00  0.00           H
ATOM   1581  HW2 SOL   563      50.959  56.893 115.113  1.00  0.00           H
ATOM   1582  OW  SOL   564      13.262  51.636  32.802  1.00  0.00           O
ATOM   1583  HW1 SOL   564      13.322  51.760  33.749  1.00  0.00           H
ATOM   1584  HW2 SOL   564      12.799  50.805  32.698  1.00  0.00           H
ATOM   1585  OW  SOL   565      97.269  46.626  20.373  1.00  0.00           O
ATOM   1586  HW1 SOL   565      96.747  47.193  20.941  1.00  0.00           H
ATOM   1587  HW2 SOL   565      96.829  45.777  20.412  1.00  0.00           H
ATOM   1588  OW  SOL   566      98.354  79.494 146.124  1.00  0.00           O
ATOM   1589  HW1 SOL   566      99.027  79.594 146.797  1.00  0.00           H
ATOM   1590  HW2 SOL   566      97.527  79.541 146.604  1.00  0.00           H
ATOM   1591  OW  SOL   567      85.578  72.484 124.500  1.00  0.00           O
ATOM   1592  HW1 SOL   567      84.887  72.457 125.162  1.00  0.00           H
ATOM   1593  HW2 SOL   567      85.448  73.319 124.051  1.00  0.00           H
ATOM   1594  OW  SOL   568      95.353   7.009  61.401  1.00  0.00           O
ATOM   1595  HW1 SOL   568      95.196   7.948  61.493  1.00  0.00           H
ATOM   1596  HW2 SOL   568      96.290   6.938  61.218  1.00  0.00           H
ATOM   1597  OW  SOL   569      51.499  39.164 114.091  1.00  0.00           O
ATOM   1598  HW1 SOL   569      52.325  38.879 114.482  1.00  0.00           H
ATOM   1599  HW2 SOL   569      51.210  38.415 113.570  1.00  0.00           H
ATOM   1600  OW  SOL   570     102.349  87.429  26.763  1.00  0.00           O
ATOM   1601  HW1 SOL   570     101.907  87.618  25.935  1.00  0.00           H
ATOM   1602  HW2 SOL   570     102.663  86.530  26.668  1.00  0.00           H
ATOM   1603  OW  SOL   571      78.732  98.465 140.333  1.00  0.00           O
ATOM   1604  HW1 SOL   571      79.455  97.838 140.302  1.00  0.00           H
ATOM   1605  HW2 SOL   571      78.605  98.637 141.266  1.00  0.00           H
ATOM   1606  OW  SOL   572     103.945  12.696  27.361  1.00  0.00           O
ATOM   1607  HW1 SOL   572     104.202  12.457  26.470  1.00  0.00           H
ATOM   1608  HW2 SOL   572     104.494  13.450  27.575  1.00  0.00           H
ATOM   1609  OW  SOL   573      42.545  64.865 145.813  1.00  0.00           O
ATOM   1610  HW1 SOL   573      42.161  64.718 146.677  1.00  0.00           H
ATOM   1611  HW2 SOL   573      42.379  65.790 145.630  1.00  0.00           H
ATOM   1612  OW  SOL   574      13.334  39.704 101.694  1.00  0.00           O
ATOM   1613  HW1 SOL   574      14.093  40.040 102.171  1.00  0.00           H
ATOM   1614  HW2 SOL   574      12.746  40.455 101.621  1.00  0.00           H
ATOM   1615  OW  SOL   575      19.470  29.413  44.263  1.00  0.00           O
ATOM   1616  HW1 SOL   575      19.890  29.697  43.451  1.00  0.00           H
ATOM   1617  HW2 SOL   575      18.823  28.765  43.985  1.00  0.00           H
ATOM   1618  OW  SOL   576      33.111  71.410  38.254  1.00  0.00           O
ATOM   1619  HW1 SOL   576      33.644  72.198  38.357  1.00  0.00           H
ATOM   1620  HW2 SOL   576      32.926  71.126  39.149  1.00  0.00           H
ATOM   1621  OW  SOL   577       2.101  35.162 136.595  1.00  0.00           O
ATOM   1622  HW1 SOL   577       2.854  35.549 137.042  1.00  0.00           H
ATOM   1623  HW2 SOL   577       2.149  34.230 136.807  1.00  0.00           H
ATOM   1624  OW  SOL   578       9.941  82.716 103.512  1.00  0.00           O
ATOM   1625  HW1 SOL   578       9.002  82.643 103.340  1.00  0.00           H
ATOM   1626  HW2 SOL   578      10.010  83.389 104.188  1.00  0.00           H
ATOM   1627  OW  SOL   579      35.404  61.981  20.510  1.00  0.00           O
ATOM   1628  HW1 SOL   579      35.821  61.886  21.367  1.00  0.00           H
ATOM   1629  HW2 SOL   579      36.126  62.164  19.910  1.00  0.00           H
ATOM   1630  OW  SOL   580       1.840  95.310 111.147  1.00  0.00           O
ATOM   1631  HW1 SOL   580       1.910  94.446 110.739  1.00  0.00           H
ATOM   1632  HW2 SOL   580       1.006  95.286 111.617  1.00  0.00           H
ATOM   1633  OW  SOL   581      15.297  11.348  63.396  1.00  0.00           O
ATOM   1634  HW1 SOL   581      15.226  10.403  63.533  1.00  0.00           H
ATOM   1635  HW2 SOL   581      16.239  11.520  63.391  1.00  0.00           H
ATOM   1636  OW  SOL   582      26.173   5.448 102.530  1.00  0.00           O
ATOM   1637  HW1 SOL   582      26.791   4.770 102.805  1.00  0.00           H
ATOM   1638  HW2 SOL   582      26.601   6.272 102.764  1.00  0.00           H
ATOM   1639  OW  SOL   583      55.698  92.877  31.808  1.00  0.00           O
ATOM   1640  HW1 SOL   583      55.485  93.699  31.365  1.00  0.00           H
ATOM   1641  HW2 SOL   583      56.654  92.868  31.850  1.00  0.00           H
ATOM   1642  OW  SOL   584      89.390  44.263  48.255  1.00  0.00           O
ATOM   1643  HW1 SOL   584      90.100  43.622  48.253  1.00  0.00           H
ATOM   1644  HW2 SOL   584      89.580  44.835  47.512  1.00  0.00           H
ATOM   1645  OW  SOL   585      40.288 101.566  59.881  1.00  0.00           O
ATOM   1646  HW1 SOL   585      40.846 101.143  60.533  1.00  0.00           H
ATOM   1647  HW2 SOL   585      40.776 102.345  59.615  1.00  0.00           H
ATOM   1648  OW  SOL   586      35.896  67.192 141.152  1.00  0.00           O
ATOM   1649  HW1 SOL   586      35.591  66.988 140.268  1.00  0.00           H
ATOM   1650  HW2 SOL   586      35.105  67.164 141.691  1.00  0.00           H
ATOM   1651  OW  SOL   587      14.741  38.932 144.963  1.00  0.00           O
ATOM   1652  HW1 SOL   587      14.516  39.539 144.259  1.00  0.00           H
ATOM   1653  HW2 SOL   587      14.832  39.486 145.738  1.00  0.00           H
ATOM   1654  OW  SOL   588     102.111  91.310 108.249  1.00  0.00           O
ATOM   1655  HW1 SOL   588     101.396  91.241 107.618  1.00  0.00           H
ATOM   1656  HW2 SOL   588     102.784  90.716 107.916  1.00  0.00           H
ATOM   1657  OW  SOL   589     104.390  96.095 148.677  1.00  0.00           O
ATOM   1658  HW1 SOL   589     103.728  96.752 148.888  1.00  0.00           H
ATOM   1659  HW2 SOL   589     105.218  96.576 148.688  1.00  0.00           H
ATOM   1660  OW  SOL   590      21.615  13.996  21.110  1.00  0.00           O
ATOM   1661  HW1 SOL   590      21.851  14.635  20.438  1.00  0.00           H
ATOM   1662  HW2 SOL   590      21.055  14.481  21.716  1.00  0.00           H
ATOM   1663  OW  SOL   591      49.165  78.815   5.815  1.00  0.00           O
ATOM   1664  HW1 SOL   591      50.079  78.899   6.086  1.00  0.00           H
ATOM   1665  HW2 SOL   591      48.881  79.714   5.647  1.00  0.00           H
ATOM   1666  OW  SOL   592      98.437  70.146   6.876  1.00  0.00           O
ATOM   1667  HW1 SOL   592      99.011  69.403   7.061  1.00  0.00           H
ATOM   1668  HW2 SOL   592      97.670  69.758   6.455  1.00  0.00           H
ATOM   1669  OW  SOL   593      90.904  41.749 150.892  1.00  0.00           O
ATOM   1670  HW1 SOL   593      90.564  42.002 151.750  1.00  0.00           H
ATOM   1671  HW2 SOL   593      90.221  41.191 150.519  1.00  0.00           H
ATOM   1672  OW  SOL   594      70.681  91.798   5.709  1.00  0.00           O
ATOM   1673  HW1 SOL   594      70.693  91.011   5.165  1.00  0.00           H
ATOM   1674  HW2 SOL   594      69.768  92.085   5.697  1.00  0.00           H
ATOM   1675  OW  SOL   595      85.114  32.144  46.729  1.00  0.00           O
ATOM   1676  HW1 SOL   595      84.455  32.796  46.490  1.00  0.00           H
ATOM   1677  HW2 SOL   595      85.558  32.519  47.489  1.00  0.00           H
ATOM   1678  OW  SOL   596      49.528  98.449  27.971  1.00  0.00           O
ATOM   1679  HW1 SOL   596      49.195  98.535  28.864  1.00  0.00           H
ATOM   1680  HW2 SOL   596      50.294  99.023  27.944  1.00  0.00           H
ATOM   1681  OW  SOL   597      98.148  96.289  52.239  1.00  0.00           O
ATOM   1682  HW1 SOL   597      97.336  96.111  51.764  1.00  0.00           H
ATOM   1683  HW2 SOL   597      98.788  95.692  51.853  1.00  0.00           H
ATOM   1684  OW  SOL   598      31.489 108.209 132.145  1.00  0.00           O
ATOM   1685  HW1 SOL   598      32.046 107.759 132.780  1.00  0.00           H
ATOM   1686  HW2 SOL   598      30.881 107.536 131.839  1.00  0.00           H
ATOM   1687  OW  SOL   599      18.542 101.842  57.930  1.00  0.00           O
ATOM   1688  HW1 SOL   599      18.466 100.901  58.087  1.00  0.00           H
ATOM   1689  HW2 SOL   599      18.877 101.910  57.036  1.00  0.00           H
ATOM   1690  OW  SOL   600      59.141  70.808 139.402  1.00  0.00           O
ATOM   1691  HW1 SOL   600      58.315  70.337 139.291  1.00  0.00           H
ATOM   1692  HW2 SOL   600      59.115  71.129 140.304  1.00  0.00           H
ATOM   1693  OW  SOL   601      65.860 103.743 132.858  1.00  0.00           O
ATOM   1694  HW1 SOL   601      65.170 103.548 133.493  1.00  0.00           H
ATOM   1695  HW2 SOL   601      65.410 103.759 132.013  1.00  0.00           H
ATOM   1696  OW  SOL   602      26.389   3.380  62.745  1.00  0.00           O
ATOM   1697  HW1 SOL   602      27.332   3.467  62.884  1.00  0.00           H
ATOM   1698  HW2 SOL   602      26.288   3.367  61.793  1.00  0.00           H
ATOM   1699  OW  SOL   603      66.278  57.283  94.462  1.00  0.00           O
ATOM   1700  HW1 SOL   603      65.846  58.066  94.802  1.00  0.00           H
ATOM   1701  HW2 SOL   603      66.454  57.486  93.543  1.00  0.00           H
ATOM   1702  OW  SOL   604      82.625  52.388 149.550  1.00  0.00           O
ATOM   1703  HW1 SOL   604      82.531  52.005 148.678  1.00  0.00           H
ATOM   1704  HW2 SOL   604      81.769  52.775 149.736  1.00  0.00           H
ATOM   1705  OW  SOL   605      33.956  88.427   0.115  1.00  0.00           O
ATOM   1706  HW1 SOL   605      34.623  89.049  -0.176  1.00  0.00           H
ATOM   1707  HW2 SOL   605      33.672  87.988  -0.687  1.00  0.00           H
ATOM   1708  OW  SOL   606      79.816  26.201  22.560  1.00  0.00           O
ATOM   1709  HW1 SOL   606      80.088  25.284  22.570  1.00  0.00           H
ATOM   1710  HW2 SOL   606      80.631  26.692  22.458  1.00  0.00           H
ATOM   1711  OW  SOL   607      38.939  68.906 119.596  1.00  0.00           O
ATOM   1712  HW1 SOL   607      38.461  68.527 120.333  1.00  0.00           H
ATOM   1713  HW2 SOL   607      39.490  69.582 119.990  1.00  0.00           H
ATOM   1714  OW  SOL   608       1.268  73.758 103.118  1.00  0.00           O
ATOM   1715  HW1 SOL   608       1.158  72.809 103.059  1.00  0.00           H
ATOM   1716  HW2 SOL   608       1.508  74.028 102.232  1.00  0.00           H
ATOM   1717  OW  SOL   609      31.694   2.281 110.205  1.00  0.00           O
ATOM   1718  HW1 SOL   609      31.938   2.401 111.122  1.00  0.00           H
ATOM   1719  HW2 SOL   609      32.287   1.601 109.886  1.00  0.00           H
ATOM   1720  OW  SOL   610      95.143 104.366 150.788  1.00  0.00           O
ATOM   1721  HW1 SOL   610      94.616 103.867 151.413  1.00  0.00           H
ATOM   1722  HW2 SOL   610      94.532 104.592 150.087  1.00  0.00           H
ATOM   1723  OW  SOL   611      22.493  17.967  34.781  1.00  0.00           O
ATOM   1724  HW1 SOL   611      22.138  18.732  34.328  1.00  0.00           H
ATOM   1725  HW2 SOL   611      22.104  18.004  35.655  1.00  0.00           H
ATOM   1726  OW  SOL   612      65.357  59.749 152.959  1.00  0.00           O
ATOM   1727  HW1 SOL   612      64.823  58.977 153.148  1.00  0.00           H
ATOM   1728  HW2 SOL   612      65.718  59.583 152.088  1.00  0.00           H
ATOM   1729  OW  SOL   613      25.680  24.678 108.218  1.00  0.00           O
ATOM   1730  HW1 SOL   613      25.214  23.846 108.140  1.00  0.00           H
ATOM   1731  HW2 SOL   613      26.309  24.669 107.496  1.00  0.00           H
ATOM   1732  OW  SOL   614     102.287  95.364 153.083  1.00  0.00           O
ATOM   1733  HW1 SOL   614     102.757  96.162 152.841  1.00  0.00           H
ATOM   1734  HW2 SOL   614     102.009  94.986 152.248  1.00  0.00           H
ATOM   1735  OW  SOL   615       0.387   5.159 113.578  1.00  0.00           O
ATOM   1736  HW1 SOL   615      -0.119   4.832 114.322  1.00  0.00           H
ATOM   1737  HW2 SOL   615       1.014   5.770 113.965  1.00  0.00           H
ATOM   1738  OW  SOL   616      46.331  57.126  53.050  1.00  0.00           O
ATOM   1739  HW1 SOL   616      46.842  57.899  52.809  1.00  0.00           H
ATOM   1740  HW2 SOL   616      45.890  57.375  53.863  1.00  0.00           H
ATOM   1741  OW  SOL   617      67.520 102.409 150.742  1.00  0.00           O
ATOM   1742  HW1 SOL   617      67.836 101.534 150.968  1.00  0.00           H
ATOM   1743  HW2 SOL   617      67.596 102.453 149.788  1.00  0.00           H
ATOM   1744  OW  SOL   618     104.566  55.919  28.185  1.00  0.00           O
ATOM   1745  HW1 SOL   618     103.659  56.223  28.208  1.00  0.00           H
ATOM   1746  HW2 SOL   618     105.057  56.656  27.820  1.00  0.00           H
ATOM   1747  OW  SOL   619      29.451 108.297 145.857  1.00  0.00           O
ATOM   1748  HW1 SOL   619      30.341 108.643 145.922  1.00  0.00           H
ATOM   1749  HW2 SOL   619      29.079 108.732 145.090  1.00  0.00           H
ATOM   1750  OW  SOL   620     101.018  12.896 134.620  1.00  0.00           O
ATOM   1751  HW1 SOL   620     101.295  12.247 135.268  1.00  0.00           H
ATOM   1752  HW2 SOL   620     101.712  13.555 134.630  1.00  0.00           H
ATOM   1753  OW  SOL   621       8.935  41.718 139.183  1.00  0.00           O
ATOM   1754  HW1 SOL   621       8.466  42.489 138.863  1.00  0.00           H
ATOM   1755  HW2 SOL   621       9.847  41.872 138.934  1.00  0.00           H
ATOM   1756  OW  SOL   622      13.348   9.219 111.334  1.00  0.00           O
ATOM   1757  HW1 SOL   622      13.301  10.175 111.328  1.00  0.00           H
ATOM   1758  HW2 SOL   622      14.269   9.025 111.510  1.00  0.00           H
ATOM   1759  OW  SOL   623      63.422   9.485  42.446  1.00  0.00           O
ATOM   1760  HW1 SOL   623      64.042   9.585  43.169  1.00  0.00           H
ATOM   1761  HW2 SOL   623      63.969   9.468  41.661  1.00  0.00           H
ATOM   1762  OW  SOL   624      62.255  62.819 145.427  1.00  0.00           O
ATOM   1763  HW1 SOL   624      62.841  62.085 145.242  1.00  0.00           H
ATOM   1764  HW2 SOL   624      62.119  63.237 144.576  1.00  0.00           H
ATOM   1765  OW  SOL   625      58.725  24.345 104.001  1.00  0.00           O
ATOM   1766  HW1 SOL   625      58.131  25.033 103.704  1.00  0.00           H
ATOM   1767  HW2 SOL   625      58.708  23.693 103.300  1.00  0.00           H
ATOM   1768  OW  SOL   626      58.617  71.199 142.250  1.00  0.00           O
ATOM   1769  HW1 SOL   626      59.571  71.125 142.295  1.00  0.00           H
ATOM   1770  HW2 SOL   626      58.322  70.332 141.970  1.00  0.00           H
ATOM   1771  OW  SOL   627      32.868  20.249   0.562  1.00  0.00           O
ATOM   1772  HW1 SOL   627      33.287  19.401   0.708  1.00  0.00           H
ATOM   1773  HW2 SOL   627      33.023  20.437  -0.364  1.00  0.00           H
ATOM   1774  OW  SOL   628      45.368 101.664  32.657  1.00  0.00           O
ATOM   1775  HW1 SOL   628      44.722 101.469  33.335  1.00  0.00           H
ATOM   1776  HW2 SOL   628      44.889 101.566  31.834  1.00  0.00           H
ATOM   1777  OW  SOL   629      47.144  83.948  37.545  1.00  0.00           O
ATOM   1778  HW1 SOL   629      47.440  84.689  37.016  1.00  0.00           H
ATOM   1779  HW2 SOL   629      47.951  83.508  37.814  1.00  0.00           H
ATOM   1780  OW  SOL   630       4.711  84.131 121.602  1.00  0.00           O
ATOM   1781  HW1 SOL   630       4.754  83.731 122.471  1.00  0.00           H
ATOM   1782  HW2 SOL   630       4.680  83.389 120.998  1.00  0.00           H
ATOM   1783  OW  SOL   631      88.520  85.063  53.127  1.00  0.00           O
ATOM   1784  HW1 SOL   631      89.429  84.817  52.951  1.00  0.00           H
ATOM   1785  HW2 SOL   631      88.503  86.013  53.016  1.00  0.00           H
ATOM   1786  OW  SOL   632      87.714  31.511 140.421  1.00  0.00           O
ATOM   1787  HW1 SOL   632      88.516  31.635 139.913  1.00  0.00           H
ATOM   1788  HW2 SOL   632      88.015  31.413 141.324  1.00  0.00           H
ATOM   1789  OW  SOL   633      83.407  84.237 150.897  1.00  0.00           O
ATOM   1790  HW1 SOL   633      82.939  83.839 150.163  1.00  0.00           H
ATOM   1791  HW2 SOL   633      83.354  85.179 150.734  1.00  0.00           H
ATOM   1792  OW  SOL   634      80.671  68.707 100.920  1.00  0.00           O
ATOM   1793  HW1 SOL   634      81.364  69.366 100.874  1.00  0.00           H
ATOM   1794  HW2 SOL   634      81.109  67.883 100.706  1.00  0.00           H
ATOM   1795  OW  SOL   635      69.700  32.979 116.628  1.00  0.00           O
ATOM   1796  HW1 SOL   635      68.920  33.022 116.075  1.00  0.00           H
ATOM   1797  HW2 SOL   635      69.382  32.639 117.465  1.00  0.00           H
ATOM   1798  OW  SOL   636      15.902  75.189  48.154  1.00  0.00           O
ATOM   1799  HW1 SOL   636      16.189  74.473  48.720  1.00  0.00           H
ATOM   1800  HW2 SOL   636      15.479  75.809  48.747  1.00  0.00           H
ATOM   1801  OW  SOL   637      97.754  71.844  11.860  1.00  0.00           O
ATOM   1802  HW1 SOL   637      98.487  72.292  11.436  1.00  0.00           H
ATOM   1803  HW2 SOL   637      97.002  72.415  11.704  1.00  0.00           H
ATOM   1804  OW  SOL   638      42.761  39.007 152.097  1.00  0.00           O
ATOM   1805  HW1 SOL   638      43.294  39.351 152.814  1.00  0.00           H
ATOM   1806  HW2 SOL   638      41.858  39.171 152.369  1.00  0.00           H
ATOM   1807  OW  SOL   639      64.886  50.400  49.710  1.00  0.00           O
ATOM   1808  HW1 SOL   639      64.205  50.274  49.050  1.00  0.00           H
ATOM   1809  HW2 SOL   639      64.418  50.386  50.545  1.00  0.00           H
ATOM   1810  OW  SOL   640      57.136 104.070 133.119  1.00  0.00           O
ATOM   1811  HW1 SOL   640      56.602 103.864 132.352  1.00  0.00           H
ATOM   1812  HW2 SOL   640      56.946 103.367 133.740  1.00  0.00           H
ATOM   1813  OW  SOL   641      30.209   0.722  61.156  1.00  0.00           O
ATOM   1814  HW1 SOL   641      30.977   0.785  60.588  1.00  0.00           H
ATOM   1815  HW2 SOL   641      30.208  -0.186  61.459  1.00  0.00           H
ATOM   1816  OW  SOL   642      50.355  81.960  37.593  1.00  0.00           O
ATOM   1817  HW1 SOL   642      50.946  81.208  37.572  1.00  0.00           H
ATOM   1818  HW2 SOL   642      49.760  81.778  38.321  1.00  0.00           H
ATOM   1819  OW  SOL   643      30.744 107.450  23.106  1.00  0.00           O
ATOM   1820  HW1 SOL   643      30.536 108.233  23.615  1.00  0.00           H
ATOM   1821  HW2 SOL   643      30.196 107.519  22.324  1.00  0.00           H
ATOM   1822  OW  SOL   644      21.929  51.621   2.899  1.00  0.00           O
ATOM   1823  HW1 SOL   644      22.341  52.337   3.383  1.00  0.00           H
ATOM   1824  HW2 SOL   644      21.262  52.048   2.361  1.00  0.00           H
ATOM   1825  OW  SOL   645      68.146  11.804 133.162  1.00  0.00           O
ATOM   1826  HW1 SOL   645      68.955  11.577 132.705  1.00  0.00           H
ATOM   1827  HW2 SOL   645      68.383  12.553 133.710  1.00  0.00           H
ATOM   1828  OW  SOL   646      79.742  34.470 124.404  1.00  0.00           O
ATOM   1829  HW1 SOL   646      79.136  35.079 124.825  1.00  0.00           H
ATOM   1830  HW2 SOL   646      80.286  34.139 125.120  1.00  0.00           H
ATOM   1831  OW  SOL   647      45.938  58.446 125.156  1.00  0.00           O
ATOM   1832  HW1 SOL   647      45.647  58.670 126.040  1.00  0.00           H
ATOM   1833  HW2 SOL   647      45.989  59.286 124.699  1.00  0.00           H
ATOM   1834  OW  SOL   648      88.776  98.937 151.663  1.00  0.00           O
ATOM   1835  HW1 SOL   648      88.737  98.261 152.340  1.00  0.00           H
ATOM   1836  HW2 SOL   648      88.065  98.716 151.061  1.00  0.00           H
ATOM   1837  OW  SOL   649      28.256  94.447 147.445  1.00  0.00           O
ATOM   1838  HW1 SOL   649      28.168  95.325 147.073  1.00  0.00           H
ATOM   1839  HW2 SOL   649      29.059  94.101 147.056  1.00  0.00           H
ATOM   1840  OW  SOL   650      29.029  29.514 147.814  1.00  0.00           O
ATOM   1841  HW1 SOL   650      28.722  30.386 148.061  1.00  0.00           H
ATOM   1842  HW2 SOL   650      28.290  28.936 148.003  1.00  0.00           H
ATOM   1843  OW  SOL   651      69.221  81.197  96.955  1.00  0.00           O
ATOM   1844  HW1 SOL   651      69.695  80.379  96.800  1.00  0.00           H
ATOM   1845  HW2 SOL   651      69.872  81.782  97.343  1.00  0.00           H
ATOM   1846  OW  SOL   652       9.424  81.401  20.068  1.00  0.00           O
ATOM   1847  HW1 SOL   652      10.090  81.982  19.702  1.00  0.00           H
ATOM   1848  HW2 SOL   652       9.889  80.888  20.728  1.00  0.00           H
ATOM   1849  OW  SOL   653      69.353  98.237 145.835  1.00  0.00           O
ATOM   1850  HW1 SOL   653      69.930  97.544 145.514  1.00  0.00           H
ATOM   1851  HW2 SOL   653      69.425  98.932 145.180  1.00  0.00           H
ATOM   1852  OW  SOL   654      60.145  57.675 130.134  1.00  0.00           O
ATOM   1853  HW1 SOL   654      59.981  57.871 129.211  1.00  0.00           H
ATOM   1854  HW2 SOL   654      61.095  57.571 130.191  1.00  0.00           H
ATOM   1855  OW  SOL   655      28.938  26.873 112.648  1.00  0.00           O
ATOM   1856  HW1 SOL   655      29.670  26.256 112.633  1.00  0.00           H
ATOM   1857  HW2 SOL   655      28.923  27.248 111.768  1.00  0.00           H
ATOM   1858  OW  SOL   656       4.975  49.075  98.932  1.00  0.00           O
ATOM   1859  HW1 SOL   656       5.422  48.235  98.834  1.00  0.00           H
ATOM   1860  HW2 SOL   656       4.722  49.106  99.855  1.00  0.00           H
ATOM   1861  OW  SOL   657      73.296  99.752  29.966  1.00  0.00           O
ATOM   1862  HW1 SOL   657      74.241  99.822  29.828  1.00  0.00           H
ATOM   1863  HW2 SOL   657      73.193  99.736  30.917  1.00  0.00           H
ATOM   1864  OW  SOL   658      73.971  11.791 146.624  1.00  0.00           O
ATOM   1865  HW1 SOL   658      73.141  11.976 147.064  1.00  0.00           H
ATOM   1866  HW2 SOL   658      74.629  12.237 147.158  1.00  0.00           H
ATOM   1867  OW  SOL   659      86.203  61.704  95.903  1.00  0.00           O
ATOM   1868  HW1 SOL   659      86.865  61.992  96.531  1.00  0.00           H
ATOM   1869  HW2 SOL   659      86.369  60.768  95.791  1.00  0.00           H
ATOM   1870  OW  SOL   660      78.565  63.760  94.200  1.00  0.00           O
ATOM   1871  HW1 SOL   660      78.133  62.956  93.910  1.00  0.00           H
ATOM   1872  HW2 SOL   660      77.875  64.256  94.642  1.00  0.00           H
ATOM   1873  OW  SOL   661       4.754  18.663  53.051  1.00  0.00           O
ATOM   1874  HW1 SOL   661       5.542  19.205  53.088  1.00  0.00           H
ATOM   1875  HW2 SOL   661       4.471  18.712  52.138  1.00  0.00           H
ATOM   1876  OW  SOL   662       1.711  88.657 146.956  1.00  0.00           O
ATOM   1877  HW1 SOL   662       2.296  87.998 147.330  1.00  0.00           H
ATOM   1878  HW2 SOL   662       1.421  88.278 146.126  1.00  0.00           H
ATOM   1879  OW  SOL   663      70.186  96.396 150.564  1.00  0.00           O
ATOM   1880  HW1 SOL   663      71.131  96.441 150.711  1.00  0.00           H
ATOM   1881  HW2 SOL   663      70.093  95.907 149.746  1.00  0.00           H
ATOM   1882  OW  SOL   664     103.218  77.692 151.697  1.00  0.00           O
ATOM   1883  HW1 SOL   664     102.455  77.122 151.601  1.00  0.00           H
ATOM   1884  HW2 SOL   664     103.620  77.418 152.522  1.00  0.00           H
ATOM   1885  OW  SOL   665      47.006  59.977   3.992  1.00  0.00           O
ATOM   1886  HW1 SOL   665      46.861  59.210   3.438  1.00  0.00           H
ATOM   1887  HW2 SOL   665      46.529  60.682   3.554  1.00  0.00           H
ATOM   1888  OW  SOL   666       4.088  33.501  24.097  1.00  0.00           O
ATOM   1889  HW1 SOL   666       5.032  33.395  23.976  1.00  0.00           H
ATOM   1890  HW2 SOL   666       3.867  34.281  23.588  1.00  0.00           H
ATOM   1891  OW  SOL   667       1.815  75.975  37.496  1.00  0.00           O
ATOM   1892  HW1 SOL   667       1.195  76.699  37.409  1.00  0.00           H
ATOM   1893  HW2 SOL   667       2.620  76.300  37.094  1.00  0.00           H
ATOM   1894  OW  SOL   668      57.422  21.196 136.588  1.00  0.00           O
ATOM   1895  HW1 SOL   668      57.896  21.020 135.776  1.00  0.00           H
ATOM   1896  HW2 SOL   668      57.583  20.426 137.133  1.00  0.00           H
ATOM   1897  OW  SOL   669      91.421  83.149 114.333  1.00  0.00           O
ATOM   1898  HW1 SOL   669      92.373  83.053 114.289  1.00  0.00           H
ATOM   1899  HW2 SOL   669      91.089  82.568 113.649  1.00  0.00           H
ATOM   1900  OW  SOL   670      78.040 105.489 141.746  1.00  0.00           O
ATOM   1901  HW1 SOL   670      78.468 105.234 140.928  1.00  0.00           H
ATOM   1902  HW2 SOL   670      77.588 104.697 142.037  1.00  0.00           H
ATOM   1903  OW  SOL   671      24.250 106.585 126.294  1.00  0.00           O
ATOM   1904  HW1 SOL   671      23.688 105.895 126.646  1.00  0.00           H
ATOM   1905  HW2 SOL   671      25.120 106.385 126.639  1.00  0.00           H
ATOM   1906  OW  SOL   672      59.832  32.356 122.444  1.00  0.00           O
ATOM   1907  HW1 SOL   672      59.024  32.054 122.858  1.00  0.00           H
ATOM   1908  HW2 SOL   672      59.768  33.311 122.460  1.00  0.00           H
ATOM   1909  OW  SOL   673      68.912  61.758 137.385  1.00  0.00           O
ATOM   1910  HW1 SOL   673      68.862  61.138 138.113  1.00  0.00           H
ATOM   1911  HW2 SOL   673      68.640  62.594 137.763  1.00  0.00           H
ATOM   1912  OW  SOL   674      98.862  31.659   5.765  1.00  0.00           O
ATOM   1913  HW1 SOL   674      98.507  31.610   6.653  1.00  0.00           H
ATOM   1914  HW2 SOL   674      98.890  32.596   5.570  1.00  0.00           H
ATOM   1915  OW  SOL   675       3.032  60.189  52.083  1.00  0.00           O
ATOM   1916  HW1 SOL   675       3.644  60.420  52.782  1.00  0.00           H
ATOM   1917  HW2 SOL   675       3.281  59.300  51.831  1.00  0.00           H
ATOM   1918  OW  SOL   676      33.608  95.451 142.303  1.00  0.00           O
ATOM   1919  HW1 SOL   676      33.224  94.638 141.975  1.00  0.00           H
ATOM   1920  HW2 SOL   676      34.544  95.364 142.124  1.00  0.00           H
ATOM   1921  OW  SOL   677      25.402  56.288 137.115  1.00  0.00           O
ATOM   1922  HW1 SOL   677      25.015  55.905 137.902  1.00  0.00           H
ATOM   1923  HW2 SOL   677      24.679  56.330 136.488  1.00  0.00           H
ATOM   1924  OW  SOL   678      11.444  84.130  63.029  1.00  0.00           O
ATOM   1925  HW1 SOL   678      11.439  83.258  62.635  1.00  0.00           H
ATOM   1926  HW2 SOL   678      10.579  84.218  63.430  1.00  0.00           H
ATOM   1927  OW  SOL   679      56.492  47.253 106.878  1.00  0.00           O
ATOM   1928  HW1 SOL   679      55.677  47.026 106.431  1.00  0.00           H
ATOM   1929  HW2 SOL   679      57.041  46.474 106.786  1.00  0.00           H
ATOM   1930  OW  SOL   680      25.535  33.836   8.927  1.00  0.00           O
ATOM   1931  HW1 SOL   680      25.114  34.054   9.758  1.00  0.00           H
ATOM   1932  HW2 SOL   680      26.080  33.075   9.127  1.00  0.00           H
ATOM   1933  OW  SOL   681      59.903  53.870 111.725  1.00  0.00           O
ATOM   1934  HW1 SOL   681      59.445  54.034 112.549  1.00  0.00           H
ATOM   1935  HW2 SOL   681      60.322  53.018 111.849  1.00  0.00           H
ATOM   1936  OW  SOL   682     105.465  24.312  45.809  1.00  0.00           O
ATOM   1937  HW1 SOL   682     106.118  23.617  45.724  1.00  0.00           H
ATOM   1938  HW2 SOL   682     105.972  25.123  45.773  1.00  0.00           H
ATOM   1939  OW  SOL   683      66.430   3.368 122.340  1.00  0.00           O
ATOM   1940  HW1 SOL   683      65.694   2.779 122.173  1.00  0.00           H
ATOM   1941  HW2 SOL   683      66.258   4.129 121.786  1.00  0.00           H
ATOM   1942  OW  SOL   684      38.853  71.336  35.190  1.00  0.00           O
ATOM   1943  HW1 SOL   684      38.728  71.977  35.891  1.00  0.00           H
ATOM   1944  HW2 SOL   684      38.742  70.487  35.618  1.00  0.00           H
ATOM   1945  OW  SOL   685      50.203  86.830 120.138  1.00  0.00           O
ATOM   1946  HW1 SOL   685      49.452  87.376 120.370  1.00  0.00           H
ATOM   1947  HW2 SOL   685      50.277  86.915 119.187  1.00  0.00           H
ATOM   1948  OW  SOL   686     104.592  28.580  40.445  1.00  0.00           O
ATOM   1949  HW1 SOL   686     104.908  28.300  41.305  1.00  0.00           H
ATOM   1950  HW2 SOL   686     105.181  29.291  40.193  1.00  0.00           H
ATOM   1951  OW  SOL   687      94.475   3.163  14.479  1.00  0.00           O
ATOM   1952  HW1 SOL   687      93.520   3.188  14.538  1.00  0.00           H
ATOM   1953  HW2 SOL   687      94.732   2.442  15.054  1.00  0.00           H
ATOM   1954  OW  SOL   688      54.672  22.380 123.632  1.00  0.00           O
ATOM   1955  HW1 SOL   688      54.873  22.155 122.723  1.00  0.00           H
ATOM   1956  HW2 SOL   688      54.896  23.307 123.705  1.00  0.00           H
ATOM   1957  OW  SOL   689      90.739  39.985 118.312  1.00  0.00           O
ATOM   1958  HW1 SOL   689      89.976  39.506 117.988  1.00  0.00           H
ATOM   1959  HW2 SOL   689      90.916  40.640 117.636  1.00  0.00           H
ATOM   1960  OW  SOL   690     103.572  80.979  47.636  1.00  0.00           O
ATOM   1961  HW1 SOL   690     104.101  80.449  47.038  1.00  0.00           H
ATOM   1962  HW2 SOL   690     103.372  81.773  47.140  1.00  0.00           H
ATOM   1963  OW  SOL   691     101.604  66.810 125.911  1.00  0.00           O
ATOM   1964  HW1 SOL   691     102.553  66.817 125.784  1.00  0.00           H
ATOM   1965  HW2 SOL   691     101.264  66.333 125.154  1.00  0.00           H
ATOM   1966  OW  SOL   692      66.260  37.708 127.552  1.00  0.00           O
ATOM   1967  HW1 SOL   692      65.696  36.950 127.707  1.00  0.00           H
ATOM   1968  HW2 SOL   692      66.079  37.961 126.647  1.00  0.00           H
ATOM   1969  OW  SOL   693       9.861  31.494 129.285  1.00  0.00           O
ATOM   1970  HW1 SOL   693       8.996  31.228 129.598  1.00  0.00           H
ATOM   1971  HW2 SOL   693       9.890  31.192 128.377  1.00  0.00           H
ATOM   1972  OW  SOL   694      95.299  92.658  47.839  1.00  0.00           O
ATOM   1973  HW1 SOL   694      94.652  92.719  47.135  1.00  0.00           H
ATOM   1974  HW2 SOL   694      94.789  92.764  48.642  1.00  0.00           H
ATOM   1975  OW  SOL   695      67.993  76.374  94.702  1.00  0.00           O
ATOM   1976  HW1 SOL   695      67.059  76.552  94.811  1.00  0.00           H
ATOM   1977  HW2 SOL   695      68.081  75.437  94.877  1.00  0.00           H
ATOM   1978  OW  SOL   696      15.784  96.890  44.997  1.00  0.00           O
ATOM   1979  HW1 SOL   696      15.914  96.721  44.063  1.00  0.00           H
ATOM   1980  HW2 SOL   696      15.153  96.226  45.275  1.00  0.00           H
ATOM   1981  OW  SOL   697      21.766  73.418 145.068  1.00  0.00           O
ATOM   1982  HW1 SOL   697      21.805  72.576 144.615  1.00  0.00           H
ATOM   1983  HW2 SOL   697      21.740  74.068 144.366  1.00  0.00           H
ATOM   1984  OW  SOL   698      12.422  10.028 148.492  1.00  0.00           O
ATOM   1985  HW1 SOL   698      12.133   9.560 149.275  1.00  0.00           H
ATOM   1986  HW2 SOL   698      13.176   9.528 148.178  1.00  0.00           H
ATOM   1987  OW  SOL   699      43.569  10.786 134.860  1.00  0.00           O
ATOM   1988  HW1 SOL   699      42.744  10.327 135.012  1.00  0.00           H
ATOM   1989  HW2 SOL   699      44.134  10.512 135.582  1.00  0.00           H
ATOM   1990  OW  SOL   700      14.448  43.894  39.378  1.00  0.00           O
ATOM   1991  HW1 SOL   700      14.687  43.266  38.696  1.00  0.00           H
ATOM   1992  HW2 SOL   700      14.840  43.542  40.177  1.00  0.00           H
ATOM   1993  OW  SOL   701      13.246  11.908 132.951  1.00  0.00           O
ATOM   1994  HW1 SOL   701      13.016  11.427 132.156  1.00  0.00           H
ATOM   1995  HW2 SOL   701      13.186  12.830 132.699  1.00  0.00           H
ATOM   1996  OW  SOL   702       7.739  56.310  51.436  1.00  0.00           O
ATOM   1997  HW1 SOL   702       8.168  56.389  50.583  1.00  0.00           H
ATOM   1998  HW2 SOL   702       7.089  57.011  51.443  1.00  0.00           H
ATOM   1999  OW  SOL   703      90.501 100.692 139.161  1.00  0.00           O
ATOM   2000  HW1 SOL   703      90.865  99.807 139.163  1.00  0.00           H
ATOM   2001  HW2 SOL   703      90.546 100.972 140.075  1.00  0.00           H
ATOM   2002  OW  SOL   704      45.356  12.415 103.962  1.00  0.00           O
ATOM   2003  HW1 SOL   704      45.561  12.608 103.047  1.00  0.00           H
ATOM   2004  HW2 SOL   704      46.190  12.139 104.342  1.00  0.00           H
ATOM   2005  OW  SOL   705      37.541  98.355  98.054  1.00  0.00           O
ATOM   2006  HW1 SOL   705      38.170  97.637  97.986  1.00  0.00           H
ATOM   2007  HW2 SOL   705      38.081  99.142  98.125  1.00  0.00           H
ATOM   2008  OW  SOL   706      66.677  72.953  22.149  1.00  0.00           O
ATOM   2009  HW1 SOL   706      67.584  73.247  22.237  1.00  0.00           H
ATOM   2010  HW2 SOL   706      66.255  73.631  21.621  1.00  0.00           H
ATOM   2011  OW  SOL   707     102.779  97.815 149.746  1.00  0.00           O
ATOM   2012  HW1 SOL   707     102.297  98.086 148.964  1.00  0.00           H
ATOM   2013  HW2 SOL   707     102.694  98.554 150.348  1.00  0.00           H
ATOM   2014  OW  SOL   708      89.731  24.996  92.211  1.00  0.00           O
ATOM   2015  HW1 SOL   708      90.534  24.910  91.697  1.00  0.00           H
ATOM   2016  HW2 SOL   708      89.264  25.726  91.805  1.00  0.00           H
ATOM   2017  OW  SOL   709      42.190  92.202   6.298  1.00  0.00           O
ATOM   2018  HW1 SOL   709      42.349  93.141   6.392  1.00  0.00           H
ATOM   2019  HW2 SOL   709      41.784  92.113   5.436  1.00  0.00           H
ATOM   2020  OW  SOL   710      39.493  22.520 141.352  1.00  0.00           O
ATOM   2021  HW1 SOL   710      40.411  22.250 141.333  1.00  0.00           H
ATOM   2022  HW2 SOL   710      39.120  22.155 140.549  1.00  0.00           H
ATOM   2023  OW  SOL   711      80.517  58.249 127.394  1.00  0.00           O
ATOM   2024  HW1 SOL   711      80.821  57.353 127.544  1.00  0.00           H
ATOM   2025  HW2 SOL   711      81.319  58.757 127.273  1.00  0.00           H
ATOM   2026  OW  SOL   712      25.158  21.996  26.448  1.00  0.00           O
ATOM   2027  HW1 SOL   712      24.242  22.194  26.645  1.00  0.00           H
ATOM   2028  HW2 SOL   712      25.633  22.238  27.243  1.00  0.00           H
ATOM   2029  OW  SOL   713      72.048  19.187  27.667  1.00  0.00           O
ATOM   2030  HW1 SOL   713      72.269  19.455  26.775  1.00  0.00           H
ATOM   2031  HW2 SOL   713      72.663  18.481  27.865  1.00  0.00           H
ATOM   2032  OW  SOL   714     105.930  52.831  11.211  1.00  0.00           O
ATOM   2033  HW1 SOL   714     106.803  52.451  11.306  1.00  0.00           H
ATOM   2034  HW2 SOL   714     106.073  53.776  11.268  1.00  0.00           H
ATOM   2035  OW  SOL   715       5.837  56.099  18.468  1.00  0.00           O
ATOM   2036  HW1 SOL   715       5.501  55.219  18.642  1.00  0.00           H
ATOM   2037  HW2 SOL   715       5.965  56.124  17.520  1.00  0.00           H
ATOM   2038  OW  SOL   716       4.100  54.994  51.067  1.00  0.00           O
ATOM   2039  HW1 SOL   716       3.647  54.169  51.238  1.00  0.00           H
ATOM   2040  HW2 SOL   716       4.611  55.157  51.860  1.00  0.00           H
ATOM   2041  OW  SOL   717      13.715  13.944  18.150  1.00  0.00           O
ATOM   2042  HW1 SOL   717      12.853  14.359  18.113  1.00  0.00           H
ATOM   2043  HW2 SOL   717      13.616  13.140  17.641  1.00  0.00           H
ATOM   2044  OW  SOL   718      68.467  14.094  92.540  1.00  0.00           O
ATOM   2045  HW1 SOL   718      67.998  14.851  92.890  1.00  0.00           H
ATOM   2046  HW2 SOL   718      68.259  14.093  91.606  1.00  0.00           H
ATOM   2047  OW  SOL   719      96.054   2.465  43.985  1.00  0.00           O
ATOM   2048  HW1 SOL   719      95.889   2.947  43.174  1.00  0.00           H
ATOM   2049  HW2 SOL   719      96.392   1.618  43.697  1.00  0.00           H
ATOM   2050  OW  SOL   720      68.000  82.301 102.139  1.00  0.00           O
ATOM   2051  HW1 SOL   720      68.036  83.238 102.329  1.00  0.00           H
ATOM   2052  HW2 SOL   720      67.823  82.253 101.200  1.00  0.00           H
ATOM   2053  OW  SOL   721      96.256  98.988  39.092  1.00  0.00           O
ATOM   2054  HW1 SOL   721      96.357  98.092  39.413  1.00  0.00           H
ATOM   2055  HW2 SOL   721      96.264  99.528  39.882  1.00  0.00           H
ATOM   2056  OW  SOL   722      94.028  54.485 117.829  1.00  0.00           O
ATOM   2057  HW1 SOL   722      93.882  54.372 118.768  1.00  0.00           H
ATOM   2058  HW2 SOL   722      93.651  53.700 117.431  1.00  0.00           H
ATOM   2059  OW  SOL   723     105.189 108.379 122.461  1.00  0.00           O
ATOM   2060  HW1 SOL   723     106.139 108.301 122.379  1.00  0.00           H
ATOM   2061  HW2 SOL   723     105.038 109.309 122.627  1.00  0.00           H
ATOM   2062  OW  SOL   724      67.299  22.684  40.268  1.00  0.00           O
ATOM   2063  HW1 SOL   724      66.737  22.105  40.784  1.00  0.00           H
ATOM   2064  HW2 SOL   724      67.072  23.565  40.564  1.00  0.00           H
ATOM   2065  OW  SOL   725      41.485  97.361 134.611  1.00  0.00           O
ATOM   2066  HW1 SOL   725      40.707  97.403 134.055  1.00  0.00           H
ATOM   2067  HW2 SOL   725      42.201  97.166 134.007  1.00  0.00           H
ATOM   2068  OW  SOL   726      47.312  13.858 123.421  1.00  0.00           O
ATOM   2069  HW1 SOL   726      47.344  14.814 123.402  1.00  0.00           H
ATOM   2070  HW2 SOL   726      48.179  13.583 123.123  1.00  0.00           H
ATOM   2071  OW  SOL   727      55.483  76.195 106.808  1.00  0.00           O
ATOM   2072  HW1 SOL   727      56.035  76.140 106.028  1.00  0.00           H
ATOM   2073  HW2 SOL   727      54.655  76.557 106.491  1.00  0.00           H
ATOM   2074  OW  SOL   728     106.288  18.819  41.792  1.00  0.00           O
ATOM   2075  HW1 SOL   728     106.050  19.171  40.934  1.00  0.00           H
ATOM   2076  HW2 SOL   728     106.516  17.905  41.621  1.00  0.00           H
ATOM   2077  OW  SOL   729      91.642  41.639 139.309  1.00  0.00           O
ATOM   2078  HW1 SOL   729      92.148  42.437 139.157  1.00  0.00           H
ATOM   2079  HW2 SOL   729      92.204  41.101 139.867  1.00  0.00           H
ATOM   2080  OW  SOL   730      32.535  57.344 108.832  1.00  0.00           O
ATOM   2081  HW1 SOL   730      31.941  57.850 109.387  1.00  0.00           H
ATOM   2082  HW2 SOL   730      31.998  56.625 108.499  1.00  0.00           H
ATOM   2083  OW  SOL   731      79.871   4.723 131.742  1.00  0.00           O
ATOM   2084  HW1 SOL   731      79.602   3.804 131.763  1.00  0.00           H
ATOM   2085  HW2 SOL   731      79.768   4.982 130.827  1.00  0.00           H
ATOM   2086  OW  SOL   732      52.430  42.969 135.734  1.00  0.00           O
ATOM   2087  HW1 SOL   732      53.351  42.863 135.973  1.00  0.00           H
ATOM   2088  HW2 SOL   732      52.285  42.321 135.044  1.00  0.00           H
ATOM   2089  OW  SOL   733      15.955  68.473 148.576  1.00  0.00           O
ATOM   2090  HW1 SOL   733      15.832  69.363 148.907  1.00  0.00           H
ATOM   2091  HW2 SOL   733      16.724  68.533 148.008  1.00  0.00           H
ATOM   2092  OW  SOL   734     102.387   7.697  28.188  1.00  0.00           O
ATOM   2093  HW1 SOL   734     102.092   8.173  27.412  1.00  0.00           H
ATOM   2094  HW2 SOL   734     101.870   8.064  28.905  1.00  0.00           H
ATOM   2095  OW  SOL   735      11.165  65.089  91.389  1.00  0.00           O
ATOM   2096  HW1 SOL   735      10.558  64.374  91.580  1.00  0.00           H
ATOM   2097  HW2 SOL   735      11.465  65.385  92.248  1.00  0.00           H
ATOM   2098  OW  SOL   736      92.903  48.065  39.810  1.00  0.00           O
ATOM   2099  HW1 SOL   736      92.132  48.505  39.452  1.00  0.00           H
ATOM   2100  HW2 SOL   736      93.548  48.099  39.104  1.00  0.00           H
ATOM   2101  OW  SOL   737      79.926  45.831  41.438  1.00  0.00           O
ATOM   2102  HW1 SOL   737      80.024  44.949  41.796  1.00  0.00           H
ATOM   2103  HW2 SOL   737      80.821  46.114  41.248  1.00  0.00           H
ATOM   2104  OW  SOL   738      28.394  73.070 128.458  1.00  0.00           O
ATOM   2105  HW1 SOL   738      27.638  73.646 128.568  1.00  0.00           H
ATOM   2106  HW2 SOL   738      28.405  72.535 129.252  1.00  0.00           H
ATOM   2107  OW  SOL   739      33.983  87.560  40.047  1.00  0.00           O
ATOM   2108  HW1 SOL   739      34.527  87.146  39.377  1.00  0.00           H
ATOM   2109  HW2 SOL   739      33.472  86.841  40.419  1.00  0.00           H
ATOM   2110  OW  SOL   740      24.720   0.663  21.885  1.00  0.00           O
ATOM   2111  HW1 SOL   740      24.878   0.420  20.972  1.00  0.00           H
ATOM   2112  HW2 SOL   740      24.212   1.473  21.833  1.00  0.00           H
ATOM   2113  OW  SOL   741      80.679  31.103 126.245  1.00  0.00           O
ATOM   2114  HW1 SOL   741      79.786  31.293 125.958  1.00  0.00           H
ATOM   2115  HW2 SOL   741      80.999  30.454 125.617  1.00  0.00           H
ATOM   2116  OW  SOL   742       8.165  19.656  30.012  1.00  0.00           O
ATOM   2117  HW1 SOL   742       8.721  20.341  30.383  1.00  0.00           H
ATOM   2118  HW2 SOL   742       7.969  19.960  29.126  1.00  0.00           H
ATOM   2119  OW  SOL   743      71.615  53.014 137.305  1.00  0.00           O
ATOM   2120  HW1 SOL   743      71.495  53.960 137.218  1.00  0.00           H
ATOM   2121  HW2 SOL   743      72.030  52.903 138.160  1.00  0.00           H
ATOM   2122  OW  SOL   744      52.833   4.364 153.319  1.00  0.00           O
ATOM   2123  HW1 SOL   744      52.221   4.544 152.605  1.00  0.00           H
ATOM   2124  HW2 SOL   744      52.468   3.596 153.759  1.00  0.00           H
ATOM   2125  OW  SOL   745     108.266  68.589  53.451  1.00  0.00           O
ATOM   2126  HW1 SOL   745     108.892  68.101  53.986  1.00  0.00           H
ATOM   2127  HW2 SOL   745     108.361  68.220  52.573  1.00  0.00           H
ATOM   2128  OW  SOL   746       2.329   5.546  42.673  1.00  0.00           O
ATOM   2129  HW1 SOL   746       1.523   5.643  43.180  1.00  0.00           H
ATOM   2130  HW2 SOL   746       2.217   4.723  42.198  1.00  0.00           H
ATOM   2131  OW  SOL   747     103.353  41.646 100.502  1.00  0.00           O
ATOM   2132  HW1 SOL   747     102.577  41.827 101.032  1.00  0.00           H
ATOM   2133  HW2 SOL   747     103.038  41.074  99.802  1.00  0.00           H
ATOM   2134  OW  SOL   748      55.615  15.337  21.280  1.00  0.00           O
ATOM   2135  HW1 SOL   748      55.672  14.630  20.638  1.00  0.00           H
ATOM   2136  HW2 SOL   748      55.110  16.020  20.840  1.00  0.00           H
ATOM   2137  OW  SOL   749      89.282  42.523 126.071  1.00  0.00           O
ATOM   2138  HW1 SOL   749      88.575  42.984 126.522  1.00  0.00           H
ATOM   2139  HW2 SOL   749      90.019  42.558 126.681  1.00  0.00           H
ATOM   2140  OW  SOL   750      49.030 102.203  18.746  1.00  0.00           O
ATOM   2141  HW1 SOL   750      49.369 102.004  17.873  1.00  0.00           H
ATOM   2142  HW2 SOL   750      49.453 101.565  19.320  1.00  0.00           H
ATOM   2143  OW  SOL   751      42.023  43.276   9.957  1.00  0.00           O
ATOM   2144  HW1 SOL   751      42.845  43.712   9.730  1.00  0.00           H
ATOM   2145  HW2 SOL   751      42.285  42.395  10.222  1.00  0.00           H
ATOM   2146  OW  SOL   752      61.090  90.862  42.956  1.00  0.00           O
ATOM   2147  HW1 SOL   752      61.698  90.170  43.217  1.00  0.00           H
ATOM   2148  HW2 SOL   752      61.626  91.472  42.447  1.00  0.00           H
ATOM   2149  OW  SOL   753      55.351   1.201   4.311  1.00  0.00           O
ATOM   2150  HW1 SOL   753      54.880   0.593   4.882  1.00  0.00           H
ATOM   2151  HW2 SOL   753      55.098   2.069   4.624  1.00  0.00           H
ATOM   2152  OW  SOL   754      82.524   2.480 137.649  1.00  0.00           O
ATOM   2153  HW1 SOL   754      82.987   2.059 138.373  1.00  0.00           H
ATOM   2154  HW2 SOL   754      82.086   1.760 137.194  1.00  0.00           H
ATOM   2155  OW  SOL   755      83.706  36.366 148.660  1.00  0.00           O
ATOM   2156  HW1 SOL   755      83.864  35.535 149.107  1.00  0.00           H
ATOM   2157  HW2 SOL   755      82.765  36.370 148.486  1.00  0.00           H
ATOM   2158  OW  SOL   756      35.215  19.286  95.390  1.00  0.00           O
ATOM   2159  HW1 SOL   756      34.466  18.923  94.915  1.00  0.00           H
ATOM   2160  HW2 SOL   756      35.165  18.885  96.258  1.00  0.00           H
ATOM   2161  OW  SOL   757      31.284  76.709  42.824  1.00  0.00           O
ATOM   2162  HW1 SOL   757      31.187  75.770  42.985  1.00  0.00           H
ATOM   2163  HW2 SOL   757      32.074  76.954  43.305  1.00  0.00           H
ATOM   2164  OW  SOL   758      62.428  33.695 108.989  1.00  0.00           O
ATOM   2165  HW1 SOL   758      61.511  33.538 108.761  1.00  0.00           H
ATOM   2166  HW2 SOL   758      62.429  34.564 109.391  1.00  0.00           H
ATOM   2167  OW  SOL   759      49.403  90.021 130.590  1.00  0.00           O
ATOM   2168  HW1 SOL   759      49.770  90.881 130.793  1.00  0.00           H
ATOM   2169  HW2 SOL   759      49.048  89.709 131.423  1.00  0.00           H
ATOM   2170  OW  SOL   760      18.280  26.626 145.189  1.00  0.00           O
ATOM   2171  HW1 SOL   760      18.212  26.509 146.137  1.00  0.00           H
ATOM   2172  HW2 SOL   760      19.139  27.025 145.057  1.00  0.00           H
ATOM   2173  OW  SOL   761      17.129  68.041 143.658  1.00  0.00           O
ATOM   2174  HW1 SOL   761      16.380  67.464 143.511  1.00  0.00           H
ATOM   2175  HW2 SOL   761      16.740  68.890 143.868  1.00  0.00           H
ATOM   2176  OW  SOL   762      72.070  91.892  53.188  1.00  0.00           O
ATOM   2177  HW1 SOL   762      72.247  90.979  53.412  1.00  0.00           H
ATOM   2178  HW2 SOL   762      71.822  91.869  52.264  1.00  0.00           H
ATOM   2179  OW  SOL   763      60.118  20.829 124.495  1.00  0.00           O
ATOM   2180  HW1 SOL   763      60.507  21.699 124.408  1.00  0.00           H
ATOM   2181  HW2 SOL   763      59.174  20.987 124.496  1.00  0.00           H
ATOM   2182  OW  SOL   764     103.862  67.621 111.598  1.00  0.00           O
ATOM   2183  HW1 SOL   764     104.575  68.114 112.004  1.00  0.00           H
ATOM   2184  HW2 SOL   764     103.461  67.139 112.321  1.00  0.00           H
ATOM   2185  OW  SOL   765      37.189  41.183 152.055  1.00  0.00           O
ATOM   2186  HW1 SOL   765      37.382  41.597 152.897  1.00  0.00           H
ATOM   2187  HW2 SOL   765      36.334  40.771 152.181  1.00  0.00           H
ATOM   2188  OW  SOL   766     101.207  66.718  41.257  1.00  0.00           O
ATOM   2189  HW1 SOL   766     101.088  67.587  41.639  1.00  0.00           H
ATOM   2190  HW2 SOL   766     100.339  66.476  40.935  1.00  0.00           H
ATOM   2191  OW  SOL   767      90.115 104.321  13.792  1.00  0.00           O
ATOM   2192  HW1 SOL   767      89.340 103.791  13.603  1.00  0.00           H
ATOM   2193  HW2 SOL   767      89.874 105.206  13.520  1.00  0.00           H
ATOM   2194  OW  SOL   768      74.581  96.798  44.167  1.00  0.00           O
ATOM   2195  HW1 SOL   768      73.871  96.465  44.716  1.00  0.00           H
ATOM   2196  HW2 SOL   768      75.059  96.015  43.892  1.00  0.00           H
ATOM   2197  OW  SOL   769      19.850  19.529 141.260  1.00  0.00           O
ATOM   2198  HW1 SOL   769      20.132  20.235 141.842  1.00  0.00           H
ATOM   2199  HW2 SOL   769      20.624  18.975 141.163  1.00  0.00           H
ATOM   2200  OW  SOL   770      55.928 108.152  33.127  1.00  0.00           O
ATOM   2201  HW1 SOL   770      56.503 107.642  32.557  1.00  0.00           H
ATOM   2202  HW2 SOL   770      56.435 108.279  33.928  1.00  0.00           H
ATOM   2203  OW  SOL   771       6.914  42.940  28.718  1.00  0.00           O
ATOM   2204  HW1 SOL   771       6.034  43.120  29.051  1.00  0.00           H
ATOM   2205  HW2 SOL   771       6.841  43.061  27.771  1.00  0.00           H
ATOM   2206  OW  SOL   772      11.993  86.279 135.879  1.00  0.00           O
ATOM   2207  HW1 SOL   772      12.231  86.995 136.468  1.00  0.00           H
ATOM   2208  HW2 SOL   772      11.200  86.585 135.439  1.00  0.00           H
ATOM   2209  OW  SOL   773      10.802  50.606 146.754  1.00  0.00           O
ATOM   2210  HW1 SOL   773      10.673  50.285 145.862  1.00  0.00           H
ATOM   2211  HW2 SOL   773      10.228  51.369 146.820  1.00  0.00           H
ATOM   2212  OW  SOL   774      78.751  54.175 105.972  1.00  0.00           O
ATOM   2213  HW1 SOL   774      78.510  55.060 106.245  1.00  0.00           H
ATOM   2214  HW2 SOL   774      79.706  54.194 105.913  1.00  0.00           H
ATOM   2215  OW  SOL   775      19.652  42.352  49.032  1.00  0.00           O
ATOM   2216  HW1 SOL   775      20.556  42.041  49.072  1.00  0.00           H
ATOM   2217  HW2 SOL   775      19.143  41.580  48.785  1.00  0.00           H
ATOM   2218  OW  SOL   776      29.927  77.268 100.727  1.00  0.00           O
ATOM   2219  HW1 SOL   776      29.256  77.043 101.371  1.00  0.00           H
ATOM   2220  HW2 SOL   776      29.602  76.903  99.904  1.00  0.00           H
ATOM   2221  OW  SOL   777      47.346  87.307  47.500  1.00  0.00           O
ATOM   2222  HW1 SOL   777      46.461  86.968  47.366  1.00  0.00           H
ATOM   2223  HW2 SOL   777      47.867  86.897  46.809  1.00  0.00           H
ATOM   2224  OW  SOL   778     102.107  59.186   3.491  1.00  0.00           O
ATOM   2225  HW1 SOL   778     102.396  58.274   3.520  1.00  0.00           H
ATOM   2226  HW2 SOL   778     102.797  59.670   3.944  1.00  0.00           H
ATOM   2227  OW  SOL   779      56.587  28.883   4.131  1.00  0.00           O
ATOM   2228  HW1 SOL   779      57.214  28.160   4.147  1.00  0.00           H
ATOM   2229  HW2 SOL   779      55.747  28.467   3.934  1.00  0.00           H
ATOM   2230  OW  SOL   780       0.883  44.885  42.270  1.00  0.00           O
ATOM   2231  HW1 SOL   780       0.512  45.036  43.140  1.00  0.00           H
ATOM   2232  HW2 SOL   780       0.129  44.666  41.723  1.00  0.00           H
ATOM   2233  OW  SOL   781       8.018  60.850 102.532  1.00  0.00           O
ATOM   2234  HW1 SOL   781       8.888  61.099 102.221  1.00  0.00           H
ATOM   2235  HW2 SOL   781       8.163  60.048 103.034  1.00  0.00           H
ATOM   2236  OW  SOL   782      50.110  22.185 118.467  1.00  0.00           O
ATOM   2237  HW1 SOL   782      49.951  21.341 118.890  1.00  0.00           H
ATOM   2238  HW2 SOL   782      50.103  22.818 119.184  1.00  0.00           H
ATOM   2239  OW  SOL   783      87.437  70.124 140.786  1.00  0.00           O
ATOM   2240  HW1 SOL   783      87.402  70.305 139.846  1.00  0.00           H
ATOM   2241  HW2 SOL   783      87.842  70.904 141.166  1.00  0.00           H
ATOM   2242  OW  SOL   784      86.168  36.342  88.745  1.00  0.00           O
ATOM   2243  HW1 SOL   784      86.519  36.086  87.893  1.00  0.00           H
ATOM   2244  HW2 SOL   784      85.658  37.132  88.567  1.00  0.00           H
ATOM   2245  OW  SOL   785      11.245  20.158  46.440  1.00  0.00           O
ATOM   2246  HW1 SOL   785      10.630  20.822  46.128  1.00  0.00           H
ATOM   2247  HW2 SOL   785      10.842  19.324  46.198  1.00  0.00           H
ATOM   2248  OW  SOL   786      34.249  24.617 140.499  1.00  0.00           O
ATOM   2249  HW1 SOL   786      34.373  24.184 141.344  1.00  0.00           H
ATOM   2250  HW2 SOL   786      33.300  24.644 140.380  1.00  0.00           H
ATOM   2251  OW  SOL   787       0.059  13.632  95.753  1.00  0.00           O
ATOM   2252  HW1 SOL   787       0.749  13.955  95.174  1.00  0.00           H
ATOM   2253  HW2 SOL   787       0.516  13.385  96.557  1.00  0.00           H
ATOM   2254  OW  SOL   788     102.002 101.883  29.283  1.00  0.00           O
ATOM   2255  HW1 SOL   788     102.170 102.397  28.493  1.00  0.00           H
ATOM   2256  HW2 SOL   788     102.624 102.222  29.927  1.00  0.00           H
ATOM   2257  OW  SOL   789      85.504  79.801 128.012  1.00  0.00           O
ATOM   2258  HW1 SOL   789      86.320  80.301 128.010  1.00  0.00           H
ATOM   2259  HW2 SOL   789      84.852  80.406 127.659  1.00  0.00           H
ATOM   2260  OW  SOL   790       7.522  42.280 130.977  1.00  0.00           O
ATOM   2261  HW1 SOL   790       7.236  43.184 131.110  1.00  0.00           H
ATOM   2262  HW2 SOL   790       8.035  42.308 130.169  1.00  0.00           H
ATOM   2263  OW  SOL   791      68.250  30.591  93.284  1.00  0.00           O
ATOM   2264  HW1 SOL   791      69.019  30.819  92.762  1.00  0.00           H
ATOM   2265  HW2 SOL   791      67.508  30.917  92.773  1.00  0.00           H
ATOM   2266  OW  SOL   792      32.679   9.893 133.635  1.00  0.00           O
ATOM   2267  HW1 SOL   792      33.138  10.464 133.019  1.00  0.00           H
ATOM   2268  HW2 SOL   792      33.014  10.148 134.494  1.00  0.00           H
ATOM   2269  OW  SOL   793      39.432  51.025  22.521  1.00  0.00           O
ATOM   2270  HW1 SOL   793      38.864  51.729  22.209  1.00  0.00           H
ATOM   2271  HW2 SOL   793      39.048  50.759  23.356  1.00  0.00           H
ATOM   2272  OW  SOL   794      21.314  14.189  42.598  1.00  0.00           O
ATOM   2273  HW1 SOL   794      21.337  13.400  42.056  1.00  0.00           H
ATOM   2274  HW2 SOL   794      21.120  13.870  43.479  1.00  0.00           H
ATOM   2275  OW  SOL   795      91.172  51.854  22.637  1.00  0.00           O
ATOM   2276  HW1 SOL   795      90.707  52.355  23.307  1.00  0.00           H
ATOM   2277  HW2 SOL   795      90.503  51.286  22.255  1.00  0.00           H
ATOM   2278  OW  SOL   796     102.676 107.168 114.364  1.00  0.00           O
ATOM   2279  HW1 SOL   796     102.758 106.290 113.991  1.00  0.00           H
ATOM   2280  HW2 SOL   796     102.181 107.040 115.173  1.00  0.00           H
ATOM   2281  OW  SOL   797      92.480  76.672  47.519  1.00  0.00           O
ATOM   2282  HW1 SOL   797      92.302  77.552  47.849  1.00  0.00           H
ATOM   2283  HW2 SOL   797      93.423  76.556  47.639  1.00  0.00           H
ATOM   2284  OW  SOL   798      25.892  72.729  55.712  1.00  0.00           O
ATOM   2285  HW1 SOL   798      25.315  73.484  55.595  1.00  0.00           H
ATOM   2286  HW2 SOL   798      25.695  72.411  56.593  1.00  0.00           H
ATOM   2287  OW  SOL   799      40.612  57.552  49.157  1.00  0.00           O
ATOM   2288  HW1 SOL   799      40.403  56.783  49.688  1.00  0.00           H
ATOM   2289  HW2 SOL   799      40.639  57.223  48.259  1.00  0.00           H
ATOM   2290  OW  SOL   800      71.173  66.034  17.955  1.00  0.00           O
ATOM   2291  HW1 SOL   800      70.280  65.713  18.080  1.00  0.00           H
ATOM   2292  HW2 SOL   800      71.533  66.094  18.840  1.00  0.00           H
ATOM   2293  OW  SOL   801      67.352  77.647  49.769  1.00  0.00           O
ATOM   2294  HW1 SOL   801      67.689  77.893  50.630  1.00  0.00           H
ATOM   2295  HW2 SOL   801      66.412  77.530  49.903  1.00  0.00           H
ATOM   2296  OW  SOL   802      36.031  33.893  93.956  1.00  0.00           O
ATOM   2297  HW1 SOL   802      36.706  34.436  94.364  1.00  0.00           H
ATOM   2298  HW2 SOL   802      36.056  34.135  93.030  1.00  0.00           H
ATOM   2299  OW  SOL   803      16.229  34.384  46.754  1.00  0.00           O
ATOM   2300  HW1 SOL   803      16.178  33.549  47.221  1.00  0.00           H
ATOM   2301  HW2 SOL   803      15.404  34.824  46.959  1.00  0.00           H
ATOM   2302  OW  SOL   804      81.026  63.358  46.882  1.00  0.00           O
ATOM   2303  HW1 SOL   804      80.378  63.978  47.217  1.00  0.00           H
ATOM   2304  HW2 SOL   804      81.196  62.768  47.616  1.00  0.00           H
ATOM   2305  OW  SOL   805      83.480  59.840   9.389  1.00  0.00           O
ATOM   2306  HW1 SOL   805      83.287  58.939   9.131  1.00  0.00           H
ATOM   2307  HW2 SOL   805      84.201  59.762  10.014  1.00  0.00           H
ATOM   2308  OW  SOL   806      87.683  38.966  21.344  1.00  0.00           O
ATOM   2309  HW1 SOL   806      87.037  39.223  22.003  1.00  0.00           H
ATOM   2310  HW2 SOL   806      88.365  39.635  21.403  1.00  0.00           H
ATOM   2311  OW  SOL   807      99.572  81.378  39.625  1.00  0.00           O
ATOM   2312  HW1 SOL   807      99.412  81.720  38.745  1.00  0.00           H
ATOM   2313  HW2 SOL   807     100.215  81.977  40.002  1.00  0.00           H
ATOM   2314  OW  SOL   808      80.417  97.018  44.680  1.00  0.00           O
ATOM   2315  HW1 SOL   808      79.485  97.023  44.899  1.00  0.00           H
ATOM   2316  HW2 SOL   808      80.569  96.152  44.301  1.00  0.00           H
ATOM   2317  OW  SOL   809      22.617   6.613 122.462  1.00  0.00           O
ATOM   2318  HW1 SOL   809      23.540   6.384 122.564  1.00  0.00           H
ATOM   2319  HW2 SOL   809      22.226   6.420 123.314  1.00  0.00           H
ATOM   2320  OW  SOL   810      30.602  52.553  43.719  1.00  0.00           O
ATOM   2321  HW1 SOL   810      31.471  52.932  43.853  1.00  0.00           H
ATOM   2322  HW2 SOL   810      30.123  53.220  43.228  1.00  0.00           H
ATOM   2323  OW  SOL   811      77.715  36.725  94.186  1.00  0.00           O
ATOM   2324  HW1 SOL   811      77.934  36.478  95.084  1.00  0.00           H
ATOM   2325  HW2 SOL   811      77.175  36.004  93.864  1.00  0.00           H
ATOM   2326  OW  SOL   812     103.065  67.007  21.245  1.00  0.00           O
ATOM   2327  HW1 SOL   812     102.480  66.685  21.931  1.00  0.00           H
ATOM   2328  HW2 SOL   812     102.851  67.937  21.165  1.00  0.00           H
ATOM   2329  OW  SOL   813      15.717  57.432  99.063  1.00  0.00           O
ATOM   2330  HW1 SOL   813      14.993  57.309  98.448  1.00  0.00           H
ATOM   2331  HW2 SOL   813      16.006  56.544  99.273  1.00  0.00           H
ATOM   2332  OW  SOL   814      39.198  77.488  47.645  1.00  0.00           O
ATOM   2333  HW1 SOL   814      38.763  76.635  47.643  1.00  0.00           H
ATOM   2334  HW2 SOL   814      39.203  77.753  48.565  1.00  0.00           H
ATOM   2335  OW  SOL   815      78.727  28.304  48.465  1.00  0.00           O
ATOM   2336  HW1 SOL   815      78.896  29.224  48.670  1.00  0.00           H
ATOM   2337  HW2 SOL   815      79.356  28.093  47.775  1.00  0.00           H
ATOM   2338  OW  SOL   816      92.043  75.821 130.513  1.00  0.00           O
ATOM   2339  HW1 SOL   816      91.279  75.689 131.074  1.00  0.00           H
ATOM   2340  HW2 SOL   816      92.792  75.636 131.079  1.00  0.00           H
ATOM   2341  OW  SOL   817      46.203  62.817 120.731  1.00  0.00           O
ATOM   2342  HW1 SOL   817      46.291  63.727 120.448  1.00  0.00           H
ATOM   2343  HW2 SOL   817      47.050  62.604 121.123  1.00  0.00           H
ATOM   2344  OW  SOL   818      46.870  52.394 102.923  1.00  0.00           O
ATOM   2345  HW1 SOL   818      47.510  52.795 102.335  1.00  0.00           H
ATOM   2346  HW2 SOL   818      46.623  51.578 102.488  1.00  0.00           H
ATOM   2347  OW  SOL   819      46.696  94.670  25.994  1.00  0.00           O
ATOM   2348  HW1 SOL   819      46.133  94.545  25.230  1.00  0.00           H
ATOM   2349  HW2 SOL   819      47.305  95.361  25.733  1.00  0.00           H
ATOM   2350  OW  SOL   820      20.257   6.540 113.937  1.00  0.00           O
ATOM   2351  HW1 SOL   820      20.450   7.147 114.652  1.00  0.00           H
ATOM   2352  HW2 SOL   820      20.371   5.671 114.324  1.00  0.00           H
ATOM   2353  OW  SOL   821      36.267  82.650 145.227  1.00  0.00           O
ATOM   2354  HW1 SOL   821      37.089  83.123 145.357  1.00  0.00           H
ATOM   2355  HW2 SOL   821      36.391  81.823 145.692  1.00  0.00           H
ATOM   2356  OW  SOL   822      78.763  83.633  54.166  1.00  0.00           O
ATOM   2357  HW1 SOL   822      78.711  84.403  54.733  1.00  0.00           H
ATOM   2358  HW2 SOL   822      79.607  83.235  54.379  1.00  0.00           H
ATOM   2359  OW  SOL   823      87.166  49.513  16.448  1.00  0.00           O
ATOM   2360  HW1 SOL   823      86.688  50.342  16.469  1.00  0.00           H
ATOM   2361  HW2 SOL   823      86.486  48.845  16.356  1.00  0.00           H
ATOM   2362  OW  SOL   824      87.544  89.787  22.449  1.00  0.00           O
ATOM   2363  HW1 SOL   824      86.862  89.116  22.450  1.00  0.00           H
ATOM   2364  HW2 SOL   824      88.071  89.593  21.674  1.00  0.00           H
ATOM   2365  OW  SOL   825      89.489  54.575  20.503  1.00  0.00           O
ATOM   2366  HW1 SOL   825      90.293  54.700  21.006  1.00  0.00           H
ATOM   2367  HW2 SOL   825      89.775  54.146  19.696  1.00  0.00           H
ATOM   2368  OW  SOL   826      67.568  69.906  19.504  1.00  0.00           O
ATOM   2369  HW1 SOL   826      67.877  69.068  19.159  1.00  0.00           H
ATOM   2370  HW2 SOL   826      68.296  70.509  19.356  1.00  0.00           H
ATOM   2371  OW  SOL   827      59.580  99.740  63.112  1.00  0.00           O
ATOM   2372  HW1 SOL   827      60.073 100.550  63.239  1.00  0.00           H
ATOM   2373  HW2 SOL   827      60.081  99.077  63.586  1.00  0.00           H
ATOM   2374  OW  SOL   828      26.112  16.876  58.228  1.00  0.00           O
ATOM   2375  HW1 SOL   828      25.379  17.280  58.693  1.00  0.00           H
ATOM   2376  HW2 SOL   828      25.742  16.085  57.837  1.00  0.00           H
ATOM   2377  OW  SOL   829       4.493  75.094  61.395  1.00  0.00           O
ATOM   2378  HW1 SOL   829       4.914  75.739  60.827  1.00  0.00           H
ATOM   2379  HW2 SOL   829       4.269  75.582  62.187  1.00  0.00           H
ATOM   2380  OW  SOL   830      47.259  40.805  15.156  1.00  0.00           O
ATOM   2381  HW1 SOL   830      46.907  41.654  14.888  1.00  0.00           H
ATOM   2382  HW2 SOL   830      46.572  40.178  14.929  1.00  0.00           H
ATOM   2383  OW  SOL   831      14.464  22.611  11.933  1.00  0.00           O
ATOM   2384  HW1 SOL   831      15.109  22.678  12.637  1.00  0.00           H
ATOM   2385  HW2 SOL   831      14.721  21.828  11.446  1.00  0.00           H
ATOM   2386  OW  SOL   832      89.976  79.476 107.229  1.00  0.00           O
ATOM   2387  HW1 SOL   832      90.700  79.502 106.603  1.00  0.00           H
ATOM   2388  HW2 SOL   832      89.281  79.985 106.812  1.00  0.00           H
ATOM   2389  OW  SOL   833      40.130  50.654 103.203  1.00  0.00           O
ATOM   2390  HW1 SOL   833      40.235  51.598 103.088  1.00  0.00           H
ATOM   2391  HW2 SOL   833      40.954  50.367 103.597  1.00  0.00           H
ATOM   2392  OW  SOL   834     101.087  69.381  19.454  1.00  0.00           O
ATOM   2393  HW1 SOL   834     100.907  70.193  19.929  1.00  0.00           H
ATOM   2394  HW2 SOL   834     101.988  69.478  19.146  1.00  0.00           H
ATOM   2395  OW  SOL   835      84.412  83.140 114.372  1.00  0.00           O
ATOM   2396  HW1 SOL   835      83.559  82.839 114.059  1.00  0.00           H
ATOM   2397  HW2 SOL   835      84.222  83.947 114.850  1.00  0.00           H
ATOM   2398  OW  SOL   836      68.697   2.285  14.608  1.00  0.00           O
ATOM   2399  HW1 SOL   836      69.192   1.675  15.156  1.00  0.00           H
ATOM   2400  HW2 SOL   836      68.919   3.150  14.952  1.00  0.00           H
ATOM   2401  OW  SOL   837      63.917  50.438 134.386  1.00  0.00           O
ATOM   2402  HW1 SOL   837      63.874  51.391 134.461  1.00  0.00           H
ATOM   2403  HW2 SOL   837      64.846  50.249 134.256  1.00  0.00           H
ATOM   2404  OW  SOL   838       6.845  16.475 138.739  1.00  0.00           O
ATOM   2405  HW1 SOL   838       7.248  17.339 138.650  1.00  0.00           H
ATOM   2406  HW2 SOL   838       6.686  16.380 139.678  1.00  0.00           H
ATOM   2407  OW  SOL   839      47.964  82.459 130.680  1.00  0.00           O
ATOM   2408  HW1 SOL   839      47.826  81.977 129.864  1.00  0.00           H
ATOM   2409  HW2 SOL   839      48.048  81.779 131.349  1.00  0.00           H
ATOM   2410  OW  SOL   840     101.303  32.269 147.001  1.00  0.00           O
ATOM   2411  HW1 SOL   840     100.585  31.653 147.145  1.00  0.00           H
ATOM   2412  HW2 SOL   840     101.225  32.900 147.716  1.00  0.00           H
ATOM   2413  OW  SOL   841      48.941  87.016 133.906  1.00  0.00           O
ATOM   2414  HW1 SOL   841      49.262  86.212 134.315  1.00  0.00           H
ATOM   2415  HW2 SOL   841      49.528  87.159 133.164  1.00  0.00           H
ATOM   2416  OW  SOL   842      91.361   8.978  14.168  1.00  0.00           O
ATOM   2417  HW1 SOL   842      92.068   8.541  14.643  1.00  0.00           H
ATOM   2418  HW2 SOL   842      90.561   8.573  14.502  1.00  0.00           H
ATOM   2419  OW  SOL   843      21.147  22.529 141.505  1.00  0.00           O
ATOM   2420  HW1 SOL   843      20.941  23.156 142.198  1.00  0.00           H
ATOM   2421  HW2 SOL   843      20.533  22.738 140.801  1.00  0.00           H
ATOM   2422  OW  SOL   844      83.804 108.348  33.121  1.00  0.00           O
ATOM   2423  HW1 SOL   844      83.294 107.895  33.792  1.00  0.00           H
ATOM   2424  HW2 SOL   844      84.690 108.000  33.218  1.00  0.00           H
ATOM   2425  OW  SOL   845      63.051  44.596  30.062  1.00  0.00           O
ATOM   2426  HW1 SOL   845      63.105  44.385  30.994  1.00  0.00           H
ATOM   2427  HW2 SOL   845      62.601  45.441  30.033  1.00  0.00           H
ATOM   2428  OW  SOL   846       0.349  37.256  44.506  1.00  0.00           O
ATOM   2429  HW1 SOL   846      -0.354  37.800  44.862  1.00  0.00           H
ATOM   2430  HW2 SOL   846       0.599  36.683  45.231  1.00  0.00           H
ATOM   2431  OW  SOL   847      57.852  54.761  93.792  1.00  0.00           O
ATOM   2432  HW1 SOL   847      58.786  54.749  93.582  1.00  0.00           H
ATOM   2433  HW2 SOL   847      57.594  55.677  93.686  1.00  0.00           H
ATOM   2434  OW  SOL   848      13.388  52.279 119.707  1.00  0.00           O
ATOM   2435  HW1 SOL   848      13.294  52.455 118.771  1.00  0.00           H
ATOM   2436  HW2 SOL   848      14.324  52.381 119.878  1.00  0.00           H
ATOM   2437  OW  SOL   849      97.592  44.817 101.908  1.00  0.00           O
ATOM   2438  HW1 SOL   849      98.232  44.790 102.619  1.00  0.00           H
ATOM   2439  HW2 SOL   849      97.885  44.142 101.296  1.00  0.00           H
ATOM   2440  OW  SOL   850     105.564 102.601   6.975  1.00  0.00           O
ATOM   2441  HW1 SOL   850     105.531 103.317   6.341  1.00  0.00           H
ATOM   2442  HW2 SOL   850     104.898 101.983   6.674  1.00  0.00           H
ATOM   2443  OW  SOL   851       3.982  89.377 109.096  1.00  0.00           O
ATOM   2444  HW1 SOL   851       4.866  89.464 109.455  1.00  0.00           H
ATOM   2445  HW2 SOL   851       3.942  88.477 108.773  1.00  0.00           H
ATOM   2446  OW  SOL   852      10.822 100.273 138.005  1.00  0.00           O
ATOM   2447  HW1 SOL   852      11.714 100.601 137.885  1.00  0.00           H
ATOM   2448  HW2 SOL   852      10.796  99.978 138.915  1.00  0.00           H
ATOM   2449  OW  SOL   853      60.226  39.495 120.373  1.00  0.00           O
ATOM   2450  HW1 SOL   853      59.511  40.112 120.217  1.00  0.00           H
ATOM   2451  HW2 SOL   853      60.292  39.441 121.327  1.00  0.00           H
ATOM   2452  OW  SOL   854     104.921   1.307  28.704  1.00  0.00           O
ATOM   2453  HW1 SOL   854     104.854   0.362  28.569  1.00  0.00           H
ATOM   2454  HW2 SOL   854     105.830   1.448  28.966  1.00  0.00           H
ATOM   2455  OW  SOL   855      70.988  41.945 125.830  1.00  0.00           O
ATOM   2456  HW1 SOL   855      70.045  41.921 125.666  1.00  0.00           H
ATOM   2457  HW2 SOL   855      71.311  41.109 125.493  1.00  0.00           H
ATOM   2458  OW  SOL   856      45.710  21.573 120.140  1.00  0.00           O
ATOM   2459  HW1 SOL   856      45.752  22.360 119.597  1.00  0.00           H
ATOM   2460  HW2 SOL   856      45.760  20.848 119.516  1.00  0.00           H
ATOM   2461  OW  SOL   857       8.313  63.445 112.567  1.00  0.00           O
ATOM   2462  HW1 SOL   857       8.718  62.578 112.551  1.00  0.00           H
ATOM   2463  HW2 SOL   857       7.380  63.277 112.438  1.00  0.00           H
ATOM   2464  OW  SOL   858      17.491  45.492  96.414  1.00  0.00           O
ATOM   2465  HW1 SOL   858      17.389  46.365  96.036  1.00  0.00           H
ATOM   2466  HW2 SOL   858      18.300  45.156  96.027  1.00  0.00           H
ATOM   2467  OW  SOL   859      10.243  64.110  18.219  1.00  0.00           O
ATOM   2468  HW1 SOL   859      10.849  64.349  18.921  1.00  0.00           H
ATOM   2469  HW2 SOL   859      10.161  63.158  18.286  1.00  0.00           H
ATOM   2470  OW  SOL   860       6.179  18.840   4.731  1.00  0.00           O
ATOM   2471  HW1 SOL   860       6.949  19.078   4.214  1.00  0.00           H
ATOM   2472  HW2 SOL   860       6.077  17.899   4.590  1.00  0.00           H
ATOM   2473  OW  SOL   861      40.095  99.583   1.293  1.00  0.00           O
ATOM   2474  HW1 SOL   861      40.366  99.398   2.192  1.00  0.00           H
ATOM   2475  HW2 SOL   861      40.487 100.433   1.093  1.00  0.00           H
ATOM   2476  OW  SOL   862      93.296  68.205 154.527  1.00  0.00           O
ATOM   2477  HW1 SOL   862      93.739  67.714 153.834  1.00  0.00           H
ATOM   2478  HW2 SOL   862      92.387  67.908 154.489  1.00  0.00           H
ATOM   2479  OW  SOL   863       1.044  99.951 117.506  1.00  0.00           O
ATOM   2480  HW1 SOL   863       1.276 100.853 117.287  1.00  0.00           H
ATOM   2481  HW2 SOL   863       1.468  99.423 116.830  1.00  0.00           H
ATOM   2482  OW  SOL   864      40.599 108.140  62.992  1.00  0.00           O
ATOM   2483  HW1 SOL   864      41.460 108.529  63.143  1.00  0.00           H
ATOM   2484  HW2 SOL   864      40.028 108.887  62.809  1.00  0.00           H
ATOM   2485  OW  SOL   865      53.814  19.386 129.806  1.00  0.00           O
ATOM   2486  HW1 SOL   865      54.289  18.915 130.491  1.00  0.00           H
ATOM   2487  HW2 SOL   865      53.921  20.310 130.033  1.00  0.00           H
ATOM   2488  OW  SOL   866      40.979  11.975 101.111  1.00  0.00           O
ATOM   2489  HW1 SOL   866      41.598  11.389 100.676  1.00  0.00           H
ATOM   2490  HW2 SOL   866      41.484  12.373 101.820  1.00  0.00           H
ATOM   2491  OW  SOL   867      56.875  65.088 101.561  1.00  0.00           O
ATOM   2492  HW1 SOL   867      56.333  64.726 100.860  1.00  0.00           H
ATOM   2493  HW2 SOL   867      57.215  65.908 101.202  1.00  0.00           H
ATOM   2494  OW  SOL   868      30.948   1.924  19.830  1.00  0.00           O
ATOM   2495  HW1 SOL   868      31.525   1.873  20.592  1.00  0.00           H
ATOM   2496  HW2 SOL   868      30.219   2.474  20.117  1.00  0.00           H
ATOM   2497  OW  SOL   869      96.668  76.786   6.490  1.00  0.00           O
ATOM   2498  HW1 SOL   869      97.542  76.407   6.392  1.00  0.00           H
ATOM   2499  HW2 SOL   869      96.243  76.630   5.647  1.00  0.00           H
ATOM   2500  OW  SOL   870      94.024   5.512 107.407  1.00  0.00           O
ATOM   2501  HW1 SOL   870      93.295   5.905 106.928  1.00  0.00           H
ATOM   2502  HW2 SOL   870      94.141   6.076 108.172  1.00  0.00           H
ATOM   2503  OW  SOL   871      50.097  49.074  94.505  1.00  0.00           O
ATOM   2504  HW1 SOL   871      50.209  48.162  94.776  1.00  0.00           H
ATOM   2505  HW2 SOL   871      49.259  49.085  94.042  1.00  0.00           H
ATOM   2506  OW  SOL   872      60.291  82.170  50.232  1.00  0.00           O
ATOM   2507  HW1 SOL   872      60.609  82.077  51.130  1.00  0.00           H
ATOM   2508  HW2 SOL   872      60.928  82.748  49.811  1.00  0.00           H
ATOM   2509  OW  SOL   873      54.434  20.259  22.204  1.00  0.00           O
ATOM   2510  HW1 SOL   873      53.543  19.911  22.175  1.00  0.00           H
ATOM   2511  HW2 SOL   873      54.338  21.132  22.586  1.00  0.00           H
ATOM   2512  OW  SOL   874      94.539  45.147 149.147  1.00  0.00           O
ATOM   2513  HW1 SOL   874      93.944  44.772 149.797  1.00  0.00           H
ATOM   2514  HW2 SOL   874      94.312  44.703 148.330  1.00  0.00           H
ATOM   2515  OW  SOL   875      80.789  53.133  28.839  1.00  0.00           O
ATOM   2516  HW1 SOL   875      79.916  52.768  28.983  1.00  0.00           H
ATOM   2517  HW2 SOL   875      81.147  53.252  29.719  1.00  0.00           H
ATOM   2518  OW  SOL   876      97.626  33.327 111.094  1.00  0.00           O
ATOM   2519  HW1 SOL   876      96.738  32.972 111.133  1.00  0.00           H
ATOM   2520  HW2 SOL   876      98.043  33.022 111.900  1.00  0.00           H
ATOM   2521  OW  SOL   877      91.147  83.132  58.639  1.00  0.00           O
ATOM   2522  HW1 SOL   877      91.680  82.491  59.109  1.00  0.00           H
ATOM   2523  HW2 SOL   877      90.705  83.629  59.327  1.00  0.00           H
ATOM   2524  OW  SOL   878       5.295  12.252 122.797  1.00  0.00           O
ATOM   2525  HW1 SOL   878       5.773  11.439 122.632  1.00  0.00           H
ATOM   2526  HW2 SOL   878       5.227  12.301 123.751  1.00  0.00           H
ATOM   2527  OW  SOL   879      28.429  18.970 130.904  1.00  0.00           O
ATOM   2528  HW1 SOL   879      27.929  19.754 130.678  1.00  0.00           H
ATOM   2529  HW2 SOL   879      28.716  18.617 130.062  1.00  0.00           H
ATOM   2530  OW  SOL   880     108.397  51.787  10.631  1.00  0.00           O
ATOM   2531  HW1 SOL   880     109.143  52.316  10.348  1.00  0.00           H
ATOM   2532  HW2 SOL   880     108.777  51.125  11.208  1.00  0.00           H
ATOM   2533  OW  SOL   881      17.376  53.243   5.106  1.00  0.00           O
ATOM   2534  HW1 SOL   881      18.239  53.458   4.754  1.00  0.00           H
ATOM   2535  HW2 SOL   881      16.832  54.001   4.889  1.00  0.00           H
ATOM   2536  OW  SOL   882      42.512 104.354   5.398  1.00  0.00           O
ATOM   2537  HW1 SOL   882      41.888 103.805   4.922  1.00  0.00           H
ATOM   2538  HW2 SOL   882      42.007 104.716   6.126  1.00  0.00           H
ATOM   2539  OW  SOL   883      45.835  85.277  45.848  1.00  0.00           O
ATOM   2540  HW1 SOL   883      45.490  85.372  46.736  1.00  0.00           H
ATOM   2541  HW2 SOL   883      45.210  85.746  45.296  1.00  0.00           H
ATOM   2542  OW  SOL   884      61.349  77.214  12.121  1.00  0.00           O
ATOM   2543  HW1 SOL   884      60.788  76.558  11.706  1.00  0.00           H
ATOM   2544  HW2 SOL   884      61.777  76.744  12.838  1.00  0.00           H
ATOM   2545  OW  SOL   885       4.854  67.538  31.642  1.00  0.00           O
ATOM   2546  HW1 SOL   885       4.126  67.168  32.142  1.00  0.00           H
ATOM   2547  HW2 SOL   885       4.527  67.589  30.744  1.00  0.00           H
ATOM   2548  OW  SOL   886      74.827  26.467  45.356  1.00  0.00           O
ATOM   2549  HW1 SOL   886      74.378  27.020  44.716  1.00  0.00           H
ATOM   2550  HW2 SOL   886      74.124  25.980  45.786  1.00  0.00           H
ATOM   2551  OW  SOL   887      15.955  66.260  21.740  1.00  0.00           O
ATOM   2552  HW1 SOL   887      16.144  65.978  20.846  1.00  0.00           H
ATOM   2553  HW2 SOL   887      16.758  66.694  22.030  1.00  0.00           H
ATOM   2554  OW  SOL   888      43.118  73.219  42.408  1.00  0.00           O
ATOM   2555  HW1 SOL   888      43.655  73.934  42.067  1.00  0.00           H
ATOM   2556  HW2 SOL   888      43.557  72.953  43.216  1.00  0.00           H
ATOM   2557  OW  SOL   889      61.863  45.488  91.975  1.00  0.00           O
ATOM   2558  HW1 SOL   889      60.935  45.262  91.913  1.00  0.00           H
ATOM   2559  HW2 SOL   889      61.961  46.256  91.411  1.00  0.00           H
ATOM   2560  OW  SOL   890      24.667 108.438  38.163  1.00  0.00           O
ATOM   2561  HW1 SOL   890      23.761 108.418  38.472  1.00  0.00           H
ATOM   2562  HW2 SOL   890      25.071 107.664  38.556  1.00  0.00           H
ATOM   2563  OW  SOL   891      90.703  10.467 128.003  1.00  0.00           O
ATOM   2564  HW1 SOL   891      90.841  11.207 127.413  1.00  0.00           H
ATOM   2565  HW2 SOL   891      91.258  10.656 128.760  1.00  0.00           H
ATOM   2566  OW  SOL   892      40.840 108.382   7.092  1.00  0.00           O
ATOM   2567  HW1 SOL   892      41.756 108.564   7.304  1.00  0.00           H
ATOM   2568  HW2 SOL   892      40.780 107.427   7.088  1.00  0.00           H
ATOM   2569  OW  SOL   893      69.501  17.246 143.714  1.00  0.00           O
ATOM   2570  HW1 SOL   893      70.399  17.222 144.043  1.00  0.00           H
ATOM   2571  HW2 SOL   893      69.293  18.178 143.651  1.00  0.00           H
ATOM   2572  OW  SOL   894     101.174  69.707 102.104  1.00  0.00           O
ATOM   2573  HW1 SOL   894     100.943  69.993 102.988  1.00  0.00           H
ATOM   2574  HW2 SOL   894     101.768  68.969 102.239  1.00  0.00           H
ATOM   2575  OW  SOL   895       7.880 100.979   3.863  1.00  0.00           O
ATOM   2576  HW1 SOL   895       7.638 100.133   3.487  1.00  0.00           H
ATOM   2577  HW2 SOL   895       8.149 101.507   3.112  1.00  0.00           H
ATOM   2578  OW  SOL   896      16.499  25.837  47.674  1.00  0.00           O
ATOM   2579  HW1 SOL   896      16.940  26.606  48.034  1.00  0.00           H
ATOM   2580  HW2 SOL   896      15.873  25.581  48.352  1.00  0.00           H
ATOM   2581  OW  SOL   897      24.441  88.452 126.074  1.00  0.00           O
ATOM   2582  HW1 SOL   897      24.675  88.106 125.213  1.00  0.00           H
ATOM   2583  HW2 SOL   897      24.695  87.762 126.687  1.00  0.00           H
ATOM   2584  OW  SOL   898      50.277  55.567 153.392  1.00  0.00           O
ATOM   2585  HW1 SOL   898      49.775  56.297 153.755  1.00  0.00           H
ATOM   2586  HW2 SOL   898      51.100  55.575 153.881  1.00  0.00           H
ATOM   2587  OW  SOL   899      72.685  29.476 118.518  1.00  0.00           O
ATOM   2588  HW1 SOL   899      72.862  29.163 117.631  1.00  0.00           H
ATOM   2589  HW2 SOL   899      71.730  29.475 118.587  1.00  0.00           H
ATOM   2590  OW  SOL   900      18.633  23.050   8.083  1.00  0.00           O
ATOM   2591  HW1 SOL   900      19.213  23.805   8.175  1.00  0.00           H
ATOM   2592  HW2 SOL   900      17.888  23.249   8.649  1.00  0.00           H
ATOM   2593  OW  SOL   901      51.899  10.618  49.982  1.00  0.00           O
ATOM   2594  HW1 SOL   901      51.470  10.367  50.800  1.00  0.00           H
ATOM   2595  HW2 SOL   901      51.489  10.064  49.317  1.00  0.00           H
ATOM   2596  OW  SOL   902      62.413  97.671  45.453  1.00  0.00           O
ATOM   2597  HW1 SOL   902      62.385  98.526  45.024  1.00  0.00           H
ATOM   2598  HW2 SOL   902      62.306  97.041  44.741  1.00  0.00           H
ATOM   2599  OW  SOL   903      98.884  73.279 121.032  1.00  0.00           O
ATOM   2600  HW1 SOL   903      98.481  73.614 120.230  1.00  0.00           H
ATOM   2601  HW2 SOL   903      99.692  73.784 121.123  1.00  0.00           H
ATOM   2602  OW  SOL   904      88.346  18.349  31.604  1.00  0.00           O
ATOM   2603  HW1 SOL   904      88.004  17.656  32.168  1.00  0.00           H
ATOM   2604  HW2 SOL   904      88.008  18.138  30.733  1.00  0.00           H
ATOM   2605  OW  SOL   905     104.174  85.260 119.506  1.00  0.00           O
ATOM   2606  HW1 SOL   905     104.304  85.850 118.765  1.00  0.00           H
ATOM   2607  HW2 SOL   905     103.517  85.696 120.049  1.00  0.00           H
ATOM   2608  OW  SOL   906      91.891  96.856 149.832  1.00  0.00           O
ATOM   2609  HW1 SOL   906      92.753  96.832 149.416  1.00  0.00           H
ATOM   2610  HW2 SOL   906      91.913  97.636 150.385  1.00  0.00           H
ATOM   2611  OW  SOL   907      54.362  61.789  15.529  1.00  0.00           O
ATOM   2612  HW1 SOL   907      55.296  61.981  15.444  1.00  0.00           H
ATOM   2613  HW2 SOL   907      54.087  62.274  16.307  1.00  0.00           H
ATOM   2614  OW  SOL   908     106.167  43.562  15.708  1.00  0.00           O
ATOM   2615  HW1 SOL   908     105.683  43.750  16.512  1.00  0.00           H
ATOM   2616  HW2 SOL   908     106.686  44.351  15.551  1.00  0.00           H
ATOM   2617  OW  SOL   909      88.259 108.209  38.062  1.00  0.00           O
ATOM   2618  HW1 SOL   909      88.591 109.078  38.287  1.00  0.00           H
ATOM   2619  HW2 SOL   909      88.536 108.074  37.156  1.00  0.00           H
ATOM   2620  OW  SOL   910      85.325  86.879  20.236  1.00  0.00           O
ATOM   2621  HW1 SOL   910      85.319  87.023  19.289  1.00  0.00           H
ATOM   2622  HW2 SOL   910      85.362  85.928  20.334  1.00  0.00           H
ATOM   2623  OW  SOL   911      87.946  52.231 115.929  1.00  0.00           O
ATOM   2624  HW1 SOL   911      87.772  51.720 115.139  1.00  0.00           H
ATOM   2625  HW2 SOL   911      87.417  51.812 116.607  1.00  0.00           H
ATOM   2626  OW  SOL   912      70.964  77.636  35.229  1.00  0.00           O
ATOM   2627  HW1 SOL   912      70.880  78.584  35.124  1.00  0.00           H
ATOM   2628  HW2 SOL   912      70.871  77.490  36.170  1.00  0.00           H
ATOM   2629  OW  SOL   913      57.703  71.732 111.860  1.00  0.00           O
ATOM   2630  HW1 SOL   913      57.493  71.728 110.926  1.00  0.00           H
ATOM   2631  HW2 SOL   913      58.166  70.908 112.006  1.00  0.00           H
ATOM   2632  OW  SOL   914      39.149  20.853 112.487  1.00  0.00           O
ATOM   2633  HW1 SOL   914      38.866  21.601 113.013  1.00  0.00           H
ATOM   2634  HW2 SOL   914      38.401  20.257 112.496  1.00  0.00           H
ATOM   2635  OW  SOL   915      94.882  23.480  40.998  1.00  0.00           O
ATOM   2636  HW1 SOL   915      94.817  24.434  40.952  1.00  0.00           H
ATOM   2637  HW2 SOL   915      95.351  23.233  40.201  1.00  0.00           H
ATOM   2638  OW  SOL   916      32.735  96.158  67.271  1.00  0.00           O
ATOM   2639  HW1 SOL   916      31.900  96.115  66.805  1.00  0.00           H
ATOM   2640  HW2 SOL   916      32.803  97.069  67.558  1.00  0.00           H
ATOM   2641  OW  SOL   917       4.042  65.901 124.490  1.00  0.00           O
ATOM   2642  HW1 SOL   917       4.768  65.922 123.866  1.00  0.00           H
ATOM   2643  HW2 SOL   917       4.459  65.753 125.339  1.00  0.00           H
ATOM   2644  OW  SOL   918      97.901  61.625   7.674  1.00  0.00           O
ATOM   2645  HW1 SOL   918      98.633  61.650   8.290  1.00  0.00           H
ATOM   2646  HW2 SOL   918      97.263  61.041   8.083  1.00  0.00           H
ATOM   2647  OW  SOL   919     100.417  44.559 107.358  1.00  0.00           O
ATOM   2648  HW1 SOL   919     100.718  43.992 108.068  1.00  0.00           H
ATOM   2649  HW2 SOL   919      99.548  44.223 107.135  1.00  0.00           H
ATOM   2650  OW  SOL   920      12.416   4.388  57.714  1.00  0.00           O
ATOM   2651  HW1 SOL   920      12.189   4.698  58.591  1.00  0.00           H
ATOM   2652  HW2 SOL   920      11.702   3.795  57.478  1.00  0.00           H
ATOM   2653  OW  SOL   921      20.325  17.918  21.883  1.00  0.00           O
ATOM   2654  HW1 SOL   921      19.712  18.646  21.778  1.00  0.00           H
ATOM   2655  HW2 SOL   921      21.013  18.089  21.238  1.00  0.00           H
ATOM   2656  OW  SOL   922       1.225  50.874  20.550  1.00  0.00           O
ATOM   2657  HW1 SOL   922       0.919  51.774  20.664  1.00  0.00           H
ATOM   2658  HW2 SOL   922       0.520  50.334  20.906  1.00  0.00           H
ATOM   2659  OW  SOL   923      28.631  67.046  24.882  1.00  0.00           O
ATOM   2660  HW1 SOL   923      28.857  66.467  24.154  1.00  0.00           H
ATOM   2661  HW2 SOL   923      29.320  67.711  24.882  1.00  0.00           H
ATOM   2662  OW  SOL   924      63.822  96.668 144.648  1.00  0.00           O
ATOM   2663  HW1 SOL   924      63.658  96.113 143.886  1.00  0.00           H
ATOM   2664  HW2 SOL   924      62.973  96.733 145.085  1.00  0.00           H
ATOM   2665  OW  SOL   925      85.896  33.884  32.273  1.00  0.00           O
ATOM   2666  HW1 SOL   925      85.878  34.692  32.786  1.00  0.00           H
ATOM   2667  HW2 SOL   925      86.762  33.513  32.441  1.00  0.00           H
ATOM   2668  OW  SOL   926      59.046  44.371 111.617  1.00  0.00           O
ATOM   2669  HW1 SOL   926      58.501  43.747 112.096  1.00  0.00           H
ATOM   2670  HW2 SOL   926      59.834  43.876 111.390  1.00  0.00           H
ATOM   2671  OW  SOL   927      13.226  38.709  27.931  1.00  0.00           O
ATOM   2672  HW1 SOL   927      12.965  38.132  27.213  1.00  0.00           H
ATOM   2673  HW2 SOL   927      13.574  38.119  28.599  1.00  0.00           H
ATOM   2674  OW  SOL   928      77.258  10.853 144.879  1.00  0.00           O
ATOM   2675  HW1 SOL   928      77.769  11.159 144.129  1.00  0.00           H
ATOM   2676  HW2 SOL   928      77.322  11.562 145.519  1.00  0.00           H
ATOM   2677  OW  SOL   929      86.994  56.008 111.292  1.00  0.00           O
ATOM   2678  HW1 SOL   929      86.154  56.244 111.685  1.00  0.00           H
ATOM   2679  HW2 SOL   929      87.088  56.603 110.548  1.00  0.00           H
ATOM   2680  OW  SOL   930     102.896  73.224  60.732  1.00  0.00           O
ATOM   2681  HW1 SOL   930     102.100  73.642  61.059  1.00  0.00           H
ATOM   2682  HW2 SOL   930     103.535  73.342  61.435  1.00  0.00           H
ATOM   2683  OW  SOL   931      42.010  19.179   5.086  1.00  0.00           O
ATOM   2684  HW1 SOL   931      42.213  18.877   4.200  1.00  0.00           H
ATOM   2685  HW2 SOL   931      41.953  18.377   5.605  1.00  0.00           H
ATOM   2686  OW  SOL   932      53.813  28.078 146.372  1.00  0.00           O
ATOM   2687  HW1 SOL   932      53.086  28.065 146.994  1.00  0.00           H
ATOM   2688  HW2 SOL   932      54.463  28.654 146.774  1.00  0.00           H
ATOM   2689  OW  SOL   933      72.885  73.329 146.448  1.00  0.00           O
ATOM   2690  HW1 SOL   933      72.537  73.214 145.563  1.00  0.00           H
ATOM   2691  HW2 SOL   933      72.182  73.028 147.023  1.00  0.00           H
ATOM   2692  OW  SOL   934      44.574   7.912  38.538  1.00  0.00           O
ATOM   2693  HW1 SOL   934      43.868   8.550  38.645  1.00  0.00           H
ATOM   2694  HW2 SOL   934      44.179   7.074  38.779  1.00  0.00           H
ATOM   2695  OW  SOL   935      76.312  29.846 127.992  1.00  0.00           O
ATOM   2696  HW1 SOL   935      75.844  30.281 127.279  1.00  0.00           H
ATOM   2697  HW2 SOL   935      75.978  30.261 128.787  1.00  0.00           H
ATOM   2698  OW  SOL   936      62.654  13.241  44.718  1.00  0.00           O
ATOM   2699  HW1 SOL   936      63.398  13.368  44.128  1.00  0.00           H
ATOM   2700  HW2 SOL   936      62.984  13.499  45.579  1.00  0.00           H
ATOM   2701  OW  SOL   937      74.346  75.280  38.580  1.00  0.00           O
ATOM   2702  HW1 SOL   937      74.677  74.929  39.407  1.00  0.00           H
ATOM   2703  HW2 SOL   937      74.068  76.171  38.791  1.00  0.00           H
ATOM   2704  OW  SOL   938       8.946  67.039  10.644  1.00  0.00           O
ATOM   2705  HW1 SOL   938       8.074  66.877  10.284  1.00  0.00           H
ATOM   2706  HW2 SOL   938       9.392  67.552   9.971  1.00  0.00           H
ATOM   2707  OW  SOL   939      15.789  80.041 153.962  1.00  0.00           O
ATOM   2708  HW1 SOL   939      16.468  80.614 153.608  1.00  0.00           H
ATOM   2709  HW2 SOL   939      15.897  79.218 153.485  1.00  0.00           H
ATOM   2710  OW  SOL   940       7.311  91.352  10.046  1.00  0.00           O
ATOM   2711  HW1 SOL   940       6.760  91.360   9.263  1.00  0.00           H
ATOM   2712  HW2 SOL   940       8.008  90.728   9.842  1.00  0.00           H
ATOM   2713  OW  SOL   941      48.600   9.096   4.591  1.00  0.00           O
ATOM   2714  HW1 SOL   941      49.055   9.299   5.408  1.00  0.00           H
ATOM   2715  HW2 SOL   941      47.726   9.468   4.704  1.00  0.00           H
ATOM   2716  OW  SOL   942      26.937  99.310 149.173  1.00  0.00           O
ATOM   2717  HW1 SOL   942      26.653  98.958 148.329  1.00  0.00           H
ATOM   2718  HW2 SOL   942      27.886  99.185 149.177  1.00  0.00           H
ATOM   2719  OW  SOL   943      97.364  91.367  35.745  1.00  0.00           O
ATOM   2720  HW1 SOL   943      97.962  92.082  35.525  1.00  0.00           H
ATOM   2721  HW2 SOL   943      97.938  90.644  35.998  1.00  0.00           H
ATOM   2722  OW  SOL   944      75.856  68.082  18.952  1.00  0.00           O
ATOM   2723  HW1 SOL   944      75.506  68.020  18.063  1.00  0.00           H
ATOM   2724  HW2 SOL   944      76.301  68.929  18.976  1.00  0.00           H
ATOM   2725  OW  SOL   945      24.221   5.399  19.506  1.00  0.00           O
ATOM   2726  HW1 SOL   945      23.470   4.927  19.146  1.00  0.00           H
ATOM   2727  HW2 SOL   945      23.934   6.312  19.543  1.00  0.00           H
ATOM   2728  OW  SOL   946      55.783  23.912 126.378  1.00  0.00           O
ATOM   2729  HW1 SOL   946      56.483  23.380 126.758  1.00  0.00           H
ATOM   2730  HW2 SOL   946      55.016  23.720 126.918  1.00  0.00           H
ATOM   2731  OW  SOL   947      79.845   1.421 138.982  1.00  0.00           O
ATOM   2732  HW1 SOL   947      80.393   1.280 139.754  1.00  0.00           H
ATOM   2733  HW2 SOL   947      78.957   1.501 139.329  1.00  0.00           H
ATOM   2734  OW  SOL   948      70.154  19.409 137.174  1.00  0.00           O
ATOM   2735  HW1 SOL   948      70.087  20.358 137.066  1.00  0.00           H
ATOM   2736  HW2 SOL   948      70.872  19.152 136.595  1.00  0.00           H
ATOM   2737  OW  SOL   949      84.992  88.621  34.987  1.00  0.00           O
ATOM   2738  HW1 SOL   949      84.931  87.936  35.652  1.00  0.00           H
ATOM   2739  HW2 SOL   949      85.598  89.263  35.358  1.00  0.00           H
ATOM   2740  OW  SOL   950      30.010  72.463 105.627  1.00  0.00           O
ATOM   2741  HW1 SOL   950      30.319  71.675 106.075  1.00  0.00           H
ATOM   2742  HW2 SOL   950      30.234  72.320 104.708  1.00  0.00           H
ATOM   2743  OW  SOL   951      40.024   1.866  52.379  1.00  0.00           O
ATOM   2744  HW1 SOL   951      39.596   2.583  51.910  1.00  0.00           H
ATOM   2745  HW2 SOL   951      40.589   1.455  51.726  1.00  0.00           H
ATOM   2746  OW  SOL   952      15.022  66.218 143.941  1.00  0.00           O
ATOM   2747  HW1 SOL   952      14.725  66.199 144.851  1.00  0.00           H
ATOM   2748  HW2 SOL   952      14.257  65.949 143.433  1.00  0.00           H
ATOM   2749  OW  SOL   953      54.013 100.789  92.852  1.00  0.00           O
ATOM   2750  HW1 SOL   953      54.652 101.502  92.871  1.00  0.00           H
ATOM   2751  HW2 SOL   953      53.237 101.151  93.280  1.00  0.00           H
ATOM   2752  OW  SOL   954      42.487  13.064 103.232  1.00  0.00           O
ATOM   2753  HW1 SOL   954      41.851  13.586 103.722  1.00  0.00           H
ATOM   2754  HW2 SOL   954      43.329  13.268 103.638  1.00  0.00           H
ATOM   2755  OW  SOL   955      17.935  72.630 131.560  1.00  0.00           O
ATOM   2756  HW1 SOL   955      17.305  73.271 131.887  1.00  0.00           H
ATOM   2757  HW2 SOL   955      17.498  72.223 130.812  1.00  0.00           H
ATOM   2758  OW  SOL   956      60.858  10.349 118.687  1.00  0.00           O
ATOM   2759  HW1 SOL   956      60.426  10.322 117.833  1.00  0.00           H
ATOM   2760  HW2 SOL   956      61.584  10.962 118.569  1.00  0.00           H
ATOM   2761  OW  SOL   957     105.738  81.418  25.074  1.00  0.00           O
ATOM   2762  HW1 SOL   957     106.017  81.479  25.987  1.00  0.00           H
ATOM   2763  HW2 SOL   957     105.383  80.533  24.990  1.00  0.00           H
ATOM   2764  OW  SOL   958      76.176   3.579 143.283  1.00  0.00           O
ATOM   2765  HW1 SOL   958      76.348   3.980 144.135  1.00  0.00           H
ATOM   2766  HW2 SOL   958      75.248   3.745 143.123  1.00  0.00           H
ATOM   2767  OW  SOL   959     105.593  43.971  55.447  1.00  0.00           O
ATOM   2768  HW1 SOL   959     105.246  43.371  56.108  1.00  0.00           H
ATOM   2769  HW2 SOL   959     105.389  44.843  55.785  1.00  0.00           H
ATOM   2770  OW  SOL   960      69.405  19.828  38.855  1.00  0.00           O
ATOM   2771  HW1 SOL   960      69.666  19.645  39.757  1.00  0.00           H
ATOM   2772  HW2 SOL   960      69.499  20.776  38.765  1.00  0.00           H
ATOM   2773  OW  SOL   961      42.159  91.058 152.623  1.00  0.00           O
ATOM   2774  HW1 SOL   961      42.644  90.528 153.255  1.00  0.00           H
ATOM   2775  HW2 SOL   961      42.386  90.684 151.772  1.00  0.00           H
ATOM   2776  OW  SOL   962      16.295  23.748   9.326  1.00  0.00           O
ATOM   2777  HW1 SOL   962      15.678  23.017   9.293  1.00  0.00           H
ATOM   2778  HW2 SOL   962      15.997  24.345   8.639  1.00  0.00           H
ATOM   2779  OW  SOL   963      11.842  44.802  33.096  1.00  0.00           O
ATOM   2780  HW1 SOL   963      12.229  44.438  32.300  1.00  0.00           H
ATOM   2781  HW2 SOL   963      11.448  44.049  33.537  1.00  0.00           H
ATOM   2782  OW  SOL   964      32.455  70.188 153.143  1.00  0.00           O
ATOM   2783  HW1 SOL   964      31.698  70.549 152.682  1.00  0.00           H
ATOM   2784  HW2 SOL   964      32.096  69.843 153.961  1.00  0.00           H
ATOM   2785  OW  SOL   965      16.093  37.782   9.051  1.00  0.00           O
ATOM   2786  HW1 SOL   965      15.498  38.445   9.403  1.00  0.00           H
ATOM   2787  HW2 SOL   965      15.573  36.979   9.033  1.00  0.00           H
ATOM   2788  OW  SOL   966      38.619  63.279  13.176  1.00  0.00           O
ATOM   2789  HW1 SOL   966      39.256  63.018  13.841  1.00  0.00           H
ATOM   2790  HW2 SOL   966      38.989  64.071  12.786  1.00  0.00           H
ATOM   2791  OW  SOL   967      16.875  91.785  28.796  1.00  0.00           O
ATOM   2792  HW1 SOL   967      16.809  92.708  28.554  1.00  0.00           H
ATOM   2793  HW2 SOL   967      16.927  91.790  29.751  1.00  0.00           H
ATOM   2794  OW  SOL   968     101.810  94.640  62.119  1.00  0.00           O
ATOM   2795  HW1 SOL   968     101.439  95.511  61.980  1.00  0.00           H
ATOM   2796  HW2 SOL   968     101.348  94.080  61.495  1.00  0.00           H
ATOM   2797  OW  SOL   969      71.843  25.919 129.927  1.00  0.00           O
ATOM   2798  HW1 SOL   969      71.610  25.944 128.999  1.00  0.00           H
ATOM   2799  HW2 SOL   969      72.398  25.143 130.014  1.00  0.00           H
ATOM   2800  OW  SOL   970       1.747  78.738   6.031  1.00  0.00           O
ATOM   2801  HW1 SOL   970       2.184  78.026   6.499  1.00  0.00           H
ATOM   2802  HW2 SOL   970       1.329  78.312   5.283  1.00  0.00           H
ATOM   2803  OW  SOL   971       1.975  13.485 109.497  1.00  0.00           O
ATOM   2804  HW1 SOL   971       1.894  14.415 109.286  1.00  0.00           H
ATOM   2805  HW2 SOL   971       1.483  13.380 110.311  1.00  0.00           H
ATOM   2806  OW  SOL   972      45.720  83.976 141.320  1.00  0.00           O
ATOM   2807  HW1 SOL   972      46.643  83.963 141.068  1.00  0.00           H
ATOM   2808  HW2 SOL   972      45.725  84.251 142.237  1.00  0.00           H
ATOM   2809  OW  SOL   973       8.463  28.942 118.109  1.00  0.00           O
ATOM   2810  HW1 SOL   973       8.592  29.124 117.178  1.00  0.00           H
ATOM   2811  HW2 SOL   973       9.189  28.365 118.344  1.00  0.00           H
ATOM   2812  OW  SOL   974      49.852 105.084  66.397  1.00  0.00           O
ATOM   2813  HW1 SOL   974      49.580 104.205  66.660  1.00  0.00           H
ATOM   2814  HW2 SOL   974      49.314 105.671  66.927  1.00  0.00           H
ATOM   2815  OW  SOL   975      75.501   4.984  46.259  1.00  0.00           O
ATOM   2816  HW1 SOL   975      75.965   5.817  46.345  1.00  0.00           H
ATOM   2817  HW2 SOL   975      75.927   4.547  45.522  1.00  0.00           H
ATOM   2818  OW  SOL   976      27.765   6.576 125.486  1.00  0.00           O
ATOM   2819  HW1 SOL   976      28.256   6.271 124.723  1.00  0.00           H
ATOM   2820  HW2 SOL   976      28.291   7.294 125.839  1.00  0.00           H
ATOM   2821  OW  SOL   977      25.984  81.837  67.037  1.00  0.00           O
ATOM   2822  HW1 SOL   977      25.360  81.772  67.760  1.00  0.00           H
ATOM   2823  HW2 SOL   977      25.805  81.069  66.495  1.00  0.00           H
ATOM   2824  OW  SOL   978      66.559  94.099  37.805  1.00  0.00           O
ATOM   2825  HW1 SOL   978      66.561  93.148  37.694  1.00  0.00           H
ATOM   2826  HW2 SOL   978      66.661  94.444  36.918  1.00  0.00           H
ATOM   2827  OW  SOL   979     101.339  38.744  92.731  1.00  0.00           O
ATOM   2828  HW1 SOL   979     101.088  37.884  92.393  1.00  0.00           H
ATOM   2829  HW2 SOL   979     101.490  39.274  91.948  1.00  0.00           H
ATOM   2830  OW  SOL   980       6.436  27.296  25.916  1.00  0.00           O
ATOM   2831  HW1 SOL   980       6.130  27.152  25.021  1.00  0.00           H
ATOM   2832  HW2 SOL   980       6.093  28.159  26.151  1.00  0.00           H
ATOM   2833  OW  SOL   981      60.166  21.552  10.526  1.00  0.00           O
ATOM   2834  HW1 SOL   981      60.817  21.269   9.884  1.00  0.00           H
ATOM   2835  HW2 SOL   981      59.731  22.298  10.114  1.00  0.00           H
ATOM   2836  OW  SOL   982       2.949  65.707  49.869  1.00  0.00           O
ATOM   2837  HW1 SOL   982       2.172  65.809  49.319  1.00  0.00           H
ATOM   2838  HW2 SOL   982       3.078  66.570  50.265  1.00  0.00           H
ATOM   2839  OW  SOL   983      75.255 105.589 102.426  1.00  0.00           O
ATOM   2840  HW1 SOL   983      74.395 105.828 102.081  1.00  0.00           H
ATOM   2841  HW2 SOL   983      75.869 106.144 101.946  1.00  0.00           H
ATOM   2842  OW  SOL   984      42.645  43.129 117.445  1.00  0.00           O
ATOM   2843  HW1 SOL   984      43.012  44.009 117.529  1.00  0.00           H
ATOM   2844  HW2 SOL   984      43.119  42.608 118.093  1.00  0.00           H
ATOM   2845  OW  SOL   985      34.868  89.419 117.306  1.00  0.00           O
ATOM   2846  HW1 SOL   985      35.381  89.786 118.026  1.00  0.00           H
ATOM   2847  HW2 SOL   985      33.966  89.677 117.499  1.00  0.00           H
ATOM   2848  OW  SOL   986      24.566  23.442 147.521  1.00  0.00           O
ATOM   2849  HW1 SOL   986      23.723  23.462 147.974  1.00  0.00           H
ATOM   2850  HW2 SOL   986      24.561  22.613 147.041  1.00  0.00           H
ATOM   2851  OW  SOL   987      14.821  56.469 148.442  1.00  0.00           O
ATOM   2852  HW1 SOL   987      15.153  55.593 148.638  1.00  0.00           H
ATOM   2853  HW2 SOL   987      14.005  56.534 148.939  1.00  0.00           H
ATOM   2854  OW  SOL   988      93.241 102.525  27.379  1.00  0.00           O
ATOM   2855  HW1 SOL   988      93.530 101.711  27.793  1.00  0.00           H
ATOM   2856  HW2 SOL   988      93.988 103.118  27.468  1.00  0.00           H
ATOM   2857  OW  SOL   989     103.786  20.586  10.429  1.00  0.00           O
ATOM   2858  HW1 SOL   989     103.920  20.242   9.546  1.00  0.00           H
ATOM   2859  HW2 SOL   989     103.808  19.813  10.994  1.00  0.00           H
ATOM   2860  OW  SOL   990      76.449  57.881 129.060  1.00  0.00           O
ATOM   2861  HW1 SOL   990      77.157  57.825 129.702  1.00  0.00           H
ATOM   2862  HW2 SOL   990      76.804  57.463 128.275  1.00  0.00           H
ATOM   2863  OW  SOL   991      16.923 107.148  20.034  1.00  0.00           O
ATOM   2864  HW1 SOL   991      16.011 107.397  19.884  1.00  0.00           H
ATOM   2865  HW2 SOL   991      16.927 106.772  20.914  1.00  0.00           H
ATOM   2866  OW  SOL   992      91.226  44.787  31.586  1.00  0.00           O
ATOM   2867  HW1 SOL   992      91.589  44.152  32.204  1.00  0.00           H
ATOM   2868  HW2 SOL   992      90.941  45.519  32.134  1.00  0.00           H
ATOM   2869  OW  SOL   993      46.260  79.417 124.787  1.00  0.00           O
ATOM   2870  HW1 SOL   993      46.117  79.545 125.725  1.00  0.00           H
ATOM   2871  HW2 SOL   993      45.529  79.872 124.369  1.00  0.00           H
ATOM   2872  OW  SOL   994      53.225  80.794 153.580  1.00  0.00           O
ATOM   2873  HW1 SOL   994      53.721  80.396 152.865  1.00  0.00           H
ATOM   2874  HW2 SOL   994      52.627  80.105 153.870  1.00  0.00           H
ATOM   2875  OW  SOL   995      71.406  95.197 118.843  1.00  0.00           O
ATOM   2876  HW1 SOL   995      71.564  95.996 119.346  1.00  0.00           H
ATOM   2877  HW2 SOL   995      70.454  95.146 118.765  1.00  0.00           H
ATOM   2878  OW  SOL   996      32.778  61.961  99.251  1.00  0.00           O
ATOM   2879  HW1 SOL   996      32.585  62.839  98.922  1.00  0.00           H
ATOM   2880  HW2 SOL   996      32.640  62.023 100.196  1.00  0.00           H
ATOM   2881  OW  SOL   997      13.973  90.249 128.505  1.00  0.00           O
ATOM   2882  HW1 SOL   997      14.514  89.904 127.795  1.00  0.00           H
ATOM   2883  HW2 SOL   997      14.524  90.176 129.284  1.00  0.00           H
ATOM   2884  OW  SOL   998      12.386  89.919 111.821  1.00  0.00           O
ATOM   2885  HW1 SOL   998      12.360  90.652 111.206  1.00  0.00           H
ATOM   2886  HW2 SOL   998      11.520  89.917 112.228  1.00  0.00           H
ATOM   2887  OW  SOL   999     102.542  64.263  55.124  1.00  0.00           O
ATOM   2888  HW1 SOL   999     102.139  65.109  55.320  1.00  0.00           H
ATOM   2889  HW2 SOL   999     101.805  63.689  54.915  1.00  0.00           H
ATOM   2890  OW  SOL  1000      80.863  70.470  34.462  1.00  0.00           O
ATOM   2891  HW1 SOL  1000      80.778  69.666  34.974  1.00  0.00           H
ATOM   2892  HW2 SOL  1000      81.726  70.403  34.052  1.00  0.00           H
ATOM   2893  OW  SOL  1001      48.531  10.160 149.221  1.00  0.00           O
ATOM   2894  HW1 SOL  1001      48.861  10.211 148.323  1.00  0.00           H
ATOM   2895  HW2 SOL  1001      49.036  10.818 149.699  1.00  0.00           H
ATOM   2896  OW  SOL  1002      79.964  30.362  23.407  1.00  0.00           O
ATOM   2897  HW1 SOL  1002      80.081  31.310  23.341  1.00  0.00           H
ATOM   2898  HW2 SOL  1002      79.070  30.209  23.102  1.00  0.00           H
ATOM   2899  OW  SOL  1003      89.152   9.273   4.749  1.00  0.00           O
ATOM   2900  HW1 SOL  1003      88.479   9.157   5.420  1.00  0.00           H
ATOM   2901  HW2 SOL  1003      88.685   9.646   4.002  1.00  0.00           H
ATOM   2902  OW  SOL  1004      56.094  91.990   8.650  1.00  0.00           O
ATOM   2903  HW1 SOL  1004      55.182  92.215   8.467  1.00  0.00           H
ATOM   2904  HW2 SOL  1004      56.338  92.555   9.384  1.00  0.00           H
ATOM   2905  OW  SOL  1005      27.898  16.144  53.350  1.00  0.00           O
ATOM   2906  HW1 SOL  1005      28.309  16.976  53.118  1.00  0.00           H
ATOM   2907  HW2 SOL  1005      26.962  16.291  53.212  1.00  0.00           H
ATOM   2908  OW  SOL  1006      65.487  49.985  55.076  1.00  0.00           O
ATOM   2909  HW1 SOL  1006      64.578  50.045  55.369  1.00  0.00           H
ATOM   2910  HW2 SOL  1006      65.556  50.629  54.372  1.00  0.00           H
ATOM   2911  OW  SOL  1007      18.919  34.764 140.153  1.00  0.00           O
ATOM   2912  HW1 SOL  1007      18.727  34.522 141.059  1.00  0.00           H
ATOM   2913  HW2 SOL  1007      18.391  35.547 139.997  1.00  0.00           H
ATOM   2914  OW  SOL  1008      93.434  44.811  34.403  1.00  0.00           O
ATOM   2915  HW1 SOL  1008      94.095  45.456  34.151  1.00  0.00           H
ATOM   2916  HW2 SOL  1008      93.640  44.039  33.876  1.00  0.00           H
ATOM   2917  OW  SOL  1009      75.101  38.042  14.631  1.00  0.00           O
ATOM   2918  HW1 SOL  1009      76.042  37.959  14.481  1.00  0.00           H
ATOM   2919  HW2 SOL  1009      74.904  37.380  15.293  1.00  0.00           H
ATOM   2920  OW  SOL  1010      91.666  87.514 129.747  1.00  0.00           O
ATOM   2921  HW1 SOL  1010      90.762  87.757 129.545  1.00  0.00           H
ATOM   2922  HW2 SOL  1010      91.896  88.055 130.503  1.00  0.00           H
ATOM   2923  OW  SOL  1011      35.543  32.883 145.033  1.00  0.00           O
ATOM   2924  HW1 SOL  1011      35.956  33.428 145.703  1.00  0.00           H
ATOM   2925  HW2 SOL  1011      34.749  33.361 144.791  1.00  0.00           H
ATOM   2926  OW  SOL  1012      86.224  14.308 123.299  1.00  0.00           O
ATOM   2927  HW1 SOL  1012      87.017  14.225 122.770  1.00  0.00           H
ATOM   2928  HW2 SOL  1012      86.113  15.252 123.418  1.00  0.00           H
ATOM   2929  OW  SOL  1013      27.298  69.483  34.579  1.00  0.00           O
ATOM   2930  HW1 SOL  1013      26.569  69.204  35.134  1.00  0.00           H
ATOM   2931  HW2 SOL  1013      27.504  68.713  34.050  1.00  0.00           H
ATOM   2932  OW  SOL  1014     101.840  45.336   3.279  1.00  0.00           O
ATOM   2933  HW1 SOL  1014     101.462  45.143   4.137  1.00  0.00           H
ATOM   2934  HW2 SOL  1014     102.768  45.492   3.456  1.00  0.00           H
ATOM   2935  OW  SOL  1015      49.184  12.672  45.769  1.00  0.00           O
ATOM   2936  HW1 SOL  1015      48.923  12.702  44.848  1.00  0.00           H
ATOM   2937  HW2 SOL  1015      48.521  12.124  46.188  1.00  0.00           H
ATOM   2938  OW  SOL  1016      43.975  98.492 136.162  1.00  0.00           O
ATOM   2939  HW1 SOL  1016      44.464  98.576 135.343  1.00  0.00           H
ATOM   2940  HW2 SOL  1016      43.177  98.023 135.916  1.00  0.00           H
ATOM   2941  OW  SOL  1017      45.587  62.958  95.199  1.00  0.00           O
ATOM   2942  HW1 SOL  1017      45.443  62.985  96.145  1.00  0.00           H
ATOM   2943  HW2 SOL  1017      46.430  63.392  95.072  1.00  0.00           H
ATOM   2944  OW  SOL  1018      80.039  90.710 152.000  1.00  0.00           O
ATOM   2945  HW1 SOL  1018      80.098  90.564 152.944  1.00  0.00           H
ATOM   2946  HW2 SOL  1018      80.681  91.397 151.822  1.00  0.00           H
ATOM   2947  OW  SOL  1019      59.590  84.110 106.839  1.00  0.00           O
ATOM   2948  HW1 SOL  1019      58.886  83.529 107.127  1.00  0.00           H
ATOM   2949  HW2 SOL  1019      60.099  84.281 107.631  1.00  0.00           H
ATOM   2950  OW  SOL  1020      79.469   3.812 149.680  1.00  0.00           O
ATOM   2951  HW1 SOL  1020      79.155   4.517 150.247  1.00  0.00           H
ATOM   2952  HW2 SOL  1020      79.890   3.194 150.278  1.00  0.00           H
ATOM   2953  OW  SOL  1021       6.303  71.590  34.379  1.00  0.00           O
ATOM   2954  HW1 SOL  1021       6.571  70.840  34.909  1.00  0.00           H
ATOM   2955  HW2 SOL  1021       5.349  71.608  34.454  1.00  0.00           H
ATOM   2956  OW  SOL  1022      16.458  31.690 134.866  1.00  0.00           O
ATOM   2957  HW1 SOL  1022      15.715  31.880 135.439  1.00  0.00           H
ATOM   2958  HW2 SOL  1022      16.169  30.946 134.337  1.00  0.00           H
ATOM   2959  OW  SOL  1023      68.861  51.409 148.348  1.00  0.00           O
ATOM   2960  HW1 SOL  1023      68.591  51.891 149.130  1.00  0.00           H
ATOM   2961  HW2 SOL  1023      69.743  51.729 148.161  1.00  0.00           H
ATOM   2962  OW  SOL  1024      29.440  98.964  49.608  1.00  0.00           O
ATOM   2963  HW1 SOL  1024      29.315  99.480  48.811  1.00  0.00           H
ATOM   2964  HW2 SOL  1024      30.291  99.246  49.944  1.00  0.00           H
ATOM   2965  OW  SOL  1025       7.746  23.912  29.765  1.00  0.00           O
ATOM   2966  HW1 SOL  1025       7.802  24.661  29.172  1.00  0.00           H
ATOM   2967  HW2 SOL  1025       6.942  23.460  29.506  1.00  0.00           H
ATOM   2968  OW  SOL  1026      91.941  86.316 109.996  1.00  0.00           O
ATOM   2969  HW1 SOL  1026      91.830  85.368 110.074  1.00  0.00           H
ATOM   2970  HW2 SOL  1026      92.888  86.442 109.938  1.00  0.00           H
ATOM   2971  OW  SOL  1027      92.198  26.753  19.228  1.00  0.00           O
ATOM   2972  HW1 SOL  1027      92.568  26.352  20.014  1.00  0.00           H
ATOM   2973  HW2 SOL  1027      92.275  26.077  18.555  1.00  0.00           H
ATOM   2974  OW  SOL  1028     100.795  73.498 111.102  1.00  0.00           O
ATOM   2975  HW1 SOL  1028     100.763  74.314 110.603  1.00  0.00           H
ATOM   2976  HW2 SOL  1028     101.465  72.974 110.663  1.00  0.00           H
ATOM   2977  OW  SOL  1029      50.297  65.628  52.286  1.00  0.00           O
ATOM   2978  HW1 SOL  1029      49.518  66.137  52.509  1.00  0.00           H
ATOM   2979  HW2 SOL  1029      50.139  65.329  51.390  1.00  0.00           H
ATOM   2980  OW  SOL  1030      90.525  28.704 107.008  1.00  0.00           O
ATOM   2981  HW1 SOL  1030      90.989  27.885 106.835  1.00  0.00           H
ATOM   2982  HW2 SOL  1030      90.142  28.583 107.877  1.00  0.00           H
ATOM   2983  OW  SOL  1031      25.840  66.265  56.169  1.00  0.00           O
ATOM   2984  HW1 SOL  1031      26.335  67.083  56.118  1.00  0.00           H
ATOM   2985  HW2 SOL  1031      25.349  66.331  56.988  1.00  0.00           H
ATOM   2986  OW  SOL  1032      77.024  83.404  36.538  1.00  0.00           O
ATOM   2987  HW1 SOL  1032      76.473  83.010  35.861  1.00  0.00           H
ATOM   2988  HW2 SOL  1032      76.458  83.452  37.309  1.00  0.00           H
ATOM   2989  OW  SOL  1033      98.110  22.240  39.691  1.00  0.00           O
ATOM   2990  HW1 SOL  1033      98.540  23.036  40.002  1.00  0.00           H
ATOM   2991  HW2 SOL  1033      98.581  21.528  40.124  1.00  0.00           H
ATOM   2992  OW  SOL  1034      87.612   3.896 141.351  1.00  0.00           O
ATOM   2993  HW1 SOL  1034      88.539   3.972 141.577  1.00  0.00           H
ATOM   2994  HW2 SOL  1034      87.351   3.042 141.696  1.00  0.00           H
ATOM   2995  OW  SOL  1035      51.633  15.426 141.731  1.00  0.00           O
ATOM   2996  HW1 SOL  1035      52.548  15.221 141.927  1.00  0.00           H
ATOM   2997  HW2 SOL  1035      51.250  15.651 142.579  1.00  0.00           H
ATOM   2998  OW  SOL  1036      18.023  71.437   5.771  1.00  0.00           O
ATOM   2999  HW1 SOL  1036      18.880  71.014   5.823  1.00  0.00           H
ATOM   3000  HW2 SOL  1036      18.098  72.042   5.033  1.00  0.00           H
ATOM   3001  OW  SOL  1037      98.993  64.427 133.960  1.00  0.00           O
ATOM   3002  HW1 SOL  1037      99.622  64.647 133.273  1.00  0.00           H
ATOM   3003  HW2 SOL  1037      98.145  64.693 133.603  1.00  0.00           H
ATOM   3004  OW  SOL  1038      17.228  96.576 106.096  1.00  0.00           O
ATOM   3005  HW1 SOL  1038      16.892  96.932 105.274  1.00  0.00           H
ATOM   3006  HW2 SOL  1038      18.167  96.468 105.945  1.00  0.00           H
ATOM   3007  OW  SOL  1039      14.819  36.560  12.818  1.00  0.00           O
ATOM   3008  HW1 SOL  1039      14.080  35.954  12.764  1.00  0.00           H
ATOM   3009  HW2 SOL  1039      14.624  37.109  13.577  1.00  0.00           H
ATOM   3010  OW  SOL  1040      92.080  11.546 138.195  1.00  0.00           O
ATOM   3011  HW1 SOL  1040      91.126  11.623 138.203  1.00  0.00           H
ATOM   3012  HW2 SOL  1040      92.359  11.936 139.023  1.00  0.00           H
ATOM   3013  OW  SOL  1041      65.503  59.440 143.345  1.00  0.00           O
ATOM   3014  HW1 SOL  1041      65.370  58.605 143.794  1.00  0.00           H
ATOM   3015  HW2 SOL  1041      65.027  59.346 142.520  1.00  0.00           H
ATOM   3016  OW  SOL  1042      37.555  91.383 152.050  1.00  0.00           O
ATOM   3017  HW1 SOL  1042      38.080  91.981 151.518  1.00  0.00           H
ATOM   3018  HW2 SOL  1042      38.199  90.856 152.523  1.00  0.00           H
ATOM   3019  OW  SOL  1043      48.103  65.816  13.278  1.00  0.00           O
ATOM   3020  HW1 SOL  1043      47.403  65.239  12.974  1.00  0.00           H
ATOM   3021  HW2 SOL  1043      47.973  65.874  14.224  1.00  0.00           H
ATOM   3022  OW  SOL  1044      50.006  58.451  43.177  1.00  0.00           O
ATOM   3023  HW1 SOL  1044      50.229  58.602  44.096  1.00  0.00           H
ATOM   3024  HW2 SOL  1044      49.450  57.672  43.190  1.00  0.00           H
ATOM   3025  OW  SOL  1045      22.158  81.825 122.754  1.00  0.00           O
ATOM   3026  HW1 SOL  1045      21.354  82.227 123.082  1.00  0.00           H
ATOM   3027  HW2 SOL  1045      22.115  80.919 123.059  1.00  0.00           H
ATOM   3028  OW  SOL  1046       7.920  86.105 119.352  1.00  0.00           O
ATOM   3029  HW1 SOL  1046       8.588  86.438 118.754  1.00  0.00           H
ATOM   3030  HW2 SOL  1046       8.309  86.196 120.222  1.00  0.00           H
ATOM   3031  OW  SOL  1047      73.038  68.335  53.104  1.00  0.00           O
ATOM   3032  HW1 SOL  1047      73.890  67.957  52.887  1.00  0.00           H
ATOM   3033  HW2 SOL  1047      72.999  68.308  54.060  1.00  0.00           H
ATOM   3034  OW  SOL  1048     101.138  38.924 152.620  1.00  0.00           O
ATOM   3035  HW1 SOL  1048     100.465  39.450 152.188  1.00  0.00           H
ATOM   3036  HW2 SOL  1048     100.674  38.146 152.927  1.00  0.00           H
ATOM   3037  OW  SOL  1049      94.758  64.540   3.164  1.00  0.00           O
ATOM   3038  HW1 SOL  1049      95.067  63.730   2.758  1.00  0.00           H
ATOM   3039  HW2 SOL  1049      94.405  65.053   2.437  1.00  0.00           H
ATOM   3040  OW  SOL  1050      71.697  47.726   7.147  1.00  0.00           O
ATOM   3041  HW1 SOL  1050      71.284  48.316   7.778  1.00  0.00           H
ATOM   3042  HW2 SOL  1050      71.778  46.895   7.614  1.00  0.00           H
ATOM   3043  OW  SOL  1051      44.064  88.804  56.770  1.00  0.00           O
ATOM   3044  HW1 SOL  1051      44.531  89.023  55.964  1.00  0.00           H
ATOM   3045  HW2 SOL  1051      44.744  88.486  57.364  1.00  0.00           H
ATOM   3046  OW  SOL  1052      28.390  19.159 144.358  1.00  0.00           O
ATOM   3047  HW1 SOL  1052      27.535  19.544 144.550  1.00  0.00           H
ATOM   3048  HW2 SOL  1052      28.611  19.490 143.487  1.00  0.00           H
ATOM   3049  OW  SOL  1053      18.413  73.266 101.808  1.00  0.00           O
ATOM   3050  HW1 SOL  1053      18.751  73.887 102.453  1.00  0.00           H
ATOM   3051  HW2 SOL  1053      18.005  73.816 101.138  1.00  0.00           H
ATOM   3052  OW  SOL  1054      47.092  72.305   5.006  1.00  0.00           O
ATOM   3053  HW1 SOL  1054      47.381  73.082   4.528  1.00  0.00           H
ATOM   3054  HW2 SOL  1054      47.513  71.574   4.552  1.00  0.00           H
ATOM   3055  OW  SOL  1055       0.027  97.275  49.536  1.00  0.00           O
ATOM   3056  HW1 SOL  1055       0.769  97.879  49.576  1.00  0.00           H
ATOM   3057  HW2 SOL  1055      -0.524  97.620  48.833  1.00  0.00           H
ATOM   3058  OW  SOL  1056      51.447  89.417 134.247  1.00  0.00           O
ATOM   3059  HW1 SOL  1056      51.477  90.293 133.864  1.00  0.00           H
ATOM   3060  HW2 SOL  1056      51.227  89.565 135.167  1.00  0.00           H
ATOM   3061  OW  SOL  1057      95.265  54.710 109.234  1.00  0.00           O
ATOM   3062  HW1 SOL  1057      94.497  54.318 109.649  1.00  0.00           H
ATOM   3063  HW2 SOL  1057      95.497  54.100 108.533  1.00  0.00           H
ATOM   3064  OW  SOL  1058      15.984  68.692  53.374  1.00  0.00           O
ATOM   3065  HW1 SOL  1058      16.705  68.910  52.783  1.00  0.00           H
ATOM   3066  HW2 SOL  1058      16.382  68.140  54.046  1.00  0.00           H
ATOM   3067  OW  SOL  1059      70.589  79.163 135.219  1.00  0.00           O
ATOM   3068  HW1 SOL  1059      69.925  78.533 134.938  1.00  0.00           H
ATOM   3069  HW2 SOL  1059      71.000  78.755 135.981  1.00  0.00           H
ATOM   3070  OW  SOL  1060      88.146  43.459 148.437  1.00  0.00           O
ATOM   3071  HW1 SOL  1060      87.603  44.202 148.175  1.00  0.00           H
ATOM   3072  HW2 SOL  1060      88.866  43.453 147.806  1.00  0.00           H
ATOM   3073  OW  SOL  1061      16.877  82.097  23.293  1.00  0.00           O
ATOM   3074  HW1 SOL  1061      16.455  81.255  23.462  1.00  0.00           H
ATOM   3075  HW2 SOL  1061      17.511  81.912  22.599  1.00  0.00           H
ATOM   3076  OW  SOL  1062     101.154  94.383 122.852  1.00  0.00           O
ATOM   3077  HW1 SOL  1062     101.500  94.201 123.725  1.00  0.00           H
ATOM   3078  HW2 SOL  1062     100.957  95.319 122.862  1.00  0.00           H
ATOM   3079  OW  SOL  1063       3.148  28.829 124.733  1.00  0.00           O
ATOM   3080  HW1 SOL  1063       2.411  28.803 125.343  1.00  0.00           H
ATOM   3081  HW2 SOL  1063       2.823  29.330 123.985  1.00  0.00           H
ATOM   3082  OW  SOL  1064      66.544   4.413 137.563  1.00  0.00           O
ATOM   3083  HW1 SOL  1064      66.812   4.063 138.412  1.00  0.00           H
ATOM   3084  HW2 SOL  1064      67.340   4.390 137.031  1.00  0.00           H
ATOM   3085  OW  SOL  1065      31.145  40.070 124.142  1.00  0.00           O
ATOM   3086  HW1 SOL  1065      31.125  39.118 124.042  1.00  0.00           H
ATOM   3087  HW2 SOL  1065      31.814  40.227 124.808  1.00  0.00           H
ATOM   3088  OW  SOL  1066      49.313  65.797  47.093  1.00  0.00           O
ATOM   3089  HW1 SOL  1066      49.179  66.020  48.014  1.00  0.00           H
ATOM   3090  HW2 SOL  1066      50.168  66.171  46.878  1.00  0.00           H
ATOM   3091  OW  SOL  1067      93.331  90.039 104.192  1.00  0.00           O
ATOM   3092  HW1 SOL  1067      92.394  89.878 104.084  1.00  0.00           H
ATOM   3093  HW2 SOL  1067      93.605  90.430 103.362  1.00  0.00           H
ATOM   3094  OW  SOL  1068       0.432  50.403  88.415  1.00  0.00           O
ATOM   3095  HW1 SOL  1068       0.889  49.618  88.717  1.00  0.00           H
ATOM   3096  HW2 SOL  1068      -0.496  50.197  88.524  1.00  0.00           H
ATOM   3097  OW  SOL  1069      91.795  16.361  38.330  1.00  0.00           O
ATOM   3098  HW1 SOL  1069      91.132  15.676  38.252  1.00  0.00           H
ATOM   3099  HW2 SOL  1069      91.893  16.495  39.273  1.00  0.00           H
ATOM   3100  OW  SOL  1070      83.916  53.867  93.294  1.00  0.00           O
ATOM   3101  HW1 SOL  1070      83.489  53.103  92.907  1.00  0.00           H
ATOM   3102  HW2 SOL  1070      84.832  53.606  93.390  1.00  0.00           H
ATOM   3103  OW  SOL  1071      36.341   4.992  14.146  1.00  0.00           O
ATOM   3104  HW1 SOL  1071      35.693   5.227  13.483  1.00  0.00           H
ATOM   3105  HW2 SOL  1071      36.999   5.685  14.096  1.00  0.00           H
ATOM   3106  OW  SOL  1072      96.229  42.359  95.908  1.00  0.00           O
ATOM   3107  HW1 SOL  1072      95.901  42.282  95.013  1.00  0.00           H
ATOM   3108  HW2 SOL  1072      96.765  41.576  96.036  1.00  0.00           H
ATOM   3109  OW  SOL  1073      49.270  39.391  96.235  1.00  0.00           O
ATOM   3110  HW1 SOL  1073      49.026  39.356  95.310  1.00  0.00           H
ATOM   3111  HW2 SOL  1073      49.977  38.751  96.322  1.00  0.00           H
ATOM   3112  OW  SOL  1074      24.089  25.218 117.756  1.00  0.00           O
ATOM   3113  HW1 SOL  1074      24.876  24.687 117.630  1.00  0.00           H
ATOM   3114  HW2 SOL  1074      24.148  25.897 117.084  1.00  0.00           H
ATOM   3115  OW  SOL  1075      33.938  54.675 144.438  1.00  0.00           O
ATOM   3116  HW1 SOL  1075      33.687  55.592 144.329  1.00  0.00           H
ATOM   3117  HW2 SOL  1075      33.853  54.298 143.562  1.00  0.00           H
ATOM   3118  OW  SOL  1076       4.136  40.405 102.154  1.00  0.00           O
ATOM   3119  HW1 SOL  1076       4.139  41.129 102.780  1.00  0.00           H
ATOM   3120  HW2 SOL  1076       4.254  39.622 102.693  1.00  0.00           H
ATOM   3121  OW  SOL  1077      72.501  45.750  33.847  1.00  0.00           O
ATOM   3122  HW1 SOL  1077      72.880  45.104  34.443  1.00  0.00           H
ATOM   3123  HW2 SOL  1077      72.080  45.229  33.164  1.00  0.00           H
ATOM   3124  OW  SOL  1078      49.208  83.842  19.410  1.00  0.00           O
ATOM   3125  HW1 SOL  1078      48.749  83.212  19.966  1.00  0.00           H
ATOM   3126  HW2 SOL  1078      48.593  84.030  18.702  1.00  0.00           H
ATOM   3127  OW  SOL  1079      47.978  81.706  27.298  1.00  0.00           O
ATOM   3128  HW1 SOL  1079      48.227  80.874  27.701  1.00  0.00           H
ATOM   3129  HW2 SOL  1079      47.586  82.210  28.012  1.00  0.00           H
ATOM   3130  OW  SOL  1080      39.032  87.484   5.788  1.00  0.00           O
ATOM   3131  HW1 SOL  1080      39.197  87.603   6.723  1.00  0.00           H
ATOM   3132  HW2 SOL  1080      39.875  87.205   5.429  1.00  0.00           H
ATOM   3133  OW  SOL  1081       9.575  56.979  36.558  1.00  0.00           O
ATOM   3134  HW1 SOL  1081      10.339  56.480  36.845  1.00  0.00           H
ATOM   3135  HW2 SOL  1081       9.898  57.521  35.838  1.00  0.00           H
ATOM   3136  OW  SOL  1082      65.913  23.203 132.197  1.00  0.00           O
ATOM   3137  HW1 SOL  1082      65.528  22.845 131.397  1.00  0.00           H
ATOM   3138  HW2 SOL  1082      66.841  22.974 132.139  1.00  0.00           H
ATOM   3139  OW  SOL  1083      80.374   6.910  53.293  1.00  0.00           O
ATOM   3140  HW1 SOL  1083      80.160   6.170  53.861  1.00  0.00           H
ATOM   3141  HW2 SOL  1083      79.611   7.002  52.722  1.00  0.00           H
ATOM   3142  OW  SOL  1084      26.433  86.148 100.688  1.00  0.00           O
ATOM   3143  HW1 SOL  1084      25.703  86.063 100.075  1.00  0.00           H
ATOM   3144  HW2 SOL  1084      27.208  86.213 100.130  1.00  0.00           H
ATOM   3145  OW  SOL  1085       2.165  89.698  30.316  1.00  0.00           O
ATOM   3146  HW1 SOL  1085       2.512  89.922  31.179  1.00  0.00           H
ATOM   3147  HW2 SOL  1085       2.552  90.345  29.726  1.00  0.00           H
ATOM   3148  OW  SOL  1086      19.237 103.026  68.219  1.00  0.00           O
ATOM   3149  HW1 SOL  1086      19.540 103.681  68.848  1.00  0.00           H
ATOM   3150  HW2 SOL  1086      19.630 103.292  67.388  1.00  0.00           H
ATOM   3151  OW  SOL  1087      76.081  23.275 142.911  1.00  0.00           O
ATOM   3152  HW1 SOL  1087      76.908  22.989 142.523  1.00  0.00           H
ATOM   3153  HW2 SOL  1087      75.756  22.504 143.377  1.00  0.00           H
ATOM   3154  OW  SOL  1088      43.555  50.896 139.907  1.00  0.00           O
ATOM   3155  HW1 SOL  1088      42.660  50.705 140.189  1.00  0.00           H
ATOM   3156  HW2 SOL  1088      44.096  50.676 140.665  1.00  0.00           H
ATOM   3157  OW  SOL  1089     102.038  55.059  47.269  1.00  0.00           O
ATOM   3158  HW1 SOL  1089     102.079  54.166  47.611  1.00  0.00           H
ATOM   3159  HW2 SOL  1089     101.464  54.998  46.506  1.00  0.00           H
ATOM   3160  OW  SOL  1090      42.602  17.169  99.394  1.00  0.00           O
ATOM   3161  HW1 SOL  1090      43.231  17.601  99.972  1.00  0.00           H
ATOM   3162  HW2 SOL  1090      41.980  17.857  99.159  1.00  0.00           H
ATOM   3163  OW  SOL  1091      55.367  77.798 140.772  1.00  0.00           O
ATOM   3164  HW1 SOL  1091      55.472  77.845 139.822  1.00  0.00           H
ATOM   3165  HW2 SOL  1091      54.969  76.941 140.927  1.00  0.00           H
ATOM   3166  OW  SOL  1092      74.023  21.479  16.018  1.00  0.00           O
ATOM   3167  HW1 SOL  1092      74.590  22.183  15.702  1.00  0.00           H
ATOM   3168  HW2 SOL  1092      74.549  21.025  16.676  1.00  0.00           H
ATOM   3169  OW  SOL  1093      22.640  74.700  18.109  1.00  0.00           O
ATOM   3170  HW1 SOL  1093      23.222  75.460  18.078  1.00  0.00           H
ATOM   3171  HW2 SOL  1093      23.189  73.991  18.444  1.00  0.00           H
ATOM   3172  OW  SOL  1094      29.664  75.336  21.775  1.00  0.00           O
ATOM   3173  HW1 SOL  1094      30.307  75.955  21.429  1.00  0.00           H
ATOM   3174  HW2 SOL  1094      29.063  75.182  21.046  1.00  0.00           H
ATOM   3175  OW  SOL  1095      67.707   9.992   8.315  1.00  0.00           O
ATOM   3176  HW1 SOL  1095      67.965  10.545   9.053  1.00  0.00           H
ATOM   3177  HW2 SOL  1095      66.874  10.361   8.020  1.00  0.00           H
ATOM   3178  OW  SOL  1096      17.887  44.074 146.777  1.00  0.00           O
ATOM   3179  HW1 SOL  1096      17.845  44.972 146.447  1.00  0.00           H
ATOM   3180  HW2 SOL  1096      16.985  43.865 147.021  1.00  0.00           H
ATOM   3181  OW  SOL  1097      94.818  97.226 144.426  1.00  0.00           O
ATOM   3182  HW1 SOL  1097      94.417  97.467 145.261  1.00  0.00           H
ATOM   3183  HW2 SOL  1097      94.749  98.016 143.890  1.00  0.00           H
ATOM   3184  OW  SOL  1098      21.876  77.004  31.266  1.00  0.00           O
ATOM   3185  HW1 SOL  1098      22.101  76.683  30.393  1.00  0.00           H
ATOM   3186  HW2 SOL  1098      21.562  77.896  31.120  1.00  0.00           H
ATOM   3187  OW  SOL  1099      10.647  94.628 120.123  1.00  0.00           O
ATOM   3188  HW1 SOL  1099       9.720  94.559 119.895  1.00  0.00           H
ATOM   3189  HW2 SOL  1099      10.719  94.191 120.971  1.00  0.00           H
ATOM   3190  OW  SOL  1100      31.917   5.020 138.022  1.00  0.00           O
ATOM   3191  HW1 SOL  1100      32.796   4.886 137.667  1.00  0.00           H
ATOM   3192  HW2 SOL  1100      31.766   4.260 138.584  1.00  0.00           H
ATOM   3193  OW  SOL  1101       6.004  34.523  39.135  1.00  0.00           O
ATOM   3194  HW1 SOL  1101       5.519  33.920  38.572  1.00  0.00           H
ATOM   3195  HW2 SOL  1101       6.217  34.007  39.913  1.00  0.00           H
ATOM   3196  OW  SOL  1102      23.001   5.560 131.887  1.00  0.00           O
ATOM   3197  HW1 SOL  1102      22.263   5.195 132.373  1.00  0.00           H
ATOM   3198  HW2 SOL  1102      23.538   5.990 132.552  1.00  0.00           H
ATOM   3199  OW  SOL  1103      18.293  15.556  53.653  1.00  0.00           O
ATOM   3200  HW1 SOL  1103      18.775  14.985  54.251  1.00  0.00           H
ATOM   3201  HW2 SOL  1103      18.933  15.800  52.985  1.00  0.00           H
ATOM   3202  OW  SOL  1104      55.737  47.942 127.520  1.00  0.00           O
ATOM   3203  HW1 SOL  1104      56.582  47.912 127.969  1.00  0.00           H
ATOM   3204  HW2 SOL  1104      55.961  48.030 126.593  1.00  0.00           H
ATOM   3205  OW  SOL  1105      65.358  74.940  20.749  1.00  0.00           O
ATOM   3206  HW1 SOL  1105      64.804  74.192  20.526  1.00  0.00           H
ATOM   3207  HW2 SOL  1105      65.719  75.229  19.911  1.00  0.00           H
ATOM   3208  OW  SOL  1106      47.750 104.871  21.808  1.00  0.00           O
ATOM   3209  HW1 SOL  1106      48.514 104.904  21.233  1.00  0.00           H
ATOM   3210  HW2 SOL  1106      48.056 105.243  22.635  1.00  0.00           H
ATOM   3211  OW  SOL  1107       2.304  78.203 112.088  1.00  0.00           O
ATOM   3212  HW1 SOL  1107       2.871  78.807 111.608  1.00  0.00           H
ATOM   3213  HW2 SOL  1107       2.692  77.341 111.940  1.00  0.00           H
ATOM   3214  OW  SOL  1108      42.052  57.979  29.026  1.00  0.00           O
ATOM   3215  HW1 SOL  1108      42.921  57.587  29.116  1.00  0.00           H
ATOM   3216  HW2 SOL  1108      42.180  58.900  29.252  1.00  0.00           H
ATOM   3217  OW  SOL  1109      47.574  50.319  96.403  1.00  0.00           O
ATOM   3218  HW1 SOL  1109      46.917  49.694  96.097  1.00  0.00           H
ATOM   3219  HW2 SOL  1109      48.235  49.779  96.837  1.00  0.00           H
ATOM   3220  OW  SOL  1110      15.451  96.553 108.183  1.00  0.00           O
ATOM   3221  HW1 SOL  1110      15.519  97.447 108.518  1.00  0.00           H
ATOM   3222  HW2 SOL  1110      15.881  96.584 107.328  1.00  0.00           H
ATOM   3223  OW  SOL  1111      57.626  12.415  37.002  1.00  0.00           O
ATOM   3224  HW1 SOL  1111      57.423  13.032  37.706  1.00  0.00           H
ATOM   3225  HW2 SOL  1111      56.794  12.292  36.545  1.00  0.00           H
ATOM   3226  OW  SOL  1112      78.183  33.925 120.505  1.00  0.00           O
ATOM   3227  HW1 SOL  1112      78.627  34.677 120.113  1.00  0.00           H
ATOM   3228  HW2 SOL  1112      77.306  34.248 120.716  1.00  0.00           H
ATOM   3229  OW  SOL  1113     107.330  92.924  53.210  1.00  0.00           O
ATOM   3230  HW1 SOL  1113     107.834  93.737  53.171  1.00  0.00           H
ATOM   3231  HW2 SOL  1113     107.455  92.606  54.104  1.00  0.00           H
ATOM   3232  OW  SOL  1114     107.595  89.068 148.624  1.00  0.00           O
ATOM   3233  HW1 SOL  1114     108.482  88.766 148.429  1.00  0.00           H
ATOM   3234  HW2 SOL  1114     107.254  88.425 149.245  1.00  0.00           H
ATOM   3235  OW  SOL  1115      68.505  59.002 143.658  1.00  0.00           O
ATOM   3236  HW1 SOL  1115      68.913  59.632 143.065  1.00  0.00           H
ATOM   3237  HW2 SOL  1115      67.590  59.280 143.711  1.00  0.00           H
ATOM   3238  OW  SOL  1116      22.762  16.911  27.818  1.00  0.00           O
ATOM   3239  HW1 SOL  1116      23.252  16.101  27.684  1.00  0.00           H
ATOM   3240  HW2 SOL  1116      22.521  16.896  28.744  1.00  0.00           H
ATOM   3241  OW  SOL  1117      47.573  84.410  63.561  1.00  0.00           O
ATOM   3242  HW1 SOL  1117      47.089  84.838  64.268  1.00  0.00           H
ATOM   3243  HW2 SOL  1117      47.955  85.131  63.061  1.00  0.00           H
ATOM   3244  OW  SOL  1118     100.195  38.548  99.465  1.00  0.00           O
ATOM   3245  HW1 SOL  1118     100.578  39.099  98.781  1.00  0.00           H
ATOM   3246  HW2 SOL  1118      99.415  39.026  99.748  1.00  0.00           H
ATOM   3247  OW  SOL  1119      64.307  36.589  25.722  1.00  0.00           O
ATOM   3248  HW1 SOL  1119      64.497  36.009  24.984  1.00  0.00           H
ATOM   3249  HW2 SOL  1119      65.030  36.445  26.333  1.00  0.00           H
ATOM   3250  OW  SOL  1120       5.345  98.950 105.461  1.00  0.00           O
ATOM   3251  HW1 SOL  1120       5.029  98.061 105.625  1.00  0.00           H
ATOM   3252  HW2 SOL  1120       5.496  98.981 104.517  1.00  0.00           H
ATOM   3253  OW  SOL  1121      47.577 108.058  56.322  1.00  0.00           O
ATOM   3254  HW1 SOL  1121      47.043 108.127  55.531  1.00  0.00           H
ATOM   3255  HW2 SOL  1121      48.139 107.299  56.168  1.00  0.00           H
ATOM   3256  OW  SOL  1122      29.439  13.300 153.870  1.00  0.00           O
ATOM   3257  HW1 SOL  1122      28.844  12.567 154.029  1.00  0.00           H
ATOM   3258  HW2 SOL  1122      30.312  12.909 153.888  1.00  0.00           H
ATOM   3259  OW  SOL  1123      47.325  28.936 100.631  1.00  0.00           O
ATOM   3260  HW1 SOL  1123      46.496  29.275 100.294  1.00  0.00           H
ATOM   3261  HW2 SOL  1123      47.760  28.560  99.866  1.00  0.00           H
ATOM   3262  OW  SOL  1124      68.082  13.336  29.237  1.00  0.00           O
ATOM   3263  HW1 SOL  1124      67.954  13.041  28.335  1.00  0.00           H
ATOM   3264  HW2 SOL  1124      69.011  13.561  29.287  1.00  0.00           H
ATOM   3265  OW  SOL  1125      10.347  26.353   5.639  1.00  0.00           O
ATOM   3266  HW1 SOL  1125      10.934  26.769   6.270  1.00  0.00           H
ATOM   3267  HW2 SOL  1125      10.203  25.473   5.988  1.00  0.00           H
ATOM   3268  OW  SOL  1126      86.827  40.243   1.820  1.00  0.00           O
ATOM   3269  HW1 SOL  1126      86.391  39.454   1.498  1.00  0.00           H
ATOM   3270  HW2 SOL  1126      87.760  40.069   1.697  1.00  0.00           H
ATOM   3271  OW  SOL  1127      90.882  69.149 114.706  1.00  0.00           O
ATOM   3272  HW1 SOL  1127      91.040  69.479 113.821  1.00  0.00           H
ATOM   3273  HW2 SOL  1127      91.401  68.346 114.758  1.00  0.00           H
ATOM   3274  OW  SOL  1128     107.791  92.247   7.072  1.00  0.00           O
ATOM   3275  HW1 SOL  1128     108.692  92.365   7.370  1.00  0.00           H
ATOM   3276  HW2 SOL  1128     107.274  92.213   7.878  1.00  0.00           H
ATOM   3277  OW  SOL  1129      68.143  85.120 101.202  1.00  0.00           O
ATOM   3278  HW1 SOL  1129      68.295  85.642 100.414  1.00  0.00           H
ATOM   3279  HW2 SOL  1129      67.190  85.047 101.260  1.00  0.00           H
ATOM   3280  OW  SOL  1130     103.450  49.758  23.163  1.00  0.00           O
ATOM   3281  HW1 SOL  1130     102.539  49.979  22.970  1.00  0.00           H
ATOM   3282  HW2 SOL  1130     103.962  50.400  22.671  1.00  0.00           H
ATOM   3283  OW  SOL  1131      68.419  39.876 133.846  1.00  0.00           O
ATOM   3284  HW1 SOL  1131      69.306  39.657 133.562  1.00  0.00           H
ATOM   3285  HW2 SOL  1131      68.202  40.673 133.364  1.00  0.00           H
ATOM   3286  OW  SOL  1132      29.908  94.363   0.551  1.00  0.00           O
ATOM   3287  HW1 SOL  1132      29.610  95.201   0.198  1.00  0.00           H
ATOM   3288  HW2 SOL  1132      30.798  94.262   0.211  1.00  0.00           H
ATOM   3289  OW  SOL  1133      69.038 102.815   3.208  1.00  0.00           O
ATOM   3290  HW1 SOL  1133      68.143 102.872   2.872  1.00  0.00           H
ATOM   3291  HW2 SOL  1133      68.960 102.298   4.010  1.00  0.00           H
ATOM   3292  OW  SOL  1134       0.723  18.404 118.511  1.00  0.00           O
ATOM   3293  HW1 SOL  1134       0.735  19.315 118.220  1.00  0.00           H
ATOM   3294  HW2 SOL  1134       1.645  18.146 118.528  1.00  0.00           H
ATOM   3295  OW  SOL  1135      42.044  42.726  95.307  1.00  0.00           O
ATOM   3296  HW1 SOL  1135      41.189  42.474  94.959  1.00  0.00           H
ATOM   3297  HW2 SOL  1135      42.548  41.912  95.318  1.00  0.00           H
ATOM   3298  OW  SOL  1136      47.844  95.277   6.418  1.00  0.00           O
ATOM   3299  HW1 SOL  1136      47.288  94.550   6.698  1.00  0.00           H
ATOM   3300  HW2 SOL  1136      48.669  95.141   6.884  1.00  0.00           H
ATOM   3301  OW  SOL  1137      10.243  44.556   1.632  1.00  0.00           O
ATOM   3302  HW1 SOL  1137      10.744  45.371   1.680  1.00  0.00           H
ATOM   3303  HW2 SOL  1137       9.447  44.734   2.133  1.00  0.00           H
ATOM   3304  OW  SOL  1138       1.235  53.939 115.983  1.00  0.00           O
ATOM   3305  HW1 SOL  1138       1.179  54.218 116.897  1.00  0.00           H
ATOM   3306  HW2 SOL  1138       1.737  54.630 115.551  1.00  0.00           H
ATOM   3307  OW  SOL  1139      52.984  96.549  38.562  1.00  0.00           O
ATOM   3308  HW1 SOL  1139      53.091  95.598  38.606  1.00  0.00           H
ATOM   3309  HW2 SOL  1139      53.531  96.885  39.271  1.00  0.00           H
ATOM   3310  OW  SOL  1140      52.980  76.222  21.200  1.00  0.00           O
ATOM   3311  HW1 SOL  1140      52.158  75.819  21.480  1.00  0.00           H
ATOM   3312  HW2 SOL  1140      52.946  76.198  20.244  1.00  0.00           H
ATOM   3313  OW  SOL  1141      78.867  70.290 119.392  1.00  0.00           O
ATOM   3314  HW1 SOL  1141      78.620  70.997 119.989  1.00  0.00           H
ATOM   3315  HW2 SOL  1141      78.333  69.545 119.668  1.00  0.00           H
ATOM   3316  OW  SOL  1142     105.698  18.407  49.130  1.00  0.00           O
ATOM   3317  HW1 SOL  1142     105.149  18.975  48.590  1.00  0.00           H
ATOM   3318  HW2 SOL  1142     106.351  18.057  48.523  1.00  0.00           H
ATOM   3319  OW  SOL  1143      20.107  20.911  25.035  1.00  0.00           O
ATOM   3320  HW1 SOL  1143      19.335  21.325  25.422  1.00  0.00           H
ATOM   3321  HW2 SOL  1143      20.152  20.051  25.452  1.00  0.00           H
ATOM   3322  OW  SOL  1144      79.506  52.985  24.792  1.00  0.00           O
ATOM   3323  HW1 SOL  1144      79.588  52.158  24.317  1.00  0.00           H
ATOM   3324  HW2 SOL  1144      78.865  53.488  24.290  1.00  0.00           H
ATOM   3325  OW  SOL  1145      16.255  43.504 126.658  1.00  0.00           O
ATOM   3326  HW1 SOL  1145      15.710  43.941 127.313  1.00  0.00           H
ATOM   3327  HW2 SOL  1145      16.880  44.174 126.380  1.00  0.00           H
ATOM   3328  OW  SOL  1146       6.484  18.962  10.110  1.00  0.00           O
ATOM   3329  HW1 SOL  1146       6.743  19.124  11.017  1.00  0.00           H
ATOM   3330  HW2 SOL  1146       6.567  18.014  10.002  1.00  0.00           H
ATOM   3331  OW  SOL  1147      34.178  86.044   1.368  1.00  0.00           O
ATOM   3332  HW1 SOL  1147      34.125  86.976   1.156  1.00  0.00           H
ATOM   3333  HW2 SOL  1147      34.617  86.016   2.218  1.00  0.00           H
ATOM   3334  OW  SOL  1148      60.467  37.075 146.248  1.00  0.00           O
ATOM   3335  HW1 SOL  1148      60.301  37.078 145.305  1.00  0.00           H
ATOM   3336  HW2 SOL  1148      61.403  37.262 146.327  1.00  0.00           H
ATOM   3337  OW  SOL  1149       0.689  14.087  61.138  1.00  0.00           O
ATOM   3338  HW1 SOL  1149      -0.122  14.098  61.646  1.00  0.00           H
ATOM   3339  HW2 SOL  1149       0.594  13.339  60.549  1.00  0.00           H
ATOM   3340  OW  SOL  1150      11.421  40.218 135.670  1.00  0.00           O
ATOM   3341  HW1 SOL  1150      11.846  39.982 136.495  1.00  0.00           H
ATOM   3342  HW2 SOL  1150      10.537  39.858 135.744  1.00  0.00           H
ATOM   3343  OW  SOL  1151      43.525  33.452   1.583  1.00  0.00           O
ATOM   3344  HW1 SOL  1151      43.808  33.509   2.496  1.00  0.00           H
ATOM   3345  HW2 SOL  1151      43.473  34.361   1.290  1.00  0.00           H
ATOM   3346  OW  SOL  1152     107.876 106.190  12.180  1.00  0.00           O
ATOM   3347  HW1 SOL  1152     107.701 106.532  11.304  1.00  0.00           H
ATOM   3348  HW2 SOL  1152     108.136 105.280  12.036  1.00  0.00           H
ATOM   3349  OW  SOL  1153       0.240 107.588  44.169  1.00  0.00           O
ATOM   3350  HW1 SOL  1153       0.745 107.117  43.507  1.00  0.00           H
ATOM   3351  HW2 SOL  1153      -0.664 107.547  43.856  1.00  0.00           H
ATOM   3352  OW  SOL  1154      17.287  77.899  14.103  1.00  0.00           O
ATOM   3353  HW1 SOL  1154      16.334  77.951  14.026  1.00  0.00           H
ATOM   3354  HW2 SOL  1154      17.559  78.792  14.315  1.00  0.00           H
ATOM   3355  OW  SOL  1155      16.503  49.649 109.807  1.00  0.00           O
ATOM   3356  HW1 SOL  1155      17.251  50.165 110.107  1.00  0.00           H
ATOM   3357  HW2 SOL  1155      16.883  48.820 109.519  1.00  0.00           H
ATOM   3358  OW  SOL  1156      66.185  59.313 104.130  1.00  0.00           O
ATOM   3359  HW1 SOL  1156      66.780  58.932 104.775  1.00  0.00           H
ATOM   3360  HW2 SOL  1156      66.515  59.005 103.286  1.00  0.00           H
ATOM   3361  OW  SOL  1157      68.367  24.275  51.465  1.00  0.00           O
ATOM   3362  HW1 SOL  1157      68.939  24.896  51.013  1.00  0.00           H
ATOM   3363  HW2 SOL  1157      68.964  23.727  51.974  1.00  0.00           H
ATOM   3364  OW  SOL  1158      37.640  92.290  56.687  1.00  0.00           O
ATOM   3365  HW1 SOL  1158      37.710  93.230  56.855  1.00  0.00           H
ATOM   3366  HW2 SOL  1158      36.767  92.054  57.003  1.00  0.00           H
ATOM   3367  OW  SOL  1159       6.145  81.632  55.828  1.00  0.00           O
ATOM   3368  HW1 SOL  1159       6.666  82.179  56.415  1.00  0.00           H
ATOM   3369  HW2 SOL  1159       6.791  81.153  55.309  1.00  0.00           H
ATOM   3370  OW  SOL  1160      86.225  17.891  21.254  1.00  0.00           O
ATOM   3371  HW1 SOL  1160      86.152  18.108  20.325  1.00  0.00           H
ATOM   3372  HW2 SOL  1160      86.494  18.710  21.672  1.00  0.00           H
ATOM   3373  OW  SOL  1161      54.430  18.163 140.273  1.00  0.00           O
ATOM   3374  HW1 SOL  1161      54.699  19.074 140.391  1.00  0.00           H
ATOM   3375  HW2 SOL  1161      55.246  17.693 140.100  1.00  0.00           H
ATOM   3376  OW  SOL  1162      14.059 106.340 148.180  1.00  0.00           O
ATOM   3377  HW1 SOL  1162      14.649 105.800 147.655  1.00  0.00           H
ATOM   3378  HW2 SOL  1162      13.443 105.717 148.565  1.00  0.00           H
ATOM   3379  OW  SOL  1163      40.121   6.986 106.920  1.00  0.00           O
ATOM   3380  HW1 SOL  1163      40.974   6.661 107.209  1.00  0.00           H
ATOM   3381  HW2 SOL  1163      40.314   7.819 106.490  1.00  0.00           H
ATOM   3382  OW  SOL  1164      75.828  79.827 128.743  1.00  0.00           O
ATOM   3383  HW1 SOL  1164      76.722  79.495 128.660  1.00  0.00           H
ATOM   3384  HW2 SOL  1164      75.757  80.499 128.065  1.00  0.00           H
ATOM   3385  OW  SOL  1165      59.474  73.110 134.280  1.00  0.00           O
ATOM   3386  HW1 SOL  1165      58.939  72.340 134.087  1.00  0.00           H
ATOM   3387  HW2 SOL  1165      58.860  73.843 134.247  1.00  0.00           H
ATOM   3388  OW  SOL  1166      33.398  15.110 148.285  1.00  0.00           O
ATOM   3389  HW1 SOL  1166      33.388  15.352 149.211  1.00  0.00           H
ATOM   3390  HW2 SOL  1166      32.477  14.979 148.062  1.00  0.00           H
ATOM   3391  OW  SOL  1167      38.399  73.797  52.807  1.00  0.00           O
ATOM   3392  HW1 SOL  1167      38.372  74.413  53.540  1.00  0.00           H
ATOM   3393  HW2 SOL  1167      39.328  73.588  52.704  1.00  0.00           H
ATOM   3394  OW  SOL  1168      28.971  81.491 142.323  1.00  0.00           O
ATOM   3395  HW1 SOL  1168      28.877  82.168 141.652  1.00  0.00           H
ATOM   3396  HW2 SOL  1168      28.558  81.866 143.101  1.00  0.00           H
ATOM   3397  OW  SOL  1169      65.351  80.030  33.315  1.00  0.00           O
ATOM   3398  HW1 SOL  1169      64.905  80.863  33.471  1.00  0.00           H
ATOM   3399  HW2 SOL  1169      66.237  80.165  33.651  1.00  0.00           H
ATOM   3400  OW  SOL  1170      32.200  39.217 131.504  1.00  0.00           O
ATOM   3401  HW1 SOL  1170      31.727  39.662 132.207  1.00  0.00           H
ATOM   3402  HW2 SOL  1170      32.898  39.825 131.262  1.00  0.00           H
ATOM   3403  OW  SOL  1171       4.482  56.136 103.920  1.00  0.00           O
ATOM   3404  HW1 SOL  1171       4.330  56.332 102.996  1.00  0.00           H
ATOM   3405  HW2 SOL  1171       3.786  56.602 104.382  1.00  0.00           H
ATOM   3406  OW  SOL  1172      67.721 100.100 141.414  1.00  0.00           O
ATOM   3407  HW1 SOL  1172      67.895  99.941 140.486  1.00  0.00           H
ATOM   3408  HW2 SOL  1172      67.145 100.864 141.423  1.00  0.00           H
ATOM   3409  OW  SOL  1173      67.439  65.197  22.000  1.00  0.00           O
ATOM   3410  HW1 SOL  1173      66.783  65.247  22.695  1.00  0.00           H
ATOM   3411  HW2 SOL  1173      67.243  64.378  21.545  1.00  0.00           H
ATOM   3412  OW  SOL  1174      81.067   9.393  37.811  1.00  0.00           O
ATOM   3413  HW1 SOL  1174      80.299   9.202  37.273  1.00  0.00           H
ATOM   3414  HW2 SOL  1174      81.602   8.602  37.755  1.00  0.00           H
ATOM   3415  OW  SOL  1175      37.326  71.982 108.113  1.00  0.00           O
ATOM   3416  HW1 SOL  1175      37.364  72.916 107.905  1.00  0.00           H
ATOM   3417  HW2 SOL  1175      37.821  71.898 108.928  1.00  0.00           H
ATOM   3418  OW  SOL  1176      54.753  57.708 124.026  1.00  0.00           O
ATOM   3419  HW1 SOL  1176      54.176  58.380 124.390  1.00  0.00           H
ATOM   3420  HW2 SOL  1176      54.617  57.761 123.080  1.00  0.00           H
ATOM   3421  OW  SOL  1177      38.575  64.108 117.761  1.00  0.00           O
ATOM   3422  HW1 SOL  1177      38.659  65.031 117.520  1.00  0.00           H
ATOM   3423  HW2 SOL  1177      39.442  63.865 118.086  1.00  0.00           H
ATOM   3424  OW  SOL  1178     105.912  30.249 127.771  1.00  0.00           O
ATOM   3425  HW1 SOL  1178     105.730  29.555 128.404  1.00  0.00           H
ATOM   3426  HW2 SOL  1178     106.287  30.959 128.293  1.00  0.00           H
ATOM   3427  OW  SOL  1179      28.869  42.921  94.799  1.00  0.00           O
ATOM   3428  HW1 SOL  1179      28.822  42.645  93.883  1.00  0.00           H
ATOM   3429  HW2 SOL  1179      28.355  43.727  94.833  1.00  0.00           H
ATOM   3430  OW  SOL  1180     107.548  61.069   5.551  1.00  0.00           O
ATOM   3431  HW1 SOL  1180     107.014  60.743   4.826  1.00  0.00           H
ATOM   3432  HW2 SOL  1180     107.086  61.849   5.858  1.00  0.00           H
ATOM   3433  OW  SOL  1181      39.707  57.617  17.030  1.00  0.00           O
ATOM   3434  HW1 SOL  1181      39.554  56.728  17.348  1.00  0.00           H
ATOM   3435  HW2 SOL  1181      39.943  58.115  17.813  1.00  0.00           H
ATOM   3436  OW  SOL  1182     108.271 105.618 105.597  1.00  0.00           O
ATOM   3437  HW1 SOL  1182     108.225 106.461 106.050  1.00  0.00           H
ATOM   3438  HW2 SOL  1182     107.632 105.068 106.049  1.00  0.00           H
ATOM   3439  OW  SOL  1183      74.501  33.242  26.456  1.00  0.00           O
ATOM   3440  HW1 SOL  1183      75.293  33.776  26.399  1.00  0.00           H
ATOM   3441  HW2 SOL  1183      74.769  32.467  26.950  1.00  0.00           H
ATOM   3442  OW  SOL  1184      68.313   1.263 134.315  1.00  0.00           O
ATOM   3443  HW1 SOL  1184      67.882   1.357 133.466  1.00  0.00           H
ATOM   3444  HW2 SOL  1184      67.617   0.980 134.907  1.00  0.00           H
ATOM   3445  OW  SOL  1185      94.678  52.024  10.766  1.00  0.00           O
ATOM   3446  HW1 SOL  1185      94.929  52.234   9.866  1.00  0.00           H
ATOM   3447  HW2 SOL  1185      95.463  51.632  11.148  1.00  0.00           H
ATOM   3448  OW  SOL  1186      29.979 103.321 122.737  1.00  0.00           O
ATOM   3449  HW1 SOL  1186      30.610 102.949 123.353  1.00  0.00           H
ATOM   3450  HW2 SOL  1186      30.005 102.733 121.982  1.00  0.00           H
ATOM   3451  OW  SOL  1187       8.285  56.507  19.862  1.00  0.00           O
ATOM   3452  HW1 SOL  1187       8.568  55.801  19.282  1.00  0.00           H
ATOM   3453  HW2 SOL  1187       7.354  56.617  19.670  1.00  0.00           H
ATOM   3454  OW  SOL  1188      90.391  86.441 124.423  1.00  0.00           O
ATOM   3455  HW1 SOL  1188      90.914  85.872 124.988  1.00  0.00           H
ATOM   3456  HW2 SOL  1188      90.918  86.543 123.631  1.00  0.00           H
ATOM   3457  OW  SOL  1189      39.452  95.079  61.674  1.00  0.00           O
ATOM   3458  HW1 SOL  1189      39.192  95.231  60.766  1.00  0.00           H
ATOM   3459  HW2 SOL  1189      39.282  94.149  61.821  1.00  0.00           H
ATOM   3460  OW  SOL  1190      19.723  30.060  39.799  1.00  0.00           O
ATOM   3461  HW1 SOL  1190      19.666  30.672  39.065  1.00  0.00           H
ATOM   3462  HW2 SOL  1190      19.199  29.307  39.525  1.00  0.00           H
ATOM   3463  OW  SOL  1191       9.795  81.661  23.899  1.00  0.00           O
ATOM   3464  HW1 SOL  1191      10.692  81.844  23.621  1.00  0.00           H
ATOM   3465  HW2 SOL  1191       9.551  82.416  24.435  1.00  0.00           H
ATOM   3466  OW  SOL  1192      53.427  13.079 115.909  1.00  0.00           O
ATOM   3467  HW1 SOL  1192      54.067  13.737 116.181  1.00  0.00           H
ATOM   3468  HW2 SOL  1192      53.955  12.342 115.601  1.00  0.00           H
ATOM   3469  OW  SOL  1193       5.567  67.654 150.202  1.00  0.00           O
ATOM   3470  HW1 SOL  1193       6.270  67.889 150.808  1.00  0.00           H
ATOM   3471  HW2 SOL  1193       4.766  67.934 150.644  1.00  0.00           H
ATOM   3472  OW  SOL  1194      79.303  23.977 116.984  1.00  0.00           O
ATOM   3473  HW1 SOL  1194      79.923  23.253 117.071  1.00  0.00           H
ATOM   3474  HW2 SOL  1194      78.885  23.834 116.135  1.00  0.00           H
ATOM   3475  OW  SOL  1195      58.759  57.610  17.676  1.00  0.00           O
ATOM   3476  HW1 SOL  1195      58.821  56.751  17.257  1.00  0.00           H
ATOM   3477  HW2 SOL  1195      57.825  57.820  17.656  1.00  0.00           H
ATOM   3478  OW  SOL  1196      90.874  99.647 135.825  1.00  0.00           O
ATOM   3479  HW1 SOL  1196      90.899  98.692 135.886  1.00  0.00           H
ATOM   3480  HW2 SOL  1196      91.780  99.920 135.969  1.00  0.00           H
ATOM   3481  OW  SOL  1197      46.310 102.749  14.443  1.00  0.00           O
ATOM   3482  HW1 SOL  1197      46.369 102.987  15.369  1.00  0.00           H
ATOM   3483  HW2 SOL  1197      45.415 102.426  14.335  1.00  0.00           H
ATOM   3484  OW  SOL  1198      24.135  52.554  50.805  1.00  0.00           O
ATOM   3485  HW1 SOL  1198      23.939  53.069  51.587  1.00  0.00           H
ATOM   3486  HW2 SOL  1198      24.971  52.131  51.000  1.00  0.00           H
ATOM   3487  OW  SOL  1199      35.057  61.196   1.883  1.00  0.00           O
ATOM   3488  HW1 SOL  1199      35.672  60.520   1.598  1.00  0.00           H
ATOM   3489  HW2 SOL  1199      34.306  61.099   1.296  1.00  0.00           H
ATOM   3490  OW  SOL  1200     101.885  15.442 138.715  1.00  0.00           O
ATOM   3491  HW1 SOL  1200     102.604  15.419 139.346  1.00  0.00           H
ATOM   3492  HW2 SOL  1200     101.128  15.730 139.224  1.00  0.00           H
ATOM   3493  OW  SOL  1201      86.796  46.478  88.600  1.00  0.00           O
ATOM   3494  HW1 SOL  1201      86.013  46.769  89.068  1.00  0.00           H
ATOM   3495  HW2 SOL  1201      87.049  47.231  88.066  1.00  0.00           H
ATOM   3496  OW  SOL  1202      68.017  18.699 118.190  1.00  0.00           O
ATOM   3497  HW1 SOL  1202      67.963  18.786 117.239  1.00  0.00           H
ATOM   3498  HW2 SOL  1202      67.719  17.806 118.366  1.00  0.00           H
ATOM   3499  OW  SOL  1203      69.758  66.515 121.191  1.00  0.00           O
ATOM   3500  HW1 SOL  1203      69.952  66.410 122.122  1.00  0.00           H
ATOM   3501  HW2 SOL  1203      70.214  65.787 120.767  1.00  0.00           H
ATOM   3502  OW  SOL  1204      45.442 108.266 141.676  1.00  0.00           O
ATOM   3503  HW1 SOL  1204      46.286 108.679 141.497  1.00  0.00           H
ATOM   3504  HW2 SOL  1204      45.523 107.929 142.568  1.00  0.00           H
ATOM   3505  OW  SOL  1205      83.108  18.608 104.179  1.00  0.00           O
ATOM   3506  HW1 SOL  1205      82.718  18.701 105.049  1.00  0.00           H
ATOM   3507  HW2 SOL  1205      83.396  17.696 104.141  1.00  0.00           H
ATOM   3508  OW  SOL  1206      85.903  47.913 132.947  1.00  0.00           O
ATOM   3509  HW1 SOL  1206      85.353  48.649 132.679  1.00  0.00           H
ATOM   3510  HW2 SOL  1206      86.792  48.179 132.712  1.00  0.00           H
ATOM   3511  OW  SOL  1207       0.007  10.422  34.108  1.00  0.00           O
ATOM   3512  HW1 SOL  1207       0.501   9.770  33.613  1.00  0.00           H
ATOM   3513  HW2 SOL  1207       0.601  10.693  34.809  1.00  0.00           H
ATOM   3514  OW  SOL  1208      25.644  96.817  52.205  1.00  0.00           O
ATOM   3515  HW1 SOL  1208      24.758  96.965  51.874  1.00  0.00           H
ATOM   3516  HW2 SOL  1208      25.520  96.284  52.990  1.00  0.00           H
ATOM   3517  OW  SOL  1209     100.662  85.926   7.016  1.00  0.00           O
ATOM   3518  HW1 SOL  1209     100.427  85.260   6.370  1.00  0.00           H
ATOM   3519  HW2 SOL  1209     101.470  85.600   7.413  1.00  0.00           H
ATOM   3520  OW  SOL  1210       2.537  55.602   3.867  1.00  0.00           O
ATOM   3521  HW1 SOL  1210       2.178  55.825   3.008  1.00  0.00           H
ATOM   3522  HW2 SOL  1210       2.980  56.400   4.156  1.00  0.00           H
ATOM   3523  OW  SOL  1211      41.021   3.931  44.744  1.00  0.00           O
ATOM   3524  HW1 SOL  1211      40.251   3.544  44.326  1.00  0.00           H
ATOM   3525  HW2 SOL  1211      40.692   4.289  45.569  1.00  0.00           H
ATOM   3526  OW  SOL  1212      17.315   5.086  40.862  1.00  0.00           O
ATOM   3527  HW1 SOL  1212      17.088   5.604  40.090  1.00  0.00           H
ATOM   3528  HW2 SOL  1212      16.711   4.344  40.839  1.00  0.00           H
ATOM   3529  OW  SOL  1213     103.160  96.591 139.694  1.00  0.00           O
ATOM   3530  HW1 SOL  1213     103.548  96.416 140.552  1.00  0.00           H
ATOM   3531  HW2 SOL  1213     102.962  97.528 139.707  1.00  0.00           H
ATOM   3532  OW  SOL  1214       6.701  88.889  15.095  1.00  0.00           O
ATOM   3533  HW1 SOL  1214       7.477  88.715  14.562  1.00  0.00           H
ATOM   3534  HW2 SOL  1214       5.992  88.434  14.640  1.00  0.00           H
ATOM   3535  OW  SOL  1215      66.953  14.729 102.311  1.00  0.00           O
ATOM   3536  HW1 SOL  1215      67.725  15.236 102.060  1.00  0.00           H
ATOM   3537  HW2 SOL  1215      66.948  14.758 103.268  1.00  0.00           H
ATOM   3538  OW  SOL  1216      70.958   8.638 131.951  1.00  0.00           O
ATOM   3539  HW1 SOL  1216      70.500   8.786 131.124  1.00  0.00           H
ATOM   3540  HW2 SOL  1216      71.239   9.509 132.229  1.00  0.00           H
ATOM   3541  OW  SOL  1217      95.629  16.024 127.569  1.00  0.00           O
ATOM   3542  HW1 SOL  1217      96.554  16.266 127.547  1.00  0.00           H
ATOM   3543  HW2 SOL  1217      95.349  16.226 128.462  1.00  0.00           H
ATOM   3544  OW  SOL  1218      99.007  48.736 134.473  1.00  0.00           O
ATOM   3545  HW1 SOL  1218      98.611  47.920 134.777  1.00  0.00           H
ATOM   3546  HW2 SOL  1218      99.922  48.509 134.302  1.00  0.00           H
ATOM   3547  OW  SOL  1219      21.683  89.352   0.853  1.00  0.00           O
ATOM   3548  HW1 SOL  1219      21.444  88.636   1.442  1.00  0.00           H
ATOM   3549  HW2 SOL  1219      22.625  89.462   0.978  1.00  0.00           H
ATOM   3550  OW  SOL  1220      18.318  25.817 152.653  1.00  0.00           O
ATOM   3551  HW1 SOL  1220      17.544  25.389 152.287  1.00  0.00           H
ATOM   3552  HW2 SOL  1220      18.956  25.809 151.940  1.00  0.00           H
ATOM   3553  OW  SOL  1221      40.919  61.406  59.693  1.00  0.00           O
ATOM   3554  HW1 SOL  1221      40.102  61.259  60.169  1.00  0.00           H
ATOM   3555  HW2 SOL  1221      41.547  60.814  60.106  1.00  0.00           H
ATOM   3556  OW  SOL  1222      17.150  27.930  94.362  1.00  0.00           O
ATOM   3557  HW1 SOL  1222      17.219  26.975  94.341  1.00  0.00           H
ATOM   3558  HW2 SOL  1222      16.392  28.104  94.920  1.00  0.00           H
ATOM   3559  OW  SOL  1223      65.958  83.629  10.270  1.00  0.00           O
ATOM   3560  HW1 SOL  1223      66.367  83.871  11.101  1.00  0.00           H
ATOM   3561  HW2 SOL  1223      66.689  83.360   9.713  1.00  0.00           H
ATOM   3562  OW  SOL  1224       5.199  14.782  20.246  1.00  0.00           O
ATOM   3563  HW1 SOL  1224       5.155  14.111  19.564  1.00  0.00           H
ATOM   3564  HW2 SOL  1224       4.347  15.216  20.210  1.00  0.00           H
ATOM   3565  OW  SOL  1225      59.262 104.785  35.714  1.00  0.00           O
ATOM   3566  HW1 SOL  1225      59.412 105.665  36.058  1.00  0.00           H
ATOM   3567  HW2 SOL  1225      60.131 104.476  35.458  1.00  0.00           H
ATOM   3568  OW  SOL  1226      72.272  64.642 133.201  1.00  0.00           O
ATOM   3569  HW1 SOL  1226      72.791  63.909 133.531  1.00  0.00           H
ATOM   3570  HW2 SOL  1226      71.688  64.250 132.551  1.00  0.00           H
ATOM   3571  OW  SOL  1227      24.456  76.845  18.422  1.00  0.00           O
ATOM   3572  HW1 SOL  1227      24.888  76.701  19.265  1.00  0.00           H
ATOM   3573  HW2 SOL  1227      25.160  76.777  17.777  1.00  0.00           H
ATOM   3574  OW  SOL  1228      80.980  45.927 125.585  1.00  0.00           O
ATOM   3575  HW1 SOL  1228      81.278  46.709 126.050  1.00  0.00           H
ATOM   3576  HW2 SOL  1228      81.304  45.196 126.112  1.00  0.00           H
ATOM   3577  OW  SOL  1229      62.077  41.265   6.223  1.00  0.00           O
ATOM   3578  HW1 SOL  1229      61.467  40.587   6.511  1.00  0.00           H
ATOM   3579  HW2 SOL  1229      61.817  41.456   5.322  1.00  0.00           H
ATOM   3580  OW  SOL  1230       6.313  37.988 113.489  1.00  0.00           O
ATOM   3581  HW1 SOL  1230       7.058  38.111 112.901  1.00  0.00           H
ATOM   3582  HW2 SOL  1230       6.456  38.621 114.193  1.00  0.00           H
ATOM   3583  OW  SOL  1231      54.810  75.136 141.332  1.00  0.00           O
ATOM   3584  HW1 SOL  1231      55.201  74.436 140.810  1.00  0.00           H
ATOM   3585  HW2 SOL  1231      54.574  74.716 142.159  1.00  0.00           H
ATOM   3586  OW  SOL  1232       4.302  48.021 148.245  1.00  0.00           O
ATOM   3587  HW1 SOL  1232       4.766  48.281 147.450  1.00  0.00           H
ATOM   3588  HW2 SOL  1232       3.940  47.158 148.040  1.00  0.00           H
ATOM   3589  OW  SOL  1233      70.012 103.607   8.793  1.00  0.00           O
ATOM   3590  HW1 SOL  1233      69.631 104.469   8.627  1.00  0.00           H
ATOM   3591  HW2 SOL  1233      70.951 103.727   8.648  1.00  0.00           H
ATOM   3592  OW  SOL  1234      63.407  36.817 103.035  1.00  0.00           O
ATOM   3593  HW1 SOL  1234      63.545  36.215 103.765  1.00  0.00           H
ATOM   3594  HW2 SOL  1234      63.626  37.679 103.389  1.00  0.00           H
ATOM   3595  OW  SOL  1235      57.530  75.133 135.011  1.00  0.00           O
ATOM   3596  HW1 SOL  1235      57.071  75.970 135.077  1.00  0.00           H
ATOM   3597  HW2 SOL  1235      57.562  74.805 135.909  1.00  0.00           H
ATOM   3598  OW  SOL  1236      44.793  28.823  19.251  1.00  0.00           O
ATOM   3599  HW1 SOL  1236      45.070  28.992  20.151  1.00  0.00           H
ATOM   3600  HW2 SOL  1236      45.063  29.603  18.766  1.00  0.00           H
ATOM   3601  OW  SOL  1237      86.281  36.183 122.710  1.00  0.00           O
ATOM   3602  HW1 SOL  1237      85.719  35.441 122.935  1.00  0.00           H
ATOM   3603  HW2 SOL  1237      85.730  36.744 122.164  1.00  0.00           H
ATOM   3604  OW  SOL  1238       8.087  39.964  87.845  1.00  0.00           O
ATOM   3605  HW1 SOL  1238       7.712  40.644  88.404  1.00  0.00           H
ATOM   3606  HW2 SOL  1238       8.465  39.332  88.457  1.00  0.00           H
ATOM   3607  OW  SOL  1239      37.991  41.656  13.504  1.00  0.00           O
ATOM   3608  HW1 SOL  1239      38.825  41.557  13.963  1.00  0.00           H
ATOM   3609  HW2 SOL  1239      38.227  41.666  12.576  1.00  0.00           H
ATOM   3610  OW  SOL  1240      90.488  91.969 118.438  1.00  0.00           O
ATOM   3611  HW1 SOL  1240      91.225  91.433 118.145  1.00  0.00           H
ATOM   3612  HW2 SOL  1240      89.740  91.371 118.435  1.00  0.00           H
ATOM   3613  OW  SOL  1241       4.479  45.039 127.139  1.00  0.00           O
ATOM   3614  HW1 SOL  1241       3.961  44.456 127.694  1.00  0.00           H
ATOM   3615  HW2 SOL  1241       4.382  44.680 126.257  1.00  0.00           H
ATOM   3616  OW  SOL  1242      13.545 106.612  44.145  1.00  0.00           O
ATOM   3617  HW1 SOL  1242      14.133 106.554  43.392  1.00  0.00           H
ATOM   3618  HW2 SOL  1242      12.681 106.766  43.764  1.00  0.00           H
ATOM   3619  OW  SOL  1243      49.349  62.961 116.943  1.00  0.00           O
ATOM   3620  HW1 SOL  1243      49.967  63.198 116.252  1.00  0.00           H
ATOM   3621  HW2 SOL  1243      48.785  62.299 116.544  1.00  0.00           H
ATOM   3622  OW  SOL  1244      68.726  85.534 145.995  1.00  0.00           O
ATOM   3623  HW1 SOL  1244      68.760  85.212 146.896  1.00  0.00           H
ATOM   3624  HW2 SOL  1244      68.218  86.344 146.049  1.00  0.00           H
ATOM   3625  OW  SOL  1245      43.868  90.696  46.244  1.00  0.00           O
ATOM   3626  HW1 SOL  1245      43.029  90.523  46.670  1.00  0.00           H
ATOM   3627  HW2 SOL  1245      44.216  91.461  46.701  1.00  0.00           H
ATOM   3628  OW  SOL  1246      99.572  53.264 111.457  1.00  0.00           O
ATOM   3629  HW1 SOL  1246     100.517  53.161 111.348  1.00  0.00           H
ATOM   3630  HW2 SOL  1246      99.263  53.569 110.604  1.00  0.00           H
ATOM   3631  OW  SOL  1247      80.281  78.634  23.367  1.00  0.00           O
ATOM   3632  HW1 SOL  1247      79.666  78.941  22.701  1.00  0.00           H
ATOM   3633  HW2 SOL  1247      79.780  78.651  24.183  1.00  0.00           H
ATOM   3634  OW  SOL  1248      19.963  57.251   2.709  1.00  0.00           O
ATOM   3635  HW1 SOL  1248      19.730  58.176   2.788  1.00  0.00           H
ATOM   3636  HW2 SOL  1248      20.502  57.206   1.919  1.00  0.00           H
ATOM   3637  OW  SOL  1249      68.996  69.620  17.191  1.00  0.00           O
ATOM   3638  HW1 SOL  1249      68.846  70.226  16.465  1.00  0.00           H
ATOM   3639  HW2 SOL  1249      69.597  70.085  17.772  1.00  0.00           H
ATOM   3640  OW  SOL  1250      89.354  48.962  47.228  1.00  0.00           O
ATOM   3641  HW1 SOL  1250      89.474  49.782  47.708  1.00  0.00           H
ATOM   3642  HW2 SOL  1250      88.572  49.108  46.695  1.00  0.00           H
ATOM   3643  OW  SOL  1251     100.540 106.600  34.135  1.00  0.00           O
ATOM   3644  HW1 SOL  1251     101.301 106.858  33.613  1.00  0.00           H
ATOM   3645  HW2 SOL  1251      99.922 107.324  34.031  1.00  0.00           H
ATOM   3646  OW  SOL  1252      23.899  97.578 141.510  1.00  0.00           O
ATOM   3647  HW1 SOL  1252      23.399  97.781 142.300  1.00  0.00           H
ATOM   3648  HW2 SOL  1252      24.680  97.126 141.829  1.00  0.00           H
ATOM   3649  OW  SOL  1253      29.412 108.358  38.958  1.00  0.00           O
ATOM   3650  HW1 SOL  1253      30.061 109.057  39.042  1.00  0.00           H
ATOM   3651  HW2 SOL  1253      29.126 108.405  38.045  1.00  0.00           H
ATOM   3652  OW  SOL  1254      75.261  56.103 132.755  1.00  0.00           O
ATOM   3653  HW1 SOL  1254      75.177  55.183 133.008  1.00  0.00           H
ATOM   3654  HW2 SOL  1254      74.393  56.342 132.430  1.00  0.00           H
ATOM   3655  OW  SOL  1255      56.735  45.018  93.097  1.00  0.00           O
ATOM   3656  HW1 SOL  1255      56.124  44.558  93.672  1.00  0.00           H
ATOM   3657  HW2 SOL  1255      56.198  45.674  92.652  1.00  0.00           H
ATOM   3658  OW  SOL  1256      73.665   1.401  21.835  1.00  0.00           O
ATOM   3659  HW1 SOL  1256      74.089   1.282  20.985  1.00  0.00           H
ATOM   3660  HW2 SOL  1256      74.267   0.998  22.461  1.00  0.00           H
ATOM   3661  OW  SOL  1257      19.630 100.321   1.367  1.00  0.00           O
ATOM   3662  HW1 SOL  1257      20.023  99.671   1.950  1.00  0.00           H
ATOM   3663  HW2 SOL  1257      19.940 101.162   1.700  1.00  0.00           H
ATOM   3664  OW  SOL  1258      11.855  44.795 106.672  1.00  0.00           O
ATOM   3665  HW1 SOL  1258      11.375  45.561 106.984  1.00  0.00           H
ATOM   3666  HW2 SOL  1258      12.120  44.336 107.469  1.00  0.00           H
ATOM   3667  OW  SOL  1259      88.591  11.149  57.830  1.00  0.00           O
ATOM   3668  HW1 SOL  1259      88.189  10.470  57.289  1.00  0.00           H
ATOM   3669  HW2 SOL  1259      89.532  11.035  57.698  1.00  0.00           H
ATOM   3670  OW  SOL  1260     108.256 106.209 148.285  1.00  0.00           O
ATOM   3671  HW1 SOL  1260     109.069 105.778 148.021  1.00  0.00           H
ATOM   3672  HW2 SOL  1260     108.083 105.875 149.165  1.00  0.00           H
ATOM   3673  OW  SOL  1261      17.000   3.803 102.562  1.00  0.00           O
ATOM   3674  HW1 SOL  1261      16.723   3.902 103.473  1.00  0.00           H
ATOM   3675  HW2 SOL  1261      17.401   2.934 102.526  1.00  0.00           H
ATOM   3676  OW  SOL  1262      66.515   1.372  13.491  1.00  0.00           O
ATOM   3677  HW1 SOL  1262      67.294   1.869  13.743  1.00  0.00           H
ATOM   3678  HW2 SOL  1262      66.318   0.831  14.255  1.00  0.00           H
ATOM   3679  OW  SOL  1263       3.788   5.267 107.366  1.00  0.00           O
ATOM   3680  HW1 SOL  1263       3.140   5.097 108.050  1.00  0.00           H
ATOM   3681  HW2 SOL  1263       4.633   5.176 107.807  1.00  0.00           H
ATOM   3682  OW  SOL  1264      17.068  83.097   7.340  1.00  0.00           O
ATOM   3683  HW1 SOL  1264      16.532  82.572   7.934  1.00  0.00           H
ATOM   3684  HW2 SOL  1264      17.915  82.651   7.323  1.00  0.00           H
ATOM   3685  OW  SOL  1265      58.427  70.729 135.429  1.00  0.00           O
ATOM   3686  HW1 SOL  1265      58.687  70.058 134.798  1.00  0.00           H
ATOM   3687  HW2 SOL  1265      59.190  70.831 135.998  1.00  0.00           H
ATOM   3688  OW  SOL  1266      46.277  65.453   5.428  1.00  0.00           O
ATOM   3689  HW1 SOL  1266      46.261  66.024   4.660  1.00  0.00           H
ATOM   3690  HW2 SOL  1266      45.541  65.749   5.964  1.00  0.00           H
ATOM   3691  OW  SOL  1267       2.219   7.607 154.630  1.00  0.00           O
ATOM   3692  HW1 SOL  1267       2.805   8.265 155.003  1.00  0.00           H
ATOM   3693  HW2 SOL  1267       2.339   7.687 153.683  1.00  0.00           H
ATOM   3694  OW  SOL  1268      22.324  67.674  29.854  1.00  0.00           O
ATOM   3695  HW1 SOL  1268      21.480  67.441  30.240  1.00  0.00           H
ATOM   3696  HW2 SOL  1268      22.620  66.873  29.421  1.00  0.00           H
ATOM   3697  OW  SOL  1269      65.206  84.192  53.622  1.00  0.00           O
ATOM   3698  HW1 SOL  1269      64.894  84.530  54.461  1.00  0.00           H
ATOM   3699  HW2 SOL  1269      65.236  84.959  53.050  1.00  0.00           H
ATOM   3700  OW  SOL  1270      11.550  61.108  26.076  1.00  0.00           O
ATOM   3701  HW1 SOL  1270      11.783  60.181  26.131  1.00  0.00           H
ATOM   3702  HW2 SOL  1270      10.646  61.148  26.388  1.00  0.00           H
ATOM   3703  OW  SOL  1271      61.177  65.506  52.085  1.00  0.00           O
ATOM   3704  HW1 SOL  1271      60.786  66.319  52.405  1.00  0.00           H
ATOM   3705  HW2 SOL  1271      60.493  64.847  52.206  1.00  0.00           H
ATOM   3706  OW  SOL  1272      95.664  33.813  21.806  1.00  0.00           O
ATOM   3707  HW1 SOL  1272      95.085  33.146  21.436  1.00  0.00           H
ATOM   3708  HW2 SOL  1272      95.086  34.550  22.004  1.00  0.00           H
ATOM   3709  OW  SOL  1273      57.677 101.423  21.773  1.00  0.00           O
ATOM   3710  HW1 SOL  1273      57.562 100.732  22.425  1.00  0.00           H
ATOM   3711  HW2 SOL  1273      57.963 102.185  22.277  1.00  0.00           H
ATOM   3712  OW  SOL  1274      70.754  84.361  17.141  1.00  0.00           O
ATOM   3713  HW1 SOL  1274      69.842  84.613  16.995  1.00  0.00           H
ATOM   3714  HW2 SOL  1274      71.247  84.850  16.482  1.00  0.00           H
ATOM   3715  OW  SOL  1275      35.834 101.869  11.870  1.00  0.00           O
ATOM   3716  HW1 SOL  1275      35.375 101.215  11.343  1.00  0.00           H
ATOM   3717  HW2 SOL  1275      35.291 101.971  12.651  1.00  0.00           H
ATOM   3718  OW  SOL  1276      43.973  22.629 110.477  1.00  0.00           O
ATOM   3719  HW1 SOL  1276      43.818  22.334 111.374  1.00  0.00           H
ATOM   3720  HW2 SOL  1276      44.502  23.421 110.572  1.00  0.00           H
ATOM   3721  OW  SOL  1277      46.637  96.656 142.932  1.00  0.00           O
ATOM   3722  HW1 SOL  1277      47.132  96.035 143.467  1.00  0.00           H
ATOM   3723  HW2 SOL  1277      45.810  96.209 142.750  1.00  0.00           H
ATOM   3724  OW  SOL  1278     100.196  98.014 153.573  1.00  0.00           O
ATOM   3725  HW1 SOL  1278     100.203  97.124 153.925  1.00  0.00           H
ATOM   3726  HW2 SOL  1278      99.648  97.958 152.790  1.00  0.00           H
ATOM   3727  OW  SOL  1279      19.118   8.863  26.707  1.00  0.00           O
ATOM   3728  HW1 SOL  1279      19.839   8.905  27.335  1.00  0.00           H
ATOM   3729  HW2 SOL  1279      19.405   9.410  25.976  1.00  0.00           H
ATOM   3730  OW  SOL  1280       6.061  74.306  56.620  1.00  0.00           O
ATOM   3731  HW1 SOL  1280       6.536  75.080  56.318  1.00  0.00           H
ATOM   3732  HW2 SOL  1280       5.460  74.099  55.904  1.00  0.00           H
ATOM   3733  OW  SOL  1281      94.639 100.986  53.893  1.00  0.00           O
ATOM   3734  HW1 SOL  1281      95.203 100.635  53.204  1.00  0.00           H
ATOM   3735  HW2 SOL  1281      93.909 100.369  53.942  1.00  0.00           H
ATOM   3736  OW  SOL  1282      63.114  53.506  43.001  1.00  0.00           O
ATOM   3737  HW1 SOL  1282      62.553  53.039  42.382  1.00  0.00           H
ATOM   3738  HW2 SOL  1282      62.531  53.738  43.725  1.00  0.00           H
ATOM   3739  OW  SOL  1283      53.979  96.101  17.083  1.00  0.00           O
ATOM   3740  HW1 SOL  1283      53.292  96.085  16.417  1.00  0.00           H
ATOM   3741  HW2 SOL  1283      53.508  96.174  17.913  1.00  0.00           H
ATOM   3742  OW  SOL  1284      36.427  28.579 143.752  1.00  0.00           O
ATOM   3743  HW1 SOL  1284      37.078  27.879 143.791  1.00  0.00           H
ATOM   3744  HW2 SOL  1284      36.589  29.011 142.913  1.00  0.00           H
ATOM   3745  OW  SOL  1285      30.331  81.224  58.500  1.00  0.00           O
ATOM   3746  HW1 SOL  1285      31.179  80.949  58.152  1.00  0.00           H
ATOM   3747  HW2 SOL  1285      29.830  81.488  57.729  1.00  0.00           H
ATOM   3748  OW  SOL  1286      62.851   6.245   8.984  1.00  0.00           O
ATOM   3749  HW1 SOL  1286      63.113   5.376   8.680  1.00  0.00           H
ATOM   3750  HW2 SOL  1286      61.946   6.340   8.688  1.00  0.00           H
ATOM   3751  OW  SOL  1287      11.086  82.632   3.988  1.00  0.00           O
ATOM   3752  HW1 SOL  1287      10.338  82.108   3.700  1.00  0.00           H
ATOM   3753  HW2 SOL  1287      11.726  82.544   3.281  1.00  0.00           H
ATOM   3754  OW  SOL  1288      96.533 103.873 119.041  1.00  0.00           O
ATOM   3755  HW1 SOL  1288      95.861 103.207 119.184  1.00  0.00           H
ATOM   3756  HW2 SOL  1288      97.061 103.858 119.839  1.00  0.00           H
ATOM   3757  OW  SOL  1289      12.978  74.334 145.125  1.00  0.00           O
ATOM   3758  HW1 SOL  1289      12.082  74.578 144.891  1.00  0.00           H
ATOM   3759  HW2 SOL  1289      13.458  75.162 145.132  1.00  0.00           H
ATOM   3760  OW  SOL  1290      65.121  32.502 118.563  1.00  0.00           O
ATOM   3761  HW1 SOL  1290      64.855  32.235 117.683  1.00  0.00           H
ATOM   3762  HW2 SOL  1290      65.290  31.679 119.022  1.00  0.00           H
ATOM   3763  OW  SOL  1291      72.982  71.216   8.375  1.00  0.00           O
ATOM   3764  HW1 SOL  1291      73.329  72.068   8.109  1.00  0.00           H
ATOM   3765  HW2 SOL  1291      73.605  70.896   9.027  1.00  0.00           H
ATOM   3766  OW  SOL  1292      26.747  86.742  60.658  1.00  0.00           O
ATOM   3767  HW1 SOL  1292      27.511  86.842  60.090  1.00  0.00           H
ATOM   3768  HW2 SOL  1292      26.003  86.710  60.056  1.00  0.00           H
ATOM   3769  OW  SOL  1293      62.680   9.515 126.917  1.00  0.00           O
ATOM   3770  HW1 SOL  1293      62.202   9.307 126.114  1.00  0.00           H
ATOM   3771  HW2 SOL  1293      62.848   8.666 127.324  1.00  0.00           H
ATOM   3772  OW  SOL  1294      28.226   1.000 110.308  1.00  0.00           O
ATOM   3773  HW1 SOL  1294      27.278   1.046 110.435  1.00  0.00           H
ATOM   3774  HW2 SOL  1294      28.581   1.639 110.926  1.00  0.00           H
ATOM   3775  OW  SOL  1295      86.043 100.610  30.519  1.00  0.00           O
ATOM   3776  HW1 SOL  1295      85.377  99.955  30.729  1.00  0.00           H
ATOM   3777  HW2 SOL  1295      85.759 101.398  30.982  1.00  0.00           H
ATOM   3778  OW  SOL  1296      69.520  86.672  45.005  1.00  0.00           O
ATOM   3779  HW1 SOL  1296      70.228  86.505  45.627  1.00  0.00           H
ATOM   3780  HW2 SOL  1296      69.856  87.369  44.441  1.00  0.00           H
ATOM   3781  OW  SOL  1297      85.879  57.881 142.416  1.00  0.00           O
ATOM   3782  HW1 SOL  1297      85.466  58.717 142.201  1.00  0.00           H
ATOM   3783  HW2 SOL  1297      85.313  57.499 143.087  1.00  0.00           H
ATOM   3784  OW  SOL  1298      36.179 100.484   7.803  1.00  0.00           O
ATOM   3785  HW1 SOL  1298      36.851 100.948   7.304  1.00  0.00           H
ATOM   3786  HW2 SOL  1298      36.620 100.220   8.611  1.00  0.00           H
ATOM   3787  OW  SOL  1299      80.403   4.540  51.200  1.00  0.00           O
ATOM   3788  HW1 SOL  1299      81.079   5.059  50.764  1.00  0.00           H
ATOM   3789  HW2 SOL  1299      79.919   4.127  50.484  1.00  0.00           H
ATOM   3790  OW  SOL  1300     105.310  37.976 102.385  1.00  0.00           O
ATOM   3791  HW1 SOL  1300     105.682  38.824 102.626  1.00  0.00           H
ATOM   3792  HW2 SOL  1300     105.774  37.730 101.585  1.00  0.00           H
ATOM   3793  OW  SOL  1301      40.079  33.322  10.096  1.00  0.00           O
ATOM   3794  HW1 SOL  1301      39.407  33.646   9.496  1.00  0.00           H
ATOM   3795  HW2 SOL  1301      39.970  32.371  10.087  1.00  0.00           H
ATOM   3796  OW  SOL  1302      58.714  99.781  19.859  1.00  0.00           O
ATOM   3797  HW1 SOL  1302      58.219 100.444  20.340  1.00  0.00           H
ATOM   3798  HW2 SOL  1302      58.046  99.223  19.462  1.00  0.00           H
ATOM   3799  OW  SOL  1303       8.072  86.955  37.154  1.00  0.00           O
ATOM   3800  HW1 SOL  1303       7.696  86.788  38.018  1.00  0.00           H
ATOM   3801  HW2 SOL  1303       7.632  87.748  36.850  1.00  0.00           H
ATOM   3802  OW  SOL  1304      78.222  97.599 135.766  1.00  0.00           O
ATOM   3803  HW1 SOL  1304      77.905  98.501 135.815  1.00  0.00           H
ATOM   3804  HW2 SOL  1304      77.764  97.146 136.473  1.00  0.00           H
ATOM   3805  OW  SOL  1305       8.628  30.617 143.828  1.00  0.00           O
ATOM   3806  HW1 SOL  1305       8.054  31.288 144.198  1.00  0.00           H
ATOM   3807  HW2 SOL  1305       8.977  30.153 144.589  1.00  0.00           H
ATOM   3808  OW  SOL  1306       0.565  13.221  32.809  1.00  0.00           O
ATOM   3809  HW1 SOL  1306       0.050  12.415  32.781  1.00  0.00           H
ATOM   3810  HW2 SOL  1306       1.388  12.995  32.376  1.00  0.00           H
ATOM   3811  OW  SOL  1307      97.978 103.669 121.520  1.00  0.00           O
ATOM   3812  HW1 SOL  1307      98.228 104.415 122.065  1.00  0.00           H
ATOM   3813  HW2 SOL  1307      98.676 103.028 121.657  1.00  0.00           H
ATOM   3814  OW  SOL  1308      53.116  98.116 150.113  1.00  0.00           O
ATOM   3815  HW1 SOL  1308      53.498  98.818 149.586  1.00  0.00           H
ATOM   3816  HW2 SOL  1308      53.493  98.238 150.985  1.00  0.00           H
ATOM   3817  OW  SOL  1309      26.311  92.931 142.255  1.00  0.00           O
ATOM   3818  HW1 SOL  1309      25.578  92.802 142.857  1.00  0.00           H
ATOM   3819  HW2 SOL  1309      25.909  93.283 141.460  1.00  0.00           H
ATOM   3820  OW  SOL  1310      15.851  14.311  45.326  1.00  0.00           O
ATOM   3821  HW1 SOL  1310      15.165  13.816  44.880  1.00  0.00           H
ATOM   3822  HW2 SOL  1310      15.471  15.178  45.464  1.00  0.00           H
ATOM   3823  OW  SOL  1311      27.037  48.115   6.521  1.00  0.00           O
ATOM   3824  HW1 SOL  1311      26.981  47.174   6.687  1.00  0.00           H
ATOM   3825  HW2 SOL  1311      26.553  48.244   5.705  1.00  0.00           H
ATOM   3826  OW  SOL  1312      53.260  55.278 139.816  1.00  0.00           O
ATOM   3827  HW1 SOL  1312      53.253  54.520 140.399  1.00  0.00           H
ATOM   3828  HW2 SOL  1312      52.581  55.856 140.163  1.00  0.00           H
ATOM   3829  OW  SOL  1313      67.007  50.716  23.239  1.00  0.00           O
ATOM   3830  HW1 SOL  1313      66.124  51.004  23.010  1.00  0.00           H
ATOM   3831  HW2 SOL  1313      67.351  50.332  22.432  1.00  0.00           H
ATOM   3832  OW  SOL  1314      24.621  24.857  45.485  1.00  0.00           O
ATOM   3833  HW1 SOL  1314      24.673  25.562  44.840  1.00  0.00           H
ATOM   3834  HW2 SOL  1314      24.032  25.193  46.161  1.00  0.00           H
ATOM   3835  OW  SOL  1315      27.341  22.805 143.904  1.00  0.00           O
ATOM   3836  HW1 SOL  1315      27.363  23.110 142.997  1.00  0.00           H
ATOM   3837  HW2 SOL  1315      27.344  23.607 144.427  1.00  0.00           H
ATOM   3838  OW  SOL  1316      55.133  62.790 150.120  1.00  0.00           O
ATOM   3839  HW1 SOL  1316      55.387  63.561 150.627  1.00  0.00           H
ATOM   3840  HW2 SOL  1316      54.464  62.361 150.654  1.00  0.00           H
ATOM   3841  OW  SOL  1317      20.534  30.009 139.260  1.00  0.00           O
ATOM   3842  HW1 SOL  1317      21.474  30.128 139.125  1.00  0.00           H
ATOM   3843  HW2 SOL  1317      20.444  29.858 140.201  1.00  0.00           H
ATOM   3844  OW  SOL  1318      64.632  88.846  35.014  1.00  0.00           O
ATOM   3845  HW1 SOL  1318      64.300  88.213  34.378  1.00  0.00           H
ATOM   3846  HW2 SOL  1318      64.081  88.723  35.786  1.00  0.00           H
ATOM   3847  OW  SOL  1319      85.765  38.467  29.536  1.00  0.00           O
ATOM   3848  HW1 SOL  1319      85.914  38.958  30.344  1.00  0.00           H
ATOM   3849  HW2 SOL  1319      85.733  37.552  29.813  1.00  0.00           H
ATOM   3850  OW  SOL  1320       0.791  79.104 120.566  1.00  0.00           O
ATOM   3851  HW1 SOL  1320      -0.065  79.463 120.799  1.00  0.00           H
ATOM   3852  HW2 SOL  1320       0.988  78.481 121.265  1.00  0.00           H
ATOM   3853  OW  SOL  1321      41.241  57.264 131.715  1.00  0.00           O
ATOM   3854  HW1 SOL  1321      41.560  58.115 131.413  1.00  0.00           H
ATOM   3855  HW2 SOL  1321      41.385  57.276 132.661  1.00  0.00           H
ATOM   3856  OW  SOL  1322     103.602  42.069 106.110  1.00  0.00           O
ATOM   3857  HW1 SOL  1322     103.825  41.353 106.705  1.00  0.00           H
ATOM   3858  HW2 SOL  1322     104.299  42.713 106.237  1.00  0.00           H
ATOM   3859  OW  SOL  1323      24.841   2.942 127.684  1.00  0.00           O
ATOM   3860  HW1 SOL  1323      25.610   3.348 127.283  1.00  0.00           H
ATOM   3861  HW2 SOL  1323      24.806   2.065 127.302  1.00  0.00           H
ATOM   3862  OW  SOL  1324      27.657  34.777 131.255  1.00  0.00           O
ATOM   3863  HW1 SOL  1324      27.681  35.023 132.179  1.00  0.00           H
ATOM   3864  HW2 SOL  1324      27.959  33.869 131.240  1.00  0.00           H
ATOM   3865  OW  SOL  1325      23.365  62.622 123.386  1.00  0.00           O
ATOM   3866  HW1 SOL  1325      23.002  62.306 124.213  1.00  0.00           H
ATOM   3867  HW2 SOL  1325      22.630  62.590 122.774  1.00  0.00           H
ATOM   3868  OW  SOL  1326      63.219  70.926   1.562  1.00  0.00           O
ATOM   3869  HW1 SOL  1326      62.869  70.334   0.896  1.00  0.00           H
ATOM   3870  HW2 SOL  1326      63.949  70.444   1.951  1.00  0.00           H
ATOM   3871  OW  SOL  1327     101.067  84.800 110.122  1.00  0.00           O
ATOM   3872  HW1 SOL  1327     100.494  84.731 110.885  1.00  0.00           H
ATOM   3873  HW2 SOL  1327     101.171  85.742 109.984  1.00  0.00           H
ATOM   3874  OW  SOL  1328      39.759   7.417  26.275  1.00  0.00           O
ATOM   3875  HW1 SOL  1328      38.821   7.422  26.468  1.00  0.00           H
ATOM   3876  HW2 SOL  1328      39.825   7.798  25.399  1.00  0.00           H
ATOM   3877  OW  SOL  1329       3.349  52.851  33.805  1.00  0.00           O
ATOM   3878  HW1 SOL  1329       4.301  52.776  33.862  1.00  0.00           H
ATOM   3879  HW2 SOL  1329       3.173  53.782  33.942  1.00  0.00           H
ATOM   3880  OW  SOL  1330      29.565  19.129  17.409  1.00  0.00           O
ATOM   3881  HW1 SOL  1330      29.074  19.361  16.621  1.00  0.00           H
ATOM   3882  HW2 SOL  1330      29.740  19.967  17.837  1.00  0.00           H
ATOM   3883  OW  SOL  1331      97.534  63.033 124.927  1.00  0.00           O
ATOM   3884  HW1 SOL  1331      97.943  63.775 125.373  1.00  0.00           H
ATOM   3885  HW2 SOL  1331      98.259  62.588 124.488  1.00  0.00           H
ATOM   3886  OW  SOL  1332     104.712  88.745 132.255  1.00  0.00           O
ATOM   3887  HW1 SOL  1332     104.821  87.858 132.598  1.00  0.00           H
ATOM   3888  HW2 SOL  1332     103.774  88.918 132.333  1.00  0.00           H
ATOM   3889  OW  SOL  1333       2.443  15.063  39.633  1.00  0.00           O
ATOM   3890  HW1 SOL  1333       2.232  15.893  39.206  1.00  0.00           H
ATOM   3891  HW2 SOL  1333       2.196  14.395  38.993  1.00  0.00           H
ATOM   3892  OW  SOL  1334      94.894 103.149 112.943  1.00  0.00           O
ATOM   3893  HW1 SOL  1334      94.520 102.967 113.806  1.00  0.00           H
ATOM   3894  HW2 SOL  1334      94.921 102.296 112.509  1.00  0.00           H
ATOM   3895  OW  SOL  1335      71.186  47.856  55.499  1.00  0.00           O
ATOM   3896  HW1 SOL  1335      71.377  48.683  55.941  1.00  0.00           H
ATOM   3897  HW2 SOL  1335      70.536  47.430  56.057  1.00  0.00           H
ATOM   3898  OW  SOL  1336      40.122  67.316   5.569  1.00  0.00           O
ATOM   3899  HW1 SOL  1336      40.793  67.643   6.168  1.00  0.00           H
ATOM   3900  HW2 SOL  1336      40.604  66.783   4.937  1.00  0.00           H
ATOM   3901  OW  SOL  1337       4.979  69.253 143.859  1.00  0.00           O
ATOM   3902  HW1 SOL  1337       5.646  68.634 144.155  1.00  0.00           H
ATOM   3903  HW2 SOL  1337       4.153  68.779 143.952  1.00  0.00           H
ATOM   3904  OW  SOL  1338      32.153   7.936  28.164  1.00  0.00           O
ATOM   3905  HW1 SOL  1338      32.545   8.798  28.026  1.00  0.00           H
ATOM   3906  HW2 SOL  1338      32.108   7.549  27.290  1.00  0.00           H
ATOM   3907  OW  SOL  1339      83.520   9.279  90.875  1.00  0.00           O
ATOM   3908  HW1 SOL  1339      82.579   9.395  91.006  1.00  0.00           H
ATOM   3909  HW2 SOL  1339      83.758   9.952  90.238  1.00  0.00           H
ATOM   3910  OW  SOL  1340      31.733  59.533   6.188  1.00  0.00           O
ATOM   3911  HW1 SOL  1340      32.511  60.073   6.049  1.00  0.00           H
ATOM   3912  HW2 SOL  1340      31.925  58.713   5.733  1.00  0.00           H
ATOM   3913  OW  SOL  1341      23.648  10.637  47.908  1.00  0.00           O
ATOM   3914  HW1 SOL  1341      23.637  11.387  48.503  1.00  0.00           H
ATOM   3915  HW2 SOL  1341      22.880  10.122  48.156  1.00  0.00           H
ATOM   3916  OW  SOL  1342       8.832 102.232 125.397  1.00  0.00           O
ATOM   3917  HW1 SOL  1342       8.459 101.471 124.952  1.00  0.00           H
ATOM   3918  HW2 SOL  1342       9.328 102.688 124.717  1.00  0.00           H
ATOM   3919  OW  SOL  1343     100.610  71.620  21.288  1.00  0.00           O
ATOM   3920  HW1 SOL  1343     101.313  71.783  21.917  1.00  0.00           H
ATOM   3921  HW2 SOL  1343      99.892  71.269  21.815  1.00  0.00           H
ATOM   3922  OW  SOL  1344      53.342  55.336 121.718  1.00  0.00           O
ATOM   3923  HW1 SOL  1344      53.646  55.245 122.621  1.00  0.00           H
ATOM   3924  HW2 SOL  1344      54.130  55.554 121.220  1.00  0.00           H
ATOM   3925  OW  SOL  1345     106.231 100.954 129.028  1.00  0.00           O
ATOM   3926  HW1 SOL  1345     106.681 101.785 129.179  1.00  0.00           H
ATOM   3927  HW2 SOL  1345     106.368 100.457 129.834  1.00  0.00           H
ATOM   3928  OW  SOL  1346      14.583  38.605  54.090  1.00  0.00           O
ATOM   3929  HW1 SOL  1346      13.928  39.007  53.520  1.00  0.00           H
ATOM   3930  HW2 SOL  1346      15.158  39.327  54.342  1.00  0.00           H
ATOM   3931  OW  SOL  1347      67.340  67.751  40.723  1.00  0.00           O
ATOM   3932  HW1 SOL  1347      66.599  68.357  40.687  1.00  0.00           H
ATOM   3933  HW2 SOL  1347      67.664  67.715  39.823  1.00  0.00           H
ATOM   3934  OW  SOL  1348     105.453  11.193 115.835  1.00  0.00           O
ATOM   3935  HW1 SOL  1348     106.060  10.527 115.514  1.00  0.00           H
ATOM   3936  HW2 SOL  1348     105.209  10.895 116.711  1.00  0.00           H
ATOM   3937  OW  SOL  1349      56.004   7.536  35.023  1.00  0.00           O
ATOM   3938  HW1 SOL  1349      55.463   7.543  34.233  1.00  0.00           H
ATOM   3939  HW2 SOL  1349      56.680   6.882  34.844  1.00  0.00           H
ATOM   3940  OW  SOL  1350      16.111  75.505 153.986  1.00  0.00           O
ATOM   3941  HW1 SOL  1350      16.874  74.962 153.790  1.00  0.00           H
ATOM   3942  HW2 SOL  1350      16.228  75.762 154.901  1.00  0.00           H
ATOM   3943  OW  SOL  1351      98.561  95.587 138.413  1.00  0.00           O
ATOM   3944  HW1 SOL  1351      98.486  95.880 137.505  1.00  0.00           H
ATOM   3945  HW2 SOL  1351      99.480  95.338 138.510  1.00  0.00           H
ATOM   3946  OW  SOL  1352      67.076  78.038 107.229  1.00  0.00           O
ATOM   3947  HW1 SOL  1352      67.172  78.895 107.644  1.00  0.00           H
ATOM   3948  HW2 SOL  1352      67.825  77.972 106.637  1.00  0.00           H
ATOM   3949  OW  SOL  1353      95.868 108.099   1.247  1.00  0.00           O
ATOM   3950  HW1 SOL  1353      95.499 107.918   0.383  1.00  0.00           H
ATOM   3951  HW2 SOL  1353      95.758 107.281   1.732  1.00  0.00           H
ATOM   3952  OW  SOL  1354      11.673  87.179 114.031  1.00  0.00           O
ATOM   3953  HW1 SOL  1354      11.124  87.963 114.027  1.00  0.00           H
ATOM   3954  HW2 SOL  1354      11.248  86.585 113.413  1.00  0.00           H
ATOM   3955  OW  SOL  1355      22.602  90.745  20.795  1.00  0.00           O
ATOM   3956  HW1 SOL  1355      23.541  90.558  20.812  1.00  0.00           H
ATOM   3957  HW2 SOL  1355      22.334  90.710  21.713  1.00  0.00           H
ATOM   3958  OW  SOL  1356      85.428  78.021 134.376  1.00  0.00           O
ATOM   3959  HW1 SOL  1356      84.807  77.445 133.931  1.00  0.00           H
ATOM   3960  HW2 SOL  1356      85.617  77.577 135.203  1.00  0.00           H
ATOM   3961  OW  SOL  1357     108.015  90.388 135.241  1.00  0.00           O
ATOM   3962  HW1 SOL  1357     107.419  89.639 135.260  1.00  0.00           H
ATOM   3963  HW2 SOL  1357     107.535  91.087 135.685  1.00  0.00           H
ATOM   3964  OW  SOL  1358      68.539  92.200  14.245  1.00  0.00           O
ATOM   3965  HW1 SOL  1358      68.417  92.291  13.300  1.00  0.00           H
ATOM   3966  HW2 SOL  1358      68.888  91.316  14.358  1.00  0.00           H
ATOM   3967  OW  SOL  1359       8.891  59.221  27.218  1.00  0.00           O
ATOM   3968  HW1 SOL  1359       8.273  58.954  27.899  1.00  0.00           H
ATOM   3969  HW2 SOL  1359       8.512  60.019  26.850  1.00  0.00           H
ATOM   3970  OW  SOL  1360      23.329 104.281  15.425  1.00  0.00           O
ATOM   3971  HW1 SOL  1360      23.354 105.138  15.849  1.00  0.00           H
ATOM   3972  HW2 SOL  1360      24.236 103.976  15.446  1.00  0.00           H
ATOM   3973  OW  SOL  1361      56.455   8.913  30.761  1.00  0.00           O
ATOM   3974  HW1 SOL  1361      56.455   9.027  29.811  1.00  0.00           H
ATOM   3975  HW2 SOL  1361      57.242   8.398  30.941  1.00  0.00           H
ATOM   3976  OW  SOL  1362      38.816  78.859 149.773  1.00  0.00           O
ATOM   3977  HW1 SOL  1362      38.833  79.531 149.091  1.00  0.00           H
ATOM   3978  HW2 SOL  1362      37.986  78.402 149.640  1.00  0.00           H
ATOM   3979  OW  SOL  1363      28.409   3.469  17.840  1.00  0.00           O
ATOM   3980  HW1 SOL  1363      28.600   4.161  18.475  1.00  0.00           H
ATOM   3981  HW2 SOL  1363      28.035   3.929  17.089  1.00  0.00           H
ATOM   3982  OW  SOL  1364      69.324  19.989 153.493  1.00  0.00           O
ATOM   3983  HW1 SOL  1364      69.762  19.324 154.025  1.00  0.00           H
ATOM   3984  HW2 SOL  1364      70.030  20.401 152.995  1.00  0.00           H
ATOM   3985  OW  SOL  1365      87.096  93.569 132.575  1.00  0.00           O
ATOM   3986  HW1 SOL  1365      86.456  93.049 132.087  1.00  0.00           H
ATOM   3987  HW2 SOL  1365      87.517  94.115 131.911  1.00  0.00           H
ATOM   3988  OW  SOL  1366      58.089  59.590  24.306  1.00  0.00           O
ATOM   3989  HW1 SOL  1366      58.021  59.976  23.433  1.00  0.00           H
ATOM   3990  HW2 SOL  1366      58.392  60.307  24.862  1.00  0.00           H
ATOM   3991  OW  SOL  1367      39.295  20.452 148.115  1.00  0.00           O
ATOM   3992  HW1 SOL  1367      39.232  19.708 147.516  1.00  0.00           H
ATOM   3993  HW2 SOL  1367      39.343  21.217 147.542  1.00  0.00           H
ATOM   3994  OW  SOL  1368     104.246  67.228  15.434  1.00  0.00           O
ATOM   3995  HW1 SOL  1368     103.484  67.300  16.009  1.00  0.00           H
ATOM   3996  HW2 SOL  1368     103.883  67.266  14.549  1.00  0.00           H
ATOM   3997  OW  SOL  1369      94.417  39.761  39.231  1.00  0.00           O
ATOM   3998  HW1 SOL  1369      94.103  39.431  38.389  1.00  0.00           H
ATOM   3999  HW2 SOL  1369      94.512  40.704  39.100  1.00  0.00           H
ATOM   4000  OW  SOL  1370       1.993  29.163 134.232  1.00  0.00           O
ATOM   4001  HW1 SOL  1370       1.985  28.560 134.975  1.00  0.00           H
ATOM   4002  HW2 SOL  1370       1.506  28.705 133.546  1.00  0.00           H
ATOM   4003  OW  SOL  1371      86.384  47.952  40.388  1.00  0.00           O
ATOM   4004  HW1 SOL  1371      85.663  48.178  40.976  1.00  0.00           H
ATOM   4005  HW2 SOL  1371      85.956  47.579  39.617  1.00  0.00           H
ATOM   4006  OW  SOL  1372      59.614  85.534   2.438  1.00  0.00           O
ATOM   4007  HW1 SOL  1372      59.142  84.746   2.167  1.00  0.00           H
ATOM   4008  HW2 SOL  1372      59.490  85.574   3.386  1.00  0.00           H
ATOM   4009  OW  SOL  1373      57.798 104.487  41.721  1.00  0.00           O
ATOM   4010  HW1 SOL  1373      57.693 103.597  42.059  1.00  0.00           H
ATOM   4011  HW2 SOL  1373      56.947 104.900  41.863  1.00  0.00           H
ATOM   4012  OW  SOL  1374       6.145  23.025  52.211  1.00  0.00           O
ATOM   4013  HW1 SOL  1374       5.209  23.208  52.135  1.00  0.00           H
ATOM   4014  HW2 SOL  1374       6.427  22.841  51.315  1.00  0.00           H
ATOM   4015  OW  SOL  1375      58.429  62.141  25.429  1.00  0.00           O
ATOM   4016  HW1 SOL  1375      58.475  62.696  26.207  1.00  0.00           H
ATOM   4017  HW2 SOL  1375      58.075  62.712  24.747  1.00  0.00           H
ATOM   4018  OW  SOL  1376      98.698  72.632 102.051  1.00  0.00           O
ATOM   4019  HW1 SOL  1376      98.889  72.926 101.160  1.00  0.00           H
ATOM   4020  HW2 SOL  1376      99.222  73.205 102.610  1.00  0.00           H
ATOM   4021  OW  SOL  1377     100.127  80.897  96.865  1.00  0.00           O
ATOM   4022  HW1 SOL  1377      99.740  80.036  97.025  1.00  0.00           H
ATOM   4023  HW2 SOL  1377      99.436  81.517  97.097  1.00  0.00           H
ATOM   4024  OW  SOL  1378      11.831   9.156  35.073  1.00  0.00           O
ATOM   4025  HW1 SOL  1378      11.746   8.378  34.522  1.00  0.00           H
ATOM   4026  HW2 SOL  1378      11.618   9.886  34.491  1.00  0.00           H
ATOM   4027  OW  SOL  1379      51.205  45.184 141.607  1.00  0.00           O
ATOM   4028  HW1 SOL  1379      51.761  45.568 142.285  1.00  0.00           H
ATOM   4029  HW2 SOL  1379      50.433  44.871 142.078  1.00  0.00           H
ATOM   4030  OW  SOL  1380      93.446   8.413 153.935  1.00  0.00           O
ATOM   4031  HW1 SOL  1380      93.326   9.312 154.239  1.00  0.00           H
ATOM   4032  HW2 SOL  1380      93.486   7.891 154.736  1.00  0.00           H
ATOM   4033  OW  SOL  1381      52.533  28.780  19.529  1.00  0.00           O
ATOM   4034  HW1 SOL  1381      52.029  29.592  19.575  1.00  0.00           H
ATOM   4035  HW2 SOL  1381      51.905  28.094  19.754  1.00  0.00           H
ATOM   4036  OW  SOL  1382      59.010  17.646 151.916  1.00  0.00           O
ATOM   4037  HW1 SOL  1382      58.882  16.934 152.542  1.00  0.00           H
ATOM   4038  HW2 SOL  1382      58.186  18.132 151.933  1.00  0.00           H
ATOM   4039  OW  SOL  1383      98.272  61.996 128.373  1.00  0.00           O
ATOM   4040  HW1 SOL  1383      97.996  61.600 129.199  1.00  0.00           H
ATOM   4041  HW2 SOL  1383      99.138  61.623 128.205  1.00  0.00           H
ATOM   4042  OW  SOL  1384      58.128  14.576   3.212  1.00  0.00           O
ATOM   4043  HW1 SOL  1384      58.906  14.484   3.761  1.00  0.00           H
ATOM   4044  HW2 SOL  1384      58.218  13.889   2.551  1.00  0.00           H
ATOM   4045  OW  SOL  1385      97.938  74.701 105.934  1.00  0.00           O
ATOM   4046  HW1 SOL  1385      98.133  73.985 105.330  1.00  0.00           H
ATOM   4047  HW2 SOL  1385      96.990  74.659 106.059  1.00  0.00           H
ATOM   4048  OW  SOL  1386      95.112  63.272 151.767  1.00  0.00           O
ATOM   4049  HW1 SOL  1386      95.981  62.966 151.506  1.00  0.00           H
ATOM   4050  HW2 SOL  1386      95.184  64.227 151.765  1.00  0.00           H
ATOM   4051  OW  SOL  1387      30.428   8.214  25.336  1.00  0.00           O
ATOM   4052  HW1 SOL  1387      30.980   8.709  24.731  1.00  0.00           H
ATOM   4053  HW2 SOL  1387      29.694   8.799  25.525  1.00  0.00           H
ATOM   4054  OW  SOL  1388      44.070  16.861  97.075  1.00  0.00           O
ATOM   4055  HW1 SOL  1388      43.558  16.802  97.882  1.00  0.00           H
ATOM   4056  HW2 SOL  1388      44.901  17.252  97.347  1.00  0.00           H
ATOM   4057  OW  SOL  1389      89.442  59.523  28.091  1.00  0.00           O
ATOM   4058  HW1 SOL  1389      89.012  60.360  28.267  1.00  0.00           H
ATOM   4059  HW2 SOL  1389      90.375  59.733  28.066  1.00  0.00           H
ATOM   4060  OW  SOL  1390      44.167   5.278 122.465  1.00  0.00           O
ATOM   4061  HW1 SOL  1390      43.584   5.217 121.708  1.00  0.00           H
ATOM   4062  HW2 SOL  1390      44.936   5.746 122.139  1.00  0.00           H
ATOM   4063  OW  SOL  1391      15.491   0.828 134.972  1.00  0.00           O
ATOM   4064  HW1 SOL  1391      15.795   0.161 134.356  1.00  0.00           H
ATOM   4065  HW2 SOL  1391      14.643   1.104 134.627  1.00  0.00           H
ATOM   4066  OW  SOL  1392     106.611  22.882 148.952  1.00  0.00           O
ATOM   4067  HW1 SOL  1392     105.949  22.757 148.272  1.00  0.00           H
ATOM   4068  HW2 SOL  1392     106.731  23.830 149.000  1.00  0.00           H
ATOM   4069  OW  SOL  1393       0.925  90.278   2.488  1.00  0.00           O
ATOM   4070  HW1 SOL  1393       0.451  90.001   3.272  1.00  0.00           H
ATOM   4071  HW2 SOL  1393       0.311  90.846   2.024  1.00  0.00           H
ATOM   4072  OW  SOL  1394      56.230  88.735 139.990  1.00  0.00           O
ATOM   4073  HW1 SOL  1394      56.734  88.860 140.794  1.00  0.00           H
ATOM   4074  HW2 SOL  1394      55.744  89.553 139.882  1.00  0.00           H
ATOM   4075  OW  SOL  1395      18.783  70.266 149.955  1.00  0.00           O
ATOM   4076  HW1 SOL  1395      18.615  70.834 149.203  1.00  0.00           H
ATOM   4077  HW2 SOL  1395      18.396  70.729 150.697  1.00  0.00           H
ATOM   4078  OW  SOL  1396      96.158  22.521   4.115  1.00  0.00           O
ATOM   4079  HW1 SOL  1396      95.610  22.248   4.850  1.00  0.00           H
ATOM   4080  HW2 SOL  1396      97.042  22.568   4.479  1.00  0.00           H
ATOM   4081  OW  SOL  1397      99.793  94.253  37.245  1.00  0.00           O
ATOM   4082  HW1 SOL  1397      99.006  94.453  37.752  1.00  0.00           H
ATOM   4083  HW2 SOL  1397     100.146  93.462  37.652  1.00  0.00           H
ATOM   4084  OW  SOL  1398      30.735  61.482  11.269  1.00  0.00           O
ATOM   4085  HW1 SOL  1398      29.926  61.984  11.365  1.00  0.00           H
ATOM   4086  HW2 SOL  1398      30.445  60.604  11.020  1.00  0.00           H
ATOM   4087  OW  SOL  1399     102.362  22.170 149.400  1.00  0.00           O
ATOM   4088  HW1 SOL  1399     103.310  22.271 149.313  1.00  0.00           H
ATOM   4089  HW2 SOL  1399     102.139  21.464 148.793  1.00  0.00           H
ATOM   4090  OW  SOL  1400      21.158  58.651 109.129  1.00  0.00           O
ATOM   4091  HW1 SOL  1400      21.489  58.244 109.930  1.00  0.00           H
ATOM   4092  HW2 SOL  1400      20.408  59.172 109.417  1.00  0.00           H
ATOM   4093  OW  SOL  1401      45.546  19.644 122.258  1.00  0.00           O
ATOM   4094  HW1 SOL  1401      45.716  20.315 121.597  1.00  0.00           H
ATOM   4095  HW2 SOL  1401      44.691  19.874 122.620  1.00  0.00           H
ATOM   4096  OW  SOL  1402      33.569  67.860  38.999  1.00  0.00           O
ATOM   4097  HW1 SOL  1402      33.083  67.205  38.497  1.00  0.00           H
ATOM   4098  HW2 SOL  1402      32.917  68.247  39.583  1.00  0.00           H
ATOM   4099  OW  SOL  1403      61.557  35.317  95.308  1.00  0.00           O
ATOM   4100  HW1 SOL  1403      61.077  34.587  95.699  1.00  0.00           H
ATOM   4101  HW2 SOL  1403      61.730  35.037  94.409  1.00  0.00           H
ATOM   4102  OW  SOL  1404      22.447  22.713  46.862  1.00  0.00           O
ATOM   4103  HW1 SOL  1404      22.993  21.934  46.757  1.00  0.00           H
ATOM   4104  HW2 SOL  1404      21.662  22.528  46.347  1.00  0.00           H
ATOM   4105  OW  SOL  1405      34.145  32.254 112.600  1.00  0.00           O
ATOM   4106  HW1 SOL  1405      33.738  32.551 111.786  1.00  0.00           H
ATOM   4107  HW2 SOL  1405      34.188  31.302 112.514  1.00  0.00           H
ATOM   4108  OW  SOL  1406      39.759  50.222   7.014  1.00  0.00           O
ATOM   4109  HW1 SOL  1406      39.280  50.088   7.832  1.00  0.00           H
ATOM   4110  HW2 SOL  1406      40.681  50.220   7.273  1.00  0.00           H
ATOM   4111  OW  SOL  1407     105.898  26.904  52.812  1.00  0.00           O
ATOM   4112  HW1 SOL  1407     105.606  26.163  52.281  1.00  0.00           H
ATOM   4113  HW2 SOL  1407     106.751  27.139  52.449  1.00  0.00           H
ATOM   4114  OW  SOL  1408      98.165 102.423  57.860  1.00  0.00           O
ATOM   4115  HW1 SOL  1408      97.695 102.618  57.049  1.00  0.00           H
ATOM   4116  HW2 SOL  1408      97.839 103.069  58.486  1.00  0.00           H
ATOM   4117  OW  SOL  1409     108.347  45.790  53.189  1.00  0.00           O
ATOM   4118  HW1 SOL  1409     109.013  46.415  53.477  1.00  0.00           H
ATOM   4119  HW2 SOL  1409     108.797  45.238  52.550  1.00  0.00           H
ATOM   4120  OW  SOL  1410      41.474  78.279  29.035  1.00  0.00           O
ATOM   4121  HW1 SOL  1410      41.456  78.331  29.991  1.00  0.00           H
ATOM   4122  HW2 SOL  1410      41.969  77.482  28.847  1.00  0.00           H
ATOM   4123  OW  SOL  1411      43.684  97.270   2.458  1.00  0.00           O
ATOM   4124  HW1 SOL  1411      42.883  97.789   2.531  1.00  0.00           H
ATOM   4125  HW2 SOL  1411      43.820  97.169   1.516  1.00  0.00           H
ATOM   4126  OW  SOL  1412      97.211  54.835 120.609  1.00  0.00           O
ATOM   4127  HW1 SOL  1412      97.672  55.622 120.897  1.00  0.00           H
ATOM   4128  HW2 SOL  1412      96.888  55.052 119.734  1.00  0.00           H
ATOM   4129  OW  SOL  1413      22.411 104.863  54.683  1.00  0.00           O
ATOM   4130  HW1 SOL  1413      22.648 104.896  53.756  1.00  0.00           H
ATOM   4131  HW2 SOL  1413      22.661 103.983  54.964  1.00  0.00           H
ATOM   4132  OW  SOL  1414      18.477  25.855 137.672  1.00  0.00           O
ATOM   4133  HW1 SOL  1414      18.147  26.745 137.794  1.00  0.00           H
ATOM   4134  HW2 SOL  1414      18.128  25.584 136.823  1.00  0.00           H
ATOM   4135  OW  SOL  1415      26.091  49.700  59.620  1.00  0.00           O
ATOM   4136  HW1 SOL  1415      25.659  49.050  60.175  1.00  0.00           H
ATOM   4137  HW2 SOL  1415      26.567  49.183  58.971  1.00  0.00           H
ATOM   4138  OW  SOL  1416      64.170  20.403  29.828  1.00  0.00           O
ATOM   4139  HW1 SOL  1416      64.794  20.093  30.485  1.00  0.00           H
ATOM   4140  HW2 SOL  1416      63.414  19.824  29.923  1.00  0.00           H
ATOM   4141  OW  SOL  1417      78.632  39.687  99.550  1.00  0.00           O
ATOM   4142  HW1 SOL  1417      78.031  39.576  98.813  1.00  0.00           H
ATOM   4143  HW2 SOL  1417      79.417  39.202  99.295  1.00  0.00           H
ATOM   4144  OW  SOL  1418       0.749  53.839 100.150  1.00  0.00           O
ATOM   4145  HW1 SOL  1418       1.653  53.678  99.880  1.00  0.00           H
ATOM   4146  HW2 SOL  1418       0.509  53.063 100.658  1.00  0.00           H
ATOM   4147  OW  SOL  1419      22.066  12.772 119.660  1.00  0.00           O
ATOM   4148  HW1 SOL  1419      21.458  13.512 119.672  1.00  0.00           H
ATOM   4149  HW2 SOL  1419      22.025  12.413 120.546  1.00  0.00           H
ATOM   4150  OW  SOL  1420      71.409  20.688  16.632  1.00  0.00           O
ATOM   4151  HW1 SOL  1420      71.622  19.755  16.616  1.00  0.00           H
ATOM   4152  HW2 SOL  1420      72.255  21.129  16.558  1.00  0.00           H
ATOM   4153  OW  SOL  1421      53.358  66.564 107.414  1.00  0.00           O
ATOM   4154  HW1 SOL  1421      52.942  66.678 106.560  1.00  0.00           H
ATOM   4155  HW2 SOL  1421      53.410  67.448 107.776  1.00  0.00           H
ATOM   4156  OW  SOL  1422      29.785  47.600   6.104  1.00  0.00           O
ATOM   4157  HW1 SOL  1422      30.325  48.119   6.699  1.00  0.00           H
ATOM   4158  HW2 SOL  1422      28.887  47.874   6.292  1.00  0.00           H
ATOM   4159  OW  SOL  1423      69.080  61.224   6.924  1.00  0.00           O
ATOM   4160  HW1 SOL  1423      68.258  61.680   6.743  1.00  0.00           H
ATOM   4161  HW2 SOL  1423      69.021  60.413   6.418  1.00  0.00           H
ATOM   4162  OW  SOL  1424      80.323  32.293  15.766  1.00  0.00           O
ATOM   4163  HW1 SOL  1424      79.477  31.848  15.826  1.00  0.00           H
ATOM   4164  HW2 SOL  1424      80.100  33.211  15.607  1.00  0.00           H
ATOM   4165  OW  SOL  1425      75.894  93.711 148.024  1.00  0.00           O
ATOM   4166  HW1 SOL  1425      74.952  93.654 148.183  1.00  0.00           H
ATOM   4167  HW2 SOL  1425      76.031  93.220 147.214  1.00  0.00           H
ATOM   4168  OW  SOL  1426      15.113  64.687  44.232  1.00  0.00           O
ATOM   4169  HW1 SOL  1426      15.292  63.869  44.697  1.00  0.00           H
ATOM   4170  HW2 SOL  1426      15.735  65.314  44.601  1.00  0.00           H
ATOM   4171  OW  SOL  1427     106.820  46.349 123.623  1.00  0.00           O
ATOM   4172  HW1 SOL  1427     107.007  46.508 122.697  1.00  0.00           H
ATOM   4173  HW2 SOL  1427     106.465  47.178 123.942  1.00  0.00           H
ATOM   4174  OW  SOL  1428      18.772  23.273  49.341  1.00  0.00           O
ATOM   4175  HW1 SOL  1428      18.203  22.514  49.474  1.00  0.00           H
ATOM   4176  HW2 SOL  1428      18.537  23.875  50.047  1.00  0.00           H
ATOM   4177  OW  SOL  1429      62.428  43.720  15.479  1.00  0.00           O
ATOM   4178  HW1 SOL  1429      61.817  43.156  15.953  1.00  0.00           H
ATOM   4179  HW2 SOL  1429      61.871  44.253  14.911  1.00  0.00           H
ATOM   4180  OW  SOL  1430      19.166  86.065  12.132  1.00  0.00           O
ATOM   4181  HW1 SOL  1430      18.730  86.916  12.155  1.00  0.00           H
ATOM   4182  HW2 SOL  1430      18.941  85.703  11.275  1.00  0.00           H
ATOM   4183  OW  SOL  1431     104.172  37.392 142.445  1.00  0.00           O
ATOM   4184  HW1 SOL  1431     104.325  37.876 143.256  1.00  0.00           H
ATOM   4185  HW2 SOL  1431     103.669  36.624 142.715  1.00  0.00           H
ATOM   4186  OW  SOL  1432       6.213 100.663  51.074  1.00  0.00           O
ATOM   4187  HW1 SOL  1432       5.787 100.508  50.232  1.00  0.00           H
ATOM   4188  HW2 SOL  1432       5.569 100.381  51.724  1.00  0.00           H
ATOM   4189  OW  SOL  1433      54.195  60.832  37.145  1.00  0.00           O
ATOM   4190  HW1 SOL  1433      54.121  60.597  36.220  1.00  0.00           H
ATOM   4191  HW2 SOL  1433      54.275  61.786  37.145  1.00  0.00           H
ATOM   4192  OW  SOL  1434      77.402  37.322  27.102  1.00  0.00           O
ATOM   4193  HW1 SOL  1434      77.915  38.041  27.473  1.00  0.00           H
ATOM   4194  HW2 SOL  1434      77.829  36.530  27.428  1.00  0.00           H
ATOM   4195  OW  SOL  1435      17.975  59.560  55.350  1.00  0.00           O
ATOM   4196  HW1 SOL  1435      17.132  59.246  55.024  1.00  0.00           H
ATOM   4197  HW2 SOL  1435      17.763  60.354  55.841  1.00  0.00           H
ATOM   4198  OW  SOL  1436      18.763  52.901 139.860  1.00  0.00           O
ATOM   4199  HW1 SOL  1436      18.725  52.443 140.700  1.00  0.00           H
ATOM   4200  HW2 SOL  1436      18.284  53.716 140.010  1.00  0.00           H
ATOM   4201  OW  SOL  1437     108.351  59.998 151.575  1.00  0.00           O
ATOM   4202  HW1 SOL  1437     108.613  59.635 150.729  1.00  0.00           H
ATOM   4203  HW2 SOL  1437     108.582  59.319 152.209  1.00  0.00           H
ATOM   4204  OW  SOL  1438      37.725  93.956  49.340  1.00  0.00           O
ATOM   4205  HW1 SOL  1438      36.773  93.918  49.426  1.00  0.00           H
ATOM   4206  HW2 SOL  1438      37.873  94.345  48.478  1.00  0.00           H
ATOM   4207  OW  SOL  1439      12.540  46.470 144.187  1.00  0.00           O
ATOM   4208  HW1 SOL  1439      12.106  45.724 143.773  1.00  0.00           H
ATOM   4209  HW2 SOL  1439      12.069  47.235 143.856  1.00  0.00           H
ATOM   4210  OW  SOL  1440      42.429  87.435   7.460  1.00  0.00           O
ATOM   4211  HW1 SOL  1440      41.932  88.172   7.106  1.00  0.00           H
ATOM   4212  HW2 SOL  1440      42.870  87.791   8.231  1.00  0.00           H
ATOM   4213  OW  SOL  1441      42.608   5.244  15.394  1.00  0.00           O
ATOM   4214  HW1 SOL  1441      42.715   5.305  16.344  1.00  0.00           H
ATOM   4215  HW2 SOL  1441      41.934   5.891  15.187  1.00  0.00           H
ATOM   4216  OW  SOL  1442      14.531  59.387  51.394  1.00  0.00           O
ATOM   4217  HW1 SOL  1442      15.413  59.731  51.533  1.00  0.00           H
ATOM   4218  HW2 SOL  1442      14.647  58.673  50.768  1.00  0.00           H
ATOM   4219  OW  SOL  1443      42.925  44.005 135.945  1.00  0.00           O
ATOM   4220  HW1 SOL  1443      43.293  44.107 135.067  1.00  0.00           H
ATOM   4221  HW2 SOL  1443      42.756  43.067 136.026  1.00  0.00           H
ATOM   4222  OW  SOL  1444      40.969  61.105  20.242  1.00  0.00           O
ATOM   4223  HW1 SOL  1444      40.672  61.810  20.817  1.00  0.00           H
ATOM   4224  HW2 SOL  1444      40.917  60.316  20.782  1.00  0.00           H
ATOM   4225  OW  SOL  1445      16.662  87.132  26.693  1.00  0.00           O
ATOM   4226  HW1 SOL  1445      17.548  86.862  26.935  1.00  0.00           H
ATOM   4227  HW2 SOL  1445      16.142  86.984  27.482  1.00  0.00           H
ATOM   4228  OW  SOL  1446      36.661  48.281 137.546  1.00  0.00           O
ATOM   4229  HW1 SOL  1446      35.904  48.705 137.951  1.00  0.00           H
ATOM   4230  HW2 SOL  1446      36.288  47.568 137.029  1.00  0.00           H
ATOM   4231  OW  SOL  1447      12.184 105.623  55.921  1.00  0.00           O
ATOM   4232  HW1 SOL  1447      11.315 105.647  56.320  1.00  0.00           H
ATOM   4233  HW2 SOL  1447      12.459 104.710  55.999  1.00  0.00           H
ATOM   4234  OW  SOL  1448      80.299  83.207  26.772  1.00  0.00           O
ATOM   4235  HW1 SOL  1448      79.413  83.198  26.411  1.00  0.00           H
ATOM   4236  HW2 SOL  1448      80.194  83.552  27.659  1.00  0.00           H
ATOM   4237  OW  SOL  1449      42.635 103.309  19.173  1.00  0.00           O
ATOM   4238  HW1 SOL  1449      43.415 103.858  19.098  1.00  0.00           H
ATOM   4239  HW2 SOL  1449      42.025 103.667  18.528  1.00  0.00           H
ATOM   4240  OW  SOL  1450      19.617 106.748   2.585  1.00  0.00           O
ATOM   4241  HW1 SOL  1450      18.857 107.154   3.002  1.00  0.00           H
ATOM   4242  HW2 SOL  1450      19.255 106.273   1.836  1.00  0.00           H
ATOM   4243  OW  SOL  1451      71.199  34.586   4.207  1.00  0.00           O
ATOM   4244  HW1 SOL  1451      71.013  35.172   4.942  1.00  0.00           H
ATOM   4245  HW2 SOL  1451      71.866  35.046   3.698  1.00  0.00           H
ATOM   4246  OW  SOL  1452      12.350  94.580 126.073  1.00  0.00           O
ATOM   4247  HW1 SOL  1452      12.094  95.492 126.213  1.00  0.00           H
ATOM   4248  HW2 SOL  1452      13.138  94.467 126.605  1.00  0.00           H
ATOM   4249  OW  SOL  1453     103.700  38.224 132.064  1.00  0.00           O
ATOM   4250  HW1 SOL  1453     103.708  38.505 131.149  1.00  0.00           H
ATOM   4251  HW2 SOL  1453     103.168  38.881 132.513  1.00  0.00           H
ATOM   4252  OW  SOL  1454      90.564  28.787 147.604  1.00  0.00           O
ATOM   4253  HW1 SOL  1454      90.884  28.198 148.287  1.00  0.00           H
ATOM   4254  HW2 SOL  1454      91.351  29.053 147.128  1.00  0.00           H
ATOM   4255  OW  SOL  1455      99.049  40.453 146.856  1.00  0.00           O
ATOM   4256  HW1 SOL  1455      99.391  40.821 146.042  1.00  0.00           H
ATOM   4257  HW2 SOL  1455      99.441  40.988 147.545  1.00  0.00           H
ATOM   4258  OW  SOL  1456      71.106  13.825  19.424  1.00  0.00           O
ATOM   4259  HW1 SOL  1456      70.535  14.304  18.824  1.00  0.00           H
ATOM   4260  HW2 SOL  1456      70.988  12.906  19.186  1.00  0.00           H
ATOM   4261  OW  SOL  1457      17.423   9.531   7.977  1.00  0.00           O
ATOM   4262  HW1 SOL  1457      18.369   9.407   7.905  1.00  0.00           H
ATOM   4263  HW2 SOL  1457      17.219  10.204   7.327  1.00  0.00           H
ATOM   4264  OW  SOL  1458      17.236  81.871  60.777  1.00  0.00           O
ATOM   4265  HW1 SOL  1458      17.207  80.986  61.142  1.00  0.00           H
ATOM   4266  HW2 SOL  1458      16.478  81.916  60.195  1.00  0.00           H
ATOM   4267  OW  SOL  1459      14.903   7.534  13.945  1.00  0.00           O
ATOM   4268  HW1 SOL  1459      14.640   6.642  13.717  1.00  0.00           H
ATOM   4269  HW2 SOL  1459      14.932   7.997  13.108  1.00  0.00           H
ATOM   4270  OW  SOL  1460     103.870  45.370  21.494  1.00  0.00           O
ATOM   4271  HW1 SOL  1460     104.367  45.977  20.947  1.00  0.00           H
ATOM   4272  HW2 SOL  1460     104.354  44.546  21.439  1.00  0.00           H
ATOM   4273  OW  SOL  1461      67.440  99.089 124.686  1.00  0.00           O
ATOM   4274  HW1 SOL  1461      68.337  99.416 124.610  1.00  0.00           H
ATOM   4275  HW2 SOL  1461      67.265  99.087 125.627  1.00  0.00           H
ATOM   4276  OW  SOL  1462       0.504   3.633  25.574  1.00  0.00           O
ATOM   4277  HW1 SOL  1462       0.650   4.579  25.589  1.00  0.00           H
ATOM   4278  HW2 SOL  1462      -0.442   3.537  25.463  1.00  0.00           H
ATOM   4279  OW  SOL  1463       9.462   8.518  31.357  1.00  0.00           O
ATOM   4280  HW1 SOL  1463       9.169   7.670  31.025  1.00  0.00           H
ATOM   4281  HW2 SOL  1463      10.260   8.322  31.849  1.00  0.00           H
ATOM   4282  OW  SOL  1464      69.958   4.250  51.553  1.00  0.00           O
ATOM   4283  HW1 SOL  1464      70.857   4.214  51.879  1.00  0.00           H
ATOM   4284  HW2 SOL  1464      69.434   4.477  52.321  1.00  0.00           H
ATOM   4285  OW  SOL  1465      90.145  85.383 147.657  1.00  0.00           O
ATOM   4286  HW1 SOL  1465      90.967  85.762 147.968  1.00  0.00           H
ATOM   4287  HW2 SOL  1465      89.512  86.099 147.719  1.00  0.00           H
ATOM   4288  OW  SOL  1466      71.268  15.910 124.071  1.00  0.00           O
ATOM   4289  HW1 SOL  1466      71.563  15.485 124.877  1.00  0.00           H
ATOM   4290  HW2 SOL  1466      71.869  15.590 123.398  1.00  0.00           H
ATOM   4291  OW  SOL  1467      20.820   7.527 116.290  1.00  0.00           O
ATOM   4292  HW1 SOL  1467      20.090   7.963 116.729  1.00  0.00           H
ATOM   4293  HW2 SOL  1467      21.524   8.175 116.295  1.00  0.00           H
ATOM   4294  OW  SOL  1468      91.547  26.643 143.026  1.00  0.00           O
ATOM   4295  HW1 SOL  1468      91.813  27.265 142.349  1.00  0.00           H
ATOM   4296  HW2 SOL  1468      91.471  25.807 142.567  1.00  0.00           H
ATOM   4297  OW  SOL  1469      57.270 106.756  14.996  1.00  0.00           O
ATOM   4298  HW1 SOL  1469      58.121 106.593  15.403  1.00  0.00           H
ATOM   4299  HW2 SOL  1469      56.871 105.889  14.919  1.00  0.00           H
ATOM   4300  OW  SOL  1470       9.636  72.797 146.166  1.00  0.00           O
ATOM   4301  HW1 SOL  1470       8.976  72.476 145.552  1.00  0.00           H
ATOM   4302  HW2 SOL  1470       9.453  73.733 146.247  1.00  0.00           H
ATOM   4303  OW  SOL  1471      71.944  44.363 138.695  1.00  0.00           O
ATOM   4304  HW1 SOL  1471      71.307  44.721 138.077  1.00  0.00           H
ATOM   4305  HW2 SOL  1471      72.282  45.127 139.162  1.00  0.00           H
ATOM   4306  OW  SOL  1472      28.775  16.155   5.290  1.00  0.00           O
ATOM   4307  HW1 SOL  1472      29.491  15.522   5.230  1.00  0.00           H
ATOM   4308  HW2 SOL  1472      27.984  15.635   5.150  1.00  0.00           H
ATOM   4309  OW  SOL  1473      91.579  55.917   8.495  1.00  0.00           O
ATOM   4310  HW1 SOL  1473      91.180  56.190   9.321  1.00  0.00           H
ATOM   4311  HW2 SOL  1473      92.487  56.211   8.558  1.00  0.00           H
ATOM   4312  OW  SOL  1474      84.525  63.312 143.630  1.00  0.00           O
ATOM   4313  HW1 SOL  1474      83.851  63.797 143.153  1.00  0.00           H
ATOM   4314  HW2 SOL  1474      85.151  63.047 142.956  1.00  0.00           H
ATOM   4315  OW  SOL  1475       0.692   4.229 152.241  1.00  0.00           O
ATOM   4316  HW1 SOL  1475       0.711   4.487 153.163  1.00  0.00           H
ATOM   4317  HW2 SOL  1475       0.801   3.279 152.256  1.00  0.00           H
ATOM   4318  OW  SOL  1476      94.958 106.694 111.706  1.00  0.00           O
ATOM   4319  HW1 SOL  1476      94.944 106.594 110.754  1.00  0.00           H
ATOM   4320  HW2 SOL  1476      95.752 107.197 111.884  1.00  0.00           H
ATOM   4321  OW  SOL  1477      89.843  97.931 139.452  1.00  0.00           O
ATOM   4322  HW1 SOL  1477      90.541  97.888 140.106  1.00  0.00           H
ATOM   4323  HW2 SOL  1477      89.052  97.683 139.929  1.00  0.00           H
ATOM   4324  OW  SOL  1478       2.998  79.945  44.140  1.00  0.00           O
ATOM   4325  HW1 SOL  1478       2.337  79.257  44.058  1.00  0.00           H
ATOM   4326  HW2 SOL  1478       3.456  79.939  43.299  1.00  0.00           H
ATOM   4327  OW  SOL  1479      18.364  37.656 117.728  1.00  0.00           O
ATOM   4328  HW1 SOL  1479      18.870  37.940 116.967  1.00  0.00           H
ATOM   4329  HW2 SOL  1479      18.742  36.809 117.966  1.00  0.00           H
ATOM   4330  OW  SOL  1480      91.025 100.133  21.913  1.00  0.00           O
ATOM   4331  HW1 SOL  1480      91.024  99.631  22.728  1.00  0.00           H
ATOM   4332  HW2 SOL  1480      90.449  99.641  21.328  1.00  0.00           H
ATOM   4333  OW  SOL  1481      53.033  31.175 100.848  1.00  0.00           O
ATOM   4334  HW1 SOL  1481      52.591  30.358 101.077  1.00  0.00           H
ATOM   4335  HW2 SOL  1481      52.716  31.808 101.492  1.00  0.00           H
ATOM   4336  OW  SOL  1482      99.556  29.492  29.192  1.00  0.00           O
ATOM   4337  HW1 SOL  1482     100.447  29.599  29.525  1.00  0.00           H
ATOM   4338  HW2 SOL  1482      99.668  29.088  28.332  1.00  0.00           H
ATOM   4339  OW  SOL  1483      85.641  22.339 143.283  1.00  0.00           O
ATOM   4340  HW1 SOL  1483      85.951  21.571 142.803  1.00  0.00           H
ATOM   4341  HW2 SOL  1483      86.316  22.497 143.944  1.00  0.00           H
ATOM   4342  OW  SOL  1484     100.912  34.080 112.789  1.00  0.00           O
ATOM   4343  HW1 SOL  1484     100.155  33.557 113.053  1.00  0.00           H
ATOM   4344  HW2 SOL  1484     101.386  34.246 113.604  1.00  0.00           H
ATOM   4345  OW  SOL  1485      39.670  92.612 127.634  1.00  0.00           O
ATOM   4346  HW1 SOL  1485      40.166  91.820 127.427  1.00  0.00           H
ATOM   4347  HW2 SOL  1485      39.013  92.673 126.941  1.00  0.00           H
ATOM   4348  OW  SOL  1486       0.452  52.785  26.471  1.00  0.00           O
ATOM   4349  HW1 SOL  1486       1.276  53.103  26.103  1.00  0.00           H
ATOM   4350  HW2 SOL  1486      -0.053  53.578  26.650  1.00  0.00           H
ATOM   4351  OW  SOL  1487      11.871  83.781  35.694  1.00  0.00           O
ATOM   4352  HW1 SOL  1487      12.800  83.728  35.469  1.00  0.00           H
ATOM   4353  HW2 SOL  1487      11.591  84.633  35.359  1.00  0.00           H
ATOM   4354  OW  SOL  1488      31.216  80.712  68.316  1.00  0.00           O
ATOM   4355  HW1 SOL  1488      31.306  79.857  67.894  1.00  0.00           H
ATOM   4356  HW2 SOL  1488      30.634  80.553  69.059  1.00  0.00           H
ATOM   4357  OW  SOL  1489      91.469  14.675  22.116  1.00  0.00           O
ATOM   4358  HW1 SOL  1489      90.705  14.700  21.539  1.00  0.00           H
ATOM   4359  HW2 SOL  1489      92.217  14.639  21.520  1.00  0.00           H
ATOM   4360  OW  SOL  1490      17.063  52.142 137.532  1.00  0.00           O
ATOM   4361  HW1 SOL  1490      16.543  52.369 138.303  1.00  0.00           H
ATOM   4362  HW2 SOL  1490      17.266  52.984 137.123  1.00  0.00           H
ATOM   4363  OW  SOL  1491      92.947  16.608  98.731  1.00  0.00           O
ATOM   4364  HW1 SOL  1491      92.537  16.575  97.867  1.00  0.00           H
ATOM   4365  HW2 SOL  1491      93.268  17.506  98.811  1.00  0.00           H
ATOM   4366  OW  SOL  1492      51.983  47.727  91.732  1.00  0.00           O
ATOM   4367  HW1 SOL  1492      52.640  47.907  91.059  1.00  0.00           H
ATOM   4368  HW2 SOL  1492      51.436  48.512  91.749  1.00  0.00           H
ATOM   4369  OW  SOL  1493      27.936  63.614 111.931  1.00  0.00           O
ATOM   4370  HW1 SOL  1493      28.799  63.408 111.570  1.00  0.00           H
ATOM   4371  HW2 SOL  1493      27.764  64.511 111.643  1.00  0.00           H
ATOM   4372  OW  SOL  1494      11.622  64.691  48.009  1.00  0.00           O
ATOM   4373  HW1 SOL  1494      12.052  64.179  47.324  1.00  0.00           H
ATOM   4374  HW2 SOL  1494      11.882  64.264  48.826  1.00  0.00           H
ATOM   4375  OW  SOL  1495      50.924  35.085 132.427  1.00  0.00           O
ATOM   4376  HW1 SOL  1495      50.887  34.326 133.009  1.00  0.00           H
ATOM   4377  HW2 SOL  1495      51.192  35.809 132.993  1.00  0.00           H
ATOM   4378  OW  SOL  1496      94.101   3.200 135.662  1.00  0.00           O
ATOM   4379  HW1 SOL  1496      94.098   3.935 136.275  1.00  0.00           H
ATOM   4380  HW2 SOL  1496      93.175   3.002 135.520  1.00  0.00           H
ATOM   4381  OW  SOL  1497       4.672  11.791  57.689  1.00  0.00           O
ATOM   4382  HW1 SOL  1497       3.774  12.121  57.693  1.00  0.00           H
ATOM   4383  HW2 SOL  1497       5.214  12.568  57.830  1.00  0.00           H
ATOM   4384  OW  SOL  1498      26.362  79.827  64.681  1.00  0.00           O
ATOM   4385  HW1 SOL  1498      25.640  79.746  64.057  1.00  0.00           H
ATOM   4386  HW2 SOL  1498      26.335  79.013  65.185  1.00  0.00           H
ATOM   4387  OW  SOL  1499     103.778  94.162   6.780  1.00  0.00           O
ATOM   4388  HW1 SOL  1499     104.044  94.352   7.680  1.00  0.00           H
ATOM   4389  HW2 SOL  1499     103.025  93.579   6.870  1.00  0.00           H
ATOM   4390  OW  SOL  1500      11.903  57.062  33.184  1.00  0.00           O
ATOM   4391  HW1 SOL  1500      12.486  56.841  33.910  1.00  0.00           H
ATOM   4392  HW2 SOL  1500      11.696  57.988  33.315  1.00  0.00           H
ATOM   4393  OW  SOL  1501      33.997  27.429 142.887  1.00  0.00           O
ATOM   4394  HW1 SOL  1501      34.095  26.479 142.831  1.00  0.00           H
ATOM   4395  HW2 SOL  1501      34.725  27.714 143.439  1.00  0.00           H
ATOM   4396  OW  SOL  1502       2.488  77.118  53.087  1.00  0.00           O
ATOM   4397  HW1 SOL  1502       2.512  77.942  53.574  1.00  0.00           H
ATOM   4398  HW2 SOL  1502       3.379  77.011  52.753  1.00  0.00           H
ATOM   4399  OW  SOL  1503      75.685  51.241  48.858  1.00  0.00           O
ATOM   4400  HW1 SOL  1503      75.667  51.887  48.152  1.00  0.00           H
ATOM   4401  HW2 SOL  1503      76.602  50.972  48.914  1.00  0.00           H
ATOM   4402  OW  SOL  1504      86.296  55.964 127.687  1.00  0.00           O
ATOM   4403  HW1 SOL  1504      86.319  56.896 127.905  1.00  0.00           H
ATOM   4404  HW2 SOL  1504      86.018  55.938 126.772  1.00  0.00           H
ATOM   4405  OW  SOL  1505      88.346  92.608 107.760  1.00  0.00           O
ATOM   4406  HW1 SOL  1505      87.677  93.210 108.087  1.00  0.00           H
ATOM   4407  HW2 SOL  1505      89.132  93.147 107.673  1.00  0.00           H
ATOM   4408  OW  SOL  1506      77.012  68.262 124.052  1.00  0.00           O
ATOM   4409  HW1 SOL  1506      77.945  68.141 123.877  1.00  0.00           H
ATOM   4410  HW2 SOL  1506      76.949  69.148 124.410  1.00  0.00           H
ATOM   4411  OW  SOL  1507      12.435   3.691  61.668  1.00  0.00           O
ATOM   4412  HW1 SOL  1507      12.235   4.609  61.485  1.00  0.00           H
ATOM   4413  HW2 SOL  1507      13.279   3.715  62.119  1.00  0.00           H
ATOM   4414  OW  SOL  1508      47.496  23.283 103.124  1.00  0.00           O
ATOM   4415  HW1 SOL  1508      47.962  22.461 102.971  1.00  0.00           H
ATOM   4416  HW2 SOL  1508      46.594  23.100 102.859  1.00  0.00           H
ATOM   4417  OW  SOL  1509      61.431  96.424  29.052  1.00  0.00           O
ATOM   4418  HW1 SOL  1509      60.721  96.967  29.395  1.00  0.00           H
ATOM   4419  HW2 SOL  1509      61.664  95.848  29.781  1.00  0.00           H
ATOM   4420  OW  SOL  1510      31.916  78.364  15.079  1.00  0.00           O
ATOM   4421  HW1 SOL  1510      31.822  79.138  15.635  1.00  0.00           H
ATOM   4422  HW2 SOL  1510      32.113  78.716  14.211  1.00  0.00           H
ATOM   4423  OW  SOL  1511      99.767 102.771  10.570  1.00  0.00           O
ATOM   4424  HW1 SOL  1511     100.445 103.051  11.185  1.00  0.00           H
ATOM   4425  HW2 SOL  1511      99.029 103.355  10.743  1.00  0.00           H
ATOM   4426  OW  SOL  1512     101.451  52.902  17.568  1.00  0.00           O
ATOM   4427  HW1 SOL  1512     100.912  52.159  17.840  1.00  0.00           H
ATOM   4428  HW2 SOL  1512     101.650  53.365  18.382  1.00  0.00           H
ATOM   4429  OW  SOL  1513      47.990  91.727   3.781  1.00  0.00           O
ATOM   4430  HW1 SOL  1513      48.251  91.300   4.597  1.00  0.00           H
ATOM   4431  HW2 SOL  1513      48.409  91.209   3.094  1.00  0.00           H
ATOM   4432  OW  SOL  1514      66.769  90.983   5.663  1.00  0.00           O
ATOM   4433  HW1 SOL  1514      66.455  90.680   4.811  1.00  0.00           H
ATOM   4434  HW2 SOL  1514      65.977  91.071   6.193  1.00  0.00           H
ATOM   4435  OW  SOL  1515       6.893 106.881 139.132  1.00  0.00           O
ATOM   4436  HW1 SOL  1515       6.225 106.211 138.992  1.00  0.00           H
ATOM   4437  HW2 SOL  1515       6.444 107.708 138.956  1.00  0.00           H
ATOM   4438  OW  SOL  1516      23.605  64.712 109.468  1.00  0.00           O
ATOM   4439  HW1 SOL  1516      24.407  65.217 109.599  1.00  0.00           H
ATOM   4440  HW2 SOL  1516      23.064  65.261 108.900  1.00  0.00           H
ATOM   4441  OW  SOL  1517      63.358  20.764 102.854  1.00  0.00           O
ATOM   4442  HW1 SOL  1517      63.079  19.911 102.521  1.00  0.00           H
ATOM   4443  HW2 SOL  1517      64.167  20.582 103.333  1.00  0.00           H
ATOM   4444  OW  SOL  1518      59.190  41.481 141.290  1.00  0.00           O
ATOM   4445  HW1 SOL  1518      59.774  40.901 140.800  1.00  0.00           H
ATOM   4446  HW2 SOL  1518      58.377  41.484 140.785  1.00  0.00           H
ATOM   4447  OW  SOL  1519      66.621  65.518  16.146  1.00  0.00           O
ATOM   4448  HW1 SOL  1519      66.417  66.450  16.219  1.00  0.00           H
ATOM   4449  HW2 SOL  1519      65.783  65.103  15.944  1.00  0.00           H
ATOM   4450  OW  SOL  1520      88.123  47.641  29.584  1.00  0.00           O
ATOM   4451  HW1 SOL  1520      87.193  47.516  29.397  1.00  0.00           H
ATOM   4452  HW2 SOL  1520      88.170  48.501  30.003  1.00  0.00           H
ATOM   4453  OW  SOL  1521      25.355  38.341   0.533  1.00  0.00           O
ATOM   4454  HW1 SOL  1521      25.975  38.894   0.058  1.00  0.00           H
ATOM   4455  HW2 SOL  1521      24.925  38.936   1.148  1.00  0.00           H
ATOM   4456  OW  SOL  1522      68.178  41.620 149.050  1.00  0.00           O
ATOM   4457  HW1 SOL  1522      68.683  41.731 149.856  1.00  0.00           H
ATOM   4458  HW2 SOL  1522      68.613  40.900 148.593  1.00  0.00           H
ATOM   4459  OW  SOL  1523      93.938  36.608  17.743  1.00  0.00           O
ATOM   4460  HW1 SOL  1523      93.424  37.279  17.293  1.00  0.00           H
ATOM   4461  HW2 SOL  1523      93.316  36.190  18.340  1.00  0.00           H
ATOM   4462  OW  SOL  1524      80.968  16.508  28.537  1.00  0.00           O
ATOM   4463  HW1 SOL  1524      80.532  16.412  29.384  1.00  0.00           H
ATOM   4464  HW2 SOL  1524      80.813  15.675  28.092  1.00  0.00           H
ATOM   4465  OW  SOL  1525     105.915   9.221  63.727  1.00  0.00           O
ATOM   4466  HW1 SOL  1525     105.087   9.195  64.207  1.00  0.00           H
ATOM   4467  HW2 SOL  1525     105.910   8.425  63.196  1.00  0.00           H
ATOM   4468  OW  SOL  1526      60.751  31.331 136.346  1.00  0.00           O
ATOM   4469  HW1 SOL  1526      60.316  31.211 135.502  1.00  0.00           H
ATOM   4470  HW2 SOL  1526      61.655  31.554 136.120  1.00  0.00           H
ATOM   4471  OW  SOL  1527      61.293  78.992  25.650  1.00  0.00           O
ATOM   4472  HW1 SOL  1527      60.662  79.475  26.184  1.00  0.00           H
ATOM   4473  HW2 SOL  1527      62.140  79.383  25.867  1.00  0.00           H
ATOM   4474  OW  SOL  1528      89.042  99.915 114.019  1.00  0.00           O
ATOM   4475  HW1 SOL  1528      89.919  99.863 114.399  1.00  0.00           H
ATOM   4476  HW2 SOL  1528      88.485 100.210 114.738  1.00  0.00           H
ATOM   4477  OW  SOL  1529      26.944  15.940 150.519  1.00  0.00           O
ATOM   4478  HW1 SOL  1529      26.092  15.504 150.520  1.00  0.00           H
ATOM   4479  HW2 SOL  1529      27.376  15.626 151.314  1.00  0.00           H
ATOM   4480  OW  SOL  1530      60.029 100.415  53.489  1.00  0.00           O
ATOM   4481  HW1 SOL  1530      60.256 100.682  52.598  1.00  0.00           H
ATOM   4482  HW2 SOL  1530      60.284  99.494  53.536  1.00  0.00           H
ATOM   4483  OW  SOL  1531      66.628   9.121 154.912  1.00  0.00           O
ATOM   4484  HW1 SOL  1531      66.258   9.726 155.554  1.00  0.00           H
ATOM   4485  HW2 SOL  1531      67.259   9.648 154.422  1.00  0.00           H
ATOM   4486  OW  SOL  1532      53.355  21.478   4.734  1.00  0.00           O
ATOM   4487  HW1 SOL  1532      52.994  22.346   4.913  1.00  0.00           H
ATOM   4488  HW2 SOL  1532      52.642  20.874   4.940  1.00  0.00           H
ATOM   4489  OW  SOL  1533      61.984  67.793  34.900  1.00  0.00           O
ATOM   4490  HW1 SOL  1533      61.722  66.922  35.198  1.00  0.00           H
ATOM   4491  HW2 SOL  1533      62.164  67.683  33.967  1.00  0.00           H
ATOM   4492  OW  SOL  1534      71.856  48.145  23.109  1.00  0.00           O
ATOM   4493  HW1 SOL  1534      71.578  48.407  23.987  1.00  0.00           H
ATOM   4494  HW2 SOL  1534      71.786  48.944  22.587  1.00  0.00           H
ATOM   4495  OW  SOL  1535       5.082  90.158  42.233  1.00  0.00           O
ATOM   4496  HW1 SOL  1535       4.727  90.306  43.110  1.00  0.00           H
ATOM   4497  HW2 SOL  1535       4.610  90.776  41.675  1.00  0.00           H
ATOM   4498  OW  SOL  1536      81.366  26.888  25.291  1.00  0.00           O
ATOM   4499  HW1 SOL  1536      81.163  27.728  25.704  1.00  0.00           H
ATOM   4500  HW2 SOL  1536      80.536  26.601  24.910  1.00  0.00           H
ATOM   4501  OW  SOL  1537      59.858 102.108 150.436  1.00  0.00           O
ATOM   4502  HW1 SOL  1537      60.284 101.835 151.248  1.00  0.00           H
ATOM   4503  HW2 SOL  1537      58.934 101.891 150.565  1.00  0.00           H
ATOM   4504  OW  SOL  1538      72.856  57.859  22.402  1.00  0.00           O
ATOM   4505  HW1 SOL  1538      72.291  57.378  21.798  1.00  0.00           H
ATOM   4506  HW2 SOL  1538      72.432  58.712  22.499  1.00  0.00           H
ATOM   4507  OW  SOL  1539       7.685  15.203 154.226  1.00  0.00           O
ATOM   4508  HW1 SOL  1539       7.076  15.457 153.532  1.00  0.00           H
ATOM   4509  HW2 SOL  1539       8.374  14.717 153.774  1.00  0.00           H
ATOM   4510  OW  SOL  1540      45.248  15.506 102.121  1.00  0.00           O
ATOM   4511  HW1 SOL  1540      44.367  15.216 101.885  1.00  0.00           H
ATOM   4512  HW2 SOL  1540      45.796  14.730 102.002  1.00  0.00           H
ATOM   4513  OW  SOL  1541      15.429  52.887 117.694  1.00  0.00           O
ATOM   4514  HW1 SOL  1541      16.162  53.260 117.205  1.00  0.00           H
ATOM   4515  HW2 SOL  1541      15.746  52.828 118.596  1.00  0.00           H
ATOM   4516  OW  SOL  1542      42.576  67.937  47.449  1.00  0.00           O
ATOM   4517  HW1 SOL  1542      41.865  67.592  46.909  1.00  0.00           H
ATOM   4518  HW2 SOL  1542      43.023  67.159  47.783  1.00  0.00           H
ATOM   4519  OW  SOL  1543      21.527   2.961  27.189  1.00  0.00           O
ATOM   4520  HW1 SOL  1543      20.637   2.609  27.225  1.00  0.00           H
ATOM   4521  HW2 SOL  1543      21.977   2.408  26.550  1.00  0.00           H
ATOM   4522  OW  SOL  1544      77.393  13.039  15.944  1.00  0.00           O
ATOM   4523  HW1 SOL  1544      78.266  13.252  16.275  1.00  0.00           H
ATOM   4524  HW2 SOL  1544      77.397  12.086  15.855  1.00  0.00           H
ATOM   4525  OW  SOL  1545      78.319  68.193  50.475  1.00  0.00           O
ATOM   4526  HW1 SOL  1545      78.950  67.483  50.356  1.00  0.00           H
ATOM   4527  HW2 SOL  1545      78.783  68.839  51.008  1.00  0.00           H
ATOM   4528  OW  SOL  1546       2.418  57.572  24.060  1.00  0.00           O
ATOM   4529  HW1 SOL  1546       3.365  57.665  24.163  1.00  0.00           H
ATOM   4530  HW2 SOL  1546       2.290  56.647  23.850  1.00  0.00           H
ATOM   4531  OW  SOL  1547       0.650   5.025 144.936  1.00  0.00           O
ATOM   4532  HW1 SOL  1547       0.349   4.163 145.225  1.00  0.00           H
ATOM   4533  HW2 SOL  1547       1.574   5.053 145.185  1.00  0.00           H
ATOM   4534  OW  SOL  1548     106.468  87.454 150.546  1.00  0.00           O
ATOM   4535  HW1 SOL  1548     106.271  88.003 151.304  1.00  0.00           H
ATOM   4536  HW2 SOL  1548     105.733  86.843 150.494  1.00  0.00           H
ATOM   4537  OW  SOL  1549      48.139  46.961  51.053  1.00  0.00           O
ATOM   4538  HW1 SOL  1549      47.430  47.527  51.358  1.00  0.00           H
ATOM   4539  HW2 SOL  1549      48.665  47.521  50.483  1.00  0.00           H
ATOM   4540  OW  SOL  1550      56.899  79.500 100.796  1.00  0.00           O
ATOM   4541  HW1 SOL  1550      57.779  79.170 100.977  1.00  0.00           H
ATOM   4542  HW2 SOL  1550      56.317  78.903 101.268  1.00  0.00           H
ATOM   4543  OW  SOL  1551      31.451  87.825   5.405  1.00  0.00           O
ATOM   4544  HW1 SOL  1551      30.755  87.811   6.062  1.00  0.00           H
ATOM   4545  HW2 SOL  1551      31.041  88.211   4.630  1.00  0.00           H
ATOM   4546  OW  SOL  1552      75.416  26.355  31.232  1.00  0.00           O
ATOM   4547  HW1 SOL  1552      74.784  25.642  31.151  1.00  0.00           H
ATOM   4548  HW2 SOL  1552      75.018  26.959  31.859  1.00  0.00           H
ATOM   4549  OW  SOL  1553      58.247  82.925  38.891  1.00  0.00           O
ATOM   4550  HW1 SOL  1553      58.570  82.751  39.775  1.00  0.00           H
ATOM   4551  HW2 SOL  1553      57.609  83.630  39.003  1.00  0.00           H
ATOM   4552  OW  SOL  1554      57.041  66.161 153.937  1.00  0.00           O
ATOM   4553  HW1 SOL  1554      57.503  66.997 153.872  1.00  0.00           H
ATOM   4554  HW2 SOL  1554      56.216  66.376 154.373  1.00  0.00           H
ATOM   4555  OW  SOL  1555      95.289  21.267  33.889  1.00  0.00           O
ATOM   4556  HW1 SOL  1555      94.715  21.081  33.146  1.00  0.00           H
ATOM   4557  HW2 SOL  1555      95.306  22.223  33.945  1.00  0.00           H
ATOM   4558  OW  SOL  1556      62.157  91.058 137.651  1.00  0.00           O
ATOM   4559  HW1 SOL  1556      61.451  90.679 137.128  1.00  0.00           H
ATOM   4560  HW2 SOL  1556      62.188  91.976 137.383  1.00  0.00           H
ATOM   4561  OW  SOL  1557      72.038  98.987 152.228  1.00  0.00           O
ATOM   4562  HW1 SOL  1557      71.204  98.551 152.403  1.00  0.00           H
ATOM   4563  HW2 SOL  1557      71.792  99.839 151.868  1.00  0.00           H
ATOM   4564  OW  SOL  1558      15.051  19.504   5.283  1.00  0.00           O
ATOM   4565  HW1 SOL  1558      14.492  20.061   4.741  1.00  0.00           H
ATOM   4566  HW2 SOL  1558      15.927  19.608   4.911  1.00  0.00           H
ATOM   4567  OW  SOL  1559      74.698   8.083 150.614  1.00  0.00           O
ATOM   4568  HW1 SOL  1559      75.399   7.902 151.240  1.00  0.00           H
ATOM   4569  HW2 SOL  1559      74.455   8.994 150.784  1.00  0.00           H
ATOM   4570  OW  SOL  1560      47.336  57.768  10.091  1.00  0.00           O
ATOM   4571  HW1 SOL  1560      46.753  57.534   9.368  1.00  0.00           H
ATOM   4572  HW2 SOL  1560      47.419  56.963  10.602  1.00  0.00           H
ATOM   4573  OW  SOL  1561     105.970  69.938  34.938  1.00  0.00           O
ATOM   4574  HW1 SOL  1561     106.390  70.468  34.260  1.00  0.00           H
ATOM   4575  HW2 SOL  1561     106.346  69.065  34.827  1.00  0.00           H
ATOM   4576  OW  SOL  1562      82.122  49.297  95.268  1.00  0.00           O
ATOM   4577  HW1 SOL  1562      81.811  49.198  94.368  1.00  0.00           H
ATOM   4578  HW2 SOL  1562      81.402  49.734  95.724  1.00  0.00           H
ATOM   4579  OW  SOL  1563      84.710  30.314   7.468  1.00  0.00           O
ATOM   4580  HW1 SOL  1563      84.666  29.400   7.747  1.00  0.00           H
ATOM   4581  HW2 SOL  1563      84.072  30.379   6.756  1.00  0.00           H
ATOM   4582  OW  SOL  1564      33.978  20.303  10.090  1.00  0.00           O
ATOM   4583  HW1 SOL  1564      33.186  20.375  10.623  1.00  0.00           H
ATOM   4584  HW2 SOL  1564      34.097  21.177   9.719  1.00  0.00           H
ATOM   4585  OW  SOL  1565      80.463  31.033  45.778  1.00  0.00           O
ATOM   4586  HW1 SOL  1565      80.641  31.066  46.718  1.00  0.00           H
ATOM   4587  HW2 SOL  1565      80.784  31.870  45.443  1.00  0.00           H
ATOM   4588  OW  SOL  1566      24.742  77.209 125.346  1.00  0.00           O
ATOM   4589  HW1 SOL  1566      24.702  76.268 125.177  1.00  0.00           H
ATOM   4590  HW2 SOL  1566      24.537  77.295 126.277  1.00  0.00           H
ATOM   4591  OW  SOL  1567      22.920   3.149  67.088  1.00  0.00           O
ATOM   4592  HW1 SOL  1567      22.172   3.029  67.672  1.00  0.00           H
ATOM   4593  HW2 SOL  1567      23.685   2.997  67.643  1.00  0.00           H
ATOM   4594  OW  SOL  1568     103.817  55.534 121.655  1.00  0.00           O
ATOM   4595  HW1 SOL  1568     104.749  55.551 121.870  1.00  0.00           H
ATOM   4596  HW2 SOL  1568     103.415  56.141 122.275  1.00  0.00           H
ATOM   4597  OW  SOL  1569       8.565 104.509 142.886  1.00  0.00           O
ATOM   4598  HW1 SOL  1569       8.207 104.575 143.771  1.00  0.00           H
ATOM   4599  HW2 SOL  1569       9.502 104.365 143.017  1.00  0.00           H
ATOM   4600  OW  SOL  1570      33.872  75.509  35.518  1.00  0.00           O
ATOM   4601  HW1 SOL  1570      34.487  74.865  35.870  1.00  0.00           H
ATOM   4602  HW2 SOL  1570      33.220  74.988  35.050  1.00  0.00           H
ATOM   4603  OW  SOL  1571     105.083  70.574  21.657  1.00  0.00           O
ATOM   4604  HW1 SOL  1571     106.036  70.622  21.579  1.00  0.00           H
ATOM   4605  HW2 SOL  1571     104.833  71.405  22.061  1.00  0.00           H
ATOM   4606  OW  SOL  1572      57.630  16.370  11.238  1.00  0.00           O
ATOM   4607  HW1 SOL  1572      57.474  15.885  10.427  1.00  0.00           H
ATOM   4608  HW2 SOL  1572      57.811  17.265  10.951  1.00  0.00           H
ATOM   4609  OW  SOL  1573      34.528  67.953  31.536  1.00  0.00           O
ATOM   4610  HW1 SOL  1573      34.409  67.345  32.266  1.00  0.00           H
ATOM   4611  HW2 SOL  1573      33.688  67.946  31.078  1.00  0.00           H
ATOM   4612  OW  SOL  1574      61.683  91.510 140.485  1.00  0.00           O
ATOM   4613  HW1 SOL  1574      62.233  92.217 140.825  1.00  0.00           H
ATOM   4614  HW2 SOL  1574      62.208  91.112 139.791  1.00  0.00           H
ATOM   4615  OW  SOL  1575      43.321 101.018  27.486  1.00  0.00           O
ATOM   4616  HW1 SOL  1575      43.716 100.306  26.981  1.00  0.00           H
ATOM   4617  HW2 SOL  1575      43.597 101.815  27.033  1.00  0.00           H
ATOM   4618  OW  SOL  1576      93.035  50.330  29.120  1.00  0.00           O
ATOM   4619  HW1 SOL  1576      92.608  50.669  29.906  1.00  0.00           H
ATOM   4620  HW2 SOL  1576      93.971  50.400  29.306  1.00  0.00           H
ATOM   4621  OW  SOL  1577      24.950  37.478 100.282  1.00  0.00           O
ATOM   4622  HW1 SOL  1577      25.699  36.886 100.215  1.00  0.00           H
ATOM   4623  HW2 SOL  1577      25.149  38.032 101.036  1.00  0.00           H
ATOM   4624  OW  SOL  1578      14.257  49.607 124.468  1.00  0.00           O
ATOM   4625  HW1 SOL  1578      14.578  50.202 123.790  1.00  0.00           H
ATOM   4626  HW2 SOL  1578      15.041  49.354 124.956  1.00  0.00           H
ATOM   4627  OW  SOL  1579      87.323  19.314 151.701  1.00  0.00           O
ATOM   4628  HW1 SOL  1579      87.735  20.176 151.644  1.00  0.00           H
ATOM   4629  HW2 SOL  1579      87.418  19.062 152.619  1.00  0.00           H
ATOM   4630  OW  SOL  1580      83.993  27.334 144.964  1.00  0.00           O
ATOM   4631  HW1 SOL  1580      83.881  28.157 144.488  1.00  0.00           H
ATOM   4632  HW2 SOL  1580      84.693  26.880 144.495  1.00  0.00           H
ATOM   4633  OW  SOL  1581      91.910  81.123 145.276  1.00  0.00           O
ATOM   4634  HW1 SOL  1581      92.088  81.233 146.210  1.00  0.00           H
ATOM   4635  HW2 SOL  1581      91.217  80.464 145.240  1.00  0.00           H
ATOM   4636  OW  SOL  1582      84.244  34.734 111.616  1.00  0.00           O
ATOM   4637  HW1 SOL  1582      84.686  34.659 110.771  1.00  0.00           H
ATOM   4638  HW2 SOL  1582      83.322  34.570 111.420  1.00  0.00           H
ATOM   4639  OW  SOL  1583      46.975  33.026 130.835  1.00  0.00           O
ATOM   4640  HW1 SOL  1583      47.806  33.317 130.460  1.00  0.00           H
ATOM   4641  HW2 SOL  1583      47.207  32.271 131.376  1.00  0.00           H
ATOM   4642  OW  SOL  1584      41.822  76.425 127.704  1.00  0.00           O
ATOM   4643  HW1 SOL  1584      41.834  75.992 128.557  1.00  0.00           H
ATOM   4644  HW2 SOL  1584      42.721  76.353 127.385  1.00  0.00           H
ATOM   4645  OW  SOL  1585      49.351  18.606 144.530  1.00  0.00           O
ATOM   4646  HW1 SOL  1585      49.800  19.141 145.184  1.00  0.00           H
ATOM   4647  HW2 SOL  1585      49.940  17.866 144.379  1.00  0.00           H
ATOM   4648  OW  SOL  1586      32.751  12.587 115.560  1.00  0.00           O
ATOM   4649  HW1 SOL  1586      33.262  12.285 114.808  1.00  0.00           H
ATOM   4650  HW2 SOL  1586      32.127  11.880 115.724  1.00  0.00           H
ATOM   4651  OW  SOL  1587      36.624  74.907  32.646  1.00  0.00           O
ATOM   4652  HW1 SOL  1587      36.640  73.970  32.838  1.00  0.00           H
ATOM   4653  HW2 SOL  1587      37.539  75.181  32.717  1.00  0.00           H
ATOM   4654  OW  SOL  1588      56.914   4.001 145.359  1.00  0.00           O
ATOM   4655  HW1 SOL  1588      56.507   3.152 145.186  1.00  0.00           H
ATOM   4656  HW2 SOL  1588      57.149   4.335 144.493  1.00  0.00           H
ATOM   4657  OW  SOL  1589     101.847  30.265 113.113  1.00  0.00           O
ATOM   4658  HW1 SOL  1589     102.511  30.674 112.558  1.00  0.00           H
ATOM   4659  HW2 SOL  1589     101.013  30.566 112.751  1.00  0.00           H
ATOM   4660  OW  SOL  1590      78.575  87.287  52.410  1.00  0.00           O
ATOM   4661  HW1 SOL  1590      77.994  86.538  52.277  1.00  0.00           H
ATOM   4662  HW2 SOL  1590      78.685  87.340  53.359  1.00  0.00           H
ATOM   4663  OW  SOL  1591      15.571  88.173 122.535  1.00  0.00           O
ATOM   4664  HW1 SOL  1591      15.551  89.127 122.610  1.00  0.00           H
ATOM   4665  HW2 SOL  1591      16.501  87.948 122.573  1.00  0.00           H
ATOM   4666  OW  SOL  1592      32.402   5.974 128.803  1.00  0.00           O
ATOM   4667  HW1 SOL  1592      32.551   6.630 128.123  1.00  0.00           H
ATOM   4668  HW2 SOL  1592      33.136   5.366 128.716  1.00  0.00           H
ATOM   4669  OW  SOL  1593     106.464 101.936  13.832  1.00  0.00           O
ATOM   4670  HW1 SOL  1593     105.777 102.058  13.176  1.00  0.00           H
ATOM   4671  HW2 SOL  1593     106.278 101.079  14.217  1.00  0.00           H
ATOM   4672  OW  SOL  1594      68.320  54.895  50.807  1.00  0.00           O
ATOM   4673  HW1 SOL  1594      68.641  54.125  50.338  1.00  0.00           H
ATOM   4674  HW2 SOL  1594      68.928  55.593  50.568  1.00  0.00           H
ATOM   4675  OW  SOL  1595      51.330  92.136  25.062  1.00  0.00           O
ATOM   4676  HW1 SOL  1595      50.580  91.763  25.525  1.00  0.00           H
ATOM   4677  HW2 SOL  1595      51.255  91.796  24.171  1.00  0.00           H
ATOM   4678  OW  SOL  1596      99.687  71.328 123.451  1.00  0.00           O
ATOM   4679  HW1 SOL  1596      99.051  70.700 123.109  1.00  0.00           H
ATOM   4680  HW2 SOL  1596      99.907  70.996 124.321  1.00  0.00           H
ATOM   4681  OW  SOL  1597      96.517  97.073  27.856  1.00  0.00           O
ATOM   4682  HW1 SOL  1597      96.803  96.188  28.079  1.00  0.00           H
ATOM   4683  HW2 SOL  1597      96.537  97.549  28.686  1.00  0.00           H
ATOM   4684  OW  SOL  1598      17.074 101.077  67.788  1.00  0.00           O
ATOM   4685  HW1 SOL  1598      17.777 101.646  68.101  1.00  0.00           H
ATOM   4686  HW2 SOL  1598      16.270 101.494  68.099  1.00  0.00           H
ATOM   4687  OW  SOL  1599      65.603 104.131 145.710  1.00  0.00           O
ATOM   4688  HW1 SOL  1599      66.560 104.110 145.685  1.00  0.00           H
ATOM   4689  HW2 SOL  1599      65.387 104.123 146.642  1.00  0.00           H
ATOM   4690  OW  SOL  1600      49.790  33.253  94.476  1.00  0.00           O
ATOM   4691  HW1 SOL  1600      49.007  32.999  94.963  1.00  0.00           H
ATOM   4692  HW2 SOL  1600      50.162  33.977  94.980  1.00  0.00           H
ATOM   4693  OW  SOL  1601       4.243  32.998 108.448  1.00  0.00           O
ATOM   4694  HW1 SOL  1601       3.799  32.625 107.687  1.00  0.00           H
ATOM   4695  HW2 SOL  1601       3.544  33.405 108.959  1.00  0.00           H
ATOM   4696  OW  SOL  1602      72.289  16.900 113.435  1.00  0.00           O
ATOM   4697  HW1 SOL  1602      71.671  17.549 113.771  1.00  0.00           H
ATOM   4698  HW2 SOL  1602      73.034  17.415 113.126  1.00  0.00           H
ATOM   4699  OW  SOL  1603      68.629  30.560  14.540  1.00  0.00           O
ATOM   4700  HW1 SOL  1603      67.789  30.752  14.125  1.00  0.00           H
ATOM   4701  HW2 SOL  1603      68.433  29.867  15.170  1.00  0.00           H
ATOM   4702  OW  SOL  1604      32.970 101.019 114.882  1.00  0.00           O
ATOM   4703  HW1 SOL  1604      33.457 101.629 114.328  1.00  0.00           H
ATOM   4704  HW2 SOL  1604      32.906 101.462 115.728  1.00  0.00           H
ATOM   4705  OW  SOL  1605       1.260 102.626 147.340  1.00  0.00           O
ATOM   4706  HW1 SOL  1605       1.301 103.307 148.011  1.00  0.00           H
ATOM   4707  HW2 SOL  1605       1.718 101.880 147.727  1.00  0.00           H
ATOM   4708  OW  SOL  1606     106.612  26.280   9.946  1.00  0.00           O
ATOM   4709  HW1 SOL  1606     107.500  26.047  10.219  1.00  0.00           H
ATOM   4710  HW2 SOL  1606     106.046  25.875  10.603  1.00  0.00           H
ATOM   4711  OW  SOL  1607      18.955  13.736 111.791  1.00  0.00           O
ATOM   4712  HW1 SOL  1607      18.887  14.112 112.669  1.00  0.00           H
ATOM   4713  HW2 SOL  1607      19.293  14.449 111.250  1.00  0.00           H
ATOM   4714  OW  SOL  1608      68.673  33.550   4.259  1.00  0.00           O
ATOM   4715  HW1 SOL  1608      68.074  34.295   4.215  1.00  0.00           H
ATOM   4716  HW2 SOL  1608      69.543  33.935   4.159  1.00  0.00           H
ATOM   4717  OW  SOL  1609       9.382  47.834  45.650  1.00  0.00           O
ATOM   4718  HW1 SOL  1609       9.871  48.535  45.220  1.00  0.00           H
ATOM   4719  HW2 SOL  1609       9.946  47.065  45.572  1.00  0.00           H
ATOM   4720  OW  SOL  1610      77.222  63.674 141.985  1.00  0.00           O
ATOM   4721  HW1 SOL  1610      78.046  63.188 141.982  1.00  0.00           H
ATOM   4722  HW2 SOL  1610      77.136  64.008 141.092  1.00  0.00           H
ATOM   4723  OW  SOL  1611      21.043 107.192 120.673  1.00  0.00           O
ATOM   4724  HW1 SOL  1611      21.988 107.142 120.529  1.00  0.00           H
ATOM   4725  HW2 SOL  1611      20.804 108.076 120.395  1.00  0.00           H
ATOM   4726  OW  SOL  1612      73.673  41.550 145.352  1.00  0.00           O
ATOM   4727  HW1 SOL  1612      73.315  40.700 145.609  1.00  0.00           H
ATOM   4728  HW2 SOL  1612      74.560  41.555 145.712  1.00  0.00           H
ATOM   4729  OW  SOL  1613       1.819  75.102  42.900  1.00  0.00           O
ATOM   4730  HW1 SOL  1613       1.995  75.788  43.544  1.00  0.00           H
ATOM   4731  HW2 SOL  1613       2.251  75.405  42.101  1.00  0.00           H
ATOM   4732  OW  SOL  1614     101.913   7.916 120.937  1.00  0.00           O
ATOM   4733  HW1 SOL  1614     101.463   7.110 120.686  1.00  0.00           H
ATOM   4734  HW2 SOL  1614     101.220   8.574 120.981  1.00  0.00           H
ATOM   4735  OW  SOL  1615      55.349  67.537 122.795  1.00  0.00           O
ATOM   4736  HW1 SOL  1615      55.719  68.396 122.595  1.00  0.00           H
ATOM   4737  HW2 SOL  1615      56.100  66.943 122.777  1.00  0.00           H
ATOM   4738  OW  SOL  1616      69.638  27.033  27.440  1.00  0.00           O
ATOM   4739  HW1 SOL  1616      69.095  27.403  28.136  1.00  0.00           H
ATOM   4740  HW2 SOL  1616      70.224  27.746  27.187  1.00  0.00           H
ATOM   4741  OW  SOL  1617      84.884  45.233  30.571  1.00  0.00           O
ATOM   4742  HW1 SOL  1617      84.743  45.169  29.627  1.00  0.00           H
ATOM   4743  HW2 SOL  1617      85.750  44.851  30.711  1.00  0.00           H
ATOM   4744  OW  SOL  1618     102.713  40.475   3.107  1.00  0.00           O
ATOM   4745  HW1 SOL  1618     102.189  40.284   3.885  1.00  0.00           H
ATOM   4746  HW2 SOL  1618     102.401  41.331   2.812  1.00  0.00           H
ATOM   4747  OW  SOL  1619      91.856  63.089  19.890  1.00  0.00           O
ATOM   4748  HW1 SOL  1619      91.887  63.824  20.503  1.00  0.00           H
ATOM   4749  HW2 SOL  1619      91.382  63.429  19.131  1.00  0.00           H
ATOM   4750  OW  SOL  1620      22.946  41.294  48.697  1.00  0.00           O
ATOM   4751  HW1 SOL  1620      23.805  40.873  48.661  1.00  0.00           H
ATOM   4752  HW2 SOL  1620      23.013  41.915  49.421  1.00  0.00           H
ATOM   4753  OW  SOL  1621      21.226  33.260 140.409  1.00  0.00           O
ATOM   4754  HW1 SOL  1621      20.431  33.789 140.344  1.00  0.00           H
ATOM   4755  HW2 SOL  1621      21.308  32.842 139.552  1.00  0.00           H
ATOM   4756  OW  SOL  1622      36.646  45.636 142.277  1.00  0.00           O
ATOM   4757  HW1 SOL  1622      37.136  45.729 143.094  1.00  0.00           H
ATOM   4758  HW2 SOL  1622      37.105  46.203 141.656  1.00  0.00           H
ATOM   4759  OW  SOL  1623      58.339   1.132 132.617  1.00  0.00           O
ATOM   4760  HW1 SOL  1623      58.522   1.148 131.678  1.00  0.00           H
ATOM   4761  HW2 SOL  1623      57.480   0.714 132.687  1.00  0.00           H
ATOM   4762  OW  SOL  1624      63.885 102.878  27.490  1.00  0.00           O
ATOM   4763  HW1 SOL  1624      64.109 102.255  26.798  1.00  0.00           H
ATOM   4764  HW2 SOL  1624      63.700 103.695  27.027  1.00  0.00           H
ATOM   4765  OW  SOL  1625      53.587  48.765 113.547  1.00  0.00           O
ATOM   4766  HW1 SOL  1625      54.231  48.636 114.243  1.00  0.00           H
ATOM   4767  HW2 SOL  1625      53.959  48.314 112.789  1.00  0.00           H
ATOM   4768  OW  SOL  1626      78.487  68.937   6.109  1.00  0.00           O
ATOM   4769  HW1 SOL  1626      78.926  69.627   5.612  1.00  0.00           H
ATOM   4770  HW2 SOL  1626      79.001  68.856   6.913  1.00  0.00           H
ATOM   4771  OW  SOL  1627      74.068  87.962  94.857  1.00  0.00           O
ATOM   4772  HW1 SOL  1627      73.127  88.137  94.886  1.00  0.00           H
ATOM   4773  HW2 SOL  1627      74.432  88.490  95.567  1.00  0.00           H
ATOM   4774  OW  SOL  1628       9.965 106.255  57.431  1.00  0.00           O
ATOM   4775  HW1 SOL  1628      10.165 107.024  57.964  1.00  0.00           H
ATOM   4776  HW2 SOL  1628       9.447 105.693  58.006  1.00  0.00           H
ATOM   4777  OW  SOL  1629      23.685  33.622 102.242  1.00  0.00           O
ATOM   4778  HW1 SOL  1629      23.644  33.938 101.339  1.00  0.00           H
ATOM   4779  HW2 SOL  1629      24.607  33.711 102.485  1.00  0.00           H
ATOM   4780  OW  SOL  1630     100.615  34.465 115.733  1.00  0.00           O
ATOM   4781  HW1 SOL  1630     101.470  34.685 116.103  1.00  0.00           H
ATOM   4782  HW2 SOL  1630     100.057  35.208 115.960  1.00  0.00           H
ATOM   4783  OW  SOL  1631      17.567  63.543 137.703  1.00  0.00           O
ATOM   4784  HW1 SOL  1631      18.486  63.276 137.690  1.00  0.00           H
ATOM   4785  HW2 SOL  1631      17.279  63.366 138.599  1.00  0.00           H
ATOM   4786  OW  SOL  1632     103.287  17.801  25.720  1.00  0.00           O
ATOM   4787  HW1 SOL  1632     103.784  17.252  25.113  1.00  0.00           H
ATOM   4788  HW2 SOL  1632     103.920  18.046  26.395  1.00  0.00           H
ATOM   4789  OW  SOL  1633      77.990   9.358 149.524  1.00  0.00           O
ATOM   4790  HW1 SOL  1633      77.497  10.123 149.226  1.00  0.00           H
ATOM   4791  HW2 SOL  1633      78.636   9.206 148.834  1.00  0.00           H
ATOM   4792  OW  SOL  1634       1.408  66.545   1.786  1.00  0.00           O
ATOM   4793  HW1 SOL  1634       2.351  66.703   1.838  1.00  0.00           H
ATOM   4794  HW2 SOL  1634       1.226  65.938   2.503  1.00  0.00           H
ATOM   4795  OW  SOL  1635      43.974  61.864  15.507  1.00  0.00           O
ATOM   4796  HW1 SOL  1635      43.681  62.653  15.964  1.00  0.00           H
ATOM   4797  HW2 SOL  1635      44.925  61.860  15.622  1.00  0.00           H
ATOM   4798  OW  SOL  1636      44.772  45.411  37.886  1.00  0.00           O
ATOM   4799  HW1 SOL  1636      44.255  46.020  38.413  1.00  0.00           H
ATOM   4800  HW2 SOL  1636      45.466  45.951  37.507  1.00  0.00           H
ATOM   4801  OW  SOL  1637      56.375  75.381 144.926  1.00  0.00           O
ATOM   4802  HW1 SOL  1637      57.143  75.936 144.789  1.00  0.00           H
ATOM   4803  HW2 SOL  1637      56.492  74.654 144.315  1.00  0.00           H
ATOM   4804  OW  SOL  1638      55.507  94.709 130.965  1.00  0.00           O
ATOM   4805  HW1 SOL  1638      56.462  94.750 131.016  1.00  0.00           H
ATOM   4806  HW2 SOL  1638      55.251  95.541 130.568  1.00  0.00           H
ATOM   4807  OW  SOL  1639      58.881  77.673 125.530  1.00  0.00           O
ATOM   4808  HW1 SOL  1639      58.751  78.451 126.071  1.00  0.00           H
ATOM   4809  HW2 SOL  1639      58.987  78.013 124.641  1.00  0.00           H
ATOM   4810  OW  SOL  1640      78.367  24.326  47.671  1.00  0.00           O
ATOM   4811  HW1 SOL  1640      77.780  24.269  46.917  1.00  0.00           H
ATOM   4812  HW2 SOL  1640      79.142  24.778  47.338  1.00  0.00           H
ATOM   4813  OW  SOL  1641      14.631  18.191 123.747  1.00  0.00           O
ATOM   4814  HW1 SOL  1641      14.983  18.635 122.976  1.00  0.00           H
ATOM   4815  HW2 SOL  1641      13.744  18.539 123.840  1.00  0.00           H
ATOM   4816  OW  SOL  1642      43.108  14.736 151.433  1.00  0.00           O
ATOM   4817  HW1 SOL  1642      43.062  15.340 150.692  1.00  0.00           H
ATOM   4818  HW2 SOL  1642      43.754  14.081 151.169  1.00  0.00           H
ATOM   4819  OW  SOL  1643      30.540  33.978 137.415  1.00  0.00           O
ATOM   4820  HW1 SOL  1643      30.138  34.803 137.684  1.00  0.00           H
ATOM   4821  HW2 SOL  1643      30.037  33.305 137.873  1.00  0.00           H
ATOM   4822  OW  SOL  1644      94.214  32.407  13.322  1.00  0.00           O
ATOM   4823  HW1 SOL  1644      93.959  32.781  14.165  1.00  0.00           H
ATOM   4824  HW2 SOL  1644      94.760  31.654  13.548  1.00  0.00           H
ATOM   4825  OW  SOL  1645      46.506  61.957  17.283  1.00  0.00           O
ATOM   4826  HW1 SOL  1645      46.522  61.044  17.569  1.00  0.00           H
ATOM   4827  HW2 SOL  1645      47.205  62.016  16.631  1.00  0.00           H
ATOM   4828  OW  SOL  1646      63.440  27.477 152.821  1.00  0.00           O
ATOM   4829  HW1 SOL  1646      62.977  27.086 153.562  1.00  0.00           H
ATOM   4830  HW2 SOL  1646      63.722  26.730 152.293  1.00  0.00           H
ATOM   4831  OW  SOL  1647       1.371  22.286 106.053  1.00  0.00           O
ATOM   4832  HW1 SOL  1647       0.466  22.512 105.838  1.00  0.00           H
ATOM   4833  HW2 SOL  1647       1.789  22.135 105.205  1.00  0.00           H
ATOM   4834  OW  SOL  1648      40.075  62.578 152.696  1.00  0.00           O
ATOM   4835  HW1 SOL  1648      40.542  62.851 151.906  1.00  0.00           H
ATOM   4836  HW2 SOL  1648      40.185  63.308 153.305  1.00  0.00           H
ATOM   4837  OW  SOL  1649      88.987  75.545  20.048  1.00  0.00           O
ATOM   4838  HW1 SOL  1649      88.494  75.785  20.832  1.00  0.00           H
ATOM   4839  HW2 SOL  1649      89.336  76.375  19.721  1.00  0.00           H
ATOM   4840  OW  SOL  1650      20.978  72.421 137.605  1.00  0.00           O
ATOM   4841  HW1 SOL  1650      21.928  72.537 137.592  1.00  0.00           H
ATOM   4842  HW2 SOL  1650      20.726  72.393 136.682  1.00  0.00           H
ATOM   4843  OW  SOL  1651      99.348  18.893 114.047  1.00  0.00           O
ATOM   4844  HW1 SOL  1651      99.634  18.648 114.927  1.00  0.00           H
ATOM   4845  HW2 SOL  1651     100.117  18.746 113.496  1.00  0.00           H
ATOM   4846  OW  SOL  1652      88.729  24.449   4.028  1.00  0.00           O
ATOM   4847  HW1 SOL  1652      89.024  25.337   4.230  1.00  0.00           H
ATOM   4848  HW2 SOL  1652      88.959  24.323   3.108  1.00  0.00           H
ATOM   4849  OW  SOL  1653      88.763  62.643  25.584  1.00  0.00           O
ATOM   4850  HW1 SOL  1653      88.705  63.093  24.741  1.00  0.00           H
ATOM   4851  HW2 SOL  1653      88.432  63.278  26.219  1.00  0.00           H
ATOM   4852  OW  SOL  1654       9.884  96.827  25.259  1.00  0.00           O
ATOM   4853  HW1 SOL  1654       9.649  96.198  24.577  1.00  0.00           H
ATOM   4854  HW2 SOL  1654      10.751  97.144  25.005  1.00  0.00           H
ATOM   4855  OW  SOL  1655      62.824  42.836  28.079  1.00  0.00           O
ATOM   4856  HW1 SOL  1655      62.584  43.612  28.586  1.00  0.00           H
ATOM   4857  HW2 SOL  1655      63.182  42.228  28.725  1.00  0.00           H
ATOM   4858  OW  SOL  1656      47.123  70.384  28.144  1.00  0.00           O
ATOM   4859  HW1 SOL  1656      47.778  70.039  27.538  1.00  0.00           H
ATOM   4860  HW2 SOL  1656      46.607  69.619  28.399  1.00  0.00           H
ATOM   4861  OW  SOL  1657      84.516   8.640 141.604  1.00  0.00           O
ATOM   4862  HW1 SOL  1657      84.397   9.558 141.362  1.00  0.00           H
ATOM   4863  HW2 SOL  1657      84.523   8.643 142.561  1.00  0.00           H
ATOM   4864  OW  SOL  1658      93.913  61.063  19.298  1.00  0.00           O
ATOM   4865  HW1 SOL  1658      94.605  61.538  18.840  1.00  0.00           H
ATOM   4866  HW2 SOL  1658      93.365  61.747  19.683  1.00  0.00           H
ATOM   4867  OW  SOL  1659      86.158   4.266 149.505  1.00  0.00           O
ATOM   4868  HW1 SOL  1659      86.920   4.620 149.046  1.00  0.00           H
ATOM   4869  HW2 SOL  1659      86.387   3.354 149.682  1.00  0.00           H
ATOM   4870  OW  SOL  1660      77.929   9.087  19.207  1.00  0.00           O
ATOM   4871  HW1 SOL  1660      78.645   8.579  18.825  1.00  0.00           H
ATOM   4872  HW2 SOL  1660      77.999   8.931  20.149  1.00  0.00           H
ATOM   4873  OW  SOL  1661      44.122  77.749  44.191  1.00  0.00           O
ATOM   4874  HW1 SOL  1661      44.612  77.041  44.611  1.00  0.00           H
ATOM   4875  HW2 SOL  1661      44.066  78.431  44.860  1.00  0.00           H
ATOM   4876  OW  SOL  1662      34.190  17.702   0.712  1.00  0.00           O
ATOM   4877  HW1 SOL  1662      33.289  17.378   0.691  1.00  0.00           H
ATOM   4878  HW2 SOL  1662      34.621  17.170   1.381  1.00  0.00           H
ATOM   4879  OW  SOL  1663      62.517   4.776  27.854  1.00  0.00           O
ATOM   4880  HW1 SOL  1663      63.292   5.319  28.000  1.00  0.00           H
ATOM   4881  HW2 SOL  1663      62.584   4.081  28.509  1.00  0.00           H
ATOM   4882  OW  SOL  1664      84.018  79.655 107.878  1.00  0.00           O
ATOM   4883  HW1 SOL  1664      83.246  79.112 107.716  1.00  0.00           H
ATOM   4884  HW2 SOL  1664      84.621  79.433 107.169  1.00  0.00           H
ATOM   4885  OW  SOL  1665      77.763  57.766 144.834  1.00  0.00           O
ATOM   4886  HW1 SOL  1665      77.706  58.718 144.756  1.00  0.00           H
ATOM   4887  HW2 SOL  1665      77.017  57.439 144.332  1.00  0.00           H
ATOM   4888  OW  SOL  1666      93.684  53.298 105.512  1.00  0.00           O
ATOM   4889  HW1 SOL  1666      93.294  52.662 104.913  1.00  0.00           H
ATOM   4890  HW2 SOL  1666      94.626  53.132 105.459  1.00  0.00           H
ATOM   4891  OW  SOL  1667      19.555  51.404 135.927  1.00  0.00           O
ATOM   4892  HW1 SOL  1667      20.386  51.312 136.393  1.00  0.00           H
ATOM   4893  HW2 SOL  1667      18.890  51.386 136.615  1.00  0.00           H
ATOM   4894  OW  SOL  1668      97.070  77.230 132.454  1.00  0.00           O
ATOM   4895  HW1 SOL  1668      97.545  76.703 131.812  1.00  0.00           H
ATOM   4896  HW2 SOL  1668      96.409  76.637 132.810  1.00  0.00           H
ATOM   4897  OW  SOL  1669      25.563  79.260 116.874  1.00  0.00           O
ATOM   4898  HW1 SOL  1669      25.479  78.695 116.106  1.00  0.00           H
ATOM   4899  HW2 SOL  1669      25.525  78.659 117.618  1.00  0.00           H
ATOM   4900  OW  SOL  1670      16.245   0.562  21.919  1.00  0.00           O
ATOM   4901  HW1 SOL  1670      16.218  -0.166  22.540  1.00  0.00           H
ATOM   4902  HW2 SOL  1670      17.156   0.595  21.628  1.00  0.00           H
ATOM   4903  OW  SOL  1671      99.998  62.126  35.491  1.00  0.00           O
ATOM   4904  HW1 SOL  1671     100.281  61.295  35.108  1.00  0.00           H
ATOM   4905  HW2 SOL  1671     100.790  62.489  35.888  1.00  0.00           H
ATOM   4906  OW  SOL  1672     101.689  86.338 120.618  1.00  0.00           O
ATOM   4907  HW1 SOL  1672     101.100  86.665 119.939  1.00  0.00           H
ATOM   4908  HW2 SOL  1672     101.242  85.570 120.974  1.00  0.00           H
ATOM   4909  OW  SOL  1673       8.962   1.971 148.158  1.00  0.00           O
ATOM   4910  HW1 SOL  1673       9.136   1.114 148.547  1.00  0.00           H
ATOM   4911  HW2 SOL  1673       8.995   1.818 147.214  1.00  0.00           H
ATOM   4912  OW  SOL  1674       4.798  47.475  19.560  1.00  0.00           O
ATOM   4913  HW1 SOL  1674       5.148  46.859  20.203  1.00  0.00           H
ATOM   4914  HW2 SOL  1674       3.984  47.792  19.949  1.00  0.00           H
ATOM   4915  OW  SOL  1675      91.031  94.043 109.446  1.00  0.00           O
ATOM   4916  HW1 SOL  1675      91.663  94.454 110.037  1.00  0.00           H
ATOM   4917  HW2 SOL  1675      91.569  93.568 108.813  1.00  0.00           H
ATOM   4918  OW  SOL  1676      46.691 102.370  17.396  1.00  0.00           O
ATOM   4919  HW1 SOL  1676      47.410 102.116  17.974  1.00  0.00           H
ATOM   4920  HW2 SOL  1676      46.149 102.953  17.928  1.00  0.00           H
ATOM   4921  OW  SOL  1677      95.765  49.500  97.855  1.00  0.00           O
ATOM   4922  HW1 SOL  1677      95.582  49.709  96.939  1.00  0.00           H
ATOM   4923  HW2 SOL  1677      94.925  49.609  98.299  1.00  0.00           H
ATOM   4924  OW  SOL  1678      28.186  68.141 126.204  1.00  0.00           O
ATOM   4925  HW1 SOL  1678      27.636  67.953 126.964  1.00  0.00           H
ATOM   4926  HW2 SOL  1678      28.684  68.919 126.454  1.00  0.00           H
ATOM   4927  OW  SOL  1679      33.528  20.034 132.332  1.00  0.00           O
ATOM   4928  HW1 SOL  1679      34.365  19.580 132.430  1.00  0.00           H
ATOM   4929  HW2 SOL  1679      33.254  19.844 131.435  1.00  0.00           H
ATOM   4930  OW  SOL  1680      73.757  52.790 139.188  1.00  0.00           O
ATOM   4931  HW1 SOL  1680      73.472  51.893 139.015  1.00  0.00           H
ATOM   4932  HW2 SOL  1680      74.192  52.743 140.040  1.00  0.00           H
ATOM   4933  OW  SOL  1681      83.430  48.194   4.440  1.00  0.00           O
ATOM   4934  HW1 SOL  1681      82.875  48.974   4.449  1.00  0.00           H
ATOM   4935  HW2 SOL  1681      84.283  48.502   4.745  1.00  0.00           H
ATOM   4936  OW  SOL  1682      50.642  64.523  19.059  1.00  0.00           O
ATOM   4937  HW1 SOL  1682      51.452  64.996  18.869  1.00  0.00           H
ATOM   4938  HW2 SOL  1682      50.038  64.794  18.368  1.00  0.00           H
ATOM   4939  OW  SOL  1683      76.537  19.339  24.360  1.00  0.00           O
ATOM   4940  HW1 SOL  1683      77.157  19.141  25.062  1.00  0.00           H
ATOM   4941  HW2 SOL  1683      75.676  19.255  24.771  1.00  0.00           H
ATOM   4942  OW  SOL  1684      71.920  59.594  34.092  1.00  0.00           O
ATOM   4943  HW1 SOL  1684      71.336  59.208  34.745  1.00  0.00           H
ATOM   4944  HW2 SOL  1684      71.570  60.473  33.946  1.00  0.00           H
ATOM   4945  OW  SOL  1685      43.362  47.310 117.624  1.00  0.00           O
ATOM   4946  HW1 SOL  1685      43.456  46.906 118.486  1.00  0.00           H
ATOM   4947  HW2 SOL  1685      43.718  46.663 117.015  1.00  0.00           H
ATOM   4948  OW  SOL  1686      94.141 105.157  43.890  1.00  0.00           O
ATOM   4949  HW1 SOL  1686      94.794 104.776  44.477  1.00  0.00           H
ATOM   4950  HW2 SOL  1686      94.077 106.072  44.164  1.00  0.00           H
ATOM   4951  OW  SOL  1687      54.067  70.280 135.083  1.00  0.00           O
ATOM   4952  HW1 SOL  1687      54.936  69.886 135.017  1.00  0.00           H
ATOM   4953  HW2 SOL  1687      54.182  71.017 135.683  1.00  0.00           H
ATOM   4954  OW  SOL  1688       8.702   7.859   9.509  1.00  0.00           O
ATOM   4955  HW1 SOL  1688       8.440   8.242  10.346  1.00  0.00           H
ATOM   4956  HW2 SOL  1688       9.646   7.729   9.589  1.00  0.00           H
ATOM   4957  OW  SOL  1689      38.571  83.015  51.851  1.00  0.00           O
ATOM   4958  HW1 SOL  1689      38.579  83.935  52.115  1.00  0.00           H
ATOM   4959  HW2 SOL  1689      38.665  83.037  50.899  1.00  0.00           H
ATOM   4960  OW  SOL  1690      20.601   2.000  65.393  1.00  0.00           O
ATOM   4961  HW1 SOL  1690      21.307   2.647  65.407  1.00  0.00           H
ATOM   4962  HW2 SOL  1690      21.028   1.186  65.127  1.00  0.00           H
ATOM   4963  OW  SOL  1691      75.010   5.874 116.509  1.00  0.00           O
ATOM   4964  HW1 SOL  1691      75.699   5.879 115.845  1.00  0.00           H
ATOM   4965  HW2 SOL  1691      74.637   6.754 116.475  1.00  0.00           H
ATOM   4966  OW  SOL  1692      93.692  11.574 118.084  1.00  0.00           O
ATOM   4967  HW1 SOL  1692      94.391  11.030 118.447  1.00  0.00           H
ATOM   4968  HW2 SOL  1692      94.103  12.425 117.934  1.00  0.00           H
ATOM   4969  OW  SOL  1693      36.845  60.833  15.086  1.00  0.00           O
ATOM   4970  HW1 SOL  1693      37.593  61.066  15.636  1.00  0.00           H
ATOM   4971  HW2 SOL  1693      37.088  61.132  14.210  1.00  0.00           H
ATOM   4972  OW  SOL  1694      10.587   6.184 147.443  1.00  0.00           O
ATOM   4973  HW1 SOL  1694      11.424   6.448 147.826  1.00  0.00           H
ATOM   4974  HW2 SOL  1694      10.314   5.428 147.962  1.00  0.00           H
ATOM   4975  OW  SOL  1695      41.615  33.141 150.326  1.00  0.00           O
ATOM   4976  HW1 SOL  1695      42.189  33.871 150.559  1.00  0.00           H
ATOM   4977  HW2 SOL  1695      42.193  32.377 150.315  1.00  0.00           H
ATOM   4978  OW  SOL  1696      40.607  74.605  23.884  1.00  0.00           O
ATOM   4979  HW1 SOL  1696      40.598  73.656  23.760  1.00  0.00           H
ATOM   4980  HW2 SOL  1696      40.875  74.725  24.795  1.00  0.00           H
ATOM   4981  OW  SOL  1697      89.595  66.139  49.320  1.00  0.00           O
ATOM   4982  HW1 SOL  1697      88.959  65.461  49.551  1.00  0.00           H
ATOM   4983  HW2 SOL  1697      90.395  65.884  49.779  1.00  0.00           H
ATOM   4984  OW  SOL  1698      37.832  23.364 124.554  1.00  0.00           O
ATOM   4985  HW1 SOL  1698      36.971  23.624 124.227  1.00  0.00           H
ATOM   4986  HW2 SOL  1698      38.452  23.858 124.017  1.00  0.00           H
ATOM   4987  OW  SOL  1699      51.587  60.344   7.100  1.00  0.00           O
ATOM   4988  HW1 SOL  1699      52.234  60.264   7.800  1.00  0.00           H
ATOM   4989  HW2 SOL  1699      50.742  60.281   7.546  1.00  0.00           H
ATOM   4990  OW  SOL  1700      54.717  46.288 105.138  1.00  0.00           O
ATOM   4991  HW1 SOL  1700      54.993  45.407 104.885  1.00  0.00           H
ATOM   4992  HW2 SOL  1700      54.337  46.658 104.341  1.00  0.00           H
ATOM   4993  OW  SOL  1701      11.224  52.196  28.033  1.00  0.00           O
ATOM   4994  HW1 SOL  1701      11.507  53.089  28.227  1.00  0.00           H
ATOM   4995  HW2 SOL  1701      10.483  52.046  28.621  1.00  0.00           H
ATOM   4996  OW  SOL  1702      50.922  26.577 116.264  1.00  0.00           O
ATOM   4997  HW1 SOL  1702      51.161  26.580 117.191  1.00  0.00           H
ATOM   4998  HW2 SOL  1702      51.578  27.134 115.845  1.00  0.00           H
ATOM   4999  OW  SOL  1703      16.430  28.341 101.917  1.00  0.00           O
ATOM   5000  HW1 SOL  1703      16.085  29.071 101.403  1.00  0.00           H
ATOM   5001  HW2 SOL  1703      16.370  28.637 102.825  1.00  0.00           H
ATOM   5002  OW  SOL  1704      95.044  14.096 119.695  1.00  0.00           O
ATOM   5003  HW1 SOL  1704      94.949  14.604 120.501  1.00  0.00           H
ATOM   5004  HW2 SOL  1704      95.511  14.680 119.098  1.00  0.00           H
ATOM   5005  OW  SOL  1705      65.998  52.695  49.537  1.00  0.00           O
ATOM   5006  HW1 SOL  1705      65.458  51.907  49.480  1.00  0.00           H
ATOM   5007  HW2 SOL  1705      66.674  52.476  50.177  1.00  0.00           H
ATOM   5008  OW  SOL  1706      87.296  76.149  22.016  1.00  0.00           O
ATOM   5009  HW1 SOL  1706      87.527  75.505  22.686  1.00  0.00           H
ATOM   5010  HW2 SOL  1706      86.376  76.351  22.185  1.00  0.00           H
ATOM   5011  OW  SOL  1707      71.620  53.048  27.495  1.00  0.00           O
ATOM   5012  HW1 SOL  1707      72.134  52.675  28.210  1.00  0.00           H
ATOM   5013  HW2 SOL  1707      72.265  53.262  26.821  1.00  0.00           H
ATOM   5014  OW  SOL  1708      38.165   9.029 153.379  1.00  0.00           O
ATOM   5015  HW1 SOL  1708      37.986   9.911 153.705  1.00  0.00           H
ATOM   5016  HW2 SOL  1708      38.522   8.562 154.134  1.00  0.00           H
ATOM   5017  OW  SOL  1709      34.602  19.422 106.482  1.00  0.00           O
ATOM   5018  HW1 SOL  1709      34.443  18.766 107.160  1.00  0.00           H
ATOM   5019  HW2 SOL  1709      34.087  20.181 106.756  1.00  0.00           H
ATOM   5020  OW  SOL  1710       6.421  43.217 151.514  1.00  0.00           O
ATOM   5021  HW1 SOL  1710       6.070  43.221 150.624  1.00  0.00           H
ATOM   5022  HW2 SOL  1710       6.125  44.045 151.893  1.00  0.00           H
ATOM   5023  OW  SOL  1711      29.058  72.411   3.331  1.00  0.00           O
ATOM   5024  HW1 SOL  1711      29.138  73.264   2.904  1.00  0.00           H
ATOM   5025  HW2 SOL  1711      29.949  72.197   3.609  1.00  0.00           H
ATOM   5026  OW  SOL  1712      72.924   4.017 129.956  1.00  0.00           O
ATOM   5027  HW1 SOL  1712      72.837   3.759 129.039  1.00  0.00           H
ATOM   5028  HW2 SOL  1712      72.318   4.752 130.057  1.00  0.00           H
ATOM   5029  OW  SOL  1713      10.618 106.943  66.281  1.00  0.00           O
ATOM   5030  HW1 SOL  1713       9.878 107.285  65.779  1.00  0.00           H
ATOM   5031  HW2 SOL  1713      11.029 107.719  66.661  1.00  0.00           H
ATOM   5032  OW  SOL  1714      11.928 106.105 145.194  1.00  0.00           O
ATOM   5033  HW1 SOL  1714      12.440 106.897 145.035  1.00  0.00           H
ATOM   5034  HW2 SOL  1714      12.476 105.394 144.862  1.00  0.00           H
ATOM   5035  OW  SOL  1715      32.320  81.318 101.205  1.00  0.00           O
ATOM   5036  HW1 SOL  1715      33.273  81.235 101.201  1.00  0.00           H
ATOM   5037  HW2 SOL  1715      32.018  80.600 101.762  1.00  0.00           H
ATOM   5038  OW  SOL  1716      93.421  96.209  49.490  1.00  0.00           O
ATOM   5039  HW1 SOL  1716      93.538  96.970  48.921  1.00  0.00           H
ATOM   5040  HW2 SOL  1716      94.201  96.201  50.045  1.00  0.00           H
ATOM   5041  OW  SOL  1717      62.031   6.583 126.568  1.00  0.00           O
ATOM   5042  HW1 SOL  1717      61.340   7.232 126.438  1.00  0.00           H
ATOM   5043  HW2 SOL  1717      61.882   6.247 127.453  1.00  0.00           H
ATOM   5044  OW  SOL  1718      37.733  65.564  37.861  1.00  0.00           O
ATOM   5045  HW1 SOL  1718      37.910  65.726  38.788  1.00  0.00           H
ATOM   5046  HW2 SOL  1718      36.842  65.216  37.844  1.00  0.00           H
ATOM   5047  OW  SOL  1719     102.681  36.092  30.773  1.00  0.00           O
ATOM   5048  HW1 SOL  1719     103.171  35.370  30.380  1.00  0.00           H
ATOM   5049  HW2 SOL  1719     103.337  36.772  30.928  1.00  0.00           H
ATOM   5050  OW  SOL  1720      55.145  14.905  48.915  1.00  0.00           O
ATOM   5051  HW1 SOL  1720      54.397  14.350  49.137  1.00  0.00           H
ATOM   5052  HW2 SOL  1720      55.656  14.382  48.298  1.00  0.00           H
ATOM   5053  OW  SOL  1721      91.714  21.794  98.444  1.00  0.00           O
ATOM   5054  HW1 SOL  1721      91.165  21.509  99.175  1.00  0.00           H
ATOM   5055  HW2 SOL  1721      91.867  20.998  97.935  1.00  0.00           H
ATOM   5056  OW  SOL  1722      14.852   2.225  42.131  1.00  0.00           O
ATOM   5057  HW1 SOL  1722      15.473   1.657  42.588  1.00  0.00           H
ATOM   5058  HW2 SOL  1722      15.026   3.100  42.479  1.00  0.00           H
ATOM   5059  OW  SOL  1723      45.599  41.015 133.744  1.00  0.00           O
ATOM   5060  HW1 SOL  1723      46.184  40.273 133.591  1.00  0.00           H
ATOM   5061  HW2 SOL  1723      44.720  40.635 133.729  1.00  0.00           H
[truncated: 14,218,748 more chars]
