# Supplementary material for: Permeation enhancer-induced membrane defects assist the oral absorption of peptide drugs
Source: Nat Commun. 2025 Oct 28;16:9512. doi: 10.1038/s41467-025-64891-0 (PMC12568990; doi:10.1038/s41467-025-64891-0)
Supplement: Supplementary file 20 — Supplementary Data 1 [file 41467_2025_64891_MOESM20_ESM.zip › Supplementary_Data_1/Trajectory_shown_in_Supplementary_Video_12_Last_Frame.pdb]

CRYST1  108.910  108.910  153.221  90.00  90.00  90.00 P 1           1
ATOM      1  OW  SOL X  37      66.830  23.620  24.940  1.00  0.00           O
ATOM      2  HW1 SOL X  37      66.600  24.030  24.100  1.00  0.00           H
ATOM      3  HW2 SOL X  37      66.010  23.250  25.260  1.00  0.00           H
ATOM      4  OW  SOL X  38      74.980   0.140  24.030  1.00  0.00           O
ATOM      5  HW1 SOL X  38      74.080 108.780  24.220  1.00  0.00           H
ATOM      6  HW2 SOL X  38      75.040   1.040  24.350  1.00  0.00           H
ATOM      7  OW  SOL X  39      79.510  51.510  18.650  1.00  0.00           O
ATOM      8  HW1 SOL X  39      78.760  51.560  18.060  1.00  0.00           H
ATOM      9  HW2 SOL X  39      79.690  50.570  18.740  1.00  0.00           H
ATOM     10  OW  SOL X  40      37.990  37.180 106.930  1.00  0.00           O
ATOM     11  HW1 SOL X  40      38.210  36.380 106.450  1.00  0.00           H
ATOM     12  HW2 SOL X  40      37.200  36.960 107.410  1.00  0.00           H
ATOM     13  OW  SOL X  41      57.890  79.630 146.810  1.00  0.00           O
ATOM     14  HW1 SOL X  41      57.990  78.690 146.660  1.00  0.00           H
ATOM     15  HW2 SOL X  41      58.720  79.900 147.200  1.00  0.00           H
ATOM     16  OW  SOL X  42      29.360  91.110 111.510  1.00  0.00           O
ATOM     17  HW1 SOL X  42      29.120  91.940 111.120  1.00  0.00           H
ATOM     18  HW2 SOL X  42      29.660  90.570 110.780  1.00  0.00           H
ATOM     19  OW  SOL X  43      29.030  76.580 128.830  1.00  0.00           O
ATOM     20  HW1 SOL X  43      28.610  77.210 128.240  1.00  0.00           H
ATOM     21  HW2 SOL X  43      29.900  76.450 128.460  1.00  0.00           H
ATOM     22  OW  SOL X  44      49.250  86.960  65.830  1.00  0.00           O
ATOM     23  HW1 SOL X  44      48.390  87.280  66.110  1.00  0.00           H
ATOM     24  HW2 SOL X  44      49.520  86.360  66.530  1.00  0.00           H
ATOM     25  OW  SOL X  45      64.430  28.700 137.180  1.00  0.00           O
ATOM     26  HW1 SOL X  45      64.660  29.630 137.250  1.00  0.00           H
ATOM     27  HW2 SOL X  45      64.170  28.450 138.060  1.00  0.00           H
ATOM     28  OW  SOL X  46      26.330  77.700  47.390  1.00  0.00           O
ATOM     29  HW1 SOL X  46      25.790  77.010  47.000  1.00  0.00           H
ATOM     30  HW2 SOL X  46      26.040  78.510  46.950  1.00  0.00           H
ATOM     31  OW  SOL X  47      78.600  69.170 134.590  1.00  0.00           O
ATOM     32  HW1 SOL X  47      77.710  69.110 134.250  1.00  0.00           H
ATOM     33  HW2 SOL X  47      78.500  69.510 135.480  1.00  0.00           H
ATOM     34  OW  SOL X  48      98.600  55.690 130.830  1.00  0.00           O
ATOM     35  HW1 SOL X  48      98.260  55.000 131.400  1.00  0.00           H
ATOM     36  HW2 SOL X  48      97.930  55.780 130.150  1.00  0.00           H
ATOM     37  OW  SOL X  49      54.820  91.710  16.570  1.00  0.00           O
ATOM     38  HW1 SOL X  49      53.990  91.770  16.100  1.00  0.00           H
ATOM     39  HW2 SOL X  49      55.270  90.960  16.170  1.00  0.00           H
ATOM     40  OW  SOL X  50      23.350  84.090 122.720  1.00  0.00           O
ATOM     41  HW1 SOL X  50      22.450  83.910 122.990  1.00  0.00           H
ATOM     42  HW2 SOL X  50      23.470  83.560 121.930  1.00  0.00           H
ATOM     43  OW  SOL X  51      26.920  99.880  22.180  1.00  0.00           O
ATOM     44  HW1 SOL X  51      26.830  99.440  21.340  1.00  0.00           H
ATOM     45  HW2 SOL X  51      26.340 100.640  22.120  1.00  0.00           H
ATOM     46  OW  SOL X  52      85.780  97.500 152.180  1.00  0.00           O
ATOM     47  HW1 SOL X  52      84.970  97.360 151.680  1.00  0.00           H
ATOM     48  HW2 SOL X  52      85.800  98.440 152.340  1.00  0.00           H
ATOM     49  OW  SOL X  53      77.450  20.750   3.370  1.00  0.00           O
ATOM     50  HW1 SOL X  53      76.770  21.420   3.240  1.00  0.00           H
ATOM     51  HW2 SOL X  53      77.000  20.040   3.830  1.00  0.00           H
ATOM     52  OW  SOL X  54      20.160  85.560 134.430  1.00  0.00           O
ATOM     53  HW1 SOL X  54      19.620  84.860 134.070  1.00  0.00           H
ATOM     54  HW2 SOL X  54      20.170  85.410 135.370  1.00  0.00           H
ATOM     55  OW  SOL X  55      43.760  32.200 145.690  1.00  0.00           O
ATOM     56  HW1 SOL X  55      43.640  31.440 146.260  1.00  0.00           H
ATOM     57  HW2 SOL X  55      43.400  31.920 144.850  1.00  0.00           H
ATOM     58  OW  SOL X  56      88.300  96.250  26.740  1.00  0.00           O
ATOM     59  HW1 SOL X  56      87.960  95.840  25.950  1.00  0.00           H
ATOM     60  HW2 SOL X  56      89.240  96.280  26.610  1.00  0.00           H
ATOM     61  OW  SOL X  57      85.910  56.240   8.910  1.00  0.00           O
ATOM     62  HW1 SOL X  57      86.860  56.380   8.900  1.00  0.00           H
ATOM     63  HW2 SOL X  57      85.580  56.870   9.550  1.00  0.00           H
ATOM     64  OW  SOL X  58      17.410  68.080   3.430  1.00  0.00           O
ATOM     65  HW1 SOL X  58      16.550  68.070   3.870  1.00  0.00           H
ATOM     66  HW2 SOL X  58      17.520  67.180   3.120  1.00  0.00           H
ATOM     67  OW  SOL X  59      47.260  95.410 147.710  1.00  0.00           O
ATOM     68  HW1 SOL X  59      47.030  96.240 147.300  1.00  0.00           H
ATOM     69  HW2 SOL X  59      47.620  95.660 148.570  1.00  0.00           H
ATOM     70  OW  SOL X  60      30.630  83.470 144.750  1.00  0.00           O
ATOM     71  HW1 SOL X  60      31.230  83.240 144.030  1.00  0.00           H
ATOM     72  HW2 SOL X  60      31.140  84.070 145.290  1.00  0.00           H
ATOM     73  OW  SOL X  61      41.610  61.360  22.100  1.00  0.00           O
ATOM     74  HW1 SOL X  61      41.750  60.660  21.460  1.00  0.00           H
ATOM     75  HW2 SOL X  61      41.760  62.160  21.610  1.00  0.00           H
ATOM     76  OW  SOL X  62      48.120 105.360  67.140  1.00  0.00           O
ATOM     77  HW1 SOL X  62      47.670 105.690  66.370  1.00  0.00           H
ATOM     78  HW2 SOL X  62      48.580 104.580  66.840  1.00  0.00           H
ATOM     79  OW  SOL X  63      31.860  80.180   1.730  1.00  0.00           O
ATOM     80  HW1 SOL X  63      31.340  80.780   1.200  1.00  0.00           H
ATOM     81  HW2 SOL X  63      31.900  79.370   1.220  1.00  0.00           H
ATOM     82  OW  SOL X  64      30.920  36.950 112.280  1.00  0.00           O
ATOM     83  HW1 SOL X  64      31.550  36.300 112.580  1.00  0.00           H
ATOM     84  HW2 SOL X  64      30.840  36.790 111.340  1.00  0.00           H
ATOM     85  OW  SOL X  65      81.310  77.030  96.760  1.00  0.00           O
ATOM     86  HW1 SOL X  65      80.690  76.790  97.440  1.00  0.00           H
ATOM     87  HW2 SOL X  65      80.880  76.760  95.940  1.00  0.00           H
ATOM     88  OW  SOL X  66      65.710  35.470 140.830  1.00  0.00           O
ATOM     89  HW1 SOL X  66      65.100  36.110 141.200  1.00  0.00           H
ATOM     90  HW2 SOL X  66      66.550  35.670 141.260  1.00  0.00           H
ATOM     91  OW  SOL X  67      34.750  36.150   9.170  1.00  0.00           O
ATOM     92  HW1 SOL X  67      34.370  35.350   9.530  1.00  0.00           H
ATOM     93  HW2 SOL X  67      35.450  36.370   9.780  1.00  0.00           H
ATOM     94  OW  SOL X  68       2.150  36.660 137.200  1.00  0.00           O
ATOM     95  HW1 SOL X  68       2.480  35.800 137.450  1.00  0.00           H
ATOM     96  HW2 SOL X  68       1.960  37.100 138.030  1.00  0.00           H
ATOM     97  OW  SOL X  69     105.550  36.220   0.020  1.00  0.00           O
ATOM     98  HW1 SOL X  69     105.230  37.090 153.010  1.00  0.00           H
ATOM     99  HW2 SOL X  69     105.120  35.630 152.620  1.00  0.00           H
ATOM    100  OW  SOL X  70      14.640  50.630   3.980  1.00  0.00           O
ATOM    101  HW1 SOL X  70      15.280  50.090   3.520  1.00  0.00           H
ATOM    102  HW2 SOL X  70      15.160  51.350   4.360  1.00  0.00           H
ATOM    103  OW  SOL X  71      57.760  65.250  24.330  1.00  0.00           O
ATOM    104  HW1 SOL X  71      58.190  64.400  24.300  1.00  0.00           H
ATOM    105  HW2 SOL X  71      56.860  65.080  24.040  1.00  0.00           H
ATOM    106  OW  SOL X  72       0.470  85.810  20.220  1.00  0.00           O
ATOM    107  HW1 SOL X  72       0.950  85.850  19.400  1.00  0.00           H
ATOM    108  HW2 SOL X  72       0.750  86.590  20.700  1.00  0.00           H
ATOM    109  OW  SOL X  73      35.780  68.370  20.310  1.00  0.00           O
ATOM    110  HW1 SOL X  73      35.940  69.160  19.800  1.00  0.00           H
ATOM    111  HW2 SOL X  73      34.870  68.140  20.110  1.00  0.00           H
ATOM    112  OW  SOL X  74      90.820  10.210  46.220  1.00  0.00           O
ATOM    113  HW1 SOL X  74      89.950   9.860  46.040  1.00  0.00           H
ATOM    114  HW2 SOL X  74      91.410   9.470  46.090  1.00  0.00           H
ATOM    115  OW  SOL X  75      32.060  24.040  38.330  1.00  0.00           O
ATOM    116  HW1 SOL X  75      32.320  23.360  37.700  1.00  0.00           H
ATOM    117  HW2 SOL X  75      31.200  23.770  38.640  1.00  0.00           H
ATOM    118  OW  SOL X  76      85.430  58.810 105.650  1.00  0.00           O
ATOM    119  HW1 SOL X  76      86.210  59.280 105.370  1.00  0.00           H
ATOM    120  HW2 SOL X  76      84.770  59.490 105.780  1.00  0.00           H
ATOM    121  OW  SOL X  77      81.880  30.530 140.100  1.00  0.00           O
ATOM    122  HW1 SOL X  77      82.030  30.060 139.270  1.00  0.00           H
ATOM    123  HW2 SOL X  77      81.220  31.180 139.890  1.00  0.00           H
ATOM    124  OW  SOL X  78     100.130  60.990 135.290  1.00  0.00           O
ATOM    125  HW1 SOL X  78     100.020  60.310 135.950  1.00  0.00           H
ATOM    126  HW2 SOL X  78     100.470  61.740 135.780  1.00  0.00           H
ATOM    127  OW  SOL X  79      98.320 103.030 104.050  1.00  0.00           O
ATOM    128  HW1 SOL X  79      99.200 102.720 103.840  1.00  0.00           H
ATOM    129  HW2 SOL X  79      98.000 103.420 103.240  1.00  0.00           H
ATOM    130  OW  SOL X  80      55.790  20.230 140.010  1.00  0.00           O
ATOM    131  HW1 SOL X  80      56.710  20.190 139.770  1.00  0.00           H
ATOM    132  HW2 SOL X  80      55.340  20.510 139.210  1.00  0.00           H
ATOM    133  OW  SOL X  81      81.510  23.640 149.210  1.00  0.00           O
ATOM    134  HW1 SOL X  81      81.720  22.860 148.700  1.00  0.00           H
ATOM    135  HW2 SOL X  81      81.070  24.220 148.600  1.00  0.00           H
ATOM    136  OW  SOL X  82      51.100  52.850  99.930  1.00  0.00           O
ATOM    137  HW1 SOL X  82      50.290  53.340  99.760  1.00  0.00           H
ATOM    138  HW2 SOL X  82      51.800  53.430  99.620  1.00  0.00           H
ATOM    139  OW  SOL X  83      16.430 106.670 139.610  1.00  0.00           O
ATOM    140  HW1 SOL X  83      17.010 106.040 140.030  1.00  0.00           H
ATOM    141  HW2 SOL X  83      15.560 106.280 139.690  1.00  0.00           H
ATOM    142  OW  SOL X  84      41.760  13.450  22.930  1.00  0.00           O
ATOM    143  HW1 SOL X  84      41.160  12.710  22.890  1.00  0.00           H
ATOM    144  HW2 SOL X  84      41.760  13.800  22.040  1.00  0.00           H
ATOM    145  OW  SOL X  85      12.810   7.920 117.970  1.00  0.00           O
ATOM    146  HW1 SOL X  85      12.620   7.480 118.800  1.00  0.00           H
ATOM    147  HW2 SOL X  85      13.370   8.660 118.210  1.00  0.00           H
ATOM    148  OW  SOL X  86      62.810  40.050  24.680  1.00  0.00           O
ATOM    149  HW1 SOL X  86      62.520  40.760  25.250  1.00  0.00           H
ATOM    150  HW2 SOL X  86      63.260  40.480  23.960  1.00  0.00           H
ATOM    151  OW  SOL X  87      57.100  62.030 119.190  1.00  0.00           O
ATOM    152  HW1 SOL X  87      57.960  61.880 119.600  1.00  0.00           H
ATOM    153  HW2 SOL X  87      57.070  62.980 119.060  1.00  0.00           H
ATOM    154  OW  SOL X  88       6.020  88.550  21.580  1.00  0.00           O
ATOM    155  HW1 SOL X  88       5.490  87.870  21.160  1.00  0.00           H
ATOM    156  HW2 SOL X  88       5.430  89.310  21.620  1.00  0.00           H
ATOM    157  OW  SOL X  89      33.650  24.820 117.460  1.00  0.00           O
ATOM    158  HW1 SOL X  89      33.810  25.710 117.140  1.00  0.00           H
ATOM    159  HW2 SOL X  89      32.750  24.850 117.790  1.00  0.00           H
ATOM    160  OW  SOL X  90      67.700  11.270 123.220  1.00  0.00           O
ATOM    161  HW1 SOL X  90      66.930  11.590 123.700  1.00  0.00           H
ATOM    162  HW2 SOL X  90      67.600  11.640 122.340  1.00  0.00           H
ATOM    163  OW  SOL X  91       3.620  35.680   3.040  1.00  0.00           O
ATOM    164  HW1 SOL X  91       4.370  35.230   3.430  1.00  0.00           H
ATOM    165  HW2 SOL X  91       3.520  35.270   2.170  1.00  0.00           H
ATOM    166  OW  SOL X  92      69.600  32.070 121.230  1.00  0.00           O
ATOM    167  HW1 SOL X  92      69.470  31.650 122.080  1.00  0.00           H
ATOM    168  HW2 SOL X  92      70.440  31.720 120.920  1.00  0.00           H
ATOM    169  OW  SOL X  93      29.360  11.870  46.680  1.00  0.00           O
ATOM    170  HW1 SOL X  93      30.010  11.530  46.070  1.00  0.00           H
ATOM    171  HW2 SOL X  93      28.570  11.380  46.480  1.00  0.00           H
ATOM    172  OW  SOL X  94      29.110   8.010  10.030  1.00  0.00           O
ATOM    173  HW1 SOL X  94      28.730   8.890   9.930  1.00  0.00           H
ATOM    174  HW2 SOL X  94      29.630   7.880   9.240  1.00  0.00           H
ATOM    175  OW  SOL X  95      63.480  64.910  30.650  1.00  0.00           O
ATOM    176  HW1 SOL X  95      62.630  65.340  30.540  1.00  0.00           H
ATOM    177  HW2 SOL X  95      63.280  63.980  30.530  1.00  0.00           H
ATOM    178  OW  SOL X  96      79.450  45.030  23.490  1.00  0.00           O
ATOM    179  HW1 SOL X  96      80.160  45.550  23.120  1.00  0.00           H
ATOM    180  HW2 SOL X  96      79.010  45.610  24.100  1.00  0.00           H
ATOM    181  OW  SOL X  97      68.040  65.640  98.260  1.00  0.00           O
ATOM    182  HW1 SOL X  97      67.860  66.560  98.060  1.00  0.00           H
ATOM    183  HW2 SOL X  97      68.870  65.660  98.750  1.00  0.00           H
ATOM    184  OW  SOL X  98       2.650  72.800 110.930  1.00  0.00           O
ATOM    185  HW1 SOL X  98       3.180  72.870 111.730  1.00  0.00           H
ATOM    186  HW2 SOL X  98       1.810  72.450 111.230  1.00  0.00           H
ATOM    187  OW  SOL X  99       9.070  53.690 136.210  1.00  0.00           O
ATOM    188  HW1 SOL X  99       8.490  54.320 135.780  1.00  0.00           H
ATOM    189  HW2 SOL X  99       8.500  53.210 136.810  1.00  0.00           H
ATOM    190  OW  SOL X 100      15.040   3.010  14.310  1.00  0.00           O
ATOM    191  HW1 SOL X 100      14.270   2.480  14.120  1.00  0.00           H
ATOM    192  HW2 SOL X 100      15.050   3.100  15.260  1.00  0.00           H
ATOM    193  OW  SOL X 101      28.580  91.860 144.280  1.00  0.00           O
ATOM    194  HW1 SOL X 101      28.020  91.090 144.200  1.00  0.00           H
ATOM    195  HW2 SOL X 101      27.990  92.600 144.170  1.00  0.00           H
ATOM    196  OW  SOL X 102      59.870  12.240  22.630  1.00  0.00           O
ATOM    197  HW1 SOL X 102      59.870  12.830  23.390  1.00  0.00           H
ATOM    198  HW2 SOL X 102      59.150  12.560  22.080  1.00  0.00           H
ATOM    199  OW  SOL X 103      64.260  49.740   6.670  1.00  0.00           O
ATOM    200  HW1 SOL X 103      64.470  50.630   6.960  1.00  0.00           H
ATOM    201  HW2 SOL X 103      64.510  49.720   5.750  1.00  0.00           H
ATOM    202  OW  SOL X 104      73.020   9.510  28.680  1.00  0.00           O
ATOM    203  HW1 SOL X 104      72.090   9.750  28.720  1.00  0.00           H
ATOM    204  HW2 SOL X 104      73.460  10.140  29.260  1.00  0.00           H
ATOM    205  OW  SOL X 105       0.080  78.410   8.560  1.00  0.00           O
ATOM    206  HW1 SOL X 105     108.560  78.010   9.310  1.00  0.00           H
ATOM    207  HW2 SOL X 105       0.170  77.700   7.930  1.00  0.00           H
ATOM    208  OW  SOL X 106      97.930  77.340   8.220  1.00  0.00           O
ATOM    209  HW1 SOL X 106      97.750  76.560   7.690  1.00  0.00           H
ATOM    210  HW2 SOL X 106      98.810  77.200   8.560  1.00  0.00           H
ATOM    211  OW  SOL X 107      83.280  83.050 119.680  1.00  0.00           O
ATOM    212  HW1 SOL X 107      83.690  83.740 119.170  1.00  0.00           H
ATOM    213  HW2 SOL X 107      83.160  83.430 120.550  1.00  0.00           H
ATOM    214  OW  SOL X 108      43.860  51.550 149.530  1.00  0.00           O
ATOM    215  HW1 SOL X 108      44.190  52.450 149.590  1.00  0.00           H
ATOM    216  HW2 SOL X 108      42.920  51.630 149.640  1.00  0.00           H
ATOM    217  OW  SOL X 109      81.120  62.600 136.450  1.00  0.00           O
ATOM    218  HW1 SOL X 109      81.800  63.260 136.570  1.00  0.00           H
ATOM    219  HW2 SOL X 109      80.300  63.100 136.440  1.00  0.00           H
ATOM    220  OW  SOL X 110      67.500  15.580 113.580  1.00  0.00           O
ATOM    221  HW1 SOL X 110      68.420  15.330 113.670  1.00  0.00           H
ATOM    222  HW2 SOL X 110      67.020  14.780 113.800  1.00  0.00           H
ATOM    223  OW  SOL X 111      89.440 106.610  29.210  1.00  0.00           O
ATOM    224  HW1 SOL X 111      89.300 107.430  28.730  1.00  0.00           H
ATOM    225  HW2 SOL X 111      90.200 106.210  28.790  1.00  0.00           H
ATOM    226  OW  SOL X 112      67.550  64.170 139.860  1.00  0.00           O
ATOM    227  HW1 SOL X 112      68.170  64.650 139.320  1.00  0.00           H
ATOM    228  HW2 SOL X 112      67.440  64.710 140.650  1.00  0.00           H
ATOM    229  OW  SOL X 113      70.460 100.460 109.590  1.00  0.00           O
ATOM    230  HW1 SOL X 113      70.780 100.820 110.410  1.00  0.00           H
ATOM    231  HW2 SOL X 113      70.840 101.010 108.910  1.00  0.00           H
ATOM    232  OW  SOL X 114      31.300  76.160 140.670  1.00  0.00           O
ATOM    233  HW1 SOL X 114      31.420  76.320 141.600  1.00  0.00           H
ATOM    234  HW2 SOL X 114      30.580  75.530 140.620  1.00  0.00           H
ATOM    235  OW  SOL X 115      75.930   0.220   4.400  1.00  0.00           O
ATOM    236  HW1 SOL X 115      75.400   0.780   4.970  1.00  0.00           H
ATOM    237  HW2 SOL X 115      75.400   0.120   3.610  1.00  0.00           H
ATOM    238  OW  SOL X 116      68.500  16.980 103.350  1.00  0.00           O
ATOM    239  HW1 SOL X 116      67.610  17.050 103.020  1.00  0.00           H
ATOM    240  HW2 SOL X 116      68.420  17.150 104.290  1.00  0.00           H
ATOM    241  OW  SOL X 117     108.200  38.500  24.850  1.00  0.00           O
ATOM    242  HW1 SOL X 117     107.610  38.680  24.120  1.00  0.00           H
ATOM    243  HW2 SOL X 117     108.240  37.540  24.900  1.00  0.00           H
ATOM    244  OW  SOL X 118      37.150  68.200  31.540  1.00  0.00           O
ATOM    245  HW1 SOL X 118      36.210  68.300  31.690  1.00  0.00           H
ATOM    246  HW2 SOL X 118      37.520  68.080  32.420  1.00  0.00           H
ATOM    247  OW  SOL X 119      78.630 102.380  43.230  1.00  0.00           O
ATOM    248  HW1 SOL X 119      78.060 102.780  43.900  1.00  0.00           H
ATOM    249  HW2 SOL X 119      79.430 102.160  43.700  1.00  0.00           H
ATOM    250  OW  SOL X 120      32.230  31.640 128.770  1.00  0.00           O
ATOM    251  HW1 SOL X 120      32.500  32.430 128.290  1.00  0.00           H
ATOM    252  HW2 SOL X 120      32.850  31.580 129.490  1.00  0.00           H
ATOM    253  OW  SOL X 121     104.980  46.130  48.160  1.00  0.00           O
ATOM    254  HW1 SOL X 121     104.160  46.270  48.620  1.00  0.00           H
ATOM    255  HW2 SOL X 121     105.530  45.650  48.770  1.00  0.00           H
ATOM    256  OW  SOL X 122     108.270  72.960 116.090  1.00  0.00           O
ATOM    257  HW1 SOL X 122     107.530  72.360 116.210  1.00  0.00           H
ATOM    258  HW2 SOL X 122     108.430  72.970 115.150  1.00  0.00           H
ATOM    259  OW  SOL X 123       1.880   6.660 138.880  1.00  0.00           O
ATOM    260  HW1 SOL X 123       1.740   6.350 137.990  1.00  0.00           H
ATOM    261  HW2 SOL X 123       1.030   6.590 139.300  1.00  0.00           H
ATOM    262  OW  SOL X 124      44.260  12.880 111.390  1.00  0.00           O
ATOM    263  HW1 SOL X 124      44.180  12.040 110.930  1.00  0.00           H
ATOM    264  HW2 SOL X 124      44.720  13.450 110.780  1.00  0.00           H
ATOM    265  OW  SOL X 125       8.480  89.650  44.940  1.00  0.00           O
ATOM    266  HW1 SOL X 125       7.770  89.430  44.340  1.00  0.00           H
ATOM    267  HW2 SOL X 125       9.040  90.240  44.440  1.00  0.00           H
ATOM    268  OW  SOL X 126     107.270  22.360  43.330  1.00  0.00           O
ATOM    269  HW1 SOL X 126     106.710  23.120  43.170  1.00  0.00           H
ATOM    270  HW2 SOL X 126     107.280  22.260  44.280  1.00  0.00           H
ATOM    271  OW  SOL X 127       4.090  30.370  40.890  1.00  0.00           O
ATOM    272  HW1 SOL X 127       4.110  30.330  41.840  1.00  0.00           H
ATOM    273  HW2 SOL X 127       3.850  29.490  40.610  1.00  0.00           H
ATOM    274  OW  SOL X 128      46.300  63.300  38.760  1.00  0.00           O
ATOM    275  HW1 SOL X 128      45.970  63.920  39.420  1.00  0.00           H
ATOM    276  HW2 SOL X 128      47.010  63.780  38.320  1.00  0.00           H
ATOM    277  OW  SOL X 129     105.050   9.330  46.630  1.00  0.00           O
ATOM    278  HW1 SOL X 129     104.700   8.980  47.450  1.00  0.00           H
ATOM    279  HW2 SOL X 129     104.830   8.670  45.980  1.00  0.00           H
ATOM    280  OW  SOL X 130      90.600  19.110  27.330  1.00  0.00           O
ATOM    281  HW1 SOL X 130      90.150  18.350  27.710  1.00  0.00           H
ATOM    282  HW2 SOL X 130      90.310  19.850  27.870  1.00  0.00           H
ATOM    283  OW  SOL X 131      71.000  50.100 109.300  1.00  0.00           O
ATOM    284  HW1 SOL X 131      71.060  49.260 109.750  1.00  0.00           H
ATOM    285  HW2 SOL X 131      71.800  50.140 108.770  1.00  0.00           H
ATOM    286  OW  SOL X 132      72.620  69.000 106.430  1.00  0.00           O
ATOM    287  HW1 SOL X 132      73.070  68.910 107.270  1.00  0.00           H
ATOM    288  HW2 SOL X 132      72.130  68.190 106.320  1.00  0.00           H
ATOM    289  OW  SOL X 133      42.470  90.180  50.550  1.00  0.00           O
ATOM    290  HW1 SOL X 133      41.840  90.710  51.040  1.00  0.00           H
ATOM    291  HW2 SOL X 133      42.530  89.360  51.050  1.00  0.00           H
ATOM    292  OW  SOL X 134       0.000 106.300  39.460  1.00  0.00           O
ATOM    293  HW1 SOL X 134     108.750 107.240  39.320  1.00  0.00           H
ATOM    294  HW2 SOL X 134       0.950 106.240  39.590  1.00  0.00           H
ATOM    295  OW  SOL X 135      23.330  94.370 152.620  1.00  0.00           O
ATOM    296  HW1 SOL X 135      23.660  95.260 152.770  1.00  0.00           H
ATOM    297  HW2 SOL X 135      22.540  94.490 152.090  1.00  0.00           H
ATOM    298  OW  SOL X 136      33.050  67.720  19.100  1.00  0.00           O
ATOM    299  HW1 SOL X 136      32.270  68.290  19.090  1.00  0.00           H
ATOM    300  HW2 SOL X 136      32.870  67.060  18.430  1.00  0.00           H
ATOM    301  OW  SOL X 137      98.640  38.410  97.190  1.00  0.00           O
ATOM    302  HW1 SOL X 137      99.570  38.490  97.370  1.00  0.00           H
ATOM    303  HW2 SOL X 137      98.440  37.480  97.320  1.00  0.00           H
ATOM    304  OW  SOL X 138     102.220  69.180  96.530  1.00  0.00           O
ATOM    305  HW1 SOL X 138     102.160  68.270  96.800  1.00  0.00           H
ATOM    306  HW2 SOL X 138     101.370  69.380  96.150  1.00  0.00           H
ATOM    307  OW  SOL X 139      54.530 108.460  22.380  1.00  0.00           O
ATOM    308  HW1 SOL X 139      54.430 107.690  22.940  1.00  0.00           H
ATOM    309  HW2 SOL X 139      55.480 108.570  22.290  1.00  0.00           H
ATOM    310  OW  SOL X 140      61.500 108.200   9.980  1.00  0.00           O
ATOM    311  HW1 SOL X 140      62.000 108.870   9.510  1.00  0.00           H
ATOM    312  HW2 SOL X 140      62.080 107.440   9.980  1.00  0.00           H
ATOM    313  OW  SOL X 141      73.130  56.950 102.680  1.00  0.00           O
ATOM    314  HW1 SOL X 141      72.380  56.720 102.140  1.00  0.00           H
ATOM    315  HW2 SOL X 141      72.750  57.290 103.490  1.00  0.00           H
ATOM    316  OW  SOL X 142      79.050  18.880  29.550  1.00  0.00           O
ATOM    317  HW1 SOL X 142      78.800  19.050  28.640  1.00  0.00           H
ATOM    318  HW2 SOL X 142      79.040  19.740  29.970  1.00  0.00           H
ATOM    319  OW  SOL X 143       2.650  81.900  10.670  1.00  0.00           O
ATOM    320  HW1 SOL X 143       1.770  82.270  10.750  1.00  0.00           H
ATOM    321  HW2 SOL X 143       2.600  81.340   9.890  1.00  0.00           H
ATOM    322  OW  SOL X 144      42.260  81.580  47.710  1.00  0.00           O
ATOM    323  HW1 SOL X 144      42.370  81.710  46.770  1.00  0.00           H
ATOM    324  HW2 SOL X 144      41.360  81.860  47.890  1.00  0.00           H
ATOM    325  OW  SOL X 145      90.890  25.500 106.760  1.00  0.00           O
ATOM    326  HW1 SOL X 145      91.110  24.870 107.450  1.00  0.00           H
ATOM    327  HW2 SOL X 145      91.190  25.080 105.960  1.00  0.00           H
ATOM    328  OW  SOL X 146     102.010  35.000  43.370  1.00  0.00           O
ATOM    329  HW1 SOL X 146     101.080  34.790  43.480  1.00  0.00           H
ATOM    330  HW2 SOL X 146     102.470  34.380  43.940  1.00  0.00           H
ATOM    331  OW  SOL X 147      26.260  69.280 131.090  1.00  0.00           O
ATOM    332  HW1 SOL X 147      27.060  69.640 130.720  1.00  0.00           H
ATOM    333  HW2 SOL X 147      25.590  69.940 130.910  1.00  0.00           H
ATOM    334  OW  SOL X 148      90.640   3.560  21.410  1.00  0.00           O
ATOM    335  HW1 SOL X 148      89.740   3.800  21.600  1.00  0.00           H
ATOM    336  HW2 SOL X 148      90.640   3.330  20.480  1.00  0.00           H
ATOM    337  OW  SOL X 149      30.680  27.370 134.450  1.00  0.00           O
ATOM    338  HW1 SOL X 149      30.590  28.030 133.760  1.00  0.00           H
ATOM    339  HW2 SOL X 149      30.020  26.710 134.240  1.00  0.00           H
ATOM    340  OW  SOL X 150     101.080  65.050 111.170  1.00  0.00           O
ATOM    341  HW1 SOL X 150     101.730  65.560 111.660  1.00  0.00           H
ATOM    342  HW2 SOL X 150     100.500  65.700 110.790  1.00  0.00           H
ATOM    343  OW  SOL X 151      43.290  34.980 104.000  1.00  0.00           O
ATOM    344  HW1 SOL X 151      43.870  34.330 104.400  1.00  0.00           H
ATOM    345  HW2 SOL X 151      42.490  34.950 104.510  1.00  0.00           H
ATOM    346  OW  SOL X 152      95.940  56.730  95.630  1.00  0.00           O
ATOM    347  HW1 SOL X 152      95.120  57.230  95.590  1.00  0.00           H
ATOM    348  HW2 SOL X 152      96.310  56.800  94.750  1.00  0.00           H
ATOM    349  OW  SOL X 153      20.520  38.390 110.240  1.00  0.00           O
ATOM    350  HW1 SOL X 153      19.740  37.840 110.330  1.00  0.00           H
ATOM    351  HW2 SOL X 153      21.240  37.840 110.550  1.00  0.00           H
ATOM    352  OW  SOL X 154      51.250  35.040  10.360  1.00  0.00           O
ATOM    353  HW1 SOL X 154      51.360  35.200   9.430  1.00  0.00           H
ATOM    354  HW2 SOL X 154      51.390  35.890  10.770  1.00  0.00           H
ATOM    355  OW  SOL X 155      64.540  88.570 146.930  1.00  0.00           O
ATOM    356  HW1 SOL X 155      64.920  88.640 146.060  1.00  0.00           H
ATOM    357  HW2 SOL X 155      65.240  88.190 147.470  1.00  0.00           H
ATOM    358  OW  SOL X 156     104.600  76.600 141.820  1.00  0.00           O
ATOM    359  HW1 SOL X 156     103.680  76.360 141.910  1.00  0.00           H
ATOM    360  HW2 SOL X 156     104.880  76.830 142.710  1.00  0.00           H
ATOM    361  OW  SOL X 157       8.070  96.160  29.360  1.00  0.00           O
ATOM    362  HW1 SOL X 157       8.880  95.660  29.390  1.00  0.00           H
ATOM    363  HW2 SOL X 157       7.830  96.180  28.440  1.00  0.00           H
ATOM    364  OW  SOL X 158      52.440  23.810 141.890  1.00  0.00           O
ATOM    365  HW1 SOL X 158      51.660  24.220 142.280  1.00  0.00           H
ATOM    366  HW2 SOL X 158      52.820  23.300 142.600  1.00  0.00           H
ATOM    367  OW  SOL X 159     101.360  74.050  37.970  1.00  0.00           O
ATOM    368  HW1 SOL X 159     102.030  73.430  38.260  1.00  0.00           H
ATOM    369  HW2 SOL X 159     100.810  73.550  37.370  1.00  0.00           H
ATOM    370  OW  SOL X 160       4.170  54.950 117.510  1.00  0.00           O
ATOM    371  HW1 SOL X 160       3.250  54.800 117.730  1.00  0.00           H
ATOM    372  HW2 SOL X 160       4.530  54.080 117.350  1.00  0.00           H
ATOM    373  OW  SOL X 161       7.750  79.710 146.640  1.00  0.00           O
ATOM    374  HW1 SOL X 161       8.240  78.990 146.260  1.00  0.00           H
ATOM    375  HW2 SOL X 161       8.090  80.490 146.210  1.00  0.00           H
ATOM    376  OW  SOL X 162      89.890  27.360  18.840  1.00  0.00           O
ATOM    377  HW1 SOL X 162      89.940  27.580  19.770  1.00  0.00           H
ATOM    378  HW2 SOL X 162      88.960  27.190  18.680  1.00  0.00           H
ATOM    379  OW  SOL X 163      77.130  99.010  37.400  1.00  0.00           O
ATOM    380  HW1 SOL X 163      77.260  99.950  37.530  1.00  0.00           H
ATOM    381  HW2 SOL X 163      76.190  98.920  37.250  1.00  0.00           H
ATOM    382  OW  SOL X 164      28.310  62.290 135.250  1.00  0.00           O
ATOM    383  HW1 SOL X 164      27.890  61.510 134.900  1.00  0.00           H
ATOM    384  HW2 SOL X 164      28.970  62.520 134.590  1.00  0.00           H
ATOM    385  OW  SOL X 165      95.590  39.540  12.970  1.00  0.00           O
ATOM    386  HW1 SOL X 165      95.650  38.590  13.040  1.00  0.00           H
ATOM    387  HW2 SOL X 165      95.250  39.700  12.090  1.00  0.00           H
ATOM    388  OW  SOL X 166       0.560  27.700 114.170  1.00  0.00           O
ATOM    389  HW1 SOL X 166       0.680  27.880 115.100  1.00  0.00           H
ATOM    390  HW2 SOL X 166       0.670  26.750 114.090  1.00  0.00           H
ATOM    391  OW  SOL X 167      36.260  79.610  33.610  1.00  0.00           O
ATOM    392  HW1 SOL X 167      36.390  80.540  33.420  1.00  0.00           H
ATOM    393  HW2 SOL X 167      37.150  79.260  33.670  1.00  0.00           H
ATOM    394  OW  SOL X 168      84.990  48.990  97.950  1.00  0.00           O
ATOM    395  HW1 SOL X 168      85.780  48.550  97.640  1.00  0.00           H
ATOM    396  HW2 SOL X 168      85.080  49.900  97.660  1.00  0.00           H
ATOM    397  OW  SOL X 169      91.010  12.330 131.260  1.00  0.00           O
ATOM    398  HW1 SOL X 169      91.110  11.800 130.470  1.00  0.00           H
ATOM    399  HW2 SOL X 169      91.910  12.500 131.550  1.00  0.00           H
ATOM    400  OW  SOL X 170      41.000  81.260 136.990  1.00  0.00           O
ATOM    401  HW1 SOL X 170      41.850  81.270 136.550  1.00  0.00           H
ATOM    402  HW2 SOL X 170      41.170  80.830 137.830  1.00  0.00           H
ATOM    403  OW  SOL X 171      20.440  34.540 142.120  1.00  0.00           O
ATOM    404  HW1 SOL X 171      21.390  34.510 142.260  1.00  0.00           H
ATOM    405  HW2 SOL X 171      20.100  33.870 142.710  1.00  0.00           H
ATOM    406  OW  SOL X 172      43.470  58.480  33.470  1.00  0.00           O
ATOM    407  HW1 SOL X 172      44.180  58.270  32.860  1.00  0.00           H
ATOM    408  HW2 SOL X 172      43.860  59.090  34.090  1.00  0.00           H
ATOM    409  OW  SOL X 173      78.940  82.920 127.440  1.00  0.00           O
ATOM    410  HW1 SOL X 173      79.770  82.990 127.900  1.00  0.00           H
ATOM    411  HW2 SOL X 173      78.300  83.320 128.030  1.00  0.00           H
ATOM    412  OW  SOL X 174      31.830  33.850 144.760  1.00  0.00           O
ATOM    413  HW1 SOL X 174      32.590  33.560 144.260  1.00  0.00           H
ATOM    414  HW2 SOL X 174      32.100  34.680 145.150  1.00  0.00           H
ATOM    415  OW  SOL X 175      14.120  24.050  44.360  1.00  0.00           O
ATOM    416  HW1 SOL X 175      14.560  24.770  44.800  1.00  0.00           H
ATOM    417  HW2 SOL X 175      14.160  24.260  43.430  1.00  0.00           H
ATOM    418  OW  SOL X 176      55.830  19.730 145.690  1.00  0.00           O
ATOM    419  HW1 SOL X 176      56.580  19.880 146.270  1.00  0.00           H
ATOM    420  HW2 SOL X 176      56.210  19.700 144.810  1.00  0.00           H
ATOM    421  OW  SOL X 177      45.660  37.800 104.370  1.00  0.00           O
ATOM    422  HW1 SOL X 177      46.320  37.300 103.890  1.00  0.00           H
ATOM    423  HW2 SOL X 177      46.040  38.680 104.450  1.00  0.00           H
ATOM    424  OW  SOL X 178      92.780  54.020   1.410  1.00  0.00           O
ATOM    425  HW1 SOL X 178      92.540  54.770   1.960  1.00  0.00           H
ATOM    426  HW2 SOL X 178      92.300  54.170   0.590  1.00  0.00           H
ATOM    427  OW  SOL X 179      72.820 104.300 139.380  1.00  0.00           O
ATOM    428  HW1 SOL X 179      72.590 104.680 140.230  1.00  0.00           H
ATOM    429  HW2 SOL X 179      73.780 104.220 139.410  1.00  0.00           H
ATOM    430  OW  SOL X 180      48.630 105.200  36.570  1.00  0.00           O
ATOM    431  HW1 SOL X 180      49.470 104.860  36.240  1.00  0.00           H
ATOM    432  HW2 SOL X 180      47.970 104.780  36.020  1.00  0.00           H
ATOM    433  OW  SOL X 181      14.640  23.980 139.890  1.00  0.00           O
ATOM    434  HW1 SOL X 181      14.580  24.830 139.460  1.00  0.00           H
ATOM    435  HW2 SOL X 181      14.170  23.380 139.300  1.00  0.00           H
ATOM    436  OW  SOL X 182      65.500  98.090  49.810  1.00  0.00           O
ATOM    437  HW1 SOL X 182      64.570  97.890  49.690  1.00  0.00           H
ATOM    438  HW2 SOL X 182      65.870  97.300  50.200  1.00  0.00           H
ATOM    439  OW  SOL X 183      40.050  31.020   8.990  1.00  0.00           O
ATOM    440  HW1 SOL X 183      39.230  30.520   8.980  1.00  0.00           H
ATOM    441  HW2 SOL X 183      39.810  31.880   8.640  1.00  0.00           H
ATOM    442  OW  SOL X 184      90.710  49.290 122.740  1.00  0.00           O
ATOM    443  HW1 SOL X 184      91.400  48.850 122.240  1.00  0.00           H
ATOM    444  HW2 SOL X 184      90.660  48.800 123.560  1.00  0.00           H
ATOM    445  OW  SOL X 185      98.710  54.050  43.880  1.00  0.00           O
ATOM    446  HW1 SOL X 185      98.130  53.560  43.290  1.00  0.00           H
ATOM    447  HW2 SOL X 185      98.110  54.440  44.520  1.00  0.00           H
ATOM    448  OW  SOL X 186      93.970  41.220   5.050  1.00  0.00           O
ATOM    449  HW1 SOL X 186      93.040  40.990   5.080  1.00  0.00           H
ATOM    450  HW2 SOL X 186      94.310  40.930   5.900  1.00  0.00           H
ATOM    451  OW  SOL X 187      24.840  56.050  51.660  1.00  0.00           O
ATOM    452  HW1 SOL X 187      25.670  55.690  52.000  1.00  0.00           H
ATOM    453  HW2 SOL X 187      24.340  55.280  51.410  1.00  0.00           H
ATOM    454  OW  SOL X 188      34.200  16.290 110.630  1.00  0.00           O
ATOM    455  HW1 SOL X 188      34.640  15.550 110.220  1.00  0.00           H
ATOM    456  HW2 SOL X 188      34.890  16.950 110.750  1.00  0.00           H
ATOM    457  OW  SOL X 189      45.730  21.820 119.660  1.00  0.00           O
ATOM    458  HW1 SOL X 189      44.980  21.650 119.090  1.00  0.00           H
ATOM    459  HW2 SOL X 189      45.430  21.590 120.540  1.00  0.00           H
ATOM    460  OW  SOL X 190      57.640  49.350  10.800  1.00  0.00           O
ATOM    461  HW1 SOL X 190      57.460  49.480   9.870  1.00  0.00           H
ATOM    462  HW2 SOL X 190      57.180  50.070  11.230  1.00  0.00           H
ATOM    463  OW  SOL X 191      44.930  58.420 132.510  1.00  0.00           O
ATOM    464  HW1 SOL X 191      44.320  59.020 132.080  1.00  0.00           H
ATOM    465  HW2 SOL X 191      45.750  58.530 132.040  1.00  0.00           H
ATOM    466  OW  SOL X 192      85.890  67.620 125.280  1.00  0.00           O
ATOM    467  HW1 SOL X 192      86.780  67.380 125.550  1.00  0.00           H
ATOM    468  HW2 SOL X 192      85.520  66.820 124.920  1.00  0.00           H
ATOM    469  OW  SOL X 193      41.070  93.680 143.130  1.00  0.00           O
ATOM    470  HW1 SOL X 193      41.970  93.890 143.370  1.00  0.00           H
ATOM    471  HW2 SOL X 193      40.630  93.490 143.960  1.00  0.00           H
ATOM    472  OW  SOL X 194      59.570  84.980  62.790  1.00  0.00           O
ATOM    473  HW1 SOL X 194      60.040  84.520  62.090  1.00  0.00           H
ATOM    474  HW2 SOL X 194      58.830  84.410  62.990  1.00  0.00           H
ATOM    475  OW  SOL X 195       9.040  86.020 119.410  1.00  0.00           O
ATOM    476  HW1 SOL X 195       8.580  85.980 120.240  1.00  0.00           H
ATOM    477  HW2 SOL X 195       8.970  85.130 119.050  1.00  0.00           H
ATOM    478  OW  SOL X 196      22.250  70.910  18.220  1.00  0.00           O
ATOM    479  HW1 SOL X 196      22.490  71.770  17.890  1.00  0.00           H
ATOM    480  HW2 SOL X 196      23.080  70.530  18.510  1.00  0.00           H
ATOM    481  OW  SOL X 197      17.540  75.110 118.220  1.00  0.00           O
ATOM    482  HW1 SOL X 197      17.260  74.430 118.840  1.00  0.00           H
ATOM    483  HW2 SOL X 197      18.000  75.750 118.760  1.00  0.00           H
ATOM    484  OW  SOL X 198      58.110   8.520  95.520  1.00  0.00           O
ATOM    485  HW1 SOL X 198      58.120   7.580  95.340  1.00  0.00           H
ATOM    486  HW2 SOL X 198      57.600   8.900  94.800  1.00  0.00           H
ATOM    487  OW  SOL X 199       4.540   8.900   8.890  1.00  0.00           O
ATOM    488  HW1 SOL X 199       5.180   9.540   9.170  1.00  0.00           H
ATOM    489  HW2 SOL X 199       4.690   8.800   7.950  1.00  0.00           H
ATOM    490  OW  SOL X 200       0.860  31.180 123.070  1.00  0.00           O
ATOM    491  HW1 SOL X 200       1.240  31.820 123.670  1.00  0.00           H
ATOM    492  HW2 SOL X 200       1.230  30.340 123.350  1.00  0.00           H
ATOM    493  OW  SOL X 201      41.940   0.920 114.790  1.00  0.00           O
ATOM    494  HW1 SOL X 201      41.000   0.790 114.960  1.00  0.00           H
ATOM    495  HW2 SOL X 201      42.050   1.870 114.780  1.00  0.00           H
ATOM    496  OW  SOL X 202      70.310  96.550   6.640  1.00  0.00           O
ATOM    497  HW1 SOL X 202      71.080  97.080   6.830  1.00  0.00           H
ATOM    498  HW2 SOL X 202      70.030  96.830   5.770  1.00  0.00           H
ATOM    499  OW  SOL X 203      76.720  41.770 146.210  1.00  0.00           O
ATOM    500  HW1 SOL X 203      76.070  41.790 145.500  1.00  0.00           H
ATOM    501  HW2 SOL X 203      77.560  41.860 145.760  1.00  0.00           H
ATOM    502  OW  SOL X 204      98.760  63.160  12.000  1.00  0.00           O
ATOM    503  HW1 SOL X 204      99.410  63.240  12.690  1.00  0.00           H
ATOM    504  HW2 SOL X 204      98.020  62.710  12.410  1.00  0.00           H
ATOM    505  OW  SOL X 205      79.330  35.920 151.480  1.00  0.00           O
ATOM    506  HW1 SOL X 205      78.720  36.070 152.200  1.00  0.00           H
ATOM    507  HW2 SOL X 205      79.100  36.580 150.830  1.00  0.00           H
ATOM    508  OW  SOL X 206      40.440  90.350 141.560  1.00  0.00           O
ATOM    509  HW1 SOL X 206      39.820  90.750 140.960  1.00  0.00           H
ATOM    510  HW2 SOL X 206      40.240  90.740 142.410  1.00  0.00           H
ATOM    511  OW  SOL X 207      62.390  99.550 117.720  1.00  0.00           O
ATOM    512  HW1 SOL X 207      62.040  98.680 117.510  1.00  0.00           H
ATOM    513  HW2 SOL X 207      62.530  99.960 116.860  1.00  0.00           H
ATOM    514  OW  SOL X 208      24.740  26.680  15.660  1.00  0.00           O
ATOM    515  HW1 SOL X 208      24.450  27.380  15.080  1.00  0.00           H
ATOM    516  HW2 SOL X 208      24.100  26.680  16.380  1.00  0.00           H
ATOM    517  OW  SOL X 209      36.150  93.790   7.190  1.00  0.00           O
ATOM    518  HW1 SOL X 209      35.900  94.660   7.510  1.00  0.00           H
ATOM    519  HW2 SOL X 209      35.430  93.540   6.610  1.00  0.00           H
ATOM    520  OW  SOL X 210      40.130   3.990 116.380  1.00  0.00           O
ATOM    521  HW1 SOL X 210      40.110   4.130 117.320  1.00  0.00           H
ATOM    522  HW2 SOL X 210      40.020   4.860 116.000  1.00  0.00           H
ATOM    523  OW  SOL X 211      55.490  90.120 105.450  1.00  0.00           O
ATOM    524  HW1 SOL X 211      55.740  90.480 106.300  1.00  0.00           H
ATOM    525  HW2 SOL X 211      54.590  89.810 105.580  1.00  0.00           H
ATOM    526  OW  SOL X 212       4.340  45.230   2.940  1.00  0.00           O
ATOM    527  HW1 SOL X 212       4.430  46.090   3.350  1.00  0.00           H
ATOM    528  HW2 SOL X 212       5.230  44.920   2.820  1.00  0.00           H
ATOM    529  OW  SOL X 213       2.990   5.400 136.460  1.00  0.00           O
ATOM    530  HW1 SOL X 213       3.080   6.300 136.150  1.00  0.00           H
ATOM    531  HW2 SOL X 213       3.880   5.120 136.670  1.00  0.00           H
ATOM    532  OW  SOL X 214      21.280  18.150 135.710  1.00  0.00           O
ATOM    533  HW1 SOL X 214      20.550  17.670 135.300  1.00  0.00           H
ATOM    534  HW2 SOL X 214      20.930  19.020 135.870  1.00  0.00           H
ATOM    535  OW  SOL X 215     107.530  23.230  94.220  1.00  0.00           O
ATOM    536  HW1 SOL X 215     107.090  22.570  93.680  1.00  0.00           H
ATOM    537  HW2 SOL X 215     108.410  23.280  93.850  1.00  0.00           H
ATOM    538  OW  SOL X 216     106.620  94.990  13.090  1.00  0.00           O
ATOM    539  HW1 SOL X 216     106.380  95.410  12.270  1.00  0.00           H
ATOM    540  HW2 SOL X 216     105.830  94.510  13.350  1.00  0.00           H
ATOM    541  OW  SOL X 217      47.690  20.900 124.960  1.00  0.00           O
ATOM    542  HW1 SOL X 217      48.610  20.890 125.210  1.00  0.00           H
ATOM    543  HW2 SOL X 217      47.680  20.610 124.050  1.00  0.00           H
ATOM    544  OW  SOL X 218      46.890  25.770  39.080  1.00  0.00           O
ATOM    545  HW1 SOL X 218      45.950  25.580  39.100  1.00  0.00           H
ATOM    546  HW2 SOL X 218      46.940  26.730  39.010  1.00  0.00           H
ATOM    547  OW  SOL X 219      77.740  85.620 137.770  1.00  0.00           O
ATOM    548  HW1 SOL X 219      78.640  85.280 137.790  1.00  0.00           H
ATOM    549  HW2 SOL X 219      77.720  86.170 136.990  1.00  0.00           H
ATOM    550  OW  SOL X 220      67.730  42.830 140.760  1.00  0.00           O
ATOM    551  HW1 SOL X 220      68.150  42.430 141.520  1.00  0.00           H
ATOM    552  HW2 SOL X 220      68.350  42.670 140.040  1.00  0.00           H
ATOM    553  OW  SOL X 221      80.960  39.690  10.680  1.00  0.00           O
ATOM    554  HW1 SOL X 221      80.500  38.850  10.670  1.00  0.00           H
ATOM    555  HW2 SOL X 221      81.550  39.620  11.420  1.00  0.00           H
ATOM    556  OW  SOL X 222      78.640   4.600  52.590  1.00  0.00           O
ATOM    557  HW1 SOL X 222      78.310   4.590  53.490  1.00  0.00           H
ATOM    558  HW2 SOL X 222      79.350   5.240  52.610  1.00  0.00           H
ATOM    559  OW  SOL X 223      96.970  22.290 125.390  1.00  0.00           O
ATOM    560  HW1 SOL X 223      97.670  22.680 125.910  1.00  0.00           H
ATOM    561  HW2 SOL X 223      97.360  22.150 124.530  1.00  0.00           H
ATOM    562  OW  SOL X 224      39.350  99.080 128.210  1.00  0.00           O
ATOM    563  HW1 SOL X 224      39.570  99.620 127.450  1.00  0.00           H
ATOM    564  HW2 SOL X 224      40.200  98.820 128.560  1.00  0.00           H
ATOM    565  OW  SOL X 225      23.140   3.340 112.450  1.00  0.00           O
ATOM    566  HW1 SOL X 225      23.470   3.780 111.670  1.00  0.00           H
ATOM    567  HW2 SOL X 225      22.920   2.460 112.160  1.00  0.00           H
ATOM    568  OW  SOL X 226      36.280  43.950  31.490  1.00  0.00           O
ATOM    569  HW1 SOL X 226      35.390  43.640  31.340  1.00  0.00           H
ATOM    570  HW2 SOL X 226      36.180  44.880  31.700  1.00  0.00           H
ATOM    571  OW  SOL X 227      51.800  23.890 105.800  1.00  0.00           O
ATOM    572  HW1 SOL X 227      50.900  23.570 105.780  1.00  0.00           H
ATOM    573  HW2 SOL X 227      52.300  23.230 105.320  1.00  0.00           H
ATOM    574  OW  SOL X 228      24.280   5.960 130.390  1.00  0.00           O
ATOM    575  HW1 SOL X 228      24.150   5.050 130.120  1.00  0.00           H
ATOM    576  HW2 SOL X 228      25.030   5.930 130.990  1.00  0.00           H
ATOM    577  OW  SOL X 229       8.070  93.430  47.160  1.00  0.00           O
ATOM    578  HW1 SOL X 229       7.160  93.310  46.900  1.00  0.00           H
ATOM    579  HW2 SOL X 229       8.390  94.150  46.610  1.00  0.00           H
ATOM    580  OW  SOL X 230      23.830  63.520  44.480  1.00  0.00           O
ATOM    581  HW1 SOL X 230      24.660  63.470  44.970  1.00  0.00           H
ATOM    582  HW2 SOL X 230      24.030  64.070  43.720  1.00  0.00           H
ATOM    583  OW  SOL X 231      51.500   9.670  49.960  1.00  0.00           O
ATOM    584  HW1 SOL X 231      51.920   9.560  50.810  1.00  0.00           H
ATOM    585  HW2 SOL X 231      50.570   9.500  50.130  1.00  0.00           H
ATOM    586  OW  SOL X 232       0.430  35.830  18.240  1.00  0.00           O
ATOM    587  HW1 SOL X 232       0.950  35.190  17.750  1.00  0.00           H
ATOM    588  HW2 SOL X 232       0.370  36.590  17.670  1.00  0.00           H
ATOM    589  OW  SOL X 233      39.820  59.220  37.510  1.00  0.00           O
ATOM    590  HW1 SOL X 233      39.990  58.280  37.620  1.00  0.00           H
ATOM    591  HW2 SOL X 233      39.620  59.520  38.400  1.00  0.00           H
ATOM    592  OW  SOL X 234      80.780  22.990 112.450  1.00  0.00           O
ATOM    593  HW1 SOL X 234      79.880  23.020 112.150  1.00  0.00           H
ATOM    594  HW2 SOL X 234      81.180  23.790 112.100  1.00  0.00           H
ATOM    595  OW  SOL X 235      69.920  31.330 103.130  1.00  0.00           O
ATOM    596  HW1 SOL X 235      70.550  30.790 103.620  1.00  0.00           H
ATOM    597  HW2 SOL X 235      70.470  31.930 102.630  1.00  0.00           H
ATOM    598  OW  SOL X 236      78.580  34.760   6.150  1.00  0.00           O
ATOM    599  HW1 SOL X 236      78.060  34.410   5.420  1.00  0.00           H
ATOM    600  HW2 SOL X 236      78.490  35.710   6.070  1.00  0.00           H
ATOM    601  OW  SOL X 237      71.570  90.530  21.760  1.00  0.00           O
ATOM    602  HW1 SOL X 237      71.910  90.470  22.650  1.00  0.00           H
ATOM    603  HW2 SOL X 237      71.950  89.770  21.310  1.00  0.00           H
ATOM    604  OW  SOL X 238      30.920  79.570  21.460  1.00  0.00           O
ATOM    605  HW1 SOL X 238      31.320  79.470  22.330  1.00  0.00           H
ATOM    606  HW2 SOL X 238      31.220  78.810  20.970  1.00  0.00           H
ATOM    607  OW  SOL X 239      76.800 108.710  99.760  1.00  0.00           O
ATOM    608  HW1 SOL X 239      77.590   0.020  99.270  1.00  0.00           H
ATOM    609  HW2 SOL X 239      76.350 108.060  99.210  1.00  0.00           H
ATOM    610  OW  SOL X 240       3.070  89.410  47.290  1.00  0.00           O
ATOM    611  HW1 SOL X 240       2.670  90.160  47.730  1.00  0.00           H
ATOM    612  HW2 SOL X 240       2.490  89.250  46.530  1.00  0.00           H
ATOM    613  OW  SOL X 241      61.050  27.330 148.950  1.00  0.00           O
ATOM    614  HW1 SOL X 241      60.560  27.070 149.730  1.00  0.00           H
ATOM    615  HW2 SOL X 241      61.950  27.430 149.250  1.00  0.00           H
ATOM    616  OW  SOL X 242      14.350  43.550  21.250  1.00  0.00           O
ATOM    617  HW1 SOL X 242      13.460  43.470  21.610  1.00  0.00           H
ATOM    618  HW2 SOL X 242      14.230  44.020  20.420  1.00  0.00           H
ATOM    619  OW  SOL X 243     102.580  12.530   6.520  1.00  0.00           O
ATOM    620  HW1 SOL X 243     103.200  13.030   7.040  1.00  0.00           H
ATOM    621  HW2 SOL X 243     102.260  11.850   7.110  1.00  0.00           H
ATOM    622  OW  SOL X 244       0.790  84.470  50.420  1.00  0.00           O
ATOM    623  HW1 SOL X 244       0.400  83.930  51.110  1.00  0.00           H
ATOM    624  HW2 SOL X 244       0.050  84.910  50.020  1.00  0.00           H
ATOM    625  OW  SOL X 245      95.550  83.540  26.690  1.00  0.00           O
ATOM    626  HW1 SOL X 245      94.940  82.870  26.380  1.00  0.00           H
ATOM    627  HW2 SOL X 245      95.310  83.670  27.610  1.00  0.00           H
ATOM    628  OW  SOL X 246      47.610  83.940 105.520  1.00  0.00           O
ATOM    629  HW1 SOL X 246      47.720  83.000 105.360  1.00  0.00           H
ATOM    630  HW2 SOL X 246      46.990  83.990 106.240  1.00  0.00           H
ATOM    631  OW  SOL X 247      34.140  53.490 131.650  1.00  0.00           O
ATOM    632  HW1 SOL X 247      34.100  53.010 130.820  1.00  0.00           H
ATOM    633  HW2 SOL X 247      34.370  52.830 132.300  1.00  0.00           H
ATOM    634  OW  SOL X 248      73.570  77.380  27.030  1.00  0.00           O
ATOM    635  HW1 SOL X 248      74.380  77.620  27.480  1.00  0.00           H
ATOM    636  HW2 SOL X 248      73.850  76.760  26.350  1.00  0.00           H
ATOM    637  OW  SOL X 249      40.590  96.910 121.600  1.00  0.00           O
ATOM    638  HW1 SOL X 249      39.630  96.930 121.550  1.00  0.00           H
ATOM    639  HW2 SOL X 249      40.820  96.050 121.250  1.00  0.00           H
ATOM    640  OW  SOL X 250      90.360  45.480 151.310  1.00  0.00           O
ATOM    641  HW1 SOL X 250      90.000  46.050 150.640  1.00  0.00           H
ATOM    642  HW2 SOL X 250      91.120  45.950 151.650  1.00  0.00           H
ATOM    643  OW  SOL X 251      31.890   6.440  32.490  1.00  0.00           O
ATOM    644  HW1 SOL X 251      31.830   5.980  31.660  1.00  0.00           H
ATOM    645  HW2 SOL X 251      32.810   6.670  32.580  1.00  0.00           H
ATOM    646  OW  SOL X 252      55.560  79.710   1.360  1.00  0.00           O
ATOM    647  HW1 SOL X 252      56.060  80.250   0.750  1.00  0.00           H
ATOM    648  HW2 SOL X 252      56.180  79.500   2.060  1.00  0.00           H
ATOM    649  OW  SOL X 253      82.300  78.850 139.300  1.00  0.00           O
ATOM    650  HW1 SOL X 253      81.970  79.750 139.190  1.00  0.00           H
ATOM    651  HW2 SOL X 253      82.180  78.450 138.440  1.00  0.00           H
ATOM    652  OW  SOL X 254      65.190  56.160   5.350  1.00  0.00           O
ATOM    653  HW1 SOL X 254      65.940  56.230   5.950  1.00  0.00           H
ATOM    654  HW2 SOL X 254      64.710  56.980   5.480  1.00  0.00           H
ATOM    655  OW  SOL X 255      43.450  84.350 123.140  1.00  0.00           O
ATOM    656  HW1 SOL X 255      43.380  84.110 122.210  1.00  0.00           H
ATOM    657  HW2 SOL X 255      44.000  85.140 123.130  1.00  0.00           H
ATOM    658  OW  SOL X 256      37.720  20.090  10.610  1.00  0.00           O
ATOM    659  HW1 SOL X 256      38.300  20.480   9.960  1.00  0.00           H
ATOM    660  HW2 SOL X 256      37.800  20.660  11.370  1.00  0.00           H
ATOM    661  OW  SOL X 257      80.870  39.070  13.560  1.00  0.00           O
ATOM    662  HW1 SOL X 257      80.030  39.400  13.240  1.00  0.00           H
ATOM    663  HW2 SOL X 257      80.640  38.310  14.100  1.00  0.00           H
ATOM    664  OW  SOL X 258      77.930  41.290  10.130  1.00  0.00           O
ATOM    665  HW1 SOL X 258      78.770  40.960  10.440  1.00  0.00           H
ATOM    666  HW2 SOL X 258      78.150  41.950   9.470  1.00  0.00           H
ATOM    667  OW  SOL X 259      77.160 104.770 119.270  1.00  0.00           O
ATOM    668  HW1 SOL X 259      77.340 103.860 119.060  1.00  0.00           H
ATOM    669  HW2 SOL X 259      76.550 104.730 120.000  1.00  0.00           H
ATOM    670  OW  SOL X 260       4.510  24.910 104.940  1.00  0.00           O
ATOM    671  HW1 SOL X 260       4.790  25.780 105.240  1.00  0.00           H
ATOM    672  HW2 SOL X 260       5.260  24.350 105.100  1.00  0.00           H
ATOM    673  OW  SOL X 261       1.590  42.400  44.210  1.00  0.00           O
ATOM    674  HW1 SOL X 261       2.520  42.300  44.000  1.00  0.00           H
ATOM    675  HW2 SOL X 261       1.130  42.030  43.460  1.00  0.00           H
ATOM    676  OW  SOL X 262      31.120  50.570   5.390  1.00  0.00           O
ATOM    677  HW1 SOL X 262      31.480  50.720   4.510  1.00  0.00           H
ATOM    678  HW2 SOL X 262      30.320  51.100   5.420  1.00  0.00           H
ATOM    679  OW  SOL X 263       8.370 104.570  25.920  1.00  0.00           O
ATOM    680  HW1 SOL X 263       8.270 104.320  25.000  1.00  0.00           H
ATOM    681  HW2 SOL X 263       7.660 104.110  26.380  1.00  0.00           H
ATOM    682  OW  SOL X 264       4.430  30.930   0.650  1.00  0.00           O
ATOM    683  HW1 SOL X 264       4.030  30.350   1.300  1.00  0.00           H
ATOM    684  HW2 SOL X 264       4.560  31.750   1.110  1.00  0.00           H
ATOM    685  OW  SOL X 265      16.800  63.650 107.090  1.00  0.00           O
ATOM    686  HW1 SOL X 265      17.550  63.090 106.870  1.00  0.00           H
ATOM    687  HW2 SOL X 265      16.730  64.250 106.340  1.00  0.00           H
ATOM    688  OW  SOL X 266      52.320  19.260   6.400  1.00  0.00           O
ATOM    689  HW1 SOL X 266      52.450  20.140   6.760  1.00  0.00           H
ATOM    690  HW2 SOL X 266      52.850  19.240   5.610  1.00  0.00           H
ATOM    691  OW  SOL X 267      59.880  83.830  28.260  1.00  0.00           O
ATOM    692  HW1 SOL X 267      60.410  83.060  28.480  1.00  0.00           H
ATOM    693  HW2 SOL X 267      59.120  83.490  27.800  1.00  0.00           H
ATOM    694  OW  SOL X 268      94.030  42.540 120.860  1.00  0.00           O
ATOM    695  HW1 SOL X 268      93.890  42.610 119.910  1.00  0.00           H
ATOM    696  HW2 SOL X 268      93.160  42.640 121.240  1.00  0.00           H
ATOM    697  OW  SOL X 269      94.050  22.670  39.890  1.00  0.00           O
ATOM    698  HW1 SOL X 269      93.470  22.820  39.140  1.00  0.00           H
ATOM    699  HW2 SOL X 269      94.080  21.720  39.990  1.00  0.00           H
ATOM    700  OW  SOL X 270      25.610  87.340  53.980  1.00  0.00           O
ATOM    701  HW1 SOL X 270      25.700  88.160  53.500  1.00  0.00           H
ATOM    702  HW2 SOL X 270      24.980  86.830  53.480  1.00  0.00           H
ATOM    703  OW  SOL X 271      76.300  54.980  36.690  1.00  0.00           O
ATOM    704  HW1 SOL X 271      76.410  55.880  37.000  1.00  0.00           H
ATOM    705  HW2 SOL X 271      75.470  54.690  37.060  1.00  0.00           H
ATOM    706  OW  SOL X 272      81.730  95.070  96.400  1.00  0.00           O
ATOM    707  HW1 SOL X 272      81.380  95.850  95.970  1.00  0.00           H
ATOM    708  HW2 SOL X 272      81.560  94.360  95.790  1.00  0.00           H
ATOM    709  OW  SOL X 273      71.590  51.790 139.550  1.00  0.00           O
ATOM    710  HW1 SOL X 273      70.810  51.880 140.090  1.00  0.00           H
ATOM    711  HW2 SOL X 273      72.040  51.020 139.890  1.00  0.00           H
ATOM    712  OW  SOL X 274      13.710  15.460  22.630  1.00  0.00           O
ATOM    713  HW1 SOL X 274      12.900  15.010  22.850  1.00  0.00           H
ATOM    714  HW2 SOL X 274      13.480  16.380  22.610  1.00  0.00           H
ATOM    715  OW  SOL X 275      54.370   8.590  42.560  1.00  0.00           O
ATOM    716  HW1 SOL X 275      55.200   9.070  42.610  1.00  0.00           H
ATOM    717  HW2 SOL X 275      53.700   9.250  42.730  1.00  0.00           H
ATOM    718  OW  SOL X 276      65.070  55.060 143.260  1.00  0.00           O
ATOM    719  HW1 SOL X 276      65.250  54.210 143.660  1.00  0.00           H
ATOM    720  HW2 SOL X 276      65.310  55.690 143.930  1.00  0.00           H
ATOM    721  OW  SOL X 277     101.460  32.620 134.480  1.00  0.00           O
ATOM    722  HW1 SOL X 277     101.690  31.840 134.980  1.00  0.00           H
ATOM    723  HW2 SOL X 277     101.040  33.200 135.120  1.00  0.00           H
ATOM    724  OW  SOL X 278      13.690  86.830 103.020  1.00  0.00           O
ATOM    725  HW1 SOL X 278      13.310  86.050 102.620  1.00  0.00           H
ATOM    726  HW2 SOL X 278      14.540  86.550 103.350  1.00  0.00           H
ATOM    727  OW  SOL X 279      18.030 103.050  49.710  1.00  0.00           O
ATOM    728  HW1 SOL X 279      17.750 103.860  49.280  1.00  0.00           H
ATOM    729  HW2 SOL X 279      17.310 102.820  50.300  1.00  0.00           H
ATOM    730  OW  SOL X 280      37.820  26.760  16.070  1.00  0.00           O
ATOM    731  HW1 SOL X 280      38.680  27.030  15.740  1.00  0.00           H
ATOM    732  HW2 SOL X 280      37.420  26.280  15.350  1.00  0.00           H
ATOM    733  OW  SOL X 281      64.190  17.250 139.840  1.00  0.00           O
ATOM    734  HW1 SOL X 281      64.350  18.130 139.490  1.00  0.00           H
ATOM    735  HW2 SOL X 281      63.510  17.380 140.510  1.00  0.00           H
ATOM    736  OW  SOL X 282      31.990  21.200 123.310  1.00  0.00           O
ATOM    737  HW1 SOL X 282      32.090  21.130 122.360  1.00  0.00           H
ATOM    738  HW2 SOL X 282      32.490  20.460 123.660  1.00  0.00           H
ATOM    739  OW  SOL X 283      72.140  73.150 111.510  1.00  0.00           O
ATOM    740  HW1 SOL X 283      71.300  72.720 111.680  1.00  0.00           H
ATOM    741  HW2 SOL X 283      72.750  72.420 111.340  1.00  0.00           H
ATOM    742  OW  SOL X 284      78.650  13.280 147.580  1.00  0.00           O
ATOM    743  HW1 SOL X 284      78.770  13.240 146.630  1.00  0.00           H
ATOM    744  HW2 SOL X 284      78.880  12.400 147.880  1.00  0.00           H
ATOM    745  OW  SOL X 285      79.610  85.350 140.300  1.00  0.00           O
ATOM    746  HW1 SOL X 285      78.870  85.360 139.700  1.00  0.00           H
ATOM    747  HW2 SOL X 285      79.240  85.650 141.140  1.00  0.00           H
ATOM    748  OW  SOL X 286      99.680  93.010 136.940  1.00  0.00           O
ATOM    749  HW1 SOL X 286     100.350  93.580 137.320  1.00  0.00           H
ATOM    750  HW2 SOL X 286      99.880  92.990 136.010  1.00  0.00           H
ATOM    751  OW  SOL X 287      75.290  20.950  13.530  1.00  0.00           O
ATOM    752  HW1 SOL X 287      74.480  20.980  13.010  1.00  0.00           H
ATOM    753  HW2 SOL X 287      75.140  21.570  14.240  1.00  0.00           H
ATOM    754  OW  SOL X 288      38.070  88.630 119.340  1.00  0.00           O
ATOM    755  HW1 SOL X 288      38.960  88.400 119.050  1.00  0.00           H
ATOM    756  HW2 SOL X 288      38.150  88.750 120.280  1.00  0.00           H
ATOM    757  OW  SOL X 289      90.330  82.010  99.530  1.00  0.00           O
ATOM    758  HW1 SOL X 289      90.110  82.480  98.720  1.00  0.00           H
ATOM    759  HW2 SOL X 289      90.670  81.170  99.220  1.00  0.00           H
ATOM    760  OW  SOL X 290      33.370  28.280 127.030  1.00  0.00           O
ATOM    761  HW1 SOL X 290      33.450  27.390 127.380  1.00  0.00           H
ATOM    762  HW2 SOL X 290      32.480  28.540 127.270  1.00  0.00           H
ATOM    763  OW  SOL X 291      22.610  30.830 106.180  1.00  0.00           O
ATOM    764  HW1 SOL X 291      21.770  31.070 105.780  1.00  0.00           H
ATOM    765  HW2 SOL X 291      22.400  30.720 107.110  1.00  0.00           H
ATOM    766  OW  SOL X 292      15.860 103.260  23.140  1.00  0.00           O
ATOM    767  HW1 SOL X 292      15.610 102.530  22.580  1.00  0.00           H
ATOM    768  HW2 SOL X 292      16.790 103.390  22.970  1.00  0.00           H
ATOM    769  OW  SOL X 293      95.290  64.120  41.380  1.00  0.00           O
ATOM    770  HW1 SOL X 293      96.150  64.270  40.980  1.00  0.00           H
ATOM    771  HW2 SOL X 293      94.790  64.900  41.150  1.00  0.00           H
ATOM    772  OW  SOL X 294      50.540  57.710 115.570  1.00  0.00           O
ATOM    773  HW1 SOL X 294      49.780  58.060 116.030  1.00  0.00           H
ATOM    774  HW2 SOL X 294      50.950  58.480 115.160  1.00  0.00           H
ATOM    775  OW  SOL X 295      36.120  92.440   9.500  1.00  0.00           O
ATOM    776  HW1 SOL X 295      35.180  92.500   9.680  1.00  0.00           H
ATOM    777  HW2 SOL X 295      36.280  93.080   8.810  1.00  0.00           H
ATOM    778  OW  SOL X 296      50.970  78.090 130.250  1.00  0.00           O
ATOM    779  HW1 SOL X 296      50.240  78.530 129.820  1.00  0.00           H
ATOM    780  HW2 SOL X 296      50.560  77.420 130.800  1.00  0.00           H
ATOM    781  OW  SOL X 297      84.550  24.630  25.370  1.00  0.00           O
ATOM    782  HW1 SOL X 297      84.790  24.350  24.490  1.00  0.00           H
ATOM    783  HW2 SOL X 297      84.340  25.560  25.280  1.00  0.00           H
ATOM    784  OW  SOL X 298      50.330   2.500   6.940  1.00  0.00           O
ATOM    785  HW1 SOL X 298      49.700   2.740   6.270  1.00  0.00           H
ATOM    786  HW2 SOL X 298      51.050   3.120   6.820  1.00  0.00           H
ATOM    787  OW  SOL X 299      51.960  22.140 121.100  1.00  0.00           O
ATOM    788  HW1 SOL X 299      52.800  21.710 120.970  1.00  0.00           H
ATOM    789  HW2 SOL X 299      51.460  21.940 120.310  1.00  0.00           H
ATOM    790  OW  SOL X 300      15.530  45.260  16.420  1.00  0.00           O
ATOM    791  HW1 SOL X 300      16.410  45.560  16.190  1.00  0.00           H
ATOM    792  HW2 SOL X 300      15.030  45.320  15.600  1.00  0.00           H
ATOM    793  OW  SOL X 301      85.730  95.850 135.760  1.00  0.00           O
ATOM    794  HW1 SOL X 301      85.820  96.760 135.490  1.00  0.00           H
ATOM    795  HW2 SOL X 301      86.130  95.810 136.620  1.00  0.00           H
ATOM    796  OW  SOL X 302      89.670 103.170 151.210  1.00  0.00           O
ATOM    797  HW1 SOL X 302      89.030 102.600 151.640  1.00  0.00           H
ATOM    798  HW2 SOL X 302      89.690 102.870 150.300  1.00  0.00           H
ATOM    799  OW  SOL X 303      39.210  63.520 142.820  1.00  0.00           O
ATOM    800  HW1 SOL X 303      38.770  64.300 143.160  1.00  0.00           H
ATOM    801  HW2 SOL X 303      39.930  63.860 142.290  1.00  0.00           H
ATOM    802  OW  SOL X 304      20.390   6.190 100.270  1.00  0.00           O
ATOM    803  HW1 SOL X 304      20.130   6.840 100.920  1.00  0.00           H
ATOM    804  HW2 SOL X 304      19.630   6.100  99.690  1.00  0.00           H
ATOM    805  OW  SOL X 305      60.990  63.890  16.980  1.00  0.00           O
ATOM    806  HW1 SOL X 305      60.630  63.030  17.180  1.00  0.00           H
ATOM    807  HW2 SOL X 305      61.560  64.090  17.720  1.00  0.00           H
ATOM    808  OW  SOL X 306      74.340  50.630  95.030  1.00  0.00           O
ATOM    809  HW1 SOL X 306      74.410  50.080  94.250  1.00  0.00           H
ATOM    810  HW2 SOL X 306      73.820  50.120  95.640  1.00  0.00           H
ATOM    811  OW  SOL X 307      74.920  89.120 108.780  1.00  0.00           O
ATOM    812  HW1 SOL X 307      74.110  89.540 109.080  1.00  0.00           H
ATOM    813  HW2 SOL X 307      74.660  88.600 108.020  1.00  0.00           H
ATOM    814  OW  SOL X 308      31.050 100.430   2.920  1.00  0.00           O
ATOM    815  HW1 SOL X 308      31.750 101.070   2.980  1.00  0.00           H
ATOM    816  HW2 SOL X 308      31.460  99.640   2.570  1.00  0.00           H
ATOM    817  OW  SOL X 309       3.770 108.040  49.450  1.00  0.00           O
ATOM    818  HW1 SOL X 309       3.260 108.350  50.200  1.00  0.00           H
ATOM    819  HW2 SOL X 309       4.530 108.610  49.420  1.00  0.00           H
ATOM    820  OW  SOL X 310      63.820  11.620  18.050  1.00  0.00           O
ATOM    821  HW1 SOL X 310      63.280  11.400  18.810  1.00  0.00           H
ATOM    822  HW2 SOL X 310      63.960  10.790  17.600  1.00  0.00           H
ATOM    823  OW  SOL X 311      76.820  97.120  23.090  1.00  0.00           O
ATOM    824  HW1 SOL X 311      77.740  96.940  23.280  1.00  0.00           H
ATOM    825  HW2 SOL X 311      76.830  97.940  22.600  1.00  0.00           H
ATOM    826  OW  SOL X 312      41.640  31.790 133.320  1.00  0.00           O
ATOM    827  HW1 SOL X 312      42.380  31.860 132.730  1.00  0.00           H
ATOM    828  HW2 SOL X 312      41.830  32.420 134.020  1.00  0.00           H
ATOM    829  OW  SOL X 313     101.340  99.340  37.060  1.00  0.00           O
ATOM    830  HW1 SOL X 313     101.190  99.720  37.930  1.00  0.00           H
ATOM    831  HW2 SOL X 313     102.270  99.110  37.070  1.00  0.00           H
ATOM    832  OW  SOL X 314      72.100   9.120  35.710  1.00  0.00           O
ATOM    833  HW1 SOL X 314      71.430   8.730  36.270  1.00  0.00           H
ATOM    834  HW2 SOL X 314      71.600   9.530  35.000  1.00  0.00           H
ATOM    835  OW  SOL X 315      67.010  76.270 134.760  1.00  0.00           O
ATOM    836  HW1 SOL X 315      66.890  75.960 133.860  1.00  0.00           H
ATOM    837  HW2 SOL X 315      66.690  77.170 134.750  1.00  0.00           H
ATOM    838  OW  SOL X 316      47.450  71.410  26.620  1.00  0.00           O
ATOM    839  HW1 SOL X 316      47.100  70.550  26.810  1.00  0.00           H
ATOM    840  HW2 SOL X 316      47.250  71.560  25.700  1.00  0.00           H
ATOM    841  OW  SOL X 317      87.730  72.340 110.990  1.00  0.00           O
ATOM    842  HW1 SOL X 317      87.240  73.140 111.160  1.00  0.00           H
ATOM    843  HW2 SOL X 317      87.380  72.000 110.170  1.00  0.00           H
ATOM    844  OW  SOL X 318      74.610 104.640  44.360  1.00  0.00           O
ATOM    845  HW1 SOL X 318      74.020 105.280  44.770  1.00  0.00           H
ATOM    846  HW2 SOL X 318      74.840 104.040  45.070  1.00  0.00           H
ATOM    847  OW  SOL X 319       2.220  85.140 139.460  1.00  0.00           O
ATOM    848  HW1 SOL X 319       2.960  84.900 138.900  1.00  0.00           H
ATOM    849  HW2 SOL X 319       1.470  84.680 139.080  1.00  0.00           H
ATOM    850  OW  SOL X 320      79.120   4.990 124.620  1.00  0.00           O
ATOM    851  HW1 SOL X 320      78.970   5.370 125.480  1.00  0.00           H
ATOM    852  HW2 SOL X 320      79.040   4.040 124.760  1.00  0.00           H
ATOM    853  OW  SOL X 321      99.030  86.760  17.950  1.00  0.00           O
ATOM    854  HW1 SOL X 321      99.350  87.220  18.730  1.00  0.00           H
ATOM    855  HW2 SOL X 321      98.810  85.880  18.270  1.00  0.00           H
ATOM    856  OW  SOL X 322     102.890  96.510  21.610  1.00  0.00           O
ATOM    857  HW1 SOL X 322     103.130  96.070  20.800  1.00  0.00           H
ATOM    858  HW2 SOL X 322     103.720  96.590  22.090  1.00  0.00           H
ATOM    859  OW  SOL X 323      52.150  82.630 134.090  1.00  0.00           O
ATOM    860  HW1 SOL X 323      51.200  82.670 134.250  1.00  0.00           H
ATOM    861  HW2 SOL X 323      52.340  83.410 133.570  1.00  0.00           H
ATOM    862  OW  SOL X 324      76.060   0.610 140.850  1.00  0.00           O
ATOM    863  HW1 SOL X 324      76.430   0.900 141.680  1.00  0.00           H
ATOM    864  HW2 SOL X 324      75.540   1.360 140.550  1.00  0.00           H
ATOM    865  OW  SOL X 325      19.670  46.800  21.510  1.00  0.00           O
ATOM    866  HW1 SOL X 325      19.210  46.170  22.060  1.00  0.00           H
ATOM    867  HW2 SOL X 325      19.820  46.320  20.690  1.00  0.00           H
ATOM    868  OW  SOL X 326       8.690  72.130 152.340  1.00  0.00           O
ATOM    869  HW1 SOL X 326       9.090  72.460 151.530  1.00  0.00           H
ATOM    870  HW2 SOL X 326       9.370  71.580 152.730  1.00  0.00           H
ATOM    871  OW  SOL X 327      27.830  78.210  22.880  1.00  0.00           O
ATOM    872  HW1 SOL X 327      28.070  77.950  21.990  1.00  0.00           H
ATOM    873  HW2 SOL X 327      27.330  77.460  23.220  1.00  0.00           H
ATOM    874  OW  SOL X 328      30.920  59.640   8.290  1.00  0.00           O
ATOM    875  HW1 SOL X 328      31.800  60.020   8.260  1.00  0.00           H
ATOM    876  HW2 SOL X 328      30.680  59.690   9.220  1.00  0.00           H
ATOM    877  OW  SOL X 329     102.540 102.590 136.580  1.00  0.00           O
ATOM    878  HW1 SOL X 329     103.100 101.830 136.460  1.00  0.00           H
ATOM    879  HW2 SOL X 329     102.850 103.220 135.930  1.00  0.00           H
ATOM    880  OW  SOL X 330      31.040  68.130  52.180  1.00  0.00           O
ATOM    881  HW1 SOL X 330      31.290  67.320  52.630  1.00  0.00           H
ATOM    882  HW2 SOL X 330      30.110  68.230  52.360  1.00  0.00           H
ATOM    883  OW  SOL X 331      70.800  33.770   6.990  1.00  0.00           O
ATOM    884  HW1 SOL X 331      70.330  33.220   7.610  1.00  0.00           H
ATOM    885  HW2 SOL X 331      70.120  34.100   6.390  1.00  0.00           H
ATOM    886  OW  SOL X 332      68.820  35.450 110.600  1.00  0.00           O
ATOM    887  HW1 SOL X 332      68.890  36.150 111.250  1.00  0.00           H
ATOM    888  HW2 SOL X 332      69.440  35.700 109.910  1.00  0.00           H
ATOM    889  OW  SOL X 333      21.760  16.610 132.340  1.00  0.00           O
ATOM    890  HW1 SOL X 333      22.520  16.780 132.890  1.00  0.00           H
ATOM    891  HW2 SOL X 333      21.020  17.000 132.810  1.00  0.00           H
ATOM    892  OW  SOL X 334      40.290  11.250 117.620  1.00  0.00           O
ATOM    893  HW1 SOL X 334      39.540  10.700 117.390  1.00  0.00           H
ATOM    894  HW2 SOL X 334      40.560  11.630 116.780  1.00  0.00           H
ATOM    895  OW  SOL X 335     102.280  87.860 101.660  1.00  0.00           O
ATOM    896  HW1 SOL X 335     101.970  87.690 100.770  1.00  0.00           H
ATOM    897  HW2 SOL X 335     102.540  88.790 101.650  1.00  0.00           H
ATOM    898  OW  SOL X 336      11.670  20.270 143.460  1.00  0.00           O
ATOM    899  HW1 SOL X 336      11.970  19.620 144.090  1.00  0.00           H
ATOM    900  HW2 SOL X 336      10.720  20.160 143.420  1.00  0.00           H
ATOM    901  OW  SOL X 337      54.820  18.600  37.650  1.00  0.00           O
ATOM    902  HW1 SOL X 337      54.480  19.300  38.210  1.00  0.00           H
ATOM    903  HW2 SOL X 337      55.340  18.050  38.230  1.00  0.00           H
ATOM    904  OW  SOL X 338      66.770  14.760  38.600  1.00  0.00           O
ATOM    905  HW1 SOL X 338      66.900  14.900  37.670  1.00  0.00           H
ATOM    906  HW2 SOL X 338      67.350  14.030  38.820  1.00  0.00           H
ATOM    907  OW  SOL X 339      95.420   2.410 147.170  1.00  0.00           O
ATOM    908  HW1 SOL X 339      95.310   2.510 146.220  1.00  0.00           H
ATOM    909  HW2 SOL X 339      95.010   1.570 147.370  1.00  0.00           H
ATOM    910  OW  SOL X 340      56.230  76.070  34.470  1.00  0.00           O
ATOM    911  HW1 SOL X 340      55.770  76.900  34.400  1.00  0.00           H
ATOM    912  HW2 SOL X 340      55.960  75.710  35.310  1.00  0.00           H
ATOM    913  OW  SOL X 341      80.320  17.600 105.400  1.00  0.00           O
ATOM    914  HW1 SOL X 341      80.140  17.200 104.550  1.00  0.00           H
ATOM    915  HW2 SOL X 341      79.510  17.500 105.890  1.00  0.00           H
ATOM    916  OW  SOL X 342      11.410  27.930   0.350  1.00  0.00           O
ATOM    917  HW1 SOL X 342      10.630  27.700 153.070  1.00  0.00           H
ATOM    918  HW2 SOL X 342      12.100  27.390 153.210  1.00  0.00           H
ATOM    919  OW  SOL X 343       2.880   2.100   6.550  1.00  0.00           O
ATOM    920  HW1 SOL X 343       3.750   2.070   6.940  1.00  0.00           H
ATOM    921  HW2 SOL X 343       2.990   1.780   5.660  1.00  0.00           H
ATOM    922  OW  SOL X 344     105.610  72.930 123.340  1.00  0.00           O
ATOM    923  HW1 SOL X 344     105.920  72.300 123.990  1.00  0.00           H
ATOM    924  HW2 SOL X 344     105.190  73.620 123.860  1.00  0.00           H
ATOM    925  OW  SOL X 345      43.380  45.590 108.090  1.00  0.00           O
ATOM    926  HW1 SOL X 345      44.210  45.980 107.830  1.00  0.00           H
ATOM    927  HW2 SOL X 345      43.220  45.910 108.980  1.00  0.00           H
ATOM    928  OW  SOL X 346      10.300  68.780 136.430  1.00  0.00           O
ATOM    929  HW1 SOL X 346      10.000  68.750 137.340  1.00  0.00           H
ATOM    930  HW2 SOL X 346      11.260  68.790 136.500  1.00  0.00           H
ATOM    931  OW  SOL X 347       0.490  16.170  94.080  1.00  0.00           O
ATOM    932  HW1 SOL X 347       0.290  15.260  93.850  1.00  0.00           H
ATOM    933  HW2 SOL X 347       0.380  16.660  93.270  1.00  0.00           H
ATOM    934  OW  SOL X 348      17.410  21.170  96.660  1.00  0.00           O
ATOM    935  HW1 SOL X 348      17.390  21.780  95.920  1.00  0.00           H
ATOM    936  HW2 SOL X 348      16.660  20.590  96.510  1.00  0.00           H
ATOM    937  OW  SOL X 349      44.270  64.150  23.440  1.00  0.00           O
ATOM    938  HW1 SOL X 349      44.130  63.200  23.420  1.00  0.00           H
ATOM    939  HW2 SOL X 349      44.140  64.430  22.530  1.00  0.00           H
ATOM    940  OW  SOL X 350     103.850  87.370 152.020  1.00  0.00           O
ATOM    941  HW1 SOL X 350     104.610  86.900 151.660  1.00  0.00           H
ATOM    942  HW2 SOL X 350     104.190  88.230 152.250  1.00  0.00           H
ATOM    943  OW  SOL X 351      60.180  96.630  21.680  1.00  0.00           O
ATOM    944  HW1 SOL X 351      60.230  96.510  22.630  1.00  0.00           H
ATOM    945  HW2 SOL X 351      60.800  97.330  21.490  1.00  0.00           H
ATOM    946  OW  SOL X 352      71.520  13.610 148.490  1.00  0.00           O
ATOM    947  HW1 SOL X 352      72.140  14.330 148.350  1.00  0.00           H
ATOM    948  HW2 SOL X 352      71.370  13.260 147.610  1.00  0.00           H
ATOM    949  OW  SOL X 353      21.460  68.370   4.840  1.00  0.00           O
ATOM    950  HW1 SOL X 353      21.700  68.390   5.760  1.00  0.00           H
ATOM    951  HW2 SOL X 353      20.540  68.130   4.830  1.00  0.00           H
ATOM    952  OW  SOL X 354      78.800  40.460 115.950  1.00  0.00           O
ATOM    953  HW1 SOL X 354      77.900  40.750 115.830  1.00  0.00           H
ATOM    954  HW2 SOL X 354      79.130  40.340 115.060  1.00  0.00           H
ATOM    955  OW  SOL X 355      46.270  49.950 149.870  1.00  0.00           O
ATOM    956  HW1 SOL X 355      45.410  50.330 150.060  1.00  0.00           H
ATOM    957  HW2 SOL X 355      46.810  50.700 149.620  1.00  0.00           H
ATOM    958  OW  SOL X 356      33.950  56.560  18.490  1.00  0.00           O
ATOM    959  HW1 SOL X 356      34.370  57.360  18.170  1.00  0.00           H
ATOM    960  HW2 SOL X 356      33.880  56.690  19.430  1.00  0.00           H
ATOM    961  OW  SOL X 357      91.040  96.090 132.680  1.00  0.00           O
ATOM    962  HW1 SOL X 357      91.870  96.360 133.080  1.00  0.00           H
ATOM    963  HW2 SOL X 357      91.280  95.760 131.820  1.00  0.00           H
ATOM    964  OW  SOL X 358      84.500 105.010  10.480  1.00  0.00           O
ATOM    965  HW1 SOL X 358      84.460 104.340   9.800  1.00  0.00           H
ATOM    966  HW2 SOL X 358      84.650 105.830  10.010  1.00  0.00           H
ATOM    967  OW  SOL X 359       4.360  85.530 118.470  1.00  0.00           O
ATOM    968  HW1 SOL X 359       4.420  85.650 119.410  1.00  0.00           H
ATOM    969  HW2 SOL X 359       5.190  85.120 118.220  1.00  0.00           H
ATOM    970  OW  SOL X 360      53.430  16.840 138.900  1.00  0.00           O
ATOM    971  HW1 SOL X 360      54.340  16.910 139.210  1.00  0.00           H
ATOM    972  HW2 SOL X 360      52.900  17.070 139.670  1.00  0.00           H
ATOM    973  OW  SOL X 361      57.290  96.210  63.610  1.00  0.00           O
ATOM    974  HW1 SOL X 361      56.820  96.980  63.280  1.00  0.00           H
ATOM    975  HW2 SOL X 361      56.660  95.790  64.210  1.00  0.00           H
ATOM    976  OW  SOL X 362      81.950  40.950 127.550  1.00  0.00           O
ATOM    977  HW1 SOL X 362      82.760  41.390 127.820  1.00  0.00           H
ATOM    978  HW2 SOL X 362      81.660  40.480 128.330  1.00  0.00           H
ATOM    979  OW  SOL X 363      40.810  80.800  44.760  1.00  0.00           O
ATOM    980  HW1 SOL X 363      40.210  80.060  44.840  1.00  0.00           H
ATOM    981  HW2 SOL X 363      41.680  80.420  44.870  1.00  0.00           H
ATOM    982  OW  SOL X 364      29.940   3.820 129.870  1.00  0.00           O
ATOM    983  HW1 SOL X 364      30.620   4.150 130.470  1.00  0.00           H
ATOM    984  HW2 SOL X 364      30.220   4.110 129.000  1.00  0.00           H
ATOM    985  OW  SOL X 365      38.400  63.810  38.190  1.00  0.00           O
ATOM    986  HW1 SOL X 365      39.200  64.250  38.470  1.00  0.00           H
ATOM    987  HW2 SOL X 365      38.400  63.900  37.230  1.00  0.00           H
ATOM    988  OW  SOL X 366       9.150  61.500  11.200  1.00  0.00           O
ATOM    989  HW1 SOL X 366       8.630  61.990  10.570  1.00  0.00           H
ATOM    990  HW2 SOL X 366       9.690  60.910  10.670  1.00  0.00           H
ATOM    991  OW  SOL X 367       5.890  77.760  43.070  1.00  0.00           O
ATOM    992  HW1 SOL X 367       6.810  77.590  42.870  1.00  0.00           H
ATOM    993  HW2 SOL X 367       5.770  78.690  42.880  1.00  0.00           H
ATOM    994  OW  SOL X 368      31.210  22.970  99.830  1.00  0.00           O
ATOM    995  HW1 SOL X 368      30.550  22.390  99.450  1.00  0.00           H
ATOM    996  HW2 SOL X 368      31.880  22.380 100.170  1.00  0.00           H
ATOM    997  OW  SOL X 369      69.760  69.140 121.340  1.00  0.00           O
ATOM    998  HW1 SOL X 369      69.370  69.850 121.850  1.00  0.00           H
ATOM    999  HW2 SOL X 369      70.120  68.540 122.010  1.00  0.00           H
ATOM   1000  OW  SOL X 370      59.350 103.350 131.280  1.00  0.00           O
ATOM   1001  HW1 SOL X 370      60.080 103.390 131.890  1.00  0.00           H
ATOM   1002  HW2 SOL X 370      59.050 102.440 131.320  1.00  0.00           H
ATOM   1003  OW  SOL X 371      82.680  66.970  31.530  1.00  0.00           O
ATOM   1004  HW1 SOL X 371      82.760  67.360  32.400  1.00  0.00           H
ATOM   1005  HW2 SOL X 371      82.900  66.050  31.650  1.00  0.00           H
ATOM   1006  OW  SOL X 372      43.920  76.270  28.040  1.00  0.00           O
ATOM   1007  HW1 SOL X 372      42.990  76.100  27.950  1.00  0.00           H
ATOM   1008  HW2 SOL X 372      43.970  77.130  28.470  1.00  0.00           H
ATOM   1009  OW  SOL X 373      66.770  48.020 111.310  1.00  0.00           O
ATOM   1010  HW1 SOL X 373      66.610  48.060 112.260  1.00  0.00           H
ATOM   1011  HW2 SOL X 373      66.450  47.150 111.060  1.00  0.00           H
ATOM   1012  OW  SOL X 374      88.550  17.850 145.680  1.00  0.00           O
ATOM   1013  HW1 SOL X 374      87.670  17.600 145.420  1.00  0.00           H
ATOM   1014  HW2 SOL X 374      88.680  17.440 146.540  1.00  0.00           H
ATOM   1015  OW  SOL X 375      18.550   0.490   9.410  1.00  0.00           O
ATOM   1016  HW1 SOL X 375      18.260   1.360   9.690  1.00  0.00           H
ATOM   1017  HW2 SOL X 375      19.410   0.380   9.810  1.00  0.00           H
ATOM   1018  OW  SOL X 376      90.220  95.400 148.300  1.00  0.00           O
ATOM   1019  HW1 SOL X 376      89.300  95.290 148.060  1.00  0.00           H
ATOM   1020  HW2 SOL X 376      90.550  96.040 147.670  1.00  0.00           H
ATOM   1021  OW  SOL X 377      70.180  28.790 123.480  1.00  0.00           O
ATOM   1022  HW1 SOL X 377      70.010  28.310 124.290  1.00  0.00           H
ATOM   1023  HW2 SOL X 377      69.790  29.650 123.630  1.00  0.00           H
ATOM   1024  OW  SOL X 378      26.350  99.700  44.660  1.00  0.00           O
ATOM   1025  HW1 SOL X 378      25.530  99.690  45.150  1.00  0.00           H
ATOM   1026  HW2 SOL X 378      26.940 100.250  45.180  1.00  0.00           H
ATOM   1027  OW  SOL X 379      65.030  74.140 128.900  1.00  0.00           O
ATOM   1028  HW1 SOL X 379      64.580  73.880 129.700  1.00  0.00           H
ATOM   1029  HW2 SOL X 379      65.950  74.230 129.160  1.00  0.00           H
ATOM   1030  OW  SOL X 380      19.610  65.090  25.090  1.00  0.00           O
ATOM   1031  HW1 SOL X 380      19.050  65.230  25.850  1.00  0.00           H
ATOM   1032  HW2 SOL X 380      19.230  65.630  24.400  1.00  0.00           H
ATOM   1033  OW  SOL X 381      54.390  26.030 151.270  1.00  0.00           O
ATOM   1034  HW1 SOL X 381      53.540  26.260 151.630  1.00  0.00           H
ATOM   1035  HW2 SOL X 381      54.190  25.660 150.410  1.00  0.00           H
ATOM   1036  OW  SOL X 382      11.740  97.120 103.910  1.00  0.00           O
ATOM   1037  HW1 SOL X 382      12.270  96.880 104.670  1.00  0.00           H
ATOM   1038  HW2 SOL X 382      11.780  98.080 103.880  1.00  0.00           H
ATOM   1039  OW  SOL X 383      19.990  67.110  45.390  1.00  0.00           O
ATOM   1040  HW1 SOL X 383      20.470  66.280  45.490  1.00  0.00           H
ATOM   1041  HW2 SOL X 383      20.170  67.380  44.490  1.00  0.00           H
ATOM   1042  OW  SOL X 384       8.420  25.450  32.740  1.00  0.00           O
ATOM   1043  HW1 SOL X 384       8.160  24.690  32.220  1.00  0.00           H
ATOM   1044  HW2 SOL X 384       8.930  25.080  33.470  1.00  0.00           H
ATOM   1045  OW  SOL X 385     105.770  80.350 131.560  1.00  0.00           O
ATOM   1046  HW1 SOL X 385     104.840  80.560 131.470  1.00  0.00           H
ATOM   1047  HW2 SOL X 385     105.820  79.410 131.340  1.00  0.00           H
ATOM   1048  OW  SOL X 386      71.220  95.310  10.570  1.00  0.00           O
ATOM   1049  HW1 SOL X 386      71.570  94.550  10.110  1.00  0.00           H
ATOM   1050  HW2 SOL X 386      71.990  95.730  10.950  1.00  0.00           H
ATOM   1051  OW  SOL X 387      93.480  58.410 150.430  1.00  0.00           O
ATOM   1052  HW1 SOL X 387      94.280  58.250 149.940  1.00  0.00           H
ATOM   1053  HW2 SOL X 387      92.960  58.990 149.870  1.00  0.00           H
ATOM   1054  OW  SOL X 388       6.470 108.860 122.500  1.00  0.00           O
ATOM   1055  HW1 SOL X 388       6.920   0.560 123.090  1.00  0.00           H
ATOM   1056  HW2 SOL X 388       7.150 108.230 122.250  1.00  0.00           H
ATOM   1057  OW  SOL X 389       1.370  81.710   6.750  1.00  0.00           O
ATOM   1058  HW1 SOL X 389       1.590  82.530   7.180  1.00  0.00           H
ATOM   1059  HW2 SOL X 389       1.260  81.090   7.470  1.00  0.00           H
ATOM   1060  OW  SOL X 390      90.020  92.730 143.050  1.00  0.00           O
ATOM   1061  HW1 SOL X 390      90.200  92.540 142.130  1.00  0.00           H
ATOM   1062  HW2 SOL X 390      90.220  91.910 143.500  1.00  0.00           H
ATOM   1063  OW  SOL X 391      49.670   8.210  40.900  1.00  0.00           O
ATOM   1064  HW1 SOL X 391      49.030   7.610  40.530  1.00  0.00           H
ATOM   1065  HW2 SOL X 391      50.060   8.650  40.140  1.00  0.00           H
ATOM   1066  OW  SOL X 392      52.120  43.010  15.550  1.00  0.00           O
ATOM   1067  HW1 SOL X 392      51.300  42.760  15.140  1.00  0.00           H
ATOM   1068  HW2 SOL X 392      52.460  42.200  15.920  1.00  0.00           H
ATOM   1069  OW  SOL X 393      77.760  74.990  38.800  1.00  0.00           O
ATOM   1070  HW1 SOL X 393      78.040  75.890  38.950  1.00  0.00           H
ATOM   1071  HW2 SOL X 393      76.970  75.070  38.260  1.00  0.00           H
ATOM   1072  OW  SOL X 394     102.680  29.300  42.330  1.00  0.00           O
ATOM   1073  HW1 SOL X 394     102.580  29.320  43.280  1.00  0.00           H
ATOM   1074  HW2 SOL X 394     101.830  28.990  42.010  1.00  0.00           H
ATOM   1075  OW  SOL X 395      88.120  38.470 106.780  1.00  0.00           O
ATOM   1076  HW1 SOL X 395      88.080  39.330 107.190  1.00  0.00           H
ATOM   1077  HW2 SOL X 395      87.240  38.320 106.440  1.00  0.00           H
ATOM   1078  OW  SOL X 396      85.410  36.520 146.320  1.00  0.00           O
ATOM   1079  HW1 SOL X 396      86.010  35.990 146.850  1.00  0.00           H
ATOM   1080  HW2 SOL X 396      85.090  35.920 145.650  1.00  0.00           H
ATOM   1081  OW  SOL X 397      29.040  88.420 113.530  1.00  0.00           O
ATOM   1082  HW1 SOL X 397      29.500  89.240 113.710  1.00  0.00           H
ATOM   1083  HW2 SOL X 397      29.710  87.840 113.160  1.00  0.00           H
ATOM   1084  OW  SOL X 398      36.870  18.670  46.870  1.00  0.00           O
ATOM   1085  HW1 SOL X 398      37.570  18.070  47.130  1.00  0.00           H
ATOM   1086  HW2 SOL X 398      36.060  18.190  47.030  1.00  0.00           H
ATOM   1087  OW  SOL X 399      61.560  47.940   7.020  1.00  0.00           O
ATOM   1088  HW1 SOL X 399      60.910  47.290   6.750  1.00  0.00           H
ATOM   1089  HW2 SOL X 399      61.080  48.500   7.640  1.00  0.00           H
ATOM   1090  OW  SOL X 400      56.050  95.790 127.920  1.00  0.00           O
ATOM   1091  HW1 SOL X 400      55.130  95.870 128.140  1.00  0.00           H
ATOM   1092  HW2 SOL X 400      56.470  95.500 128.730  1.00  0.00           H
ATOM   1093  OW  SOL X 401      30.270  52.070  21.660  1.00  0.00           O
ATOM   1094  HW1 SOL X 401      30.860  51.660  21.030  1.00  0.00           H
ATOM   1095  HW2 SOL X 401      29.570  52.430  21.120  1.00  0.00           H
ATOM   1096  OW  SOL X 402      74.260  15.420 103.320  1.00  0.00           O
ATOM   1097  HW1 SOL X 402      74.160  15.370 102.370  1.00  0.00           H
ATOM   1098  HW2 SOL X 402      73.370  15.580 103.640  1.00  0.00           H
ATOM   1099  OW  SOL X 403      23.150  66.710 107.840  1.00  0.00           O
ATOM   1100  HW1 SOL X 403      22.800  66.760 106.950  1.00  0.00           H
ATOM   1101  HW2 SOL X 403      22.480  66.250 108.340  1.00  0.00           H
ATOM   1102  OW  SOL X 404      49.040  94.050 121.550  1.00  0.00           O
ATOM   1103  HW1 SOL X 404      48.400  94.330 122.200  1.00  0.00           H
ATOM   1104  HW2 SOL X 404      49.390  93.230 121.890  1.00  0.00           H
ATOM   1105  OW  SOL X 405       7.500  39.780 103.000  1.00  0.00           O
ATOM   1106  HW1 SOL X 405       6.980  40.570 103.140  1.00  0.00           H
ATOM   1107  HW2 SOL X 405       7.960  39.660 103.830  1.00  0.00           H
ATOM   1108  OW  SOL X 406      97.910  81.560 146.800  1.00  0.00           O
ATOM   1109  HW1 SOL X 406      97.640  81.370 147.690  1.00  0.00           H
ATOM   1110  HW2 SOL X 406      97.390  82.330 146.550  1.00  0.00           H
ATOM   1111  OW  SOL X 407      13.890  12.810 148.160  1.00  0.00           O
ATOM   1112  HW1 SOL X 407      14.050  11.970 148.590  1.00  0.00           H
ATOM   1113  HW2 SOL X 407      13.660  13.400 148.870  1.00  0.00           H
ATOM   1114  OW  SOL X 408      31.780  46.680  41.440  1.00  0.00           O
ATOM   1115  HW1 SOL X 408      32.720  46.850  41.300  1.00  0.00           H
ATOM   1116  HW2 SOL X 408      31.370  47.540  41.360  1.00  0.00           H
ATOM   1117  OW  SOL X 409       2.980   9.380  30.540  1.00  0.00           O
ATOM   1118  HW1 SOL X 409       2.180   9.230  30.040  1.00  0.00           H
ATOM   1119  HW2 SOL X 409       2.740  10.070  31.160  1.00  0.00           H
ATOM   1120  OW  SOL X 410      90.960  46.520  31.290  1.00  0.00           O
ATOM   1121  HW1 SOL X 410      90.360  46.540  30.540  1.00  0.00           H
ATOM   1122  HW2 SOL X 410      90.380  46.480  32.050  1.00  0.00           H
ATOM   1123  OW  SOL X 411      27.040  42.350 118.400  1.00  0.00           O
ATOM   1124  HW1 SOL X 411      26.380  41.920 117.850  1.00  0.00           H
ATOM   1125  HW2 SOL X 411      26.570  42.580 119.200  1.00  0.00           H
ATOM   1126  OW  SOL X 412      35.100  78.540 149.680  1.00  0.00           O
ATOM   1127  HW1 SOL X 412      34.550  79.190 149.230  1.00  0.00           H
ATOM   1128  HW2 SOL X 412      35.610  79.060 150.310  1.00  0.00           H
ATOM   1129  OW  SOL X 413      57.050   6.880  43.830  1.00  0.00           O
ATOM   1130  HW1 SOL X 413      57.530   6.750  43.020  1.00  0.00           H
ATOM   1131  HW2 SOL X 413      56.180   7.180  43.550  1.00  0.00           H
ATOM   1132  OW  SOL X 414     106.620 100.060 136.880  1.00  0.00           O
ATOM   1133  HW1 SOL X 414     106.320 100.890 136.510  1.00  0.00           H
ATOM   1134  HW2 SOL X 414     107.100  99.640 136.170  1.00  0.00           H
ATOM   1135  OW  SOL X 415      35.650  48.230  36.100  1.00  0.00           O
ATOM   1136  HW1 SOL X 415      35.670  49.040  35.590  1.00  0.00           H
ATOM   1137  HW2 SOL X 415      36.550  47.900  36.040  1.00  0.00           H
ATOM   1138  OW  SOL X 416      92.360  23.650  47.580  1.00  0.00           O
ATOM   1139  HW1 SOL X 416      91.810  23.950  46.850  1.00  0.00           H
ATOM   1140  HW2 SOL X 416      92.070  22.750  47.730  1.00  0.00           H
ATOM   1141  OW  SOL X 417      10.960  11.620  24.170  1.00  0.00           O
ATOM   1142  HW1 SOL X 417      11.050  12.100  24.990  1.00  0.00           H
ATOM   1143  HW2 SOL X 417      10.380  10.890  24.390  1.00  0.00           H
ATOM   1144  OW  SOL X 418      23.530  65.740 149.460  1.00  0.00           O
ATOM   1145  HW1 SOL X 418      22.880  65.850 150.150  1.00  0.00           H
ATOM   1146  HW2 SOL X 418      24.090  65.030 149.770  1.00  0.00           H
ATOM   1147  OW  SOL X 419      46.840  37.760  35.660  1.00  0.00           O
ATOM   1148  HW1 SOL X 419      46.790  38.300  34.870  1.00  0.00           H
ATOM   1149  HW2 SOL X 419      47.580  37.180  35.500  1.00  0.00           H
ATOM   1150  OW  SOL X 420      65.980  77.730  44.530  1.00  0.00           O
ATOM   1151  HW1 SOL X 420      65.480  78.470  44.870  1.00  0.00           H
ATOM   1152  HW2 SOL X 420      66.130  77.170  45.280  1.00  0.00           H
ATOM   1153  OW  SOL X 421     106.400  97.220  16.400  1.00  0.00           O
ATOM   1154  HW1 SOL X 421     107.120  97.530  15.860  1.00  0.00           H
ATOM   1155  HW2 SOL X 421     106.560  97.610  17.260  1.00  0.00           H
ATOM   1156  OW  SOL X 422      79.870  81.010 129.920  1.00  0.00           O
ATOM   1157  HW1 SOL X 422      79.140  81.400 130.410  1.00  0.00           H
ATOM   1158  HW2 SOL X 422      80.070  80.200 130.390  1.00  0.00           H
ATOM   1159  OW  SOL X 423     106.050  60.790  36.170  1.00  0.00           O
ATOM   1160  HW1 SOL X 423     106.090  61.340  35.380  1.00  0.00           H
ATOM   1161  HW2 SOL X 423     105.290  61.100  36.650  1.00  0.00           H
ATOM   1162  OW  SOL X 424      44.180  60.200  47.280  1.00  0.00           O
ATOM   1163  HW1 SOL X 424      43.390  60.720  47.390  1.00  0.00           H
ATOM   1164  HW2 SOL X 424      43.910  59.450  46.750  1.00  0.00           H
ATOM   1165  OW  SOL X 425      95.460  33.590  47.190  1.00  0.00           O
ATOM   1166  HW1 SOL X 425      96.410  33.540  47.180  1.00  0.00           H
ATOM   1167  HW2 SOL X 425      95.240  34.180  46.480  1.00  0.00           H
ATOM   1168  OW  SOL X 426      41.690  87.480 104.970  1.00  0.00           O
ATOM   1169  HW1 SOL X 426      41.830  87.820 105.850  1.00  0.00           H
ATOM   1170  HW2 SOL X 426      42.550  87.560 104.550  1.00  0.00           H
ATOM   1171  OW  SOL X 427      80.850   1.300 144.750  1.00  0.00           O
ATOM   1172  HW1 SOL X 427      80.720   0.450 145.180  1.00  0.00           H
ATOM   1173  HW2 SOL X 427      80.880   1.930 145.480  1.00  0.00           H
ATOM   1174  OW  SOL X 428      83.150  89.650 122.780  1.00  0.00           O
ATOM   1175  HW1 SOL X 428      82.510  89.900 122.120  1.00  0.00           H
ATOM   1176  HW2 SOL X 428      83.820  89.170 122.300  1.00  0.00           H
ATOM   1177  OW  SOL X 429      88.340   4.000 146.620  1.00  0.00           O
ATOM   1178  HW1 SOL X 429      87.670   4.090 147.290  1.00  0.00           H
ATOM   1179  HW2 SOL X 429      89.130   4.370 147.010  1.00  0.00           H
ATOM   1180  OW  SOL X 430      96.280   6.360 102.770  1.00  0.00           O
ATOM   1181  HW1 SOL X 430      95.670   7.050 103.040  1.00  0.00           H
ATOM   1182  HW2 SOL X 430      97.000   6.830 102.350  1.00  0.00           H
ATOM   1183  OW  SOL X 431      14.910  96.560 132.030  1.00  0.00           O
ATOM   1184  HW1 SOL X 431      14.720  95.700 132.420  1.00  0.00           H
ATOM   1185  HW2 SOL X 431      14.150  96.750 131.480  1.00  0.00           H
ATOM   1186  OW  SOL X 432     100.580  81.740 138.290  1.00  0.00           O
ATOM   1187  HW1 SOL X 432     100.900  82.470 137.750  1.00  0.00           H
ATOM   1188  HW2 SOL X 432     101.080  80.980 137.990  1.00  0.00           H
ATOM   1189  OW  SOL X 433      72.780  65.380   7.480  1.00  0.00           O
ATOM   1190  HW1 SOL X 433      72.250  65.830   8.130  1.00  0.00           H
ATOM   1191  HW2 SOL X 433      72.690  65.900   6.680  1.00  0.00           H
ATOM   1192  OW  SOL X 434       8.860 104.920 140.250  1.00  0.00           O
ATOM   1193  HW1 SOL X 434       9.190 104.310 139.590  1.00  0.00           H
ATOM   1194  HW2 SOL X 434       8.980 105.790 139.850  1.00  0.00           H
ATOM   1195  OW  SOL X 435      78.820  76.920  29.150  1.00  0.00           O
ATOM   1196  HW1 SOL X 435      78.630  76.650  30.050  1.00  0.00           H
ATOM   1197  HW2 SOL X 435      79.770  76.910  29.090  1.00  0.00           H
ATOM   1198  OW  SOL X 436      97.920  13.270  36.300  1.00  0.00           O
ATOM   1199  HW1 SOL X 436      98.750  12.870  36.050  1.00  0.00           H
ATOM   1200  HW2 SOL X 436      97.270  12.590  36.110  1.00  0.00           H
ATOM   1201  OW  SOL X 437      36.280  18.180  38.050  1.00  0.00           O
ATOM   1202  HW1 SOL X 437      37.120  18.160  38.510  1.00  0.00           H
ATOM   1203  HW2 SOL X 437      36.090  17.260  37.860  1.00  0.00           H
ATOM   1204  OW  SOL X 438      66.510  43.030 127.560  1.00  0.00           O
ATOM   1205  HW1 SOL X 438      65.650  43.420 127.720  1.00  0.00           H
ATOM   1206  HW2 SOL X 438      66.350  42.380 126.870  1.00  0.00           H
ATOM   1207  OW  SOL X 439      57.510  59.080  12.680  1.00  0.00           O
ATOM   1208  HW1 SOL X 439      57.220  58.190  12.880  1.00  0.00           H
ATOM   1209  HW2 SOL X 439      57.340  59.180  11.750  1.00  0.00           H
ATOM   1210  OW  SOL X 440      72.360  83.550  21.150  1.00  0.00           O
ATOM   1211  HW1 SOL X 440      72.690  84.350  21.540  1.00  0.00           H
ATOM   1212  HW2 SOL X 440      72.860  83.440  20.340  1.00  0.00           H
ATOM   1213  OW  SOL X 441      64.940  42.540 140.730  1.00  0.00           O
ATOM   1214  HW1 SOL X 441      64.690  42.450 139.810  1.00  0.00           H
ATOM   1215  HW2 SOL X 441      65.890  42.610 140.710  1.00  0.00           H
ATOM   1216  OW  SOL X 442       2.280  56.460  37.150  1.00  0.00           O
ATOM   1217  HW1 SOL X 442       1.640  57.170  37.220  1.00  0.00           H
ATOM   1218  HW2 SOL X 442       2.510  56.260  38.060  1.00  0.00           H
ATOM   1219  OW  SOL X 443      23.580  79.380   0.490  1.00  0.00           O
ATOM   1220  HW1 SOL X 443      24.510  79.180   0.570  1.00  0.00           H
ATOM   1221  HW2 SOL X 443      23.560  80.230   0.050  1.00  0.00           H
ATOM   1222  OW  SOL X 444      17.360  64.680  15.590  1.00  0.00           O
ATOM   1223  HW1 SOL X 444      17.990  65.390  15.460  1.00  0.00           H
ATOM   1224  HW2 SOL X 444      17.300  64.580  16.540  1.00  0.00           H
ATOM   1225  OW  SOL X 445       3.350  60.750  46.510  1.00  0.00           O
ATOM   1226  HW1 SOL X 445       3.120  61.680  46.430  1.00  0.00           H
ATOM   1227  HW2 SOL X 445       2.690  60.290  45.990  1.00  0.00           H
ATOM   1228  OW  SOL X 446      43.540  97.240  56.680  1.00  0.00           O
ATOM   1229  HW1 SOL X 446      43.710  97.090  55.750  1.00  0.00           H
ATOM   1230  HW2 SOL X 446      44.380  97.540  57.030  1.00  0.00           H
ATOM   1231  OW  SOL X 447      43.450  10.120 149.690  1.00  0.00           O
ATOM   1232  HW1 SOL X 447      43.590   9.550 150.440  1.00  0.00           H
ATOM   1233  HW2 SOL X 447      44.330  10.280 149.340  1.00  0.00           H
ATOM   1234  OW  SOL X 448      56.210  30.590 124.170  1.00  0.00           O
ATOM   1235  HW1 SOL X 448      56.310  29.650 124.060  1.00  0.00           H
ATOM   1236  HW2 SOL X 448      55.870  30.690 125.060  1.00  0.00           H
ATOM   1237  OW  SOL X 449      44.950  16.740 111.620  1.00  0.00           O
ATOM   1238  HW1 SOL X 449      44.100  17.180 111.710  1.00  0.00           H
ATOM   1239  HW2 SOL X 449      44.910  16.310 110.760  1.00  0.00           H
ATOM   1240  OW  SOL X 450      67.550  35.390 106.680  1.00  0.00           O
ATOM   1241  HW1 SOL X 450      67.840  34.590 106.250  1.00  0.00           H
ATOM   1242  HW2 SOL X 450      67.940  36.090 106.160  1.00  0.00           H
ATOM   1243  OW  SOL X 451      49.590  48.100 104.620  1.00  0.00           O
ATOM   1244  HW1 SOL X 451      50.140  47.400 104.980  1.00  0.00           H
ATOM   1245  HW2 SOL X 451      50.040  48.380 103.820  1.00  0.00           H
ATOM   1246  OW  SOL X 452      29.320  58.890 111.360  1.00  0.00           O
ATOM   1247  HW1 SOL X 452      30.150  58.420 111.400  1.00  0.00           H
ATOM   1248  HW2 SOL X 452      28.750  58.340 110.820  1.00  0.00           H
ATOM   1249  OW  SOL X 453      36.680  38.160 147.110  1.00  0.00           O
ATOM   1250  HW1 SOL X 453      35.940  38.600 146.690  1.00  0.00           H
ATOM   1251  HW2 SOL X 453      36.730  38.560 147.980  1.00  0.00           H
ATOM   1252  OW  SOL X 454      26.320  23.440 151.190  1.00  0.00           O
ATOM   1253  HW1 SOL X 454      26.800  23.910 150.510  1.00  0.00           H
ATOM   1254  HW2 SOL X 454      25.570  23.050 150.740  1.00  0.00           H
ATOM   1255  OW  SOL X 455      60.370   4.690  22.270  1.00  0.00           O
ATOM   1256  HW1 SOL X 455      59.610   5.260  22.130  1.00  0.00           H
ATOM   1257  HW2 SOL X 455      60.060   3.820  22.030  1.00  0.00           H
ATOM   1258  OW  SOL X 456      20.440  92.610  55.890  1.00  0.00           O
ATOM   1259  HW1 SOL X 456      20.500  91.660  56.050  1.00  0.00           H
ATOM   1260  HW2 SOL X 456      21.330  92.930  56.040  1.00  0.00           H
ATOM   1261  OW  SOL X 457       8.280 106.150 149.460  1.00  0.00           O
ATOM   1262  HW1 SOL X 457       8.240 105.600 148.680  1.00  0.00           H
ATOM   1263  HW2 SOL X 457       9.190 106.090 149.750  1.00  0.00           H
ATOM   1264  OW  SOL X 458      12.470  71.820 150.780  1.00  0.00           O
ATOM   1265  HW1 SOL X 458      11.740  72.220 150.300  1.00  0.00           H
ATOM   1266  HW2 SOL X 458      12.540  72.330 151.590  1.00  0.00           H
ATOM   1267  OW  SOL X 459      19.710  41.110  18.700  1.00  0.00           O
ATOM   1268  HW1 SOL X 459      19.150  41.770  18.280  1.00  0.00           H
ATOM   1269  HW2 SOL X 459      19.140  40.350  18.800  1.00  0.00           H
ATOM   1270  OW  SOL X 460      30.460  39.520 144.180  1.00  0.00           O
ATOM   1271  HW1 SOL X 460      30.200  39.270 143.290  1.00  0.00           H
ATOM   1272  HW2 SOL X 460      30.980  38.780 144.500  1.00  0.00           H
ATOM   1273  OW  SOL X 461     105.080  48.770  22.110  1.00  0.00           O
ATOM   1274  HW1 SOL X 461     105.260  49.700  22.240  1.00  0.00           H
ATOM   1275  HW2 SOL X 461     104.700  48.480  22.940  1.00  0.00           H
ATOM   1276  OW  SOL X 462       4.120  17.090 111.280  1.00  0.00           O
ATOM   1277  HW1 SOL X 462       4.320  17.810 110.680  1.00  0.00           H
ATOM   1278  HW2 SOL X 462       3.220  17.260 111.570  1.00  0.00           H
ATOM   1279  OW  SOL X 463      42.280  50.410  12.670  1.00  0.00           O
ATOM   1280  HW1 SOL X 463      41.430  50.770  12.940  1.00  0.00           H
ATOM   1281  HW2 SOL X 463      42.390  50.700  11.760  1.00  0.00           H
ATOM   1282  OW  SOL X 464      79.430  21.150 144.720  1.00  0.00           O
ATOM   1283  HW1 SOL X 464      80.090  21.840 144.580  1.00  0.00           H
ATOM   1284  HW2 SOL X 464      79.180  21.240 145.640  1.00  0.00           H
ATOM   1285  OW  SOL X 465      99.380  94.890  12.830  1.00  0.00           O
ATOM   1286  HW1 SOL X 465      99.980  94.980  12.100  1.00  0.00           H
ATOM   1287  HW2 SOL X 465      99.210  93.950  12.890  1.00  0.00           H
ATOM   1288  OW  SOL X 466      88.960  94.170  15.930  1.00  0.00           O
ATOM   1289  HW1 SOL X 466      88.850  93.580  16.680  1.00  0.00           H
ATOM   1290  HW2 SOL X 466      88.500  94.970  16.190  1.00  0.00           H
ATOM   1291  OW  SOL X 467      94.010  74.560   0.380  1.00  0.00           O
ATOM   1292  HW1 SOL X 467      93.520  73.820   0.010  1.00  0.00           H
ATOM   1293  HW2 SOL X 467      93.620  74.700   1.240  1.00  0.00           H
ATOM   1294  OW  SOL X 468       4.270  16.930 143.900  1.00  0.00           O
ATOM   1295  HW1 SOL X 468       3.620  16.230 143.940  1.00  0.00           H
ATOM   1296  HW2 SOL X 468       3.770  17.740 143.990  1.00  0.00           H
ATOM   1297  OW  SOL X 469     108.880   2.060  32.180  1.00  0.00           O
ATOM   1298  HW1 SOL X 469       0.020   3.020  32.170  1.00  0.00           H
ATOM   1299  HW2 SOL X 469     108.310   1.840  31.450  1.00  0.00           H
ATOM   1300  OW  SOL X 470      62.520  16.020 117.920  1.00  0.00           O
ATOM   1301  HW1 SOL X 470      61.850  15.350 117.800  1.00  0.00           H
ATOM   1302  HW2 SOL X 470      63.290  15.550 118.210  1.00  0.00           H
ATOM   1303  OW  SOL X 471      94.730  84.010 141.780  1.00  0.00           O
ATOM   1304  HW1 SOL X 471      93.790  83.860 141.890  1.00  0.00           H
ATOM   1305  HW2 SOL X 471      95.140  83.550 142.510  1.00  0.00           H
ATOM   1306  OW  SOL X 472       6.340  31.860  42.900  1.00  0.00           O
ATOM   1307  HW1 SOL X 472       7.010  31.650  43.550  1.00  0.00           H
ATOM   1308  HW2 SOL X 472       5.780  31.090  42.870  1.00  0.00           H
ATOM   1309  OW  SOL X 473      19.670  19.190  11.340  1.00  0.00           O
ATOM   1310  HW1 SOL X 473      19.160  18.870  10.590  1.00  0.00           H
ATOM   1311  HW2 SOL X 473      20.470  18.670  11.330  1.00  0.00           H
ATOM   1312  OW  SOL X 474      43.210   5.130  38.710  1.00  0.00           O
ATOM   1313  HW1 SOL X 474      43.250   4.220  39.000  1.00  0.00           H
ATOM   1314  HW2 SOL X 474      42.990   5.620  39.500  1.00  0.00           H
ATOM   1315  OW  SOL X 475       5.410  12.500  44.070  1.00  0.00           O
ATOM   1316  HW1 SOL X 475       4.620  12.060  44.370  1.00  0.00           H
ATOM   1317  HW2 SOL X 475       5.260  13.430  44.260  1.00  0.00           H
ATOM   1318  OW  SOL X 476      86.120  96.690   4.020  1.00  0.00           O
ATOM   1319  HW1 SOL X 476      86.810  96.310   4.560  1.00  0.00           H
ATOM   1320  HW2 SOL X 476      86.560  96.900   3.190  1.00  0.00           H
ATOM   1321  OW  SOL X 477      41.300 101.500 113.390  1.00  0.00           O
ATOM   1322  HW1 SOL X 477      41.170 102.360 113.790  1.00  0.00           H
ATOM   1323  HW2 SOL X 477      40.960 100.880 114.040  1.00  0.00           H
ATOM   1324  OW  SOL X 478      40.070  78.500  27.540  1.00  0.00           O
ATOM   1325  HW1 SOL X 478      39.150  78.260  27.650  1.00  0.00           H
ATOM   1326  HW2 SOL X 478      40.560  77.720  27.820  1.00  0.00           H
ATOM   1327  OW  SOL X 479      71.750   2.910   7.060  1.00  0.00           O
ATOM   1328  HW1 SOL X 479      71.050   2.690   7.670  1.00  0.00           H
ATOM   1329  HW2 SOL X 479      72.370   2.180   7.140  1.00  0.00           H
ATOM   1330  OW  SOL X 480      73.020  30.790 149.280  1.00  0.00           O
ATOM   1331  HW1 SOL X 480      73.870  30.960 148.880  1.00  0.00           H
ATOM   1332  HW2 SOL X 480      73.070  31.230 150.130  1.00  0.00           H
ATOM   1333  OW  SOL X 481       4.180   1.340 101.390  1.00  0.00           O
ATOM   1334  HW1 SOL X 481       5.030   0.920 101.550  1.00  0.00           H
ATOM   1335  HW2 SOL X 481       3.650   0.660 100.980  1.00  0.00           H
ATOM   1336  OW  SOL X 482      26.370  61.580  21.640  1.00  0.00           O
ATOM   1337  HW1 SOL X 482      27.280  61.410  21.420  1.00  0.00           H
ATOM   1338  HW2 SOL X 482      26.290  61.290  22.550  1.00  0.00           H
ATOM   1339  OW  SOL X 483      66.510  99.790   6.920  1.00  0.00           O
ATOM   1340  HW1 SOL X 483      67.020  99.010   7.130  1.00  0.00           H
ATOM   1341  HW2 SOL X 483      66.960 100.180   6.170  1.00  0.00           H
ATOM   1342  OW  SOL X 484      78.420  91.620  14.420  1.00  0.00           O
ATOM   1343  HW1 SOL X 484      78.150  90.820  14.860  1.00  0.00           H
ATOM   1344  HW2 SOL X 484      77.870  92.300  14.790  1.00  0.00           H
ATOM   1345  OW  SOL X 485      37.560  23.210 130.710  1.00  0.00           O
ATOM   1346  HW1 SOL X 485      36.670  23.550 130.640  1.00  0.00           H
ATOM   1347  HW2 SOL X 485      37.820  23.410 131.610  1.00  0.00           H
ATOM   1348  OW  SOL X 486      13.790  61.360   5.960  1.00  0.00           O
ATOM   1349  HW1 SOL X 486      14.380  61.470   6.710  1.00  0.00           H
ATOM   1350  HW2 SOL X 486      12.920  61.540   6.310  1.00  0.00           H
ATOM   1351  OW  SOL X 487     101.290  63.770 118.120  1.00  0.00           O
ATOM   1352  HW1 SOL X 487     101.180  63.220 118.890  1.00  0.00           H
ATOM   1353  HW2 SOL X 487     102.100  64.260 118.280  1.00  0.00           H
ATOM   1354  OW  SOL X 488      40.070  15.080 101.130  1.00  0.00           O
ATOM   1355  HW1 SOL X 488      39.520  14.790 100.390  1.00  0.00           H
ATOM   1356  HW2 SOL X 488      39.790  15.990 101.280  1.00  0.00           H
ATOM   1357  OW  SOL X 489       7.000  10.600 151.140  1.00  0.00           O
ATOM   1358  HW1 SOL X 489       6.650  10.060 150.430  1.00  0.00           H
ATOM   1359  HW2 SOL X 489       6.620  10.240 151.940  1.00  0.00           H
ATOM   1360  OW  SOL X 490      32.830  48.120 134.210  1.00  0.00           O
ATOM   1361  HW1 SOL X 490      33.040  47.270 134.600  1.00  0.00           H
ATOM   1362  HW2 SOL X 490      33.630  48.640 134.320  1.00  0.00           H
ATOM   1363  OW  SOL X 491      56.760  75.120  17.920  1.00  0.00           O
ATOM   1364  HW1 SOL X 491      56.440  75.970  17.610  1.00  0.00           H
ATOM   1365  HW2 SOL X 491      56.220  74.930  18.690  1.00  0.00           H
ATOM   1366  OW  SOL X 492      64.000  73.170  47.440  1.00  0.00           O
ATOM   1367  HW1 SOL X 492      63.340  72.500  47.620  1.00  0.00           H
ATOM   1368  HW2 SOL X 492      63.490  73.960  47.230  1.00  0.00           H
ATOM   1369  OW  SOL X 493      46.590  20.830 144.030  1.00  0.00           O
ATOM   1370  HW1 SOL X 493      45.640  20.770 144.000  1.00  0.00           H
ATOM   1371  HW2 SOL X 493      46.850  21.130 143.160  1.00  0.00           H
ATOM   1372  OW  SOL X 494       1.570  20.230 114.080  1.00  0.00           O
ATOM   1373  HW1 SOL X 494       2.400  20.260 113.610  1.00  0.00           H
ATOM   1374  HW2 SOL X 494       1.680  19.540 114.730  1.00  0.00           H
ATOM   1375  OW  SOL X 495      92.580  25.060 119.540  1.00  0.00           O
ATOM   1376  HW1 SOL X 495      92.210  24.750 120.360  1.00  0.00           H
ATOM   1377  HW2 SOL X 495      93.310  25.620 119.810  1.00  0.00           H
ATOM   1378  OW  SOL X 496      84.340  69.180  22.860  1.00  0.00           O
ATOM   1379  HW1 SOL X 496      84.310  69.280  21.910  1.00  0.00           H
ATOM   1380  HW2 SOL X 496      84.700  68.310  23.000  1.00  0.00           H
ATOM   1381  OW  SOL X 497      74.220  55.020 116.680  1.00  0.00           O
ATOM   1382  HW1 SOL X 497      73.910  55.920 116.760  1.00  0.00           H
ATOM   1383  HW2 SOL X 497      74.970  55.080 116.090  1.00  0.00           H
ATOM   1384  OW  SOL X 498      30.320  31.610 139.070  1.00  0.00           O
ATOM   1385  HW1 SOL X 498      30.480  32.100 138.260  1.00  0.00           H
ATOM   1386  HW2 SOL X 498      30.010  30.750 138.780  1.00  0.00           H
ATOM   1387  OW  SOL X 499      15.830 106.470  40.530  1.00  0.00           O
ATOM   1388  HW1 SOL X 499      15.090 105.870  40.610  1.00  0.00           H
ATOM   1389  HW2 SOL X 499      16.040 106.480  39.600  1.00  0.00           H
ATOM   1390  OW  SOL X 500      83.010  65.190  14.410  1.00  0.00           O
ATOM   1391  HW1 SOL X 500      83.380  64.760  13.640  1.00  0.00           H
ATOM   1392  HW2 SOL X 500      82.170  65.540  14.130  1.00  0.00           H
ATOM   1393  OW  SOL X 501      76.210   5.130  36.990  1.00  0.00           O
ATOM   1394  HW1 SOL X 501      76.420   4.990  36.070  1.00  0.00           H
ATOM   1395  HW2 SOL X 501      76.430   6.040  37.160  1.00  0.00           H
ATOM   1396  OW  SOL X 502      80.770  78.100 117.130  1.00  0.00           O
ATOM   1397  HW1 SOL X 502      81.200  78.050 117.980  1.00  0.00           H
ATOM   1398  HW2 SOL X 502      81.480  78.310 116.520  1.00  0.00           H
ATOM   1399  OW  SOL X 503      28.770  98.820  42.500  1.00  0.00           O
ATOM   1400  HW1 SOL X 503      28.050  98.240  42.730  1.00  0.00           H
ATOM   1401  HW2 SOL X 503      28.360  99.520  41.980  1.00  0.00           H
ATOM   1402  OW  SOL X 504      78.280  68.500 117.420  1.00  0.00           O
ATOM   1403  HW1 SOL X 504      78.510  68.170 116.550  1.00  0.00           H
ATOM   1404  HW2 SOL X 504      79.020  68.240 117.970  1.00  0.00           H
ATOM   1405  OW  SOL X 505      45.350  75.500  17.430  1.00  0.00           O
ATOM   1406  HW1 SOL X 505      44.730  75.390  18.150  1.00  0.00           H
ATOM   1407  HW2 SOL X 505      44.790  75.610  16.660  1.00  0.00           H
ATOM   1408  OW  SOL X 506     102.120  85.560  46.010  1.00  0.00           O
ATOM   1409  HW1 SOL X 506     101.480  85.230  46.640  1.00  0.00           H
ATOM   1410  HW2 SOL X 506     102.050  86.510  46.070  1.00  0.00           H
ATOM   1411  OW  SOL X 507      22.290  69.790 121.040  1.00  0.00           O
ATOM   1412  HW1 SOL X 507      22.140  69.730 121.980  1.00  0.00           H
ATOM   1413  HW2 SOL X 507      22.840  69.040 120.830  1.00  0.00           H
ATOM   1414  OW  SOL X 508      32.030  70.860 132.160  1.00  0.00           O
ATOM   1415  HW1 SOL X 508      31.780  70.370 131.380  1.00  0.00           H
ATOM   1416  HW2 SOL X 508      31.400  71.580 132.200  1.00  0.00           H
ATOM   1417  OW  SOL X 509      65.730  23.480 143.350  1.00  0.00           O
ATOM   1418  HW1 SOL X 509      65.860  23.010 142.520  1.00  0.00           H
ATOM   1419  HW2 SOL X 509      64.950  24.010 143.210  1.00  0.00           H
ATOM   1420  OW  SOL X 510      77.240  55.910  32.600  1.00  0.00           O
ATOM   1421  HW1 SOL X 510      78.000  55.560  32.130  1.00  0.00           H
ATOM   1422  HW2 SOL X 510      76.810  55.140  32.970  1.00  0.00           H
ATOM   1423  OW  SOL X 511     105.440  28.840  48.030  1.00  0.00           O
ATOM   1424  HW1 SOL X 511     105.150  29.700  47.710  1.00  0.00           H
ATOM   1425  HW2 SOL X 511     104.800  28.230  47.670  1.00  0.00           H
ATOM   1426  OW  SOL X 512      34.230  45.990 144.060  1.00  0.00           O
ATOM   1427  HW1 SOL X 512      33.470  46.570 144.150  1.00  0.00           H
ATOM   1428  HW2 SOL X 512      34.980  46.590 144.000  1.00  0.00           H
ATOM   1429  OW  SOL X 513      61.810  64.820  58.710  1.00  0.00           O
ATOM   1430  HW1 SOL X 513      61.350  65.620  58.940  1.00  0.00           H
ATOM   1431  HW2 SOL X 513      61.800  64.290  59.510  1.00  0.00           H
ATOM   1432  OW  SOL X 514      50.680   8.690 124.570  1.00  0.00           O
ATOM   1433  HW1 SOL X 514      51.240   8.150 124.030  1.00  0.00           H
ATOM   1434  HW2 SOL X 514      51.140   9.530 124.630  1.00  0.00           H
ATOM   1435  OW  SOL X 515     100.980  54.580 120.660  1.00  0.00           O
ATOM   1436  HW1 SOL X 515     101.060  54.280 119.760  1.00  0.00           H
ATOM   1437  HW2 SOL X 515     101.250  53.840 121.190  1.00  0.00           H
ATOM   1438  OW  SOL X 516      18.410   1.930  21.270  1.00  0.00           O
ATOM   1439  HW1 SOL X 516      19.300   2.150  20.990  1.00  0.00           H
ATOM   1440  HW2 SOL X 516      18.520   1.570  22.150  1.00  0.00           H
ATOM   1441  OW  SOL X 517      88.880 104.150   4.750  1.00  0.00           O
ATOM   1442  HW1 SOL X 517      89.100 103.980   3.840  1.00  0.00           H
ATOM   1443  HW2 SOL X 517      88.730 103.280   5.130  1.00  0.00           H
ATOM   1444  OW  SOL X 518      33.190 104.860 121.760  1.00  0.00           O
ATOM   1445  HW1 SOL X 518      33.130 105.720 121.340  1.00  0.00           H
ATOM   1446  HW2 SOL X 518      32.540 104.890 122.460  1.00  0.00           H
ATOM   1447  OW  SOL X 519      60.480  41.210   1.250  1.00  0.00           O
ATOM   1448  HW1 SOL X 519      59.760  41.480   1.820  1.00  0.00           H
ATOM   1449  HW2 SOL X 519      60.280  41.610   0.400  1.00  0.00           H
ATOM   1450  OW  SOL X 520      55.480  74.190 144.730  1.00  0.00           O
ATOM   1451  HW1 SOL X 520      55.570  74.530 145.620  1.00  0.00           H
ATOM   1452  HW2 SOL X 520      56.040  73.410 144.710  1.00  0.00           H
ATOM   1453  OW  SOL X 521      84.650   9.840   5.990  1.00  0.00           O
ATOM   1454  HW1 SOL X 521      84.370   9.190   6.630  1.00  0.00           H
ATOM   1455  HW2 SOL X 521      85.580   9.660   5.850  1.00  0.00           H
ATOM   1456  OW  SOL X 522     107.930 104.030  11.000  1.00  0.00           O
ATOM   1457  HW1 SOL X 522     107.310 104.580  10.520  1.00  0.00           H
ATOM   1458  HW2 SOL X 522     108.120 104.520  11.800  1.00  0.00           H
ATOM   1459  OW  SOL X 523      58.410  43.920  44.260  1.00  0.00           O
ATOM   1460  HW1 SOL X 523      57.480  44.010  44.050  1.00  0.00           H
ATOM   1461  HW2 SOL X 523      58.820  44.710  43.900  1.00  0.00           H
ATOM   1462  OW  SOL X 524      65.500  32.300  96.580  1.00  0.00           O
ATOM   1463  HW1 SOL X 524      65.920  32.740  97.310  1.00  0.00           H
ATOM   1464  HW2 SOL X 524      66.200  32.180  95.940  1.00  0.00           H
ATOM   1465  OW  SOL X 525      64.200   4.990 145.740  1.00  0.00           O
ATOM   1466  HW1 SOL X 525      63.440   5.230 145.200  1.00  0.00           H
ATOM   1467  HW2 SOL X 525      64.200   5.630 146.450  1.00  0.00           H
ATOM   1468  OW  SOL X 526      94.780  27.630 145.910  1.00  0.00           O
ATOM   1469  HW1 SOL X 526      93.850  27.490 145.740  1.00  0.00           H
ATOM   1470  HW2 SOL X 526      95.050  28.310 145.290  1.00  0.00           H
ATOM   1471  OW  SOL X 527      47.690  76.580  58.110  1.00  0.00           O
ATOM   1472  HW1 SOL X 527      47.710  77.280  58.760  1.00  0.00           H
ATOM   1473  HW2 SOL X 527      46.760  76.390  58.000  1.00  0.00           H
ATOM   1474  OW  SOL X 528      43.080  77.220  44.320  1.00  0.00           O
ATOM   1475  HW1 SOL X 528      42.540  76.970  43.570  1.00  0.00           H
ATOM   1476  HW2 SOL X 528      43.970  77.250  43.980  1.00  0.00           H
ATOM   1477  OW  SOL X 529     104.200  77.850  21.700  1.00  0.00           O
ATOM   1478  HW1 SOL X 529     104.090  78.720  21.300  1.00  0.00           H
ATOM   1479  HW2 SOL X 529     104.700  78.010  22.500  1.00  0.00           H
ATOM   1480  OW  SOL X 530      33.160  60.140  29.330  1.00  0.00           O
ATOM   1481  HW1 SOL X 530      33.410  61.050  29.120  1.00  0.00           H
ATOM   1482  HW2 SOL X 530      33.650  59.620  28.700  1.00  0.00           H
ATOM   1483  OW  SOL X 531      57.400  10.070  10.000  1.00  0.00           O
ATOM   1484  HW1 SOL X 531      58.100  10.320   9.390  1.00  0.00           H
ATOM   1485  HW2 SOL X 531      57.800   9.390  10.540  1.00  0.00           H
ATOM   1486  OW  SOL X 532      56.820   7.370  18.020  1.00  0.00           O
ATOM   1487  HW1 SOL X 532      56.700   8.170  18.530  1.00  0.00           H
ATOM   1488  HW2 SOL X 532      56.900   7.680  17.110  1.00  0.00           H
ATOM   1489  OW  SOL X 533      74.690  64.720 106.960  1.00  0.00           O
ATOM   1490  HW1 SOL X 533      75.550  64.320 106.800  1.00  0.00           H
ATOM   1491  HW2 SOL X 533      74.100  64.240 106.380  1.00  0.00           H
ATOM   1492  OW  SOL X 534      42.060  17.020 111.890  1.00  0.00           O
ATOM   1493  HW1 SOL X 534      41.800  16.150 112.180  1.00  0.00           H
ATOM   1494  HW2 SOL X 534      41.280  17.370 111.450  1.00  0.00           H
ATOM   1495  OW  SOL X 535      57.700  72.800 114.040  1.00  0.00           O
ATOM   1496  HW1 SOL X 535      56.840  72.760 113.610  1.00  0.00           H
ATOM   1497  HW2 SOL X 535      58.020  71.900 113.990  1.00  0.00           H
ATOM   1498  OW  SOL X 536      30.930  76.060  30.510  1.00  0.00           O
ATOM   1499  HW1 SOL X 536      30.030  75.770  30.640  1.00  0.00           H
ATOM   1500  HW2 SOL X 536      31.170  75.710  29.640  1.00  0.00           H
ATOM   1501  OW  SOL X 537      77.810  12.210 116.420  1.00  0.00           O
ATOM   1502  HW1 SOL X 537      78.140  12.350 115.530  1.00  0.00           H
ATOM   1503  HW2 SOL X 537      78.100  12.980 116.910  1.00  0.00           H
ATOM   1504  OW  SOL X 538     101.380  92.990  56.360  1.00  0.00           O
ATOM   1505  HW1 SOL X 538     101.790  93.660  55.820  1.00  0.00           H
ATOM   1506  HW2 SOL X 538     100.940  92.420  55.730  1.00  0.00           H
ATOM   1507  OW  SOL X 539      10.730  31.140   7.420  1.00  0.00           O
ATOM   1508  HW1 SOL X 539      10.200  30.830   8.150  1.00  0.00           H
ATOM   1509  HW2 SOL X 539      11.250  31.850   7.780  1.00  0.00           H
ATOM   1510  OW  SOL X 540     102.370  17.250 126.090  1.00  0.00           O
ATOM   1511  HW1 SOL X 540     103.140  17.770 126.300  1.00  0.00           H
ATOM   1512  HW2 SOL X 540     101.890  17.170 126.910  1.00  0.00           H
ATOM   1513  OW  SOL X 541      15.070  95.500 120.780  1.00  0.00           O
ATOM   1514  HW1 SOL X 541      15.840  95.200 120.290  1.00  0.00           H
ATOM   1515  HW2 SOL X 541      14.350  94.980 120.440  1.00  0.00           H
ATOM   1516  OW  SOL X 542      33.840  27.950 116.820  1.00  0.00           O
ATOM   1517  HW1 SOL X 542      33.860  28.520 117.590  1.00  0.00           H
ATOM   1518  HW2 SOL X 542      34.380  28.420 116.170  1.00  0.00           H
ATOM   1519  OW  SOL X 543      16.680  50.770 109.070  1.00  0.00           O
ATOM   1520  HW1 SOL X 543      16.840  51.710 109.010  1.00  0.00           H
ATOM   1521  HW2 SOL X 543      15.810  50.640 108.700  1.00  0.00           H
ATOM   1522  OW  SOL X 544      21.540  29.300  20.240  1.00  0.00           O
ATOM   1523  HW1 SOL X 544      20.730  29.760  20.470  1.00  0.00           H
ATOM   1524  HW2 SOL X 544      21.480  28.460  20.690  1.00  0.00           H
ATOM   1525  OW  SOL X 545      44.960  72.660  46.630  1.00  0.00           O
ATOM   1526  HW1 SOL X 545      45.570  73.390  46.640  1.00  0.00           H
ATOM   1527  HW2 SOL X 545      45.450  71.940  46.250  1.00  0.00           H
ATOM   1528  OW  SOL X 546      76.980 106.010 137.610  1.00  0.00           O
ATOM   1529  HW1 SOL X 546      76.420 105.390 137.150  1.00  0.00           H
ATOM   1530  HW2 SOL X 546      76.380 106.560 138.110  1.00  0.00           H
ATOM   1531  OW  SOL X 547      70.080  43.690 133.140  1.00  0.00           O
ATOM   1532  HW1 SOL X 547      69.990  44.180 133.960  1.00  0.00           H
ATOM   1533  HW2 SOL X 547      69.370  44.010 132.590  1.00  0.00           H
ATOM   1534  OW  SOL X 548      58.020  58.400 108.600  1.00  0.00           O
ATOM   1535  HW1 SOL X 548      57.360  58.900 108.120  1.00  0.00           H
ATOM   1536  HW2 SOL X 548      57.580  58.150 109.410  1.00  0.00           H
ATOM   1537  OW  SOL X 549      31.650  94.510 107.390  1.00  0.00           O
ATOM   1538  HW1 SOL X 549      32.040  93.760 106.930  1.00  0.00           H
ATOM   1539  HW2 SOL X 549      31.570  95.190 106.720  1.00  0.00           H
ATOM   1540  OW  SOL X 550      11.920  77.430  11.740  1.00  0.00           O
ATOM   1541  HW1 SOL X 550      11.690  78.070  11.070  1.00  0.00           H
ATOM   1542  HW2 SOL X 550      11.450  76.640  11.480  1.00  0.00           H
ATOM   1543  OW  SOL X 551      74.000  97.980 140.960  1.00  0.00           O
ATOM   1544  HW1 SOL X 551      74.030  98.800 140.470  1.00  0.00           H
ATOM   1545  HW2 SOL X 551      73.110  97.640 140.810  1.00  0.00           H
ATOM   1546  OW  SOL X 552       5.340  70.010  99.740  1.00  0.00           O
ATOM   1547  HW1 SOL X 552       5.550  69.200 100.200  1.00  0.00           H
ATOM   1548  HW2 SOL X 552       4.560  70.340 100.190  1.00  0.00           H
ATOM   1549  OW  SOL X 553      83.500  39.020 144.360  1.00  0.00           O
ATOM   1550  HW1 SOL X 553      82.580  38.820 144.530  1.00  0.00           H
ATOM   1551  HW2 SOL X 553      83.620  38.820 143.430  1.00  0.00           H
ATOM   1552  OW  SOL X 554     107.910  68.340 153.060  1.00  0.00           O
ATOM   1553  HW1 SOL X 554     108.430  68.150   0.620  1.00  0.00           H
ATOM   1554  HW2 SOL X 554     107.000  68.280   0.130  1.00  0.00           H
ATOM   1555  OW  SOL X 555     101.080  48.520  17.710  1.00  0.00           O
ATOM   1556  HW1 SOL X 555     101.410  48.880  16.880  1.00  0.00           H
ATOM   1557  HW2 SOL X 555     100.160  48.770  17.730  1.00  0.00           H
ATOM   1558  OW  SOL X 556      23.010   7.730 128.490  1.00  0.00           O
ATOM   1559  HW1 SOL X 556      23.070   6.790 128.650  1.00  0.00           H
ATOM   1560  HW2 SOL X 556      22.080   7.930 128.600  1.00  0.00           H
ATOM   1561  OW  SOL X 557      68.970  82.320  12.640  1.00  0.00           O
ATOM   1562  HW1 SOL X 557      68.930  83.260  12.440  1.00  0.00           H
ATOM   1563  HW2 SOL X 557      69.670  81.990  12.070  1.00  0.00           H
ATOM   1564  OW  SOL X 558      51.130   7.130 112.590  1.00  0.00           O
ATOM   1565  HW1 SOL X 558      50.580   6.380 112.840  1.00  0.00           H
ATOM   1566  HW2 SOL X 558      50.670   7.890 112.950  1.00  0.00           H
ATOM   1567  OW  SOL X 559      41.010  58.540  29.390  1.00  0.00           O
ATOM   1568  HW1 SOL X 559      41.080  59.040  30.210  1.00  0.00           H
ATOM   1569  HW2 SOL X 559      40.650  57.700  29.650  1.00  0.00           H
ATOM   1570  OW  SOL X 560      63.190   4.750 125.330  1.00  0.00           O
ATOM   1571  HW1 SOL X 560      62.840   4.810 124.440  1.00  0.00           H
ATOM   1572  HW2 SOL X 560      63.650   5.580 125.470  1.00  0.00           H
ATOM   1573  OW  SOL X 561      86.080  41.400  50.380  1.00  0.00           O
ATOM   1574  HW1 SOL X 561      86.060  40.450  50.360  1.00  0.00           H
ATOM   1575  HW2 SOL X 561      85.940  41.660  49.460  1.00  0.00           H
ATOM   1576  OW  SOL X 562      77.350  78.420   8.350  1.00  0.00           O
ATOM   1577  HW1 SOL X 562      77.450  78.490   7.400  1.00  0.00           H
ATOM   1578  HW2 SOL X 562      78.110  78.880   8.710  1.00  0.00           H
ATOM   1579  OW  SOL X 563      46.560  55.390  42.090  1.00  0.00           O
ATOM   1580  HW1 SOL X 563      45.690  55.020  41.910  1.00  0.00           H
ATOM   1581  HW2 SOL X 563      47.000  55.390  41.240  1.00  0.00           H
ATOM   1582  OW  SOL X 564      56.980  21.430 104.470  1.00  0.00           O
ATOM   1583  HW1 SOL X 564      57.370  21.310 103.610  1.00  0.00           H
ATOM   1584  HW2 SOL X 564      56.210  20.870 104.460  1.00  0.00           H
ATOM   1585  OW  SOL X 565      46.950  70.670   9.250  1.00  0.00           O
ATOM   1586  HW1 SOL X 565      47.550  69.970   8.970  1.00  0.00           H
ATOM   1587  HW2 SOL X 565      47.490  71.460   9.260  1.00  0.00           H
ATOM   1588  OW  SOL X 566     103.820  58.480 132.730  1.00  0.00           O
ATOM   1589  HW1 SOL X 566     103.720  57.540 132.870  1.00  0.00           H
ATOM   1590  HW2 SOL X 566     103.240  58.680 131.990  1.00  0.00           H
ATOM   1591  OW  SOL X 567      25.850  26.780  12.750  1.00  0.00           O
ATOM   1592  HW1 SOL X 567      26.320  25.990  13.020  1.00  0.00           H
ATOM   1593  HW2 SOL X 567      25.170  26.470  12.160  1.00  0.00           H
ATOM   1594  OW  SOL X 568     105.990  22.630 129.520  1.00  0.00           O
ATOM   1595  HW1 SOL X 568     105.110  22.270 129.650  1.00  0.00           H
ATOM   1596  HW2 SOL X 568     105.890  23.270 128.810  1.00  0.00           H
ATOM   1597  OW  SOL X 569      11.080  18.990  48.210  1.00  0.00           O
ATOM   1598  HW1 SOL X 569      10.320  18.980  48.790  1.00  0.00           H
ATOM   1599  HW2 SOL X 569      10.740  18.720  47.360  1.00  0.00           H
ATOM   1600  OW  SOL X 570       5.300  67.730  53.100  1.00  0.00           O
ATOM   1601  HW1 SOL X 570       6.110  68.100  52.730  1.00  0.00           H
ATOM   1602  HW2 SOL X 570       5.340  66.800  52.880  1.00  0.00           H
ATOM   1603  OW  SOL X 571      93.750  38.210  27.910  1.00  0.00           O
ATOM   1604  HW1 SOL X 571      94.180  39.040  28.120  1.00  0.00           H
ATOM   1605  HW2 SOL X 571      94.450  37.560  28.010  1.00  0.00           H
ATOM   1606  OW  SOL X 572      28.110  87.120 143.680  1.00  0.00           O
ATOM   1607  HW1 SOL X 572      27.740  86.790 144.500  1.00  0.00           H
ATOM   1608  HW2 SOL X 572      28.520  86.350 143.280  1.00  0.00           H
ATOM   1609  OW  SOL X 573      33.730  50.390  27.510  1.00  0.00           O
ATOM   1610  HW1 SOL X 573      33.130  50.940  28.020  1.00  0.00           H
ATOM   1611  HW2 SOL X 573      33.260  50.220  26.700  1.00  0.00           H
ATOM   1612  OW  SOL X 574      50.490   5.290 148.450  1.00  0.00           O
ATOM   1613  HW1 SOL X 574      49.650   5.600 148.140  1.00  0.00           H
ATOM   1614  HW2 SOL X 574      50.280   4.500 148.960  1.00  0.00           H
ATOM   1615  OW  SOL X 575     105.470  71.130 144.510  1.00  0.00           O
ATOM   1616  HW1 SOL X 575     105.180  71.400 145.380  1.00  0.00           H
ATOM   1617  HW2 SOL X 575     106.270  71.630 144.350  1.00  0.00           H
ATOM   1618  OW  SOL X 576      99.460 108.550 123.040  1.00  0.00           O
ATOM   1619  HW1 SOL X 576      99.590   0.580 123.160  1.00  0.00           H
ATOM   1620  HW2 SOL X 576      99.560 108.410 122.100  1.00  0.00           H
ATOM   1621  OW  SOL X 577      68.190   6.200 114.910  1.00  0.00           O
ATOM   1622  HW1 SOL X 577      67.670   5.450 114.610  1.00  0.00           H
ATOM   1623  HW2 SOL X 577      68.960   5.800 115.310  1.00  0.00           H
ATOM   1624  OW  SOL X 578      64.250  94.690  46.740  1.00  0.00           O
ATOM   1625  HW1 SOL X 578      64.020  93.970  47.320  1.00  0.00           H
ATOM   1626  HW2 SOL X 578      63.500  94.760  46.150  1.00  0.00           H
ATOM   1627  OW  SOL X 579      21.990  81.010 141.840  1.00  0.00           O
ATOM   1628  HW1 SOL X 579      22.490  81.150 142.640  1.00  0.00           H
ATOM   1629  HW2 SOL X 579      22.310  80.170 141.500  1.00  0.00           H
ATOM   1630  OW  SOL X 580      11.280  13.570  20.030  1.00  0.00           O
ATOM   1631  HW1 SOL X 580      10.780  13.450  19.220  1.00  0.00           H
ATOM   1632  HW2 SOL X 580      12.070  13.050  19.910  1.00  0.00           H
ATOM   1633  OW  SOL X 581      56.430  85.320 107.480  1.00  0.00           O
ATOM   1634  HW1 SOL X 581      56.760  85.600 108.340  1.00  0.00           H
ATOM   1635  HW2 SOL X 581      57.010  84.600 107.230  1.00  0.00           H
ATOM   1636  OW  SOL X 582      62.650  84.340  98.720  1.00  0.00           O
ATOM   1637  HW1 SOL X 582      62.830  84.440  99.650  1.00  0.00           H
ATOM   1638  HW2 SOL X 582      63.320  83.730  98.410  1.00  0.00           H
ATOM   1639  OW  SOL X 583      86.090   1.470  91.170  1.00  0.00           O
ATOM   1640  HW1 SOL X 583      85.910   0.850  90.470  1.00  0.00           H
ATOM   1641  HW2 SOL X 583      85.650   2.270  90.900  1.00  0.00           H
ATOM   1642  OW  SOL X 584      85.010  70.280 131.660  1.00  0.00           O
ATOM   1643  HW1 SOL X 584      85.290  69.390 131.870  1.00  0.00           H
ATOM   1644  HW2 SOL X 584      84.890  70.280 130.710  1.00  0.00           H
ATOM   1645  OW  SOL X 585      46.010  13.570  27.600  1.00  0.00           O
ATOM   1646  HW1 SOL X 585      46.650  13.520  26.890  1.00  0.00           H
ATOM   1647  HW2 SOL X 585      45.850  12.660  27.840  1.00  0.00           H
ATOM   1648  OW  SOL X 586       5.910  64.840  50.390  1.00  0.00           O
ATOM   1649  HW1 SOL X 586       5.790  64.610  51.320  1.00  0.00           H
ATOM   1650  HW2 SOL X 586       5.880  64.010  49.930  1.00  0.00           H
ATOM   1651  OW  SOL X 587      36.960  73.840 130.540  1.00  0.00           O
ATOM   1652  HW1 SOL X 587      37.460  74.650 130.480  1.00  0.00           H
ATOM   1653  HW2 SOL X 587      36.090  74.060 130.210  1.00  0.00           H
ATOM   1654  OW  SOL X 588      93.620  33.830 148.410  1.00  0.00           O
ATOM   1655  HW1 SOL X 588      92.910  33.470 147.880  1.00  0.00           H
ATOM   1656  HW2 SOL X 588      93.950  33.080 148.910  1.00  0.00           H
ATOM   1657  OW  SOL X 589      94.610  79.920  11.060  1.00  0.00           O
ATOM   1658  HW1 SOL X 589      94.680  79.690  11.990  1.00  0.00           H
ATOM   1659  HW2 SOL X 589      93.850  79.420  10.750  1.00  0.00           H
ATOM   1660  OW  SOL X 590      34.740  98.330 130.920  1.00  0.00           O
ATOM   1661  HW1 SOL X 590      34.270  98.070 131.710  1.00  0.00           H
ATOM   1662  HW2 SOL X 590      34.860  97.520 130.430  1.00  0.00           H
ATOM   1663  OW  SOL X 591      47.830  90.830 123.400  1.00  0.00           O
ATOM   1664  HW1 SOL X 591      48.740  91.120 123.350  1.00  0.00           H
ATOM   1665  HW2 SOL X 591      47.520  90.850 122.490  1.00  0.00           H
ATOM   1666  OW  SOL X 592      62.650  96.580  41.330  1.00  0.00           O
ATOM   1667  HW1 SOL X 592      62.960  95.760  40.950  1.00  0.00           H
ATOM   1668  HW2 SOL X 592      63.420  96.930  41.780  1.00  0.00           H
ATOM   1669  OW  SOL X 593      74.070  78.070 127.830  1.00  0.00           O
ATOM   1670  HW1 SOL X 593      74.350  77.390 128.450  1.00  0.00           H
ATOM   1671  HW2 SOL X 593      74.820  78.200 127.250  1.00  0.00           H
ATOM   1672  OW  SOL X 594      92.370  30.630 103.790  1.00  0.00           O
ATOM   1673  HW1 SOL X 594      91.590  31.180 103.720  1.00  0.00           H
ATOM   1674  HW2 SOL X 594      92.060  29.750 103.570  1.00  0.00           H
ATOM   1675  OW  SOL X 595      25.760  15.080  14.740  1.00  0.00           O
ATOM   1676  HW1 SOL X 595      25.550  15.830  15.300  1.00  0.00           H
ATOM   1677  HW2 SOL X 595      25.200  14.370  15.070  1.00  0.00           H
ATOM   1678  OW  SOL X 596      25.220  16.100 106.660  1.00  0.00           O
ATOM   1679  HW1 SOL X 596      25.770  15.470 107.130  1.00  0.00           H
ATOM   1680  HW2 SOL X 596      25.220  16.880 107.210  1.00  0.00           H
ATOM   1681  OW  SOL X 597      63.970  43.330  18.830  1.00  0.00           O
ATOM   1682  HW1 SOL X 597      63.030  43.290  19.010  1.00  0.00           H
ATOM   1683  HW2 SOL X 597      64.330  43.850  19.540  1.00  0.00           H
ATOM   1684  OW  SOL X 598      46.030  79.590 110.130  1.00  0.00           O
ATOM   1685  HW1 SOL X 598      46.610  80.020 110.750  1.00  0.00           H
ATOM   1686  HW2 SOL X 598      46.210  78.660 110.230  1.00  0.00           H
ATOM   1687  OW  SOL X 599      41.170  96.660 147.350  1.00  0.00           O
ATOM   1688  HW1 SOL X 599      41.420  97.150 146.570  1.00  0.00           H
ATOM   1689  HW2 SOL X 599      41.390  97.230 148.080  1.00  0.00           H
ATOM   1690  OW  SOL X 600      55.820  59.910  43.280  1.00  0.00           O
ATOM   1691  HW1 SOL X 600      56.690  60.090  42.940  1.00  0.00           H
ATOM   1692  HW2 SOL X 600      55.540  59.110  42.830  1.00  0.00           H
ATOM   1693  OW  SOL X 601      16.060  84.740 120.250  1.00  0.00           O
ATOM   1694  HW1 SOL X 601      15.680  84.890 121.120  1.00  0.00           H
ATOM   1695  HW2 SOL X 601      16.510  85.550 120.040  1.00  0.00           H
ATOM   1696  OW  SOL X 602      75.900 101.270 102.550  1.00  0.00           O
ATOM   1697  HW1 SOL X 602      76.410 102.010 102.890  1.00  0.00           H
ATOM   1698  HW2 SOL X 602      75.570 101.570 101.710  1.00  0.00           H
ATOM   1699  OW  SOL X 603      49.160  12.440  24.340  1.00  0.00           O
ATOM   1700  HW1 SOL X 603      48.780  12.260  23.480  1.00  0.00           H
ATOM   1701  HW2 SOL X 603      50.010  12.010  24.330  1.00  0.00           H
ATOM   1702  OW  SOL X 604       9.710  87.360  16.100  1.00  0.00           O
ATOM   1703  HW1 SOL X 604      10.540  86.900  16.200  1.00  0.00           H
ATOM   1704  HW2 SOL X 604       9.940  88.210  15.740  1.00  0.00           H
ATOM   1705  OW  SOL X 605      85.170  32.780  40.960  1.00  0.00           O
ATOM   1706  HW1 SOL X 605      84.710  32.330  41.670  1.00  0.00           H
ATOM   1707  HW2 SOL X 605      84.990  32.260  40.180  1.00  0.00           H
ATOM   1708  OW  SOL X 606      32.010  22.860 125.640  1.00  0.00           O
ATOM   1709  HW1 SOL X 606      32.910  23.160 125.530  1.00  0.00           H
ATOM   1710  HW2 SOL X 606      31.800  22.450 124.800  1.00  0.00           H
ATOM   1711  OW  SOL X 607      41.720  91.650 132.410  1.00  0.00           O
ATOM   1712  HW1 SOL X 607      40.940  92.120 132.720  1.00  0.00           H
ATOM   1713  HW2 SOL X 607      42.430  92.000 132.950  1.00  0.00           H
ATOM   1714  OW  SOL X 608      15.830  73.160 111.270  1.00  0.00           O
ATOM   1715  HW1 SOL X 608      15.030  73.320 110.770  1.00  0.00           H
ATOM   1716  HW2 SOL X 608      15.570  72.540 111.950  1.00  0.00           H
ATOM   1717  OW  SOL X 609       8.930  81.630 145.030  1.00  0.00           O
ATOM   1718  HW1 SOL X 609       9.000  81.460 144.100  1.00  0.00           H
ATOM   1719  HW2 SOL X 609       9.750  82.080 145.250  1.00  0.00           H
ATOM   1720  OW  SOL X 610      12.810  39.840 110.100  1.00  0.00           O
ATOM   1721  HW1 SOL X 610      12.530  39.030 109.670  1.00  0.00           H
ATOM   1722  HW2 SOL X 610      12.460  39.770 110.990  1.00  0.00           H
ATOM   1723  OW  SOL X 611      52.100  38.750  27.710  1.00  0.00           O
ATOM   1724  HW1 SOL X 611      52.270  38.070  28.360  1.00  0.00           H
ATOM   1725  HW2 SOL X 611      52.690  38.540  26.990  1.00  0.00           H
ATOM   1726  OW  SOL X 612      76.910  69.180  28.990  1.00  0.00           O
ATOM   1727  HW1 SOL X 612      76.270  68.640  29.440  1.00  0.00           H
ATOM   1728  HW2 SOL X 612      76.740  69.030  28.060  1.00  0.00           H
ATOM   1729  OW  SOL X 613       9.300  58.880  15.760  1.00  0.00           O
ATOM   1730  HW1 SOL X 613       9.460  59.430  15.000  1.00  0.00           H
ATOM   1731  HW2 SOL X 613       9.720  59.350  16.490  1.00  0.00           H
ATOM   1732  OW  SOL X 614      62.970 101.590 134.050  1.00  0.00           O
ATOM   1733  HW1 SOL X 614      63.330 101.700 134.930  1.00  0.00           H
ATOM   1734  HW2 SOL X 614      62.740 102.470 133.770  1.00  0.00           H
ATOM   1735  OW  SOL X 615       5.660  35.910 116.650  1.00  0.00           O
ATOM   1736  HW1 SOL X 615       4.950  35.330 116.390  1.00  0.00           H
ATOM   1737  HW2 SOL X 615       5.250  36.770 116.740  1.00  0.00           H
ATOM   1738  OW  SOL X 616      21.820  75.960 148.220  1.00  0.00           O
ATOM   1739  HW1 SOL X 616      22.600  76.510 148.160  1.00  0.00           H
ATOM   1740  HW2 SOL X 616      21.490  76.100 149.110  1.00  0.00           H
ATOM   1741  OW  SOL X 617     100.540  32.400   2.340  1.00  0.00           O
ATOM   1742  HW1 SOL X 617     100.460  33.350   2.220  1.00  0.00           H
ATOM   1743  HW2 SOL X 617     100.480  32.040   1.460  1.00  0.00           H
ATOM   1744  OW  SOL X 618      53.270  42.400 142.150  1.00  0.00           O
ATOM   1745  HW1 SOL X 618      53.410  43.060 142.820  1.00  0.00           H
ATOM   1746  HW2 SOL X 618      52.700  42.820 141.500  1.00  0.00           H
ATOM   1747  OW  SOL X 619      67.400  72.200  22.710  1.00  0.00           O
ATOM   1748  HW1 SOL X 619      67.750  71.400  23.100  1.00  0.00           H
ATOM   1749  HW2 SOL X 619      66.630  72.410  23.240  1.00  0.00           H
ATOM   1750  OW  SOL X 620      57.150  65.760  52.240  1.00  0.00           O
ATOM   1751  HW1 SOL X 620      57.920  66.300  52.070  1.00  0.00           H
ATOM   1752  HW2 SOL X 620      56.830  65.510  51.370  1.00  0.00           H
ATOM   1753  OW  SOL X 621     105.570  33.010  49.120  1.00  0.00           O
ATOM   1754  HW1 SOL X 621     106.320  33.610  49.110  1.00  0.00           H
ATOM   1755  HW2 SOL X 621     104.950  33.420  49.720  1.00  0.00           H
ATOM   1756  OW  SOL X 622      54.810   4.140 140.860  1.00  0.00           O
ATOM   1757  HW1 SOL X 622      54.420   4.950 141.190  1.00  0.00           H
ATOM   1758  HW2 SOL X 622      54.860   3.560 141.620  1.00  0.00           H
ATOM   1759  OW  SOL X 623      76.270  84.330 132.880  1.00  0.00           O
ATOM   1760  HW1 SOL X 623      75.970  83.480 133.220  1.00  0.00           H
ATOM   1761  HW2 SOL X 623      75.900  84.970 133.480  1.00  0.00           H
ATOM   1762  OW  SOL X 624      94.340  58.780 116.590  1.00  0.00           O
ATOM   1763  HW1 SOL X 624      95.100  58.830 117.160  1.00  0.00           H
ATOM   1764  HW2 SOL X 624      94.470  57.990 116.070  1.00  0.00           H
ATOM   1765  OW  SOL X 625      23.320 108.490 106.380  1.00  0.00           O
ATOM   1766  HW1 SOL X 625      23.920   0.220 106.000  1.00  0.00           H
ATOM   1767  HW2 SOL X 625      23.850 108.030 107.030  1.00  0.00           H
ATOM   1768  OW  SOL X 626      92.780  69.430  27.090  1.00  0.00           O
ATOM   1769  HW1 SOL X 626      92.490  68.530  26.980  1.00  0.00           H
ATOM   1770  HW2 SOL X 626      93.710  69.410  26.870  1.00  0.00           H
ATOM   1771  OW  SOL X 627      77.540  13.680 123.620  1.00  0.00           O
ATOM   1772  HW1 SOL X 627      76.840  13.530 124.260  1.00  0.00           H
ATOM   1773  HW2 SOL X 627      77.540  12.900 123.080  1.00  0.00           H
ATOM   1774  OW  SOL X 628      99.440  95.030 126.380  1.00  0.00           O
ATOM   1775  HW1 SOL X 628     100.040  94.650 125.740  1.00  0.00           H
ATOM   1776  HW2 SOL X 628      98.590  95.050 125.920  1.00  0.00           H
ATOM   1777  OW  SOL X 629      88.370  92.840  42.330  1.00  0.00           O
ATOM   1778  HW1 SOL X 629      87.710  93.210  42.920  1.00  0.00           H
ATOM   1779  HW2 SOL X 629      88.960  92.350  42.900  1.00  0.00           H
ATOM   1780  OW  SOL X 630      85.280  14.760   8.100  1.00  0.00           O
ATOM   1781  HW1 SOL X 630      85.100  15.690   7.940  1.00  0.00           H
ATOM   1782  HW2 SOL X 630      85.910  14.760   8.820  1.00  0.00           H
ATOM   1783  OW  SOL X 631      68.630  79.550  42.420  1.00  0.00           O
ATOM   1784  HW1 SOL X 631      69.550  79.340  42.260  1.00  0.00           H
ATOM   1785  HW2 SOL X 631      68.140  78.870  41.970  1.00  0.00           H
ATOM   1786  OW  SOL X 632      39.870  42.340 116.850  1.00  0.00           O
ATOM   1787  HW1 SOL X 632      38.990  42.450 116.500  1.00  0.00           H
ATOM   1788  HW2 SOL X 632      40.030  41.400 116.800  1.00  0.00           H
ATOM   1789  OW  SOL X 633      27.800  41.130   7.000  1.00  0.00           O
ATOM   1790  HW1 SOL X 633      27.380  41.490   7.780  1.00  0.00           H
ATOM   1791  HW2 SOL X 633      27.370  40.280   6.870  1.00  0.00           H
ATOM   1792  OW  SOL X 634      55.640  93.570 132.500  1.00  0.00           O
ATOM   1793  HW1 SOL X 634      56.290  94.250 132.660  1.00  0.00           H
ATOM   1794  HW2 SOL X 634      54.940  94.010 132.020  1.00  0.00           H
ATOM   1795  OW  SOL X 635      69.570  16.170 126.660  1.00  0.00           O
ATOM   1796  HW1 SOL X 635      69.220  15.900 125.810  1.00  0.00           H
ATOM   1797  HW2 SOL X 635      70.300  15.570 126.830  1.00  0.00           H
ATOM   1798  OW  SOL X 636      40.700  78.140 145.160  1.00  0.00           O
ATOM   1799  HW1 SOL X 636      41.370  78.460 144.550  1.00  0.00           H
ATOM   1800  HW2 SOL X 636      40.950  78.500 146.010  1.00  0.00           H
ATOM   1801  OW  SOL X 637      80.740  90.260  44.570  1.00  0.00           O
ATOM   1802  HW1 SOL X 637      80.800  89.910  43.690  1.00  0.00           H
ATOM   1803  HW2 SOL X 637      81.650  90.400  44.840  1.00  0.00           H
ATOM   1804  OW  SOL X 638      19.660  70.020 120.620  1.00  0.00           O
ATOM   1805  HW1 SOL X 638      19.490  69.280 121.200  1.00  0.00           H
ATOM   1806  HW2 SOL X 638      20.600  70.150 120.670  1.00  0.00           H
ATOM   1807  OW  SOL X 639      60.820   0.160 152.380  1.00  0.00           O
ATOM   1808  HW1 SOL X 639      59.880   0.110 152.180  1.00  0.00           H
ATOM   1809  HW2 SOL X 639      61.250 108.890 151.550  1.00  0.00           H
ATOM   1810  OW  SOL X 640      57.630  84.750 153.040  1.00  0.00           O
ATOM   1811  HW1 SOL X 640      57.400  85.300   0.570  1.00  0.00           H
ATOM   1812  HW2 SOL X 640      57.420  83.860   0.100  1.00  0.00           H
ATOM   1813  OW  SOL X 641       0.830 108.520 139.580  1.00  0.00           O
ATOM   1814  HW1 SOL X 641       1.700 108.870 139.400  1.00  0.00           H
ATOM   1815  HW2 SOL X 641       0.320 108.750 138.810  1.00  0.00           H
ATOM   1816  OW  SOL X 642      82.950  94.140 114.290  1.00  0.00           O
ATOM   1817  HW1 SOL X 642      83.550  94.880 114.360  1.00  0.00           H
ATOM   1818  HW2 SOL X 642      82.760  94.070 113.350  1.00  0.00           H
ATOM   1819  OW  SOL X 643       8.170  54.090  97.570  1.00  0.00           O
ATOM   1820  HW1 SOL X 643       9.040  53.950  97.210  1.00  0.00           H
ATOM   1821  HW2 SOL X 643       7.770  54.750  97.000  1.00  0.00           H
ATOM   1822  OW  SOL X 644      57.970  93.040  57.560  1.00  0.00           O
ATOM   1823  HW1 SOL X 644      57.900  93.450  56.690  1.00  0.00           H
ATOM   1824  HW2 SOL X 644      58.000  92.100  57.380  1.00  0.00           H
ATOM   1825  OW  SOL X 645      92.260  99.140 149.730  1.00  0.00           O
ATOM   1826  HW1 SOL X 645      91.970  99.190 148.820  1.00  0.00           H
ATOM   1827  HW2 SOL X 645      93.140  99.530 149.730  1.00  0.00           H
ATOM   1828  OW  SOL X 646      33.480  20.630  31.640  1.00  0.00           O
ATOM   1829  HW1 SOL X 646      33.290  21.510  31.330  1.00  0.00           H
ATOM   1830  HW2 SOL X 646      33.530  20.100  30.850  1.00  0.00           H
ATOM   1831  OW  SOL X 647      92.020  60.450 120.830  1.00  0.00           O
ATOM   1832  HW1 SOL X 647      92.010  60.070 119.950  1.00  0.00           H
ATOM   1833  HW2 SOL X 647      92.890  60.860 120.910  1.00  0.00           H
ATOM   1834  OW  SOL X 648      59.590  45.170 120.480  1.00  0.00           O
ATOM   1835  HW1 SOL X 648      59.000  44.410 120.440  1.00  0.00           H
ATOM   1836  HW2 SOL X 648      60.400  44.830 120.840  1.00  0.00           H
ATOM   1837  OW  SOL X 649      29.790  78.580  18.240  1.00  0.00           O
ATOM   1838  HW1 SOL X 649      30.450  79.150  18.630  1.00  0.00           H
ATOM   1839  HW2 SOL X 649      29.350  78.180  18.990  1.00  0.00           H
ATOM   1840  OW  SOL X 650      75.040  72.410 107.830  1.00  0.00           O
ATOM   1841  HW1 SOL X 650      75.230  73.240 108.260  1.00  0.00           H
ATOM   1842  HW2 SOL X 650      74.520  71.920 108.460  1.00  0.00           H
ATOM   1843  OW  SOL X 651      79.440 104.670  45.970  1.00  0.00           O
ATOM   1844  HW1 SOL X 651      78.930 104.830  46.760  1.00  0.00           H
ATOM   1845  HW2 SOL X 651      80.250 105.170  46.100  1.00  0.00           H
ATOM   1846  OW  SOL X 652     102.190  18.390 116.340  1.00  0.00           O
ATOM   1847  HW1 SOL X 652     102.090  19.300 116.620  1.00  0.00           H
ATOM   1848  HW2 SOL X 652     101.640  18.310 115.560  1.00  0.00           H
ATOM   1849  OW  SOL X 653      81.200  10.900  11.940  1.00  0.00           O
ATOM   1850  HW1 SOL X 653      80.310  10.930  12.310  1.00  0.00           H
ATOM   1851  HW2 SOL X 653      81.670  11.600  12.390  1.00  0.00           H
ATOM   1852  OW  SOL X 654       0.350  60.960  21.980  1.00  0.00           O
ATOM   1853  HW1 SOL X 654       1.050  60.780  22.610  1.00  0.00           H
ATOM   1854  HW2 SOL X 654       0.810  61.130  21.160  1.00  0.00           H
ATOM   1855  OW  SOL X 655      41.100 105.710 138.540  1.00  0.00           O
ATOM   1856  HW1 SOL X 655      40.190 105.580 138.800  1.00  0.00           H
ATOM   1857  HW2 SOL X 655      41.550 104.910 138.820  1.00  0.00           H
ATOM   1858  OW  SOL X 656      28.590 106.510  23.780  1.00  0.00           O
ATOM   1859  HW1 SOL X 656      29.150 107.240  24.050  1.00  0.00           H
ATOM   1860  HW2 SOL X 656      29.210 105.810  23.550  1.00  0.00           H
ATOM   1861  OW  SOL X 657      91.090  17.950 100.040  1.00  0.00           O
ATOM   1862  HW1 SOL X 657      90.430  18.480 100.480  1.00  0.00           H
ATOM   1863  HW2 SOL X 657      91.400  18.510  99.320  1.00  0.00           H
ATOM   1864  OW  SOL X 658      27.020   7.920 112.300  1.00  0.00           O
ATOM   1865  HW1 SOL X 658      27.410   7.850 113.170  1.00  0.00           H
ATOM   1866  HW2 SOL X 658      27.040   8.860 112.110  1.00  0.00           H
ATOM   1867  OW  SOL X 659      25.610  20.430 132.220  1.00  0.00           O
ATOM   1868  HW1 SOL X 659      24.770  20.750 131.890  1.00  0.00           H
ATOM   1869  HW2 SOL X 659      25.420  20.090 133.090  1.00  0.00           H
ATOM   1870  OW  SOL X 660       3.500  98.470 120.370  1.00  0.00           O
ATOM   1871  HW1 SOL X 660       3.550  99.300 120.850  1.00  0.00           H
ATOM   1872  HW2 SOL X 660       4.260  97.970 120.690  1.00  0.00           H
ATOM   1873  OW  SOL X 661       7.130  77.730  22.030  1.00  0.00           O
ATOM   1874  HW1 SOL X 661       7.850  77.160  22.320  1.00  0.00           H
ATOM   1875  HW2 SOL X 661       7.190  78.490  22.610  1.00  0.00           H
ATOM   1876  OW  SOL X 662      71.140  96.570 124.750  1.00  0.00           O
ATOM   1877  HW1 SOL X 662      70.370  97.130 124.670  1.00  0.00           H
ATOM   1878  HW2 SOL X 662      71.410  96.410 123.840  1.00  0.00           H
ATOM   1879  OW  SOL X 663      14.690  97.530  42.210  1.00  0.00           O
ATOM   1880  HW1 SOL X 663      14.330  97.540  43.100  1.00  0.00           H
ATOM   1881  HW2 SOL X 663      14.010  97.930  41.670  1.00  0.00           H
ATOM   1882  OW  SOL X 664      22.660 103.370   1.820  1.00  0.00           O
ATOM   1883  HW1 SOL X 664      22.980 104.250   1.650  1.00  0.00           H
ATOM   1884  HW2 SOL X 664      23.450 102.840   1.950  1.00  0.00           H
ATOM   1885  OW  SOL X 665     102.130  47.050  45.740  1.00  0.00           O
ATOM   1886  HW1 SOL X 665     102.180  47.430  44.870  1.00  0.00           H
ATOM   1887  HW2 SOL X 665     102.150  46.100  45.590  1.00  0.00           H
ATOM   1888  OW  SOL X 666      76.620  15.900  40.090  1.00  0.00           O
ATOM   1889  HW1 SOL X 666      77.330  16.120  40.690  1.00  0.00           H
ATOM   1890  HW2 SOL X 666      75.960  16.570  40.240  1.00  0.00           H
ATOM   1891  OW  SOL X 667      26.360  48.050  27.740  1.00  0.00           O
ATOM   1892  HW1 SOL X 667      26.520  47.910  26.810  1.00  0.00           H
ATOM   1893  HW2 SOL X 667      25.420  48.230  27.800  1.00  0.00           H
ATOM   1894  OW  SOL X 668      39.920  21.290  24.280  1.00  0.00           O
ATOM   1895  HW1 SOL X 668      40.000  21.760  23.450  1.00  0.00           H
ATOM   1896  HW2 SOL X 668      40.120  20.380  24.060  1.00  0.00           H
ATOM   1897  OW  SOL X 669      68.930  25.950  64.750  1.00  0.00           O
ATOM   1898  HW1 SOL X 669      68.740  26.700  64.190  1.00  0.00           H
ATOM   1899  HW2 SOL X 669      69.530  26.290  65.410  1.00  0.00           H
ATOM   1900  OW  SOL X 670      41.860  72.260  46.340  1.00  0.00           O
ATOM   1901  HW1 SOL X 670      42.410  72.900  45.910  1.00  0.00           H
ATOM   1902  HW2 SOL X 670      42.250  71.410  46.120  1.00  0.00           H
ATOM   1903  OW  SOL X 671      75.220 104.320 150.460  1.00  0.00           O
ATOM   1904  HW1 SOL X 671      75.800 104.010 151.150  1.00  0.00           H
ATOM   1905  HW2 SOL X 671      75.720 104.190 149.650  1.00  0.00           H
ATOM   1906  OW  SOL X 672      16.220  57.520  56.000  1.00  0.00           O
ATOM   1907  HW1 SOL X 672      15.370  57.390  56.420  1.00  0.00           H
ATOM   1908  HW2 SOL X 672      16.090  58.270  55.430  1.00  0.00           H
ATOM   1909  OW  SOL X 673      90.700  14.660  10.670  1.00  0.00           O
ATOM   1910  HW1 SOL X 673      90.100  15.380  10.480  1.00  0.00           H
ATOM   1911  HW2 SOL X 673      90.470  14.390  11.560  1.00  0.00           H
ATOM   1912  OW  SOL X 674      88.480  53.200   4.190  1.00  0.00           O
ATOM   1913  HW1 SOL X 674      87.730  52.620   4.340  1.00  0.00           H
ATOM   1914  HW2 SOL X 674      89.210  52.610   4.030  1.00  0.00           H
ATOM   1915  OW  SOL X 675      96.510  15.820 117.080  1.00  0.00           O
ATOM   1916  HW1 SOL X 675      96.740  15.680 116.160  1.00  0.00           H
ATOM   1917  HW2 SOL X 675      96.410  14.940 117.440  1.00  0.00           H
ATOM   1918  OW  SOL X 676       5.310  66.820   0.420  1.00  0.00           O
ATOM   1919  HW1 SOL X 676       6.110  66.550 153.200  1.00  0.00           H
ATOM   1920  HW2 SOL X 676       5.430  66.540   1.330  1.00  0.00           H
ATOM   1921  OW  SOL X 677      81.810  81.550 138.830  1.00  0.00           O
ATOM   1922  HW1 SOL X 677      81.170  81.910 139.440  1.00  0.00           H
ATOM   1923  HW2 SOL X 677      82.630  81.970 139.070  1.00  0.00           H
ATOM   1924  OW  SOL X 678      84.340   9.260  26.060  1.00  0.00           O
ATOM   1925  HW1 SOL X 678      84.520  10.030  25.520  1.00  0.00           H
ATOM   1926  HW2 SOL X 678      85.110   8.700  25.940  1.00  0.00           H
ATOM   1927  OW  SOL X 679      72.540 100.430  20.600  1.00  0.00           O
ATOM   1928  HW1 SOL X 679      73.230 100.620  19.960  1.00  0.00           H
ATOM   1929  HW2 SOL X 679      72.720 101.010  21.330  1.00  0.00           H
ATOM   1930  OW  SOL X 680      14.730  74.030  35.640  1.00  0.00           O
ATOM   1931  HW1 SOL X 680      14.330  74.190  34.790  1.00  0.00           H
ATOM   1932  HW2 SOL X 680      15.630  73.790  35.450  1.00  0.00           H
ATOM   1933  OW  SOL X 681      63.380  37.360   7.300  1.00  0.00           O
ATOM   1934  HW1 SOL X 681      62.590  37.760   7.660  1.00  0.00           H
ATOM   1935  HW2 SOL X 681      63.090  36.980   6.470  1.00  0.00           H
ATOM   1936  OW  SOL X 682     100.350  80.890   3.970  1.00  0.00           O
ATOM   1937  HW1 SOL X 682     100.930  80.140   3.980  1.00  0.00           H
ATOM   1938  HW2 SOL X 682     100.290  81.140   3.050  1.00  0.00           H
ATOM   1939  OW  SOL X 683      65.670  21.340  96.220  1.00  0.00           O
ATOM   1940  HW1 SOL X 683      65.140  21.520  96.990  1.00  0.00           H
ATOM   1941  HW2 SOL X 683      65.870  22.200  95.860  1.00  0.00           H
ATOM   1942  OW  SOL X 684      32.700  43.820 145.590  1.00  0.00           O
ATOM   1943  HW1 SOL X 684      33.370  44.480 145.400  1.00  0.00           H
ATOM   1944  HW2 SOL X 684      31.890  44.200 145.260  1.00  0.00           H
ATOM   1945  OW  SOL X 685      56.770  95.690 125.140  1.00  0.00           O
ATOM   1946  HW1 SOL X 685      56.650  95.740 126.080  1.00  0.00           H
ATOM   1947  HW2 SOL X 685      56.130  96.300 124.770  1.00  0.00           H
ATOM   1948  OW  SOL X 686      68.690  71.390 123.000  1.00  0.00           O
ATOM   1949  HW1 SOL X 686      68.090  71.560 122.270  1.00  0.00           H
ATOM   1950  HW2 SOL X 686      68.120  71.130 123.720  1.00  0.00           H
ATOM   1951  OW  SOL X 687      28.360  56.840 116.950  1.00  0.00           O
ATOM   1952  HW1 SOL X 687      29.040  57.470 117.170  1.00  0.00           H
ATOM   1953  HW2 SOL X 687      28.260  56.910 116.000  1.00  0.00           H
ATOM   1954  OW  SOL X 688      11.890  80.100   1.230  1.00  0.00           O
ATOM   1955  HW1 SOL X 688      11.540  80.530   2.010  1.00  0.00           H
ATOM   1956  HW2 SOL X 688      12.750  79.790   1.500  1.00  0.00           H
ATOM   1957  OW  SOL X 689      43.960  75.680 105.530  1.00  0.00           O
ATOM   1958  HW1 SOL X 689      43.680  76.450 105.030  1.00  0.00           H
ATOM   1959  HW2 SOL X 689      43.960  74.960 104.900  1.00  0.00           H
ATOM   1960  OW  SOL X 690      44.460 102.470   9.460  1.00  0.00           O
ATOM   1961  HW1 SOL X 690      44.750 103.160  10.060  1.00  0.00           H
ATOM   1962  HW2 SOL X 690      43.720 102.860   8.980  1.00  0.00           H
ATOM   1963  OW  SOL X 691      64.780  37.530 142.070  1.00  0.00           O
ATOM   1964  HW1 SOL X 691      63.950  37.120 142.300  1.00  0.00           H
ATOM   1965  HW2 SOL X 691      64.930  38.180 142.760  1.00  0.00           H
ATOM   1966  OW  SOL X 692      36.230  91.330  15.270  1.00  0.00           O
ATOM   1967  HW1 SOL X 692      35.650  91.000  15.960  1.00  0.00           H
ATOM   1968  HW2 SOL X 692      36.550  92.170  15.620  1.00  0.00           H
ATOM   1969  OW  SOL X 693      31.980  87.690 113.030  1.00  0.00           O
ATOM   1970  HW1 SOL X 693      31.800  87.820 113.960  1.00  0.00           H
ATOM   1971  HW2 SOL X 693      32.650  87.000 113.020  1.00  0.00           H
ATOM   1972  OW  SOL X 694      87.460 107.260 112.330  1.00  0.00           O
ATOM   1973  HW1 SOL X 694      87.890 106.560 111.840  1.00  0.00           H
ATOM   1974  HW2 SOL X 694      86.910 106.810 112.970  1.00  0.00           H
ATOM   1975  OW  SOL X 695      35.720  29.980 126.070  1.00  0.00           O
ATOM   1976  HW1 SOL X 695      35.430  30.220 125.190  1.00  0.00           H
ATOM   1977  HW2 SOL X 695      35.380  29.090 126.200  1.00  0.00           H
ATOM   1978  OW  SOL X 696     102.880  93.530   3.660  1.00  0.00           O
ATOM   1979  HW1 SOL X 696     103.760  93.860   3.830  1.00  0.00           H
ATOM   1980  HW2 SOL X 696     102.310  94.280   3.820  1.00  0.00           H
ATOM   1981  OW  SOL X 697      12.680  64.410 121.380  1.00  0.00           O
ATOM   1982  HW1 SOL X 697      13.420  64.060 121.880  1.00  0.00           H
ATOM   1983  HW2 SOL X 697      12.560  63.800 120.660  1.00  0.00           H
ATOM   1984  OW  SOL X 698      88.220  69.010 132.060  1.00  0.00           O
ATOM   1985  HW1 SOL X 698      88.440  69.210 132.970  1.00  0.00           H
ATOM   1986  HW2 SOL X 698      87.760  69.790 131.740  1.00  0.00           H
ATOM   1987  OW  SOL X 699      61.700 102.310  16.010  1.00  0.00           O
ATOM   1988  HW1 SOL X 699      61.980 103.090  15.530  1.00  0.00           H
ATOM   1989  HW2 SOL X 699      62.110 101.590  15.540  1.00  0.00           H
ATOM   1990  OW  SOL X 700      30.110  27.350 144.470  1.00  0.00           O
ATOM   1991  HW1 SOL X 700      29.300  27.080 144.890  1.00  0.00           H
ATOM   1992  HW2 SOL X 700      30.730  26.650 144.660  1.00  0.00           H
ATOM   1993  OW  SOL X 701      96.320  21.480  30.150  1.00  0.00           O
ATOM   1994  HW1 SOL X 701      97.200  21.220  30.400  1.00  0.00           H
ATOM   1995  HW2 SOL X 701      96.250  22.400  30.420  1.00  0.00           H
ATOM   1996  OW  SOL X 702      49.450  11.470 108.950  1.00  0.00           O
ATOM   1997  HW1 SOL X 702      49.530  10.630 109.410  1.00  0.00           H
ATOM   1998  HW2 SOL X 702      50.240  11.520 108.400  1.00  0.00           H
ATOM   1999  OW  SOL X 703      70.140  18.440  30.460  1.00  0.00           O
ATOM   2000  HW1 SOL X 703      69.490  18.910  29.940  1.00  0.00           H
ATOM   2001  HW2 SOL X 703      70.160  18.900  31.300  1.00  0.00           H
ATOM   2002  OW  SOL X 704      46.870 100.370  28.390  1.00  0.00           O
ATOM   2003  HW1 SOL X 704      47.080 100.600  27.480  1.00  0.00           H
ATOM   2004  HW2 SOL X 704      45.910 100.370  28.410  1.00  0.00           H
ATOM   2005  OW  SOL X 705      62.580  61.170  96.390  1.00  0.00           O
ATOM   2006  HW1 SOL X 705      63.410  60.710  96.530  1.00  0.00           H
ATOM   2007  HW2 SOL X 705      62.700  61.610  95.540  1.00  0.00           H
ATOM   2008  OW  SOL X 706     106.970  33.460 138.180  1.00  0.00           O
ATOM   2009  HW1 SOL X 706     107.740  32.930 137.960  1.00  0.00           H
ATOM   2010  HW2 SOL X 706     107.260  34.360 138.090  1.00  0.00           H
ATOM   2011  OW  SOL X 707      22.640  24.200  46.580  1.00  0.00           O
ATOM   2012  HW1 SOL X 707      22.630  23.440  47.150  1.00  0.00           H
ATOM   2013  HW2 SOL X 707      21.730  24.500  46.560  1.00  0.00           H
ATOM   2014  OW  SOL X 708      64.540  26.050  25.000  1.00  0.00           O
ATOM   2015  HW1 SOL X 708      64.720  26.960  24.740  1.00  0.00           H
ATOM   2016  HW2 SOL X 708      64.510  26.080  25.950  1.00  0.00           H
ATOM   2017  OW  SOL X 709      93.220  93.580  48.080  1.00  0.00           O
ATOM   2018  HW1 SOL X 709      92.340  93.200  48.100  1.00  0.00           H
ATOM   2019  HW2 SOL X 709      93.650  93.210  48.860  1.00  0.00           H
ATOM   2020  OW  SOL X 710     105.810  97.510 148.760  1.00  0.00           O
ATOM   2021  HW1 SOL X 710     105.290  98.050 149.360  1.00  0.00           H
ATOM   2022  HW2 SOL X 710     106.480  98.100 148.430  1.00  0.00           H
ATOM   2023  OW  SOL X 711     105.470  16.510  52.350  1.00  0.00           O
ATOM   2024  HW1 SOL X 711     104.860  15.790  52.490  1.00  0.00           H
ATOM   2025  HW2 SOL X 711     105.250  17.160  53.020  1.00  0.00           H
ATOM   2026  OW  SOL X 712       4.860  60.730 115.710  1.00  0.00           O
ATOM   2027  HW1 SOL X 712       5.490  60.960 116.380  1.00  0.00           H
ATOM   2028  HW2 SOL X 712       4.400  61.550 115.520  1.00  0.00           H
ATOM   2029  OW  SOL X 713      47.600  84.210 125.590  1.00  0.00           O
ATOM   2030  HW1 SOL X 713      47.220  84.220 124.710  1.00  0.00           H
ATOM   2031  HW2 SOL X 713      46.850  84.090 126.170  1.00  0.00           H
ATOM   2032  OW  SOL X 714       6.020  85.070  55.140  1.00  0.00           O
ATOM   2033  HW1 SOL X 714       6.000  84.400  55.820  1.00  0.00           H
ATOM   2034  HW2 SOL X 714       5.920  85.900  55.610  1.00  0.00           H
ATOM   2035  OW  SOL X 715     101.730  88.810 124.890  1.00  0.00           O
ATOM   2036  HW1 SOL X 715     101.970  88.020 124.420  1.00  0.00           H
ATOM   2037  HW2 SOL X 715     101.840  89.520 124.250  1.00  0.00           H
ATOM   2038  OW  SOL X 716      13.070  68.400 135.750  1.00  0.00           O
ATOM   2039  HW1 SOL X 716      12.920  67.450 135.700  1.00  0.00           H
ATOM   2040  HW2 SOL X 716      13.820  68.550 135.180  1.00  0.00           H
ATOM   2041  OW  SOL X 717     103.170  46.040  36.580  1.00  0.00           O
ATOM   2042  HW1 SOL X 717     103.080  45.110  36.380  1.00  0.00           H
ATOM   2043  HW2 SOL X 717     103.480  46.070  37.480  1.00  0.00           H
ATOM   2044  OW  SOL X 718      64.350  52.320 144.500  1.00  0.00           O
ATOM   2045  HW1 SOL X 718      64.660  51.450 144.260  1.00  0.00           H
ATOM   2046  HW2 SOL X 718      64.040  52.220 145.400  1.00  0.00           H
ATOM   2047  OW  SOL X 719      55.180  78.600 135.480  1.00  0.00           O
ATOM   2048  HW1 SOL X 719      55.970  79.050 135.760  1.00  0.00           H
ATOM   2049  HW2 SOL X 719      55.140  77.820 136.050  1.00  0.00           H
ATOM   2050  OW  SOL X 720      97.880  38.810  43.430  1.00  0.00           O
ATOM   2051  HW1 SOL X 720      98.750  39.160  43.610  1.00  0.00           H
ATOM   2052  HW2 SOL X 720      97.320  39.200  44.100  1.00  0.00           H
ATOM   2053  OW  SOL X 721      60.310  50.020 146.920  1.00  0.00           O
ATOM   2054  HW1 SOL X 721      60.140  50.520 147.730  1.00  0.00           H
ATOM   2055  HW2 SOL X 721      61.200  49.710 147.020  1.00  0.00           H
ATOM   2056  OW  SOL X 722      77.410  94.570   4.590  1.00  0.00           O
ATOM   2057  HW1 SOL X 722      76.690  94.260   4.050  1.00  0.00           H
ATOM   2058  HW2 SOL X 722      77.570  93.860   5.200  1.00  0.00           H
ATOM   2059  OW  SOL X 723       7.150  39.790 145.910  1.00  0.00           O
ATOM   2060  HW1 SOL X 723       6.680  40.530 145.500  1.00  0.00           H
ATOM   2061  HW2 SOL X 723       7.160  39.110 145.240  1.00  0.00           H
ATOM   2062  OW  SOL X 724      50.650  56.770  32.540  1.00  0.00           O
ATOM   2063  HW1 SOL X 724      49.750  56.670  32.860  1.00  0.00           H
ATOM   2064  HW2 SOL X 724      50.990  55.880  32.500  1.00  0.00           H
ATOM   2065  OW  SOL X 725      50.260 108.760 130.570  1.00  0.00           O
ATOM   2066  HW1 SOL X 725      50.510   0.640 131.060  1.00  0.00           H
ATOM   2067  HW2 SOL X 725      49.480 108.440 131.020  1.00  0.00           H
ATOM   2068  OW  SOL X 726      83.470  10.610  47.740  1.00  0.00           O
ATOM   2069  HW1 SOL X 726      82.570  10.430  48.020  1.00  0.00           H
ATOM   2070  HW2 SOL X 726      83.690   9.880  47.160  1.00  0.00           H
ATOM   2071  OW  SOL X 727      57.390  11.780  55.720  1.00  0.00           O
ATOM   2072  HW1 SOL X 727      58.030  11.590  55.040  1.00  0.00           H
ATOM   2073  HW2 SOL X 727      57.600  12.660  56.020  1.00  0.00           H
ATOM   2074  OW  SOL X 728      31.390  89.190 125.700  1.00  0.00           O
ATOM   2075  HW1 SOL X 728      30.740  88.730 126.220  1.00  0.00           H
ATOM   2076  HW2 SOL X 728      32.030  89.520 126.340  1.00  0.00           H
ATOM   2077  OW  SOL X 729      41.050  60.330 117.430  1.00  0.00           O
ATOM   2078  HW1 SOL X 729      40.980  60.860 116.640  1.00  0.00           H
ATOM   2079  HW2 SOL X 729      40.650  60.870 118.110  1.00  0.00           H
ATOM   2080  OW  SOL X 730       4.540  23.330 100.490  1.00  0.00           O
ATOM   2081  HW1 SOL X 730       4.660  22.700 101.190  1.00  0.00           H
ATOM   2082  HW2 SOL X 730       3.670  23.700 100.640  1.00  0.00           H
ATOM   2083  OW  SOL X 731     104.710  50.710  29.120  1.00  0.00           O
ATOM   2084  HW1 SOL X 731     105.000  50.810  30.020  1.00  0.00           H
ATOM   2085  HW2 SOL X 731     103.790  50.980  29.130  1.00  0.00           H
ATOM   2086  OW  SOL X 732      92.300  86.400  19.300  1.00  0.00           O
ATOM   2087  HW1 SOL X 732      92.110  85.460  19.280  1.00  0.00           H
ATOM   2088  HW2 SOL X 732      91.880  86.740  18.510  1.00  0.00           H
ATOM   2089  OW  SOL X 733      38.950  72.850 118.240  1.00  0.00           O
ATOM   2090  HW1 SOL X 733      38.880  71.960 117.910  1.00  0.00           H
ATOM   2091  HW2 SOL X 733      38.300  72.910 118.940  1.00  0.00           H
ATOM   2092  OW  SOL X 734      41.690  68.550 105.930  1.00  0.00           O
ATOM   2093  HW1 SOL X 734      41.500  68.790 105.020  1.00  0.00           H
ATOM   2094  HW2 SOL X 734      40.880  68.130 106.240  1.00  0.00           H
ATOM   2095  OW  SOL X 735      10.140  32.340 150.050  1.00  0.00           O
ATOM   2096  HW1 SOL X 735      10.880  32.010 150.550  1.00  0.00           H
ATOM   2097  HW2 SOL X 735       9.400  31.790 150.310  1.00  0.00           H
ATOM   2098  OW  SOL X 736      82.080  37.200 142.400  1.00  0.00           O
ATOM   2099  HW1 SOL X 736      83.000  37.160 142.660  1.00  0.00           H
ATOM   2100  HW2 SOL X 736      81.620  36.670 143.050  1.00  0.00           H
ATOM   2101  OW  SOL X 737      78.870  68.140 114.710  1.00  0.00           O
ATOM   2102  HW1 SOL X 737      78.070  68.430 114.280  1.00  0.00           H
ATOM   2103  HW2 SOL X 737      79.570  68.630 114.280  1.00  0.00           H
ATOM   2104  OW  SOL X 738      74.660  73.230   3.350  1.00  0.00           O
ATOM   2105  HW1 SOL X 738      74.980  72.870   2.530  1.00  0.00           H
ATOM   2106  HW2 SOL X 738      74.810  72.540   3.990  1.00  0.00           H
ATOM   2107  OW  SOL X 739     101.030  66.260  32.760  1.00  0.00           O
ATOM   2108  HW1 SOL X 739     100.340  65.610  32.910  1.00  0.00           H
ATOM   2109  HW2 SOL X 739     100.990  66.440  31.820  1.00  0.00           H
ATOM   2110  OW  SOL X 740      51.230  91.280 146.580  1.00  0.00           O
ATOM   2111  HW1 SOL X 740      51.430  90.710 147.330  1.00  0.00           H
ATOM   2112  HW2 SOL X 740      52.080  91.400 146.140  1.00  0.00           H
ATOM   2113  OW  SOL X 741      16.010  82.650 144.730  1.00  0.00           O
ATOM   2114  HW1 SOL X 741      16.560  83.350 145.070  1.00  0.00           H
ATOM   2115  HW2 SOL X 741      15.750  82.140 145.510  1.00  0.00           H
ATOM   2116  OW  SOL X 742      89.250  42.830   1.100  1.00  0.00           O
ATOM   2117  HW1 SOL X 742      89.110  43.320   0.290  1.00  0.00           H
ATOM   2118  HW2 SOL X 742      90.170  42.550   1.050  1.00  0.00           H
ATOM   2119  OW  SOL X 743       1.620  79.580  29.470  1.00  0.00           O
ATOM   2120  HW1 SOL X 743       0.820  80.100  29.360  1.00  0.00           H
ATOM   2121  HW2 SOL X 743       1.730  79.150  28.620  1.00  0.00           H
ATOM   2122  OW  SOL X 744      61.660  42.890 121.390  1.00  0.00           O
ATOM   2123  HW1 SOL X 744      62.170  43.400 120.770  1.00  0.00           H
ATOM   2124  HW2 SOL X 744      61.130  42.310 120.840  1.00  0.00           H
ATOM   2125  OW  SOL X 745      78.900  49.340 104.330  1.00  0.00           O
ATOM   2126  HW1 SOL X 745      78.390  48.610 103.980  1.00  0.00           H
ATOM   2127  HW2 SOL X 745      79.280  49.010 105.140  1.00  0.00           H
ATOM   2128  OW  SOL X 746      56.480  34.700 110.740  1.00  0.00           O
ATOM   2129  HW1 SOL X 746      56.240  35.230 111.490  1.00  0.00           H
ATOM   2130  HW2 SOL X 746      55.680  34.660 110.210  1.00  0.00           H
ATOM   2131  OW  SOL X 747       2.620  35.350 143.620  1.00  0.00           O
ATOM   2132  HW1 SOL X 747       2.260  35.060 144.460  1.00  0.00           H
ATOM   2133  HW2 SOL X 747       2.730  36.290 143.720  1.00  0.00           H
ATOM   2134  OW  SOL X 748      29.830  55.040 133.710  1.00  0.00           O
ATOM   2135  HW1 SOL X 748      30.640  55.270 133.260  1.00  0.00           H
ATOM   2136  HW2 SOL X 748      29.170  54.970 133.020  1.00  0.00           H
ATOM   2137  OW  SOL X 749      59.870  67.200  28.210  1.00  0.00           O
ATOM   2138  HW1 SOL X 749      59.820  66.310  27.860  1.00  0.00           H
ATOM   2139  HW2 SOL X 749      59.040  67.610  27.970  1.00  0.00           H
ATOM   2140  OW  SOL X 750       6.340  73.420  29.590  1.00  0.00           O
ATOM   2141  HW1 SOL X 750       6.360  72.680  28.970  1.00  0.00           H
ATOM   2142  HW2 SOL X 750       5.420  73.650  29.670  1.00  0.00           H
ATOM   2143  OW  SOL X 751      86.560  26.370 110.000  1.00  0.00           O
ATOM   2144  HW1 SOL X 751      87.370  26.210 109.500  1.00  0.00           H
ATOM   2145  HW2 SOL X 751      85.890  25.880 109.530  1.00  0.00           H
ATOM   2146  OW  SOL X 752      15.000  10.970  15.700  1.00  0.00           O
ATOM   2147  HW1 SOL X 752      15.450  10.310  15.170  1.00  0.00           H
ATOM   2148  HW2 SOL X 752      15.480  10.990  16.530  1.00  0.00           H
ATOM   2149  OW  SOL X 753      88.110  93.180 150.610  1.00  0.00           O
ATOM   2150  HW1 SOL X 753      87.970  93.860 151.270  1.00  0.00           H
ATOM   2151  HW2 SOL X 753      89.030  92.940 150.700  1.00  0.00           H
ATOM   2152  OW  SOL X 754      96.770 102.980 112.770  1.00  0.00           O
ATOM   2153  HW1 SOL X 754      96.540 103.690 112.180  1.00  0.00           H
ATOM   2154  HW2 SOL X 754      96.050 102.940 113.400  1.00  0.00           H
ATOM   2155  OW  SOL X 755     103.780  99.460  50.700  1.00  0.00           O
ATOM   2156  HW1 SOL X 755     103.830  99.860  51.570  1.00  0.00           H
ATOM   2157  HW2 SOL X 755     104.400  98.720  50.750  1.00  0.00           H
ATOM   2158  OW  SOL X 756      10.500  47.660  39.430  1.00  0.00           O
ATOM   2159  HW1 SOL X 756      10.730  48.500  39.040  1.00  0.00           H
ATOM   2160  HW2 SOL X 756      10.730  47.750  40.350  1.00  0.00           H
ATOM   2161  OW  SOL X 757       2.200  18.580  38.830  1.00  0.00           O
ATOM   2162  HW1 SOL X 757       2.860  19.270  38.920  1.00  0.00           H
ATOM   2163  HW2 SOL X 757       1.660  18.670  39.620  1.00  0.00           H
ATOM   2164  OW  SOL X 758      27.490  51.900   2.780  1.00  0.00           O
ATOM   2165  HW1 SOL X 758      27.330  51.480   1.930  1.00  0.00           H
ATOM   2166  HW2 SOL X 758      26.780  51.580   3.330  1.00  0.00           H
ATOM   2167  OW  SOL X 759      97.300  51.470   6.230  1.00  0.00           O
ATOM   2168  HW1 SOL X 759      96.640  51.980   6.700  1.00  0.00           H
ATOM   2169  HW2 SOL X 759      96.880  51.250   5.400  1.00  0.00           H
ATOM   2170  OW  SOL X 760      20.850  50.220  41.210  1.00  0.00           O
ATOM   2171  HW1 SOL X 760      20.210  49.930  41.850  1.00  0.00           H
ATOM   2172  HW2 SOL X 760      20.890  49.490  40.580  1.00  0.00           H
ATOM   2173  OW  SOL X 761      56.060  98.710  39.110  1.00  0.00           O
ATOM   2174  HW1 SOL X 761      56.270  98.100  38.400  1.00  0.00           H
ATOM   2175  HW2 SOL X 761      55.370  99.270  38.740  1.00  0.00           H
ATOM   2176  OW  SOL X 762      96.230  73.650 103.580  1.00  0.00           O
ATOM   2177  HW1 SOL X 762      95.320  73.560 103.310  1.00  0.00           H
ATOM   2178  HW2 SOL X 762      96.440  74.570 103.430  1.00  0.00           H
ATOM   2179  OW  SOL X 763      87.830  42.850 115.740  1.00  0.00           O
ATOM   2180  HW1 SOL X 763      87.830  42.380 116.570  1.00  0.00           H
ATOM   2181  HW2 SOL X 763      87.580  43.750 115.980  1.00  0.00           H
ATOM   2182  OW  SOL X 764      24.890  57.000 100.880  1.00  0.00           O
ATOM   2183  HW1 SOL X 764      25.720  56.950 101.360  1.00  0.00           H
ATOM   2184  HW2 SOL X 764      24.850  57.910 100.580  1.00  0.00           H
ATOM   2185  OW  SOL X 765       7.480 104.310  23.420  1.00  0.00           O
ATOM   2186  HW1 SOL X 765       7.670 103.990  22.540  1.00  0.00           H
ATOM   2187  HW2 SOL X 765       7.020 105.140  23.270  1.00  0.00           H
ATOM   2188  OW  SOL X 766       3.670  35.530  43.190  1.00  0.00           O
ATOM   2189  HW1 SOL X 766       3.500  34.640  42.880  1.00  0.00           H
ATOM   2190  HW2 SOL X 766       4.620  35.590  43.240  1.00  0.00           H
ATOM   2191  OW  SOL X 767      97.680  37.610 100.050  1.00  0.00           O
ATOM   2192  HW1 SOL X 767      98.050  37.220  99.260  1.00  0.00           H
ATOM   2193  HW2 SOL X 767      97.040  38.250  99.730  1.00  0.00           H
ATOM   2194  OW  SOL X 768      38.910  70.140 113.760  1.00  0.00           O
ATOM   2195  HW1 SOL X 768      39.020  69.550 114.510  1.00  0.00           H
ATOM   2196  HW2 SOL X 768      39.390  70.930 114.020  1.00  0.00           H
ATOM   2197  OW  SOL X 769      95.970  23.420 102.060  1.00  0.00           O
ATOM   2198  HW1 SOL X 769      96.510  22.990 101.400  1.00  0.00           H
ATOM   2199  HW2 SOL X 769      96.200  24.350 102.000  1.00  0.00           H
ATOM   2200  OW  SOL X 770      40.740  85.450  43.980  1.00  0.00           O
ATOM   2201  HW1 SOL X 770      40.070  84.760  43.900  1.00  0.00           H
ATOM   2202  HW2 SOL X 770      40.270  86.260  43.790  1.00  0.00           H
ATOM   2203  OW  SOL X 771      53.960  85.230  59.090  1.00  0.00           O
ATOM   2204  HW1 SOL X 771      54.610  85.660  59.650  1.00  0.00           H
ATOM   2205  HW2 SOL X 771      54.390  84.430  58.790  1.00  0.00           H
ATOM   2206  OW  SOL X 772      95.920  79.590 138.530  1.00  0.00           O
ATOM   2207  HW1 SOL X 772      96.170  78.980 137.840  1.00  0.00           H
ATOM   2208  HW2 SOL X 772      96.390  80.400 138.320  1.00  0.00           H
ATOM   2209  OW  SOL X 773      24.160  42.740 101.550  1.00  0.00           O
ATOM   2210  HW1 SOL X 773      23.430  43.070 102.060  1.00  0.00           H
ATOM   2211  HW2 SOL X 773      23.820  41.940 101.140  1.00  0.00           H
ATOM   2212  OW  SOL X 774      18.400 106.570 121.400  1.00  0.00           O
ATOM   2213  HW1 SOL X 774      18.180 107.500 121.390  1.00  0.00           H
ATOM   2214  HW2 SOL X 774      18.610 106.390 122.320  1.00  0.00           H
ATOM   2215  OW  SOL X 775      92.710  25.130 141.210  1.00  0.00           O
ATOM   2216  HW1 SOL X 775      93.520  25.330 140.740  1.00  0.00           H
ATOM   2217  HW2 SOL X 775      92.800  24.220 141.480  1.00  0.00           H
ATOM   2218  OW  SOL X 776      95.740  20.950  43.160  1.00  0.00           O
ATOM   2219  HW1 SOL X 776      94.920  20.490  43.000  1.00  0.00           H
ATOM   2220  HW2 SOL X 776      95.480  21.780  43.560  1.00  0.00           H
ATOM   2221  OW  SOL X 777      76.830  14.400  50.870  1.00  0.00           O
ATOM   2222  HW1 SOL X 777      77.660  14.660  51.290  1.00  0.00           H
ATOM   2223  HW2 SOL X 777      76.970  14.580  49.940  1.00  0.00           H
ATOM   2224  OW  SOL X 778       7.830  14.950  41.880  1.00  0.00           O
ATOM   2225  HW1 SOL X 778       7.550  14.360  41.170  1.00  0.00           H
ATOM   2226  HW2 SOL X 778       8.020  14.360  42.610  1.00  0.00           H
ATOM   2227  OW  SOL X 779      24.970  55.240 121.640  1.00  0.00           O
ATOM   2228  HW1 SOL X 779      25.000  56.140 121.980  1.00  0.00           H
ATOM   2229  HW2 SOL X 779      25.670  54.790 122.110  1.00  0.00           H
ATOM   2230  OW  SOL X 780      47.880  46.630  26.770  1.00  0.00           O
ATOM   2231  HW1 SOL X 780      47.630  46.060  26.040  1.00  0.00           H
ATOM   2232  HW2 SOL X 780      47.390  46.280  27.520  1.00  0.00           H
ATOM   2233  OW  SOL X 781      12.910   5.910  41.220  1.00  0.00           O
ATOM   2234  HW1 SOL X 781      13.400   6.700  41.440  1.00  0.00           H
ATOM   2235  HW2 SOL X 781      12.070   6.010  41.660  1.00  0.00           H
ATOM   2236  OW  SOL X 782      79.840  21.310  94.570  1.00  0.00           O
ATOM   2237  HW1 SOL X 782      79.380  20.500  94.380  1.00  0.00           H
ATOM   2238  HW2 SOL X 782      80.500  21.390  93.870  1.00  0.00           H
ATOM   2239  OW  SOL X 783      35.940   6.720 139.310  1.00  0.00           O
ATOM   2240  HW1 SOL X 783      35.280   7.190 138.790  1.00  0.00           H
ATOM   2241  HW2 SOL X 783      36.770   7.040 138.970  1.00  0.00           H
ATOM   2242  OW  SOL X 784      61.950  74.870 125.140  1.00  0.00           O
ATOM   2243  HW1 SOL X 784      61.710  75.480 124.440  1.00  0.00           H
ATOM   2244  HW2 SOL X 784      62.360  74.140 124.690  1.00  0.00           H
ATOM   2245  OW  SOL X 785      35.420  81.460  49.410  1.00  0.00           O
ATOM   2246  HW1 SOL X 785      34.940  80.690  49.130  1.00  0.00           H
ATOM   2247  HW2 SOL X 785      34.980  81.760  50.200  1.00  0.00           H
ATOM   2248  OW  SOL X 786      24.320  75.370  10.100  1.00  0.00           O
ATOM   2249  HW1 SOL X 786      24.250  75.690   9.200  1.00  0.00           H
ATOM   2250  HW2 SOL X 786      24.580  74.450  10.010  1.00  0.00           H
ATOM   2251  OW  SOL X 787      22.140  61.390  45.190  1.00  0.00           O
ATOM   2252  HW1 SOL X 787      21.450  61.390  44.520  1.00  0.00           H
ATOM   2253  HW2 SOL X 787      22.820  61.960  44.830  1.00  0.00           H
ATOM   2254  OW  SOL X 788      87.120  63.490 118.940  1.00  0.00           O
ATOM   2255  HW1 SOL X 788      87.450  64.140 118.310  1.00  0.00           H
ATOM   2256  HW2 SOL X 788      86.950  64.000 119.730  1.00  0.00           H
ATOM   2257  OW  SOL X 789      67.500 100.980   4.710  1.00  0.00           O
ATOM   2258  HW1 SOL X 789      68.240 101.520   4.990  1.00  0.00           H
ATOM   2259  HW2 SOL X 789      67.450 101.110   3.760  1.00  0.00           H
ATOM   2260  OW  SOL X 790      45.020   8.720 110.600  1.00  0.00           O
ATOM   2261  HW1 SOL X 790      45.530   9.290 110.020  1.00  0.00           H
ATOM   2262  HW2 SOL X 790      45.380   8.870 111.470  1.00  0.00           H
ATOM   2263  OW  SOL X 791      19.920  12.930 136.550  1.00  0.00           O
ATOM   2264  HW1 SOL X 791      19.570  12.450 137.300  1.00  0.00           H
ATOM   2265  HW2 SOL X 791      19.510  13.790 136.600  1.00  0.00           H
ATOM   2266  OW  SOL X 792      99.310  85.540 119.180  1.00  0.00           O
ATOM   2267  HW1 SOL X 792      99.650  84.700 119.510  1.00  0.00           H
ATOM   2268  HW2 SOL X 792      98.710  85.840 119.850  1.00  0.00           H
ATOM   2269  OW  SOL X 793      53.210  36.730  13.900  1.00  0.00           O
ATOM   2270  HW1 SOL X 793      52.910  37.620  14.080  1.00  0.00           H
ATOM   2271  HW2 SOL X 793      52.940  36.230  14.680  1.00  0.00           H
ATOM   2272  OW  SOL X 794      59.600  99.330   0.120  1.00  0.00           O
ATOM   2273  HW1 SOL X 794      59.540 100.200 152.950  1.00  0.00           H
ATOM   2274  HW2 SOL X 794      60.380  99.380   0.680  1.00  0.00           H
ATOM   2275  OW  SOL X 795      58.720   8.680 137.480  1.00  0.00           O
ATOM   2276  HW1 SOL X 795      57.920   8.550 137.990  1.00  0.00           H
ATOM   2277  HW2 SOL X 795      59.180   9.400 137.910  1.00  0.00           H
ATOM   2278  OW  SOL X 796      99.110  55.560 108.820  1.00  0.00           O
ATOM   2279  HW1 SOL X 796      99.230  55.130 107.970  1.00  0.00           H
ATOM   2280  HW2 SOL X 796      98.370  56.140 108.690  1.00  0.00           H
ATOM   2281  OW  SOL X 797      53.840  92.860  32.660  1.00  0.00           O
ATOM   2282  HW1 SOL X 797      54.270  93.710  32.630  1.00  0.00           H
ATOM   2283  HW2 SOL X 797      53.370  92.810  31.830  1.00  0.00           H
ATOM   2284  OW  SOL X 798      48.360 104.780  25.250  1.00  0.00           O
ATOM   2285  HW1 SOL X 798      48.340 104.240  24.460  1.00  0.00           H
ATOM   2286  HW2 SOL X 798      49.290 104.830  25.480  1.00  0.00           H
ATOM   2287  OW  SOL X 799      44.330   4.780 139.550  1.00  0.00           O
ATOM   2288  HW1 SOL X 799      44.720   5.640 139.700  1.00  0.00           H
ATOM   2289  HW2 SOL X 799      44.820   4.420 138.810  1.00  0.00           H
ATOM   2290  OW  SOL X 800      83.060  10.050 138.540  1.00  0.00           O
ATOM   2291  HW1 SOL X 800      82.430   9.340 138.410  1.00  0.00           H
ATOM   2292  HW2 SOL X 800      82.550  10.850 138.470  1.00  0.00           H
ATOM   2293  OW  SOL X 801      36.290   0.030  52.920  1.00  0.00           O
ATOM   2294  HW1 SOL X 801      36.770 108.740  52.120  1.00  0.00           H
ATOM   2295  HW2 SOL X 801      35.720   0.760  52.680  1.00  0.00           H
ATOM   2296  OW  SOL X 802      52.310   5.760   1.750  1.00  0.00           O
ATOM   2297  HW1 SOL X 802      52.080   5.670   0.820  1.00  0.00           H
ATOM   2298  HW2 SOL X 802      52.580   6.680   1.840  1.00  0.00           H
ATOM   2299  OW  SOL X 803      89.210 106.990  93.950  1.00  0.00           O
ATOM   2300  HW1 SOL X 803      89.560 106.160  93.640  1.00  0.00           H
ATOM   2301  HW2 SOL X 803      88.490 107.180  93.350  1.00  0.00           H
ATOM   2302  OW  SOL X 804       8.340  40.390  13.060  1.00  0.00           O
ATOM   2303  HW1 SOL X 804       7.640  39.830  12.720  1.00  0.00           H
ATOM   2304  HW2 SOL X 804       8.330  41.160  12.500  1.00  0.00           H
ATOM   2305  OW  SOL X 805      30.870  11.280 109.540  1.00  0.00           O
ATOM   2306  HW1 SOL X 805      30.440  10.530 109.950  1.00  0.00           H
ATOM   2307  HW2 SOL X 805      30.510  12.040 110.000  1.00  0.00           H
ATOM   2308  OW  SOL X 806      21.690  31.110  31.900  1.00  0.00           O
ATOM   2309  HW1 SOL X 806      22.390  30.490  31.690  1.00  0.00           H
ATOM   2310  HW2 SOL X 806      20.970  30.890  31.320  1.00  0.00           H
ATOM   2311  OW  SOL X 807      30.190  38.610  53.160  1.00  0.00           O
ATOM   2312  HW1 SOL X 807      30.680  37.920  53.610  1.00  0.00           H
ATOM   2313  HW2 SOL X 807      30.860  39.110  52.690  1.00  0.00           H
ATOM   2314  OW  SOL X 808      86.620  99.890  13.600  1.00  0.00           O
ATOM   2315  HW1 SOL X 808      85.850 100.270  14.020  1.00  0.00           H
ATOM   2316  HW2 SOL X 808      86.260  99.370  12.880  1.00  0.00           H
ATOM   2317  OW  SOL X 809      53.100  22.840  15.460  1.00  0.00           O
ATOM   2318  HW1 SOL X 809      53.040  22.820  16.420  1.00  0.00           H
ATOM   2319  HW2 SOL X 809      53.680  22.120  15.240  1.00  0.00           H
ATOM   2320  OW  SOL X 810      99.380  89.450 116.630  1.00  0.00           O
ATOM   2321  HW1 SOL X 810      99.110  90.290 116.250  1.00  0.00           H
ATOM   2322  HW2 SOL X 810      99.560  89.650 117.540  1.00  0.00           H
ATOM   2323  OW  SOL X 811      97.860  27.120 139.050  1.00  0.00           O
ATOM   2324  HW1 SOL X 811      98.260  27.240 139.920  1.00  0.00           H
ATOM   2325  HW2 SOL X 811      98.600  26.960 138.470  1.00  0.00           H
ATOM   2326  OW  SOL X 812      19.690  34.280   6.270  1.00  0.00           O
ATOM   2327  HW1 SOL X 812      19.490  33.490   5.750  1.00  0.00           H
ATOM   2328  HW2 SOL X 812      19.900  34.950   5.610  1.00  0.00           H
ATOM   2329  OW  SOL X 813      64.070  82.570 145.650  1.00  0.00           O
ATOM   2330  HW1 SOL X 813      63.800  81.670 145.430  1.00  0.00           H
ATOM   2331  HW2 SOL X 813      64.260  82.960 144.800  1.00  0.00           H
ATOM   2332  OW  SOL X 814      20.630   4.750  56.060  1.00  0.00           O
ATOM   2333  HW1 SOL X 814      19.810   4.350  56.360  1.00  0.00           H
ATOM   2334  HW2 SOL X 814      20.490   4.890  55.120  1.00  0.00           H
ATOM   2335  OW  SOL X 815       4.270   9.270  24.940  1.00  0.00           O
ATOM   2336  HW1 SOL X 815       4.210   9.270  25.890  1.00  0.00           H
ATOM   2337  HW2 SOL X 815       4.960   9.900  24.740  1.00  0.00           H
ATOM   2338  OW  SOL X 816       6.450  47.010  17.690  1.00  0.00           O
ATOM   2339  HW1 SOL X 816       6.810  47.510  18.420  1.00  0.00           H
ATOM   2340  HW2 SOL X 816       6.050  47.670  17.120  1.00  0.00           H
ATOM   2341  OW  SOL X 817      78.100  23.160   1.030  1.00  0.00           O
ATOM   2342  HW1 SOL X 817      77.510  23.880   0.800  1.00  0.00           H
ATOM   2343  HW2 SOL X 817      78.170  23.210   1.980  1.00  0.00           H
ATOM   2344  OW  SOL X 818       0.220  74.330   3.780  1.00  0.00           O
ATOM   2345  HW1 SOL X 818       0.840  73.600   3.710  1.00  0.00           H
ATOM   2346  HW2 SOL X 818     108.390  74.060   3.240  1.00  0.00           H
ATOM   2347  OW  SOL X 819      38.130  25.750 125.260  1.00  0.00           O
ATOM   2348  HW1 SOL X 819      37.690  25.070 124.750  1.00  0.00           H
ATOM   2349  HW2 SOL X 819      38.150  26.510 124.670  1.00  0.00           H
ATOM   2350  OW  SOL X 820      35.920  20.420 106.130  1.00  0.00           O
ATOM   2351  HW1 SOL X 820      35.190  20.010 105.660  1.00  0.00           H
ATOM   2352  HW2 SOL X 820      36.710  20.070 105.710  1.00  0.00           H
ATOM   2353  OW  SOL X 821       8.610  47.800   3.350  1.00  0.00           O
ATOM   2354  HW1 SOL X 821       8.960  48.390   4.010  1.00  0.00           H
ATOM   2355  HW2 SOL X 821       7.870  47.370   3.770  1.00  0.00           H
ATOM   2356  OW  SOL X 822      14.490  46.380 137.580  1.00  0.00           O
ATOM   2357  HW1 SOL X 822      13.790  45.730 137.490  1.00  0.00           H
ATOM   2358  HW2 SOL X 822      15.140  45.960 138.140  1.00  0.00           H
ATOM   2359  OW  SOL X 823      27.850  93.350 116.420  1.00  0.00           O
ATOM   2360  HW1 SOL X 823      27.560  92.820 117.170  1.00  0.00           H
ATOM   2361  HW2 SOL X 823      28.100  92.710 115.750  1.00  0.00           H
ATOM   2362  OW  SOL X 824      22.430  27.950   7.140  1.00  0.00           O
ATOM   2363  HW1 SOL X 824      22.330  28.730   6.590  1.00  0.00           H
ATOM   2364  HW2 SOL X 824      21.580  27.860   7.580  1.00  0.00           H
ATOM   2365  OW  SOL X 825      20.760  91.260 145.700  1.00  0.00           O
ATOM   2366  HW1 SOL X 825      21.090  92.130 145.510  1.00  0.00           H
ATOM   2367  HW2 SOL X 825      20.730  90.820 144.840  1.00  0.00           H
ATOM   2368  OW  SOL X 826      77.640   6.460 130.890  1.00  0.00           O
ATOM   2369  HW1 SOL X 826      78.180   5.910 130.340  1.00  0.00           H
ATOM   2370  HW2 SOL X 826      77.490   5.940 131.680  1.00  0.00           H
ATOM   2371  OW  SOL X 827      87.000  77.060  35.530  1.00  0.00           O
ATOM   2372  HW1 SOL X 827      87.230  76.300  34.990  1.00  0.00           H
ATOM   2373  HW2 SOL X 827      86.370  77.550  35.000  1.00  0.00           H
ATOM   2374  OW  SOL X 828       7.730  18.980 119.210  1.00  0.00           O
ATOM   2375  HW1 SOL X 828       8.530  18.550 118.920  1.00  0.00           H
ATOM   2376  HW2 SOL X 828       7.560  19.650 118.560  1.00  0.00           H
ATOM   2377  OW  SOL X 829      64.950  52.520  94.970  1.00  0.00           O
ATOM   2378  HW1 SOL X 829      65.090  52.230  95.870  1.00  0.00           H
ATOM   2379  HW2 SOL X 829      65.290  51.820  94.430  1.00  0.00           H
ATOM   2380  OW  SOL X 830      55.200  96.730  36.850  1.00  0.00           O
ATOM   2381  HW1 SOL X 830      54.280  96.490  36.720  1.00  0.00           H
ATOM   2382  HW2 SOL X 830      55.670  95.900  36.860  1.00  0.00           H
ATOM   2383  OW  SOL X 831       1.310  31.070 126.700  1.00  0.00           O
ATOM   2384  HW1 SOL X 831       1.670  30.520 126.000  1.00  0.00           H
ATOM   2385  HW2 SOL X 831       1.070  30.450 127.390  1.00  0.00           H
ATOM   2386  OW  SOL X 832      83.570  91.890  31.810  1.00  0.00           O
ATOM   2387  HW1 SOL X 832      83.270  92.620  32.360  1.00  0.00           H
ATOM   2388  HW2 SOL X 832      83.740  92.300  30.960  1.00  0.00           H
ATOM   2389  OW  SOL X 833      32.200   3.860 137.960  1.00  0.00           O
ATOM   2390  HW1 SOL X 833      32.630   3.310 138.610  1.00  0.00           H
ATOM   2391  HW2 SOL X 833      32.830   3.930 137.250  1.00  0.00           H
ATOM   2392  OW  SOL X 834       4.660  40.010 105.720  1.00  0.00           O
ATOM   2393  HW1 SOL X 834       4.240  40.440 104.970  1.00  0.00           H
ATOM   2394  HW2 SOL X 834       4.630  39.070 105.500  1.00  0.00           H
ATOM   2395  OW  SOL X 835      31.390   4.960  49.210  1.00  0.00           O
ATOM   2396  HW1 SOL X 835      31.570   5.880  49.010  1.00  0.00           H
ATOM   2397  HW2 SOL X 835      31.140   4.950  50.130  1.00  0.00           H
ATOM   2398  OW  SOL X 836     108.710  81.060 142.020  1.00  0.00           O
ATOM   2399  HW1 SOL X 836     108.830  81.970 142.270  1.00  0.00           H
ATOM   2400  HW2 SOL X 836     108.570  81.080 141.080  1.00  0.00           H
ATOM   2401  OW  SOL X 837       2.960  61.500 144.660  1.00  0.00           O
ATOM   2402  HW1 SOL X 837       3.160  60.750 144.100  1.00  0.00           H
ATOM   2403  HW2 SOL X 837       2.870  61.130 145.540  1.00  0.00           H
ATOM   2404  OW  SOL X 838     102.810  46.080   0.620  1.00  0.00           O
ATOM   2405  HW1 SOL X 838     103.090  46.850   1.120  1.00  0.00           H
ATOM   2406  HW2 SOL X 838     103.520  45.450   0.730  1.00  0.00           H
ATOM   2407  OW  SOL X 839      77.550  63.570   7.780  1.00  0.00           O
ATOM   2408  HW1 SOL X 839      76.620  63.810   7.800  1.00  0.00           H
ATOM   2409  HW2 SOL X 839      78.010  64.410   7.850  1.00  0.00           H
ATOM   2410  OW  SOL X 840      14.030 100.430 118.860  1.00  0.00           O
ATOM   2411  HW1 SOL X 840      13.150 100.550 119.220  1.00  0.00           H
ATOM   2412  HW2 SOL X 840      14.060  99.510 118.600  1.00  0.00           H
ATOM   2413  OW  SOL X 841      36.680  76.710  38.050  1.00  0.00           O
ATOM   2414  HW1 SOL X 841      36.020  76.830  37.380  1.00  0.00           H
ATOM   2415  HW2 SOL X 841      36.210  76.340  38.800  1.00  0.00           H
ATOM   2416  OW  SOL X 842      44.980   6.710  37.650  1.00  0.00           O
ATOM   2417  HW1 SOL X 842      44.290   6.100  37.900  1.00  0.00           H
ATOM   2418  HW2 SOL X 842      44.840   6.850  36.710  1.00  0.00           H
ATOM   2419  OW  SOL X 843      37.090  50.350  42.500  1.00  0.00           O
ATOM   2420  HW1 SOL X 843      37.640  49.630  42.190  1.00  0.00           H
ATOM   2421  HW2 SOL X 843      37.030  50.950  41.760  1.00  0.00           H
ATOM   2422  OW  SOL X 844      53.810 106.470 138.810  1.00  0.00           O
ATOM   2423  HW1 SOL X 844      52.870 106.630 138.700  1.00  0.00           H
ATOM   2424  HW2 SOL X 844      53.890 106.100 139.690  1.00  0.00           H
ATOM   2425  OW  SOL X 845      77.770  74.090  53.070  1.00  0.00           O
ATOM   2426  HW1 SOL X 845      77.740  73.390  52.410  1.00  0.00           H
ATOM   2427  HW2 SOL X 845      78.430  73.790  53.700  1.00  0.00           H
ATOM   2428  OW  SOL X 846     105.100   2.020 114.380  1.00  0.00           O
ATOM   2429  HW1 SOL X 846     105.940   1.980 114.830  1.00  0.00           H
ATOM   2430  HW2 SOL X 846     104.930   1.120 114.090  1.00  0.00           H
ATOM   2431  OW  SOL X 847     102.660  11.510 151.030  1.00  0.00           O
ATOM   2432  HW1 SOL X 847     102.910  12.000 150.250  1.00  0.00           H
ATOM   2433  HW2 SOL X 847     101.700  11.440 150.970  1.00  0.00           H
ATOM   2434  OW  SOL X 848     105.910  40.210  45.230  1.00  0.00           O
ATOM   2435  HW1 SOL X 848     106.260  41.020  44.860  1.00  0.00           H
ATOM   2436  HW2 SOL X 848     106.500  40.010  45.960  1.00  0.00           H
ATOM   2437  OW  SOL X 849      23.310  97.990 145.920  1.00  0.00           O
ATOM   2438  HW1 SOL X 849      23.580  98.910 145.900  1.00  0.00           H
ATOM   2439  HW2 SOL X 849      22.500  97.990 146.430  1.00  0.00           H
ATOM   2440  OW  SOL X 850      83.900  31.810 122.990  1.00  0.00           O
ATOM   2441  HW1 SOL X 850      83.120  31.560 123.480  1.00  0.00           H
ATOM   2442  HW2 SOL X 850      84.200  31.010 122.570  1.00  0.00           H
ATOM   2443  OW  SOL X 851      79.740  18.810 135.240  1.00  0.00           O
ATOM   2444  HW1 SOL X 851      79.720  18.740 134.290  1.00  0.00           H
ATOM   2445  HW2 SOL X 851      80.590  18.450 135.490  1.00  0.00           H
ATOM   2446  OW  SOL X 852      71.220  32.420  31.540  1.00  0.00           O
ATOM   2447  HW1 SOL X 852      70.430  32.880  31.830  1.00  0.00           H
ATOM   2448  HW2 SOL X 852      71.890  33.100  31.480  1.00  0.00           H
ATOM   2449  OW  SOL X 853      79.770  82.240  18.540  1.00  0.00           O
ATOM   2450  HW1 SOL X 853      80.700  82.360  18.340  1.00  0.00           H
ATOM   2451  HW2 SOL X 853      79.420  81.800  17.770  1.00  0.00           H
ATOM   2452  OW  SOL X 854      23.340  22.660 128.980  1.00  0.00           O
ATOM   2453  HW1 SOL X 854      23.070  22.720 129.900  1.00  0.00           H
ATOM   2454  HW2 SOL X 854      24.230  23.010 128.970  1.00  0.00           H
ATOM   2455  OW  SOL X 855      78.470  59.150 138.380  1.00  0.00           O
ATOM   2456  HW1 SOL X 855      78.190  58.530 139.050  1.00  0.00           H
ATOM   2457  HW2 SOL X 855      77.760  59.140 137.740  1.00  0.00           H
ATOM   2458  OW  SOL X 856      48.850  91.180  65.570  1.00  0.00           O
ATOM   2459  HW1 SOL X 856      49.110  92.040  65.900  1.00  0.00           H
ATOM   2460  HW2 SOL X 856      47.920  91.110  65.790  1.00  0.00           H
ATOM   2461  OW  SOL X 857      32.790  90.590  32.310  1.00  0.00           O
ATOM   2462  HW1 SOL X 857      33.260  90.730  33.130  1.00  0.00           H
ATOM   2463  HW2 SOL X 857      32.830  89.650  32.160  1.00  0.00           H
ATOM   2464  OW  SOL X 858      78.290  42.650 143.130  1.00  0.00           O
ATOM   2465  HW1 SOL X 858      78.440  42.160 142.330  1.00  0.00           H
ATOM   2466  HW2 SOL X 858      78.690  42.110 143.820  1.00  0.00           H
ATOM   2467  OW  SOL X 859      94.300  27.840 125.300  1.00  0.00           O
ATOM   2468  HW1 SOL X 859      93.770  27.100 125.010  1.00  0.00           H
ATOM   2469  HW2 SOL X 859      94.660  27.570 126.140  1.00  0.00           H
ATOM   2470  OW  SOL X 860      67.490 101.300 132.290  1.00  0.00           O
ATOM   2471  HW1 SOL X 860      66.920 102.020 132.050  1.00  0.00           H
ATOM   2472  HW2 SOL X 860      68.310 101.470 131.830  1.00  0.00           H
ATOM   2473  OW  SOL X 861      56.890 108.730 145.370  1.00  0.00           O
ATOM   2474  HW1 SOL X 861      56.090 108.500 144.910  1.00  0.00           H
ATOM   2475  HW2 SOL X 861      57.560 108.180 144.970  1.00  0.00           H
ATOM   2476  OW  SOL X 862      24.410  84.670  12.970  1.00  0.00           O
ATOM   2477  HW1 SOL X 862      25.100  84.810  13.620  1.00  0.00           H
ATOM   2478  HW2 SOL X 862      24.230  85.540  12.630  1.00  0.00           H
ATOM   2479  OW  SOL X 863      48.110   1.610  25.980  1.00  0.00           O
ATOM   2480  HW1 SOL X 863      47.800   0.810  26.420  1.00  0.00           H
ATOM   2481  HW2 SOL X 863      48.150   1.370  25.050  1.00  0.00           H
ATOM   2482  OW  SOL X 864       9.770  21.420   1.600  1.00  0.00           O
ATOM   2483  HW1 SOL X 864      10.550  21.880   1.900  1.00  0.00           H
ATOM   2484  HW2 SOL X 864       9.660  20.700   2.230  1.00  0.00           H
ATOM   2485  OW  SOL X 865      31.190   2.810  47.560  1.00  0.00           O
ATOM   2486  HW1 SOL X 865      30.630   2.220  48.060  1.00  0.00           H
ATOM   2487  HW2 SOL X 865      31.150   3.640  48.030  1.00  0.00           H
ATOM   2488  OW  SOL X 866      10.370   6.230 138.650  1.00  0.00           O
ATOM   2489  HW1 SOL X 866       9.840   6.000 137.880  1.00  0.00           H
ATOM   2490  HW2 SOL X 866      10.160   7.150 138.810  1.00  0.00           H
ATOM   2491  OW  SOL X 867      18.380 107.990 113.740  1.00  0.00           O
ATOM   2492  HW1 SOL X 867      17.950 108.720 113.300  1.00  0.00           H
ATOM   2493  HW2 SOL X 867      17.920 107.210 113.420  1.00  0.00           H
ATOM   2494  OW  SOL X 868      69.230  89.830  30.050  1.00  0.00           O
ATOM   2495  HW1 SOL X 868      68.500  89.940  29.430  1.00  0.00           H
ATOM   2496  HW2 SOL X 868      69.670  90.680  30.040  1.00  0.00           H
ATOM   2497  OW  SOL X 869      10.680  45.750 148.940  1.00  0.00           O
ATOM   2498  HW1 SOL X 869      10.650  46.380 148.230  1.00  0.00           H
ATOM   2499  HW2 SOL X 869      11.600  45.760 149.220  1.00  0.00           H
ATOM   2500  OW  SOL X 870      60.270   5.490 111.550  1.00  0.00           O
ATOM   2501  HW1 SOL X 870      59.760   6.210 111.190  1.00  0.00           H
ATOM   2502  HW2 SOL X 870      59.810   4.700 111.270  1.00  0.00           H
ATOM   2503  OW  SOL X 871      39.490  69.800 122.820  1.00  0.00           O
ATOM   2504  HW1 SOL X 871      40.240  69.210 122.910  1.00  0.00           H
ATOM   2505  HW2 SOL X 871      39.590  70.180 121.950  1.00  0.00           H
ATOM   2506  OW  SOL X 872      13.630  69.220  15.590  1.00  0.00           O
ATOM   2507  HW1 SOL X 872      13.570  68.530  14.920  1.00  0.00           H
ATOM   2508  HW2 SOL X 872      12.720  69.490  15.720  1.00  0.00           H
ATOM   2509  OW  SOL X 873      36.220  23.950 143.750  1.00  0.00           O
ATOM   2510  HW1 SOL X 873      37.040  23.660 144.160  1.00  0.00           H
ATOM   2511  HW2 SOL X 873      36.120  24.850 144.040  1.00  0.00           H
ATOM   2512  OW  SOL X 874      53.980  44.120 109.200  1.00  0.00           O
ATOM   2513  HW1 SOL X 874      54.400  44.970 109.070  1.00  0.00           H
ATOM   2514  HW2 SOL X 874      53.100  44.240 108.830  1.00  0.00           H
ATOM   2515  OW  SOL X 875      74.190  24.310  26.360  1.00  0.00           O
ATOM   2516  HW1 SOL X 875      75.140  24.210  26.360  1.00  0.00           H
ATOM   2517  HW2 SOL X 875      73.990  24.740  27.190  1.00  0.00           H
ATOM   2518  OW  SOL X 876      33.960  25.960  31.860  1.00  0.00           O
ATOM   2519  HW1 SOL X 876      33.970  26.770  32.380  1.00  0.00           H
ATOM   2520  HW2 SOL X 876      34.780  25.990  31.360  1.00  0.00           H
ATOM   2521  OW  SOL X 877      53.650  63.710 116.510  1.00  0.00           O
ATOM   2522  HW1 SOL X 877      54.450  63.270 116.810  1.00  0.00           H
ATOM   2523  HW2 SOL X 877      53.680  64.570 116.930  1.00  0.00           H
ATOM   2524  OW  SOL X 878      96.640  65.240  23.000  1.00  0.00           O
ATOM   2525  HW1 SOL X 878      95.890  65.810  23.140  1.00  0.00           H
ATOM   2526  HW2 SOL X 878      96.650  64.660  23.760  1.00  0.00           H
ATOM   2527  OW  SOL X 879      27.250  73.370 107.960  1.00  0.00           O
ATOM   2528  HW1 SOL X 879      26.620  73.850 107.420  1.00  0.00           H
ATOM   2529  HW2 SOL X 879      27.570  72.670 107.400  1.00  0.00           H
ATOM   2530  OW  SOL X 880      74.640  44.960 137.060  1.00  0.00           O
ATOM   2531  HW1 SOL X 880      74.660  45.090 136.110  1.00  0.00           H
ATOM   2532  HW2 SOL X 880      74.080  45.670 137.390  1.00  0.00           H
ATOM   2533  OW  SOL X 881       4.310  86.370  77.100  1.00  0.00           O
ATOM   2534  HW1 SOL X 881       4.920  87.080  77.280  1.00  0.00           H
ATOM   2535  HW2 SOL X 881       4.840  85.570  77.130  1.00  0.00           H
ATOM   2536  OW  SOL X 882     102.850 107.970  99.900  1.00  0.00           O
ATOM   2537  HW1 SOL X 882     102.920 107.180  99.370  1.00  0.00           H
ATOM   2538  HW2 SOL X 882     102.100 107.820 100.460  1.00  0.00           H
ATOM   2539  OW  SOL X 883      35.560 101.500  38.100  1.00  0.00           O
ATOM   2540  HW1 SOL X 883      35.560 100.920  37.330  1.00  0.00           H
ATOM   2541  HW2 SOL X 883      36.050 102.270  37.820  1.00  0.00           H
ATOM   2542  OW  SOL X 884      89.110 101.030  96.530  1.00  0.00           O
ATOM   2543  HW1 SOL X 884      89.140 101.360  95.640  1.00  0.00           H
ATOM   2544  HW2 SOL X 884      88.660 100.180  96.470  1.00  0.00           H
ATOM   2545  OW  SOL X 885      85.770  49.900  19.890  1.00  0.00           O
ATOM   2546  HW1 SOL X 885      85.450  50.690  19.460  1.00  0.00           H
ATOM   2547  HW2 SOL X 885      84.980  49.390  20.080  1.00  0.00           H
ATOM   2548  OW  SOL X 886      70.980  31.300 129.810  1.00  0.00           O
ATOM   2549  HW1 SOL X 886      71.350  31.460 130.680  1.00  0.00           H
ATOM   2550  HW2 SOL X 886      71.570  31.760 129.210  1.00  0.00           H
ATOM   2551  OW  SOL X 887      73.630  99.360  12.840  1.00  0.00           O
ATOM   2552  HW1 SOL X 887      72.900  99.680  12.300  1.00  0.00           H
ATOM   2553  HW2 SOL X 887      74.380  99.360  12.250  1.00  0.00           H
ATOM   2554  OW  SOL X 888      81.490   6.900  34.910  1.00  0.00           O
ATOM   2555  HW1 SOL X 888      80.900   7.560  34.550  1.00  0.00           H
ATOM   2556  HW2 SOL X 888      81.540   7.100  35.840  1.00  0.00           H
ATOM   2557  OW  SOL X 889      92.870 106.470 131.100  1.00  0.00           O
ATOM   2558  HW1 SOL X 889      93.630 106.110 130.640  1.00  0.00           H
ATOM   2559  HW2 SOL X 889      92.500 107.100 130.490  1.00  0.00           H
ATOM   2560  OW  SOL X 890      53.020  33.710  33.780  1.00  0.00           O
ATOM   2561  HW1 SOL X 890      53.580  34.300  34.290  1.00  0.00           H
ATOM   2562  HW2 SOL X 890      52.330  33.450  34.390  1.00  0.00           H
ATOM   2563  OW  SOL X 891       1.260  59.890 102.030  1.00  0.00           O
ATOM   2564  HW1 SOL X 891       1.380  59.550 101.150  1.00  0.00           H
ATOM   2565  HW2 SOL X 891       0.740  60.690 101.910  1.00  0.00           H
ATOM   2566  OW  SOL X 892      24.420  70.870  45.040  1.00  0.00           O
ATOM   2567  HW1 SOL X 892      24.700  69.960  44.930  1.00  0.00           H
ATOM   2568  HW2 SOL X 892      24.770  71.130  45.890  1.00  0.00           H
ATOM   2569  OW  SOL X 893      43.930  92.850 142.930  1.00  0.00           O
ATOM   2570  HW1 SOL X 893      43.660  92.960 142.020  1.00  0.00           H
ATOM   2571  HW2 SOL X 893      44.220  91.930 142.990  1.00  0.00           H
ATOM   2572  OW  SOL X 894      97.620  65.460 115.150  1.00  0.00           O
ATOM   2573  HW1 SOL X 894      97.930  65.130 116.000  1.00  0.00           H
ATOM   2574  HW2 SOL X 894      96.750  65.800 115.320  1.00  0.00           H
ATOM   2575  OW  SOL X 895      87.870   2.750 101.820  1.00  0.00           O
ATOM   2576  HW1 SOL X 895      88.390   1.950 101.790  1.00  0.00           H
ATOM   2577  HW2 SOL X 895      88.240   3.310 101.140  1.00  0.00           H
ATOM   2578  OW  SOL X 896      23.280  73.590 130.580  1.00  0.00           O
ATOM   2579  HW1 SOL X 896      23.260  74.420 131.050  1.00  0.00           H
ATOM   2580  HW2 SOL X 896      24.210  73.390 130.490  1.00  0.00           H
ATOM   2581  OW  SOL X 897      78.610   3.870  21.200  1.00  0.00           O
ATOM   2582  HW1 SOL X 897      78.190   4.480  20.580  1.00  0.00           H
ATOM   2583  HW2 SOL X 897      78.140   4.000  22.020  1.00  0.00           H
ATOM   2584  OW  SOL X 898       7.840 106.440 101.280  1.00  0.00           O
ATOM   2585  HW1 SOL X 898       8.120 107.020 100.570  1.00  0.00           H
ATOM   2586  HW2 SOL X 898       8.550 106.490 101.920  1.00  0.00           H
ATOM   2587  OW  SOL X 899      81.970 100.540  10.150  1.00  0.00           O
ATOM   2588  HW1 SOL X 899      81.300 101.010   9.660  1.00  0.00           H
ATOM   2589  HW2 SOL X 899      82.060  99.700   9.700  1.00  0.00           H
ATOM   2590  OW  SOL X 900      99.040  64.700 108.040  1.00  0.00           O
ATOM   2591  HW1 SOL X 900      98.530  65.510 108.100  1.00  0.00           H
ATOM   2592  HW2 SOL X 900      98.380  64.010 107.930  1.00  0.00           H
ATOM   2593  OW  SOL X 901      16.930   4.080  26.900  1.00  0.00           O
ATOM   2594  HW1 SOL X 901      16.020   4.130  27.200  1.00  0.00           H
ATOM   2595  HW2 SOL X 901      17.430   4.460  27.620  1.00  0.00           H
ATOM   2596  OW  SOL X 902      14.770  92.330  25.820  1.00  0.00           O
ATOM   2597  HW1 SOL X 902      15.010  93.260  25.930  1.00  0.00           H
ATOM   2598  HW2 SOL X 902      14.040  92.340  25.210  1.00  0.00           H
ATOM   2599  OW  SOL X 903       8.350  92.020 127.170  1.00  0.00           O
ATOM   2600  HW1 SOL X 903       8.300  91.260 126.580  1.00  0.00           H
ATOM   2601  HW2 SOL X 903       9.240  91.980 127.520  1.00  0.00           H
ATOM   2602  OW  SOL X 904      27.750  83.410 144.370  1.00  0.00           O
ATOM   2603  HW1 SOL X 904      27.510  82.630 144.870  1.00  0.00           H
ATOM   2604  HW2 SOL X 904      28.700  83.400 144.350  1.00  0.00           H
ATOM   2605  OW  SOL X 905      59.270  54.780  37.610  1.00  0.00           O
ATOM   2606  HW1 SOL X 905      58.370  55.120  37.600  1.00  0.00           H
ATOM   2607  HW2 SOL X 905      59.670  55.130  36.810  1.00  0.00           H
ATOM   2608  OW  SOL X 906       8.680  70.900 101.730  1.00  0.00           O
ATOM   2609  HW1 SOL X 906       8.340  70.730 100.850  1.00  0.00           H
ATOM   2610  HW2 SOL X 906       7.920  70.840 102.300  1.00  0.00           H
ATOM   2611  OW  SOL X 907      28.520  31.690 143.400  1.00  0.00           O
ATOM   2612  HW1 SOL X 907      28.940  32.350 142.850  1.00  0.00           H
ATOM   2613  HW2 SOL X 907      28.860  31.840 144.280  1.00  0.00           H
ATOM   2614  OW  SOL X 908      20.490  31.180 104.150  1.00  0.00           O
ATOM   2615  HW1 SOL X 908      21.240  30.660 103.850  1.00  0.00           H
ATOM   2616  HW2 SOL X 908      19.720  30.660 103.900  1.00  0.00           H
ATOM   2617  OW  SOL X 909       6.300  83.290 142.360  1.00  0.00           O
ATOM   2618  HW1 SOL X 909       5.860  83.020 141.550  1.00  0.00           H
ATOM   2619  HW2 SOL X 909       7.190  82.950 142.270  1.00  0.00           H
ATOM   2620  OW  SOL X 910       1.010  26.250  34.380  1.00  0.00           O
ATOM   2621  HW1 SOL X 910       1.410  26.460  35.220  1.00  0.00           H
ATOM   2622  HW2 SOL X 910       0.740  25.340  34.460  1.00  0.00           H
ATOM   2623  OW  SOL X 911      86.190  26.540  22.300  1.00  0.00           O
ATOM   2624  HW1 SOL X 911      85.700  25.720  22.310  1.00  0.00           H
ATOM   2625  HW2 SOL X 911      85.600  27.180  22.690  1.00  0.00           H
ATOM   2626  OW  SOL X 912      23.000  97.610  46.420  1.00  0.00           O
ATOM   2627  HW1 SOL X 912      23.000  97.800  45.490  1.00  0.00           H
ATOM   2628  HW2 SOL X 912      22.080  97.430  46.640  1.00  0.00           H
ATOM   2629  OW  SOL X 913      49.020  36.670 112.790  1.00  0.00           O
ATOM   2630  HW1 SOL X 913      49.840  36.900 112.340  1.00  0.00           H
ATOM   2631  HW2 SOL X 913      49.290  36.500 113.690  1.00  0.00           H
ATOM   2632  OW  SOL X 914      20.600  68.950 109.600  1.00  0.00           O
ATOM   2633  HW1 SOL X 914      20.260  69.450 108.860  1.00  0.00           H
ATOM   2634  HW2 SOL X 914      20.670  68.050 109.280  1.00  0.00           H
ATOM   2635  OW  SOL X 915      75.490  42.890 106.750  1.00  0.00           O
ATOM   2636  HW1 SOL X 915      75.790  42.100 107.200  1.00  0.00           H
ATOM   2637  HW2 SOL X 915      74.930  43.330 107.380  1.00  0.00           H
ATOM   2638  OW  SOL X 916      33.520  88.830 146.580  1.00  0.00           O
ATOM   2639  HW1 SOL X 916      32.750  88.390 146.940  1.00  0.00           H
ATOM   2640  HW2 SOL X 916      34.090  88.980 147.340  1.00  0.00           H
ATOM   2641  OW  SOL X 917      60.070  37.070 109.370  1.00  0.00           O
ATOM   2642  HW1 SOL X 917      60.080  37.190 108.420  1.00  0.00           H
ATOM   2643  HW2 SOL X 917      60.350  36.170 109.500  1.00  0.00           H
ATOM   2644  OW  SOL X 918      75.490  33.540  20.020  1.00  0.00           O
ATOM   2645  HW1 SOL X 918      75.090  34.400  19.950  1.00  0.00           H
ATOM   2646  HW2 SOL X 918      75.190  33.210  20.870  1.00  0.00           H
ATOM   2647  OW  SOL X 919      25.330  78.520   5.490  1.00  0.00           O
ATOM   2648  HW1 SOL X 919      25.670  79.250   6.000  1.00  0.00           H
ATOM   2649  HW2 SOL X 919      26.020  77.860   5.520  1.00  0.00           H
ATOM   2650  OW  SOL X 920      41.690  98.380   1.210  1.00  0.00           O
ATOM   2651  HW1 SOL X 920      41.650  98.730   2.100  1.00  0.00           H
ATOM   2652  HW2 SOL X 920      40.770  98.260   0.970  1.00  0.00           H
ATOM   2653  OW  SOL X 921     103.390  57.880   5.690  1.00  0.00           O
ATOM   2654  HW1 SOL X 921     103.580  57.680   4.780  1.00  0.00           H
ATOM   2655  HW2 SOL X 921     103.790  57.170   6.180  1.00  0.00           H
ATOM   2656  OW  SOL X 922      54.790  83.070 122.460  1.00  0.00           O
ATOM   2657  HW1 SOL X 922      55.010  83.870 121.980  1.00  0.00           H
ATOM   2658  HW2 SOL X 922      54.580  83.370 123.350  1.00  0.00           H
ATOM   2659  OW  SOL X 923      26.860  51.570 125.570  1.00  0.00           O
ATOM   2660  HW1 SOL X 923      26.260  51.890 126.240  1.00  0.00           H
ATOM   2661  HW2 SOL X 923      26.390  51.690 124.750  1.00  0.00           H
ATOM   2662  OW  SOL X 924      75.290  93.010 132.010  1.00  0.00           O
ATOM   2663  HW1 SOL X 924      75.820  93.790 131.840  1.00  0.00           H
ATOM   2664  HW2 SOL X 924      74.740  92.910 131.230  1.00  0.00           H
ATOM   2665  OW  SOL X 925      88.450  41.920 135.270  1.00  0.00           O
ATOM   2666  HW1 SOL X 925      88.510  42.500 134.510  1.00  0.00           H
ATOM   2667  HW2 SOL X 925      87.710  41.350 135.070  1.00  0.00           H
ATOM   2668  OW  SOL X 926      57.670 103.650 105.040  1.00  0.00           O
ATOM   2669  HW1 SOL X 926      58.300 103.130 105.540  1.00  0.00           H
ATOM   2670  HW2 SOL X 926      58.020 103.640 104.140  1.00  0.00           H
ATOM   2671  OW  SOL X 927      21.100  47.230  39.980  1.00  0.00           O
ATOM   2672  HW1 SOL X 927      21.610  46.640  39.410  1.00  0.00           H
ATOM   2673  HW2 SOL X 927      20.210  46.880  39.950  1.00  0.00           H
ATOM   2674  OW  SOL X 928      47.550  51.150  40.860  1.00  0.00           O
ATOM   2675  HW1 SOL X 928      48.130  51.770  41.300  1.00  0.00           H
ATOM   2676  HW2 SOL X 928      48.140  50.610  40.330  1.00  0.00           H
ATOM   2677  OW  SOL X 929       1.550  32.640 149.990  1.00  0.00           O
ATOM   2678  HW1 SOL X 929       1.770  33.480 150.380  1.00  0.00           H
ATOM   2679  HW2 SOL X 929       1.960  31.990 150.550  1.00  0.00           H
ATOM   2680  OW  SOL X 930      12.440   2.100  18.010  1.00  0.00           O
ATOM   2681  HW1 SOL X 930      11.940   1.940  17.210  1.00  0.00           H
ATOM   2682  HW2 SOL X 930      13.170   1.490  17.970  1.00  0.00           H
ATOM   2683  OW  SOL X 931      98.430   6.480 125.330  1.00  0.00           O
ATOM   2684  HW1 SOL X 931      98.010   7.130 125.900  1.00  0.00           H
ATOM   2685  HW2 SOL X 931      98.470   5.690 125.850  1.00  0.00           H
ATOM   2686  OW  SOL X 932     108.370  52.200  25.510  1.00  0.00           O
ATOM   2687  HW1 SOL X 932     107.420  52.330  25.490  1.00  0.00           H
ATOM   2688  HW2 SOL X 932     108.580  52.100  26.430  1.00  0.00           H
ATOM   2689  OW  SOL X 933      68.520  58.480 142.690  1.00  0.00           O
ATOM   2690  HW1 SOL X 933      68.430  57.580 143.010  1.00  0.00           H
ATOM   2691  HW2 SOL X 933      69.070  58.910 143.340  1.00  0.00           H
ATOM   2692  OW  SOL X 934       2.140  24.420  52.180  1.00  0.00           O
ATOM   2693  HW1 SOL X 934       1.360  24.420  52.720  1.00  0.00           H
ATOM   2694  HW2 SOL X 934       2.830  24.080  52.750  1.00  0.00           H
ATOM   2695  OW  SOL X 935      78.610  65.500 151.180  1.00  0.00           O
ATOM   2696  HW1 SOL X 935      78.720  64.560 151.060  1.00  0.00           H
ATOM   2697  HW2 SOL X 935      78.750  65.870 150.310  1.00  0.00           H
ATOM   2698  OW  SOL X 936      19.500  21.860 142.620  1.00  0.00           O
ATOM   2699  HW1 SOL X 936      19.780  21.100 142.120  1.00  0.00           H
ATOM   2700  HW2 SOL X 936      20.280  22.150 143.090  1.00  0.00           H
ATOM   2701  OW  SOL X 937      91.150 103.630 124.740  1.00  0.00           O
ATOM   2702  HW1 SOL X 937      91.890 103.450 124.160  1.00  0.00           H
ATOM   2703  HW2 SOL X 937      90.930 104.550 124.570  1.00  0.00           H
ATOM   2704  OW  SOL X 938      21.470  95.010  14.790  1.00  0.00           O
ATOM   2705  HW1 SOL X 938      22.340  94.940  14.390  1.00  0.00           H
ATOM   2706  HW2 SOL X 938      21.520  95.800  15.330  1.00  0.00           H
ATOM   2707  OW  SOL X 939       2.010  92.800  59.270  1.00  0.00           O
ATOM   2708  HW1 SOL X 939       2.720  92.310  59.680  1.00  0.00           H
ATOM   2709  HW2 SOL X 939       2.160  92.680  58.330  1.00  0.00           H
ATOM   2710  OW  SOL X 940      20.290  67.820  96.740  1.00  0.00           O
ATOM   2711  HW1 SOL X 940      19.970  68.720  96.790  1.00  0.00           H
ATOM   2712  HW2 SOL X 940      19.510  67.270  96.770  1.00  0.00           H
ATOM   2713  OW  SOL X 941       1.830  52.420  31.510  1.00  0.00           O
ATOM   2714  HW1 SOL X 941       1.410  52.210  30.680  1.00  0.00           H
ATOM   2715  HW2 SOL X 941       1.100  52.530  32.130  1.00  0.00           H
ATOM   2716  OW  SOL X 942      37.530  14.000 129.390  1.00  0.00           O
ATOM   2717  HW1 SOL X 942      37.430  13.070 129.610  1.00  0.00           H
ATOM   2718  HW2 SOL X 942      37.270  14.070 128.480  1.00  0.00           H
ATOM   2719  OW  SOL X 943      57.790  61.980 125.140  1.00  0.00           O
ATOM   2720  HW1 SOL X 943      57.820  61.610 126.020  1.00  0.00           H
ATOM   2721  HW2 SOL X 943      56.900  61.790 124.830  1.00  0.00           H
ATOM   2722  OW  SOL X 944      67.790  81.760 124.050  1.00  0.00           O
ATOM   2723  HW1 SOL X 944      67.130  82.370 123.730  1.00  0.00           H
ATOM   2724  HW2 SOL X 944      68.350  81.600 123.290  1.00  0.00           H
ATOM   2725  OW  SOL X 945      14.100  32.630  35.600  1.00  0.00           O
ATOM   2726  HW1 SOL X 945      14.170  33.230  36.340  1.00  0.00           H
ATOM   2727  HW2 SOL X 945      13.200  32.310  35.630  1.00  0.00           H
ATOM   2728  OW  SOL X 946      59.100  67.140  53.810  1.00  0.00           O
ATOM   2729  HW1 SOL X 946      59.120  67.520  54.690  1.00  0.00           H
ATOM   2730  HW2 SOL X 946      58.170  67.060  53.610  1.00  0.00           H
ATOM   2731  OW  SOL X 947      80.630  23.550  46.810  1.00  0.00           O
ATOM   2732  HW1 SOL X 947      81.320  23.500  46.140  1.00  0.00           H
ATOM   2733  HW2 SOL X 947      79.990  24.170  46.450  1.00  0.00           H
ATOM   2734  OW  SOL X 948      43.310  75.940  14.910  1.00  0.00           O
ATOM   2735  HW1 SOL X 948      43.890  76.270  14.220  1.00  0.00           H
ATOM   2736  HW2 SOL X 948      42.510  75.680  14.440  1.00  0.00           H
ATOM   2737  OW  SOL X 949       1.130  26.160  39.890  1.00  0.00           O
ATOM   2738  HW1 SOL X 949       0.310  25.710  40.100  1.00  0.00           H
ATOM   2739  HW2 SOL X 949       1.400  25.790  39.050  1.00  0.00           H
ATOM   2740  OW  SOL X 950      39.000  37.890  38.890  1.00  0.00           O
ATOM   2741  HW1 SOL X 950      38.150  37.620  38.540  1.00  0.00           H
ATOM   2742  HW2 SOL X 950      39.590  37.850  38.140  1.00  0.00           H
ATOM   2743  OW  SOL X 951      94.560  26.580 151.260  1.00  0.00           O
ATOM   2744  HW1 SOL X 951      95.350  26.050 151.370  1.00  0.00           H
ATOM   2745  HW2 SOL X 951      93.850  25.950 151.260  1.00  0.00           H
ATOM   2746  OW  SOL X 952      22.030  19.040   1.710  1.00  0.00           O
ATOM   2747  HW1 SOL X 952      22.860  19.470   1.470  1.00  0.00           H
ATOM   2748  HW2 SOL X 952      22.270  18.450   2.430  1.00  0.00           H
ATOM   2749  OW  SOL X 953      87.080  23.670 114.020  1.00  0.00           O
ATOM   2750  HW1 SOL X 953      86.880  22.770 113.760  1.00  0.00           H
ATOM   2751  HW2 SOL X 953      87.850  23.600 114.570  1.00  0.00           H
ATOM   2752  OW  SOL X 954      77.760  39.510  24.480  1.00  0.00           O
ATOM   2753  HW1 SOL X 954      77.990  38.590  24.400  1.00  0.00           H
ATOM   2754  HW2 SOL X 954      78.350  39.970  23.890  1.00  0.00           H
ATOM   2755  OW  SOL X 955      78.990 103.590 147.180  1.00  0.00           O
ATOM   2756  HW1 SOL X 955      78.910 104.460 147.590  1.00  0.00           H
ATOM   2757  HW2 SOL X 955      78.700 102.980 147.860  1.00  0.00           H
ATOM   2758  OW  SOL X 956      29.610  41.660 118.980  1.00  0.00           O
ATOM   2759  HW1 SOL X 956      29.520  41.060 119.720  1.00  0.00           H
ATOM   2760  HW2 SOL X 956      28.780  42.130 118.950  1.00  0.00           H
ATOM   2761  OW  SOL X 957      66.310  77.660 130.960  1.00  0.00           O
ATOM   2762  HW1 SOL X 957      65.920  76.870 131.340  1.00  0.00           H
ATOM   2763  HW2 SOL X 957      66.810  78.050 131.680  1.00  0.00           H
ATOM   2764  OW  SOL X 958      69.840 108.320 151.490  1.00  0.00           O
ATOM   2765  HW1 SOL X 958      70.340   0.110 151.080  1.00  0.00           H
ATOM   2766  HW2 SOL X 958      70.360 107.530 151.340  1.00  0.00           H
ATOM   2767  OW  SOL X 959      27.090 100.600 131.200  1.00  0.00           O
ATOM   2768  HW1 SOL X 959      27.400 100.280 130.350  1.00  0.00           H
ATOM   2769  HW2 SOL X 959      27.570 101.410 131.350  1.00  0.00           H
ATOM   2770  OW  SOL X 960      15.820  57.860 105.640  1.00  0.00           O
ATOM   2771  HW1 SOL X 960      15.200  58.560 105.450  1.00  0.00           H
ATOM   2772  HW2 SOL X 960      16.680  58.240 105.440  1.00  0.00           H
ATOM   2773  OW  SOL X 961      38.820 101.350 123.720  1.00  0.00           O
ATOM   2774  HW1 SOL X 961      38.000 100.940 123.450  1.00  0.00           H
ATOM   2775  HW2 SOL X 961      38.680 102.280 123.600  1.00  0.00           H
ATOM   2776  OW  SOL X 962      71.190  18.190  11.910  1.00  0.00           O
ATOM   2777  HW1 SOL X 962      72.080  18.120  11.570  1.00  0.00           H
ATOM   2778  HW2 SOL X 962      70.630  17.940  11.170  1.00  0.00           H
ATOM   2779  OW  SOL X 963       6.320  89.300 110.700  1.00  0.00           O
ATOM   2780  HW1 SOL X 963       6.470  90.240 110.580  1.00  0.00           H
ATOM   2781  HW2 SOL X 963       6.630  89.110 111.580  1.00  0.00           H
ATOM   2782  OW  SOL X 964      18.520  73.610  15.890  1.00  0.00           O
ATOM   2783  HW1 SOL X 964      18.710  72.700  15.660  1.00  0.00           H
ATOM   2784  HW2 SOL X 964      18.810  74.110  15.130  1.00  0.00           H
ATOM   2785  OW  SOL X 965      87.300  59.010 140.100  1.00  0.00           O
ATOM   2786  HW1 SOL X 965      86.640  58.890 140.780  1.00  0.00           H
ATOM   2787  HW2 SOL X 965      86.850  59.470 139.390  1.00  0.00           H
ATOM   2788  OW  SOL X 966      13.730  34.060   7.990  1.00  0.00           O
ATOM   2789  HW1 SOL X 966      13.890  33.910   7.060  1.00  0.00           H
ATOM   2790  HW2 SOL X 966      14.600  34.170   8.370  1.00  0.00           H
ATOM   2791  OW  SOL X 967      69.780  54.370 121.980  1.00  0.00           O
ATOM   2792  HW1 SOL X 967      70.670  54.610 121.710  1.00  0.00           H
ATOM   2793  HW2 SOL X 967      69.790  53.420 122.040  1.00  0.00           H
ATOM   2794  OW  SOL X 968      64.180  48.620   9.170  1.00  0.00           O
ATOM   2795  HW1 SOL X 968      63.370  48.450   9.650  1.00  0.00           H
ATOM   2796  HW2 SOL X 968      63.890  48.870   8.290  1.00  0.00           H
ATOM   2797  OW  SOL X 969      31.800  77.880  47.190  1.00  0.00           O
ATOM   2798  HW1 SOL X 969      32.130  77.550  46.360  1.00  0.00           H
ATOM   2799  HW2 SOL X 969      30.960  77.430  47.310  1.00  0.00           H
ATOM   2800  OW  SOL X 970      12.300  34.870 122.350  1.00  0.00           O
ATOM   2801  HW1 SOL X 970      11.640  34.530 121.740  1.00  0.00           H
ATOM   2802  HW2 SOL X 970      13.070  35.020 121.800  1.00  0.00           H
ATOM   2803  OW  SOL X 971      25.360  64.140   8.280  1.00  0.00           O
ATOM   2804  HW1 SOL X 971      25.630  63.430   8.860  1.00  0.00           H
ATOM   2805  HW2 SOL X 971      24.400  64.070   8.240  1.00  0.00           H
ATOM   2806  OW  SOL X 972      51.820  19.940  17.520  1.00  0.00           O
ATOM   2807  HW1 SOL X 972      52.600  19.490  17.850  1.00  0.00           H
ATOM   2808  HW2 SOL X 972      51.090  19.380  17.770  1.00  0.00           H
ATOM   2809  OW  SOL X 973      26.930   1.760 126.700  1.00  0.00           O
ATOM   2810  HW1 SOL X 973      26.680   2.370 127.400  1.00  0.00           H
ATOM   2811  HW2 SOL X 973      27.640   1.250 127.080  1.00  0.00           H
ATOM   2812  OW  SOL X 974      10.470  15.970 133.220  1.00  0.00           O
ATOM   2813  HW1 SOL X 974      10.720  15.380 132.520  1.00  0.00           H
ATOM   2814  HW2 SOL X 974      10.740  15.520 134.020  1.00  0.00           H
ATOM   2815  OW  SOL X 975      23.740  88.530 132.600  1.00  0.00           O
ATOM   2816  HW1 SOL X 975      24.040  89.180 131.970  1.00  0.00           H
ATOM   2817  HW2 SOL X 975      23.860  87.690 132.150  1.00  0.00           H
ATOM   2818  OW  SOL X 976      84.050  74.690 133.290  1.00  0.00           O
ATOM   2819  HW1 SOL X 976      84.720  75.350 133.150  1.00  0.00           H
ATOM   2820  HW2 SOL X 976      83.230  75.140 133.070  1.00  0.00           H
ATOM   2821  OW  SOL X 977      60.500  95.000 114.320  1.00  0.00           O
ATOM   2822  HW1 SOL X 977      59.950  94.790 115.080  1.00  0.00           H
ATOM   2823  HW2 SOL X 977      61.180  94.340 114.330  1.00  0.00           H
ATOM   2824  OW  SOL X 978      94.230  80.430 117.670  1.00  0.00           O
ATOM   2825  HW1 SOL X 978      93.340  80.370 118.010  1.00  0.00           H
ATOM   2826  HW2 SOL X 978      94.130  80.360 116.720  1.00  0.00           H
ATOM   2827  OW  SOL X 979      87.970  44.430  99.270  1.00  0.00           O
ATOM   2828  HW1 SOL X 979      88.570  45.170  99.340  1.00  0.00           H
ATOM   2829  HW2 SOL X 979      87.100  44.830  99.290  1.00  0.00           H
ATOM   2830  OW  SOL X 980     105.560  67.390 108.050  1.00  0.00           O
ATOM   2831  HW1 SOL X 980     105.630  66.640 107.460  1.00  0.00           H
ATOM   2832  HW2 SOL X 980     105.760  67.040 108.910  1.00  0.00           H
ATOM   2833  OW  SOL X 981      87.030   9.410   8.460  1.00  0.00           O
ATOM   2834  HW1 SOL X 981      87.100   9.140   7.540  1.00  0.00           H
ATOM   2835  HW2 SOL X 981      86.180   9.070   8.750  1.00  0.00           H
ATOM   2836  OW  SOL X 982      33.890  25.310 127.130  1.00  0.00           O
ATOM   2837  HW1 SOL X 982      34.200  24.440 127.380  1.00  0.00           H
ATOM   2838  HW2 SOL X 982      34.690  25.810 126.950  1.00  0.00           H
ATOM   2839  OW  SOL X 983      86.870   8.780  58.700  1.00  0.00           O
ATOM   2840  HW1 SOL X 983      87.490   8.130  59.010  1.00  0.00           H
ATOM   2841  HW2 SOL X 983      87.320   9.620  58.830  1.00  0.00           H
ATOM   2842  OW  SOL X 984      99.100  20.960  30.210  1.00  0.00           O
ATOM   2843  HW1 SOL X 984      99.910  20.510  29.970  1.00  0.00           H
ATOM   2844  HW2 SOL X 984      99.280  21.880  30.060  1.00  0.00           H
ATOM   2845  OW  SOL X 985      41.400  29.350 101.400  1.00  0.00           O
ATOM   2846  HW1 SOL X 985      41.970  30.090 101.620  1.00  0.00           H
ATOM   2847  HW2 SOL X 985      41.960  28.580 101.460  1.00  0.00           H
ATOM   2848  OW  SOL X 986      22.450  11.290  22.000  1.00  0.00           O
ATOM   2849  HW1 SOL X 986      21.860  10.990  22.680  1.00  0.00           H
ATOM   2850  HW2 SOL X 986      23.280  11.440  22.450  1.00  0.00           H
ATOM   2851  OW  SOL X 987     107.440  37.310  46.500  1.00  0.00           O
ATOM   2852  HW1 SOL X 987     106.700  37.360  47.100  1.00  0.00           H
ATOM   2853  HW2 SOL X 987     107.500  36.380  46.270  1.00  0.00           H
ATOM   2854  OW  SOL X 988      18.560  17.570 111.890  1.00  0.00           O
ATOM   2855  HW1 SOL X 988      18.830  16.690 111.620  1.00  0.00           H
ATOM   2856  HW2 SOL X 988      17.620  17.580 111.750  1.00  0.00           H
ATOM   2857  OW  SOL X 989      12.590  91.310 137.180  1.00  0.00           O
ATOM   2858  HW1 SOL X 989      13.460  91.680 137.320  1.00  0.00           H
ATOM   2859  HW2 SOL X 989      12.150  91.950 136.610  1.00  0.00           H
ATOM   2860  OW  SOL X 990      28.370  98.220  17.010  1.00  0.00           O
ATOM   2861  HW1 SOL X 990      29.100  98.430  16.430  1.00  0.00           H
ATOM   2862  HW2 SOL X 990      27.810  99.000  16.980  1.00  0.00           H
ATOM   2863  OW  SOL X 991      12.220   7.000 123.080  1.00  0.00           O
ATOM   2864  HW1 SOL X 991      11.900   7.870 123.330  1.00  0.00           H
ATOM   2865  HW2 SOL X 991      11.420   6.490 122.960  1.00  0.00           H
ATOM   2866  OW  SOL X 992      14.020  10.330  51.550  1.00  0.00           O
ATOM   2867  HW1 SOL X 992      13.740   9.540  51.080  1.00  0.00           H
ATOM   2868  HW2 SOL X 992      13.510  10.330  52.360  1.00  0.00           H
ATOM   2869  OW  SOL X 993     105.190  37.700 115.080  1.00  0.00           O
ATOM   2870  HW1 SOL X 993     105.530  37.500 115.950  1.00  0.00           H
ATOM   2871  HW2 SOL X 993     105.950  37.610 114.500  1.00  0.00           H
ATOM   2872  OW  SOL X 994      57.240   6.260  28.640  1.00  0.00           O
ATOM   2873  HW1 SOL X 994      56.400   6.060  29.050  1.00  0.00           H
ATOM   2874  HW2 SOL X 994      57.030   6.450  27.730  1.00  0.00           H
ATOM   2875  OW  SOL X 995      64.480  91.310   3.360  1.00  0.00           O
ATOM   2876  HW1 SOL X 995      64.710  91.310   4.290  1.00  0.00           H
ATOM   2877  HW2 SOL X 995      63.790  91.960   3.270  1.00  0.00           H
ATOM   2878  OW  SOL X 996      32.480  44.720 110.430  1.00  0.00           O
ATOM   2879  HW1 SOL X 996      32.820  44.410 109.590  1.00  0.00           H
ATOM   2880  HW2 SOL X 996      32.860  44.120 111.080  1.00  0.00           H
ATOM   2881  OW  SOL X 997       9.860  48.400 105.300  1.00  0.00           O
ATOM   2882  HW1 SOL X 997       9.400  48.670 106.100  1.00  0.00           H
ATOM   2883  HW2 SOL X 997      10.730  48.140 105.610  1.00  0.00           H
ATOM   2884  OW  SOL X 998      54.830  76.490 116.760  1.00  0.00           O
ATOM   2885  HW1 SOL X 998      55.340  75.670 116.770  1.00  0.00           H
ATOM   2886  HW2 SOL X 998      54.700  76.690 115.840  1.00  0.00           H
ATOM   2887  OW  SOL X 999      62.340  32.100 136.120  1.00  0.00           O
ATOM   2888  HW1 SOL X 999      62.500  32.140 137.060  1.00  0.00           H
ATOM   2889  HW2 SOL X 999      61.510  32.550 136.000  1.00  0.00           H
ATOM   2890  OW  SOL X1000      42.510  74.010  55.800  1.00  0.00           O
ATOM   2891  HW1 SOL X1000      42.890  73.130  55.740  1.00  0.00           H
ATOM   2892  HW2 SOL X1000      42.020  74.000  56.620  1.00  0.00           H
ATOM   2893  OW  SOL X1001     106.950 101.790  99.690  1.00  0.00           O
ATOM   2894  HW1 SOL X1001     107.840 101.710  99.350  1.00  0.00           H
ATOM   2895  HW2 SOL X1001     106.970 102.560 100.260  1.00  0.00           H
ATOM   2896  OW  SOL X1002      22.500  95.650 113.740  1.00  0.00           O
ATOM   2897  HW1 SOL X1002      22.730  96.420 113.220  1.00  0.00           H
ATOM   2898  HW2 SOL X1002      22.920  95.800 114.590  1.00  0.00           H
ATOM   2899  OW  SOL X1003       3.760  11.570 100.370  1.00  0.00           O
ATOM   2900  HW1 SOL X1003       3.480  10.750 100.780  1.00  0.00           H
ATOM   2901  HW2 SOL X1003       3.320  12.250 100.880  1.00  0.00           H
ATOM   2902  OW  SOL X1004      26.440  17.040  19.460  1.00  0.00           O
ATOM   2903  HW1 SOL X1004      27.340  17.340  19.550  1.00  0.00           H
ATOM   2904  HW2 SOL X1004      26.350  16.330  20.090  1.00  0.00           H
ATOM   2905  OW  SOL X1005      57.780  86.540 123.430  1.00  0.00           O
ATOM   2906  HW1 SOL X1005      57.810  87.480 123.270  1.00  0.00           H
ATOM   2907  HW2 SOL X1005      58.490  86.180 122.900  1.00  0.00           H
ATOM   2908  OW  SOL X1006      52.480  29.610 125.630  1.00  0.00           O
ATOM   2909  HW1 SOL X1006      51.960  30.340 125.990  1.00  0.00           H
ATOM   2910  HW2 SOL X1006      53.390  29.890 125.750  1.00  0.00           H
ATOM   2911  OW  SOL X1007      44.610  56.360  50.470  1.00  0.00           O
ATOM   2912  HW1 SOL X1007      43.960  55.920  49.930  1.00  0.00           H
ATOM   2913  HW2 SOL X1007      45.340  55.750  50.520  1.00  0.00           H
ATOM   2914  OW  SOL X1008      76.990  63.730 140.390  1.00  0.00           O
ATOM   2915  HW1 SOL X1008      76.840  63.090 139.690  1.00  0.00           H
ATOM   2916  HW2 SOL X1008      76.120  64.040 140.620  1.00  0.00           H
ATOM   2917  OW  SOL X1009      55.860 103.590  53.210  1.00  0.00           O
ATOM   2918  HW1 SOL X1009      55.390 103.570  52.370  1.00  0.00           H
ATOM   2919  HW2 SOL X1009      55.520 104.360  53.660  1.00  0.00           H
ATOM   2920  OW  SOL X1010      15.770  90.210  14.960  1.00  0.00           O
ATOM   2921  HW1 SOL X1010      16.190  90.440  14.130  1.00  0.00           H
ATOM   2922  HW2 SOL X1010      14.830  90.330  14.790  1.00  0.00           H
ATOM   2923  OW  SOL X1011      86.950  71.850  96.210  1.00  0.00           O
ATOM   2924  HW1 SOL X1011      86.510  72.230  96.970  1.00  0.00           H
ATOM   2925  HW2 SOL X1011      87.560  71.210  96.580  1.00  0.00           H
ATOM   2926  OW  SOL X1012      73.070  68.570 134.860  1.00  0.00           O
ATOM   2927  HW1 SOL X1012      73.180  69.520 134.800  1.00  0.00           H
ATOM   2928  HW2 SOL X1012      72.130  68.430 134.750  1.00  0.00           H
ATOM   2929  OW  SOL X1013      80.190  46.300  97.500  1.00  0.00           O
ATOM   2930  HW1 SOL X1013      79.420  46.490  96.970  1.00  0.00           H
ATOM   2931  HW2 SOL X1013      80.560  47.170  97.710  1.00  0.00           H
ATOM   2932  OW  SOL X1014      24.670  39.100  49.410  1.00  0.00           O
ATOM   2933  HW1 SOL X1014      25.410  39.310  48.840  1.00  0.00           H
ATOM   2934  HW2 SOL X1014      25.070  38.850  50.250  1.00  0.00           H
ATOM   2935  OW  SOL X1015      20.440  37.830 151.190  1.00  0.00           O
ATOM   2936  HW1 SOL X1015      20.650  38.760 151.340  1.00  0.00           H
ATOM   2937  HW2 SOL X1015      19.720  37.850 150.560  1.00  0.00           H
ATOM   2938  OW  SOL X1016      57.870  89.580 118.520  1.00  0.00           O
ATOM   2939  HW1 SOL X1016      58.650  89.030 118.630  1.00  0.00           H
ATOM   2940  HW2 SOL X1016      57.380  89.450 119.330  1.00  0.00           H
ATOM   2941  OW  SOL X1017      64.780  37.080  24.340  1.00  0.00           O
ATOM   2942  HW1 SOL X1017      64.940  37.550  25.150  1.00  0.00           H
ATOM   2943  HW2 SOL X1017      64.250  37.670  23.810  1.00  0.00           H
ATOM   2944  OW  SOL X1018      72.240  74.750 115.560  1.00  0.00           O
ATOM   2945  HW1 SOL X1018      72.590  73.900 115.800  1.00  0.00           H
ATOM   2946  HW2 SOL X1018      72.640  74.950 114.720  1.00  0.00           H
ATOM   2947  OW  SOL X1019      55.810  44.260  42.380  1.00  0.00           O
ATOM   2948  HW1 SOL X1019      55.170  43.810  41.830  1.00  0.00           H
ATOM   2949  HW2 SOL X1019      55.300  44.890  42.890  1.00  0.00           H
ATOM   2950  OW  SOL X1020      46.690  82.810 115.180  1.00  0.00           O
ATOM   2951  HW1 SOL X1020      46.440  83.730 115.140  1.00  0.00           H
ATOM   2952  HW2 SOL X1020      47.560  82.780 114.770  1.00  0.00           H
ATOM   2953  OW  SOL X1021      63.060  57.510 101.020  1.00  0.00           O
ATOM   2954  HW1 SOL X1021      63.060  57.820 100.110  1.00  0.00           H
ATOM   2955  HW2 SOL X1021      62.130  57.390 101.230  1.00  0.00           H
ATOM   2956  OW  SOL X1022      71.600  47.050 128.390  1.00  0.00           O
ATOM   2957  HW1 SOL X1022      71.360  46.230 128.830  1.00  0.00           H
ATOM   2958  HW2 SOL X1022      71.050  47.720 128.800  1.00  0.00           H
ATOM   2959  OW  SOL X1023      43.810 106.150   7.040  1.00  0.00           O
ATOM   2960  HW1 SOL X1023      43.460 106.690   6.340  1.00  0.00           H
ATOM   2961  HW2 SOL X1023      44.760 106.180   6.920  1.00  0.00           H
ATOM   2962  OW  SOL X1024      21.930  59.890  34.440  1.00  0.00           O
ATOM   2963  HW1 SOL X1024      22.190  60.790  34.230  1.00  0.00           H
ATOM   2964  HW2 SOL X1024      22.410  59.350  33.810  1.00  0.00           H
ATOM   2965  OW  SOL X1025      33.800  65.080  28.410  1.00  0.00           O
ATOM   2966  HW1 SOL X1025      34.320  65.800  28.040  1.00  0.00           H
ATOM   2967  HW2 SOL X1025      33.340  65.480  29.140  1.00  0.00           H
ATOM   2968  OW  SOL X1026      52.670 100.370   6.580  1.00  0.00           O
ATOM   2969  HW1 SOL X1026      51.930 100.770   7.040  1.00  0.00           H
ATOM   2970  HW2 SOL X1026      53.360 100.330   7.250  1.00  0.00           H
ATOM   2971  OW  SOL X1027      99.390  11.970  94.010  1.00  0.00           O
ATOM   2972  HW1 SOL X1027      99.870  12.410  94.720  1.00  0.00           H
ATOM   2973  HW2 SOL X1027      99.400  11.050  94.260  1.00  0.00           H
ATOM   2974  OW  SOL X1028     101.730   1.980  15.790  1.00  0.00           O
ATOM   2975  HW1 SOL X1028     101.850   1.170  16.290  1.00  0.00           H
ATOM   2976  HW2 SOL X1028     102.350   2.590  16.170  1.00  0.00           H
ATOM   2977  OW  SOL X1029      76.960  91.810 148.350  1.00  0.00           O
ATOM   2978  HW1 SOL X1029      76.470  91.970 149.150  1.00  0.00           H
ATOM   2979  HW2 SOL X1029      77.370  90.960 148.480  1.00  0.00           H
ATOM   2980  OW  SOL X1030      18.710  71.050   8.800  1.00  0.00           O
ATOM   2981  HW1 SOL X1030      18.690  71.130   9.750  1.00  0.00           H
ATOM   2982  HW2 SOL X1030      19.610  71.270   8.550  1.00  0.00           H
ATOM   2983  OW  SOL X1031     100.550 102.820   5.650  1.00  0.00           O
ATOM   2984  HW1 SOL X1031     100.660 102.370   4.810  1.00  0.00           H
ATOM   2985  HW2 SOL X1031     100.360 102.110   6.270  1.00  0.00           H
ATOM   2986  OW  SOL X1032      15.580  16.170  45.330  1.00  0.00           O
ATOM   2987  HW1 SOL X1032      16.140  16.310  44.560  1.00  0.00           H
ATOM   2988  HW2 SOL X1032      15.160  15.330  45.170  1.00  0.00           H
ATOM   2989  OW  SOL X1033      28.480  29.490  20.420  1.00  0.00           O
ATOM   2990  HW1 SOL X1033      29.110  29.280  19.720  1.00  0.00           H
ATOM   2991  HW2 SOL X1033      29.010  29.940  21.080  1.00  0.00           H
ATOM   2992  OW  SOL X1034      64.790  70.270   9.390  1.00  0.00           O
ATOM   2993  HW1 SOL X1034      64.610  71.110   9.820  1.00  0.00           H
ATOM   2994  HW2 SOL X1034      64.330  70.320   8.560  1.00  0.00           H
ATOM   2995  OW  SOL X1035      41.970  47.340  31.270  1.00  0.00           O
ATOM   2996  HW1 SOL X1035      41.930  48.130  30.730  1.00  0.00           H
ATOM   2997  HW2 SOL X1035      41.480  47.570  32.060  1.00  0.00           H
ATOM   2998  OW  SOL X1036       0.340  69.740  29.480  1.00  0.00           O
ATOM   2999  HW1 SOL X1036       0.340  70.540  28.960  1.00  0.00           H
ATOM   3000  HW2 SOL X1036     108.850  69.990  30.310  1.00  0.00           H
ATOM   3001  OW  SOL X1037      66.130  14.360 124.620  1.00  0.00           O
ATOM   3002  HW1 SOL X1037      66.970  14.760 124.390  1.00  0.00           H
ATOM   3003  HW2 SOL X1037      65.510  14.700 123.970  1.00  0.00           H
ATOM   3004  OW  SOL X1038      67.650  17.080   0.680  1.00  0.00           O
ATOM   3005  HW1 SOL X1038      68.090  17.510 153.170  1.00  0.00           H
ATOM   3006  HW2 SOL X1038      68.280  16.430   0.990  1.00  0.00           H
ATOM   3007  OW  SOL X1039      51.800   4.560  10.330  1.00  0.00           O
ATOM   3008  HW1 SOL X1039      51.000   4.070  10.500  1.00  0.00           H
ATOM   3009  HW2 SOL X1039      52.080   4.280   9.460  1.00  0.00           H
ATOM   3010  OW  SOL X1040      76.270  54.680 114.580  1.00  0.00           O
ATOM   3011  HW1 SOL X1040      76.390  53.730 114.580  1.00  0.00           H
ATOM   3012  HW2 SOL X1040      77.160  55.030 114.600  1.00  0.00           H
ATOM   3013  OW  SOL X1041      70.240  80.640  10.350  1.00  0.00           O
ATOM   3014  HW1 SOL X1041      70.460  79.710  10.420  1.00  0.00           H
ATOM   3015  HW2 SOL X1041      71.070  81.090  10.450  1.00  0.00           H
ATOM   3016  OW  SOL X1042      47.600  38.710  17.390  1.00  0.00           O
ATOM   3017  HW1 SOL X1042      47.590  38.690  18.350  1.00  0.00           H
ATOM   3018  HW2 SOL X1042      48.080  39.510  17.170  1.00  0.00           H
ATOM   3019  OW  SOL X1043      66.410  10.710 143.180  1.00  0.00           O
ATOM   3020  HW1 SOL X1043      66.000  11.230 142.490  1.00  0.00           H
ATOM   3021  HW2 SOL X1043      66.950  10.080 142.710  1.00  0.00           H
ATOM   3022  OW  SOL X1044      29.140  17.220  50.510  1.00  0.00           O
ATOM   3023  HW1 SOL X1044      29.100  16.390  50.980  1.00  0.00           H
ATOM   3024  HW2 SOL X1044      29.800  17.730  51.000  1.00  0.00           H
ATOM   3025  OW  SOL X1045      20.600  80.090 112.020  1.00  0.00           O
ATOM   3026  HW1 SOL X1045      20.370  79.750 111.160  1.00  0.00           H
ATOM   3027  HW2 SOL X1045      20.520  81.040 111.940  1.00  0.00           H
ATOM   3028  OW  SOL X1046      30.640 108.300 148.030  1.00  0.00           O
ATOM   3029  HW1 SOL X1046      31.360 108.750 147.580  1.00  0.00           H
ATOM   3030  HW2 SOL X1046      31.000 107.440 148.250  1.00  0.00           H
ATOM   3031  OW  SOL X1047      83.870   8.860 128.680  1.00  0.00           O
ATOM   3032  HW1 SOL X1047      84.290   8.040 128.430  1.00  0.00           H
ATOM   3033  HW2 SOL X1047      83.910   8.870 129.630  1.00  0.00           H
ATOM   3034  OW  SOL X1048      47.990  67.040   2.560  1.00  0.00           O
ATOM   3035  HW1 SOL X1048      47.990  67.980   2.730  1.00  0.00           H
ATOM   3036  HW2 SOL X1048      47.310  66.690   3.140  1.00  0.00           H
ATOM   3037  OW  SOL X1049      15.050  94.420 107.380  1.00  0.00           O
ATOM   3038  HW1 SOL X1049      14.480  94.350 108.150  1.00  0.00           H
ATOM   3039  HW2 SOL X1049      15.410  95.310 107.430  1.00  0.00           H
ATOM   3040  OW  SOL X1050      29.940  91.390  23.600  1.00  0.00           O
ATOM   3041  HW1 SOL X1050      29.720  90.580  24.050  1.00  0.00           H
ATOM   3042  HW2 SOL X1050      29.110  91.720  23.270  1.00  0.00           H
ATOM   3043  OW  SOL X1051      90.670  66.360 120.020  1.00  0.00           O
ATOM   3044  HW1 SOL X1051      90.230  67.190 120.200  1.00  0.00           H
ATOM   3045  HW2 SOL X1051      90.110  65.950 119.360  1.00  0.00           H
ATOM   3046  OW  SOL X1052      61.540  12.240 125.430  1.00  0.00           O
ATOM   3047  HW1 SOL X1052      61.880  12.730 124.690  1.00  0.00           H
ATOM   3048  HW2 SOL X1052      61.770  12.770 126.200  1.00  0.00           H
ATOM   3049  OW  SOL X1053      95.320  30.970   4.500  1.00  0.00           O
ATOM   3050  HW1 SOL X1053      96.140  31.450   4.360  1.00  0.00           H
ATOM   3051  HW2 SOL X1053      95.470  30.110   4.100  1.00  0.00           H
ATOM   3052  OW  SOL X1054      93.030  96.420   2.290  1.00  0.00           O
ATOM   3053  HW1 SOL X1054      93.380  96.860   3.060  1.00  0.00           H
ATOM   3054  HW2 SOL X1054      92.870  97.120   1.660  1.00  0.00           H
ATOM   3055  OW  SOL X1055      25.160   5.190 135.410  1.00  0.00           O
ATOM   3056  HW1 SOL X1055      24.230   4.950 135.500  1.00  0.00           H
ATOM   3057  HW2 SOL X1055      25.580   4.770 136.160  1.00  0.00           H
ATOM   3058  OW  SOL X1056     103.270  11.050 117.950  1.00  0.00           O
ATOM   3059  HW1 SOL X1056     103.040  11.970 117.850  1.00  0.00           H
ATOM   3060  HW2 SOL X1056     102.930  10.630 117.160  1.00  0.00           H
ATOM   3061  OW  SOL X1057      12.200  37.570 104.150  1.00  0.00           O
ATOM   3062  HW1 SOL X1057      11.810  38.420 103.990  1.00  0.00           H
ATOM   3063  HW2 SOL X1057      12.830  37.720 104.860  1.00  0.00           H
ATOM   3064  OW  SOL X1058      55.400   7.870  40.160  1.00  0.00           O
ATOM   3065  HW1 SOL X1058      54.890   7.940  40.960  1.00  0.00           H
ATOM   3066  HW2 SOL X1058      55.080   8.580  39.600  1.00  0.00           H
ATOM   3067  OW  SOL X1059      96.900  57.730  31.600  1.00  0.00           O
ATOM   3068  HW1 SOL X1059      97.590  57.680  30.930  1.00  0.00           H
ATOM   3069  HW2 SOL X1059      96.880  56.850  31.980  1.00  0.00           H
ATOM   3070  OW  SOL X1060      40.750  46.090  55.490  1.00  0.00           O
ATOM   3071  HW1 SOL X1060      41.540  46.380  55.030  1.00  0.00           H
ATOM   3072  HW2 SOL X1060      41.040  45.970  56.400  1.00  0.00           H
ATOM   3073  OW  SOL X1061       6.320 102.620 134.000  1.00  0.00           O
ATOM   3074  HW1 SOL X1061       6.080 101.850 133.490  1.00  0.00           H
ATOM   3075  HW2 SOL X1061       7.260 102.550 134.130  1.00  0.00           H
ATOM   3076  OW  SOL X1062      67.660  72.430 110.260  1.00  0.00           O
ATOM   3077  HW1 SOL X1062      67.230  72.670 109.440  1.00  0.00           H
ATOM   3078  HW2 SOL X1062      67.500  73.170 110.840  1.00  0.00           H
ATOM   3079  OW  SOL X1063      60.850  81.360  22.480  1.00  0.00           O
ATOM   3080  HW1 SOL X1063      60.200  82.060  22.490  1.00  0.00           H
ATOM   3081  HW2 SOL X1063      60.420  80.630  22.920  1.00  0.00           H
ATOM   3082  OW  SOL X1064      95.450  31.300 107.850  1.00  0.00           O
ATOM   3083  HW1 SOL X1064      94.550  31.270 108.160  1.00  0.00           H
ATOM   3084  HW2 SOL X1064      95.420  30.980 106.950  1.00  0.00           H
ATOM   3085  OW  SOL X1065      83.220  54.570   5.260  1.00  0.00           O
ATOM   3086  HW1 SOL X1065      83.920  54.590   5.920  1.00  0.00           H
ATOM   3087  HW2 SOL X1065      83.220  53.670   4.930  1.00  0.00           H
ATOM   3088  OW  SOL X1066      65.710  32.890 106.360  1.00  0.00           O
ATOM   3089  HW1 SOL X1066      65.050  32.720 105.690  1.00  0.00           H
ATOM   3090  HW2 SOL X1066      66.500  33.090 105.860  1.00  0.00           H
ATOM   3091  OW  SOL X1067       9.510  38.380   3.200  1.00  0.00           O
ATOM   3092  HW1 SOL X1067      10.180  38.270   3.870  1.00  0.00           H
ATOM   3093  HW2 SOL X1067       8.700  38.070   3.610  1.00  0.00           H
ATOM   3094  OW  SOL X1068      72.280  32.470 144.130  1.00  0.00           O
ATOM   3095  HW1 SOL X1068      72.120  33.410 144.250  1.00  0.00           H
ATOM   3096  HW2 SOL X1068      73.230  32.390 144.130  1.00  0.00           H
ATOM   3097  OW  SOL X1069      62.970  93.090  55.060  1.00  0.00           O
ATOM   3098  HW1 SOL X1069      63.550  93.200  54.300  1.00  0.00           H
ATOM   3099  HW2 SOL X1069      62.420  93.880  55.060  1.00  0.00           H
ATOM   3100  OW  SOL X1070      37.220  14.540 125.490  1.00  0.00           O
ATOM   3101  HW1 SOL X1070      38.100  14.790 125.220  1.00  0.00           H
ATOM   3102  HW2 SOL X1070      36.730  14.500 124.670  1.00  0.00           H
ATOM   3103  OW  SOL X1071      27.600  50.290 143.680  1.00  0.00           O
ATOM   3104  HW1 SOL X1071      27.850  49.400 143.950  1.00  0.00           H
ATOM   3105  HW2 SOL X1071      27.740  50.810 144.470  1.00  0.00           H
ATOM   3106  OW  SOL X1072      54.970  94.160  15.020  1.00  0.00           O
ATOM   3107  HW1 SOL X1072      54.630  94.950  15.440  1.00  0.00           H
ATOM   3108  HW2 SOL X1072      54.860  93.480  15.680  1.00  0.00           H
ATOM   3109  OW  SOL X1073      73.390  62.640  37.070  1.00  0.00           O
ATOM   3110  HW1 SOL X1073      72.880  62.000  36.580  1.00  0.00           H
ATOM   3111  HW2 SOL X1073      74.150  62.160  37.380  1.00  0.00           H
ATOM   3112  OW  SOL X1074      51.730  86.910  55.070  1.00  0.00           O
ATOM   3113  HW1 SOL X1074      51.340  87.770  55.210  1.00  0.00           H
ATOM   3114  HW2 SOL X1074      51.960  86.600  55.950  1.00  0.00           H
ATOM   3115  OW  SOL X1075      73.650 105.100  40.010  1.00  0.00           O
ATOM   3116  HW1 SOL X1075      73.550 106.000  39.680  1.00  0.00           H
ATOM   3117  HW2 SOL X1075      74.430 105.140  40.560  1.00  0.00           H
ATOM   3118  OW  SOL X1076      95.100  49.110  16.480  1.00  0.00           O
ATOM   3119  HW1 SOL X1076      95.370  49.880  16.970  1.00  0.00           H
ATOM   3120  HW2 SOL X1076      95.850  48.910  15.910  1.00  0.00           H
ATOM   3121  OW  SOL X1077      95.370  64.980  96.860  1.00  0.00           O
ATOM   3122  HW1 SOL X1077      95.050  65.010  95.960  1.00  0.00           H
ATOM   3123  HW2 SOL X1077      96.320  65.070  96.770  1.00  0.00           H
ATOM   3124  OW  SOL X1078      46.050  14.730  56.930  1.00  0.00           O
ATOM   3125  HW1 SOL X1078      46.910  14.750  57.360  1.00  0.00           H
ATOM   3126  HW2 SOL X1078      46.190  15.200  56.100  1.00  0.00           H
ATOM   3127  OW  SOL X1079      75.490  16.190 131.960  1.00  0.00           O
ATOM   3128  HW1 SOL X1079      75.420  15.250 132.090  1.00  0.00           H
ATOM   3129  HW2 SOL X1079      74.730  16.560 132.400  1.00  0.00           H
ATOM   3130  OW  SOL X1080      55.050  77.910 139.390  1.00  0.00           O
ATOM   3131  HW1 SOL X1080      54.910  77.300 138.670  1.00  0.00           H
ATOM   3132  HW2 SOL X1080      55.850  78.380 139.150  1.00  0.00           H
ATOM   3133  OW  SOL X1081      55.060  91.120 131.260  1.00  0.00           O
ATOM   3134  HW1 SOL X1081      55.930  90.740 131.140  1.00  0.00           H
ATOM   3135  HW2 SOL X1081      55.240  91.990 131.620  1.00  0.00           H
ATOM   3136  OW  SOL X1082      78.960  55.250  35.590  1.00  0.00           O
ATOM   3137  HW1 SOL X1082      78.070  54.920  35.750  1.00  0.00           H
ATOM   3138  HW2 SOL X1082      79.230  55.620  36.430  1.00  0.00           H
ATOM   3139  OW  SOL X1083      76.250  81.710 107.160  1.00  0.00           O
ATOM   3140  HW1 SOL X1083      75.590  81.770 106.480  1.00  0.00           H
ATOM   3141  HW2 SOL X1083      76.480  82.630 107.350  1.00  0.00           H
ATOM   3142  OW  SOL X1084      41.740  95.280 136.870  1.00  0.00           O
ATOM   3143  HW1 SOL X1084      41.810  96.120 137.310  1.00  0.00           H
ATOM   3144  HW2 SOL X1084      41.760  95.500 135.940  1.00  0.00           H
ATOM   3145  OW  SOL X1085      81.980  13.360  24.620  1.00  0.00           O
ATOM   3146  HW1 SOL X1085      82.770  13.900  24.700  1.00  0.00           H
ATOM   3147  HW2 SOL X1085      81.960  12.850  25.430  1.00  0.00           H
ATOM   3148  OW  SOL X1086     101.390  34.110 127.110  1.00  0.00           O
ATOM   3149  HW1 SOL X1086     101.660  33.210 126.890  1.00  0.00           H
ATOM   3150  HW2 SOL X1086     101.630  34.210 128.030  1.00  0.00           H
ATOM   3151  OW  SOL X1087      64.850  24.920 122.640  1.00  0.00           O
ATOM   3152  HW1 SOL X1087      64.760  24.650 121.730  1.00  0.00           H
ATOM   3153  HW2 SOL X1087      65.280  24.180 123.070  1.00  0.00           H
ATOM   3154  OW  SOL X1088      31.680  15.820 143.650  1.00  0.00           O
ATOM   3155  HW1 SOL X1088      31.150  15.770 142.860  1.00  0.00           H
ATOM   3156  HW2 SOL X1088      32.580  15.880 143.330  1.00  0.00           H
ATOM   3157  OW  SOL X1089      89.830  11.060 103.530  1.00  0.00           O
ATOM   3158  HW1 SOL X1089      88.870  11.050 103.510  1.00  0.00           H
ATOM   3159  HW2 SOL X1089      90.080  11.600 102.790  1.00  0.00           H
ATOM   3160  OW  SOL X1090     107.410  80.700   3.440  1.00  0.00           O
ATOM   3161  HW1 SOL X1090     107.110  80.860   4.330  1.00  0.00           H
ATOM   3162  HW2 SOL X1090     107.800  81.520   3.160  1.00  0.00           H
ATOM   3163  OW  SOL X1091       6.660  42.870 103.950  1.00  0.00           O
ATOM   3164  HW1 SOL X1091       7.020  42.690 103.080  1.00  0.00           H
ATOM   3165  HW2 SOL X1091       6.870  43.780 104.120  1.00  0.00           H
ATOM   3166  OW  SOL X1092      66.200  84.490  46.650  1.00  0.00           O
ATOM   3167  HW1 SOL X1092      65.270  84.280  46.730  1.00  0.00           H
ATOM   3168  HW2 SOL X1092      66.310  84.740  45.730  1.00  0.00           H
ATOM   3169  OW  SOL X1093      13.640  92.200 117.940  1.00  0.00           O
ATOM   3170  HW1 SOL X1093      12.990  92.480 117.300  1.00  0.00           H
ATOM   3171  HW2 SOL X1093      14.480  92.510 117.580  1.00  0.00           H
ATOM   3172  OW  SOL X1094      25.110  32.540   7.710  1.00  0.00           O
ATOM   3173  HW1 SOL X1094      25.710  31.820   7.840  1.00  0.00           H
ATOM   3174  HW2 SOL X1094      24.240  32.150   7.810  1.00  0.00           H
ATOM   3175  OW  SOL X1095      17.580  69.190  26.810  1.00  0.00           O
ATOM   3176  HW1 SOL X1095      18.010  69.210  25.960  1.00  0.00           H
ATOM   3177  HW2 SOL X1095      16.680  69.470  26.640  1.00  0.00           H
ATOM   3178  OW  SOL X1096       3.430  63.620 117.080  1.00  0.00           O
ATOM   3179  HW1 SOL X1096       3.250  63.690 118.020  1.00  0.00           H
ATOM   3180  HW2 SOL X1096       3.540  64.530 116.800  1.00  0.00           H
ATOM   3181  OW  SOL X1097       3.130  11.260  11.910  1.00  0.00           O
ATOM   3182  HW1 SOL X1097       3.970  10.830  12.080  1.00  0.00           H
ATOM   3183  HW2 SOL X1097       3.100  11.980  12.530  1.00  0.00           H
ATOM   3184  OW  SOL X1098      32.860  55.130 134.390  1.00  0.00           O
ATOM   3185  HW1 SOL X1098      33.440  54.750 135.050  1.00  0.00           H
ATOM   3186  HW2 SOL X1098      32.500  55.910 134.800  1.00  0.00           H
ATOM   3187  OW  SOL X1099     105.780 106.750  43.020  1.00  0.00           O
ATOM   3188  HW1 SOL X1099     106.640 107.090  43.250  1.00  0.00           H
ATOM   3189  HW2 SOL X1099     105.650 107.020  42.110  1.00  0.00           H
ATOM   3190  OW  SOL X1100      30.060  86.550  35.560  1.00  0.00           O
ATOM   3191  HW1 SOL X1100      30.600  87.180  35.090  1.00  0.00           H
ATOM   3192  HW2 SOL X1100      30.520  85.720  35.470  1.00  0.00           H
ATOM   3193  OW  SOL X1101       4.090  71.140  23.240  1.00  0.00           O
ATOM   3194  HW1 SOL X1101       3.640  71.340  22.410  1.00  0.00           H
ATOM   3195  HW2 SOL X1101       5.010  71.120  23.010  1.00  0.00           H
ATOM   3196  OW  SOL X1102      44.670  94.150  49.130  1.00  0.00           O
ATOM   3197  HW1 SOL X1102      44.490  93.650  48.330  1.00  0.00           H
ATOM   3198  HW2 SOL X1102      44.660  93.490  49.830  1.00  0.00           H
ATOM   3199  OW  SOL X1103       5.300  81.370 102.390  1.00  0.00           O
ATOM   3200  HW1 SOL X1103       4.950  80.510 102.140  1.00  0.00           H
ATOM   3201  HW2 SOL X1103       5.310  81.880 101.580  1.00  0.00           H
ATOM   3202  OW  SOL X1104      32.330  39.860 135.900  1.00  0.00           O
ATOM   3203  HW1 SOL X1104      31.510  40.250 135.610  1.00  0.00           H
ATOM   3204  HW2 SOL X1104      32.160  39.560 136.790  1.00  0.00           H
ATOM   3205  OW  SOL X1105      88.970  47.330  16.040  1.00  0.00           O
ATOM   3206  HW1 SOL X1105      89.400  46.730  16.650  1.00  0.00           H
ATOM   3207  HW2 SOL X1105      88.900  48.150  16.530  1.00  0.00           H
ATOM   3208  OW  SOL X1106      83.490  49.030 107.160  1.00  0.00           O
ATOM   3209  HW1 SOL X1106      82.990  48.550 106.500  1.00  0.00           H
ATOM   3210  HW2 SOL X1106      83.280  48.590 107.980  1.00  0.00           H
ATOM   3211  OW  SOL X1107      42.170  72.630  97.970  1.00  0.00           O
ATOM   3212  HW1 SOL X1107      41.230  72.520  97.870  1.00  0.00           H
ATOM   3213  HW2 SOL X1107      42.540  71.770  97.780  1.00  0.00           H
ATOM   3214  OW  SOL X1108       4.490  82.570  29.360  1.00  0.00           O
ATOM   3215  HW1 SOL X1108       3.860  82.780  28.670  1.00  0.00           H
ATOM   3216  HW2 SOL X1108       3.960  82.500  30.150  1.00  0.00           H
ATOM   3217  OW  SOL X1109      18.860  78.060   5.070  1.00  0.00           O
ATOM   3218  HW1 SOL X1109      18.120  77.790   5.610  1.00  0.00           H
ATOM   3219  HW2 SOL X1109      19.250  78.800   5.540  1.00  0.00           H
ATOM   3220  OW  SOL X1110      21.980  34.180 116.680  1.00  0.00           O
ATOM   3221  HW1 SOL X1110      21.730  34.680 117.460  1.00  0.00           H
ATOM   3222  HW2 SOL X1110      21.450  33.390 116.720  1.00  0.00           H
ATOM   3223  OW  SOL X1111      93.900   2.790  98.980  1.00  0.00           O
ATOM   3224  HW1 SOL X1111      94.740   3.100  99.310  1.00  0.00           H
ATOM   3225  HW2 SOL X1111      93.990   2.830  98.020  1.00  0.00           H
ATOM   3226  OW  SOL X1112      37.510  10.260   3.450  1.00  0.00           O
ATOM   3227  HW1 SOL X1112      37.780   9.360   3.260  1.00  0.00           H
ATOM   3228  HW2 SOL X1112      38.290  10.670   3.810  1.00  0.00           H
ATOM   3229  OW  SOL X1113     107.680  93.220 126.810  1.00  0.00           O
ATOM   3230  HW1 SOL X1113     107.410  92.390 127.180  1.00  0.00           H
ATOM   3231  HW2 SOL X1113     108.290  92.980 126.110  1.00  0.00           H
ATOM   3232  OW  SOL X1114      17.930  99.330 110.070  1.00  0.00           O
ATOM   3233  HW1 SOL X1114      18.660  99.030 109.530  1.00  0.00           H
ATOM   3234  HW2 SOL X1114      18.000  98.820 110.880  1.00  0.00           H
ATOM   3235  OW  SOL X1115       6.750   5.730 142.390  1.00  0.00           O
ATOM   3236  HW1 SOL X1115       6.450   4.820 142.380  1.00  0.00           H
ATOM   3237  HW2 SOL X1115       6.420   6.100 141.580  1.00  0.00           H
ATOM   3238  OW  SOL X1116       3.920  22.690 134.010  1.00  0.00           O
ATOM   3239  HW1 SOL X1116       4.520  22.250 133.410  1.00  0.00           H
ATOM   3240  HW2 SOL X1116       3.390  23.250 133.450  1.00  0.00           H
ATOM   3241  OW  SOL X1117       0.200  96.860 115.730  1.00  0.00           O
ATOM   3242  HW1 SOL X1117     108.240  96.620 116.030  1.00  0.00           H
ATOM   3243  HW2 SOL X1117       0.560  96.060 115.340  1.00  0.00           H
ATOM   3244  OW  SOL X1118      14.260  34.840  41.880  1.00  0.00           O
ATOM   3245  HW1 SOL X1118      14.030  35.200  41.020  1.00  0.00           H
ATOM   3246  HW2 SOL X1118      14.390  33.900  41.720  1.00  0.00           H
ATOM   3247  OW  SOL X1119      47.630  12.010 147.340  1.00  0.00           O
ATOM   3248  HW1 SOL X1119      48.110  11.190 147.380  1.00  0.00           H
ATOM   3249  HW2 SOL X1119      47.650  12.260 146.420  1.00  0.00           H
ATOM   3250  OW  SOL X1120      75.610  61.840  99.070  1.00  0.00           O
ATOM   3251  HW1 SOL X1120      76.170  61.660  98.310  1.00  0.00           H
ATOM   3252  HW2 SOL X1120      74.720  61.720  98.740  1.00  0.00           H
ATOM   3253  OW  SOL X1121      44.480 102.200  47.790  1.00  0.00           O
ATOM   3254  HW1 SOL X1121      43.670 101.770  47.520  1.00  0.00           H
ATOM   3255  HW2 SOL X1121      45.030 101.500  48.140  1.00  0.00           H
ATOM   3256  OW  SOL X1122      51.940  27.480   3.320  1.00  0.00           O
ATOM   3257  HW1 SOL X1122      52.520  27.090   3.980  1.00  0.00           H
ATOM   3258  HW2 SOL X1122      52.380  27.300   2.490  1.00  0.00           H
ATOM   3259  OW  SOL X1123      93.250 101.420  40.010  1.00  0.00           O
ATOM   3260  HW1 SOL X1123      93.490 101.330  39.090  1.00  0.00           H
ATOM   3261  HW2 SOL X1123      93.530 100.600  40.410  1.00  0.00           H
ATOM   3262  OW  SOL X1124      59.060  13.140  19.590  1.00  0.00           O
ATOM   3263  HW1 SOL X1124      59.890  13.440  19.940  1.00  0.00           H
ATOM   3264  HW2 SOL X1124      59.240  12.260  19.260  1.00  0.00           H
ATOM   3265  OW  SOL X1125     108.160  54.100 138.320  1.00  0.00           O
ATOM   3266  HW1 SOL X1125     108.480  53.210 138.170  1.00  0.00           H
ATOM   3267  HW2 SOL X1125     107.880  54.100 139.240  1.00  0.00           H
ATOM   3268  OW  SOL X1126      45.440  96.130  28.090  1.00  0.00           O
ATOM   3269  HW1 SOL X1126      45.430  96.920  27.550  1.00  0.00           H
ATOM   3270  HW2 SOL X1126      46.190  95.630  27.770  1.00  0.00           H
ATOM   3271  OW  SOL X1127      41.350  62.770  40.300  1.00  0.00           O
ATOM   3272  HW1 SOL X1127      41.760  62.260  41.000  1.00  0.00           H
ATOM   3273  HW2 SOL X1127      41.360  63.670  40.620  1.00  0.00           H
ATOM   3274  OW  SOL X1128      34.410  49.110   8.010  1.00  0.00           O
ATOM   3275  HW1 SOL X1128      33.880  49.890   8.180  1.00  0.00           H
ATOM   3276  HW2 SOL X1128      34.930  49.340   7.250  1.00  0.00           H
ATOM   3277  OW  SOL X1129      79.090  94.730  22.150  1.00  0.00           O
ATOM   3278  HW1 SOL X1129      78.830  94.540  23.050  1.00  0.00           H
ATOM   3279  HW2 SOL X1129      79.450  95.620  22.200  1.00  0.00           H
ATOM   3280  OW  SOL X1130     106.300   7.730 112.400  1.00  0.00           O
ATOM   3281  HW1 SOL X1130     106.500   6.830 112.120  1.00  0.00           H
ATOM   3282  HW2 SOL X1130     105.940   7.630 113.280  1.00  0.00           H
ATOM   3283  OW  SOL X1131      58.620   1.670   4.510  1.00  0.00           O
ATOM   3284  HW1 SOL X1131      58.920   1.960   5.370  1.00  0.00           H
ATOM   3285  HW2 SOL X1131      57.850   1.120   4.700  1.00  0.00           H
ATOM   3286  OW  SOL X1132      87.800  44.030 107.560  1.00  0.00           O
ATOM   3287  HW1 SOL X1132      88.720  43.850 107.790  1.00  0.00           H
ATOM   3288  HW2 SOL X1132      87.850  44.720 106.900  1.00  0.00           H
ATOM   3289  OW  SOL X1133      13.440  52.630  51.810  1.00  0.00           O
ATOM   3290  HW1 SOL X1133      13.570  51.690  51.930  1.00  0.00           H
ATOM   3291  HW2 SOL X1133      13.170  52.950  52.670  1.00  0.00           H
ATOM   3292  OW  SOL X1134      50.960  44.120 130.880  1.00  0.00           O
ATOM   3293  HW1 SOL X1134      50.810  43.230 131.210  1.00  0.00           H
ATOM   3294  HW2 SOL X1134      50.110  44.400 130.550  1.00  0.00           H
ATOM   3295  OW  SOL X1135      95.150  51.020 103.970  1.00  0.00           O
ATOM   3296  HW1 SOL X1135      95.590  50.520 103.280  1.00  0.00           H
ATOM   3297  HW2 SOL X1135      94.740  51.750 103.510  1.00  0.00           H
ATOM   3298  OW  SOL X1136      38.390  80.570 132.710  1.00  0.00           O
ATOM   3299  HW1 SOL X1136      38.580  80.280 133.600  1.00  0.00           H
ATOM   3300  HW2 SOL X1136      39.250  80.690 132.300  1.00  0.00           H
ATOM   3301  OW  SOL X1137      32.080  73.590  50.560  1.00  0.00           O
ATOM   3302  HW1 SOL X1137      32.100  73.350  51.490  1.00  0.00           H
ATOM   3303  HW2 SOL X1137      32.710  72.990  50.150  1.00  0.00           H
ATOM   3304  OW  SOL X1138      20.800  98.790   3.980  1.00  0.00           O
ATOM   3305  HW1 SOL X1138      21.360  99.320   3.420  1.00  0.00           H
ATOM   3306  HW2 SOL X1138      21.390  98.370   4.600  1.00  0.00           H
ATOM   3307  OW  SOL X1139      76.370  81.740  33.100  1.00  0.00           O
ATOM   3308  HW1 SOL X1139      77.170  81.910  33.600  1.00  0.00           H
ATOM   3309  HW2 SOL X1139      76.680  81.490  32.230  1.00  0.00           H
ATOM   3310  OW  SOL X1140      78.040   2.730 153.190  1.00  0.00           O
ATOM   3311  HW1 SOL X1140      78.630   3.130   0.600  1.00  0.00           H
ATOM   3312  HW2 SOL X1140      78.100   3.280 152.410  1.00  0.00           H
ATOM   3313  OW  SOL X1141      27.760  24.580  22.360  1.00  0.00           O
ATOM   3314  HW1 SOL X1141      26.810  24.660  22.480  1.00  0.00           H
ATOM   3315  HW2 SOL X1141      27.860  24.190  21.500  1.00  0.00           H
ATOM   3316  OW  SOL X1142      24.160  32.750 116.030  1.00  0.00           O
ATOM   3317  HW1 SOL X1142      24.080  32.720 115.080  1.00  0.00           H
ATOM   3318  HW2 SOL X1142      23.460  33.350 116.310  1.00  0.00           H
ATOM   3319  OW  SOL X1143      55.200  72.590   9.400  1.00  0.00           O
ATOM   3320  HW1 SOL X1143      54.340  72.590   8.980  1.00  0.00           H
ATOM   3321  HW2 SOL X1143      55.050  72.210  10.260  1.00  0.00           H
ATOM   3322  OW  SOL X1144      58.900  73.490  16.770  1.00  0.00           O
ATOM   3323  HW1 SOL X1144      59.240  73.100  17.570  1.00  0.00           H
ATOM   3324  HW2 SOL X1144      58.160  74.030  17.060  1.00  0.00           H
ATOM   3325  OW  SOL X1145      87.780  51.220 141.160  1.00  0.00           O
ATOM   3326  HW1 SOL X1145      87.980  51.780 140.410  1.00  0.00           H
ATOM   3327  HW2 SOL X1145      87.270  51.780 141.740  1.00  0.00           H
ATOM   3328  OW  SOL X1146      60.480  30.410  12.010  1.00  0.00           O
ATOM   3329  HW1 SOL X1146      61.210  30.820  12.480  1.00  0.00           H
ATOM   3330  HW2 SOL X1146      59.850  30.190  12.690  1.00  0.00           H
ATOM   3331  OW  SOL X1147      78.740  71.620 119.660  1.00  0.00           O
ATOM   3332  HW1 SOL X1147      78.710  72.550 119.420  1.00  0.00           H
ATOM   3333  HW2 SOL X1147      77.850  71.310 119.540  1.00  0.00           H
ATOM   3334  OW  SOL X1148      64.940  35.420   3.000  1.00  0.00           O
ATOM   3335  HW1 SOL X1148      65.680  35.870   2.580  1.00  0.00           H
ATOM   3336  HW2 SOL X1148      64.280  36.110   3.110  1.00  0.00           H
ATOM   3337  OW  SOL X1149      74.850  17.720 107.530  1.00  0.00           O
ATOM   3338  HW1 SOL X1149      75.030  17.250 106.710  1.00  0.00           H
ATOM   3339  HW2 SOL X1149      74.440  17.080 108.100  1.00  0.00           H
ATOM   3340  OW  SOL X1150      32.220  25.390 106.220  1.00  0.00           O
ATOM   3341  HW1 SOL X1150      32.630  26.110 106.710  1.00  0.00           H
ATOM   3342  HW2 SOL X1150      31.310  25.390 106.500  1.00  0.00           H
ATOM   3343  OW  SOL X1151      70.300  55.470  22.580  1.00  0.00           O
ATOM   3344  HW1 SOL X1151      69.880  55.770  21.780  1.00  0.00           H
ATOM   3345  HW2 SOL X1151      71.240  55.510  22.390  1.00  0.00           H
ATOM   3346  OW  SOL X1152      85.790  90.060  95.280  1.00  0.00           O
ATOM   3347  HW1 SOL X1152      85.210  90.530  94.690  1.00  0.00           H
ATOM   3348  HW2 SOL X1152      85.750  89.150  94.990  1.00  0.00           H
ATOM   3349  OW  SOL X1153      69.620  85.580  34.140  1.00  0.00           O
ATOM   3350  HW1 SOL X1153      69.350  86.320  33.600  1.00  0.00           H
ATOM   3351  HW2 SOL X1153      70.480  85.340  33.790  1.00  0.00           H
ATOM   3352  OW  SOL X1154      31.620  79.490  24.630  1.00  0.00           O
ATOM   3353  HW1 SOL X1154      31.940  80.060  23.930  1.00  0.00           H
ATOM   3354  HW2 SOL X1154      31.770  79.980  25.440  1.00  0.00           H
ATOM   3355  OW  SOL X1155      91.020   2.770  34.770  1.00  0.00           O
ATOM   3356  HW1 SOL X1155      90.380   2.530  35.450  1.00  0.00           H
ATOM   3357  HW2 SOL X1155      90.490   2.960  34.000  1.00  0.00           H
ATOM   3358  OW  SOL X1156      12.850  87.920  98.560  1.00  0.00           O
ATOM   3359  HW1 SOL X1156      12.690  88.860  98.410  1.00  0.00           H
ATOM   3360  HW2 SOL X1156      12.050  87.600  98.970  1.00  0.00           H
ATOM   3361  OW  SOL X1157      61.890  60.620 143.190  1.00  0.00           O
ATOM   3362  HW1 SOL X1157      62.820  60.750 143.000  1.00  0.00           H
ATOM   3363  HW2 SOL X1157      61.500  61.490 143.070  1.00  0.00           H
ATOM   3364  OW  SOL X1158      59.170   9.030  41.030  1.00  0.00           O
ATOM   3365  HW1 SOL X1158      59.080   9.390  40.150  1.00  0.00           H
ATOM   3366  HW2 SOL X1158      58.520   8.330  41.070  1.00  0.00           H
ATOM   3367  OW  SOL X1159      96.350  43.590 107.070  1.00  0.00           O
ATOM   3368  HW1 SOL X1159      96.880  44.250 107.520  1.00  0.00           H
ATOM   3369  HW2 SOL X1159      96.770  42.760 107.270  1.00  0.00           H
ATOM   3370  OW  SOL X1160      99.920   0.370 118.500  1.00  0.00           O
ATOM   3371  HW1 SOL X1160     100.320   0.230 119.360  1.00  0.00           H
ATOM   3372  HW2 SOL X1160     100.670   0.530 117.920  1.00  0.00           H
ATOM   3373  OW  SOL X1161      49.520  52.110 118.980  1.00  0.00           O
ATOM   3374  HW1 SOL X1161      49.570  51.240 119.390  1.00  0.00           H
ATOM   3375  HW2 SOL X1161      49.910  51.990 118.120  1.00  0.00           H
ATOM   3376  OW  SOL X1162      68.990  64.490  35.260  1.00  0.00           O
ATOM   3377  HW1 SOL X1162      68.760  64.030  36.060  1.00  0.00           H
ATOM   3378  HW2 SOL X1162      68.500  64.040  34.570  1.00  0.00           H
ATOM   3379  OW  SOL X1163      58.800  69.420   6.670  1.00  0.00           O
ATOM   3380  HW1 SOL X1163      59.650  69.680   6.320  1.00  0.00           H
ATOM   3381  HW2 SOL X1163      58.520  70.160   7.220  1.00  0.00           H
ATOM   3382  OW  SOL X1164      19.220  49.780  24.130  1.00  0.00           O
ATOM   3383  HW1 SOL X1164      18.730  49.240  24.750  1.00  0.00           H
ATOM   3384  HW2 SOL X1164      18.550  50.280  23.660  1.00  0.00           H
ATOM   3385  OW  SOL X1165      41.400  58.540   9.520  1.00  0.00           O
ATOM   3386  HW1 SOL X1165      41.790  58.330  10.370  1.00  0.00           H
ATOM   3387  HW2 SOL X1165      41.850  57.980   8.900  1.00  0.00           H
ATOM   3388  OW  SOL X1166       4.480  37.610  19.130  1.00  0.00           O
ATOM   3389  HW1 SOL X1166       4.100  37.850  18.290  1.00  0.00           H
ATOM   3390  HW2 SOL X1166       5.200  38.220  19.250  1.00  0.00           H
ATOM   3391  OW  SOL X1167      38.770  41.800 133.220  1.00  0.00           O
ATOM   3392  HW1 SOL X1167      38.740  42.690 132.870  1.00  0.00           H
ATOM   3393  HW2 SOL X1167      39.690  41.670 133.470  1.00  0.00           H
ATOM   3394  OW  SOL X1168      91.540  19.780 136.340  1.00  0.00           O
ATOM   3395  HW1 SOL X1168      91.680  19.210 135.590  1.00  0.00           H
ATOM   3396  HW2 SOL X1168      91.870  19.280 137.090  1.00  0.00           H
ATOM   3397  OW  SOL X1169      35.630  79.100  44.720  1.00  0.00           O
ATOM   3398  HW1 SOL X1169      35.880  79.940  45.090  1.00  0.00           H
ATOM   3399  HW2 SOL X1169      34.930  79.300  44.100  1.00  0.00           H
ATOM   3400  OW  SOL X1170      10.420  37.190  22.990  1.00  0.00           O
ATOM   3401  HW1 SOL X1170       9.800  37.860  23.280  1.00  0.00           H
ATOM   3402  HW2 SOL X1170      10.930  37.620  22.310  1.00  0.00           H
ATOM   3403  OW  SOL X1171      15.220  85.960 115.820  1.00  0.00           O
ATOM   3404  HW1 SOL X1171      15.210  86.580 116.550  1.00  0.00           H
ATOM   3405  HW2 SOL X1171      16.130  85.690 115.740  1.00  0.00           H
ATOM   3406  OW  SOL X1172     100.320  11.570  91.220  1.00  0.00           O
ATOM   3407  HW1 SOL X1172     100.450  11.830  92.130  1.00  0.00           H
ATOM   3408  HW2 SOL X1172      99.410  11.790  91.030  1.00  0.00           H
ATOM   3409  OW  SOL X1173      15.090  30.910  38.110  1.00  0.00           O
ATOM   3410  HW1 SOL X1173      15.200  31.390  37.290  1.00  0.00           H
ATOM   3411  HW2 SOL X1173      15.910  31.030  38.570  1.00  0.00           H
ATOM   3412  OW  SOL X1174      51.830  91.600  55.230  1.00  0.00           O
ATOM   3413  HW1 SOL X1174      52.030  90.720  55.550  1.00  0.00           H
ATOM   3414  HW2 SOL X1174      52.140  92.190  55.920  1.00  0.00           H
ATOM   3415  OW  SOL X1175       9.440  87.860  54.030  1.00  0.00           O
ATOM   3416  HW1 SOL X1175       9.190  88.780  54.110  1.00  0.00           H
ATOM   3417  HW2 SOL X1175       9.290  87.500  54.910  1.00  0.00           H
ATOM   3418  OW  SOL X1176      98.080  48.650  24.410  1.00  0.00           O
ATOM   3419  HW1 SOL X1176      97.320  48.060  24.450  1.00  0.00           H
ATOM   3420  HW2 SOL X1176      97.960  49.230  25.170  1.00  0.00           H
ATOM   3421  OW  SOL X1177     104.310  20.700 104.180  1.00  0.00           O
ATOM   3422  HW1 SOL X1177     104.200  19.850 104.620  1.00  0.00           H
ATOM   3423  HW2 SOL X1177     104.040  20.540 103.280  1.00  0.00           H
ATOM   3424  OW  SOL X1178      60.200  68.800  11.290  1.00  0.00           O
ATOM   3425  HW1 SOL X1178      60.620  68.760  12.150  1.00  0.00           H
ATOM   3426  HW2 SOL X1178      60.870  69.140  10.700  1.00  0.00           H
ATOM   3427  OW  SOL X1179      44.680  92.330 128.490  1.00  0.00           O
ATOM   3428  HW1 SOL X1179      44.780  92.900 129.260  1.00  0.00           H
ATOM   3429  HW2 SOL X1179      44.100  91.630 128.790  1.00  0.00           H
ATOM   3430  OW  SOL X1180      49.210  83.460  62.310  1.00  0.00           O
ATOM   3431  HW1 SOL X1180      48.430  84.010  62.340  1.00  0.00           H
ATOM   3432  HW2 SOL X1180      49.900  83.990  62.710  1.00  0.00           H
ATOM   3433  OW  SOL X1181      90.260   1.240 126.670  1.00  0.00           O
ATOM   3434  HW1 SOL X1181      90.730   1.490 125.870  1.00  0.00           H
ATOM   3435  HW2 SOL X1181      90.620   0.390 126.910  1.00  0.00           H
ATOM   3436  OW  SOL X1182      64.780   2.400 124.360  1.00  0.00           O
ATOM   3437  HW1 SOL X1182      65.700   2.520 124.140  1.00  0.00           H
ATOM   3438  HW2 SOL X1182      64.510   3.250 124.710  1.00  0.00           H
ATOM   3439  OW  SOL X1183      79.430   0.890 129.360  1.00  0.00           O
ATOM   3440  HW1 SOL X1183      79.900   0.180 129.800  1.00  0.00           H
ATOM   3441  HW2 SOL X1183      78.750   1.150 129.970  1.00  0.00           H
ATOM   3442  OW  SOL X1184     107.520 108.480 151.950  1.00  0.00           O
ATOM   3443  HW1 SOL X1184     107.440 108.900 152.810  1.00  0.00           H
ATOM   3444  HW2 SOL X1184     107.070   0.170 151.350  1.00  0.00           H
ATOM   3445  OW  SOL X1185      85.880  53.150 103.570  1.00  0.00           O
ATOM   3446  HW1 SOL X1185      86.360  52.330 103.560  1.00  0.00           H
ATOM   3447  HW2 SOL X1185      85.770  53.380 102.650  1.00  0.00           H
ATOM   3448  OW  SOL X1186      69.790   4.620 134.550  1.00  0.00           O
ATOM   3449  HW1 SOL X1186      69.470   4.640 133.650  1.00  0.00           H
ATOM   3450  HW2 SOL X1186      69.840   3.690 134.760  1.00  0.00           H
ATOM   3451  OW  SOL X1187      45.460  12.630 144.900  1.00  0.00           O
ATOM   3452  HW1 SOL X1187      45.170  11.950 145.510  1.00  0.00           H
ATOM   3453  HW2 SOL X1187      44.830  13.340 145.010  1.00  0.00           H
ATOM   3454  OW  SOL X1188      79.790  68.710   6.180  1.00  0.00           O
ATOM   3455  HW1 SOL X1188      79.910  68.790   7.130  1.00  0.00           H
ATOM   3456  HW2 SOL X1188      79.170  69.400   5.960  1.00  0.00           H
ATOM   3457  OW  SOL X1189      30.040  21.130 119.360  1.00  0.00           O
ATOM   3458  HW1 SOL X1189      29.770  21.960 118.970  1.00  0.00           H
ATOM   3459  HW2 SOL X1189      29.670  20.460 118.780  1.00  0.00           H
ATOM   3460  OW  SOL X1190      35.490  43.810  19.550  1.00  0.00           O
ATOM   3461  HW1 SOL X1190      34.770  43.330  19.130  1.00  0.00           H
ATOM   3462  HW2 SOL X1190      35.170  44.710  19.620  1.00  0.00           H
ATOM   3463  OW  SOL X1191      71.540  78.990  39.210  1.00  0.00           O
ATOM   3464  HW1 SOL X1191      70.620  78.810  39.040  1.00  0.00           H
ATOM   3465  HW2 SOL X1191      71.970  78.880  38.360  1.00  0.00           H
ATOM   3466  OW  SOL X1192      94.420  80.000 140.860  1.00  0.00           O
ATOM   3467  HW1 SOL X1192      94.850  79.690 140.070  1.00  0.00           H
ATOM   3468  HW2 SOL X1192      93.630  79.450 140.940  1.00  0.00           H
ATOM   3469  OW  SOL X1193      23.810  59.690  23.940  1.00  0.00           O
ATOM   3470  HW1 SOL X1193      22.980  60.170  23.980  1.00  0.00           H
ATOM   3471  HW2 SOL X1193      23.690  58.950  24.530  1.00  0.00           H
ATOM   3472  OW  SOL X1194      40.250  99.950 148.330  1.00  0.00           O
ATOM   3473  HW1 SOL X1194      40.580  99.400 147.620  1.00  0.00           H
ATOM   3474  HW2 SOL X1194      40.040 100.790 147.910  1.00  0.00           H
ATOM   3475  OW  SOL X1195      67.920  78.290 103.640  1.00  0.00           O
ATOM   3476  HW1 SOL X1195      68.160  77.680 102.940  1.00  0.00           H
ATOM   3477  HW2 SOL X1195      67.730  79.110 103.190  1.00  0.00           H
ATOM   3478  OW  SOL X1196       6.680  39.670 112.620  1.00  0.00           O
ATOM   3479  HW1 SOL X1196       6.010  39.200 112.120  1.00  0.00           H
ATOM   3480  HW2 SOL X1196       6.200  40.040 113.370  1.00  0.00           H
ATOM   3481  OW  SOL X1197      85.080  39.190 126.590  1.00  0.00           O
ATOM   3482  HW1 SOL X1197      85.130  38.840 127.480  1.00  0.00           H
ATOM   3483  HW2 SOL X1197      84.160  39.460 126.490  1.00  0.00           H
ATOM   3484  OW  SOL X1198      79.710  79.570  43.820  1.00  0.00           O
ATOM   3485  HW1 SOL X1198      80.220  80.310  43.490  1.00  0.00           H
ATOM   3486  HW2 SOL X1198      79.380  79.860  44.660  1.00  0.00           H
ATOM   3487  OW  SOL X1199      97.190  94.170  51.750  1.00  0.00           O
ATOM   3488  HW1 SOL X1199      96.820  93.360  52.110  1.00  0.00           H
ATOM   3489  HW2 SOL X1199      98.140  94.090  51.900  1.00  0.00           H
ATOM   3490  OW  SOL X1200      33.390  40.950  48.070  1.00  0.00           O
ATOM   3491  HW1 SOL X1200      33.770  40.130  47.740  1.00  0.00           H
ATOM   3492  HW2 SOL X1200      34.000  41.240  48.750  1.00  0.00           H
ATOM   3493  OW  SOL X1201      28.620  67.460 129.530  1.00  0.00           O
ATOM   3494  HW1 SOL X1201      29.080  67.770 128.750  1.00  0.00           H
ATOM   3495  HW2 SOL X1201      28.510  66.520 129.390  1.00  0.00           H
ATOM   3496  OW  SOL X1202      84.880  20.140  23.330  1.00  0.00           O
ATOM   3497  HW1 SOL X1202      85.000  19.740  24.190  1.00  0.00           H
ATOM   3498  HW2 SOL X1202      85.040  21.080  23.470  1.00  0.00           H
ATOM   3499  OW  SOL X1203      22.370  59.310 103.530  1.00  0.00           O
ATOM   3500  HW1 SOL X1203      22.910  59.010 102.800  1.00  0.00           H
ATOM   3501  HW2 SOL X1203      23.000  59.640 104.170  1.00  0.00           H
ATOM   3502  OW  SOL X1204      51.710  19.760  21.020  1.00  0.00           O
ATOM   3503  HW1 SOL X1204      50.980  19.320  21.440  1.00  0.00           H
ATOM   3504  HW2 SOL X1204      51.610  19.570  20.090  1.00  0.00           H
ATOM   3505  OW  SOL X1205      59.960   5.970 132.940  1.00  0.00           O
ATOM   3506  HW1 SOL X1205      60.450   5.690 132.160  1.00  0.00           H
ATOM   3507  HW2 SOL X1205      59.690   6.870 132.740  1.00  0.00           H
ATOM   3508  OW  SOL X1206      94.090  86.050  51.660  1.00  0.00           O
ATOM   3509  HW1 SOL X1206      93.710  85.180  51.610  1.00  0.00           H
ATOM   3510  HW2 SOL X1206      94.570  86.050  52.490  1.00  0.00           H
ATOM   3511  OW  SOL X1207      70.730  40.760 106.930  1.00  0.00           O
ATOM   3512  HW1 SOL X1207      71.590  40.820 107.350  1.00  0.00           H
ATOM   3513  HW2 SOL X1207      70.110  40.730 107.660  1.00  0.00           H
ATOM   3514  OW  SOL X1208      31.100  39.920 112.720  1.00  0.00           O
ATOM   3515  HW1 SOL X1208      30.800  39.330 113.410  1.00  0.00           H
ATOM   3516  HW2 SOL X1208      30.960  39.440 111.910  1.00  0.00           H
ATOM   3517  OW  SOL X1209      19.670  74.240  21.610  1.00  0.00           O
ATOM   3518  HW1 SOL X1209      20.200  74.020  22.370  1.00  0.00           H
ATOM   3519  HW2 SOL X1209      18.920  73.650  21.660  1.00  0.00           H
ATOM   3520  OW  SOL X1210     100.120  58.280  38.550  1.00  0.00           O
ATOM   3521  HW1 SOL X1210      99.650  57.470  38.350  1.00  0.00           H
ATOM   3522  HW2 SOL X1210     100.350  58.640  37.690  1.00  0.00           H
ATOM   3523  OW  SOL X1211      52.630  81.260  24.820  1.00  0.00           O
ATOM   3524  HW1 SOL X1211      53.540  81.260  24.520  1.00  0.00           H
ATOM   3525  HW2 SOL X1211      52.680  80.970  25.730  1.00  0.00           H
ATOM   3526  OW  SOL X1212      88.030 104.560 111.510  1.00  0.00           O
ATOM   3527  HW1 SOL X1212      87.450 104.070 110.930  1.00  0.00           H
ATOM   3528  HW2 SOL X1212      88.100 104.020 112.300  1.00  0.00           H
ATOM   3529  OW  SOL X1213      13.160  40.960 149.430  1.00  0.00           O
ATOM   3530  HW1 SOL X1213      14.110  40.920 149.520  1.00  0.00           H
ATOM   3531  HW2 SOL X1213      13.000  40.760 148.510  1.00  0.00           H
ATOM   3532  OW  SOL X1214     103.390   8.480  57.310  1.00  0.00           O
ATOM   3533  HW1 SOL X1214     103.310   9.190  57.960  1.00  0.00           H
ATOM   3534  HW2 SOL X1214     103.370   7.680  57.830  1.00  0.00           H
ATOM   3535  OW  SOL X1215      78.870  60.440 131.320  1.00  0.00           O
ATOM   3536  HW1 SOL X1215      79.730  60.160 130.990  1.00  0.00           H
ATOM   3537  HW2 SOL X1215      78.320  60.500 130.540  1.00  0.00           H
ATOM   3538  OW  SOL X1216      10.470  37.930   8.330  1.00  0.00           O
ATOM   3539  HW1 SOL X1216       9.760  38.130   7.720  1.00  0.00           H
ATOM   3540  HW2 SOL X1216      11.150  37.540   7.780  1.00  0.00           H
ATOM   3541  OW  SOL X1217      54.130  83.450  14.900  1.00  0.00           O
ATOM   3542  HW1 SOL X1217      53.200  83.290  14.770  1.00  0.00           H
ATOM   3543  HW2 SOL X1217      54.480  83.590  14.020  1.00  0.00           H
ATOM   3544  OW  SOL X1218       8.640  17.610  25.650  1.00  0.00           O
ATOM   3545  HW1 SOL X1218       7.930  17.020  25.370  1.00  0.00           H
ATOM   3546  HW2 SOL X1218       8.710  17.460  26.600  1.00  0.00           H
ATOM   3547  OW  SOL X1219      89.230  83.120  25.860  1.00  0.00           O
ATOM   3548  HW1 SOL X1219      90.160  83.240  25.710  1.00  0.00           H
ATOM   3549  HW2 SOL X1219      88.850  83.990  25.790  1.00  0.00           H
ATOM   3550  OW  SOL X1220      41.650  17.730   9.680  1.00  0.00           O
ATOM   3551  HW1 SOL X1220      41.340  18.200  10.450  1.00  0.00           H
ATOM   3552  HW2 SOL X1220      42.230  18.350   9.240  1.00  0.00           H
ATOM   3553  OW  SOL X1221      65.660  77.280 100.370  1.00  0.00           O
ATOM   3554  HW1 SOL X1221      64.840  77.420  99.890  1.00  0.00           H
ATOM   3555  HW2 SOL X1221      65.870  78.140 100.740  1.00  0.00           H
ATOM   3556  OW  SOL X1222      22.110 107.790  40.160  1.00  0.00           O
ATOM   3557  HW1 SOL X1222      22.560 107.170  39.590  1.00  0.00           H
ATOM   3558  HW2 SOL X1222      21.190 107.740  39.890  1.00  0.00           H
ATOM   3559  OW  SOL X1223      99.970  80.720   1.120  1.00  0.00           O
ATOM   3560  HW1 SOL X1223      99.500  80.150   0.510  1.00  0.00           H
ATOM   3561  HW2 SOL X1223      99.980  81.580   0.700  1.00  0.00           H
ATOM   3562  OW  SOL X1224      63.740  61.370  23.700  1.00  0.00           O
ATOM   3563  HW1 SOL X1224      63.280  60.520  23.720  1.00  0.00           H
ATOM   3564  HW2 SOL X1224      63.380  61.820  22.940  1.00  0.00           H
ATOM   3565  OW  SOL X1225      87.110  58.220   6.480  1.00  0.00           O
ATOM   3566  HW1 SOL X1225      86.410  58.770   6.850  1.00  0.00           H
ATOM   3567  HW2 SOL X1225      86.660  57.650   5.850  1.00  0.00           H
ATOM   3568  OW  SOL X1226      21.920  93.740  34.240  1.00  0.00           O
ATOM   3569  HW1 SOL X1226      22.310  94.130  35.020  1.00  0.00           H
ATOM   3570  HW2 SOL X1226      21.490  92.950  34.560  1.00  0.00           H
ATOM   3571  OW  SOL X1227      81.430  49.740  27.680  1.00  0.00           O
ATOM   3572  HW1 SOL X1227      81.210  49.120  28.380  1.00  0.00           H
ATOM   3573  HW2 SOL X1227      80.580  50.040  27.350  1.00  0.00           H
ATOM   3574  OW  SOL X1228      93.980  83.670 128.680  1.00  0.00           O
ATOM   3575  HW1 SOL X1228      93.990  84.240 129.450  1.00  0.00           H
ATOM   3576  HW2 SOL X1228      94.300  82.830 129.010  1.00  0.00           H
ATOM   3577  OW  SOL X1229      63.160  23.610  11.010  1.00  0.00           O
ATOM   3578  HW1 SOL X1229      62.210  23.610  10.860  1.00  0.00           H
ATOM   3579  HW2 SOL X1229      63.330  22.790  11.460  1.00  0.00           H
ATOM   3580  OW  SOL X1230      89.050  38.890  36.790  1.00  0.00           O
ATOM   3581  HW1 SOL X1230      88.890  37.960  36.910  1.00  0.00           H
ATOM   3582  HW2 SOL X1230      88.280  39.320  37.170  1.00  0.00           H
ATOM   3583  OW  SOL X1231       9.730  41.130  15.400  1.00  0.00           O
ATOM   3584  HW1 SOL X1231       9.130  40.670  14.800  1.00  0.00           H
ATOM   3585  HW2 SOL X1231       9.370  40.950  16.270  1.00  0.00           H
ATOM   3586  OW  SOL X1232      10.370  64.120  11.810  1.00  0.00           O
ATOM   3587  HW1 SOL X1232      10.700  63.260  11.550  1.00  0.00           H
ATOM   3588  HW2 SOL X1232       9.420  64.050  11.740  1.00  0.00           H
ATOM   3589  OW  SOL X1233      93.160  50.850  96.700  1.00  0.00           O
ATOM   3590  HW1 SOL X1233      93.240  51.450  97.430  1.00  0.00           H
ATOM   3591  HW2 SOL X1233      93.570  50.040  97.010  1.00  0.00           H
ATOM   3592  OW  SOL X1234      11.430  83.020  38.120  1.00  0.00           O
ATOM   3593  HW1 SOL X1234      11.140  83.870  38.450  1.00  0.00           H
ATOM   3594  HW2 SOL X1234      10.630  82.630  37.760  1.00  0.00           H
ATOM   3595  OW  SOL X1235       2.990   1.190  25.000  1.00  0.00           O
ATOM   3596  HW1 SOL X1235       3.940   1.230  25.140  1.00  0.00           H
ATOM   3597  HW2 SOL X1235       2.610   1.310  25.870  1.00  0.00           H
ATOM   3598  OW  SOL X1236       2.720  88.590 150.200  1.00  0.00           O
ATOM   3599  HW1 SOL X1236       3.290  89.080 149.600  1.00  0.00           H
ATOM   3600  HW2 SOL X1236       3.320  88.120 150.770  1.00  0.00           H
ATOM   3601  OW  SOL X1237     105.140  78.720   9.230  1.00  0.00           O
ATOM   3602  HW1 SOL X1237     104.390  79.210   8.890  1.00  0.00           H
ATOM   3603  HW2 SOL X1237     105.710  78.590   8.470  1.00  0.00           H
ATOM   3604  OW  SOL X1238      59.050  64.320 141.130  1.00  0.00           O
ATOM   3605  HW1 SOL X1238      59.080  64.090 140.210  1.00  0.00           H
ATOM   3606  HW2 SOL X1238      58.790  63.520 141.580  1.00  0.00           H
ATOM   3607  OW  SOL X1239      71.860 101.210 103.040  1.00  0.00           O
ATOM   3608  HW1 SOL X1239      71.250 101.740 103.540  1.00  0.00           H
ATOM   3609  HW2 SOL X1239      72.090 101.750 102.290  1.00  0.00           H
ATOM   3610  OW  SOL X1240      18.870  59.360  56.710  1.00  0.00           O
ATOM   3611  HW1 SOL X1240      19.010  58.930  57.550  1.00  0.00           H
ATOM   3612  HW2 SOL X1240      18.000  59.070  56.430  1.00  0.00           H
ATOM   3613  OW  SOL X1241      45.700  94.380  94.380  1.00  0.00           O
ATOM   3614  HW1 SOL X1241      46.340  95.080  94.510  1.00  0.00           H
ATOM   3615  HW2 SOL X1241      44.870  94.750  94.700  1.00  0.00           H
ATOM   3616  OW  SOL X1242      38.910  68.240 105.970  1.00  0.00           O
ATOM   3617  HW1 SOL X1242      38.390  67.600 106.460  1.00  0.00           H
ATOM   3618  HW2 SOL X1242      38.600  68.180 105.070  1.00  0.00           H
ATOM   3619  OW  SOL X1243      88.280  69.310 106.800  1.00  0.00           O
ATOM   3620  HW1 SOL X1243      89.180  69.020 106.680  1.00  0.00           H
ATOM   3621  HW2 SOL X1243      87.920  69.370 105.920  1.00  0.00           H
ATOM   3622  OW  SOL X1244      38.930  98.210  46.890  1.00  0.00           O
ATOM   3623  HW1 SOL X1244      38.320  98.900  46.620  1.00  0.00           H
ATOM   3624  HW2 SOL X1244      38.970  97.620  46.140  1.00  0.00           H
ATOM   3625  OW  SOL X1245     105.250  95.330  44.920  1.00  0.00           O
ATOM   3626  HW1 SOL X1245     106.070  95.300  45.400  1.00  0.00           H
ATOM   3627  HW2 SOL X1245     104.650  95.790  45.510  1.00  0.00           H
ATOM   3628  OW  SOL X1246      63.790  60.620 103.060  1.00  0.00           O
ATOM   3629  HW1 SOL X1246      63.610  60.650 104.000  1.00  0.00           H
ATOM   3630  HW2 SOL X1246      62.930  60.520 102.650  1.00  0.00           H
ATOM   3631  OW  SOL X1247      37.910  68.290  16.870  1.00  0.00           O
ATOM   3632  HW1 SOL X1247      38.330  68.580  16.060  1.00  0.00           H
ATOM   3633  HW2 SOL X1247      38.060  69.010  17.490  1.00  0.00           H
ATOM   3634  OW  SOL X1248      98.360  10.090 129.780  1.00  0.00           O
ATOM   3635  HW1 SOL X1248      98.010   9.570 130.500  1.00  0.00           H
ATOM   3636  HW2 SOL X1248      97.630  10.640 129.500  1.00  0.00           H
ATOM   3637  OW  SOL X1249      30.480  81.970 152.900  1.00  0.00           O
ATOM   3638  HW1 SOL X1249      31.030  82.280 152.190  1.00  0.00           H
ATOM   3639  HW2 SOL X1249      30.100  82.760   0.070  1.00  0.00           H
ATOM   3640  OW  SOL X1250      10.300  92.220   1.440  1.00  0.00           O
ATOM   3641  HW1 SOL X1250       9.390  92.360   1.710  1.00  0.00           H
ATOM   3642  HW2 SOL X1250      10.730  93.050   1.630  1.00  0.00           H
ATOM   3643  OW  SOL X1251      47.090  94.400 123.650  1.00  0.00           O
ATOM   3644  HW1 SOL X1251      46.740  93.920 124.400  1.00  0.00           H
ATOM   3645  HW2 SOL X1251      46.900  95.320 123.840  1.00  0.00           H
ATOM   3646  OW  SOL X1252       4.390  20.740  56.810  1.00  0.00           O
ATOM   3647  HW1 SOL X1252       4.610  20.580  55.890  1.00  0.00           H
ATOM   3648  HW2 SOL X1252       5.230  20.820  57.250  1.00  0.00           H
ATOM   3649  OW  SOL X1253       0.870  69.700  93.810  1.00  0.00           O
ATOM   3650  HW1 SOL X1253       0.960  70.360  93.120  1.00  0.00           H
ATOM   3651  HW2 SOL X1253       0.680  70.210  94.600  1.00  0.00           H
ATOM   3652  OW  SOL X1254      17.330 107.750 147.980  1.00  0.00           O
ATOM   3653  HW1 SOL X1254      16.410 107.770 147.700  1.00  0.00           H
ATOM   3654  HW2 SOL X1254      17.550 108.670 148.150  1.00  0.00           H
ATOM   3655  OW  SOL X1255      48.510 108.590 126.930  1.00  0.00           O
ATOM   3656  HW1 SOL X1255      48.740 108.490 126.010  1.00  0.00           H
ATOM   3657  HW2 SOL X1255      48.980   0.470 127.220  1.00  0.00           H
ATOM   3658  OW  SOL X1256      89.050  76.260 122.410  1.00  0.00           O
ATOM   3659  HW1 SOL X1256      89.000  75.450 121.910  1.00  0.00           H
ATOM   3660  HW2 SOL X1256      89.970  76.330 122.670  1.00  0.00           H
ATOM   3661  OW  SOL X1257      39.990  77.600   3.450  1.00  0.00           O
ATOM   3662  HW1 SOL X1257      40.920  77.830   3.500  1.00  0.00           H
ATOM   3663  HW2 SOL X1257      39.540  78.360   3.840  1.00  0.00           H
ATOM   3664  OW  SOL X1258      50.590  71.740 128.340  1.00  0.00           O
ATOM   3665  HW1 SOL X1258      50.330  72.540 127.900  1.00  0.00           H
ATOM   3666  HW2 SOL X1258      49.780  71.250 128.470  1.00  0.00           H
ATOM   3667  OW  SOL X1259      54.110  36.040  34.640  1.00  0.00           O
ATOM   3668  HW1 SOL X1259      53.290  36.240  35.090  1.00  0.00           H
ATOM   3669  HW2 SOL X1259      54.000  36.400  33.760  1.00  0.00           H
ATOM   3670  OW  SOL X1260      82.360  25.840 145.310  1.00  0.00           O
ATOM   3671  HW1 SOL X1260      82.950  25.220 145.750  1.00  0.00           H
ATOM   3672  HW2 SOL X1260      82.450  26.650 145.800  1.00  0.00           H
ATOM   3673  OW  SOL X1261     108.080 108.740  45.850  1.00  0.00           O
ATOM   3674  HW1 SOL X1261     108.230 108.120  46.560  1.00  0.00           H
ATOM   3675  HW2 SOL X1261     108.340 108.260  45.060  1.00  0.00           H
ATOM   3676  OW  SOL X1262      44.120  40.540 126.130  1.00  0.00           O
ATOM   3677  HW1 SOL X1262      43.980  40.420 125.190  1.00  0.00           H
ATOM   3678  HW2 SOL X1262      44.360  41.470 126.210  1.00  0.00           H
ATOM   3679  OW  SOL X1263     108.490  71.380  98.240  1.00  0.00           O
ATOM   3680  HW1 SOL X1263     107.700  71.780  98.590  1.00  0.00           H
ATOM   3681  HW2 SOL X1263     108.370  70.440  98.390  1.00  0.00           H
ATOM   3682  OW  SOL X1264      14.930  11.650 151.060  1.00  0.00           O
ATOM   3683  HW1 SOL X1264      15.290  10.770 150.930  1.00  0.00           H
ATOM   3684  HW2 SOL X1264      13.980  11.520 151.100  1.00  0.00           H
ATOM   3685  OW  SOL X1265     101.820  97.910   9.670  1.00  0.00           O
ATOM   3686  HW1 SOL X1265     101.600  96.980   9.600  1.00  0.00           H
ATOM   3687  HW2 SOL X1265     101.990  98.190   8.770  1.00  0.00           H
ATOM   3688  OW  SOL X1266      37.900  51.640  50.970  1.00  0.00           O
ATOM   3689  HW1 SOL X1266      37.660  51.950  51.840  1.00  0.00           H
ATOM   3690  HW2 SOL X1266      37.810  50.690  51.010  1.00  0.00           H
ATOM   3691  OW  SOL X1267      91.740  30.660  44.740  1.00  0.00           O
ATOM   3692  HW1 SOL X1267      92.100  30.930  43.900  1.00  0.00           H
ATOM   3693  HW2 SOL X1267      92.400  30.940  45.380  1.00  0.00           H
ATOM   3694  OW  SOL X1268      79.040   5.970 143.520  1.00  0.00           O
ATOM   3695  HW1 SOL X1268      78.770   5.690 142.650  1.00  0.00           H
ATOM   3696  HW2 SOL X1268      78.450   5.510 144.120  1.00  0.00           H
ATOM   3697  OW  SOL X1269      12.810  26.840  96.690  1.00  0.00           O
ATOM   3698  HW1 SOL X1269      12.660  27.770  96.860  1.00  0.00           H
ATOM   3699  HW2 SOL X1269      13.620  26.820  96.180  1.00  0.00           H
ATOM   3700  OW  SOL X1270      51.710 106.140 136.880  1.00  0.00           O
ATOM   3701  HW1 SOL X1270      52.370 105.450 136.790  1.00  0.00           H
ATOM   3702  HW2 SOL X1270      50.870 105.680 136.780  1.00  0.00           H
ATOM   3703  OW  SOL X1271     104.020  69.240 112.730  1.00  0.00           O
ATOM   3704  HW1 SOL X1271     103.830  69.660 111.890  1.00  0.00           H
ATOM   3705  HW2 SOL X1271     104.970  69.160 112.750  1.00  0.00           H
ATOM   3706  OW  SOL X1272      86.950 104.170 126.210  1.00  0.00           O
ATOM   3707  HW1 SOL X1272      86.790 103.320 125.810  1.00  0.00           H
ATOM   3708  HW2 SOL X1272      87.280 104.710 125.480  1.00  0.00           H
ATOM   3709  OW  SOL X1273      43.580  14.150  39.570  1.00  0.00           O
ATOM   3710  HW1 SOL X1273      44.500  13.900  39.690  1.00  0.00           H
ATOM   3711  HW2 SOL X1273      43.480  14.950  40.100  1.00  0.00           H
ATOM   3712  OW  SOL X1274       5.420  42.020 145.000  1.00  0.00           O
ATOM   3713  HW1 SOL X1274       4.560  41.820 144.640  1.00  0.00           H
ATOM   3714  HW2 SOL X1274       5.600  42.920 144.710  1.00  0.00           H
ATOM   3715  OW  SOL X1275      40.310  47.290 146.980  1.00  0.00           O
ATOM   3716  HW1 SOL X1275      39.830  48.110 146.950  1.00  0.00           H
ATOM   3717  HW2 SOL X1275      39.660  46.630 147.230  1.00  0.00           H
ATOM   3718  OW  SOL X1276      58.810 102.050 136.410  1.00  0.00           O
ATOM   3719  HW1 SOL X1276      58.310 101.240 136.400  1.00  0.00           H
ATOM   3720  HW2 SOL X1276      59.610 101.830 136.900  1.00  0.00           H
ATOM   3721  OW  SOL X1277      11.970  95.140 101.890  1.00  0.00           O
ATOM   3722  HW1 SOL X1277      11.770  95.970 102.330  1.00  0.00           H
ATOM   3723  HW2 SOL X1277      11.620  95.250 101.000  1.00  0.00           H
ATOM   3724  OW  SOL X1278      25.810   6.330  17.380  1.00  0.00           O
ATOM   3725  HW1 SOL X1278      26.200   7.140  17.040  1.00  0.00           H
ATOM   3726  HW2 SOL X1278      25.150   6.630  18.000  1.00  0.00           H
ATOM   3727  OW  SOL X1279      19.490  14.580  37.950  1.00  0.00           O
ATOM   3728  HW1 SOL X1279      19.750  15.220  38.620  1.00  0.00           H
ATOM   3729  HW2 SOL X1279      18.780  15.000  37.480  1.00  0.00           H
ATOM   3730  OW  SOL X1280      15.860  88.750  62.530  1.00  0.00           O
ATOM   3731  HW1 SOL X1280      16.690  88.770  63.010  1.00  0.00           H
ATOM   3732  HW2 SOL X1280      15.270  88.260  63.100  1.00  0.00           H
ATOM   3733  OW  SOL X1281      63.870 108.020  31.990  1.00  0.00           O
ATOM   3734  HW1 SOL X1281      63.210 107.340  31.890  1.00  0.00           H
ATOM   3735  HW2 SOL X1281      64.670 107.640  31.620  1.00  0.00           H
ATOM   3736  OW  SOL X1282      37.120  17.540  10.040  1.00  0.00           O
ATOM   3737  HW1 SOL X1282      37.380  18.440  10.260  1.00  0.00           H
ATOM   3738  HW2 SOL X1282      37.080  17.090  10.880  1.00  0.00           H
ATOM   3739  OW  SOL X1283      51.760   7.360  16.610  1.00  0.00           O
ATOM   3740  HW1 SOL X1283      51.170   7.690  17.280  1.00  0.00           H
ATOM   3741  HW2 SOL X1283      51.280   6.630  16.210  1.00  0.00           H
ATOM   3742  OW  SOL X1284      68.690  31.150 123.690  1.00  0.00           O
ATOM   3743  HW1 SOL X1284      68.090  31.190 124.440  1.00  0.00           H
ATOM   3744  HW2 SOL X1284      69.330  31.830 123.860  1.00  0.00           H
ATOM   3745  OW  SOL X1285      95.250  49.790  39.600  1.00  0.00           O
ATOM   3746  HW1 SOL X1285      94.580  49.370  40.140  1.00  0.00           H
ATOM   3747  HW2 SOL X1285      95.610  49.080  39.070  1.00  0.00           H
ATOM   3748  OW  SOL X1286       5.070 107.460 152.890  1.00  0.00           O
ATOM   3749  HW1 SOL X1286       5.450 107.080 152.100  1.00  0.00           H
ATOM   3750  HW2 SOL X1286       4.200 107.770 152.620  1.00  0.00           H
ATOM   3751  OW  SOL X1287     102.520  95.910  34.170  1.00  0.00           O
ATOM   3752  HW1 SOL X1287     103.200  95.690  34.810  1.00  0.00           H
ATOM   3753  HW2 SOL X1287     102.940  95.820  33.320  1.00  0.00           H
ATOM   3754  OW  SOL X1288     108.660  49.660  31.660  1.00  0.00           O
ATOM   3755  HW1 SOL X1288     108.450  48.970  31.030  1.00  0.00           H
ATOM   3756  HW2 SOL X1288     107.860  50.200  31.700  1.00  0.00           H
ATOM   3757  OW  SOL X1289      68.290  79.510 116.360  1.00  0.00           O
ATOM   3758  HW1 SOL X1289      68.790  79.660 115.560  1.00  0.00           H
ATOM   3759  HW2 SOL X1289      68.900  79.730 117.070  1.00  0.00           H
ATOM   3760  OW  SOL X1290      56.860  31.820 110.580  1.00  0.00           O
ATOM   3761  HW1 SOL X1290      56.400  32.600 110.910  1.00  0.00           H
ATOM   3762  HW2 SOL X1290      56.280  31.100 110.800  1.00  0.00           H
ATOM   3763  OW  SOL X1291      86.880  35.170  11.520  1.00  0.00           O
ATOM   3764  HW1 SOL X1291      86.670  36.010  11.120  1.00  0.00           H
ATOM   3765  HW2 SOL X1291      86.950  34.560  10.790  1.00  0.00           H
ATOM   3766  OW  SOL X1292      55.330  21.650 122.940  1.00  0.00           O
ATOM   3767  HW1 SOL X1292      54.860  21.800 123.760  1.00  0.00           H
ATOM   3768  HW2 SOL X1292      55.100  22.400 122.390  1.00  0.00           H
ATOM   3769  OW  SOL X1293      56.930  98.940 111.170  1.00  0.00           O
ATOM   3770  HW1 SOL X1293      57.030  99.810 111.540  1.00  0.00           H
ATOM   3771  HW2 SOL X1293      56.800  99.080 110.240  1.00  0.00           H
ATOM   3772  OW  SOL X1294      38.190  10.480  10.490  1.00  0.00           O
ATOM   3773  HW1 SOL X1294      38.320  10.390  11.430  1.00  0.00           H
ATOM   3774  HW2 SOL X1294      37.500  11.130  10.400  1.00  0.00           H
ATOM   3775  OW  SOL X1295     102.540  67.560 144.910  1.00  0.00           O
ATOM   3776  HW1 SOL X1295     103.350  68.060 144.780  1.00  0.00           H
ATOM   3777  HW2 SOL X1295     102.560  67.320 145.840  1.00  0.00           H
ATOM   3778  OW  SOL X1296      47.270  91.040 120.790  1.00  0.00           O
ATOM   3779  HW1 SOL X1296      48.060  91.270 120.300  1.00  0.00           H
ATOM   3780  HW2 SOL X1296      46.750  90.530 120.170  1.00  0.00           H
ATOM   3781  OW  SOL X1297      89.840  58.660 146.160  1.00  0.00           O
ATOM   3782  HW1 SOL X1297      89.790  59.400 146.760  1.00  0.00           H
ATOM   3783  HW2 SOL X1297      89.470  58.990 145.340  1.00  0.00           H
ATOM   3784  OW  SOL X1298      16.250  13.570   2.750  1.00  0.00           O
ATOM   3785  HW1 SOL X1298      16.700  12.740   2.600  1.00  0.00           H
ATOM   3786  HW2 SOL X1298      16.100  13.920   1.870  1.00  0.00           H
ATOM   3787  OW  SOL X1299      87.820  88.630  35.620  1.00  0.00           O
ATOM   3788  HW1 SOL X1299      88.510  89.260  35.810  1.00  0.00           H
ATOM   3789  HW2 SOL X1299      87.500  88.350  36.480  1.00  0.00           H
ATOM   3790  OW  SOL X1300      67.210  89.440  28.380  1.00  0.00           O
ATOM   3791  HW1 SOL X1300      66.710  88.760  28.830  1.00  0.00           H
ATOM   3792  HW2 SOL X1300      66.750  89.550  27.540  1.00  0.00           H
ATOM   3793  OW  SOL X1301      42.490  74.310 115.460  1.00  0.00           O
ATOM   3794  HW1 SOL X1301      41.550  74.440 115.580  1.00  0.00           H
ATOM   3795  HW2 SOL X1301      42.790  75.090 115.000  1.00  0.00           H
ATOM   3796  OW  SOL X1302      98.880  68.100   6.030  1.00  0.00           O
ATOM   3797  HW1 SOL X1302      98.120  68.030   6.610  1.00  0.00           H
ATOM   3798  HW2 SOL X1302      98.720  68.880   5.500  1.00  0.00           H
ATOM   3799  OW  SOL X1303       7.910  29.010  20.700  1.00  0.00           O
ATOM   3800  HW1 SOL X1303       8.230  29.400  21.500  1.00  0.00           H
ATOM   3801  HW2 SOL X1303       8.660  28.550  20.330  1.00  0.00           H
ATOM   3802  OW  SOL X1304      32.780  40.550 121.730  1.00  0.00           O
ATOM   3803  HW1 SOL X1304      33.310  41.300 121.470  1.00  0.00           H
ATOM   3804  HW2 SOL X1304      32.600  40.090 120.900  1.00  0.00           H
ATOM   3805  OW  SOL X1305      19.990  41.470 127.760  1.00  0.00           O
ATOM   3806  HW1 SOL X1305      20.550  41.300 127.010  1.00  0.00           H
ATOM   3807  HW2 SOL X1305      19.730  40.600 128.070  1.00  0.00           H
ATOM   3808  OW  SOL X1306      85.180  61.560  20.170  1.00  0.00           O
ATOM   3809  HW1 SOL X1306      86.080  61.520  20.510  1.00  0.00           H
ATOM   3810  HW2 SOL X1306      84.650  61.780  20.930  1.00  0.00           H
ATOM   3811  OW  SOL X1307      60.390 108.500 146.560  1.00  0.00           O
ATOM   3812  HW1 SOL X1307      59.980   0.460 146.550  1.00  0.00           H
ATOM   3813  HW2 SOL X1307      59.770 107.950 147.040  1.00  0.00           H
ATOM   3814  OW  SOL X1308      60.790  13.030  25.350  1.00  0.00           O
ATOM   3815  HW1 SOL X1308      60.550  13.640  26.060  1.00  0.00           H
ATOM   3816  HW2 SOL X1308      61.250  13.580  24.720  1.00  0.00           H
ATOM   3817  OW  SOL X1309      60.800 105.540  14.590  1.00  0.00           O
ATOM   3818  HW1 SOL X1309      60.540 104.950  13.880  1.00  0.00           H
ATOM   3819  HW2 SOL X1309      60.750 106.420  14.200  1.00  0.00           H
ATOM   3820  OW  SOL X1310      93.730  12.990 132.590  1.00  0.00           O
ATOM   3821  HW1 SOL X1310      93.590  13.890 132.300  1.00  0.00           H
ATOM   3822  HW2 SOL X1310      94.680  12.890 132.610  1.00  0.00           H
ATOM   3823  OW  SOL X1311      87.920  65.940 125.940  1.00  0.00           O
ATOM   3824  HW1 SOL X1311      88.570  65.520 125.370  1.00  0.00           H
ATOM   3825  HW2 SOL X1311      88.440  66.500 126.520  1.00  0.00           H
ATOM   3826  OW  SOL X1312      31.070  76.130 143.460  1.00  0.00           O
ATOM   3827  HW1 SOL X1312      31.900  76.570 143.670  1.00  0.00           H
ATOM   3828  HW2 SOL X1312      30.400  76.720 143.810  1.00  0.00           H
ATOM   3829  OW  SOL X1313      65.400  11.440  35.680  1.00  0.00           O
ATOM   3830  HW1 SOL X1313      64.700  11.890  36.150  1.00  0.00           H
ATOM   3831  HW2 SOL X1313      66.140  12.050  35.720  1.00  0.00           H
ATOM   3832  OW  SOL X1314      27.470   1.220 113.890  1.00  0.00           O
ATOM   3833  HW1 SOL X1314      27.160   1.390 113.000  1.00  0.00           H
ATOM   3834  HW2 SOL X1314      27.180   0.330 114.080  1.00  0.00           H
ATOM   3835  OW  SOL X1315      52.690  75.860 129.080  1.00  0.00           O
ATOM   3836  HW1 SOL X1315      51.810  75.980 129.430  1.00  0.00           H
ATOM   3837  HW2 SOL X1315      52.570  75.690 128.150  1.00  0.00           H
ATOM   3838  OW  SOL X1316      71.010  83.140  23.500  1.00  0.00           O
ATOM   3839  HW1 SOL X1316      71.860  82.860  23.840  1.00  0.00           H
ATOM   3840  HW2 SOL X1316      71.080  83.010  22.550  1.00  0.00           H
ATOM   3841  OW  SOL X1317      65.210  20.620 132.640  1.00  0.00           O
ATOM   3842  HW1 SOL X1317      65.270  21.550 132.450  1.00  0.00           H
ATOM   3843  HW2 SOL X1317      65.960  20.430 133.200  1.00  0.00           H
ATOM   3844  OW  SOL X1318       3.260  51.680   6.160  1.00  0.00           O
ATOM   3845  HW1 SOL X1318       2.670  51.760   5.410  1.00  0.00           H
ATOM   3846  HW2 SOL X1318       3.740  52.500   6.180  1.00  0.00           H
ATOM   3847  OW  SOL X1319      55.580  26.630 135.610  1.00  0.00           O
ATOM   3848  HW1 SOL X1319      56.070  27.430 135.400  1.00  0.00           H
ATOM   3849  HW2 SOL X1319      55.570  26.140 134.790  1.00  0.00           H
ATOM   3850  OW  SOL X1320      69.860  22.050  37.530  1.00  0.00           O
ATOM   3851  HW1 SOL X1320      70.140  21.150  37.690  1.00  0.00           H
ATOM   3852  HW2 SOL X1320      70.600  22.580  37.830  1.00  0.00           H
ATOM   3853  OW  SOL X1321      44.790  86.730 122.820  1.00  0.00           O
ATOM   3854  HW1 SOL X1321      45.600  87.190 123.030  1.00  0.00           H
ATOM   3855  HW2 SOL X1321      44.530  87.080 121.970  1.00  0.00           H
ATOM   3856  OW  SOL X1322      57.390  73.630   0.470  1.00  0.00           O
ATOM   3857  HW1 SOL X1322      56.730  74.190   0.880  1.00  0.00           H
ATOM   3858  HW2 SOL X1322      58.010  73.420   1.170  1.00  0.00           H
ATOM   3859  OW  SOL X1323      58.810  46.240 114.550  1.00  0.00           O
ATOM   3860  HW1 SOL X1323      59.480  46.850 114.250  1.00  0.00           H
ATOM   3861  HW2 SOL X1323      58.300  46.030 113.770  1.00  0.00           H
ATOM   3862  OW  SOL X1324       4.180  49.530  35.980  1.00  0.00           O
ATOM   3863  HW1 SOL X1324       5.090  49.740  36.150  1.00  0.00           H
ATOM   3864  HW2 SOL X1324       3.740  49.660  36.820  1.00  0.00           H
ATOM   3865  OW  SOL X1325      72.790 100.300  31.540  1.00  0.00           O
ATOM   3866  HW1 SOL X1325      72.460 101.170  31.290  1.00  0.00           H
ATOM   3867  HW2 SOL X1325      73.740 100.410  31.590  1.00  0.00           H
ATOM   3868  OW  SOL X1326      51.570  93.860 112.870  1.00  0.00           O
ATOM   3869  HW1 SOL X1326      50.730  93.770 112.410  1.00  0.00           H
ATOM   3870  HW2 SOL X1326      51.540  94.730 113.260  1.00  0.00           H
ATOM   3871  OW  SOL X1327      54.060  65.210 134.470  1.00  0.00           O
ATOM   3872  HW1 SOL X1327      54.310  65.740 133.720  1.00  0.00           H
ATOM   3873  HW2 SOL X1327      54.040  64.310 134.130  1.00  0.00           H
ATOM   3874  OW  SOL X1328      96.200  27.440 106.390  1.00  0.00           O
ATOM   3875  HW1 SOL X1328      96.510  27.070 107.220  1.00  0.00           H
ATOM   3876  HW2 SOL X1328      95.260  27.540 106.510  1.00  0.00           H
ATOM   3877  OW  SOL X1329      55.910  70.010  23.360  1.00  0.00           O
ATOM   3878  HW1 SOL X1329      56.830  70.140  23.600  1.00  0.00           H
ATOM   3879  HW2 SOL X1329      55.430  70.620  23.920  1.00  0.00           H
ATOM   3880  OW  SOL X1330      80.680  16.040  23.740  1.00  0.00           O
ATOM   3881  HW1 SOL X1330      81.350  16.410  24.320  1.00  0.00           H
ATOM   3882  HW2 SOL X1330      80.490  15.190  24.120  1.00  0.00           H
ATOM   3883  OW  SOL X1331      37.090  16.480 115.520  1.00  0.00           O
ATOM   3884  HW1 SOL X1331      36.680  17.180 115.020  1.00  0.00           H
ATOM   3885  HW2 SOL X1331      37.900  16.280 115.040  1.00  0.00           H
ATOM   3886  OW  SOL X1332       1.710  79.410 143.240  1.00  0.00           O
ATOM   3887  HW1 SOL X1332       1.530  79.650 144.150  1.00  0.00           H
ATOM   3888  HW2 SOL X1332       1.130  79.970 142.720  1.00  0.00           H
ATOM   3889  OW  SOL X1333      95.110 100.690  97.490  1.00  0.00           O
ATOM   3890  HW1 SOL X1333      95.330  99.900  96.990  1.00  0.00           H
ATOM   3891  HW2 SOL X1333      94.180 100.590  97.680  1.00  0.00           H
ATOM   3892  OW  SOL X1334      91.500  27.160  44.940  1.00  0.00           O
ATOM   3893  HW1 SOL X1334      92.380  27.520  44.890  1.00  0.00           H
ATOM   3894  HW2 SOL X1334      91.110  27.340  44.080  1.00  0.00           H
ATOM   3895  OW  SOL X1335      30.560  95.230  38.490  1.00  0.00           O
ATOM   3896  HW1 SOL X1335      30.490  94.400  38.970  1.00  0.00           H
ATOM   3897  HW2 SOL X1335      30.140  95.870  39.050  1.00  0.00           H
ATOM   3898  OW  SOL X1336     103.050  75.840  36.050  1.00  0.00           O
ATOM   3899  HW1 SOL X1336     102.590  75.120  36.480  1.00  0.00           H
ATOM   3900  HW2 SOL X1336     103.620  75.420  35.400  1.00  0.00           H
ATOM   3901  OW  SOL X1337      69.740  97.520 142.250  1.00  0.00           O
ATOM   3902  HW1 SOL X1337      70.410  97.190 141.650  1.00  0.00           H
ATOM   3903  HW2 SOL X1337      68.910  97.220 141.860  1.00  0.00           H
ATOM   3904  OW  SOL X1338       8.320  94.780  43.370  1.00  0.00           O
ATOM   3905  HW1 SOL X1338       8.870  94.580  42.610  1.00  0.00           H
ATOM   3906  HW2 SOL X1338       7.480  94.370  43.180  1.00  0.00           H
ATOM   3907  OW  SOL X1339      96.930  45.780 120.740  1.00  0.00           O
ATOM   3908  HW1 SOL X1339      97.280  46.580 121.140  1.00  0.00           H
ATOM   3909  HW2 SOL X1339      97.700  45.220 120.620  1.00  0.00           H
ATOM   3910  OW  SOL X1340      37.540 100.130  26.890  1.00  0.00           O
ATOM   3911  HW1 SOL X1340      37.530 100.170  25.930  1.00  0.00           H
ATOM   3912  HW2 SOL X1340      36.620 100.240  27.140  1.00  0.00           H
ATOM   3913  OW  SOL X1341      34.540  78.480  24.110  1.00  0.00           O
ATOM   3914  HW1 SOL X1341      34.280  77.840  23.450  1.00  0.00           H
ATOM   3915  HW2 SOL X1341      35.060  79.120  23.620  1.00  0.00           H
ATOM   3916  OW  SOL X1342      67.390 103.330  42.530  1.00  0.00           O
ATOM   3917  HW1 SOL X1342      67.920 104.110  42.360  1.00  0.00           H
ATOM   3918  HW2 SOL X1342      66.480 103.630  42.430  1.00  0.00           H
ATOM   3919  OW  SOL X1343      24.530  75.140 121.250  1.00  0.00           O
ATOM   3920  HW1 SOL X1343      25.180  75.640 121.730  1.00  0.00           H
ATOM   3921  HW2 SOL X1343      24.970  74.880 120.440  1.00  0.00           H
ATOM   3922  OW  SOL X1344      91.180  53.530  93.820  1.00  0.00           O
ATOM   3923  HW1 SOL X1344      91.390  52.780  93.270  1.00  0.00           H
ATOM   3924  HW2 SOL X1344      90.300  53.790  93.530  1.00  0.00           H
ATOM   3925  OW  SOL X1345       9.680  87.080  51.410  1.00  0.00           O
ATOM   3926  HW1 SOL X1345       8.980  86.460  51.220  1.00  0.00           H
ATOM   3927  HW2 SOL X1345       9.510  87.370  52.310  1.00  0.00           H
ATOM   3928  OW  SOL X1346      97.330  73.090 112.370  1.00  0.00           O
ATOM   3929  HW1 SOL X1346      98.210  73.010 112.750  1.00  0.00           H
ATOM   3930  HW2 SOL X1346      96.750  72.730 113.040  1.00  0.00           H
ATOM   3931  OW  SOL X1347      97.120  24.390 127.610  1.00  0.00           O
ATOM   3932  HW1 SOL X1347      97.970  24.730 127.900  1.00  0.00           H
ATOM   3933  HW2 SOL X1347      96.810  23.880 128.350  1.00  0.00           H
ATOM   3934  OW  SOL X1348      96.700  91.900  31.840  1.00  0.00           O
ATOM   3935  HW1 SOL X1348      96.660  91.620  32.750  1.00  0.00           H
ATOM   3936  HW2 SOL X1348      97.050  92.790  31.870  1.00  0.00           H
ATOM   3937  OW  SOL X1349      42.670  39.290 135.560  1.00  0.00           O
ATOM   3938  HW1 SOL X1349      42.670  38.470 136.050  1.00  0.00           H
ATOM   3939  HW2 SOL X1349      41.840  39.720 135.790  1.00  0.00           H
ATOM   3940  OW  SOL X1350      85.210  18.020 140.240  1.00  0.00           O
ATOM   3941  HW1 SOL X1350      84.600  17.280 140.290  1.00  0.00           H
ATOM   3942  HW2 SOL X1350      85.390  18.240 141.150  1.00  0.00           H
ATOM   3943  OW  SOL X1351      42.020   6.850  29.320  1.00  0.00           O
ATOM   3944  HW1 SOL X1351      41.830   6.390  28.500  1.00  0.00           H
ATOM   3945  HW2 SOL X1351      41.280   6.650  29.890  1.00  0.00           H
ATOM   3946  OW  SOL X1352       1.970  40.330  99.870  1.00  0.00           O
ATOM   3947  HW1 SOL X1352       1.880  40.680  98.990  1.00  0.00           H
ATOM   3948  HW2 SOL X1352       2.910  40.170  99.970  1.00  0.00           H
ATOM   3949  OW  SOL X1353       5.050  86.210  27.830  1.00  0.00           O
ATOM   3950  HW1 SOL X1353       5.440  87.080  27.710  1.00  0.00           H
ATOM   3951  HW2 SOL X1353       5.710  85.610  27.480  1.00  0.00           H
ATOM   3952  OW  SOL X1354     108.450 106.690  31.190  1.00  0.00           O
ATOM   3953  HW1 SOL X1354       0.210 106.410  30.570  1.00  0.00           H
ATOM   3954  HW2 SOL X1354     107.730 106.990  30.640  1.00  0.00           H
ATOM   3955  OW  SOL X1355      40.530  29.080  12.500  1.00  0.00           O
ATOM   3956  HW1 SOL X1355      40.930  29.740  11.920  1.00  0.00           H
ATOM   3957  HW2 SOL X1355      39.620  29.370  12.580  1.00  0.00           H
ATOM   3958  OW  SOL X1356      25.260  18.020 136.440  1.00  0.00           O
ATOM   3959  HW1 SOL X1356      24.900  17.130 136.400  1.00  0.00           H
ATOM   3960  HW2 SOL X1356      26.130  17.920 136.810  1.00  0.00           H
ATOM   3961  OW  SOL X1357      29.100  79.510  13.330  1.00  0.00           O
ATOM   3962  HW1 SOL X1357      29.980  79.410  12.970  1.00  0.00           H
ATOM   3963  HW2 SOL X1357      29.240  79.640  14.270  1.00  0.00           H
ATOM   3964  OW  SOL X1358     107.230 101.560  10.150  1.00  0.00           O
ATOM   3965  HW1 SOL X1358     107.590 102.380  10.500  1.00  0.00           H
ATOM   3966  HW2 SOL X1358     106.660 101.830   9.440  1.00  0.00           H
ATOM   3967  OW  SOL X1359      43.720  82.360  35.460  1.00  0.00           O
ATOM   3968  HW1 SOL X1359      44.110  82.590  36.310  1.00  0.00           H
ATOM   3969  HW2 SOL X1359      42.900  82.870  35.430  1.00  0.00           H
ATOM   3970  OW  SOL X1360     101.530  84.700  15.160  1.00  0.00           O
ATOM   3971  HW1 SOL X1360     100.750  84.370  15.600  1.00  0.00           H
ATOM   3972  HW2 SOL X1360     102.240  84.140  15.450  1.00  0.00           H
ATOM   3973  OW  SOL X1361      26.930  64.320 128.860  1.00  0.00           O
ATOM   3974  HW1 SOL X1361      26.490  65.030 129.340  1.00  0.00           H
ATOM   3975  HW2 SOL X1361      26.220  63.830 128.460  1.00  0.00           H
ATOM   3976  OW  SOL X1362      62.360  98.260  21.600  1.00  0.00           O
ATOM   3977  HW1 SOL X1362      61.930  99.110  21.620  1.00  0.00           H
ATOM   3978  HW2 SOL X1362      62.880  98.270  20.790  1.00  0.00           H
ATOM   3979  OW  SOL X1363      20.270  16.400 102.750  1.00  0.00           O
ATOM   3980  HW1 SOL X1363      20.290  16.480 103.710  1.00  0.00           H
ATOM   3981  HW2 SOL X1363      19.460  15.920 102.580  1.00  0.00           H
ATOM   3982  OW  SOL X1364       8.090  70.140 129.050  1.00  0.00           O
ATOM   3983  HW1 SOL X1364       8.210  71.050 129.310  1.00  0.00           H
ATOM   3984  HW2 SOL X1364       7.150  69.990 129.110  1.00  0.00           H
ATOM   3985  OW  SOL X1365      17.420  74.600   1.600  1.00  0.00           O
ATOM   3986  HW1 SOL X1365      17.980  74.880   2.330  1.00  0.00           H
ATOM   3987  HW2 SOL X1365      17.440  73.640   1.640  1.00  0.00           H
ATOM   3988  OW  SOL X1366      60.030  73.720  30.820  1.00  0.00           O
ATOM   3989  HW1 SOL X1366      59.250  74.120  31.200  1.00  0.00           H
ATOM   3990  HW2 SOL X1366      60.350  74.370  30.190  1.00  0.00           H
ATOM   3991  OW  SOL X1367      41.230  44.880  34.210  1.00  0.00           O
ATOM   3992  HW1 SOL X1367      40.510  45.460  34.430  1.00  0.00           H
ATOM   3993  HW2 SOL X1367      40.950  44.010  34.510  1.00  0.00           H
ATOM   3994  OW  SOL X1368      77.410  82.360 142.970  1.00  0.00           O
ATOM   3995  HW1 SOL X1368      77.150  81.650 142.380  1.00  0.00           H
ATOM   3996  HW2 SOL X1368      78.270  82.090 143.310  1.00  0.00           H
ATOM   3997  OW  SOL X1369      72.940  45.450 103.630  1.00  0.00           O
ATOM   3998  HW1 SOL X1369      72.980  44.610 103.170  1.00  0.00           H
ATOM   3999  HW2 SOL X1369      72.520  46.050 103.010  1.00  0.00           H
ATOM   4000  OW  SOL X1370      30.540  47.910 149.170  1.00  0.00           O
ATOM   4001  HW1 SOL X1370      29.880  48.010 149.860  1.00  0.00           H
ATOM   4002  HW2 SOL X1370      30.570  48.770 148.740  1.00  0.00           H
ATOM   4003  OW  SOL X1371      13.930   7.680 143.230  1.00  0.00           O
ATOM   4004  HW1 SOL X1371      14.540   7.800 142.500  1.00  0.00           H
ATOM   4005  HW2 SOL X1371      14.200   6.850 143.630  1.00  0.00           H
ATOM   4006  OW  SOL X1372      18.750 105.750   7.620  1.00  0.00           O
ATOM   4007  HW1 SOL X1372      18.990 105.290   6.810  1.00  0.00           H
ATOM   4008  HW2 SOL X1372      18.500 106.630   7.320  1.00  0.00           H
ATOM   4009  OW  SOL X1373      36.090  81.530 124.720  1.00  0.00           O
ATOM   4010  HW1 SOL X1373      36.230  81.060 123.900  1.00  0.00           H
ATOM   4011  HW2 SOL X1373      36.340  82.430 124.520  1.00  0.00           H
ATOM   4012  OW  SOL X1374       3.490   0.670  41.250  1.00  0.00           O
ATOM   4013  HW1 SOL X1374       2.720   1.130  41.570  1.00  0.00           H
ATOM   4014  HW2 SOL X1374       4.090   0.670  42.000  1.00  0.00           H
ATOM   4015  OW  SOL X1375      25.690  84.930  55.150  1.00  0.00           O
ATOM   4016  HW1 SOL X1375      25.500  84.060  54.810  1.00  0.00           H
ATOM   4017  HW2 SOL X1375      26.090  85.400  54.420  1.00  0.00           H
ATOM   4018  OW  SOL X1376      28.550  21.550  10.850  1.00  0.00           O
ATOM   4019  HW1 SOL X1376      29.130  20.820  10.640  1.00  0.00           H
ATOM   4020  HW2 SOL X1376      28.120  21.760  10.020  1.00  0.00           H
ATOM   4021  OW  SOL X1377      43.240  95.400   2.870  1.00  0.00           O
ATOM   4022  HW1 SOL X1377      43.460  94.470   2.780  1.00  0.00           H
ATOM   4023  HW2 SOL X1377      42.410  95.410   3.330  1.00  0.00           H
ATOM   4024  OW  SOL X1378     106.200  89.460  21.440  1.00  0.00           O
ATOM   4025  HW1 SOL X1378     106.910  90.100  21.490  1.00  0.00           H
ATOM   4026  HW2 SOL X1378     105.460  89.940  21.060  1.00  0.00           H
ATOM   4027  OW  SOL X1379      89.350  57.070 137.220  1.00  0.00           O
ATOM   4028  HW1 SOL X1379      89.320  57.980 136.940  1.00  0.00           H
ATOM   4029  HW2 SOL X1379      89.320  57.110 138.180  1.00  0.00           H
ATOM   4030  OW  SOL X1380      19.180 108.290 136.340  1.00  0.00           O
ATOM   4031  HW1 SOL X1380      19.190 108.900 135.600  1.00  0.00           H
ATOM   4032  HW2 SOL X1380      19.700 107.550 136.050  1.00  0.00           H
ATOM   4033  OW  SOL X1381      89.200  77.160 104.760  1.00  0.00           O
ATOM   4034  HW1 SOL X1381      88.630  76.450 104.450  1.00  0.00           H
ATOM   4035  HW2 SOL X1381      90.020  77.040 104.290  1.00  0.00           H
ATOM   4036  OW  SOL X1382      27.560  26.750  23.950  1.00  0.00           O
ATOM   4037  HW1 SOL X1382      27.120  27.340  23.340  1.00  0.00           H
ATOM   4038  HW2 SOL X1382      27.680  25.940  23.460  1.00  0.00           H
ATOM   4039  OW  SOL X1383      17.630 105.370  48.400  1.00  0.00           O
ATOM   4040  HW1 SOL X1383      16.800 105.700  48.060  1.00  0.00           H
ATOM   4041  HW2 SOL X1383      18.240 105.420  47.660  1.00  0.00           H
ATOM   4042  OW  SOL X1384       3.130  67.390   1.850  1.00  0.00           O
ATOM   4043  HW1 SOL X1384       3.210  66.630   2.430  1.00  0.00           H
ATOM   4044  HW2 SOL X1384       3.930  67.370   1.320  1.00  0.00           H
ATOM   4045  OW  SOL X1385      21.860  55.750  11.400  1.00  0.00           O
ATOM   4046  HW1 SOL X1385      21.240  55.050  11.200  1.00  0.00           H
ATOM   4047  HW2 SOL X1385      22.720  55.390  11.200  1.00  0.00           H
ATOM   4048  OW  SOL X1386      45.070  52.200  40.660  1.00  0.00           O
ATOM   4049  HW1 SOL X1386      45.830  51.650  40.850  1.00  0.00           H
ATOM   4050  HW2 SOL X1386      44.840  52.000  39.760  1.00  0.00           H
ATOM   4051  OW  SOL X1387      70.060  55.210 106.370  1.00  0.00           O
ATOM   4052  HW1 SOL X1387      69.580  54.600 106.920  1.00  0.00           H
ATOM   4053  HW2 SOL X1387      69.460  55.940 106.240  1.00  0.00           H
ATOM   4054  OW  SOL X1388       8.640  76.850 108.460  1.00  0.00           O
ATOM   4055  HW1 SOL X1388       8.180  77.690 108.500  1.00  0.00           H
ATOM   4056  HW2 SOL X1388       8.270  76.420 107.690  1.00  0.00           H
ATOM   4057  OW  SOL X1389      45.560 106.840  46.850  1.00  0.00           O
ATOM   4058  HW1 SOL X1389      44.670 107.070  46.570  1.00  0.00           H
ATOM   4059  HW2 SOL X1389      45.450 106.010  47.320  1.00  0.00           H
ATOM   4060  OW  SOL X1390      69.050  10.410 152.090  1.00  0.00           O
ATOM   4061  HW1 SOL X1390      68.980  10.510 153.040  1.00  0.00           H
ATOM   4062  HW2 SOL X1390      69.680  11.080 151.820  1.00  0.00           H
ATOM   4063  OW  SOL X1391     106.320  50.590 149.860  1.00  0.00           O
ATOM   4064  HW1 SOL X1391     106.530  50.540 150.790  1.00  0.00           H
ATOM   4065  HW2 SOL X1391     106.870  49.910 149.460  1.00  0.00           H
ATOM   4066  OW  SOL X1392       3.430  15.150   0.800  1.00  0.00           O
ATOM   4067  HW1 SOL X1392       3.020  15.150   1.670  1.00  0.00           H
ATOM   4068  HW2 SOL X1392       4.220  14.630   0.900  1.00  0.00           H
ATOM   4069  OW  SOL X1393      62.850  82.560 125.890  1.00  0.00           O
ATOM   4070  HW1 SOL X1393      63.640  83.090 126.050  1.00  0.00           H
ATOM   4071  HW2 SOL X1393      62.660  82.150 126.730  1.00  0.00           H
ATOM   4072  OW  SOL X1394      68.500  11.480 119.410  1.00  0.00           O
ATOM   4073  HW1 SOL X1394      68.960  10.640 119.370  1.00  0.00           H
ATOM   4074  HW2 SOL X1394      68.290  11.680 118.500  1.00  0.00           H
ATOM   4075  OW  SOL X1395      79.140  57.780  19.550  1.00  0.00           O
ATOM   4076  HW1 SOL X1395      78.880  58.390  18.850  1.00  0.00           H
ATOM   4077  HW2 SOL X1395      78.550  57.990  20.280  1.00  0.00           H
ATOM   4078  OW  SOL X1396     103.980 104.260 135.030  1.00  0.00           O
ATOM   4079  HW1 SOL X1396     104.030 105.210 134.940  1.00  0.00           H
ATOM   4080  HW2 SOL X1396     104.580 103.920 134.360  1.00  0.00           H
ATOM   4081  OW  SOL X1397     102.030  70.420  19.060  1.00  0.00           O
ATOM   4082  HW1 SOL X1397     102.730  70.420  19.710  1.00  0.00           H
ATOM   4083  HW2 SOL X1397     101.240  70.200  19.560  1.00  0.00           H
ATOM   4084  OW  SOL X1398      89.410  74.770  43.110  1.00  0.00           O
ATOM   4085  HW1 SOL X1398      89.560  73.870  43.420  1.00  0.00           H
ATOM   4086  HW2 SOL X1398      88.840  75.160  43.770  1.00  0.00           H
ATOM   4087  OW  SOL X1399       2.520 105.040 119.130  1.00  0.00           O
ATOM   4088  HW1 SOL X1399       2.420 104.160 118.760  1.00  0.00           H
ATOM   4089  HW2 SOL X1399       3.160 105.470 118.570  1.00  0.00           H
ATOM   4090  OW  SOL X1400      47.150  67.890 106.030  1.00  0.00           O
ATOM   4091  HW1 SOL X1400      48.020  67.590 105.800  1.00  0.00           H
ATOM   4092  HW2 SOL X1400      46.800  68.270 105.220  1.00  0.00           H
ATOM   4093  OW  SOL X1401      13.800  47.700   1.220  1.00  0.00           O
ATOM   4094  HW1 SOL X1401      13.920  47.540   2.160  1.00  0.00           H
ATOM   4095  HW2 SOL X1401      12.880  47.520   1.060  1.00  0.00           H
ATOM   4096  OW  SOL X1402      27.360  64.030  15.850  1.00  0.00           O
ATOM   4097  HW1 SOL X1402      27.370  63.070  15.840  1.00  0.00           H
ATOM   4098  HW2 SOL X1402      27.140  64.250  16.760  1.00  0.00           H
ATOM   4099  OW  SOL X1403      94.610  40.160 106.480  1.00  0.00           O
ATOM   4100  HW1 SOL X1403      95.430  40.580 106.210  1.00  0.00           H
ATOM   4101  HW2 SOL X1403      94.860  39.570 107.190  1.00  0.00           H
ATOM   4102  OW  SOL X1404       3.850  66.080 129.130  1.00  0.00           O
ATOM   4103  HW1 SOL X1404       4.710  66.500 129.170  1.00  0.00           H
ATOM   4104  HW2 SOL X1404       4.010  65.190 129.440  1.00  0.00           H
ATOM   4105  OW  SOL X1405      53.450  16.580  21.550  1.00  0.00           O
ATOM   4106  HW1 SOL X1405      53.310  16.190  20.690  1.00  0.00           H
ATOM   4107  HW2 SOL X1405      54.380  16.440  21.730  1.00  0.00           H
ATOM   4108  OW  SOL X1406      48.130  96.240 109.520  1.00  0.00           O
ATOM   4109  HW1 SOL X1406      48.000  97.180 109.660  1.00  0.00           H
ATOM   4110  HW2 SOL X1406      48.730  96.190 108.770  1.00  0.00           H
ATOM   4111  OW  SOL X1407      59.330  75.550  19.160  1.00  0.00           O
ATOM   4112  HW1 SOL X1407      59.240  74.930  19.890  1.00  0.00           H
ATOM   4113  HW2 SOL X1407      58.430  75.740  18.890  1.00  0.00           H
ATOM   4114  OW  SOL X1408      12.460 105.480   5.840  1.00  0.00           O
ATOM   4115  HW1 SOL X1408      11.710 105.110   5.370  1.00  0.00           H
ATOM   4116  HW2 SOL X1408      12.220 106.390   5.990  1.00  0.00           H
ATOM   4117  OW  SOL X1409      15.180  74.490  28.730  1.00  0.00           O
ATOM   4118  HW1 SOL X1409      15.630  73.670  28.940  1.00  0.00           H
ATOM   4119  HW2 SOL X1409      14.430  74.510  29.320  1.00  0.00           H
ATOM   4120  OW  SOL X1410      33.660  66.570  55.690  1.00  0.00           O
ATOM   4121  HW1 SOL X1410      33.190  65.790  55.990  1.00  0.00           H
ATOM   4122  HW2 SOL X1410      33.560  66.570  54.740  1.00  0.00           H
ATOM   4123  OW  SOL X1411      61.940  11.420  33.210  1.00  0.00           O
ATOM   4124  HW1 SOL X1411      61.200  11.360  32.610  1.00  0.00           H
ATOM   4125  HW2 SOL X1411      62.490  10.670  32.980  1.00  0.00           H
ATOM   4126  OW  SOL X1412      10.720  83.260 105.960  1.00  0.00           O
ATOM   4127  HW1 SOL X1412      10.440  82.850 105.140  1.00  0.00           H
ATOM   4128  HW2 SOL X1412       9.940  83.260 106.510  1.00  0.00           H
ATOM   4129  OW  SOL X1413       0.080 108.830 123.630  1.00  0.00           O
ATOM   4130  HW1 SOL X1413     108.900 108.440 122.760  1.00  0.00           H
ATOM   4131  HW2 SOL X1413       0.410 108.120 124.180  1.00  0.00           H
ATOM   4132  OW  SOL X1414      39.640  65.220  15.430  1.00  0.00           O
ATOM   4133  HW1 SOL X1414      39.920  65.990  14.930  1.00  0.00           H
ATOM   4134  HW2 SOL X1414      39.090  64.720  14.830  1.00  0.00           H
ATOM   4135  OW  SOL X1415      63.040 101.660 126.160  1.00  0.00           O
ATOM   4136  HW1 SOL X1415      63.550 101.700 126.970  1.00  0.00           H
ATOM   4137  HW2 SOL X1415      62.910 100.720 126.010  1.00  0.00           H
ATOM   4138  OW  SOL X1416      67.470  93.740 122.070  1.00  0.00           O
ATOM   4139  HW1 SOL X1416      66.840  94.060 122.720  1.00  0.00           H
ATOM   4140  HW2 SOL X1416      67.820  92.940 122.460  1.00  0.00           H
ATOM   4141  OW  SOL X1417      32.320  17.650 126.310  1.00  0.00           O
ATOM   4142  HW1 SOL X1417      32.180  18.600 126.330  1.00  0.00           H
ATOM   4143  HW2 SOL X1417      32.010  17.390 125.440  1.00  0.00           H
ATOM   4144  OW  SOL X1418      96.840   1.490  38.460  1.00  0.00           O
ATOM   4145  HW1 SOL X1418      96.190   1.000  37.960  1.00  0.00           H
ATOM   4146  HW2 SOL X1418      96.390   2.280  38.730  1.00  0.00           H
ATOM   4147  OW  SOL X1419     100.210   4.890  47.180  1.00  0.00           O
ATOM   4148  HW1 SOL X1419     100.640   5.480  46.560  1.00  0.00           H
ATOM   4149  HW2 SOL X1419     100.920   4.370  47.550  1.00  0.00           H
ATOM   4150  OW  SOL X1420      77.940   6.190  14.020  1.00  0.00           O
ATOM   4151  HW1 SOL X1420      77.670   7.040  14.370  1.00  0.00           H
ATOM   4152  HW2 SOL X1420      78.240   5.700  14.790  1.00  0.00           H
ATOM   4153  OW  SOL X1421       1.980  94.150 140.450  1.00  0.00           O
ATOM   4154  HW1 SOL X1421       2.710  93.520 140.380  1.00  0.00           H
ATOM   4155  HW2 SOL X1421       2.410  94.980 140.670  1.00  0.00           H
ATOM   4156  OW  SOL X1422      35.190  38.970   5.810  1.00  0.00           O
ATOM   4157  HW1 SOL X1422      36.100  38.780   5.570  1.00  0.00           H
ATOM   4158  HW2 SOL X1422      35.260  39.420   6.650  1.00  0.00           H
ATOM   4159  OW  SOL X1423      71.070  36.410   2.250  1.00  0.00           O
ATOM   4160  HW1 SOL X1423      71.100  36.460   1.290  1.00  0.00           H
ATOM   4161  HW2 SOL X1423      71.270  37.300   2.540  1.00  0.00           H
ATOM   4162  OW  SOL X1424      69.370 103.290 122.980  1.00  0.00           O
ATOM   4163  HW1 SOL X1424      69.530 103.420 123.920  1.00  0.00           H
ATOM   4164  HW2 SOL X1424      70.240 103.130 122.610  1.00  0.00           H
ATOM   4165  OW  SOL X1425      81.280 102.670   8.360  1.00  0.00           O
ATOM   4166  HW1 SOL X1425      81.180 102.150   7.570  1.00  0.00           H
ATOM   4167  HW2 SOL X1425      81.770 103.440   8.090  1.00  0.00           H
ATOM   4168  OW  SOL X1426      46.290  58.480 105.280  1.00  0.00           O
ATOM   4169  HW1 SOL X1426      46.070  58.370 106.210  1.00  0.00           H
ATOM   4170  HW2 SOL X1426      45.510  58.160 104.820  1.00  0.00           H
ATOM   4171  OW  SOL X1427      60.040  95.720  41.650  1.00  0.00           O
ATOM   4172  HW1 SOL X1427      59.930  95.820  40.700  1.00  0.00           H
ATOM   4173  HW2 SOL X1427      60.900  96.110  41.830  1.00  0.00           H
ATOM   4174  OW  SOL X1428      90.700  69.250 114.050  1.00  0.00           O
ATOM   4175  HW1 SOL X1428      90.660  70.030 114.590  1.00  0.00           H
ATOM   4176  HW2 SOL X1428      90.480  69.550 113.170  1.00  0.00           H
ATOM   4177  OW  SOL X1429      50.220  72.130  41.540  1.00  0.00           O
ATOM   4178  HW1 SOL X1429      50.090  72.100  40.590  1.00  0.00           H
ATOM   4179  HW2 SOL X1429      51.160  72.070  41.660  1.00  0.00           H
ATOM   4180  OW  SOL X1430      43.700  81.370  18.010  1.00  0.00           O
ATOM   4181  HW1 SOL X1430      44.070  82.130  18.450  1.00  0.00           H
ATOM   4182  HW2 SOL X1430      43.430  80.780  18.720  1.00  0.00           H
ATOM   4183  OW  SOL X1431       7.940  53.390  28.500  1.00  0.00           O
ATOM   4184  HW1 SOL X1431       8.780  53.550  28.920  1.00  0.00           H
ATOM   4185  HW2 SOL X1431       7.300  53.810  29.090  1.00  0.00           H
ATOM   4186  OW  SOL X1432      11.040  32.910 115.520  1.00  0.00           O
ATOM   4187  HW1 SOL X1432      10.240  33.170 115.980  1.00  0.00           H
ATOM   4188  HW2 SOL X1432      11.390  32.190 116.040  1.00  0.00           H
ATOM   4189  OW  SOL X1433      54.640  94.600   1.070  1.00  0.00           O
ATOM   4190  HW1 SOL X1433      55.550  94.610   0.790  1.00  0.00           H
ATOM   4191  HW2 SOL X1433      54.450  95.510   1.300  1.00  0.00           H
ATOM   4192  OW  SOL X1434      60.600   3.090 116.790  1.00  0.00           O
ATOM   4193  HW1 SOL X1434      61.050   3.840 117.190  1.00  0.00           H
ATOM   4194  HW2 SOL X1434      59.900   3.480 116.270  1.00  0.00           H
ATOM   4195  OW  SOL X1435      72.290  95.130  46.380  1.00  0.00           O
ATOM   4196  HW1 SOL X1435      72.430  94.190  46.500  1.00  0.00           H
ATOM   4197  HW2 SOL X1435      72.330  95.260  45.440  1.00  0.00           H
ATOM   4198  OW  SOL X1436      94.640 104.920 102.300  1.00  0.00           O
ATOM   4199  HW1 SOL X1436      94.260 105.750 102.020  1.00  0.00           H
ATOM   4200  HW2 SOL X1436      93.920 104.300 102.260  1.00  0.00           H
ATOM   4201  OW  SOL X1437      46.260  96.280 117.280  1.00  0.00           O
ATOM   4202  HW1 SOL X1437      46.630  96.260 118.160  1.00  0.00           H
ATOM   4203  HW2 SOL X1437      46.550  97.120 116.910  1.00  0.00           H
ATOM   4204  OW  SOL X1438       6.960 104.750  32.770  1.00  0.00           O
ATOM   4205  HW1 SOL X1438       7.850 104.500  32.520  1.00  0.00           H
ATOM   4206  HW2 SOL X1438       6.990 105.710  32.850  1.00  0.00           H
ATOM   4207  OW  SOL X1439      43.520  79.120 151.290  1.00  0.00           O
ATOM   4208  HW1 SOL X1439      44.180  78.670 151.820  1.00  0.00           H
ATOM   4209  HW2 SOL X1439      43.500  80.010 151.640  1.00  0.00           H
ATOM   4210  OW  SOL X1440      91.000  40.550   5.100  1.00  0.00           O
ATOM   4211  HW1 SOL X1440      90.910  41.450   5.410  1.00  0.00           H
ATOM   4212  HW2 SOL X1440      90.410  40.050   5.660  1.00  0.00           H
ATOM   4213  OW  SOL X1441      59.180  50.460 123.850  1.00  0.00           O
ATOM   4214  HW1 SOL X1441      60.040  50.880 123.740  1.00  0.00           H
ATOM   4215  HW2 SOL X1441      59.190  49.740 123.220  1.00  0.00           H
ATOM   4216  OW  SOL X1442      75.300 104.150 136.450  1.00  0.00           O
ATOM   4217  HW1 SOL X1442      75.970 104.450 135.830  1.00  0.00           H
ATOM   4218  HW2 SOL X1442      74.650 103.700 135.900  1.00  0.00           H
ATOM   4219  OW  SOL X1443      46.850  64.430   6.920  1.00  0.00           O
ATOM   4220  HW1 SOL X1443      46.580  63.550   6.670  1.00  0.00           H
ATOM   4221  HW2 SOL X1443      46.400  64.600   7.750  1.00  0.00           H
ATOM   4222  OW  SOL X1444      83.520  76.800   6.460  1.00  0.00           O
ATOM   4223  HW1 SOL X1444      84.270  77.330   6.740  1.00  0.00           H
ATOM   4224  HW2 SOL X1444      83.900  75.930   6.320  1.00  0.00           H
ATOM   4225  OW  SOL X1445       9.710  81.620  13.230  1.00  0.00           O
ATOM   4226  HW1 SOL X1445       9.780  80.720  13.540  1.00  0.00           H
ATOM   4227  HW2 SOL X1445      10.540  81.780  12.780  1.00  0.00           H
ATOM   4228  OW  SOL X1446      28.750  88.750  23.770  1.00  0.00           O
ATOM   4229  HW1 SOL X1446      28.910  88.020  23.170  1.00  0.00           H
ATOM   4230  HW2 SOL X1446      28.470  88.330  24.590  1.00  0.00           H
ATOM   4231  OW  SOL X1447      29.330  68.310 102.150  1.00  0.00           O
ATOM   4232  HW1 SOL X1447      29.380  68.980 101.470  1.00  0.00           H
ATOM   4233  HW2 SOL X1447      28.720  67.660 101.800  1.00  0.00           H
ATOM   4234  OW  SOL X1448      62.580  14.570 126.710  1.00  0.00           O
ATOM   4235  HW1 SOL X1448      63.510  14.560 126.940  1.00  0.00           H
ATOM   4236  HW2 SOL X1448      62.360  15.500 126.640  1.00  0.00           H
ATOM   4237  OW  SOL X1449     104.710  44.330  45.850  1.00  0.00           O
ATOM   4238  HW1 SOL X1449     104.740  44.900  46.620  1.00  0.00           H
ATOM   4239  HW2 SOL X1449     105.160  43.530  46.140  1.00  0.00           H
ATOM   4240  OW  SOL X1450      74.900  59.370 114.070  1.00  0.00           O
ATOM   4241  HW1 SOL X1450      74.820  58.960 114.930  1.00  0.00           H
ATOM   4242  HW2 SOL X1450      75.590  58.870 113.630  1.00  0.00           H
ATOM   4243  OW  SOL X1451      12.500  26.580 110.660  1.00  0.00           O
ATOM   4244  HW1 SOL X1451      12.140  26.140 111.430  1.00  0.00           H
ATOM   4245  HW2 SOL X1451      13.180  27.160 111.020  1.00  0.00           H
ATOM   4246  OW  SOL X1452      61.910  73.950 118.250  1.00  0.00           O
ATOM   4247  HW1 SOL X1452      62.150  74.610 118.900  1.00  0.00           H
ATOM   4248  HW2 SOL X1452      62.120  74.350 117.410  1.00  0.00           H
ATOM   4249  OW  SOL X1453      20.390  33.090   3.670  1.00  0.00           O
ATOM   4250  HW1 SOL X1453      20.900  33.810   3.300  1.00  0.00           H
ATOM   4251  HW2 SOL X1453      20.970  32.320   3.600  1.00  0.00           H
ATOM   4252  OW  SOL X1454      37.630  75.610  33.430  1.00  0.00           O
ATOM   4253  HW1 SOL X1454      38.390  76.020  33.010  1.00  0.00           H
ATOM   4254  HW2 SOL X1454      37.490  74.800  32.940  1.00  0.00           H
ATOM   4255  OW  SOL X1455      37.990  52.530 124.970  1.00  0.00           O
ATOM   4256  HW1 SOL X1455      37.780  51.590 124.910  1.00  0.00           H
ATOM   4257  HW2 SOL X1455      38.660  52.580 125.650  1.00  0.00           H
ATOM   4258  OW  SOL X1456       0.370  11.460  27.480  1.00  0.00           O
ATOM   4259  HW1 SOL X1456     108.700  12.220  27.460  1.00  0.00           H
ATOM   4260  HW2 SOL X1456       1.240  11.820  27.660  1.00  0.00           H
ATOM   4261  OW  SOL X1457      78.770  51.660 149.020  1.00  0.00           O
ATOM   4262  HW1 SOL X1457      79.200  52.030 148.250  1.00  0.00           H
ATOM   4263  HW2 SOL X1457      79.400  51.020 149.360  1.00  0.00           H
ATOM   4264  OW  SOL X1458      92.300 104.820 119.090  1.00  0.00           O
ATOM   4265  HW1 SOL X1458      92.520 105.660 119.480  1.00  0.00           H
ATOM   4266  HW2 SOL X1458      93.120 104.320 119.100  1.00  0.00           H
ATOM   4267  OW  SOL X1459     108.610  70.490   6.560  1.00  0.00           O
ATOM   4268  HW1 SOL X1459     108.270  71.380   6.490  1.00  0.00           H
ATOM   4269  HW2 SOL X1459     108.590  70.300   7.490  1.00  0.00           H
ATOM   4270  OW  SOL X1460      74.430  70.430 115.570  1.00  0.00           O
ATOM   4271  HW1 SOL X1460      74.790  70.130 116.400  1.00  0.00           H
ATOM   4272  HW2 SOL X1460      74.050  69.640 115.180  1.00  0.00           H
ATOM   4273  OW  SOL X1461     105.420  96.750  94.310  1.00  0.00           O
ATOM   4274  HW1 SOL X1461     104.590  96.560  94.760  1.00  0.00           H
ATOM   4275  HW2 SOL X1461     105.190  97.390  93.640  1.00  0.00           H
ATOM   4276  OW  SOL X1462       8.820  88.500 118.400  1.00  0.00           O
ATOM   4277  HW1 SOL X1462       8.910  87.660 118.840  1.00  0.00           H
ATOM   4278  HW2 SOL X1462       9.220  89.130 119.000  1.00  0.00           H
ATOM   4279  OW  SOL X1463      27.870   5.190 113.370  1.00  0.00           O
ATOM   4280  HW1 SOL X1463      27.910   4.550 112.660  1.00  0.00           H
ATOM   4281  HW2 SOL X1463      27.390   5.930 113.000  1.00  0.00           H
ATOM   4282  OW  SOL X1464      42.370  46.260   1.280  1.00  0.00           O
ATOM   4283  HW1 SOL X1464      43.210  46.110   0.850  1.00  0.00           H
ATOM   4284  HW2 SOL X1464      42.610  46.530   2.170  1.00  0.00           H
ATOM   4285  OW  SOL X1465      87.420  58.550  39.970  1.00  0.00           O
ATOM   4286  HW1 SOL X1465      86.770  59.230  39.820  1.00  0.00           H
ATOM   4287  HW2 SOL X1465      88.250  59.020  40.070  1.00  0.00           H
ATOM   4288  OW  SOL X1466       5.880  73.680  99.570  1.00  0.00           O
ATOM   4289  HW1 SOL X1466       6.580  73.690 100.220  1.00  0.00           H
ATOM   4290  HW2 SOL X1466       6.330  73.700  98.730  1.00  0.00           H
ATOM   4291  OW  SOL X1467      84.790  20.580 122.370  1.00  0.00           O
ATOM   4292  HW1 SOL X1467      85.500  20.710 121.750  1.00  0.00           H
ATOM   4293  HW2 SOL X1467      85.090  21.000 123.180  1.00  0.00           H
ATOM   4294  OW  SOL X1468      10.160  84.840 148.160  1.00  0.00           O
ATOM   4295  HW1 SOL X1468      10.260  85.790 148.110  1.00  0.00           H
ATOM   4296  HW2 SOL X1468      10.390  84.530 147.280  1.00  0.00           H
ATOM   4297  OW  SOL X1469      80.400 104.290 106.050  1.00  0.00           O
ATOM   4298  HW1 SOL X1469      80.500 105.220 106.220  1.00  0.00           H
ATOM   4299  HW2 SOL X1469      81.290 103.940 106.050  1.00  0.00           H
ATOM   4300  OW  SOL X1470      26.780  37.450 133.810  1.00  0.00           O
ATOM   4301  HW1 SOL X1470      26.580  37.610 134.730  1.00  0.00           H
ATOM   4302  HW2 SOL X1470      27.540  38.010 133.630  1.00  0.00           H
ATOM   4303  OW  SOL X1471      91.230  29.390 107.660  1.00  0.00           O
ATOM   4304  HW1 SOL X1471      90.440  29.920 107.600  1.00  0.00           H
ATOM   4305  HW2 SOL X1471      91.940  30.010 107.530  1.00  0.00           H
ATOM   4306  OW  SOL X1472     103.770  28.390  19.490  1.00  0.00           O
ATOM   4307  HW1 SOL X1472     104.130  28.170  18.630  1.00  0.00           H
ATOM   4308  HW2 SOL X1472     104.130  29.260  19.690  1.00  0.00           H
ATOM   4309  OW  SOL X1473      31.020   8.420 128.360  1.00  0.00           O
ATOM   4310  HW1 SOL X1473      31.840   8.910 128.290  1.00  0.00           H
ATOM   4311  HW2 SOL X1473      30.400   9.040 128.750  1.00  0.00           H
ATOM   4312  OW  SOL X1474     104.100  77.770 148.420  1.00  0.00           O
ATOM   4313  HW1 SOL X1474     104.330  76.910 148.050  1.00  0.00           H
ATOM   4314  HW2 SOL X1474     103.650  78.220 147.700  1.00  0.00           H
ATOM   4315  OW  SOL X1475      51.400  50.150   6.950  1.00  0.00           O
ATOM   4316  HW1 SOL X1475      51.300  49.330   6.460  1.00  0.00           H
ATOM   4317  HW2 SOL X1475      52.240  50.510   6.650  1.00  0.00           H
ATOM   4318  OW  SOL X1476      27.980  23.140  19.560  1.00  0.00           O
ATOM   4319  HW1 SOL X1476      28.880  23.380  19.350  1.00  0.00           H
ATOM   4320  HW2 SOL X1476      27.560  23.000  18.720  1.00  0.00           H
ATOM   4321  OW  SOL X1477      21.690  98.640 130.230  1.00  0.00           O
ATOM   4322  HW1 SOL X1477      20.890  98.290 129.820  1.00  0.00           H
ATOM   4323  HW2 SOL X1477      21.680  99.570 130.010  1.00  0.00           H
ATOM   4324  OW  SOL X1478      12.460  95.300   5.580  1.00  0.00           O
ATOM   4325  HW1 SOL X1478      12.450  95.380   6.540  1.00  0.00           H
ATOM   4326  HW2 SOL X1478      12.490  96.210   5.270  1.00  0.00           H
ATOM   4327  OW  SOL X1479      28.830  93.960 111.950  1.00  0.00           O
ATOM   4328  HW1 SOL X1479      29.550  93.880 112.580  1.00  0.00           H
ATOM   4329  HW2 SOL X1479      29.180  94.510 111.250  1.00  0.00           H
ATOM   4330  OW  SOL X1480       5.830  17.890 106.600  1.00  0.00           O
ATOM   4331  HW1 SOL X1480       5.960  17.920 107.550  1.00  0.00           H
ATOM   4332  HW2 SOL X1480       6.100  17.000 106.350  1.00  0.00           H
ATOM   4333  OW  SOL X1481      53.800  21.650   9.820  1.00  0.00           O
ATOM   4334  HW1 SOL X1481      52.850  21.740   9.750  1.00  0.00           H
ATOM   4335  HW2 SOL X1481      54.000  21.810  10.740  1.00  0.00           H
ATOM   4336  OW  SOL X1482      78.010   7.850  22.040  1.00  0.00           O
ATOM   4337  HW1 SOL X1482      77.960   8.810  22.030  1.00  0.00           H
ATOM   4338  HW2 SOL X1482      77.470   7.590  22.790  1.00  0.00           H
ATOM   4339  OW  SOL X1483      60.010  23.520  30.070  1.00  0.00           O
ATOM   4340  HW1 SOL X1483      59.880  23.400  29.130  1.00  0.00           H
ATOM   4341  HW2 SOL X1483      59.550  24.330  30.270  1.00  0.00           H
ATOM   4342  OW  SOL X1484      97.730  48.320  28.060  1.00  0.00           O
ATOM   4343  HW1 SOL X1484      98.410  47.830  28.540  1.00  0.00           H
ATOM   4344  HW2 SOL X1484      97.250  48.790  28.740  1.00  0.00           H
ATOM   4345  OW  SOL X1485      92.190  46.190  15.190  1.00  0.00           O
ATOM   4346  HW1 SOL X1485      91.360  46.140  15.660  1.00  0.00           H
ATOM   4347  HW2 SOL X1485      92.740  46.760  15.730  1.00  0.00           H
ATOM   4348  OW  SOL X1486      52.460  84.740 123.900  1.00  0.00           O
ATOM   4349  HW1 SOL X1486      51.730  85.130 124.370  1.00  0.00           H
ATOM   4350  HW2 SOL X1486      52.230  83.820 123.810  1.00  0.00           H
ATOM   4351  OW  SOL X1487       2.320  50.840 132.410  1.00  0.00           O
ATOM   4352  HW1 SOL X1487       2.710  50.190 132.990  1.00  0.00           H
ATOM   4353  HW2 SOL X1487       2.630  50.600 131.530  1.00  0.00           H
ATOM   4354  OW  SOL X1488      82.120  98.320 134.460  1.00  0.00           O
ATOM   4355  HW1 SOL X1488      82.100  97.420 134.800  1.00  0.00           H
ATOM   4356  HW2 SOL X1488      81.770  98.850 135.170  1.00  0.00           H
ATOM   4357  OW  SOL X1489      14.250  77.960 107.340  1.00  0.00           O
ATOM   4358  HW1 SOL X1489      14.150  78.910 107.430  1.00  0.00           H
ATOM   4359  HW2 SOL X1489      14.240  77.630 108.240  1.00  0.00           H
ATOM   4360  OW  SOL X1490      63.280  31.510   7.590  1.00  0.00           O
ATOM   4361  HW1 SOL X1490      63.890  32.020   8.110  1.00  0.00           H
ATOM   4362  HW2 SOL X1490      63.810  30.840   7.170  1.00  0.00           H
ATOM   4363  OW  SOL X1491      28.890  38.400  39.290  1.00  0.00           O
ATOM   4364  HW1 SOL X1491      28.250  38.070  38.660  1.00  0.00           H
ATOM   4365  HW2 SOL X1491      28.410  38.460  40.120  1.00  0.00           H
ATOM   4366  OW  SOL X1492      99.680  20.370  10.170  1.00  0.00           O
ATOM   4367  HW1 SOL X1492     100.010  21.030   9.570  1.00  0.00           H
ATOM   4368  HW2 SOL X1492     100.420  19.770  10.300  1.00  0.00           H
ATOM   4369  OW  SOL X1493      84.550   7.220 100.790  1.00  0.00           O
ATOM   4370  HW1 SOL X1493      83.830   7.820 100.610  1.00  0.00           H
ATOM   4371  HW2 SOL X1493      84.710   6.770  99.970  1.00  0.00           H
ATOM   4372  OW  SOL X1494      21.260  84.780  12.160  1.00  0.00           O
ATOM   4373  HW1 SOL X1494      20.910  83.890  12.250  1.00  0.00           H
ATOM   4374  HW2 SOL X1494      21.930  84.700  11.480  1.00  0.00           H
ATOM   4375  OW  SOL X1495      82.710  77.120  12.690  1.00  0.00           O
ATOM   4376  HW1 SOL X1495      82.600  78.020  12.390  1.00  0.00           H
ATOM   4377  HW2 SOL X1495      82.950  77.200  13.610  1.00  0.00           H
ATOM   4378  OW  SOL X1496      37.190  71.880 143.970  1.00  0.00           O
ATOM   4379  HW1 SOL X1496      37.880  71.360 144.380  1.00  0.00           H
ATOM   4380  HW2 SOL X1496      37.660  72.480 143.390  1.00  0.00           H
ATOM   4381  OW  SOL X1497      88.590  22.260 147.040  1.00  0.00           O
ATOM   4382  HW1 SOL X1497      87.670  22.350 146.790  1.00  0.00           H
ATOM   4383  HW2 SOL X1497      88.590  21.680 147.800  1.00  0.00           H
ATOM   4384  OW  SOL X1498       5.710  90.470  14.370  1.00  0.00           O
ATOM   4385  HW1 SOL X1498       5.990  89.570  14.240  1.00  0.00           H
ATOM   4386  HW2 SOL X1498       4.810  90.400  14.710  1.00  0.00           H
ATOM   4387  OW  SOL X1499       7.970  22.210  96.710  1.00  0.00           O
ATOM   4388  HW1 SOL X1499       7.550  22.070  95.860  1.00  0.00           H
ATOM   4389  HW2 SOL X1499       8.660  21.550  96.760  1.00  0.00           H
ATOM   4390  OW  SOL X1500       6.820  36.080 126.950  1.00  0.00           O
ATOM   4391  HW1 SOL X1500       6.090  35.610 127.340  1.00  0.00           H
ATOM   4392  HW2 SOL X1500       6.620  36.130 126.020  1.00  0.00           H
ATOM   4393  OW  SOL X1501      55.310  62.900 153.080  1.00  0.00           O
ATOM   4394  HW1 SOL X1501      56.090  62.640 152.570  1.00  0.00           H
ATOM   4395  HW2 SOL X1501      54.570  62.640 152.540  1.00  0.00           H
ATOM   4396  OW  SOL X1502      69.070  65.800  22.980  1.00  0.00           O
ATOM   4397  HW1 SOL X1502      69.290  66.690  22.690  1.00  0.00           H
ATOM   4398  HW2 SOL X1502      69.910  65.420  23.230  1.00  0.00           H
ATOM   4399  OW  SOL X1503      45.110  72.180 146.870  1.00  0.00           O
ATOM   4400  HW1 SOL X1503      44.490  72.750 147.320  1.00  0.00           H
ATOM   4401  HW2 SOL X1503      45.950  72.340 147.310  1.00  0.00           H
ATOM   4402  OW  SOL X1504      13.740  13.960 139.760  1.00  0.00           O
ATOM   4403  HW1 SOL X1504      13.390  14.350 138.960  1.00  0.00           H
ATOM   4404  HW2 SOL X1504      14.610  13.630 139.510  1.00  0.00           H
ATOM   4405  OW  SOL X1505      95.620  31.440  14.010  1.00  0.00           O
ATOM   4406  HW1 SOL X1505      94.730  31.320  14.340  1.00  0.00           H
ATOM   4407  HW2 SOL X1505      95.700  30.790  13.310  1.00  0.00           H
ATOM   4408  OW  SOL X1506      63.720 105.120  32.810  1.00  0.00           O
ATOM   4409  HW1 SOL X1506      63.890 105.110  31.870  1.00  0.00           H
ATOM   4410  HW2 SOL X1506      64.540 105.420  33.200  1.00  0.00           H
ATOM   4411  OW  SOL X1507      22.950   2.540 124.800  1.00  0.00           O
ATOM   4412  HW1 SOL X1507      23.340   3.350 124.500  1.00  0.00           H
ATOM   4413  HW2 SOL X1507      23.170   2.500 125.740  1.00  0.00           H
ATOM   4414  OW  SOL X1508      50.730  46.990   7.000  1.00  0.00           O
ATOM   4415  HW1 SOL X1508      50.900  46.880   6.060  1.00  0.00           H
ATOM   4416  HW2 SOL X1508      51.540  46.720   7.420  1.00  0.00           H
ATOM   4417  OW  SOL X1509      42.970  69.130  12.410  1.00  0.00           O
ATOM   4418  HW1 SOL X1509      42.920  69.910  12.960  1.00  0.00           H
ATOM   4419  HW2 SOL X1509      42.530  69.390  11.600  1.00  0.00           H
ATOM   4420  OW  SOL X1510      71.910 100.770  11.150  1.00  0.00           O
ATOM   4421  HW1 SOL X1510      71.690 100.150  10.450  1.00  0.00           H
ATOM   4422  HW2 SOL X1510      72.590 101.330  10.770  1.00  0.00           H
ATOM   4423  OW  SOL X1511       3.980  10.090  20.720  1.00  0.00           O
ATOM   4424  HW1 SOL X1511       4.160   9.160  20.860  1.00  0.00           H
ATOM   4425  HW2 SOL X1511       4.590  10.350  20.020  1.00  0.00           H
ATOM   4426  OW  SOL X1512      36.740  82.660  29.210  1.00  0.00           O
ATOM   4427  HW1 SOL X1512      36.080  82.250  28.660  1.00  0.00           H
ATOM   4428  HW2 SOL X1512      37.410  81.990  29.330  1.00  0.00           H
ATOM   4429  OW  SOL X1513      45.850  15.250  99.000  1.00  0.00           O
ATOM   4430  HW1 SOL X1513      45.150  15.210  98.350  1.00  0.00           H
ATOM   4431  HW2 SOL X1513      45.400  15.160  99.840  1.00  0.00           H
ATOM   4432  OW  SOL X1514     107.160  53.820  49.510  1.00  0.00           O
ATOM   4433  HW1 SOL X1514     106.440  53.280  49.210  1.00  0.00           H
ATOM   4434  HW2 SOL X1514     107.210  54.540  48.890  1.00  0.00           H
ATOM   4435  OW  SOL X1515      67.660  89.200 121.490  1.00  0.00           O
ATOM   4436  HW1 SOL X1515      67.820  88.260 121.480  1.00  0.00           H
ATOM   4437  HW2 SOL X1515      67.020  89.350 120.800  1.00  0.00           H
ATOM   4438  OW  SOL X1516      69.240  45.800  32.460  1.00  0.00           O
ATOM   4439  HW1 SOL X1516      68.800  46.310  33.140  1.00  0.00           H
ATOM   4440  HW2 SOL X1516      69.990  45.410  32.910  1.00  0.00           H
ATOM   4441  OW  SOL X1517      32.920  45.700 135.550  1.00  0.00           O
ATOM   4442  HW1 SOL X1517      33.370  45.030 135.040  1.00  0.00           H
ATOM   4443  HW2 SOL X1517      32.810  45.310 136.420  1.00  0.00           H
ATOM   4444  OW  SOL X1518     100.230  51.780  16.870  1.00  0.00           O
ATOM   4445  HW1 SOL X1518     101.070  52.150  16.600  1.00  0.00           H
ATOM   4446  HW2 SOL X1518     100.330  51.620  17.810  1.00  0.00           H
ATOM   4447  OW  SOL X1519       0.430  63.460  46.660  1.00  0.00           O
ATOM   4448  HW1 SOL X1519       0.380  64.320  47.080  1.00  0.00           H
ATOM   4449  HW2 SOL X1519     108.460  63.320  46.290  1.00  0.00           H
ATOM   4450  OW  SOL X1520      23.800  59.890  40.740  1.00  0.00           O
ATOM   4451  HW1 SOL X1520      23.560  60.430  41.500  1.00  0.00           H
ATOM   4452  HW2 SOL X1520      23.410  60.340  39.990  1.00  0.00           H
ATOM   4453  OW  SOL X1521      37.580   5.460  49.670  1.00  0.00           O
ATOM   4454  HW1 SOL X1521      37.630   5.680  50.600  1.00  0.00           H
ATOM   4455  HW2 SOL X1521      38.320   4.860  49.530  1.00  0.00           H
ATOM   4456  OW  SOL X1522      58.160   9.000   6.350  1.00  0.00           O
ATOM   4457  HW1 SOL X1522      58.520   9.820   6.690  1.00  0.00           H
ATOM   4458  HW2 SOL X1522      58.750   8.330   6.680  1.00  0.00           H
ATOM   4459  OW  SOL X1523      12.930  40.860 116.620  1.00  0.00           O
ATOM   4460  HW1 SOL X1523      13.050  39.960 116.910  1.00  0.00           H
ATOM   4461  HW2 SOL X1523      12.700  41.340 117.410  1.00  0.00           H
ATOM   4462  OW  SOL X1524      51.210 108.520 137.820  1.00  0.00           O
ATOM   4463  HW1 SOL X1524      50.610 108.440 138.550  1.00  0.00           H
ATOM   4464  HW2 SOL X1524      51.260 107.640 137.440  1.00  0.00           H
ATOM   4465  OW  SOL X1525      98.570  71.600 107.030  1.00  0.00           O
ATOM   4466  HW1 SOL X1525      98.470  72.150 107.800  1.00  0.00           H
ATOM   4467  HW2 SOL X1525      97.860  70.950 107.110  1.00  0.00           H
ATOM   4468  OW  SOL X1526      61.750 107.120  60.560  1.00  0.00           O
ATOM   4469  HW1 SOL X1526      62.160 107.680  61.220  1.00  0.00           H
ATOM   4470  HW2 SOL X1526      62.210 106.280  60.640  1.00  0.00           H
ATOM   4471  OW  SOL X1527      35.560  26.690 144.100  1.00  0.00           O
ATOM   4472  HW1 SOL X1527      36.010  27.320 144.670  1.00  0.00           H
ATOM   4473  HW2 SOL X1527      34.960  26.230 144.690  1.00  0.00           H
ATOM   4474  OW  SOL X1528      41.070  26.960  48.930  1.00  0.00           O
ATOM   4475  HW1 SOL X1528      40.980  26.010  48.870  1.00  0.00           H
ATOM   4476  HW2 SOL X1528      41.210  27.130  49.860  1.00  0.00           H
ATOM   4477  OW  SOL X1529      48.320   9.440 117.630  1.00  0.00           O
ATOM   4478  HW1 SOL X1529      47.730   8.700 117.460  1.00  0.00           H
ATOM   4479  HW2 SOL X1529      47.990  10.140 117.070  1.00  0.00           H
ATOM   4480  OW  SOL X1530      14.940  89.430 104.730  1.00  0.00           O
ATOM   4481  HW1 SOL X1530      14.090  89.580 104.330  1.00  0.00           H
ATOM   4482  HW2 SOL X1530      15.560  89.910 104.170  1.00  0.00           H
ATOM   4483  OW  SOL X1531     107.710  34.930 107.050  1.00  0.00           O
ATOM   4484  HW1 SOL X1531     106.810  34.620 107.090  1.00  0.00           H
ATOM   4485  HW2 SOL X1531     107.840  35.180 106.140  1.00  0.00           H
ATOM   4486  OW  SOL X1532      80.010  13.740 152.000  1.00  0.00           O
ATOM   4487  HW1 SOL X1532      80.380  13.980 151.150  1.00  0.00           H
ATOM   4488  HW2 SOL X1532      79.080  14.000 151.930  1.00  0.00           H
ATOM   4489  OW  SOL X1533      25.910 106.130 131.620  1.00  0.00           O
ATOM   4490  HW1 SOL X1533      25.910 105.550 132.380  1.00  0.00           H
ATOM   4491  HW2 SOL X1533      25.230 105.780 131.040  1.00  0.00           H
ATOM   4492  OW  SOL X1534      18.790  10.870 109.340  1.00  0.00           O
ATOM   4493  HW1 SOL X1534      17.920  11.160 109.600  1.00  0.00           H
ATOM   4494  HW2 SOL X1534      19.220  11.660 109.000  1.00  0.00           H
ATOM   4495  OW  SOL X1535     103.690   1.490 100.110  1.00  0.00           O
ATOM   4496  HW1 SOL X1535     104.010   1.780  99.250  1.00  0.00           H
ATOM   4497  HW2 SOL X1535     103.150   0.730  99.930  1.00  0.00           H
ATOM   4498  OW  SOL X1536      91.190   3.900  95.910  1.00  0.00           O
ATOM   4499  HW1 SOL X1536      91.350   4.690  96.440  1.00  0.00           H
ATOM   4500  HW2 SOL X1536      91.510   4.140  95.040  1.00  0.00           H
ATOM   4501  OW  SOL X1537     106.430 100.610 150.260  1.00  0.00           O
ATOM   4502  HW1 SOL X1537     106.650 100.730 151.180  1.00  0.00           H
ATOM   4503  HW2 SOL X1537     105.480 100.690 150.230  1.00  0.00           H
ATOM   4504  OW  SOL X1538      45.550  31.230 118.960  1.00  0.00           O
ATOM   4505  HW1 SOL X1538      45.980  32.010 118.600  1.00  0.00           H
ATOM   4506  HW2 SOL X1538      45.090  31.540 119.740  1.00  0.00           H
ATOM   4507  OW  SOL X1539       8.900  51.360 109.730  1.00  0.00           O
ATOM   4508  HW1 SOL X1539       8.090  51.720 109.380  1.00  0.00           H
ATOM   4509  HW2 SOL X1539       8.860  51.550 110.670  1.00  0.00           H
ATOM   4510  OW  SOL X1540      97.360  82.620  95.650  1.00  0.00           O
ATOM   4511  HW1 SOL X1540      96.530  82.660  95.170  1.00  0.00           H
ATOM   4512  HW2 SOL X1540      97.980  83.100  95.090  1.00  0.00           H
ATOM   4513  OW  SOL X1541      75.810  22.110 119.240  1.00  0.00           O
ATOM   4514  HW1 SOL X1541      75.740  21.160 119.220  1.00  0.00           H
ATOM   4515  HW2 SOL X1541      75.350  22.400 118.450  1.00  0.00           H
ATOM   4516  OW  SOL X1542      42.750   1.720   0.180  1.00  0.00           O
ATOM   4517  HW1 SOL X1542      43.600   1.870   0.610  1.00  0.00           H
ATOM   4518  HW2 SOL X1542      42.720   2.390 152.720  1.00  0.00           H
ATOM   4519  OW  SOL X1543      28.610   6.350 115.830  1.00  0.00           O
ATOM   4520  HW1 SOL X1543      29.060   7.080 115.410  1.00  0.00           H
ATOM   4521  HW2 SOL X1543      28.170   5.890 115.110  1.00  0.00           H
ATOM   4522  OW  SOL X1544      49.240  59.700  50.280  1.00  0.00           O
ATOM   4523  HW1 SOL X1544      49.000  59.110  51.000  1.00  0.00           H
ATOM   4524  HW2 SOL X1544      49.020  60.570  50.600  1.00  0.00           H
ATOM   4525  OW  SOL X1545      19.980 102.100 133.910  1.00  0.00           O
ATOM   4526  HW1 SOL X1545      19.720 102.820 133.330  1.00  0.00           H
ATOM   4527  HW2 SOL X1545      20.700 101.670 133.460  1.00  0.00           H
ATOM   4528  OW  SOL X1546      73.240  92.790  47.530  1.00  0.00           O
ATOM   4529  HW1 SOL X1546      73.100  91.890  47.830  1.00  0.00           H
ATOM   4530  HW2 SOL X1546      74.180  92.830  47.350  1.00  0.00           H
ATOM   4531  OW  SOL X1547      58.020  53.580  10.330  1.00  0.00           O
ATOM   4532  HW1 SOL X1547      57.650  53.370  11.180  1.00  0.00           H
ATOM   4533  HW2 SOL X1547      57.270  53.850   9.800  1.00  0.00           H
ATOM   4534  OW  SOL X1548      57.180  89.470 131.790  1.00  0.00           O
ATOM   4535  HW1 SOL X1548      56.650  88.680 131.620  1.00  0.00           H
ATOM   4536  HW2 SOL X1548      57.280  89.490 132.740  1.00  0.00           H
ATOM   4537  OW  SOL X1549      42.060  36.280 142.330  1.00  0.00           O
ATOM   4538  HW1 SOL X1549      42.900  35.940 142.610  1.00  0.00           H
ATOM   4539  HW2 SOL X1549      41.420  35.840 142.890  1.00  0.00           H
ATOM   4540  OW  SOL X1550      97.390  97.920 136.020  1.00  0.00           O
ATOM   4541  HW1 SOL X1550      96.800  97.190 136.210  1.00  0.00           H
ATOM   4542  HW2 SOL X1550      96.850  98.700 136.120  1.00  0.00           H
ATOM   4543  OW  SOL X1551      94.080  90.750   5.710  1.00  0.00           O
ATOM   4544  HW1 SOL X1551      93.430  91.120   6.310  1.00  0.00           H
ATOM   4545  HW2 SOL X1551      94.160  89.840   5.970  1.00  0.00           H
ATOM   4546  OW  SOL X1552      32.200  39.810  11.090  1.00  0.00           O
ATOM   4547  HW1 SOL X1552      32.320  39.370  10.250  1.00  0.00           H
ATOM   4548  HW2 SOL X1552      31.340  39.510  11.400  1.00  0.00           H
ATOM   4549  OW  SOL X1553      43.280  61.040  16.280  1.00  0.00           O
ATOM   4550  HW1 SOL X1553      42.460  61.030  16.780  1.00  0.00           H
ATOM   4551  HW2 SOL X1553      43.430  60.130  16.040  1.00  0.00           H
ATOM   4552  OW  SOL X1554      74.380 103.070  32.060  1.00  0.00           O
ATOM   4553  HW1 SOL X1554      75.020 103.690  32.410  1.00  0.00           H
ATOM   4554  HW2 SOL X1554      74.300 103.300  31.140  1.00  0.00           H
ATOM   4555  OW  SOL X1555       9.330  28.070  13.680  1.00  0.00           O
ATOM   4556  HW1 SOL X1555       9.480  29.010  13.580  1.00  0.00           H
ATOM   4557  HW2 SOL X1555       8.370  27.990  13.740  1.00  0.00           H
ATOM   4558  OW  SOL X1556      52.520  99.970  56.840  1.00  0.00           O
ATOM   4559  HW1 SOL X1556      52.540  99.660  57.740  1.00  0.00           H
ATOM   4560  HW2 SOL X1556      53.400  99.810  56.510  1.00  0.00           H
ATOM   4561  OW  SOL X1557      33.750  14.740  34.820  1.00  0.00           O
ATOM   4562  HW1 SOL X1557      33.030  14.420  34.290  1.00  0.00           H
ATOM   4563  HW2 SOL X1557      34.200  15.370  34.260  1.00  0.00           H
ATOM   4564  OW  SOL X1558     104.340  91.310 136.080  1.00  0.00           O
ATOM   4565  HW1 SOL X1558     103.450  91.150 136.400  1.00  0.00           H
ATOM   4566  HW2 SOL X1558     104.600  92.130 136.500  1.00  0.00           H
ATOM   4567  OW  SOL X1559      42.210  60.040 131.810  1.00  0.00           O
ATOM   4568  HW1 SOL X1559      42.160  60.940 132.120  1.00  0.00           H
ATOM   4569  HW2 SOL X1559      42.330  60.120 130.860  1.00  0.00           H
ATOM   4570  OW  SOL X1560      16.540  51.850  45.450  1.00  0.00           O
ATOM   4571  HW1 SOL X1560      17.170  51.930  46.170  1.00  0.00           H
ATOM   4572  HW2 SOL X1560      16.470  50.900  45.310  1.00  0.00           H
ATOM   4573  OW  SOL X1561      57.030  28.670 131.480  1.00  0.00           O
ATOM   4574  HW1 SOL X1561      57.710  29.290 131.220  1.00  0.00           H
ATOM   4575  HW2 SOL X1561      56.960  28.780 132.430  1.00  0.00           H
ATOM   4576  OW  SOL X1562     103.500  26.140  42.980  1.00  0.00           O
ATOM   4577  HW1 SOL X1562     103.080  26.590  42.250  1.00  0.00           H
ATOM   4578  HW2 SOL X1562     103.760  26.830  43.580  1.00  0.00           H
ATOM   4579  OW  SOL X1563      24.980  41.950 108.380  1.00  0.00           O
ATOM   4580  HW1 SOL X1563      25.290  41.180 107.910  1.00  0.00           H
ATOM   4581  HW2 SOL X1563      25.440  42.690 107.970  1.00  0.00           H
ATOM   4582  OW  SOL X1564       9.080  64.050   6.960  1.00  0.00           O
ATOM   4583  HW1 SOL X1564       8.390  63.970   6.300  1.00  0.00           H
ATOM   4584  HW2 SOL X1564       8.690  63.670   7.750  1.00  0.00           H
ATOM   4585  OW  SOL X1565       5.920  94.120  41.210  1.00  0.00           O
ATOM   4586  HW1 SOL X1565       6.580  94.590  40.700  1.00  0.00           H
ATOM   4587  HW2 SOL X1565       6.400  93.380  41.590  1.00  0.00           H
ATOM   4588  OW  SOL X1566      34.460  74.550   9.790  1.00  0.00           O
ATOM   4589  HW1 SOL X1566      34.240  74.070   8.990  1.00  0.00           H
ATOM   4590  HW2 SOL X1566      33.700  74.410  10.360  1.00  0.00           H
ATOM   4591  OW  SOL X1567      59.760  18.790  18.090  1.00  0.00           O
ATOM   4592  HW1 SOL X1567      60.410  18.340  18.640  1.00  0.00           H
ATOM   4593  HW2 SOL X1567      59.460  18.120  17.480  1.00  0.00           H
ATOM   4594  OW  SOL X1568      26.520 102.810 112.280  1.00  0.00           O
ATOM   4595  HW1 SOL X1568      27.460 102.760 112.130  1.00  0.00           H
ATOM   4596  HW2 SOL X1568      26.210 101.910 112.230  1.00  0.00           H
ATOM   4597  OW  SOL X1569      70.930  66.120   9.470  1.00  0.00           O
ATOM   4598  HW1 SOL X1569      70.000  66.150   9.700  1.00  0.00           H
ATOM   4599  HW2 SOL X1569      71.350  65.720  10.240  1.00  0.00           H
ATOM   4600  OW  SOL X1570       9.000   1.040 139.840  1.00  0.00           O
ATOM   4601  HW1 SOL X1570       8.650   1.840 139.460  1.00  0.00           H
ATOM   4602  HW2 SOL X1570       9.880   1.270 140.130  1.00  0.00           H
ATOM   4603  OW  SOL X1571      30.050  36.200  55.070  1.00  0.00           O
ATOM   4604  HW1 SOL X1571      29.770  35.780  55.880  1.00  0.00           H
ATOM   4605  HW2 SOL X1571      29.980  35.520  54.400  1.00  0.00           H
ATOM   4606  OW  SOL X1572      31.120  91.710 127.740  1.00  0.00           O
ATOM   4607  HW1 SOL X1572      30.870  91.820 126.820  1.00  0.00           H
ATOM   4608  HW2 SOL X1572      31.180  92.600 128.080  1.00  0.00           H
ATOM   4609  OW  SOL X1573      80.830  33.120 141.120  1.00  0.00           O
ATOM   4610  HW1 SOL X1573      80.280  33.170 141.900  1.00  0.00           H
ATOM   4611  HW2 SOL X1573      81.680  33.450 141.400  1.00  0.00           H
ATOM   4612  OW  SOL X1574      38.060  79.110 118.510  1.00  0.00           O
ATOM   4613  HW1 SOL X1574      38.470  78.960 119.360  1.00  0.00           H
ATOM   4614  HW2 SOL X1574      38.700  78.800 117.870  1.00  0.00           H
ATOM   4615  OW  SOL X1575      86.740 101.480  20.120  1.00  0.00           O
ATOM   4616  HW1 SOL X1575      86.610 101.460  19.170  1.00  0.00           H
ATOM   4617  HW2 SOL X1575      86.010 100.980  20.480  1.00  0.00           H
ATOM   4618  OW  SOL X1576      23.710  46.690 149.910  1.00  0.00           O
ATOM   4619  HW1 SOL X1576      24.490  46.190 149.690  1.00  0.00           H
ATOM   4620  HW2 SOL X1576      23.740  47.460 149.350  1.00  0.00           H
ATOM   4621  OW  SOL X1577      90.960  26.140  36.170  1.00  0.00           O
ATOM   4622  HW1 SOL X1577      90.110  26.570  36.260  1.00  0.00           H
ATOM   4623  HW2 SOL X1577      90.820  25.480  35.490  1.00  0.00           H
ATOM   4624  OW  SOL X1578      65.500  68.960 138.540  1.00  0.00           O
ATOM   4625  HW1 SOL X1578      65.860  69.100 137.670  1.00  0.00           H
ATOM   4626  HW2 SOL X1578      65.100  68.090 138.510  1.00  0.00           H
ATOM   4627  OW  SOL X1579      82.320  42.590  37.690  1.00  0.00           O
ATOM   4628  HW1 SOL X1579      82.980  43.250  37.910  1.00  0.00           H
ATOM   4629  HW2 SOL X1579      82.360  42.520  36.740  1.00  0.00           H
ATOM   4630  OW  SOL X1580      52.700   0.390   7.690  1.00  0.00           O
ATOM   4631  HW1 SOL X1580      52.100   1.080   7.420  1.00  0.00           H
ATOM   4632  HW2 SOL X1580      53.390   0.840   8.170  1.00  0.00           H
ATOM   4633  OW  SOL X1581      17.020 101.560 113.640  1.00  0.00           O
ATOM   4634  HW1 SOL X1581      16.760 102.280 113.060  1.00  0.00           H
ATOM   4635  HW2 SOL X1581      16.250 101.000 113.700  1.00  0.00           H
ATOM   4636  OW  SOL X1582      89.070  49.200  38.080  1.00  0.00           O
ATOM   4637  HW1 SOL X1582      89.210  48.310  38.400  1.00  0.00           H
ATOM   4638  HW2 SOL X1582      89.950  49.590  38.090  1.00  0.00           H
ATOM   4639  OW  SOL X1583      24.400   2.380  12.860  1.00  0.00           O
ATOM   4640  HW1 SOL X1583      25.030   2.190  13.560  1.00  0.00           H
ATOM   4641  HW2 SOL X1583      24.930   2.810  12.180  1.00  0.00           H
ATOM   4642  OW  SOL X1584     102.720  93.560  37.790  1.00  0.00           O
ATOM   4643  HW1 SOL X1584     103.000  93.210  38.630  1.00  0.00           H
ATOM   4644  HW2 SOL X1584     101.760  93.590  37.840  1.00  0.00           H
ATOM   4645  OW  SOL X1585      58.840  39.090  27.370  1.00  0.00           O
ATOM   4646  HW1 SOL X1585      58.610  38.240  26.980  1.00  0.00           H
ATOM   4647  HW2 SOL X1585      58.700  38.970  28.310  1.00  0.00           H
ATOM   4648  OW  SOL X1586     105.320  43.260   2.930  1.00  0.00           O
ATOM   4649  HW1 SOL X1586     104.930  42.480   3.330  1.00  0.00           H
ATOM   4650  HW2 SOL X1586     106.230  43.250   3.250  1.00  0.00           H
ATOM   4651  OW  SOL X1587      93.260  26.660  95.700  1.00  0.00           O
ATOM   4652  HW1 SOL X1587      93.810  26.390  94.960  1.00  0.00           H
ATOM   4653  HW2 SOL X1587      93.430  26.020  96.380  1.00  0.00           H
ATOM   4654  OW  SOL X1588      55.860   0.550 104.910  1.00  0.00           O
ATOM   4655  HW1 SOL X1588      55.470   1.390 104.690  1.00  0.00           H
ATOM   4656  HW2 SOL X1588      55.870   0.060 104.080  1.00  0.00           H
ATOM   4657  OW  SOL X1589      78.610  63.490  21.860  1.00  0.00           O
ATOM   4658  HW1 SOL X1589      78.600  64.350  21.440  1.00  0.00           H
ATOM   4659  HW2 SOL X1589      78.120  62.920  21.260  1.00  0.00           H
ATOM   4660  OW  SOL X1590      44.140   5.480 120.930  1.00  0.00           O
ATOM   4661  HW1 SOL X1590      43.340   5.300 121.410  1.00  0.00           H
ATOM   4662  HW2 SOL X1590      44.600   4.640 120.880  1.00  0.00           H
ATOM   4663  OW  SOL X1591      31.860  40.260  92.250  1.00  0.00           O
ATOM   4664  HW1 SOL X1591      32.300  39.690  91.620  1.00  0.00           H
ATOM   4665  HW2 SOL X1591      31.740  39.720  93.030  1.00  0.00           H
ATOM   4666  OW  SOL X1592      32.910  60.380 137.670  1.00  0.00           O
ATOM   4667  HW1 SOL X1592      33.490  60.970 138.140  1.00  0.00           H
ATOM   4668  HW2 SOL X1592      32.480  59.860 138.350  1.00  0.00           H
ATOM   4669  OW  SOL X1593      75.200  91.120  33.290  1.00  0.00           O
ATOM   4670  HW1 SOL X1593      75.900  90.630  32.870  1.00  0.00           H
ATOM   4671  HW2 SOL X1593      74.510  90.460  33.440  1.00  0.00           H
ATOM   4672  OW  SOL X1594      55.630  84.360 136.540  1.00  0.00           O
ATOM   4673  HW1 SOL X1594      54.680  84.400 136.420  1.00  0.00           H
ATOM   4674  HW2 SOL X1594      55.970  85.110 136.050  1.00  0.00           H
ATOM   4675  OW  SOL X1595      85.990  23.140 123.470  1.00  0.00           O
ATOM   4676  HW1 SOL X1595      86.550  22.440 123.140  1.00  0.00           H
ATOM   4677  HW2 SOL X1595      86.240  23.910 122.950  1.00  0.00           H
ATOM   4678  OW  SOL X1596      43.340  11.580   4.960  1.00  0.00           O
ATOM   4679  HW1 SOL X1596      44.220  11.740   5.330  1.00  0.00           H
ATOM   4680  HW2 SOL X1596      43.440  11.730   4.020  1.00  0.00           H
ATOM   4681  OW  SOL X1597      76.920  26.880 121.830  1.00  0.00           O
ATOM   4682  HW1 SOL X1597      77.350  26.070 121.550  1.00  0.00           H
ATOM   4683  HW2 SOL X1597      77.470  27.210 122.540  1.00  0.00           H
ATOM   4684  OW  SOL X1598      68.980   0.360  14.770  1.00  0.00           O
ATOM   4685  HW1 SOL X1598      69.230 108.590  15.400  1.00  0.00           H
ATOM   4686  HW2 SOL X1598      68.510 108.790  14.080  1.00  0.00           H
ATOM   4687  OW  SOL X1599      63.890  46.650  23.910  1.00  0.00           O
ATOM   4688  HW1 SOL X1599      63.750  45.710  24.010  1.00  0.00           H
ATOM   4689  HW2 SOL X1599      64.530  46.720  23.200  1.00  0.00           H
ATOM   4690  OW  SOL X1600      65.590  96.630 135.250  1.00  0.00           O
ATOM   4691  HW1 SOL X1600      64.910  97.290 135.410  1.00  0.00           H
ATOM   4692  HW2 SOL X1600      66.410  97.100 135.390  1.00  0.00           H
ATOM   4693  OW  SOL X1601      27.930  14.360  13.180  1.00  0.00           O
ATOM   4694  HW1 SOL X1601      27.400  14.070  12.430  1.00  0.00           H
ATOM   4695  HW2 SOL X1601      27.280  14.560  13.850  1.00  0.00           H
ATOM   4696  OW  SOL X1602      62.500 101.490  29.760  1.00  0.00           O
ATOM   4697  HW1 SOL X1602      61.980 102.290  29.820  1.00  0.00           H
ATOM   4698  HW2 SOL X1602      62.000 100.850  30.270  1.00  0.00           H
ATOM   4699  OW  SOL X1603     106.030  36.760 117.760  1.00  0.00           O
ATOM   4700  HW1 SOL X1603     105.960  36.480 118.670  1.00  0.00           H
ATOM   4701  HW2 SOL X1603     106.750  36.250 117.410  1.00  0.00           H
ATOM   4702  OW  SOL X1604     100.520  80.590 132.410  1.00  0.00           O
ATOM   4703  HW1 SOL X1604      99.680  80.810 132.010  1.00  0.00           H
ATOM   4704  HW2 SOL X1604     100.620  81.230 133.120  1.00  0.00           H
ATOM   4705  OW  SOL X1605      80.160  48.280  14.360  1.00  0.00           O
ATOM   4706  HW1 SOL X1605      80.960  48.710  14.040  1.00  0.00           H
ATOM   4707  HW2 SOL X1605      80.330  47.340  14.250  1.00  0.00           H
ATOM   4708  OW  SOL X1606      63.460   7.710  99.690  1.00  0.00           O
ATOM   4709  HW1 SOL X1606      63.570   6.760  99.730  1.00  0.00           H
ATOM   4710  HW2 SOL X1606      63.060   7.870  98.840  1.00  0.00           H
ATOM   4711  OW  SOL X1607       8.860  47.430 136.880  1.00  0.00           O
ATOM   4712  HW1 SOL X1607       8.020  47.890 136.890  1.00  0.00           H
ATOM   4713  HW2 SOL X1607       8.640  46.550 136.580  1.00  0.00           H
ATOM   4714  OW  SOL X1608      67.940  55.090  35.750  1.00  0.00           O
ATOM   4715  HW1 SOL X1608      68.480  54.610  36.380  1.00  0.00           H
ATOM   4716  HW2 SOL X1608      67.440  55.710  36.290  1.00  0.00           H
ATOM   4717  OW  SOL X1609      52.910   9.170  13.500  1.00  0.00           O
ATOM   4718  HW1 SOL X1609      52.850   9.100  12.550  1.00  0.00           H
ATOM   4719  HW2 SOL X1609      52.090   8.790  13.820  1.00  0.00           H
ATOM   4720  OW  SOL X1610       0.190 100.940  23.710  1.00  0.00           O
ATOM   4721  HW1 SOL X1610     108.850 100.760  22.810  1.00  0.00           H
ATOM   4722  HW2 SOL X1610     108.440 101.560  24.030  1.00  0.00           H
ATOM   4723  OW  SOL X1611      20.570  33.440 122.540  1.00  0.00           O
ATOM   4724  HW1 SOL X1611      20.050  34.110 122.080  1.00  0.00           H
ATOM   4725  HW2 SOL X1611      20.180  32.610 122.280  1.00  0.00           H
ATOM   4726  OW  SOL X1612      31.940   4.300  28.070  1.00  0.00           O
ATOM   4727  HW1 SOL X1612      32.270   5.120  28.440  1.00  0.00           H
ATOM   4728  HW2 SOL X1612      31.580   3.830  28.810  1.00  0.00           H
ATOM   4729  OW  SOL X1613      98.510  42.850 116.590  1.00  0.00           O
ATOM   4730  HW1 SOL X1613      97.720  42.310 116.630  1.00  0.00           H
ATOM   4731  HW2 SOL X1613      98.300  43.620 117.130  1.00  0.00           H
ATOM   4732  OW  SOL X1614      16.240  64.920 120.180  1.00  0.00           O
ATOM   4733  HW1 SOL X1614      15.620  65.580 119.900  1.00  0.00           H
ATOM   4734  HW2 SOL X1614      15.700  64.230 120.570  1.00  0.00           H
ATOM   4735  OW  SOL X1615      85.550  91.500 103.490  1.00  0.00           O
ATOM   4736  HW1 SOL X1615      85.030  92.300 103.460  1.00  0.00           H
ATOM   4737  HW2 SOL X1615      85.840  91.430 104.400  1.00  0.00           H
ATOM   4738  OW  SOL X1616      27.700 107.260  42.460  1.00  0.00           O
ATOM   4739  HW1 SOL X1616      27.010 107.150  41.800  1.00  0.00           H
ATOM   4740  HW2 SOL X1616      27.800 108.210  42.540  1.00  0.00           H
ATOM   4741  OW  SOL X1617      56.990  12.040 125.450  1.00  0.00           O
ATOM   4742  HW1 SOL X1617      57.750  11.470 125.500  1.00  0.00           H
ATOM   4743  HW2 SOL X1617      56.600  11.850 124.590  1.00  0.00           H
ATOM   4744  OW  SOL X1618      59.610  85.070 132.250  1.00  0.00           O
ATOM   4745  HW1 SOL X1618      58.720  85.240 132.570  1.00  0.00           H
ATOM   4746  HW2 SOL X1618      59.610  85.400 131.360  1.00  0.00           H
ATOM   4747  OW  SOL X1619      37.580  75.720 144.780  1.00  0.00           O
ATOM   4748  HW1 SOL X1619      36.850  75.770 144.170  1.00  0.00           H
ATOM   4749  HW2 SOL X1619      38.140  75.020 144.440  1.00  0.00           H
ATOM   4750  OW  SOL X1620      55.930  24.410  32.910  1.00  0.00           O
ATOM   4751  HW1 SOL X1620      56.860  24.600  32.950  1.00  0.00           H
ATOM   4752  HW2 SOL X1620      55.590  24.690  33.760  1.00  0.00           H
ATOM   4753  OW  SOL X1621      24.890  30.750 127.920  1.00  0.00           O
ATOM   4754  HW1 SOL X1621      25.810  30.720 128.200  1.00  0.00           H
ATOM   4755  HW2 SOL X1621      24.690  29.860 127.640  1.00  0.00           H
ATOM   4756  OW  SOL X1622      38.690  37.210 119.830  1.00  0.00           O
ATOM   4757  HW1 SOL X1622      38.990  38.120 119.890  1.00  0.00           H
ATOM   4758  HW2 SOL X1622      38.140  37.090 120.610  1.00  0.00           H
ATOM   4759  OW  SOL X1623       5.610  68.110  19.590  1.00  0.00           O
ATOM   4760  HW1 SOL X1623       6.100  68.930  19.620  1.00  0.00           H
ATOM   4761  HW2 SOL X1623       5.220  68.040  20.470  1.00  0.00           H
ATOM   4762  OW  SOL X1624      10.610  62.050 150.090  1.00  0.00           O
ATOM   4763  HW1 SOL X1624      10.290  61.600 149.310  1.00  0.00           H
ATOM   4764  HW2 SOL X1624      10.200  61.590 150.820  1.00  0.00           H
ATOM   4765  OW  SOL X1625      63.230  74.140 131.110  1.00  0.00           O
ATOM   4766  HW1 SOL X1625      62.300  74.090 131.350  1.00  0.00           H
ATOM   4767  HW2 SOL X1625      63.650  73.460 131.630  1.00  0.00           H
ATOM   4768  OW  SOL X1626      43.940  87.100  49.620  1.00  0.00           O
ATOM   4769  HW1 SOL X1626      44.330  86.860  48.780  1.00  0.00           H
ATOM   4770  HW2 SOL X1626      44.490  86.660  50.270  1.00  0.00           H
ATOM   4771  OW  SOL X1627      10.260  23.910  96.660  1.00  0.00           O
ATOM   4772  HW1 SOL X1627       9.420  23.460  96.710  1.00  0.00           H
ATOM   4773  HW2 SOL X1627      10.050  24.770  96.280  1.00  0.00           H
ATOM   4774  OW  SOL X1628      18.820  49.390  34.880  1.00  0.00           O
ATOM   4775  HW1 SOL X1628      19.690  49.090  34.600  1.00  0.00           H
ATOM   4776  HW2 SOL X1628      18.640  48.870  35.670  1.00  0.00           H
ATOM   4777  OW  SOL X1629      48.160  12.810  43.400  1.00  0.00           O
ATOM   4778  HW1 SOL X1629      48.380  12.440  44.250  1.00  0.00           H
ATOM   4779  HW2 SOL X1629      47.410  12.310  43.100  1.00  0.00           H
ATOM   4780  OW  SOL X1630      71.620  45.400   0.670  1.00  0.00           O
ATOM   4781  HW1 SOL X1630      71.640  45.140   1.590  1.00  0.00           H
ATOM   4782  HW2 SOL X1630      72.190  46.170   0.620  1.00  0.00           H
ATOM   4783  OW  SOL X1631     102.170  52.800 141.890  1.00  0.00           O
ATOM   4784  HW1 SOL X1631     101.940  53.710 141.710  1.00  0.00           H
ATOM   4785  HW2 SOL X1631     103.050  52.700 141.530  1.00  0.00           H
ATOM   4786  OW  SOL X1632      90.080  69.320 153.180  1.00  0.00           O
ATOM   4787  HW1 SOL X1632      90.230  68.390   0.150  1.00  0.00           H
ATOM   4788  HW2 SOL X1632      89.370  69.320 152.530  1.00  0.00           H
ATOM   4789  OW  SOL X1633     106.640   6.290 121.210  1.00  0.00           O
ATOM   4790  HW1 SOL X1633     106.740   5.580 120.580  1.00  0.00           H
ATOM   4791  HW2 SOL X1633     107.470   6.320 121.680  1.00  0.00           H
ATOM   4792  OW  SOL X1634     100.830  95.500  42.300  1.00  0.00           O
ATOM   4793  HW1 SOL X1634     100.780  96.220  41.680  1.00  0.00           H
ATOM   4794  HW2 SOL X1634     100.190  94.860  41.990  1.00  0.00           H
ATOM   4795  OW  SOL X1635      71.730  56.940 119.280  1.00  0.00           O
ATOM   4796  HW1 SOL X1635      71.830  57.860 119.520  1.00  0.00           H
ATOM   4797  HW2 SOL X1635      71.960  56.910 118.350  1.00  0.00           H
ATOM   4798  OW  SOL X1636       1.480  88.680  25.750  1.00  0.00           O
ATOM   4799  HW1 SOL X1636       0.550  88.770  25.930  1.00  0.00           H
ATOM   4800  HW2 SOL X1636       1.650  87.740  25.820  1.00  0.00           H
ATOM   4801  OW  SOL X1637       3.280  70.060 113.400  1.00  0.00           O
ATOM   4802  HW1 SOL X1637       3.870  69.320 113.280  1.00  0.00           H
ATOM   4803  HW2 SOL X1637       3.810  70.830 113.190  1.00  0.00           H
ATOM   4804  OW  SOL X1638      20.410  85.250 137.250  1.00  0.00           O
ATOM   4805  HW1 SOL X1638      19.790  85.980 137.240  1.00  0.00           H
ATOM   4806  HW2 SOL X1638      21.080  85.520 137.890  1.00  0.00           H
ATOM   4807  OW  SOL X1639      33.590  99.970  11.110  1.00  0.00           O
ATOM   4808  HW1 SOL X1639      34.070  99.870  11.920  1.00  0.00           H
ATOM   4809  HW2 SOL X1639      33.340  99.080  10.870  1.00  0.00           H
ATOM   4810  OW  SOL X1640       4.510  39.040  24.060  1.00  0.00           O
ATOM   4811  HW1 SOL X1640       3.920  38.870  23.330  1.00  0.00           H
ATOM   4812  HW2 SOL X1640       4.160  39.850  24.460  1.00  0.00           H
ATOM   4813  OW  SOL X1641      86.610  98.010 116.390  1.00  0.00           O
ATOM   4814  HW1 SOL X1641      86.950  98.550 117.100  1.00  0.00           H
ATOM   4815  HW2 SOL X1641      86.970  97.140 116.570  1.00  0.00           H
ATOM   4816  OW  SOL X1642     104.920   4.000  11.310  1.00  0.00           O
ATOM   4817  HW1 SOL X1642     104.180   3.390  11.230  1.00  0.00           H
ATOM   4818  HW2 SOL X1642     105.470   3.610  11.990  1.00  0.00           H
ATOM   4819  OW  SOL X1643      88.820  73.090 145.300  1.00  0.00           O
ATOM   4820  HW1 SOL X1643      87.910  73.100 145.010  1.00  0.00           H
ATOM   4821  HW2 SOL X1643      89.060  72.160 145.310  1.00  0.00           H
ATOM   4822  OW  SOL X1644       9.300  45.140  39.630  1.00  0.00           O
ATOM   4823  HW1 SOL X1644       9.650  44.930  40.500  1.00  0.00           H
ATOM   4824  HW2 SOL X1644       9.710  45.970  39.400  1.00  0.00           H
ATOM   4825  OW  SOL X1645      31.930  31.740 119.880  1.00  0.00           O
ATOM   4826  HW1 SOL X1645      32.010  30.850 119.530  1.00  0.00           H
ATOM   4827  HW2 SOL X1645      32.510  32.270 119.340  1.00  0.00           H
ATOM   4828  OW  SOL X1646      44.690  72.200 118.870  1.00  0.00           O
ATOM   4829  HW1 SOL X1646      44.580  72.860 118.180  1.00  0.00           H
ATOM   4830  HW2 SOL X1646      43.850  72.210 119.340  1.00  0.00           H
ATOM   4831  OW  SOL X1647      23.570  22.070 100.570  1.00  0.00           O
ATOM   4832  HW1 SOL X1647      23.820  21.150 100.640  1.00  0.00           H
ATOM   4833  HW2 SOL X1647      24.180  22.520 101.150  1.00  0.00           H
ATOM   4834  OW  SOL X1648      20.370   7.860 134.990  1.00  0.00           O
ATOM   4835  HW1 SOL X1648      20.170   8.780 135.160  1.00  0.00           H
ATOM   4836  HW2 SOL X1648      19.530   7.420 135.080  1.00  0.00           H
ATOM   4837  OW  SOL X1649       2.730  53.650 137.450  1.00  0.00           O
ATOM   4838  HW1 SOL X1649       2.620  53.740 136.500  1.00  0.00           H
ATOM   4839  HW2 SOL X1649       3.680  53.620 137.580  1.00  0.00           H
ATOM   4840  OW  SOL X1650       2.550  98.300 100.180  1.00  0.00           O
ATOM   4841  HW1 SOL X1650       3.500  98.200 100.190  1.00  0.00           H
ATOM   4842  HW2 SOL X1650       2.410  99.170  99.790  1.00  0.00           H
ATOM   4843  OW  SOL X1651      10.370  36.820  41.420  1.00  0.00           O
ATOM   4844  HW1 SOL X1651       9.510  36.910  41.020  1.00  0.00           H
ATOM   4845  HW2 SOL X1651      10.760  36.060  40.990  1.00  0.00           H
ATOM   4846  OW  SOL X1652      67.390  75.410   9.880  1.00  0.00           O
ATOM   4847  HW1 SOL X1652      67.900  74.610  10.000  1.00  0.00           H
ATOM   4848  HW2 SOL X1652      67.820  76.050  10.450  1.00  0.00           H
ATOM   4849  OW  SOL X1653      80.630  11.700  26.930  1.00  0.00           O
ATOM   4850  HW1 SOL X1653      80.410  12.550  27.320  1.00  0.00           H
ATOM   4851  HW2 SOL X1653      79.830  11.180  27.030  1.00  0.00           H
ATOM   4852  OW  SOL X1654      90.380  26.370 117.930  1.00  0.00           O
ATOM   4853  HW1 SOL X1654      90.610  26.420 117.000  1.00  0.00           H
ATOM   4854  HW2 SOL X1654      91.220  26.420 118.390  1.00  0.00           H
ATOM   4855  OW  SOL X1655     108.060  31.990  12.420  1.00  0.00           O
ATOM   4856  HW1 SOL X1655     107.690  32.110  13.290  1.00  0.00           H
ATOM   4857  HW2 SOL X1655     108.580  32.780  12.270  1.00  0.00           H
ATOM   4858  OW  SOL X1656      48.800  27.170  45.020  1.00  0.00           O
ATOM   4859  HW1 SOL X1656      47.910  27.290  45.370  1.00  0.00           H
ATOM   4860  HW2 SOL X1656      48.810  26.270  44.700  1.00  0.00           H
ATOM   4861  OW  SOL X1657       3.840  17.250  17.990  1.00  0.00           O
ATOM   4862  HW1 SOL X1657       4.510  17.200  17.310  1.00  0.00           H
ATOM   4863  HW2 SOL X1657       3.180  17.840  17.630  1.00  0.00           H
ATOM   4864  OW  SOL X1658      65.530  50.930  34.060  1.00  0.00           O
ATOM   4865  HW1 SOL X1658      64.670  50.510  34.110  1.00  0.00           H
ATOM   4866  HW2 SOL X1658      65.720  51.190  34.960  1.00  0.00           H
ATOM   4867  OW  SOL X1659      55.310  25.540 113.530  1.00  0.00           O
ATOM   4868  HW1 SOL X1659      55.620  25.170 114.350  1.00  0.00           H
ATOM   4869  HW2 SOL X1659      54.390  25.750 113.690  1.00  0.00           H
ATOM   4870  OW  SOL X1660      46.330  57.800 145.350  1.00  0.00           O
ATOM   4871  HW1 SOL X1660      45.490  57.390 145.540  1.00  0.00           H
ATOM   4872  HW2 SOL X1660      46.700  57.290 144.630  1.00  0.00           H
ATOM   4873  OW  SOL X1661      43.680  36.060 151.050  1.00  0.00           O
ATOM   4874  HW1 SOL X1661      43.740  35.350 150.400  1.00  0.00           H
ATOM   4875  HW2 SOL X1661      43.290  36.790 150.570  1.00  0.00           H
ATOM   4876  OW  SOL X1662      96.260  77.150 141.190  1.00  0.00           O
ATOM   4877  HW1 SOL X1662      96.090  77.980 140.740  1.00  0.00           H
ATOM   4878  HW2 SOL X1662      96.420  76.520 140.490  1.00  0.00           H
ATOM   4879  OW  SOL X1663      38.960  40.930   3.060  1.00  0.00           O
ATOM   4880  HW1 SOL X1663      39.280  41.820   3.200  1.00  0.00           H
ATOM   4881  HW2 SOL X1663      38.240  41.030   2.440  1.00  0.00           H
ATOM   4882  OW  SOL X1664      83.090  52.200   1.160  1.00  0.00           O
ATOM   4883  HW1 SOL X1664      83.360  51.700   1.930  1.00  0.00           H
ATOM   4884  HW2 SOL X1664      82.810  53.050   1.510  1.00  0.00           H
ATOM   4885  OW  SOL X1665      89.230  13.920  90.700  1.00  0.00           O
ATOM   4886  HW1 SOL X1665      88.560  14.590  90.620  1.00  0.00           H
ATOM   4887  HW2 SOL X1665      89.910  14.190  90.080  1.00  0.00           H
ATOM   4888  OW  SOL X1666      26.530  34.910  53.410  1.00  0.00           O
ATOM   4889  HW1 SOL X1666      27.330  35.430  53.430  1.00  0.00           H
ATOM   4890  HW2 SOL X1666      25.980  35.270  54.110  1.00  0.00           H
ATOM   4891  OW  SOL X1667      95.220  99.830  10.650  1.00  0.00           O
ATOM   4892  HW1 SOL X1667      94.900  99.130  10.080  1.00  0.00           H
ATOM   4893  HW2 SOL X1667      94.590  99.850  11.370  1.00  0.00           H
ATOM   4894  OW  SOL X1668      36.720  45.570 126.080  1.00  0.00           O
ATOM   4895  HW1 SOL X1668      36.820  45.930 126.960  1.00  0.00           H
ATOM   4896  HW2 SOL X1668      37.400  46.000 125.570  1.00  0.00           H
ATOM   4897  OW  SOL X1669      58.360  53.990  33.990  1.00  0.00           O
ATOM   4898  HW1 SOL X1669      57.850  53.670  34.740  1.00  0.00           H
ATOM   4899  HW2 SOL X1669      59.000  54.580  34.380  1.00  0.00           H
ATOM   4900  OW  SOL X1670      16.960  37.630  37.210  1.00  0.00           O
ATOM   4901  HW1 SOL X1670      17.050  37.580  38.170  1.00  0.00           H
ATOM   4902  HW2 SOL X1670      17.850  37.810  36.900  1.00  0.00           H
ATOM   4903  OW  SOL X1671      45.960  82.070   3.150  1.00  0.00           O
ATOM   4904  HW1 SOL X1671      45.920  81.250   2.650  1.00  0.00           H
ATOM   4905  HW2 SOL X1671      46.900  82.200   3.310  1.00  0.00           H
ATOM   4906  OW  SOL X1672      86.710 103.210  95.230  1.00  0.00           O
ATOM   4907  HW1 SOL X1672      87.500 102.760  94.910  1.00  0.00           H
ATOM   4908  HW2 SOL X1672      86.230 102.530  95.700  1.00  0.00           H
ATOM   4909  OW  SOL X1673      53.300  56.710 102.230  1.00  0.00           O
ATOM   4910  HW1 SOL X1673      53.640  57.230 102.960  1.00  0.00           H
ATOM   4911  HW2 SOL X1673      52.540  56.260 102.590  1.00  0.00           H
ATOM   4912  OW  SOL X1674       2.990  83.250  14.240  1.00  0.00           O
ATOM   4913  HW1 SOL X1674       3.510  82.480  14.480  1.00  0.00           H
ATOM   4914  HW2 SOL X1674       2.380  82.930  13.580  1.00  0.00           H
ATOM   4915  OW  SOL X1675      52.380   2.520 113.490  1.00  0.00           O
ATOM   4916  HW1 SOL X1675      51.910   2.240 112.700  1.00  0.00           H
ATOM   4917  HW2 SOL X1675      53.160   1.980 113.500  1.00  0.00           H
ATOM   4918  OW  SOL X1676      79.150  92.800 100.640  1.00  0.00           O
ATOM   4919  HW1 SOL X1676      79.320  91.940 101.030  1.00  0.00           H
ATOM   4920  HW2 SOL X1676      78.460  93.180 101.180  1.00  0.00           H
ATOM   4921  OW  SOL X1677      72.950 107.370 137.380  1.00  0.00           O
ATOM   4922  HW1 SOL X1677      73.530 107.590 138.110  1.00  0.00           H
ATOM   4923  HW2 SOL X1677      72.110 107.770 137.600  1.00  0.00           H
ATOM   4924  OW  SOL X1678      86.050  63.020  25.570  1.00  0.00           O
ATOM   4925  HW1 SOL X1678      85.630  62.790  24.740  1.00  0.00           H
ATOM   4926  HW2 SOL X1678      85.890  62.260  26.140  1.00  0.00           H
ATOM   4927  OW  SOL X1679      19.730  68.540  49.450  1.00  0.00           O
ATOM   4928  HW1 SOL X1679      19.610  69.040  48.650  1.00  0.00           H
ATOM   4929  HW2 SOL X1679      19.260  69.040  50.120  1.00  0.00           H
ATOM   4930  OW  SOL X1680      81.650  33.380  10.890  1.00  0.00           O
ATOM   4931  HW1 SOL X1680      82.310  33.920  10.450  1.00  0.00           H
ATOM   4932  HW2 SOL X1680      80.980  33.240  10.230  1.00  0.00           H
ATOM   4933  OW  SOL X1681      98.810  15.640 115.300  1.00  0.00           O
ATOM   4934  HW1 SOL X1681      99.610  16.060 114.960  1.00  0.00           H
ATOM   4935  HW2 SOL X1681      98.390  15.270 114.530  1.00  0.00           H
ATOM   4936  OW  SOL X1682      88.380  39.070  33.980  1.00  0.00           O
ATOM   4937  HW1 SOL X1682      88.610  38.950  34.900  1.00  0.00           H
ATOM   4938  HW2 SOL X1682      88.340  40.020  33.860  1.00  0.00           H
ATOM   4939  OW  SOL X1683      12.480  13.950  28.790  1.00  0.00           O
ATOM   4940  HW1 SOL X1683      12.730  14.870  28.780  1.00  0.00           H
ATOM   4941  HW2 SOL X1683      12.540  13.700  29.710  1.00  0.00           H
ATOM   4942  OW  SOL X1684      83.610  12.310  18.410  1.00  0.00           O
ATOM   4943  HW1 SOL X1684      83.070  13.100  18.360  1.00  0.00           H
ATOM   4944  HW2 SOL X1684      83.720  12.170  19.350  1.00  0.00           H
ATOM   4945  OW  SOL X1685      20.050  59.390   2.990  1.00  0.00           O
ATOM   4946  HW1 SOL X1685      19.790  58.740   3.640  1.00  0.00           H
ATOM   4947  HW2 SOL X1685      19.440  60.110   3.110  1.00  0.00           H
ATOM   4948  OW  SOL X1686      61.250 104.490 138.310  1.00  0.00           O
ATOM   4949  HW1 SOL X1686      61.000 104.690 139.220  1.00  0.00           H
ATOM   4950  HW2 SOL X1686      60.570 104.910 137.780  1.00  0.00           H
ATOM   4951  OW  SOL X1687       5.650  40.820 152.450  1.00  0.00           O
ATOM   4952  HW1 SOL X1687       4.920  41.310 152.050  1.00  0.00           H
ATOM   4953  HW2 SOL X1687       6.220  40.610 151.720  1.00  0.00           H
ATOM   4954  OW  SOL X1688       2.680  30.040  31.340  1.00  0.00           O
ATOM   4955  HW1 SOL X1688       2.430  30.950  31.200  1.00  0.00           H
ATOM   4956  HW2 SOL X1688       1.850  29.590  31.530  1.00  0.00           H
ATOM   4957  OW  SOL X1689      46.290  30.950  95.050  1.00  0.00           O
ATOM   4958  HW1 SOL X1689      47.050  30.370  95.080  1.00  0.00           H
ATOM   4959  HW2 SOL X1689      46.650  31.830  95.130  1.00  0.00           H
ATOM   4960  OW  SOL X1690      15.030  49.600  48.730  1.00  0.00           O
ATOM   4961  HW1 SOL X1690      14.670  50.480  48.860  1.00  0.00           H
ATOM   4962  HW2 SOL X1690      15.150  49.260  49.620  1.00  0.00           H
ATOM   4963  OW  SOL X1691      29.310  67.710 117.560  1.00  0.00           O
ATOM   4964  HW1 SOL X1691      29.480  67.610 116.620  1.00  0.00           H
ATOM   4965  HW2 SOL X1691      29.490  66.840 117.920  1.00  0.00           H
ATOM   4966  OW  SOL X1692      23.850  53.690 101.500  1.00  0.00           O
ATOM   4967  HW1 SOL X1692      24.120  54.150 100.700  1.00  0.00           H
ATOM   4968  HW2 SOL X1692      23.930  52.760 101.280  1.00  0.00           H
ATOM   4969  OW  SOL X1693      55.780  76.640   4.740  1.00  0.00           O
ATOM   4970  HW1 SOL X1693      55.960  77.220   5.480  1.00  0.00           H
ATOM   4971  HW2 SOL X1693      55.660  75.780   5.130  1.00  0.00           H
ATOM   4972  OW  SOL X1694     105.750  70.200  10.500  1.00  0.00           O
ATOM   4973  HW1 SOL X1694     104.880  70.550  10.710  1.00  0.00           H
ATOM   4974  HW2 SOL X1694     105.590  69.520   9.850  1.00  0.00           H
ATOM   4975  OW  SOL X1695      58.900  33.300 119.370  1.00  0.00           O
ATOM   4976  HW1 SOL X1695      58.500  33.870 118.710  1.00  0.00           H
ATOM   4977  HW2 SOL X1695      59.780  33.660 119.490  1.00  0.00           H
ATOM   4978  OW  SOL X1696      84.180  89.560 146.810  1.00  0.00           O
ATOM   4979  HW1 SOL X1696      83.740  90.410 146.750  1.00  0.00           H
ATOM   4980  HW2 SOL X1696      85.080  89.740 146.540  1.00  0.00           H
ATOM   4981  OW  SOL X1697     102.840  31.680 126.170  1.00  0.00           O
ATOM   4982  HW1 SOL X1697     103.600  31.150 125.950  1.00  0.00           H
ATOM   4983  HW2 SOL X1697     102.610  31.420 127.060  1.00  0.00           H
ATOM   4984  OW  SOL X1698      65.830  25.130   3.470  1.00  0.00           O
ATOM   4985  HW1 SOL X1698      65.020  24.750   3.810  1.00  0.00           H
ATOM   4986  HW2 SOL X1698      66.520  24.750   4.020  1.00  0.00           H
ATOM   4987  OW  SOL X1699      40.300  21.400 114.590  1.00  0.00           O
ATOM   4988  HW1 SOL X1699      39.450  21.140 114.240  1.00  0.00           H
ATOM   4989  HW2 SOL X1699      40.100  21.930 115.350  1.00  0.00           H
ATOM   4990  OW  SOL X1700       2.360  40.020 113.600  1.00  0.00           O
ATOM   4991  HW1 SOL X1700       1.530  40.490 113.480  1.00  0.00           H
ATOM   4992  HW2 SOL X1700       2.190  39.150 113.250  1.00  0.00           H
ATOM   4993  OW  SOL X1701      69.970  88.340 104.510  1.00  0.00           O
ATOM   4994  HW1 SOL X1701      70.090  89.170 104.980  1.00  0.00           H
ATOM   4995  HW2 SOL X1701      69.130  88.430 104.070  1.00  0.00           H
ATOM   4996  OW  SOL X1702      70.980  70.530  39.540  1.00  0.00           O
ATOM   4997  HW1 SOL X1702      70.640  70.890  38.720  1.00  0.00           H
ATOM   4998  HW2 SOL X1702      70.950  71.260  40.160  1.00  0.00           H
ATOM   4999  OW  SOL X1703      29.250  55.260   4.160  1.00  0.00           O
ATOM   5000  HW1 SOL X1703      28.530  55.330   3.530  1.00  0.00           H
ATOM   5001  HW2 SOL X1703      30.040  55.330   3.640  1.00  0.00           H
ATOM   5002  OW  SOL X1704      44.490   8.220  18.790  1.00  0.00           O
ATOM   5003  HW1 SOL X1704      44.410   7.310  18.520  1.00  0.00           H
ATOM   5004  HW2 SOL X1704      45.020   8.190  19.590  1.00  0.00           H
ATOM   5005  OW  SOL X1705      11.430 108.070  49.520  1.00  0.00           O
ATOM   5006  HW1 SOL X1705      11.140 108.720  48.890  1.00  0.00           H
ATOM   5007  HW2 SOL X1705      12.350 108.290  49.700  1.00  0.00           H
ATOM   5008  OW  SOL X1706      19.060  56.800  46.880  1.00  0.00           O
ATOM   5009  HW1 SOL X1706      19.970  56.640  46.660  1.00  0.00           H
ATOM   5010  HW2 SOL X1706      19.080  57.410  47.620  1.00  0.00           H
ATOM   5011  OW  SOL X1707      20.250   7.720  50.530  1.00  0.00           O
ATOM   5012  HW1 SOL X1707      19.570   8.180  51.020  1.00  0.00           H
ATOM   5013  HW2 SOL X1707      20.760   8.410  50.120  1.00  0.00           H
ATOM   5014  OW  SOL X1708      42.970  83.780 148.050  1.00  0.00           O
ATOM   5015  HW1 SOL X1708      42.160  83.570 147.580  1.00  0.00           H
ATOM   5016  HW2 SOL X1708      42.770  84.590 148.520  1.00  0.00           H
ATOM   5017  OW  SOL X1709     108.150  35.390 116.280  1.00  0.00           O
ATOM   5018  HW1 SOL X1709     108.690  34.730 115.830  1.00  0.00           H
ATOM   5019  HW2 SOL X1709     108.610  36.210 116.140  1.00  0.00           H
ATOM   5020  OW  SOL X1710      25.260  44.700 152.400  1.00  0.00           O
ATOM   5021  HW1 SOL X1710      24.620  44.730 153.110  1.00  0.00           H
ATOM   5022  HW2 SOL X1710      26.040  44.310 152.790  1.00  0.00           H
ATOM   5023  OW  SOL X1711      94.890  76.920  39.750  1.00  0.00           O
ATOM   5024  HW1 SOL X1711      94.090  77.380  39.500  1.00  0.00           H
ATOM   5025  HW2 SOL X1711      94.580  76.190  40.290  1.00  0.00           H
ATOM   5026  OW  SOL X1712      22.070  16.320 137.620  1.00  0.00           O
ATOM   5027  HW1 SOL X1712      21.870  17.110 137.110  1.00  0.00           H
ATOM   5028  HW2 SOL X1712      21.760  15.600 137.080  1.00  0.00           H
ATOM   5029  OW  SOL X1713      89.300  12.080  92.770  1.00  0.00           O
ATOM   5030  HW1 SOL X1713      89.440  12.600  91.980  1.00  0.00           H
ATOM   5031  HW2 SOL X1713      88.350  12.050  92.870  1.00  0.00           H
ATOM   5032  OW  SOL X1714      40.300  52.090  54.830  1.00  0.00           O
ATOM   5033  HW1 SOL X1714      41.120  52.580  54.890  1.00  0.00           H
ATOM   5034  HW2 SOL X1714      40.000  52.020  55.740  1.00  0.00           H
ATOM   5035  OW  SOL X1715      86.750  25.430 122.150  1.00  0.00           O
ATOM   5036  HW1 SOL X1715      87.210  25.730 121.370  1.00  0.00           H
ATOM   5037  HW2 SOL X1715      85.970  25.990 122.200  1.00  0.00           H
ATOM   5038  OW  SOL X1716      69.350  23.820 131.840  1.00  0.00           O
ATOM   5039  HW1 SOL X1716      69.900  24.320 132.440  1.00  0.00           H
ATOM   5040  HW2 SOL X1716      69.500  24.220 130.980  1.00  0.00           H
ATOM   5041  OW  SOL X1717      96.480  77.830 135.900  1.00  0.00           O
ATOM   5042  HW1 SOL X1717      97.230  78.160 135.410  1.00  0.00           H
ATOM   5043  HW2 SOL X1717      95.890  77.500 135.220  1.00  0.00           H
ATOM   5044  OW  SOL X1718      93.000  34.390 152.710  1.00  0.00           O
ATOM   5045  HW1 SOL X1718      92.650  35.250 152.950  1.00  0.00           H
ATOM   5046  HW2 SOL X1718      93.930  34.540 152.550  1.00  0.00           H
ATOM   5047  OW  SOL X1719      79.130  68.860  45.080  1.00  0.00           O
ATOM   5048  HW1 SOL X1719      80.050  69.060  44.880  1.00  0.00           H
ATOM   5049  HW2 SOL X1719      78.770  68.540  44.250  1.00  0.00           H
ATOM   5050  OW  SOL X1720      95.700  44.500 103.990  1.00  0.00           O
ATOM   5051  HW1 SOL X1720      95.720  45.420 104.270  1.00  0.00           H
ATOM   5052  HW2 SOL X1720      95.660  44.000 104.810  1.00  0.00           H
ATOM   5053  OW  SOL X1721      50.640  90.930  35.330  1.00  0.00           O
ATOM   5054  HW1 SOL X1721      49.750  91.270  35.440  1.00  0.00           H
ATOM   5055  HW2 SOL X1721      50.520  90.050  34.970  1.00  0.00           H
ATOM   5056  OW  SOL X1722      17.950  40.800 145.740  1.00  0.00           O
ATOM   5057  HW1 SOL X1722      18.100  40.730 146.680  1.00  0.00           H
ATOM   5058  HW2 SOL X1722      18.660  40.310 145.340  1.00  0.00           H
ATOM   5059  OW  SOL X1723     107.310  92.130  21.950  1.00  0.00           O
ATOM   5060  HW1 SOL X1723     106.990  92.290  21.070  1.00  0.00           H
ATOM   5061  HW2 SOL X1723     106.620  92.470  22.520  1.00  0.00           H
ATOM   5062  OW  SOL X1724      85.570  98.730  25.450  1.00  0.00           O
[truncated: 14,218,662 more chars]
