# Supplementary material for: Permeation enhancer-induced membrane defects assist the oral absorption of peptide drugs
Source: Nat Commun. 2025 Oct 28;16:9512. doi: 10.1038/s41467-025-64891-0 (PMC12568990; doi:10.1038/s41467-025-64891-0)
Supplement: Supplementary file 20 — Supplementary Data 1 [file 41467_2025_64891_MOESM20_ESM.zip › Supplementary_Data_1/Trajectory_shown_in_Supplementary_Video_4_Last_Frame.pdb]

TITLE     semaglutide_constant_ph_membrane in water
REMARK    THIS IS A SIMULATION BOX
CRYST1   98.796   98.796   98.796  90.00  90.00  90.00 P 1           1
MODEL        1
ATOM      1  N   HSPT    5      27.701  97.556  12.271  1.00  0.00           N
ATOM      2  HT1 HSPT    5      27.155  96.685  12.114  1.00  0.00           H
ATOM      3  HT2 HSPT    5      28.176  97.363  13.175  1.00  0.00           H
ATOM      4  HT3 HSPT    5      28.436  97.673  11.545  1.00  0.00           H
ATOM      5  CA  HSPT    5      26.876  98.799  12.572  1.00  0.00           C
ATOM      6  HA  HSPT    5      27.522  99.652  12.716  1.00  0.00           H
ATOM      7  CB  HSPT    5      26.151  99.132  11.204  1.00  0.00           C
ATOM      8  HB1 HSPT    5      25.240  98.535  10.986  1.00  0.00           H
ATOM      9  HB2 HSPT    5      26.795  98.968  10.314  1.00  0.00           H
ATOM     10  CD2 HSPT    5      24.527 101.049  10.573  1.00  0.00           C
ATOM     11  HD2 HSPT    5      23.756 100.603   9.957  1.00  0.00           H
ATOM     12  CG  HSPT    5      25.662 100.509  11.126  1.00  0.00           C
ATOM     13  NE2 HSPT    5      24.479 102.314  10.895  1.00  0.00           N
ATOM     14  HE2 HSPT    5      23.738 102.927  10.620  1.00  0.00           H
ATOM     15  ND1 HSPT    5      26.247 101.501  11.885  1.00  0.00           N
ATOM     16  HD1 HSPT    5      27.064 101.338  12.440  1.00  0.00           H
ATOM     17  CE1 HSPT    5      25.490 102.619  11.781  1.00  0.00           C
ATOM     18  HE1 HSPT    5      25.598 103.483  12.402  1.00  0.00           H
ATOM     19  C   HSPT    5      25.987  98.686  13.713  1.00  0.00           C
ATOM     20  O   HSPT    5      26.174  97.766  14.478  1.00  0.00           O
ATOM     21  N   AIB     6      24.917  99.510  13.799  1.00  0.00           N
ATOM     22  HN  AIB     6      25.026 100.315  13.221  1.00  0.00           H
ATOM     23  CA  AIB     6      23.829  99.500  14.722  1.00  0.00           C
ATOM     24  CB1 AIB     6      23.133 100.862  14.628  1.00  0.00           C
ATOM     25 HB11 AIB     6      22.887 101.026  13.557  1.00  0.00           H
ATOM     26 HB12 AIB     6      23.829 101.668  14.944  1.00  0.00           H
ATOM     27 HB13 AIB     6      22.158 100.953  15.153  1.00  0.00           H
ATOM     28  CB2 AIB     6      22.880  98.401  14.226  1.00  0.00           C
ATOM     29 HB21 AIB     6      21.905  98.580  14.729  1.00  0.00           H
ATOM     30 HB22 AIB     6      23.314  97.399  14.431  1.00  0.00           H
ATOM     31 HB23 AIB     6      22.771  98.548  13.130  1.00  0.00           H
ATOM     32  C   AIB     6      24.409  99.362  16.192  1.00  0.00           C
ATOM     33  O   AIB     6      25.160 100.212  16.680  1.00  0.00           O
ATOM     34  N   GLUT    7      23.977  98.368  16.987  1.00  0.00           N
ATOM     35  HN  GLUT    7      23.197  97.801  16.730  1.00  0.00           H
ATOM     36  CA  GLUT    7      24.377  98.104  18.368  1.00  0.00           C
ATOM     37  HA  GLUT    7      24.349  99.083  18.824  1.00  0.00           H
ATOM     38  CB  GLUT    7      23.396  97.175  19.181  1.00  0.00           C
ATOM     39  HB1 GLUT    7      23.915  96.616  19.988  1.00  0.00           H
ATOM     40  HB2 GLUT    7      22.943  96.372  18.561  1.00  0.00           H
ATOM     41  CG  GLUT    7      22.178  97.963  19.557  1.00  0.00           C
ATOM     42  HG1 GLUT    7      22.573  98.888  20.027  1.00  0.00           H
ATOM     43  HG2 GLUT    7      21.518  97.408  20.258  1.00  0.00           H
ATOM     44  CD  GLUT    7      21.216  98.330  18.364  1.00  0.00           C
ATOM     45  OE1 GLUT    7      21.250  97.679  17.305  1.00  0.00           O
ATOM     46  OE2 GLUT    7      20.243  99.243  18.614  1.00  0.00           O
ATOM     47  HE2 GLUT    7      20.153  99.477  19.541  1.00  0.00           H
ATOM     48  C   GLUT    7      25.837  97.690  18.471  1.00  0.00           C
ATOM     49  O   GLUT    7      26.440  98.165  19.412  1.00  0.00           O
ATOM     50  N   GLY     8      26.438  96.965  17.510  1.00  0.00           N
ATOM     51  HN  GLY     8      25.808  96.585  16.837  1.00  0.00           H
ATOM     52  CA  GLY     8      27.884  96.831  17.381  1.00  0.00           C
ATOM     53  HA1 GLY     8      27.940  96.338  16.422  1.00  0.00           H
ATOM     54  HA2 GLY     8      28.261  96.316  18.253  1.00  0.00           H
ATOM     55  C   GLY     8      28.531  98.180  17.432  1.00  0.00           C
ATOM     56  O   GLY     8      29.570  98.334  18.112  1.00  0.00           O
ATOM     57  N   THR     9      28.014  99.168  16.685  1.00  0.00           N
ATOM     58  HN  THR     9      27.169  99.029  16.175  1.00  0.00           H
ATOM     59  CA  THR     9      28.629 100.498  16.735  1.00  0.00           C
ATOM     60  HA  THR     9      29.674 100.344  16.509  1.00  0.00           H
ATOM     61  CB  THR     9      28.041 101.487  15.788  1.00  0.00           C
ATOM     62  HB  THR     9      26.943 101.607  15.672  1.00  0.00           H
ATOM     63  OG1 THR     9      28.539 101.071  14.474  1.00  0.00           O
ATOM     64  HG1 THR     9      29.477 101.251  14.575  1.00  0.00           H
ATOM     65  CG2 THR     9      28.750 102.842  15.968  1.00  0.00           C
ATOM     66 HG21 THR     9      28.452 103.539  15.156  1.00  0.00           H
ATOM     67 HG22 THR     9      29.859 102.798  16.007  1.00  0.00           H
ATOM     68 HG23 THR     9      28.470 103.469  16.842  1.00  0.00           H
ATOM     69  C   THR     9      28.476 101.184  18.091  1.00  0.00           C
ATOM     70  O   THR     9      29.511 101.625  18.638  1.00  0.00           O
ATOM     71  N   PHE    10      27.283 101.107  18.728  1.00  0.00           N
ATOM     72  HN  PHE    10      26.459 100.673  18.371  1.00  0.00           H
ATOM     73  CA  PHE    10      27.062 101.575  20.128  1.00  0.00           C
ATOM     74  HA  PHE    10      27.367 102.610  20.104  1.00  0.00           H
ATOM     75  CB  PHE    10      25.488 101.496  20.463  1.00  0.00           C
ATOM     76  HB1 PHE    10      25.015 100.787  19.750  1.00  0.00           H
ATOM     77  HB2 PHE    10      24.919 102.441  20.328  1.00  0.00           H
ATOM     78  CG  PHE    10      25.001 101.194  21.865  1.00  0.00           C
ATOM     79  CD1 PHE    10      25.173 102.244  22.771  1.00  0.00           C
ATOM     80  HD1 PHE    10      25.603 103.156  22.384  1.00  0.00           H
ATOM     81  CE1 PHE    10      24.762 102.121  24.072  1.00  0.00           C
ATOM     82  HE1 PHE    10      24.694 102.890  24.828  1.00  0.00           H
ATOM     83  CZ  PHE    10      24.086 100.957  24.464  1.00  0.00           C
ATOM     84  HZ  PHE    10      23.738 100.821  25.478  1.00  0.00           H
ATOM     85  CD2 PHE    10      24.416 100.013  22.243  1.00  0.00           C
ATOM     86  HD2 PHE    10      24.253  99.254  21.492  1.00  0.00           H
ATOM     87  CE2 PHE    10      23.973  99.864  23.580  1.00  0.00           C
ATOM     88  HE2 PHE    10      23.358  99.023  23.864  1.00  0.00           H
ATOM     89  C   PHE    10      27.962 100.926  21.091  1.00  0.00           C
ATOM     90  O   PHE    10      28.472 101.534  22.050  1.00  0.00           O
ATOM     91  N   THR    11      28.087  99.575  20.993  1.00  0.00           N
ATOM     92  HN  THR    11      27.567  99.255  20.205  1.00  0.00           H
ATOM     93  CA  THR    11      29.019  98.700  21.693  1.00  0.00           C
ATOM     94  HA  THR    11      28.777  98.841  22.736  1.00  0.00           H
ATOM     95  CB  THR    11      28.783  97.164  21.552  1.00  0.00           C
ATOM     96  HB  THR    11      29.042  96.931  20.497  1.00  0.00           H
ATOM     97  OG1 THR    11      27.406  96.964  21.774  1.00  0.00           O
ATOM     98  HG1 THR    11      26.977  97.290  20.979  1.00  0.00           H
ATOM     99  CG2 THR    11      29.666  96.303  22.468  1.00  0.00           C
ATOM    100 HG21 THR    11      29.691  96.514  23.559  1.00  0.00           H
ATOM    101 HG22 THR    11      30.729  96.345  22.147  1.00  0.00           H
ATOM    102 HG23 THR    11      29.253  95.305  22.207  1.00  0.00           H
ATOM    103  C   THR    11      30.445  99.057  21.583  1.00  0.00           C
ATOM    104  O   THR    11      31.144  99.275  22.589  1.00  0.00           O
ATOM    105  N   SER    12      30.891  99.360  20.363  1.00  0.00           N
ATOM    106  HN  SER    12      30.209  99.159  19.664  1.00  0.00           H
ATOM    107  CA  SER    12      32.215  99.978  19.931  1.00  0.00           C
ATOM    108  HA  SER    12      32.951  99.259  20.260  1.00  0.00           H
ATOM    109  CB  SER    12      32.420  99.949  18.450  1.00  0.00           C
ATOM    110  HB1 SER    12      33.343 100.472  18.119  1.00  0.00           H
ATOM    111  HB2 SER    12      31.577 100.519  18.004  1.00  0.00           H
ATOM    112  OG  SER    12      32.373  98.598  18.013  1.00  0.00           O
ATOM    113  HG1 SER    12      31.458  98.308  18.008  1.00  0.00           H
ATOM    114  C   SER    12      32.420 101.283  20.647  1.00  0.00           C
ATOM    115  O   SER    12      33.336 101.454  21.435  1.00  0.00           O
ATOM    116  N   ASPT   13      31.463 102.313  20.449  1.00  0.00           N
ATOM    117  HN  ASPT   13      30.648 102.224  19.882  1.00  0.00           H
ATOM    118  CA  ASPT   13      31.511 103.670  21.086  1.00  0.00           C
ATOM    119  HA  ASPT   13      32.509 104.020  20.865  1.00  0.00           H
ATOM    120  CB  ASPT   13      30.383 104.528  20.473  1.00  0.00           C
ATOM    121  HB1 ASPT   13      30.058 105.336  21.163  1.00  0.00           H
ATOM    122  HB2 ASPT   13      29.555 103.798  20.348  1.00  0.00           H
ATOM    123  CG  ASPT   13      30.787 105.127  19.168  1.00  0.00           C
ATOM    124  OD1 ASPT   13      30.533 104.715  18.060  1.00  0.00           O
ATOM    125  OD2 ASPT   13      31.628 106.237  19.297  1.00  0.00           O
ATOM    126  HD2 ASPT   13      31.772 106.433  18.368  1.00  0.00           H
ATOM    127  C   ASPT   13      31.519 103.689  22.676  1.00  0.00           C
ATOM    128  O   ASPT   13      32.305 104.340  23.371  1.00  0.00           O
ATOM    129  N   VAL    14      30.663 102.840  23.350  1.00  0.00           N
ATOM    130  HN  VAL    14      29.901 102.435  22.851  1.00  0.00           H
ATOM    131  CA  VAL    14      30.699 102.455  24.776  1.00  0.00           C
ATOM    132  HA  VAL    14      30.651 103.434  25.228  1.00  0.00           H
ATOM    133  CB  VAL    14      29.456 101.689  25.288  1.00  0.00           C
ATOM    134  HB  VAL    14      29.126 100.871  24.612  1.00  0.00           H
ATOM    135  CG1 VAL    14      29.666 101.221  26.744  1.00  0.00           C
ATOM    136 HG11 VAL    14      30.447 100.443  26.888  1.00  0.00           H
ATOM    137 HG12 VAL    14      28.696 100.745  27.001  1.00  0.00           H
ATOM    138 HG13 VAL    14      29.931 102.042  27.444  1.00  0.00           H
ATOM    139  CG2 VAL    14      28.308 102.672  25.415  1.00  0.00           C
ATOM    140 HG21 VAL    14      28.112 103.100  24.409  1.00  0.00           H
ATOM    141 HG22 VAL    14      28.480 103.435  26.205  1.00  0.00           H
ATOM    142 HG23 VAL    14      27.498 102.006  25.782  1.00  0.00           H
ATOM    143  C   VAL    14      32.016 101.800  25.261  1.00  0.00           C
ATOM    144  O   VAL    14      32.537 102.142  26.275  1.00  0.00           O
ATOM    145  N   SER    15      32.607 100.805  24.532  1.00  0.00           N
ATOM    146  HN  SER    15      32.214 100.445  23.689  1.00  0.00           H
ATOM    147  CA  SER    15      33.837 100.164  24.866  1.00  0.00           C
ATOM    148  HA  SER    15      33.768  99.790  25.877  1.00  0.00           H
ATOM    149  CB  SER    15      34.206  98.981  23.886  1.00  0.00           C
ATOM    150  HB1 SER    15      35.282  98.753  24.046  1.00  0.00           H
ATOM    151  HB2 SER    15      34.084  99.355  22.847  1.00  0.00           H
ATOM    152  OG  SER    15      33.416  97.815  24.225  1.00  0.00           O
ATOM    153  HG1 SER    15      32.538  98.010  23.891  1.00  0.00           H
ATOM    154  C   SER    15      34.956 101.206  24.797  1.00  0.00           C
ATOM    155  O   SER    15      35.749 101.321  25.712  1.00  0.00           O
ATOM    156  N   SER    16      35.006 102.033  23.621  1.00  0.00           N
ATOM    157  HN  SER    16      34.387 101.905  22.850  1.00  0.00           H
ATOM    158  CA  SER    16      35.967 103.151  23.415  1.00  0.00           C
ATOM    159  HA  SER    16      36.989 102.803  23.431  1.00  0.00           H
ATOM    160  CB  SER    16      35.791 103.869  22.008  1.00  0.00           C
ATOM    161  HB1 SER    16      36.462 104.752  22.081  1.00  0.00           H
ATOM    162  HB2 SER    16      34.798 104.354  21.892  1.00  0.00           H
ATOM    163  OG  SER    16      36.177 103.095  20.856  1.00  0.00           O
ATOM    164  HG1 SER    16      37.131 103.060  20.752  1.00  0.00           H
ATOM    165  C   SER    16      35.902 104.162  24.509  1.00  0.00           C
ATOM    166  O   SER    16      36.958 104.664  24.926  1.00  0.00           O
ATOM    167  N   TYR    17      34.686 104.364  25.008  1.00  0.00           N
ATOM    168  HN  TYR    17      33.850 104.036  24.575  1.00  0.00           H
ATOM    169  CA  TYR    17      34.407 105.209  26.138  1.00  0.00           C
ATOM    170  HA  TYR    17      34.996 106.088  25.923  1.00  0.00           H
ATOM    171  CB  TYR    17      32.889 105.531  26.160  1.00  0.00           C
ATOM    172  HB1 TYR    17      32.372 104.562  25.992  1.00  0.00           H
ATOM    173  HB2 TYR    17      32.647 106.271  25.368  1.00  0.00           H
ATOM    174  CG  TYR    17      32.408 106.236  27.432  1.00  0.00           C
ATOM    175  CD1 TYR    17      31.456 105.634  28.328  1.00  0.00           C
ATOM    176  HD1 TYR    17      31.135 104.621  28.134  1.00  0.00           H
ATOM    177  CE1 TYR    17      30.937 106.427  29.354  1.00  0.00           C
ATOM    178  HE1 TYR    17      30.210 106.071  30.069  1.00  0.00           H
ATOM    179  CZ  TYR    17      31.290 107.756  29.477  1.00  0.00           C
ATOM    180  OH  TYR    17      30.658 108.517  30.508  1.00  0.00           O
ATOM    181  HH  TYR    17      31.070 109.383  30.472  1.00  0.00           H
ATOM    182  CD2 TYR    17      32.706 107.601  27.538  1.00  0.00           C
ATOM    183  HD2 TYR    17      33.434 108.049  26.879  1.00  0.00           H
ATOM    184  CE2 TYR    17      32.113 108.395  28.558  1.00  0.00           C
ATOM    185  HE2 TYR    17      32.356 109.436  28.707  1.00  0.00           H
ATOM    186  C   TYR    17      34.878 104.761  27.527  1.00  0.00           C
ATOM    187  O   TYR    17      35.526 105.476  28.312  1.00  0.00           O
ATOM    188  N   LEU    18      34.612 103.478  27.789  1.00  0.00           N
ATOM    189  HN  LEU    18      34.080 102.908  27.168  1.00  0.00           H
ATOM    190  CA  LEU    18      35.155 102.836  28.982  1.00  0.00           C
ATOM    191  HA  LEU    18      34.910 103.474  29.818  1.00  0.00           H
ATOM    192  CB  LEU    18      34.566 101.481  29.167  1.00  0.00           C
ATOM    193  HB1 LEU    18      35.056 100.958  30.016  1.00  0.00           H
ATOM    194  HB2 LEU    18      34.533 100.981  28.175  1.00  0.00           H
ATOM    195  CG  LEU    18      33.076 101.513  29.749  1.00  0.00           C
ATOM    196  HG  LEU    18      32.561 102.320  29.185  1.00  0.00           H
ATOM    197  CD1 LEU    18      32.297 100.300  29.273  1.00  0.00           C
ATOM    198 HD11 LEU    18      32.716  99.392  29.756  1.00  0.00           H
ATOM    199 HD12 LEU    18      32.385 100.235  28.168  1.00  0.00           H
ATOM    200 HD13 LEU    18      31.233 100.369  29.585  1.00  0.00           H
ATOM    201  CD2 LEU    18      33.167 101.925  31.228  1.00  0.00           C
ATOM    202 HD21 LEU    18      33.941 101.309  31.734  1.00  0.00           H
ATOM    203 HD22 LEU    18      32.192 101.816  31.750  1.00  0.00           H
ATOM    204 HD23 LEU    18      33.557 102.942  31.446  1.00  0.00           H
ATOM    205  C   LEU    18      36.704 102.685  28.966  1.00  0.00           C
ATOM    206  O   LEU    18      37.424 102.798  29.988  1.00  0.00           O
ATOM    207  N   GLUT   19      37.248 102.399  27.769  1.00  0.00           N
ATOM    208  HN  GLUT   19      36.688 102.285  26.952  1.00  0.00           H
ATOM    209  CA  GLUT   19      38.691 102.318  27.631  1.00  0.00           C
ATOM    210  HA  GLUT   19      39.108 101.763  28.459  1.00  0.00           H
ATOM    211  CB  GLUT   19      39.253 101.652  26.353  1.00  0.00           C
ATOM    212  HB1 GLUT   19      40.348 101.826  26.280  1.00  0.00           H
ATOM    213  HB2 GLUT   19      38.912 102.124  25.407  1.00  0.00           H
ATOM    214  CG  GLUT   19      38.949 100.115  26.362  1.00  0.00           C
ATOM    215  HG1 GLUT   19      37.844  99.994  26.379  1.00  0.00           H
ATOM    216  HG2 GLUT   19      39.258  99.692  27.341  1.00  0.00           H
ATOM    217  CD  GLUT   19      39.617  99.410  25.217  1.00  0.00           C
ATOM    218  OE1 GLUT   19      39.574  98.281  24.839  1.00  0.00           O
ATOM    219  OE2 GLUT   19      40.132 100.402  24.361  1.00  0.00           O
ATOM    220  HE2 GLUT   19      40.559  99.862  23.691  1.00  0.00           H
ATOM    221  C   GLUT   19      39.370 103.653  27.866  1.00  0.00           C
ATOM    222  O   GLUT   19      40.410 103.815  28.488  1.00  0.00           O
ATOM    223  N   GLY    20      38.777 104.707  27.319  1.00  0.00           N
ATOM    224  HN  GLY    20      38.019 104.465  26.717  1.00  0.00           H
ATOM    225  CA  GLY    20      39.134 106.059  27.592  1.00  0.00           C
ATOM    226  HA1 GLY    20      38.495 106.744  27.054  1.00  0.00           H
ATOM    227  HA2 GLY    20      40.178 106.107  27.321  1.00  0.00           H
ATOM    228  C   GLY    20      39.082 106.494  29.037  1.00  0.00           C
ATOM    229  O   GLY    20      40.090 107.124  29.492  1.00  0.00           O
ATOM    230  N   GLN    21      38.018 106.120  29.740  1.00  0.00           N
ATOM    231  HN  GLN    21      37.329 105.564  29.282  1.00  0.00           H
ATOM    232  CA  GLN    21      37.849 106.270  31.132  1.00  0.00           C
ATOM    233  HA  GLN    21      38.000 107.281  31.478  1.00  0.00           H
ATOM    234  CB  GLN    21      36.385 105.853  31.479  1.00  0.00           C
ATOM    235  HB1 GLN    21      36.328 105.499  32.530  1.00  0.00           H
ATOM    236  HB2 GLN    21      36.102 104.952  30.893  1.00  0.00           H
ATOM    237  CG  GLN    21      35.323 106.928  31.246  1.00  0.00           C
ATOM    238  HG1 GLN    21      34.302 106.553  31.475  1.00  0.00           H
ATOM    239  HG2 GLN    21      35.380 107.194  30.169  1.00  0.00           H
ATOM    240  CD  GLN    21      35.612 108.258  31.925  1.00  0.00           C
ATOM    241  OE1 GLN    21      36.038 109.199  31.278  1.00  0.00           O
ATOM    242  NE2 GLN    21      35.387 108.373  33.246  1.00  0.00           N
ATOM    243 HE21 GLN    21      35.761 109.113  33.805  1.00  0.00           H
ATOM    244 HE22 GLN    21      35.065 107.523  33.664  1.00  0.00           H
ATOM    245  C   GLN    21      38.900 105.529  31.945  1.00  0.00           C
ATOM    246  O   GLN    21      39.543 106.136  32.809  1.00  0.00           O
ATOM    247  N   ALA    22      39.232 104.241  31.691  1.00  0.00           N
ATOM    248  HN  ALA    22      38.688 103.719  31.039  1.00  0.00           H
ATOM    249  CA  ALA    22      40.326 103.391  32.315  1.00  0.00           C
ATOM    250  HA  ALA    22      40.014 103.435  33.349  1.00  0.00           H
ATOM    251  CB  ALA    22      40.266 101.956  31.804  1.00  0.00           C
ATOM    252  HB1 ALA    22      39.272 101.485  31.964  1.00  0.00           H
ATOM    253  HB2 ALA    22      41.005 101.305  32.319  1.00  0.00           H
ATOM    254  HB3 ALA    22      40.508 101.917  30.721  1.00  0.00           H
ATOM    255  C   ALA    22      41.681 104.114  32.193  1.00  0.00           C
ATOM    256  O   ALA    22      42.364 104.296  33.231  1.00  0.00           O
ATOM    257  N   ALA    23      42.057 104.612  30.981  1.00  0.00           N
ATOM    258  HN  ALA    23      41.441 104.569  30.198  1.00  0.00           H
ATOM    259  CA  ALA    23      43.268 105.460  30.750  1.00  0.00           C
ATOM    260  HA  ALA    23      44.141 104.921  31.086  1.00  0.00           H
ATOM    261  CB  ALA    23      43.526 105.658  29.254  1.00  0.00           C
ATOM    262  HB1 ALA    23      44.614 105.882  29.242  1.00  0.00           H
ATOM    263  HB2 ALA    23      42.987 106.504  28.775  1.00  0.00           H
ATOM    264  HB3 ALA    23      43.229 104.803  28.610  1.00  0.00           H
ATOM    265  C   ALA    23      43.316 106.830  31.431  1.00  0.00           C
ATOM    266  O   ALA    23      44.376 107.251  31.879  1.00  0.00           O
ATOM    267  N   SCH1   24      42.158 107.524  31.478  1.00  0.00           N
ATOM    268  CA  SCH1   24      41.997 108.759  32.146  1.00  0.00           C
ATOM    269  C4  SCH1   24      40.586 109.343  31.937  1.00  0.00           C
ATOM    270  C5  SCH1   24      40.328 110.785  32.467  1.00  0.00           C
ATOM    271  C6  SCH1   24      38.968 111.389  32.060  1.00  0.00           C
ATOM    272  C7  SCH1   24      38.773 111.571  30.505  1.00  0.00           C
ATOM    273  N2  SCH1   24      37.727 110.819  29.954  1.00  0.00           N
ATOM    274  C8  SCH1   24      37.435 110.811  28.645  1.00  0.00           C
ATOM    275  C9  SCH1   24      36.336 109.793  28.332  1.00  0.00           C
ATOM    276  O1  SCH1   24      36.046 109.594  26.959  1.00  0.00           O
ATOM    277  C10 SCH1   24      36.810 108.636  26.367  1.00  0.00           C
ATOM    278  C11 SCH1   24      36.513 108.381  24.898  1.00  0.00           C
ATOM    279  O2  SCH1   24      36.984 109.438  23.999  1.00  0.00           O
ATOM    280  C12 SCH1   24      36.521 109.117  22.696  1.00  0.00           C
ATOM    281  C13 SCH1   24      36.845 110.264  21.739  1.00  0.00           C
ATOM    282  N3  SCH1   24      36.453 111.543  22.258  1.00  0.00           N
ATOM    283  C14 SCH1   24      36.212 112.582  21.449  1.00  0.00           C
ATOM    284  C15 SCH1   24      35.603 113.805  22.052  1.00  0.00           C
ATOM    285  O3  SCH1   24      35.513 114.975  21.278  1.00  0.00           O
ATOM    286  C16 SCH1   24      35.034 115.970  22.125  1.00  0.00           C
ATOM    287  C17 SCH1   24      34.606 117.294  21.517  1.00  0.00           C
ATOM    288  O4  SCH1   24      35.700 118.122  21.189  1.00  0.00           O
ATOM    289  C18 SCH1   24      35.405 118.927  20.153  1.00  0.00           C
ATOM    290  C19 SCH1   24      36.571 119.782  19.860  1.00  0.00           C
ATOM    291  N4  SCH1   24      37.012 120.622  20.959  1.00  0.00           N
ATOM    292  C20 SCH1   24      37.788 121.686  20.864  1.00  0.00           C
ATOM    293  C21 SCH1   24      38.185 122.271  22.199  1.00  0.00           C
ATOM    294  C22 SCH1   24      39.479 123.108  21.819  1.00  0.00           C
ATOM    295  C23 SCH1   24      39.804 124.074  23.006  1.00  0.00           C
ATOM    296  N5  SCH1   24      40.036 123.479  24.248  1.00  0.00           N
ATOM    297  C24 SCH1   24      39.430 123.818  25.492  1.00  0.00           C
ATOM    298  C25 SCH1   24      40.116 123.296  26.821  1.00  0.00           C
ATOM    299  C26 SCH1   24      40.165 121.797  26.773  1.00  0.00           C
ATOM    300  C27 SCH1   24      40.944 121.271  28.060  1.00  0.00           C
ATOM    301  C28 SCH1   24      41.364 119.794  27.915  1.00  0.00           C
ATOM    302  C29 SCH1   24      42.216 119.296  29.114  1.00  0.00           C
ATOM    303  C30 SCH1   24      43.081 117.992  28.886  1.00  0.00           C
ATOM    304  C31 SCH1   24      44.104 117.877  30.073  1.00  0.00           C
ATOM    305  C32 SCH1   24      45.096 116.783  29.902  1.00  0.00           C
ATOM    306  C33 SCH1   24      45.713 116.297  31.196  1.00  0.00           C
ATOM    307  C34 SCH1   24      44.870 115.400  32.165  1.00  0.00           C
ATOM    308  C35 SCH1   24      45.503 115.230  33.589  1.00  0.00           C
ATOM    309  C36 SCH1   24      44.776 114.418  34.613  1.00  0.00           C
ATOM    310  O7  SCH1   24      38.340 124.362  25.578  1.00  0.00           O
ATOM    311  C42 SCH1   24      41.159 124.753  22.676  1.00  0.00           C
ATOM    312  O8  SCH1   24      42.204 124.456  23.616  1.00  0.00           O
ATOM    313  O9  SCH1   24      41.434 125.406  21.672  1.00  0.00           O
ATOM    314  O10 SCH1   24      38.174 122.025  19.731  1.00  0.00           O
ATOM    315  O11 SCH1   24      36.601 112.533  20.244  1.00  0.00           O
ATOM    316  O12 SCH1   24      37.902 111.488  27.746  1.00  0.00           O
ATOM    317  C   SCH1   24      42.226 108.730  33.661  1.00  0.00           C
ATOM    318  O   SCH1   24      42.868 109.552  34.258  1.00  0.00           O
ATOM    319  HN  SCH1   24      41.262 107.214  31.169  1.00  0.00           H
ATOM    320  H5  SCH1   24      42.655 109.544  31.715  1.00  0.00           H
ATOM    321  H6  SCH1   24      39.786 108.669  32.310  1.00  0.00           H
ATOM    322  H7  SCH1   24      40.473 109.335  30.832  1.00  0.00           H
ATOM    323  H8  SCH1   24      41.090 111.480  32.053  1.00  0.00           H
ATOM    324  H9  SCH1   24      40.433 110.753  33.572  1.00  0.00           H
ATOM    325  H10 SCH1   24      38.924 112.415  32.484  1.00  0.00           H
ATOM    326  H11 SCH1   24      38.012 110.925  32.386  1.00  0.00           H
ATOM    327  H12 SCH1   24      39.767 111.225  30.150  1.00  0.00           H
ATOM    328  H13 SCH1   24      38.672 112.658  30.296  1.00  0.00           H
ATOM    329  H14 SCH1   24      37.109 110.265  30.507  1.00  0.00           H
ATOM    330  H15 SCH1   24      35.394 110.158  28.794  1.00  0.00           H
ATOM    331  H16 SCH1   24      36.629 108.839  28.821  1.00  0.00           H
ATOM    332  H17 SCH1   24      36.718 107.632  26.834  1.00  0.00           H
ATOM    333  H18 SCH1   24      37.861 108.995  26.393  1.00  0.00           H
ATOM    334  H19 SCH1   24      35.427 108.225  24.724  1.00  0.00           H
ATOM    335  H20 SCH1   24      37.119 107.486  24.639  1.00  0.00           H
ATOM    336  H21 SCH1   24      35.411 109.131  22.738  1.00  0.00           H
ATOM    337  H22 SCH1   24      36.722 108.076  22.366  1.00  0.00           H
ATOM    338  H23 SCH1   24      36.312 110.017  20.796  1.00  0.00           H
ATOM    339  H24 SCH1   24      37.937 110.271  21.530  1.00  0.00           H
ATOM    340  H25 SCH1   24      36.325 111.577  23.246  1.00  0.00           H
ATOM    341  H26 SCH1   24      36.013 113.897  23.080  1.00  0.00           H
ATOM    342  H27 SCH1   24      34.539 113.528  22.210  1.00  0.00           H
ATOM    343  H28 SCH1   24      35.877 116.136  22.830  1.00  0.00           H
ATOM    344  H29 SCH1   24      34.239 115.521  22.758  1.00  0.00           H
ATOM    345  H30 SCH1   24      33.940 117.911  22.157  1.00  0.00           H
ATOM    346  H31 SCH1   24      34.009 117.108  20.599  1.00  0.00           H
ATOM    347  H32 SCH1   24      34.478 119.461  20.454  1.00  0.00           H
ATOM    348  H33 SCH1   24      35.121 118.309  19.275  1.00  0.00           H
ATOM    349  H34 SCH1   24      36.313 120.548  19.098  1.00  0.00           H
ATOM    350  H35 SCH1   24      37.398 119.122  19.520  1.00  0.00           H
ATOM    351  H36 SCH1   24      36.523 120.391  21.797  1.00  0.00           H
ATOM    352  H37 SCH1   24      38.444 121.531  22.987  1.00  0.00           H
ATOM    353  H38 SCH1   24      37.296 122.833  22.556  1.00  0.00           H
ATOM    354  H39 SCH1   24      39.222 123.780  20.973  1.00  0.00           H
ATOM    355  H40 SCH1   24      40.372 122.477  21.626  1.00  0.00           H
ATOM    356  H41 SCH1   24      39.006 124.836  23.135  1.00  0.00           H
ATOM    357  H42 SCH1   24      41.020 123.330  24.182  1.00  0.00           H
ATOM    358  H43 SCH1   24      39.507 123.531  27.719  1.00  0.00           H
ATOM    359  H44 SCH1   24      41.079 123.775  27.100  1.00  0.00           H
ATOM    360  H45 SCH1   24      40.795 121.476  25.915  1.00  0.00           H
ATOM    361  H46 SCH1   24      39.151 121.345  26.761  1.00  0.00           H
ATOM    362  H47 SCH1   24      40.332 121.427  28.974  1.00  0.00           H
ATOM    363  H48 SCH1   24      41.772 121.994  28.225  1.00  0.00           H
ATOM    364  H49 SCH1   24      41.989 119.772  26.997  1.00  0.00           H
ATOM    365  H50 SCH1   24      40.467 119.190  27.659  1.00  0.00           H
ATOM    366  H51 SCH1   24      41.447 119.327  29.915  1.00  0.00           H
ATOM    367  H52 SCH1   24      42.901 120.134  29.364  1.00  0.00           H
ATOM    368  H53 SCH1   24      43.640 118.120  27.934  1.00  0.00           H
ATOM    369  H54 SCH1   24      42.594 117.004  28.745  1.00  0.00           H
ATOM    370  H55 SCH1   24      43.417 117.690  30.926  1.00  0.00           H
ATOM    371  H56 SCH1   24      44.510 118.906  30.170  1.00  0.00           H
ATOM    372  H57 SCH1   24      45.970 117.119  29.305  1.00  0.00           H
ATOM    373  H58 SCH1   24      44.538 115.984  29.368  1.00  0.00           H
ATOM    374  H59 SCH1   24      46.039 117.236  31.692  1.00  0.00           H
ATOM    375  H60 SCH1   24      46.568 115.670  30.864  1.00  0.00           H
ATOM    376  H61 SCH1   24      44.557 114.444  31.693  1.00  0.00           H
ATOM    377  H62 SCH1   24      43.899 115.904  32.361  1.00  0.00           H
ATOM    378  H63 SCH1   24      45.843 116.193  34.027  1.00  0.00           H
ATOM    379  H64 SCH1   24      46.371 114.572  33.369  1.00  0.00           H
ATOM    380  H65 SCH1   24      44.598 113.387  34.239  1.00  0.00           H
ATOM    381  H66 SCH1   24      43.751 114.829  34.728  1.00  0.00           H
ATOM    382  H76 SCH1   24      42.982 125.009  23.520  1.00  0.00           H
ATOM    383  C37 SCH2   25      45.570 114.154  35.888  1.00  0.00           C
ATOM    384  C38 SCH2   25      45.622 115.385  36.744  1.00  0.00           C
ATOM    385  C39 SCH2   25      46.605 114.963  37.836  1.00  0.00           C
ATOM    386  C40 SCH2   25      46.634 116.006  39.006  1.00  0.00           C
ATOM    387  C41 SCH2   25      45.381 115.851  39.864  1.00  0.00           C
ATOM    388  O5  SCH2   25      45.498 116.775  40.895  1.00  0.00           O
ATOM    389  O6  SCH2   25      44.550 114.984  39.809  1.00  0.00           O
ATOM    390  H67 SCH2   25      46.588 113.741  35.721  1.00  0.00           H
ATOM    391  H68 SCH2   25      45.037 113.428  36.538  1.00  0.00           H
ATOM    392  H69 SCH2   25      44.635 115.577  37.217  1.00  0.00           H
ATOM    393  H70 SCH2   25      45.946 116.298  36.200  1.00  0.00           H
ATOM    394  H71 SCH2   25      47.613 114.895  37.372  1.00  0.00           H
ATOM    395  H72 SCH2   25      46.611 113.901  38.160  1.00  0.00           H
ATOM    396  H73 SCH2   25      46.497 116.970  38.471  1.00  0.00           H
ATOM    397  H74 SCH2   25      47.514 116.000  39.685  1.00  0.00           H
ATOM    398  H75 SCH2   25      46.286 117.276  40.670  1.00  0.00           H
ATOM    399  N   GLUT   26      41.581 107.691  34.281  1.00  0.00           N
ATOM    400  HN  GLUT   26      41.112 106.977  33.766  1.00  0.00           H
ATOM    401  CA  GLUT   26      41.867 107.375  35.656  1.00  0.00           C
ATOM    402  HA  GLUT   26      41.848 108.319  36.181  1.00  0.00           H
ATOM    403  CB  GLUT   26      40.820 106.335  36.082  1.00  0.00           C
ATOM    404  HB1 GLUT   26      40.966 106.107  37.159  1.00  0.00           H
ATOM    405  HB2 GLUT   26      40.872 105.361  35.551  1.00  0.00           H
ATOM    406  CG  GLUT   26      39.368 106.927  36.042  1.00  0.00           C
ATOM    407  HG1 GLUT   26      39.033 107.203  35.019  1.00  0.00           H
ATOM    408  HG2 GLUT   26      39.363 107.924  36.531  1.00  0.00           H
ATOM    409  CD  GLUT   26      38.370 105.875  36.612  1.00  0.00           C
ATOM    410  OE1 GLUT   26      38.556 104.806  37.185  1.00  0.00           O
ATOM    411  OE2 GLUT   26      37.176 106.484  36.608  1.00  0.00           O
ATOM    412  HE2 GLUT   26      36.605 105.762  36.881  1.00  0.00           H
ATOM    413  C   GLUT   26      43.242 106.904  35.958  1.00  0.00           C
ATOM    414  O   GLUT   26      43.788 107.227  37.026  1.00  0.00           O
ATOM    415  N   PHE    27      43.838 106.127  35.030  1.00  0.00           N
ATOM    416  HN  PHE    27      43.324 105.755  34.261  1.00  0.00           H
ATOM    417  CA  PHE    27      45.206 105.733  35.051  1.00  0.00           C
ATOM    418  HA  PHE    27      45.393 105.199  35.971  1.00  0.00           H
ATOM    419  CB  PHE    27      45.465 104.696  33.909  1.00  0.00           C
ATOM    420  HB1 PHE    27      45.186 105.091  32.908  1.00  0.00           H
ATOM    421  HB2 PHE    27      44.658 103.969  34.141  1.00  0.00           H
ATOM    422  CG  PHE    27      46.743 103.877  33.865  1.00  0.00           C
ATOM    423  CD1 PHE    27      46.890 102.950  34.928  1.00  0.00           C
ATOM    424  HD1 PHE    27      46.201 102.832  35.751  1.00  0.00           H
ATOM    425  CE1 PHE    27      48.117 102.219  34.937  1.00  0.00           C
ATOM    426  HE1 PHE    27      48.290 101.503  35.726  1.00  0.00           H
ATOM    427  CZ  PHE    27      49.053 102.282  33.915  1.00  0.00           C
ATOM    428  HZ  PHE    27      49.929 101.651  33.934  1.00  0.00           H
ATOM    429  CD2 PHE    27      47.556 103.804  32.746  1.00  0.00           C
ATOM    430  HD2 PHE    27      47.443 104.406  31.857  1.00  0.00           H
ATOM    431  CE2 PHE    27      48.689 102.965  32.737  1.00  0.00           C
ATOM    432  HE2 PHE    27      49.303 103.001  31.849  1.00  0.00           H
ATOM    433  C   PHE    27      46.283 106.841  34.990  1.00  0.00           C
ATOM    434  O   PHE    27      47.149 106.889  35.886  1.00  0.00           O
ATOM    435  N   ILE    28      46.205 107.876  34.113  1.00  0.00           N
ATOM    436  HN  ILE    28      45.590 107.962  33.333  1.00  0.00           H
ATOM    437  CA  ILE    28      47.146 108.974  34.186  1.00  0.00           C
ATOM    438  HA  ILE    28      48.169 108.637  34.262  1.00  0.00           H
ATOM    439  CB  ILE    28      47.027 109.768  32.892  1.00  0.00           C
ATOM    440  HB  ILE    28      47.131 108.969  32.126  1.00  0.00           H
ATOM    441  CG2 ILE    28      45.625 110.326  32.641  1.00  0.00           C
ATOM    442 HG21 ILE    28      44.787 109.621  32.453  1.00  0.00           H
ATOM    443 HG22 ILE    28      45.687 110.960  31.730  1.00  0.00           H
ATOM    444 HG23 ILE    28      45.367 111.040  33.451  1.00  0.00           H
ATOM    445  CG1 ILE    28      48.067 110.906  32.793  1.00  0.00           C
ATOM    446 HG11 ILE    28      48.011 111.589  33.667  1.00  0.00           H
ATOM    447 HG12 ILE    28      47.750 111.510  31.916  1.00  0.00           H
ATOM    448  CD  ILE    28      49.515 110.376  32.544  1.00  0.00           C
ATOM    449  HD1 ILE    28      50.179 111.223  32.267  1.00  0.00           H
ATOM    450  HD2 ILE    28      49.486 109.687  31.673  1.00  0.00           H
ATOM    451  HD3 ILE    28      49.928 109.892  33.455  1.00  0.00           H
ATOM    452  C   ILE    28      46.891 109.798  35.361  1.00  0.00           C
ATOM    453  O   ILE    28      47.778 110.264  36.031  1.00  0.00           O
ATOM    454  N   ALA    29      45.691 109.879  35.946  1.00  0.00           N
ATOM    455  HN  ALA    29      44.868 109.545  35.493  1.00  0.00           H
ATOM    456  CA  ALA    29      45.478 110.360  37.310  1.00  0.00           C
ATOM    457  HA  ALA    29      45.910 111.350  37.283  1.00  0.00           H
ATOM    458  CB  ALA    29      43.987 110.465  37.663  1.00  0.00           C
ATOM    459  HB1 ALA    29      43.805 110.922  38.659  1.00  0.00           H
ATOM    460  HB2 ALA    29      43.532 109.453  37.723  1.00  0.00           H
ATOM    461  HB3 ALA    29      43.456 111.068  36.897  1.00  0.00           H
ATOM    462  C   ALA    29      46.314 109.672  38.381  1.00  0.00           C
ATOM    463  O   ALA    29      46.939 110.338  39.111  1.00  0.00           O
ATOM    464  N   TRP    30      46.230 108.313  38.404  1.00  0.00           N
ATOM    465  HN  TRP    30      45.629 107.868  37.744  1.00  0.00           H
ATOM    466  CA  TRP    30      46.929 107.477  39.375  1.00  0.00           C
ATOM    467  HA  TRP    30      46.847 107.910  40.361  1.00  0.00           H
ATOM    468  CB  TRP    30      46.311 105.983  39.387  1.00  0.00           C
ATOM    469  HB1 TRP    30      46.364 105.614  38.341  1.00  0.00           H
ATOM    470  HB2 TRP    30      45.223 106.015  39.611  1.00  0.00           H
ATOM    471  CG  TRP    30      46.944 104.960  40.236  1.00  0.00           C
ATOM    472  CD1 TRP    30      46.503 104.529  41.483  1.00  0.00           C
ATOM    473  HD1 TRP    30      45.657 105.003  41.959  1.00  0.00           H
ATOM    474  NE1 TRP    30      47.231 103.447  41.950  1.00  0.00           N
ATOM    475  HE1 TRP    30      47.311 103.122  42.867  1.00  0.00           H
ATOM    476  CE2 TRP    30      48.129 103.120  41.043  1.00  0.00           C
ATOM    477  CD2 TRP    30      47.993 103.982  39.939  1.00  0.00           C
ATOM    478  CE3 TRP    30      48.660 103.661  38.771  1.00  0.00           C
ATOM    479  HE3 TRP    30      48.530 104.248  37.874  1.00  0.00           H
ATOM    480  CZ3 TRP    30      49.378 102.460  38.730  1.00  0.00           C
ATOM    481  HZ3 TRP    30      49.873 102.150  37.822  1.00  0.00           H
ATOM    482  CZ2 TRP    30      48.971 102.066  41.065  1.00  0.00           C
ATOM    483  HZ2 TRP    30      48.977 101.373  41.893  1.00  0.00           H
ATOM    484  CH2 TRP    30      49.560 101.707  39.835  1.00  0.00           C
ATOM    485  HH2 TRP    30      50.194 100.832  39.815  1.00  0.00           H
ATOM    486  C   TRP    30      48.458 107.451  39.185  1.00  0.00           C
ATOM    487  O   TRP    30      49.181 107.546  40.188  1.00  0.00           O
ATOM    488  N   LEU    31      48.945 107.460  37.988  1.00  0.00           N
ATOM    489  HN  LEU    31      48.363 107.423  37.179  1.00  0.00           H
ATOM    490  CA  LEU    31      50.312 107.586  37.639  1.00  0.00           C
ATOM    491  HA  LEU    31      50.895 106.957  38.295  1.00  0.00           H
ATOM    492  CB  LEU    31      50.512 107.302  36.142  1.00  0.00           C
ATOM    493  HB1 LEU    31      51.511 107.647  35.800  1.00  0.00           H
ATOM    494  HB2 LEU    31      49.716 107.772  35.525  1.00  0.00           H
ATOM    495  CG  LEU    31      50.474 105.783  35.850  1.00  0.00           C
ATOM    496  HG  LEU    31      49.503 105.321  36.130  1.00  0.00           H
ATOM    497  CD1 LEU    31      50.623 105.512  34.328  1.00  0.00           C
ATOM    498 HD11 LEU    31      50.638 104.412  34.172  1.00  0.00           H
ATOM    499 HD12 LEU    31      51.558 105.939  33.908  1.00  0.00           H
ATOM    500 HD13 LEU    31      49.811 105.963  33.719  1.00  0.00           H
ATOM    501  CD2 LEU    31      51.540 104.910  36.477  1.00  0.00           C
ATOM    502 HD21 LEU    31      51.426 104.724  37.566  1.00  0.00           H
ATOM    503 HD22 LEU    31      52.572 105.306  36.370  1.00  0.00           H
ATOM    504 HD23 LEU    31      51.458 103.899  36.022  1.00  0.00           H
ATOM    505  C   LEU    31      50.887 108.947  37.928  1.00  0.00           C
ATOM    506  O   LEU    31      52.075 109.046  38.167  1.00  0.00           O
ATOM    507  N   VAL    32      50.131 110.030  37.764  1.00  0.00           N
ATOM    508  HN  VAL    32      49.256 109.905  37.303  1.00  0.00           H
ATOM    509  CA  VAL    32      50.575 111.420  38.001  1.00  0.00           C
ATOM    510  HA  VAL    32      51.626 111.562  37.798  1.00  0.00           H
ATOM    511  CB  VAL    32      49.849 112.358  37.163  1.00  0.00           C
ATOM    512  HB  VAL    32      48.764 112.150  37.281  1.00  0.00           H
ATOM    513  CG1 VAL    32      50.087 113.863  37.567  1.00  0.00           C
ATOM    514 HG11 VAL    32      51.182 113.954  37.405  1.00  0.00           H
ATOM    515 HG12 VAL    32      49.646 114.151  38.546  1.00  0.00           H
ATOM    516 HG13 VAL    32      49.499 114.474  36.850  1.00  0.00           H
ATOM    517  CG2 VAL    32      50.287 112.261  35.687  1.00  0.00           C
ATOM    518 HG21 VAL    32      50.071 111.248  35.285  1.00  0.00           H
ATOM    519 HG22 VAL    32      51.393 112.320  35.605  1.00  0.00           H
ATOM    520 HG23 VAL    32      49.715 113.026  35.121  1.00  0.00           H
ATOM    521  C   VAL    32      50.409 111.756  39.452  1.00  0.00           C
ATOM    522  O   VAL    32      51.028 112.688  39.957  1.00  0.00           O
ATOM    523  N   ARGT   33      49.622 110.949  40.213  1.00  0.00           N
ATOM    524  HN  ARGT   33      49.023 110.252  39.828  1.00  0.00           H
ATOM    525  CA  ARGT   33      49.513 111.211  41.656  1.00  0.00           C
ATOM    526  HA  ARGT   33      49.928 112.185  41.870  1.00  0.00           H
ATOM    527  CB  ARGT   33      48.109 111.322  42.158  1.00  0.00           C
ATOM    528  HB1 ARGT   33      48.115 111.166  43.258  1.00  0.00           H
ATOM    529  HB2 ARGT   33      47.497 110.492  41.746  1.00  0.00           H
ATOM    530  CG  ARGT   33      47.404 112.703  41.800  1.00  0.00           C
ATOM    531  HG1 ARGT   33      46.403 112.712  42.282  1.00  0.00           H
ATOM    532  HG2 ARGT   33      47.137 112.836  40.730  1.00  0.00           H
ATOM    533  CD  ARGT   33      47.974 114.027  42.258  1.00  0.00           C
ATOM    534  HD1 ARGT   33      47.331 114.930  42.183  1.00  0.00           H
ATOM    535  HD2 ARGT   33      49.002 114.212  41.881  1.00  0.00           H
ATOM    536  NE  ARGT   33      48.263 113.799  43.706  1.00  0.00           N
ATOM    537  HE  ARGT   33      48.000 112.908  44.077  1.00  0.00           H
ATOM    538  CZ  ARGT   33      48.702 114.690  44.616  1.00  0.00           C
ATOM    539  NH1 ARGT   33      49.091 115.864  44.207  1.00  0.00           N
ATOM    540 HH11 ARGT   33      49.273 116.171  43.273  1.00  0.00           H
ATOM    541 HH12 ARGT   33      49.262 116.635  44.821  1.00  0.00           H
ATOM    542  NH2 ARGT   33      48.719 114.422  45.935  1.00  0.00           N
ATOM    543 HH21 ARGT   33      48.675 113.442  46.126  1.00  0.00           H
ATOM    544 HH22 ARGT   33      49.299 114.968  46.539  1.00  0.00           H
ATOM    545  C   ARGT   33      50.366 110.161  42.358  1.00  0.00           C
ATOM    546  O   ARGT   33      50.293 109.872  43.526  1.00  0.00           O
ATOM    547  N   GLY    34      51.328 109.510  41.654  1.00  0.00           N
ATOM    548  HN  GLY    34      51.526 109.776  40.714  1.00  0.00           H
ATOM    549  CA  GLY    34      52.379 108.591  42.268  1.00  0.00           C
ATOM    550  HA1 GLY    34      52.832 109.222  43.018  1.00  0.00           H
ATOM    551  HA2 GLY    34      53.108 108.379  41.500  1.00  0.00           H
ATOM    552  C   GLY    34      51.845 107.389  42.949  1.00  0.00           C
ATOM    553  O   GLY    34      52.305 106.914  43.970  1.00  0.00           O
ATOM    554  N   ARGT   35      50.842 106.875  42.273  1.00  0.00           N
ATOM    555  HN  ARGT   35      50.529 107.306  41.430  1.00  0.00           H
ATOM    556  CA  ARGT   35      50.153 105.645  42.662  1.00  0.00           C
ATOM    557  HA  ARGT   35      49.599 105.452  41.756  1.00  0.00           H
ATOM    558  CB  ARGT   35      51.082 104.426  42.710  1.00  0.00           C
ATOM    559  HB1 ARGT   35      50.454 103.537  42.933  1.00  0.00           H
ATOM    560  HB2 ARGT   35      51.808 104.649  43.521  1.00  0.00           H
ATOM    561  CG  ARGT   35      51.892 104.146  41.370  1.00  0.00           C
ATOM    562  HG1 ARGT   35      52.441 105.094  41.184  1.00  0.00           H
ATOM    563  HG2 ARGT   35      51.265 103.869  40.496  1.00  0.00           H
ATOM    564  CD  ARGT   35      52.860 102.966  41.581  1.00  0.00           C
ATOM    565  HD1 ARGT   35      52.394 101.972  41.751  1.00  0.00           H
ATOM    566  HD2 ARGT   35      53.553 103.161  42.427  1.00  0.00           H
ATOM    567  NE  ARGT   35      53.641 102.950  40.335  1.00  0.00           N
ATOM    568  HE  ARGT   35      53.915 103.838  39.966  1.00  0.00           H
ATOM    569  CZ  ARGT   35      53.526 102.047  39.373  1.00  0.00           C
ATOM    570  NH1 ARGT   35      53.186 100.774  39.582  1.00  0.00           N
ATOM    571 HH11 ARGT   35      53.065 100.520  40.542  1.00  0.00           H
ATOM    572 HH12 ARGT   35      53.203 100.092  38.851  1.00  0.00           H
ATOM    573  NH2 ARGT   35      53.772 102.451  38.160  1.00  0.00           N
ATOM    574 HH21 ARGT   35      54.040 103.414  38.129  1.00  0.00           H
ATOM    575 HH22 ARGT   35      53.643 101.804  37.408  1.00  0.00           H
ATOM    576  C   ARGT   35      49.148 105.720  43.822  1.00  0.00           C
ATOM    577  O   ARGT   35      48.729 104.719  44.379  1.00  0.00           O
ATOM    578  N   GLY    36      48.790 106.991  44.166  1.00  0.00           N
ATOM    579  HN  GLY    36      49.248 107.748  43.705  1.00  0.00           H
ATOM    580  CA  GLY    36      47.896 107.458  45.314  1.00  0.00           C
ATOM    581  HA1 GLY    36      46.919 107.075  45.059  1.00  0.00           H
ATOM    582  HA2 GLY    36      47.920 108.536  45.383  1.00  0.00           H
ATOM    583  C   GLY    36      48.174 106.984  46.774  1.00  0.00           C
ATOM    584  OT1 GLY    36      47.411 106.106  47.274  1.00  0.00           O
ATOM    585  OT2 GLY    36      49.152 107.468  47.426  1.00  0.00           O
ATOM    586  C1  SNA    37      42.866  14.438  42.127  1.00  0.00           C
ATOM    587  C2  SNA    37      42.743  13.577  41.088  1.00  0.00           C
ATOM    588  C3  SNA    37      41.432  13.339  40.583  1.00  0.00           C
ATOM    589  C4  SNA    37      40.336  13.839  41.271  1.00  0.00           C
ATOM    590  C5  SNA    37      40.467  14.656  42.447  1.00  0.00           C
ATOM    591  C6  SNA    37      41.773  15.020  42.759  1.00  0.00           C
ATOM    592  C7  SNA    37      39.347  15.337  43.108  1.00  0.00           C
ATOM    593  N   SNA    37      38.289  15.669  42.371  1.00  0.00           N
ATOM    594  C8  SNA    37      37.133  16.364  42.716  1.00  0.00           C
ATOM    595  C9  SNA    37      36.093  16.174  41.652  1.00  0.00           C
ATOM    596  C10 SNA    37      36.521  16.742  40.292  1.00  0.00           C
ATOM    597  C11 SNA    37      35.365  17.026  39.375  1.00  0.00           C
ATOM    598  C12 SNA    37      35.890  17.461  38.016  1.00  0.00           C
ATOM    599  C13 SNA    37      34.829  17.675  36.948  1.00  0.00           C
ATOM    600  C14 SNA    37      35.273  18.716  35.852  1.00  0.00           C
ATOM    601  C15 SNA    37      36.495  18.162  35.044  1.00  0.00           C
ATOM    602  O1  SNA    37      39.070  13.443  40.781  1.00  0.00           O
ATOM    603  O2  SNA    37      36.767  17.000  34.819  1.00  0.00           O
ATOM    604  O3  SNA    37      37.391  19.119  34.638  1.00  0.00           O
ATOM    605  H1  SNA    37      38.267  15.347  41.428  1.00  0.00           H
ATOM    606  H2  SNA    37      38.247  18.755  34.400  1.00  0.00           H
ATOM    607  H3  SNA    37      35.631  19.644  36.346  1.00  0.00           H
ATOM    608  H4  SNA    37      34.410  18.891  35.176  1.00  0.00           H
ATOM    609  H5  SNA    37      33.928  18.144  37.399  1.00  0.00           H
ATOM    610  H6  SNA    37      34.557  16.680  36.537  1.00  0.00           H
ATOM    611  H7  SNA    37      36.670  16.758  37.653  1.00  0.00           H
ATOM    612  H8  SNA    37      36.495  18.379  38.176  1.00  0.00           H
ATOM    613  H9  SNA    37      34.754  17.896  39.698  1.00  0.00           H
ATOM    614  H10 SNA    37      34.668  16.172  39.234  1.00  0.00           H
ATOM    615  H11 SNA    37      37.088  15.971  39.729  1.00  0.00           H
ATOM    616  H12 SNA    37      37.204  17.610  40.410  1.00  0.00           H
ATOM    617  H13 SNA    37      35.090  16.537  41.964  1.00  0.00           H
ATOM    618  H14 SNA    37      35.900  15.093  41.485  1.00  0.00           H
ATOM    619  H15 SNA    37      37.488  17.414  42.796  1.00  0.00           H
ATOM    620  H16 SNA    37      36.824  16.023  43.728  1.00  0.00           H
ATOM    621  H17 SNA    37      39.146  12.814  40.060  1.00  0.00           H
ATOM    622  H18 SNA    37      41.255  12.793  39.669  1.00  0.00           H
ATOM    623  H19 SNA    37      43.610  13.160  40.597  1.00  0.00           H
ATOM    624  H20 SNA    37      43.837  14.847  42.364  1.00  0.00           H
ATOM    625  H21 SNA    37      41.879  15.667  43.618  1.00  0.00           H
ATOM    626  O4  SNA    37      39.361  15.661  44.316  1.00  0.00           O
ATOM    627  C1  SNA    38      37.288   7.810  50.199  1.00  0.00           C
ATOM    628  C2  SNA    38      37.335   8.091  48.867  1.00  0.00           C
ATOM    629  C3  SNA    38      36.197   8.283  48.072  1.00  0.00           C
ATOM    630  C4  SNA    38      34.943   7.946  48.630  1.00  0.00           C
ATOM    631  C5  SNA    38      34.916   7.332  49.958  1.00  0.00           C
ATOM    632  C6  SNA    38      36.107   7.227  50.699  1.00  0.00           C
ATOM    633  C7  SNA    38      33.679   6.740  50.552  1.00  0.00           C
ATOM    634  N   SNA    38      32.576   6.813  49.812  1.00  0.00           N
ATOM    635  C8  SNA    38      31.387   6.171  50.226  1.00  0.00           C
ATOM    636  C9  SNA    38      30.232   6.485  49.269  1.00  0.00           C
ATOM    637  C10 SNA    38      28.893   5.731  49.590  1.00  0.00           C
ATOM    638  C11 SNA    38      27.921   5.727  48.389  1.00  0.00           C
ATOM    639  C12 SNA    38      27.177   7.065  48.347  1.00  0.00           C
ATOM    640  C13 SNA    38      26.341   7.197  47.073  1.00  0.00           C
ATOM    641  C14 SNA    38      25.140   6.192  47.165  1.00  0.00           C
ATOM    642  C15 SNA    38      25.345   4.961  46.372  1.00  0.00           C
ATOM    643  O1  SNA    38      33.762   8.369  47.881  1.00  0.00           O
ATOM    644  O2  SNA    38      25.719   3.895  46.849  1.00  0.00           O
ATOM    645  O3  SNA    38      25.071   5.089  45.020  1.00  0.00           O
ATOM    646  H1  SNA    38      32.537   7.313  48.951  1.00  0.00           H
ATOM    647  H2  SNA    38      25.006   4.262  44.536  1.00  0.00           H
ATOM    648  H3  SNA    38      24.313   6.773  46.703  1.00  0.00           H
ATOM    649  H4  SNA    38      24.887   6.120  48.245  1.00  0.00           H
ATOM    650  H5  SNA    38      26.991   7.071  46.180  1.00  0.00           H
ATOM    651  H6  SNA    38      26.037   8.263  46.997  1.00  0.00           H
ATOM    652  H7  SNA    38      27.950   7.862  48.385  1.00  0.00           H
ATOM    653  H8  SNA    38      26.462   7.170  49.190  1.00  0.00           H
ATOM    654  H9  SNA    38      27.135   4.955  48.535  1.00  0.00           H
ATOM    655  H10 SNA    38      28.465   5.640  47.424  1.00  0.00           H
ATOM    656  H11 SNA    38      28.385   6.205  50.456  1.00  0.00           H
ATOM    657  H12 SNA    38      29.112   4.654  49.757  1.00  0.00           H
ATOM    658  H13 SNA    38      30.569   6.130  48.272  1.00  0.00           H
ATOM    659  H14 SNA    38      29.986   7.563  49.372  1.00  0.00           H
ATOM    660  H15 SNA    38      31.133   6.310  51.298  1.00  0.00           H
ATOM    661  H16 SNA    38      31.515   5.073  50.110  1.00  0.00           H
ATOM    662  H17 SNA    38      34.010   8.754  47.037  1.00  0.00           H
ATOM    663  H18 SNA    38      36.251   8.592  47.039  1.00  0.00           H
ATOM    664  H19 SNA    38      38.263   8.108  48.315  1.00  0.00           H
ATOM    665  H20 SNA    38      38.224   7.821  50.737  1.00  0.00           H
ATOM    666  H21 SNA    38      36.086   6.876  51.720  1.00  0.00           H
ATOM    667  O4  SNA    38      33.729   6.248  51.654  1.00  0.00           O
ATOM    668  C1  SNA    39       2.676   7.976  42.413  1.00  0.00           C
ATOM    669  C2  SNA    39       3.644   8.898  42.724  1.00  0.00           C
ATOM    670  C3  SNA    39       3.754  10.219  42.092  1.00  0.00           C
ATOM    671  C4  SNA    39       2.771  10.590  41.230  1.00  0.00           C
ATOM    672  C5  SNA    39       1.708   9.710  40.903  1.00  0.00           C
ATOM    673  C6  SNA    39       1.758   8.355  41.464  1.00  0.00           C
ATOM    674  C7  SNA    39       0.592   9.997  39.839  1.00  0.00           C
ATOM    675  N   SNA    39       0.636  10.978  38.932  1.00  0.00           N
ATOM    676  C8  SNA    39      -0.328  11.109  37.908  1.00  0.00           C
ATOM    677  C9  SNA    39      -0.090  12.319  36.895  1.00  0.00           C
ATOM    678  C10 SNA    39      -1.340  12.577  35.964  1.00  0.00           C
ATOM    679  C11 SNA    39      -1.293  13.945  35.355  1.00  0.00           C
ATOM    680  C12 SNA    39      -2.454  14.200  34.357  1.00  0.00           C
ATOM    681  C13 SNA    39      -3.810  14.080  35.108  1.00  0.00           C
ATOM    682  C14 SNA    39      -5.017  14.333  34.234  1.00  0.00           C
ATOM    683  C15 SNA    39      -5.343  13.047  33.390  1.00  0.00           C
ATOM    684  O1  SNA    39       2.969  11.851  40.584  1.00  0.00           O
ATOM    685  O2  SNA    39      -6.260  12.338  33.716  1.00  0.00           O
ATOM    686  O3  SNA    39      -4.542  12.814  32.323  1.00  0.00           O
ATOM    687  H1  SNA    39       1.261  11.734  39.111  1.00  0.00           H
ATOM    688  H2  SNA    39      -3.775  13.377  32.449  1.00  0.00           H
ATOM    689  H3  SNA    39      -4.966  15.166  33.500  1.00  0.00           H
ATOM    690  H4  SNA    39      -5.890  14.451  34.911  1.00  0.00           H
ATOM    691  H5  SNA    39      -3.868  14.867  35.890  1.00  0.00           H
ATOM    692  H6  SNA    39      -3.878  13.138  35.693  1.00  0.00           H
ATOM    693  H7  SNA    39      -2.357  13.587  33.436  1.00  0.00           H
ATOM    694  H8  SNA    39      -2.314  15.227  33.956  1.00  0.00           H
ATOM    695  H9  SNA    39      -0.336  14.119  34.818  1.00  0.00           H
ATOM    696  H10 SNA    39      -1.419  14.592  36.249  1.00  0.00           H
ATOM    697  H11 SNA    39      -2.174  12.310  36.648  1.00  0.00           H
ATOM    698  H12 SNA    39      -1.370  11.864  35.112  1.00  0.00           H
ATOM    699  H13 SNA    39       0.815  12.250  36.254  1.00  0.00           H
ATOM    700  H14 SNA    39      -0.020  13.259  37.483  1.00  0.00           H
ATOM    701  H15 SNA    39      -1.324  11.302  38.360  1.00  0.00           H
ATOM    702  H16 SNA    39      -0.365  10.199  37.272  1.00  0.00           H
ATOM    703  H17 SNA    39       3.852  12.080  40.885  1.00  0.00           H
ATOM    704  H18 SNA    39       4.628  10.802  42.346  1.00  0.00           H
ATOM    705  H19 SNA    39       4.325   8.674  43.531  1.00  0.00           H
ATOM    706  H20 SNA    39       2.696   6.967  42.797  1.00  0.00           H
ATOM    707  H21 SNA    39       1.026   7.615  41.176  1.00  0.00           H
ATOM    708  O4  SNA    39      -0.318   9.152  39.984  1.00  0.00           O
ATOM    709  C1  SNA    40      22.673   7.046  31.031  1.00  0.00           C
ATOM    710  C2  SNA    40      21.424   7.376  31.487  1.00  0.00           C
ATOM    711  C3  SNA    40      20.460   7.885  30.576  1.00  0.00           C
ATOM    712  C4  SNA    40      20.834   8.065  29.255  1.00  0.00           C
ATOM    713  C5  SNA    40      22.063   7.522  28.711  1.00  0.00           C
ATOM    714  C6  SNA    40      22.957   6.996  29.616  1.00  0.00           C
ATOM    715  C7  SNA    40      22.362   7.501  27.202  1.00  0.00           C
ATOM    716  N   SNA    40      21.342   7.831  26.430  1.00  0.00           N
ATOM    717  C8  SNA    40      21.317   7.521  25.031  1.00  0.00           C
ATOM    718  C9  SNA    40      20.185   8.261  24.355  1.00  0.00           C
ATOM    719  C10 SNA    40      19.965   7.828  22.933  1.00  0.00           C
ATOM    720  C11 SNA    40      18.876   8.658  22.324  1.00  0.00           C
ATOM    721  C12 SNA    40      18.779   8.394  20.829  1.00  0.00           C
ATOM    722  C13 SNA    40      17.607   9.275  20.177  1.00  0.00           C
ATOM    723  C14 SNA    40      17.352   8.863  18.784  1.00  0.00           C
ATOM    724  C15 SNA    40      18.293   9.467  17.884  1.00  0.00           C
ATOM    725  O1  SNA    40      19.890   8.748  28.467  1.00  0.00           O
ATOM    726  O2  SNA    40      18.237  10.569  17.354  1.00  0.00           O
ATOM    727  O3  SNA    40      19.477   8.693  17.711  1.00  0.00           O
ATOM    728  H1  SNA    40      20.591   8.302  26.887  1.00  0.00           H
ATOM    729  H2  SNA    40      19.985   8.952  16.938  1.00  0.00           H
ATOM    730  H3  SNA    40      16.316   9.204  18.569  1.00  0.00           H
ATOM    731  H4  SNA    40      17.446   7.767  18.632  1.00  0.00           H
ATOM    732  H5  SNA    40      17.899  10.345  20.111  1.00  0.00           H
ATOM    733  H6  SNA    40      16.750   9.178  20.878  1.00  0.00           H
ATOM    734  H7  SNA    40      18.660   7.325  20.549  1.00  0.00           H
ATOM    735  H8  SNA    40      19.761   8.668  20.387  1.00  0.00           H
ATOM    736  H9  SNA    40      19.087   9.745  22.422  1.00  0.00           H
ATOM    737  H10 SNA    40      17.986   8.495  22.970  1.00  0.00           H
ATOM    738  H11 SNA    40      19.661   6.760  22.936  1.00  0.00           H
ATOM    739  H12 SNA    40      20.983   7.836  22.487  1.00  0.00           H
ATOM    740  H13 SNA    40      20.414   9.329  24.557  1.00  0.00           H
ATOM    741  H14 SNA    40      19.189   8.161  24.836  1.00  0.00           H
ATOM    742  H15 SNA    40      21.240   6.432  24.823  1.00  0.00           H
ATOM    743  H16 SNA    40      22.207   7.904  24.487  1.00  0.00           H
ATOM    744  H17 SNA    40      19.368   9.394  28.948  1.00  0.00           H
ATOM    745  H18 SNA    40      19.563   8.355  30.951  1.00  0.00           H
ATOM    746  H19 SNA    40      21.224   7.329  32.547  1.00  0.00           H
ATOM    747  H20 SNA    40      23.465   6.712  31.684  1.00  0.00           H
ATOM    748  H21 SNA    40      23.889   6.583  29.260  1.00  0.00           H
ATOM    749  O4  SNA    40      23.432   7.133  26.721  1.00  0.00           O
ATOM    750  C1  SNA    41      39.409  17.909  26.442  1.00  0.00           C
ATOM    751  C2  SNA    41      38.469  17.164  27.181  1.00  0.00           C
ATOM    752  C3  SNA    41      38.795  15.951  27.709  1.00  0.00           C
ATOM    753  C4  SNA    41      40.070  15.405  27.593  1.00  0.00           C
ATOM    754  C5  SNA    41      41.087  16.168  26.909  1.00  0.00           C
ATOM    755  C6  SNA    41      40.780  17.442  26.410  1.00  0.00           C
ATOM    756  C7  SNA    41      42.505  15.701  26.607  1.00  0.00           C
ATOM    757  N   SNA    41      42.651  14.384  26.383  1.00  0.00           N
ATOM    758  C8  SNA    41      43.822  13.553  25.967  1.00  0.00           C
ATOM    759  C9  SNA    41      43.528  12.012  25.794  1.00  0.00           C
ATOM    760  C10 SNA    41      44.828  11.344  25.241  1.00  0.00           C
ATOM    761  C11 SNA    41      44.634   9.798  24.969  1.00  0.00           C
ATOM    762  C12 SNA    41      45.817   9.078  24.322  1.00  0.00           C
ATOM    763  C13 SNA    41      45.477   7.673  23.751  1.00  0.00           C
ATOM    764  C14 SNA    41      45.443   6.457  24.704  1.00  0.00           C
ATOM    765  C15 SNA    41      44.825   5.175  24.068  1.00  0.00           C
ATOM    766  O1  SNA    41      40.163  13.991  27.948  1.00  0.00           O
ATOM    767  O2  SNA    41      44.783   4.884  22.883  1.00  0.00           O
ATOM    768  O3  SNA    41      44.357   4.240  25.007  1.00  0.00           O
ATOM    769  H1  SNA    41      41.792  13.890  26.494  1.00  0.00           H
ATOM    770  H2  SNA    41      44.467   3.339  24.695  1.00  0.00           H
ATOM    771  H3  SNA    41      44.851   6.622  25.630  1.00  0.00           H
ATOM    772  H4  SNA    41      46.515   6.341  24.969  1.00  0.00           H
ATOM    773  H5  SNA    41      46.174   7.432  22.921  1.00  0.00           H
ATOM    774  H6  SNA    41      44.443   7.850  23.385  1.00  0.00           H
ATOM    775  H7  SNA    41      46.653   9.120  25.053  1.00  0.00           H
ATOM    776  H8  SNA    41      46.233   9.730  23.525  1.00  0.00           H
ATOM    777  H9  SNA    41      43.752   9.807  24.294  1.00  0.00           H
ATOM    778  H10 SNA    41      44.159   9.176  25.757  1.00  0.00           H
ATOM    779  H11 SNA    41      45.557  11.425  26.076  1.00  0.00           H
ATOM    780  H12 SNA    41      45.277  11.716  24.296  1.00  0.00           H
ATOM    781  H13 SNA    41      42.778  11.760  25.013  1.00  0.00           H
ATOM    782  H14 SNA    41      43.291  11.618  26.805  1.00  0.00           H
ATOM    783  H15 SNA    41      44.754  13.555  26.573  1.00  0.00           H
ATOM    784  H16 SNA    41      44.229  13.887  24.989  1.00  0.00           H
ATOM    785  H17 SNA    41      39.260  13.684  27.837  1.00  0.00           H
ATOM    786  H18 SNA    41      37.929  15.410  28.060  1.00  0.00           H
ATOM    787  H19 SNA    41      37.479  17.586  27.273  1.00  0.00           H
ATOM    788  H20 SNA    41      39.179  18.848  25.960  1.00  0.00           H
ATOM    789  H21 SNA    41      41.486  18.016  25.828  1.00  0.00           H
ATOM    790  O4  SNA    41      43.449  16.520  26.688  1.00  0.00           O
ATOM    791  C1  SNA    42      26.600  13.222  32.127  1.00  0.00           C
ATOM    792  C2  SNA    42      25.278  13.620  31.977  1.00  0.00           C
ATOM    793  C3  SNA    42      24.780  13.850  30.739  1.00  0.00           C
ATOM    794  C4  SNA    42      25.483  13.660  29.619  1.00  0.00           C
ATOM    795  C5  SNA    42      26.842  13.372  29.687  1.00  0.00           C
ATOM    796  C6  SNA    42      27.408  13.193  30.965  1.00  0.00           C
ATOM    797  C7  SNA    42      27.794  13.137  28.502  1.00  0.00           C
ATOM    798  N   SNA    42      27.353  12.529  27.402  1.00  0.00           N
ATOM    799  C8  SNA    42      28.249  12.251  26.248  1.00  0.00           C
ATOM    800  C9  SNA    42      27.298  12.054  25.102  1.00  0.00           C
ATOM    801  C10 SNA    42      27.845  12.101  23.670  1.00  0.00           C
ATOM    802  C11 SNA    42      26.765  11.979  22.573  1.00  0.00           C
ATOM    803  C12 SNA    42      27.385  12.395  21.182  1.00  0.00           C
ATOM    804  C13 SNA    42      26.305  12.668  20.147  1.00  0.00           C
ATOM    805  C14 SNA    42      26.830  13.277  18.813  1.00  0.00           C
ATOM    806  C15 SNA    42      27.496  12.222  17.904  1.00  0.00           C
ATOM    807  O1  SNA    42      24.854  13.620  28.357  1.00  0.00           O
ATOM    808  O2  SNA    42      27.385  10.982  17.932  1.00  0.00           O
ATOM    809  O3  SNA    42      28.363  12.833  17.050  1.00  0.00           O
ATOM    810  H1  SNA    42      26.394  12.306  27.243  1.00  0.00           H
ATOM    811  H2  SNA    42      28.836  12.107  16.638  1.00  0.00           H
ATOM    812  H3  SNA    42      27.544  14.083  19.084  1.00  0.00           H
ATOM    813  H4  SNA    42      25.999  13.708  18.215  1.00  0.00           H
ATOM    814  H5  SNA    42      25.650  13.366  20.712  1.00  0.00           H
ATOM    815  H6  SNA    42      25.659  11.823  19.824  1.00  0.00           H
ATOM    816  H7  SNA    42      27.998  11.543  20.816  1.00  0.00           H
ATOM    817  H8  SNA    42      28.119  13.213  21.344  1.00  0.00           H
ATOM    818  H9  SNA    42      25.994  12.738  22.827  1.00  0.00           H
ATOM    819  H10 SNA    42      26.338  10.954  22.529  1.00  0.00           H
ATOM    820  H11 SNA    42      28.544  11.250  23.524  1.00  0.00           H
ATOM    821  H12 SNA    42      28.455  13.028  23.617  1.00  0.00           H
ATOM    822  H13 SNA    42      26.588  12.900  25.222  1.00  0.00           H
ATOM    823  H14 SNA    42      26.671  11.158  25.298  1.00  0.00           H
ATOM    824  H15 SNA    42      29.078  11.517  26.342  1.00  0.00           H
ATOM    825  H16 SNA    42      28.664  13.206  25.860  1.00  0.00           H
ATOM    826  H17 SNA    42      23.963  13.974  28.416  1.00  0.00           H
ATOM    827  H18 SNA    42      23.741  14.144  30.747  1.00  0.00           H
ATOM    828  H19 SNA    42      24.593  13.549  32.809  1.00  0.00           H
ATOM    829  H20 SNA    42      27.151  12.884  32.992  1.00  0.00           H
ATOM    830  H21 SNA    42      28.382  12.731  31.029  1.00  0.00           H
ATOM    831  O4  SNA    42      28.960  13.414  28.621  1.00  0.00           O
ATOM    832  C1  SNA    43      33.244  15.375  52.545  1.00  0.00           C
ATOM    833  C2  SNA    43      33.892  14.582  51.649  1.00  0.00           C
ATOM    834  C3  SNA    43      34.156  15.068  50.435  1.00  0.00           C
ATOM    835  C4  SNA    43      33.589  16.257  49.949  1.00  0.00           C
ATOM    836  C5  SNA    43      32.684  16.929  50.774  1.00  0.00           C
ATOM    837  C6  SNA    43      32.632  16.579  52.140  1.00  0.00           C
ATOM    838  C7  SNA    43      31.854  18.165  50.319  1.00  0.00           C
ATOM    839  N   SNA    43      31.877  18.596  49.066  1.00  0.00           N
ATOM    840  C8  SNA    43      31.082  19.700  48.549  1.00  0.00           C
ATOM    841  C9  SNA    43      31.281  19.891  47.038  1.00  0.00           C
ATOM    842  C10 SNA    43      30.374  21.092  46.562  1.00  0.00           C
ATOM    843  C11 SNA    43      29.956  21.190  45.112  1.00  0.00           C
ATOM    844  C12 SNA    43      29.297  22.561  44.578  1.00  0.00           C
ATOM    845  C13 SNA    43      29.164  22.598  43.068  1.00  0.00           C
ATOM    846  C14 SNA    43      28.211  23.678  42.504  1.00  0.00           C
ATOM    847  C15 SNA    43      26.813  23.635  43.128  1.00  0.00           C
ATOM    848  O1  SNA    43      33.943  16.676  48.681  1.00  0.00           O
ATOM    849  O2  SNA    43      26.367  24.470  43.904  1.00  0.00           O
ATOM    850  O3  SNA    43      26.073  22.611  42.673  1.00  0.00           O
ATOM    851  H1  SNA    43      32.489  18.192  48.390  1.00  0.00           H
ATOM    852  H2  SNA    43      25.178  22.631  43.019  1.00  0.00           H
ATOM    853  H3  SNA    43      28.113  23.569  41.403  1.00  0.00           H
ATOM    854  H4  SNA    43      28.728  24.639  42.711  1.00  0.00           H
ATOM    855  H5  SNA    43      28.532  21.701  42.894  1.00  0.00           H
ATOM    856  H6  SNA    43      30.082  22.565  42.444  1.00  0.00           H
ATOM    857  H7  SNA    43      29.945  23.402  44.906  1.00  0.00           H
ATOM    858  H8  SNA    43      28.317  22.738  45.072  1.00  0.00           H
ATOM    859  H9  SNA    43      29.167  20.420  44.973  1.00  0.00           H
ATOM    860  H10 SNA    43      30.869  21.047  44.494  1.00  0.00           H
ATOM    861  H11 SNA    43      30.864  22.067  46.770  1.00  0.00           H
ATOM    862  H12 SNA    43      29.421  21.249  47.112  1.00  0.00           H
ATOM    863  H13 SNA    43      31.234  18.958  46.437  1.00  0.00           H
ATOM    864  H14 SNA    43      32.313  20.161  46.728  1.00  0.00           H
ATOM    865  H15 SNA    43      31.342  20.655  49.053  1.00  0.00           H
ATOM    866  H16 SNA    43      30.038  19.371  48.736  1.00  0.00           H
ATOM    867  H17 SNA    43      34.498  15.983  48.315  1.00  0.00           H
ATOM    868  H18 SNA    43      34.717  14.475  49.728  1.00  0.00           H
ATOM    869  H19 SNA    43      34.306  13.658  52.025  1.00  0.00           H
ATOM    870  H20 SNA    43      33.135  14.850  53.483  1.00  0.00           H
ATOM    871  H21 SNA    43      31.923  17.084  52.779  1.00  0.00           H
ATOM    872  O4  SNA    43      31.042  18.632  51.113  1.00  0.00           O
ATOM    873  C1  SNA    44      36.596   3.234  33.320  1.00  0.00           C
ATOM    874  C2  SNA    44      37.096   1.957  33.394  1.00  0.00           C
ATOM    875  C3  SNA    44      37.284   1.302  34.639  1.00  0.00           C
ATOM    876  C4  SNA    44      36.878   1.945  35.823  1.00  0.00           C
ATOM    877  C5  SNA    44      36.432   3.293  35.736  1.00  0.00           C
ATOM    878  C6  SNA    44      36.212   3.958  34.489  1.00  0.00           C
ATOM    879  C7  SNA    44      36.007   4.106  36.931  1.00  0.00           C
ATOM    880  N   SNA    44      36.467   3.665  38.159  1.00  0.00           N
ATOM    881  C8  SNA    44      35.966   4.317  39.432  1.00  0.00           C
ATOM    882  C9  SNA    44      37.027   5.135  40.170  1.00  0.00           C
ATOM    883  C10 SNA    44      38.454   4.492  40.358  1.00  0.00           C
ATOM    884  C11 SNA    44      39.377   5.264  41.326  1.00  0.00           C
ATOM    885  C12 SNA    44      40.672   4.554  41.600  1.00  0.00           C
ATOM    886  C13 SNA    44      40.641   3.285  42.501  1.00  0.00           C
ATOM    887  C14 SNA    44      42.090   2.798  42.805  1.00  0.00           C
ATOM    888  C15 SNA    44      42.680   3.675  43.852  1.00  0.00           C
ATOM    889  O1  SNA    44      37.201   1.333  37.026  1.00  0.00           O
ATOM    890  O2  SNA    44      42.353   3.759  45.071  1.00  0.00           O
ATOM    891  O3  SNA    44      43.757   4.453  43.447  1.00  0.00           O
ATOM    892  H1  SNA    44      36.857   2.748  38.202  1.00  0.00           H
ATOM    893  H2  SNA    44      44.167   4.785  44.249  1.00  0.00           H
ATOM    894  H3  SNA    44      42.699   2.763  41.877  1.00  0.00           H
ATOM    895  H4  SNA    44      41.965   1.755  43.166  1.00  0.00           H
ATOM    896  H5  SNA    44      40.052   2.563  41.895  1.00  0.00           H
ATOM    897  H6  SNA    44      40.062   3.360  43.447  1.00  0.00           H
ATOM    898  H7  SNA    44      41.254   5.334  42.136  1.00  0.00           H
ATOM    899  H8  SNA    44      41.245   4.388  40.663  1.00  0.00           H
ATOM    900  H9  SNA    44      38.803   5.433  42.262  1.00  0.00           H
ATOM    901  H10 SNA    44      39.482   6.236  40.797  1.00  0.00           H
ATOM    902  H11 SNA    44      38.840   4.340  39.328  1.00  0.00           H
ATOM    903  H12 SNA    44      38.327   3.522  40.885  1.00  0.00           H
ATOM    904  H13 SNA    44      36.595   5.460  41.141  1.00  0.00           H
ATOM    905  H14 SNA    44      37.230   6.064  39.595  1.00  0.00           H
ATOM    906  H15 SNA    44      35.797   3.505  40.171  1.00  0.00           H
ATOM    907  H16 SNA    44      34.969   4.802  39.367  1.00  0.00           H
ATOM    908  H17 SNA    44      37.346   0.386  36.958  1.00  0.00           H
ATOM    909  H18 SNA    44      37.535   0.252  34.676  1.00  0.00           H
ATOM    910  H19 SNA    44      37.204   1.457  32.443  1.00  0.00           H
ATOM    911  H20 SNA    44      36.331   3.738  32.402  1.00  0.00           H
ATOM    912  H21 SNA    44      35.755   4.936  34.465  1.00  0.00           H
ATOM    913  O4  SNA    44      35.338   5.053  36.850  1.00  0.00           O
ATOM    914  C1  SNA    45      14.000  96.436  36.243  1.00  0.00           C
ATOM    915  C2  SNA    45      13.742  95.119  35.869  1.00  0.00           C
ATOM    916  C3  SNA    45      13.923  94.653  34.540  1.00  0.00           C
ATOM    917  C4  SNA    45      14.313  95.563  33.537  1.00  0.00           C
ATOM    918  C5  SNA    45      14.555  96.922  33.901  1.00  0.00           C
ATOM    919  C6  SNA    45      14.308  97.366  35.235  1.00  0.00           C
ATOM    920  C7  SNA    45      15.021  97.991  32.892  1.00  0.00           C
ATOM    921  N   SNA    45      15.877  97.574  31.889  1.00  0.00           N
ATOM    922  C8  SNA    45      16.332  98.459  30.924  1.00  0.00           C
ATOM    923  C9  SNA    45      17.239  97.779  29.898  1.00  0.00           C
ATOM    924  C10 SNA    45      17.675  98.746  28.799  1.00  0.00           C
ATOM    925  C11 SNA    45      18.620  98.058  27.797  1.00  0.00           C
ATOM    926  C12 SNA    45      20.050  97.682  28.257  1.00  0.00           C
ATOM    927  C13 SNA    45      21.024  97.759  27.146  1.00  0.00           C
ATOM    928  C14 SNA    45      20.773  96.653  26.067  1.00  0.00           C
ATOM    929  C15 SNA    45      20.797  95.224  26.602  1.00  0.00           C
ATOM    930  O1  SNA    45      14.532  95.022  32.249  1.00  0.00           O
ATOM    931  O2  SNA    45      19.810  94.464  26.749  1.00  0.00           O
ATOM    932  O3  SNA    45      21.989  94.756  27.003  1.00  0.00           O
ATOM    933  H1  SNA    45      16.171  96.629  31.767  1.00  0.00           H
ATOM    934  H2  SNA    45      21.805  93.852  27.271  1.00  0.00           H
ATOM    935  H3  SNA    45      21.429  96.791  25.181  1.00  0.00           H
ATOM    936  H4  SNA    45      19.730  96.795  25.711  1.00  0.00           H
ATOM    937  H5  SNA    45      22.093  97.855  27.430  1.00  0.00           H
ATOM    938  H6  SNA    45      20.879  98.770  26.708  1.00  0.00           H
ATOM    939  H7  SNA    45      19.977  96.641  28.640  1.00  0.00           H
ATOM    940  H8  SNA    45      20.397  98.309  29.105  1.00  0.00           H
ATOM    941  H9  SNA    45      18.619  98.667  26.869  1.00  0.00           H
ATOM    942  H10 SNA    45      18.087  97.167  27.401  1.00  0.00           H
ATOM    943  H11 SNA    45      18.065  99.715  29.177  1.00  0.00           H
ATOM    944  H12 SNA    45      16.797  99.049  28.190  1.00  0.00           H
ATOM    945  H13 SNA    45      16.608  97.072  29.319  1.00  0.00           H
ATOM    946  H14 SNA    45      18.165  97.305  30.288  1.00  0.00           H
ATOM    947  H15 SNA    45      17.010  99.268  31.270  1.00  0.00           H
ATOM    948  H16 SNA    45      15.432  98.926  30.469  1.00  0.00           H
ATOM    949  H17 SNA    45      14.217  94.115  32.263  1.00  0.00           H
ATOM    950  H18 SNA    45      13.820  93.589  34.382  1.00  0.00           H
ATOM    951  H19 SNA    45      13.513  94.422  36.661  1.00  0.00           H
ATOM    952  H20 SNA    45      13.623  96.744  37.207  1.00  0.00           H
ATOM    953  H21 SNA    45      14.471  98.391  35.533  1.00  0.00           H
ATOM    954  O4  SNA    45      14.641  99.188  32.973  1.00  0.00           O
ATOM    955  C1  SNA    46      96.858  13.036  41.149  1.00  0.00           C
ATOM    956  C2  SNA    46      98.233  12.910  41.551  1.00  0.00           C
ATOM    957  C3  SNA    46      99.081  14.000  41.331  1.00  0.00           C
ATOM    958  C4  SNA    46      98.692  15.114  40.553  1.00  0.00           C
ATOM    959  C5  SNA    46      97.321  15.167  40.041  1.00  0.00           C
ATOM    960  C6  SNA    46      96.452  14.103  40.353  1.00  0.00           C
ATOM    961  C7  SNA    46      96.863  16.146  39.013  1.00  0.00           C
ATOM    962  N   SNA    46      97.595  17.205  38.862  1.00  0.00           N
ATOM    963  C8  SNA    46      97.253  18.407  38.134  1.00  0.00           C
ATOM    964  C9  SNA    46      97.969  19.617  38.645  1.00  0.00           C
ATOM    965  C10 SNA    46      97.982  20.747  37.555  1.00  0.00           C
ATOM    966  C11 SNA    46      96.707  20.807  36.650  1.00  0.00           C
ATOM    967  C12 SNA    46      96.709  22.050  35.703  1.00  0.00           C
ATOM    968  C13 SNA    46      95.368  22.356  35.095  1.00  0.00           C
ATOM    969  C14 SNA    46      94.619  21.251  34.394  1.00  0.00           C
ATOM    970  C15 SNA    46      93.396  21.714  33.548  1.00  0.00           C
ATOM    971  O1  SNA    46      99.623  16.083  40.206  1.00  0.00           O
ATOM    972  O2  SNA    46      93.518  22.415  32.502  1.00  0.00           O
ATOM    973  O3  SNA    46      92.202  21.228  33.927  1.00  0.00           O
ATOM    974  H1  SNA    46      98.372  17.239  39.486  1.00  0.00           H
ATOM    975  H2  SNA    46      92.169  20.337  34.281  1.00  0.00           H
ATOM    976  H3  SNA    46      94.187  20.607  35.189  1.00  0.00           H
ATOM    977  H4  SNA    46      95.185  20.676  33.629  1.00  0.00           H
ATOM    978  H5  SNA    46      95.542  23.200  34.393  1.00  0.00           H
ATOM    979  H6  SNA    46      94.746  22.793  35.905  1.00  0.00           H
ATOM    980  H7  SNA    46      97.528  21.741  35.019  1.00  0.00           H
ATOM    981  H8  SNA    46      97.064  22.975  36.206  1.00  0.00           H
ATOM    982  H9  SNA    46      95.814  20.742  37.307  1.00  0.00           H
ATOM    983  H10 SNA    46      96.676  19.877  36.043  1.00  0.00           H
ATOM    984  H11 SNA    46      98.834  20.664  36.847  1.00  0.00           H
ATOM    985  H12 SNA    46      98.030  21.706  38.114  1.00  0.00           H
ATOM    986  H13 SNA    46      99.045  19.404  38.818  1.00  0.00           H
ATOM    987  H14 SNA    46      97.627  19.861  39.673  1.00  0.00           H
ATOM    988  H15 SNA    46      96.157  18.567  38.050  1.00  0.00           H
ATOM    989  H16 SNA    46      97.624  18.243  37.099  1.00  0.00           H
ATOM    990  H17 SNA    46     100.390  15.940  40.765  1.00  0.00           H
ATOM    991  H18 SNA    46     100.128  13.924  41.582  1.00  0.00           H
ATOM    992  H19 SNA    46      98.556  11.991  42.018  1.00  0.00           H
ATOM    993  H20 SNA    46      96.116  12.279  41.355  1.00  0.00           H
ATOM    994  H21 SNA    46      95.431  14.046  40.006  1.00  0.00           H
ATOM    995  O4  SNA    46      95.849  15.966  38.362  1.00  0.00           O
ATOM    996  C1  SNA    47      17.332  11.012  28.611  1.00  0.00           C
ATOM    997  C2  SNA    47      17.045  10.606  29.918  1.00  0.00           C
ATOM    998  C3  SNA    47      16.543   9.321  30.142  1.00  0.00           C
ATOM    999  C4  SNA    47      16.466   8.429  29.058  1.00  0.00           C
ATOM   1000  C5  SNA    47      16.704   8.904  27.731  1.00  0.00           C
ATOM   1001  C6  SNA    47      17.061  10.211  27.507  1.00  0.00           C
ATOM   1002  C7  SNA    47      16.665   8.043  26.467  1.00  0.00           C
ATOM   1003  N   SNA    47      16.968   6.732  26.741  1.00  0.00           N
ATOM   1004  C8  SNA    47      17.321   5.658  25.862  1.00  0.00           C
ATOM   1005  C9  SNA    47      17.141   4.285  26.498  1.00  0.00           C
ATOM   1006  C10 SNA    47      18.170   4.066  27.711  1.00  0.00           C
ATOM   1007  C11 SNA    47      19.585   3.973  27.196  1.00  0.00           C
ATOM   1008  C12 SNA    47      20.610   3.345  28.161  1.00  0.00           C
ATOM   1009  C13 SNA    47      21.980   3.172  27.482  1.00  0.00           C
ATOM   1010  C14 SNA    47      23.003   2.400  28.328  1.00  0.00           C
ATOM   1011  C15 SNA    47      23.027   2.707  29.841  1.00  0.00           C
ATOM   1012  O1  SNA    47      16.064   7.070  29.267  1.00  0.00           O
ATOM   1013  O2  SNA    47      23.767   3.553  30.350  1.00  0.00           O
ATOM   1014  O3  SNA    47      22.248   1.942  30.633  1.00  0.00           O
ATOM   1015  H1  SNA    47      17.058   6.518  27.711  1.00  0.00           H
ATOM   1016  H2  SNA    47      22.488   1.980  31.562  1.00  0.00           H
ATOM   1017  H3  SNA    47      24.034   2.587  27.959  1.00  0.00           H
ATOM   1018  H4  SNA    47      22.754   1.317  28.350  1.00  0.00           H
ATOM   1019  H5  SNA    47      22.326   4.226  27.419  1.00  0.00           H
ATOM   1020  H6  SNA    47      21.796   2.680  26.503  1.00  0.00           H
ATOM   1021  H7  SNA    47      20.181   2.353  28.419  1.00  0.00           H
ATOM   1022  H8  SNA    47      20.729   3.881  29.126  1.00  0.00           H
ATOM   1023  H9  SNA    47      19.979   4.964  26.883  1.00  0.00           H
ATOM   1024  H10 SNA    47      19.526   3.361  26.271  1.00  0.00           H
ATOM   1025  H11 SNA    47      17.971   3.018  28.022  1.00  0.00           H
ATOM   1026  H12 SNA    47      18.045   4.786  28.548  1.00  0.00           H
ATOM   1027  H13 SNA    47      17.299   3.485  25.743  1.00  0.00           H
ATOM   1028  H14 SNA    47      16.089   4.194  26.845  1.00  0.00           H
ATOM   1029  H15 SNA    47      18.371   5.762  25.515  1.00  0.00           H
ATOM   1030  H16 SNA    47      16.645   5.678  24.981  1.00  0.00           H
ATOM   1031  H17 SNA    47      15.783   6.920  30.173  1.00  0.00           H
ATOM   1032  H18 SNA    47      16.170   9.039  31.115  1.00  0.00           H
ATOM   1033  H19 SNA    47      17.225  11.303  30.723  1.00  0.00           H
ATOM   1034  H20 SNA    47      17.720  12.016  28.523  1.00  0.00           H
ATOM   1035  H21 SNA    47      17.299  10.535  26.505  1.00  0.00           H
ATOM   1036  O4  SNA    47      16.520   8.461  25.335  1.00  0.00           O
ATOM   1037  C1  SNA    48      30.467   5.310  38.358  1.00  0.00           C
ATOM   1038  C2  SNA    48      31.164   4.539  37.461  1.00  0.00           C
ATOM   1039  C3  SNA    48      32.041   3.563  37.947  1.00  0.00           C
ATOM   1040  C4  SNA    48      32.322   3.452  39.344  1.00  0.00           C
ATOM   1041  C5  SNA    48      31.908   4.495  40.224  1.00  0.00           C
ATOM   1042  C6  SNA    48      30.916   5.344  39.750  1.00  0.00           C
ATOM   1043  C7  SNA    48      32.467   4.570  41.626  1.00  0.00           C
ATOM   1044  N   SNA    48      33.202   3.536  42.081  1.00  0.00           N
ATOM   1045  C8  SNA    48      33.752   3.526  43.389  1.00  0.00           C
ATOM   1046  C9  SNA    48      34.543   2.248  43.649  1.00  0.00           C
ATOM   1047  C10 SNA    48      35.797   2.139  42.775  1.00  0.00           C
ATOM   1048  C11 SNA    48      36.664   0.938  43.139  1.00  0.00           C
ATOM   1049  C12 SNA    48      37.801   0.612  42.220  1.00  0.00           C
ATOM   1050  C13 SNA    48      37.414   0.074  40.871  1.00  0.00           C
ATOM   1051  C14 SNA    48      36.360  -1.106  40.861  1.00  0.00           C
ATOM   1052  C15 SNA    48      36.796  -2.248  41.808  1.00  0.00           C
ATOM   1053  O1  SNA    48      33.396   2.546  39.539  1.00  0.00           O
ATOM   1054  O2  SNA    48      36.282  -2.473  42.872  1.00  0.00           O
ATOM   1055  O3  SNA    48      37.985  -2.849  41.441  1.00  0.00           O
ATOM   1056  H1  SNA    48      33.489   2.831  41.437  1.00  0.00           H
ATOM   1057  H2  SNA    48      38.178  -3.395  42.207  1.00  0.00           H
ATOM   1058  H3  SNA    48      36.244  -1.603  39.874  1.00  0.00           H
ATOM   1059  H4  SNA    48      35.349  -0.787  41.195  1.00  0.00           H
ATOM   1060  H5  SNA    48      38.429  -0.293  40.607  1.00  0.00           H
ATOM   1061  H6  SNA    48      37.013   0.834  40.168  1.00  0.00           H
ATOM   1062  H7  SNA    48      38.379  -0.119  42.825  1.00  0.00           H
ATOM   1063  H8  SNA    48      38.414   1.519  42.035  1.00  0.00           H
ATOM   1064  H9  SNA    48      35.966   0.080  43.241  1.00  0.00           H
ATOM   1065  H10 SNA    48      37.154   1.100  44.123  1.00  0.00           H
ATOM   1066  H11 SNA    48      36.380   3.079  42.880  1.00  0.00           H
ATOM   1067  H12 SNA    48      35.557   1.947  41.708  1.00  0.00           H
ATOM   1068  H13 SNA    48      33.862   1.377  43.542  1.00  0.00           H
ATOM   1069  H14 SNA    48      34.879   2.310  44.706  1.00  0.00           H
ATOM   1070  H15 SNA    48      32.889   3.548  44.089  1.00  0.00           H
ATOM   1071  H16 SNA    48      34.407   4.415  43.513  1.00  0.00           H
ATOM   1072  H17 SNA    48      33.715   2.295  38.669  1.00  0.00           H
ATOM   1073  H18 SNA    48      32.454   2.876  37.223  1.00  0.00           H
ATOM   1074  H19 SNA    48      30.999   4.521  36.394  1.00  0.00           H
ATOM   1075  H20 SNA    48      29.744   6.021  37.985  1.00  0.00           H
ATOM   1076  H21 SNA    48      30.437   6.021  40.443  1.00  0.00           H
ATOM   1077  O4  SNA    48      32.200   5.549  42.335  1.00  0.00           O
ATOM   1078  C1  SNA    49      27.117   7.528  42.981  1.00  0.00           C
ATOM   1079  C2  SNA    49      25.944   7.952  42.399  1.00  0.00           C
ATOM   1080  C3  SNA    49      26.074   8.694  41.244  1.00  0.00           C
ATOM   1081  C4  SNA    49      27.305   9.015  40.676  1.00  0.00           C
ATOM   1082  C5  SNA    49      28.477   8.658  41.344  1.00  0.00           C
ATOM   1083  C6  SNA    49      28.397   7.929  42.529  1.00  0.00           C
ATOM   1084  C7  SNA    49      29.833   9.042  40.760  1.00  0.00           C
ATOM   1085  N   SNA    49      29.740   9.584  39.596  1.00  0.00           N
ATOM   1086  C8  SNA    49      30.807  10.139  38.842  1.00  0.00           C
ATOM   1087  C9  SNA    49      30.334  10.430  37.388  1.00  0.00           C
ATOM   1088  C10 SNA    49      31.373  11.235  36.587  1.00  0.00           C
ATOM   1089  C11 SNA    49      30.893  11.659  35.237  1.00  0.00           C
ATOM   1090  C12 SNA    49      31.956  12.506  34.512  1.00  0.00           C
ATOM   1091  C13 SNA    49      31.336  13.063  33.205  1.00  0.00           C
ATOM   1092  C14 SNA    49      32.425  13.645  32.286  1.00  0.00           C
ATOM   1093  C15 SNA    49      33.215  12.384  31.755  1.00  0.00           C
ATOM   1094  O1  SNA    49      27.181   9.756  39.431  1.00  0.00           O
ATOM   1095  O2  SNA    49      32.723  11.408  31.252  1.00  0.00           O
ATOM   1096  O3  SNA    49      34.576  12.488  31.907  1.00  0.00           O
ATOM   1097  H1  SNA    49      28.856   9.770  39.174  1.00  0.00           H
ATOM   1098  H2  SNA    49      35.006  11.637  31.793  1.00  0.00           H
ATOM   1099  H3  SNA    49      33.162  14.286  32.815  1.00  0.00           H
ATOM   1100  H4  SNA    49      31.998  14.090  31.362  1.00  0.00           H
ATOM   1101  H5  SNA    49      30.613  13.856  33.494  1.00  0.00           H
ATOM   1102  H6  SNA    49      30.790  12.297  32.614  1.00  0.00           H
ATOM   1103  H7  SNA    49      32.911  11.950  34.399  1.00  0.00           H
ATOM   1104  H8  SNA    49      32.219  13.361  35.172  1.00  0.00           H
ATOM   1105  H9  SNA    49      30.015  12.297  35.476  1.00  0.00           H
ATOM   1106  H10 SNA    49      30.651  10.752  34.643  1.00  0.00           H
ATOM   1107  H11 SNA    49      32.342  10.696  36.507  1.00  0.00           H
ATOM   1108  H12 SNA    49      31.520  12.258  36.995  1.00  0.00           H
ATOM   1109  H13 SNA    49      29.353  10.947  37.455  1.00  0.00           H
ATOM   1110  H14 SNA    49      30.080   9.566  36.738  1.00  0.00           H
ATOM   1111  H15 SNA    49      31.538   9.315  38.700  1.00  0.00           H
ATOM   1112  H16 SNA    49      31.063  11.059  39.409  1.00  0.00           H
ATOM   1113  H17 SNA    49      26.442  10.365  39.494  1.00  0.00           H
ATOM   1114  H18 SNA    49      25.206   9.202  40.850  1.00  0.00           H
ATOM   1115  H19 SNA    49      25.045   7.807  42.979  1.00  0.00           H
ATOM   1116  H20 SNA    49      27.032   6.863  43.828  1.00  0.00           H
ATOM   1117  H21 SNA    49      29.297   7.630  43.045  1.00  0.00           H
ATOM   1118  O4  SNA    49      30.958   8.846  41.159  1.00  0.00           O
ATOM   1119  C1  SNA    50      55.482   4.201  31.608  1.00  0.00           C
ATOM   1120  C2  SNA    50      55.565   4.372  32.999  1.00  0.00           C
ATOM   1121  C3  SNA    50      54.494   3.924  33.798  1.00  0.00           C
ATOM   1122  C4  SNA    50      53.360   3.309  33.218  1.00  0.00           C
ATOM   1123  C5  SNA    50      53.284   3.216  31.786  1.00  0.00           C
ATOM   1124  C6  SNA    50      54.364   3.622  31.021  1.00  0.00           C
ATOM   1125  C7  SNA    50      52.032   2.726  31.082  1.00  0.00           C
ATOM   1126  N   SNA    50      51.115   1.856  31.605  1.00  0.00           N
ATOM   1127  C8  SNA    50      50.026   1.469  30.771  1.00  0.00           C
ATOM   1128  C9  SNA    50      49.279   0.283  31.442  1.00  0.00           C
ATOM   1129  C10 SNA    50      48.184  -0.280  30.567  1.00  0.00           C
ATOM   1130  C11 SNA    50      47.363  -1.383  31.351  1.00  0.00           C
ATOM   1131  C12 SNA    50      46.527  -2.298  30.398  1.00  0.00           C
ATOM   1132  C13 SNA    50      45.707  -3.384  31.187  1.00  0.00           C
ATOM   1133  C14 SNA    50      46.624  -4.363  31.855  1.00  0.00           C
ATOM   1134  C15 SNA    50      47.868  -4.907  31.012  1.00  0.00           C
ATOM   1135  O1  SNA    50      52.332   2.754  34.001  1.00  0.00           O
ATOM   1136  O2  SNA    50      49.072  -4.707  31.290  1.00  0.00           O
ATOM   1137  O3  SNA    50      47.570  -5.623  29.880  1.00  0.00           O
ATOM   1138  H1  SNA    50      51.245   1.380  32.471  1.00  0.00           H
ATOM   1139  H2  SNA    50      48.409  -5.827  29.458  1.00  0.00           H
ATOM   1140  H3  SNA    50      46.150  -5.291  32.240  1.00  0.00           H
ATOM   1141  H4  SNA    50      47.219  -3.841  32.634  1.00  0.00           H
ATOM   1142  H5  SNA    50      45.050  -3.987  30.525  1.00  0.00           H
ATOM   1143  H6  SNA    50      44.876  -2.843  31.687  1.00  0.00           H
ATOM   1144  H7  SNA    50      47.250  -2.714  29.664  1.00  0.00           H
ATOM   1145  H8  SNA    50      45.760  -1.675  29.890  1.00  0.00           H
ATOM   1146  H9  SNA    50      46.788  -0.859  32.144  1.00  0.00           H
ATOM   1147  H10 SNA    50      48.138  -1.965  31.894  1.00  0.00           H
ATOM   1148  H11 SNA    50      48.647  -0.751  29.674  1.00  0.00           H
ATOM   1149  H12 SNA    50      47.533   0.572  30.275  1.00  0.00           H
ATOM   1150  H13 SNA    50      48.870   0.823  32.323  1.00  0.00           H
ATOM   1151  H14 SNA    50      49.998  -0.503  31.756  1.00  0.00           H
ATOM   1152  H15 SNA    50      50.383   1.104  29.784  1.00  0.00           H
ATOM   1153  H16 SNA    50      49.379   2.325  30.486  1.00  0.00           H
ATOM   1154  H17 SNA    50      52.758   2.308  34.738  1.00  0.00           H
ATOM   1155  H18 SNA    50      54.639   3.938  34.868  1.00  0.00           H
ATOM   1156  H19 SNA    50      56.521   4.712  33.370  1.00  0.00           H
ATOM   1157  H20 SNA    50      56.240   4.510  30.904  1.00  0.00           H
ATOM   1158  H21 SNA    50      54.297   3.635  29.943  1.00  0.00           H
ATOM   1159  O4  SNA    50      51.887   3.073  29.902  1.00  0.00           O
ATOM   1160  C1  SNA    51      21.695  97.985  32.588  1.00  0.00           C
ATOM   1161  C2  SNA    51      22.011  98.201  33.955  1.00  0.00           C
ATOM   1162  C3  SNA    51      21.864  97.155  34.861  1.00  0.00           C
ATOM   1163  C4  SNA    51      21.576  95.871  34.445  1.00  0.00           C
ATOM   1164  C5  SNA    51      21.202  95.616  33.095  1.00  0.00           C
ATOM   1165  C6  SNA    51      21.298  96.735  32.114  1.00  0.00           C
ATOM   1166  C7  SNA    51      20.861  94.246  32.638  1.00  0.00           C
ATOM   1167  N   SNA    51      21.156  93.151  33.429  1.00  0.00           N
ATOM   1168  C8  SNA    51      20.718  91.785  33.065  1.00  0.00           C
ATOM   1169  C9  SNA    51      21.400  90.870  34.091  1.00  0.00           C
ATOM   1170  C10 SNA    51      20.901  89.477  34.120  1.00  0.00           C
ATOM   1171  C11 SNA    51      21.535  88.435  35.039  1.00  0.00           C
ATOM   1172  C12 SNA    51      21.062  88.492  36.500  1.00  0.00           C
ATOM   1173  C13 SNA    51      21.817  87.540  37.439  1.00  0.00           C
ATOM   1174  C14 SNA    51      21.807  86.035  37.055  1.00  0.00           C
ATOM   1175  C15 SNA    51      21.849  85.085  38.281  1.00  0.00           C
ATOM   1176  O1  SNA    51      21.480  95.031  35.546  1.00  0.00           O
ATOM   1177  O2  SNA    51      22.916  84.728  38.821  1.00  0.00           O
ATOM   1178  O3  SNA    51      20.638  84.641  38.663  1.00  0.00           O
ATOM   1179  H1  SNA    51      21.422  93.281  34.381  1.00  0.00           H
ATOM   1180  H2  SNA    51      20.724  84.267  39.544  1.00  0.00           H
ATOM   1181  H3  SNA    51      22.609  85.848  36.309  1.00  0.00           H
ATOM   1182  H4  SNA    51      20.856  85.804  36.529  1.00  0.00           H
ATOM   1183  H5  SNA    51      21.258  87.617  38.396  1.00  0.00           H
ATOM   1184  H6  SNA    51      22.871  87.816  37.657  1.00  0.00           H
ATOM   1185  H7  SNA    51      20.024  88.096  36.499  1.00  0.00           H
ATOM   1186  H8  SNA    51      20.976  89.507  36.943  1.00  0.00           H
ATOM   1187  H9  SNA    51      22.626  88.612  34.927  1.00  0.00           H
ATOM   1188  H10 SNA    51      21.329  87.465  34.539  1.00  0.00           H
ATOM   1189  H11 SNA    51      20.924  88.940  33.148  1.00  0.00           H
ATOM   1190  H12 SNA    51      19.819  89.548  34.362  1.00  0.00           H
ATOM   1191  H13 SNA    51      21.349  91.263  35.129  1.00  0.00           H
ATOM   1192  H14 SNA    51      22.482  90.955  33.850  1.00  0.00           H
ATOM   1193  H15 SNA    51      21.103  91.585  32.042  1.00  0.00           H
ATOM   1194  H16 SNA    51      19.618  91.626  33.090  1.00  0.00           H
ATOM   1195  H17 SNA    51      21.744  95.446  36.370  1.00  0.00           H
ATOM   1196  H18 SNA    51      22.182  97.193  35.893  1.00  0.00           H
ATOM   1197  H19 SNA    51      22.159  99.218  34.288  1.00  0.00           H
ATOM   1198  H20 SNA    51      21.705  98.736  31.812  1.00  0.00           H
ATOM   1199  H21 SNA    51      20.933  96.543  31.116  1.00  0.00           H
ATOM   1200  O4  SNA    51      20.486  94.057  31.500  1.00  0.00           O
ATOM   1201  C1  SNA    52      21.432  21.771  41.917  1.00  0.00           C
ATOM   1202  C2  SNA    52      22.345  20.971  42.598  1.00  0.00           C
ATOM   1203  C3  SNA    52      23.147  20.072  41.840  1.00  0.00           C
ATOM   1204  C4  SNA    52      23.071  20.104  40.452  1.00  0.00           C
ATOM   1205  C5  SNA    52      22.071  20.891  39.814  1.00  0.00           C
ATOM   1206  C6  SNA    52      21.211  21.724  40.601  1.00  0.00           C
ATOM   1207  C7  SNA    52      22.011  21.156  38.315  1.00  0.00           C
ATOM   1208  N   SNA    52      22.872  20.493  37.460  1.00  0.00           N
ATOM   1209  C8  SNA    52      22.781  20.924  36.039  1.00  0.00           C
ATOM   1210  C9  SNA    52      23.931  20.260  35.276  1.00  0.00           C
ATOM   1211  C10 SNA    52      23.878  20.357  33.722  1.00  0.00           C
ATOM   1212  C11 SNA    52      24.006  21.775  33.184  1.00  0.00           C
ATOM   1213  C12 SNA    52      24.608  21.781  31.826  1.00  0.00           C
ATOM   1214  C13 SNA    52      23.621  21.322  30.678  1.00  0.00           C
ATOM   1215  C14 SNA    52      22.481  22.296  30.437  1.00  0.00           C
ATOM   1216  C15 SNA    52      23.124  23.699  30.374  1.00  0.00           C
ATOM   1217  O1  SNA    52      23.904  19.172  39.700  1.00  0.00           O
ATOM   1218  O2  SNA    52      24.003  24.030  29.582  1.00  0.00           O
ATOM   1219  O3  SNA    52      22.747  24.494  31.359  1.00  0.00           O
ATOM   1220  H1  SNA    52      23.454  19.850  37.952  1.00  0.00           H
ATOM   1221  H2  SNA    52      23.035  25.399  31.218  1.00  0.00           H
ATOM   1222  H3  SNA    52      21.683  22.371  31.207  1.00  0.00           H
ATOM   1223  H4  SNA    52      21.923  22.011  29.519  1.00  0.00           H
ATOM   1224  H5  SNA    52      23.158  20.334  30.886  1.00  0.00           H
ATOM   1225  H6  SNA    52      24.314  21.192  29.819  1.00  0.00           H
ATOM   1226  H7  SNA    52      25.488  21.103  31.835  1.00  0.00           H
ATOM   1227  H8  SNA    52      24.986  22.753  31.445  1.00  0.00           H
ATOM   1228  H9  SNA    52      24.687  22.249  33.923  1.00  0.00           H
ATOM   1229  H10 SNA    52      23.056  22.344  33.262  1.00  0.00           H
ATOM   1230  H11 SNA    52      22.955  19.797  33.459  1.00  0.00           H
ATOM   1231  H12 SNA    52      24.740  19.726  33.415  1.00  0.00           H
ATOM   1232  H13 SNA    52      23.984  19.181  35.536  1.00  0.00           H
ATOM   1233  H14 SNA    52      24.902  20.670  35.626  1.00  0.00           H
ATOM   1234  H15 SNA    52      22.792  22.016  35.834  1.00  0.00           H
ATOM   1235  H16 SNA    52      21.961  20.416  35.488  1.00  0.00           H
ATOM   1236  H17 SNA    52      24.612  18.812  40.239  1.00  0.00           H
ATOM   1237  H18 SNA    52      23.952  19.590  42.375  1.00  0.00           H
ATOM   1238  H19 SNA    52      22.487  21.106  43.660  1.00  0.00           H
ATOM   1239  H20 SNA    52      20.823  22.400  42.550  1.00  0.00           H
ATOM   1240  H21 SNA    52      20.504  22.425  40.183  1.00  0.00           H
ATOM   1241  O4  SNA    52      21.270  22.035  37.906  1.00  0.00           O
ATOM   1242  C1  SNA    53      91.264  17.908  35.897  1.00  0.00           C
ATOM   1243  C2  SNA    53      92.057  17.828  37.067  1.00  0.00           C
ATOM   1244  C3  SNA    53      93.451  17.646  36.966  1.00  0.00           C
ATOM   1245  C4  SNA    53      94.059  17.779  35.739  1.00  0.00           C
ATOM   1246  C5  SNA    53      93.288  17.979  34.492  1.00  0.00           C
ATOM   1247  C6  SNA    53      91.870  18.014  34.604  1.00  0.00           C
ATOM   1248  C7  SNA    53      93.987  18.251  33.139  1.00  0.00           C
ATOM   1249  N   SNA    53      95.340  18.119  33.055  1.00  0.00           N
ATOM   1250  C8  SNA    53      96.094  18.322  31.925  1.00  0.00           C
ATOM   1251  C9  SNA    53      97.448  17.597  32.021  1.00  0.00           C
ATOM   1252  C10 SNA    53      98.320  18.107  33.222  1.00  0.00           C
ATOM   1253  C11 SNA    53      98.828  19.549  32.878  1.00  0.00           C
ATOM   1254  C12 SNA    53     100.151  19.892  33.546  1.00  0.00           C
ATOM   1255  C13 SNA    53     100.572  21.347  33.284  1.00  0.00           C
ATOM   1256  C14 SNA    53     101.002  21.582  31.826  1.00  0.00           C
ATOM   1257  C15 SNA    53      99.804  21.779  30.942  1.00  0.00           C
ATOM   1258  O1  SNA    53      95.429  17.433  35.797  1.00  0.00           O
ATOM   1259  O2  SNA    53      98.777  22.371  31.215  1.00  0.00           O
ATOM   1260  O3  SNA    53     100.015  21.229  29.704  1.00  0.00           O
ATOM   1261  H1  SNA    53      95.804  17.821  33.886  1.00  0.00           H
ATOM   1262  H2  SNA    53      99.238  21.426  29.176  1.00  0.00           H
ATOM   1263  H3  SNA    53     101.558  20.719  31.401  1.00  0.00           H
ATOM   1264  H4  SNA    53     101.691  22.454  31.820  1.00  0.00           H
ATOM   1265  H5  SNA    53     101.393  21.565  34.000  1.00  0.00           H
ATOM   1266  H6  SNA    53      99.743  22.061  33.475  1.00  0.00           H
ATOM   1267  H7  SNA    53     100.958  19.220  33.184  1.00  0.00           H
ATOM   1268  H8  SNA    53     100.068  19.752  34.645  1.00  0.00           H
ATOM   1269  H9  SNA    53      98.102  20.225  33.381  1.00  0.00           H
ATOM   1270  H10 SNA    53      98.927  19.627  31.775  1.00  0.00           H
ATOM   1271  H11 SNA    53      99.232  17.475  33.156  1.00  0.00           H
ATOM   1272  H12 SNA    53      97.923  18.024  34.256  1.00  0.00           H
ATOM   1273  H13 SNA    53      97.962  17.734  31.045  1.00  0.00           H
ATOM   1274  H14 SNA    53      97.243  16.550  32.331  1.00  0.00           H
ATOM   1275  H15 SNA    53      96.193  19.415  31.751  1.00  0.00           H
ATOM   1276  H16 SNA    53      95.545  17.693  31.192  1.00  0.00           H
ATOM   1277  H17 SNA    53      95.530  17.155  36.710  1.00  0.00           H
ATOM   1278  H18 SNA    53      94.024  17.522  37.873  1.00  0.00           H
ATOM   1279  H19 SNA    53      91.557  17.813  38.024  1.00  0.00           H
ATOM   1280  H20 SNA    53      90.210  18.119  36.004  1.00  0.00           H
ATOM   1281  H21 SNA    53      91.320  18.228  33.700  1.00  0.00           H
ATOM   1282  O4  SNA    53      93.224  18.495  32.234  1.00  0.00           O
ATOM   1283  C1  SNA    54      32.197  11.241  51.597  1.00  0.00           C
ATOM   1284  C2  SNA    54      32.592  10.633  50.328  1.00  0.00           C
ATOM   1285  C3  SNA    54      32.259  11.268  49.101  1.00  0.00           C
ATOM   1286  C4  SNA    54      31.430  12.382  49.090  1.00  0.00           C
ATOM   1287  C5  SNA    54      30.955  12.900  50.371  1.00  0.00           C
ATOM   1288  C6  SNA    54      31.397  12.394  51.618  1.00  0.00           C
ATOM   1289  C7  SNA    54      29.987  14.068  50.545  1.00  0.00           C
ATOM   1290  N   SNA    54      29.828  14.841  49.443  1.00  0.00           N
ATOM   1291  C8  SNA    54      28.865  15.917  49.514  1.00  0.00           C
ATOM   1292  C9  SNA    54      28.556  16.540  48.119  1.00  0.00           C
ATOM   1293  C10 SNA    54      27.613  17.724  48.109  1.00  0.00           C
ATOM   1294  C11 SNA    54      27.622  18.463  46.786  1.00  0.00           C
ATOM   1295  C12 SNA    54      26.603  19.640  46.625  1.00  0.00           C
ATOM   1296  C13 SNA    54      25.256  19.261  47.080  1.00  0.00           C
ATOM   1297  C14 SNA    54      24.027  20.133  46.727  1.00  0.00           C
ATOM   1298  C15 SNA    54      24.299  21.570  46.806  1.00  0.00           C
ATOM   1299  O1  SNA    54      31.086  12.963  47.880  1.00  0.00           O
ATOM   1300  O2  SNA    54      23.897  22.394  47.612  1.00  0.00           O
ATOM   1301  O3  SNA    54      24.968  22.069  45.643  1.00  0.00           O
ATOM   1302  H1  SNA    54      30.149  14.440  48.588  1.00  0.00           H
ATOM   1303  H2  SNA    54      25.242  22.981  45.763  1.00  0.00           H
ATOM   1304  H3  SNA    54      23.255  19.926  47.500  1.00  0.00           H
ATOM   1305  H4  SNA    54      23.449  19.870  45.816  1.00  0.00           H
ATOM   1306  H5  SNA    54      25.219  19.345  48.187  1.00  0.00           H
ATOM   1307  H6  SNA    54      25.200  18.181  46.826  1.00  0.00           H
ATOM   1308  H7  SNA    54      26.515  19.976  45.570  1.00  0.00           H
ATOM   1309  H8  SNA    54      27.032  20.488  47.200  1.00  0.00           H
ATOM   1310  H9  SNA    54      27.272  17.802  45.965  1.00  0.00           H
ATOM   1311  H10 SNA    54      28.653  18.839  46.617  1.00  0.00           H
ATOM   1312  H11 SNA    54      27.991  18.487  48.823  1.00  0.00           H
ATOM   1313  H12 SNA    54      26.609  17.323  48.364  1.00  0.00           H
ATOM   1314  H13 SNA    54      28.196  15.760  47.415  1.00  0.00           H
ATOM   1315  H14 SNA    54      29.550  16.742  47.664  1.00  0.00           H
ATOM   1316  H15 SNA    54      29.377  16.696  50.117  1.00  0.00           H
ATOM   1317  H16 SNA    54      27.974  15.614  50.104  1.00  0.00           H
ATOM   1318  H17 SNA    54      31.619  12.469  47.252  1.00  0.00           H
ATOM   1319  H18 SNA    54      32.669  10.899  48.173  1.00  0.00           H
ATOM   1320  H19 SNA    54      33.281   9.805  50.260  1.00  0.00           H
ATOM   1321  H20 SNA    54      32.589  10.786  52.494  1.00  0.00           H
ATOM   1322  H21 SNA    54      31.153  12.876  52.553  1.00  0.00           H
ATOM   1323  O4  SNA    54      29.440  14.352  51.609  1.00  0.00           O
ATOM   1324  C1  SNA    55       8.751  20.162  29.823  1.00  0.00           C
ATOM   1325  C2  SNA    55       8.611  18.911  30.353  1.00  0.00           C
ATOM   1326  C3  SNA    55       8.214  17.906  29.510  1.00  0.00           C
ATOM   1327  C4  SNA    55       7.882  18.153  28.114  1.00  0.00           C
ATOM   1328  C5  SNA    55       7.874  19.487  27.653  1.00  0.00           C
ATOM   1329  C6  SNA    55       8.367  20.489  28.518  1.00  0.00           C
ATOM   1330  C7  SNA    55       7.329  19.931  26.336  1.00  0.00           C
ATOM   1331  N   SNA    55       6.868  18.906  25.509  1.00  0.00           N
ATOM   1332  C8  SNA    55       6.345  19.111  24.163  1.00  0.00           C
ATOM   1333  C9  SNA    55       6.339  17.824  23.294  1.00  0.00           C
ATOM   1334  C10 SNA    55       7.703  17.277  23.017  1.00  0.00           C
ATOM   1335  C11 SNA    55       7.594  16.012  22.141  1.00  0.00           C
ATOM   1336  C12 SNA    55       9.071  15.556  21.882  1.00  0.00           C
ATOM   1337  C13 SNA    55       9.197  14.162  21.216  1.00  0.00           C
ATOM   1338  C14 SNA    55       8.528  14.166  19.789  1.00  0.00           C
ATOM   1339  C15 SNA    55       9.152  15.146  18.884  1.00  0.00           C
ATOM   1340  O1  SNA    55       7.309  17.046  27.421  1.00  0.00           O
ATOM   1341  O2  SNA    55       8.670  16.226  18.550  1.00  0.00           O
ATOM   1342  O3  SNA    55      10.317  14.715  18.322  1.00  0.00           O
ATOM   1343  H1  SNA    55       6.908  17.986  25.892  1.00  0.00           H
ATOM   1344  H2  SNA    55      10.651  15.297  17.635  1.00  0.00           H
ATOM   1345  H3  SNA    55       7.426  14.312  19.802  1.00  0.00           H
ATOM   1346  H4  SNA    55       8.695  13.106  19.500  1.00  0.00           H
ATOM   1347  H5  SNA    55       8.601  13.502  21.882  1.00  0.00           H
ATOM   1348  H6  SNA    55      10.300  14.040  21.171  1.00  0.00           H
ATOM   1349  H7  SNA    55       9.565  15.454  22.872  1.00  0.00           H
ATOM   1350  H8  SNA    55       9.545  16.278  21.184  1.00  0.00           H
ATOM   1351  H9  SNA    55       7.124  16.258  21.164  1.00  0.00           H
ATOM   1352  H10 SNA    55       7.133  15.111  22.599  1.00  0.00           H
ATOM   1353  H11 SNA    55       8.052  16.993  24.033  1.00  0.00           H
ATOM   1354  H12 SNA    55       8.389  17.944  22.453  1.00  0.00           H
ATOM   1355  H13 SNA    55       5.852  18.215  22.376  1.00  0.00           H
ATOM   1356  H14 SNA    55       5.707  17.023  23.734  1.00  0.00           H
ATOM   1357  H15 SNA    55       6.871  19.924  23.619  1.00  0.00           H
ATOM   1358  H16 SNA    55       5.280  19.407  24.277  1.00  0.00           H
ATOM   1359  H17 SNA    55       7.553  16.210  27.825  1.00  0.00           H
ATOM   1360  H18 SNA    55       8.190  16.917  29.942  1.00  0.00           H
ATOM   1361  H19 SNA    55       8.822  18.530  31.342  1.00  0.00           H
ATOM   1362  H20 SNA    55       9.013  20.969  30.490  1.00  0.00           H
ATOM   1363  H21 SNA    55       8.357  21.519  28.195  1.00  0.00           H
ATOM   1364  O4  SNA    55       7.342  21.178  26.092  1.00  0.00           O
ATOM   1365  C1  SNA    56      23.404  15.023  39.591  1.00  0.00           C
ATOM   1366  C2  SNA    56      22.996  13.913  38.809  1.00  0.00           C
ATOM   1367  C3  SNA    56      23.385  13.786  37.439  1.00  0.00           C
ATOM   1368  C4  SNA    56      24.237  14.720  36.819  1.00  0.00           C
ATOM   1369  C5  SNA    56      24.630  15.858  37.572  1.00  0.00           C
ATOM   1370  C6  SNA    56      24.220  15.902  38.950  1.00  0.00           C
ATOM   1371  C7  SNA    56      25.512  16.961  37.010  1.00  0.00           C
ATOM   1372  N   SNA    56      25.926  16.859  35.711  1.00  0.00           N
ATOM   1373  C8  SNA    56      26.762  17.799  34.922  1.00  0.00           C
ATOM   1374  C9  SNA    56      26.864  17.373  33.398  1.00  0.00           C
ATOM   1375  C10 SNA    56      26.989  18.326  32.307  1.00  0.00           C
ATOM   1376  C11 SNA    56      27.364  17.692  30.976  1.00  0.00           C
ATOM   1377  C12 SNA    56      28.771  17.054  30.864  1.00  0.00           C
ATOM   1378  C13 SNA    56      30.070  17.921  31.025  1.00  0.00           C
ATOM   1379  C14 SNA    56      30.245  19.073  30.004  1.00  0.00           C
ATOM   1380  C15 SNA    56      30.463  20.343  30.829  1.00  0.00           C
ATOM   1381  O1  SNA    56      24.414  14.546  35.408  1.00  0.00           O
ATOM   1382  O2  SNA    56      29.741  21.319  30.939  1.00  0.00           O
ATOM   1383  O3  SNA    56      31.715  20.313  31.476  1.00  0.00           O
ATOM   1384  H1  SNA    56      25.607  16.093  35.159  1.00  0.00           H
ATOM   1385  H2  SNA    56      31.798  21.173  31.893  1.00  0.00           H
ATOM   1386  H3  SNA    56      29.337  18.981  29.370  1.00  0.00           H
ATOM   1387  H4  SNA    56      31.164  18.915  29.400  1.00  0.00           H
ATOM   1388  H5  SNA    56      30.913  17.223  30.840  1.00  0.00           H
ATOM   1389  H6  SNA    56      30.055  18.393  32.031  1.00  0.00           H
ATOM   1390  H7  SNA    56      28.820  16.627  29.840  1.00  0.00           H
ATOM   1391  H8  SNA    56      28.840  16.226  31.601  1.00  0.00           H
ATOM   1392  H9  SNA    56      27.323  18.444  30.159  1.00  0.00           H
ATOM   1393  H10 SNA    56      26.577  16.924  30.813  1.00  0.00           H
ATOM   1394  H11 SNA    56      27.812  18.995  32.637  1.00  0.00           H
ATOM   1395  H12 SNA    56      25.997  18.798  32.144  1.00  0.00           H
ATOM   1396  H13 SNA    56      26.089  16.596  33.224  1.00  0.00           H
ATOM   1397  H14 SNA    56      27.818  16.804  33.408  1.00  0.00           H
ATOM   1398  H15 SNA    56      27.659  18.102  35.503  1.00  0.00           H
ATOM   1399  H16 SNA    56      26.186  18.746  34.852  1.00  0.00           H
ATOM   1400  H17 SNA    56      23.672  13.970  35.207  1.00  0.00           H
ATOM   1401  H18 SNA    56      23.101  12.922  36.856  1.00  0.00           H
ATOM   1402  H19 SNA    56      22.403  13.069  39.127  1.00  0.00           H
ATOM   1403  H20 SNA    56      23.254  15.188  40.647  1.00  0.00           H
ATOM   1404  H21 SNA    56      24.587  16.773  39.473  1.00  0.00           H
ATOM   1405  O4  SNA    56      25.907  17.854  37.772  1.00  0.00           O
ATOM   1406  C1  SNA    57      59.180  17.562  32.043  1.00  0.00           C
ATOM   1407  C2  SNA    57      59.560  16.491  31.265  1.00  0.00           C
ATOM   1408  C3  SNA    57      58.980  15.225  31.501  1.00  0.00           C
ATOM   1409  C4  SNA    57      57.956  15.136  32.462  1.00  0.00           C
ATOM   1410  C5  SNA    57      57.449  16.250  33.127  1.00  0.00           C
ATOM   1411  C6  SNA    57      58.090  17.448  32.899  1.00  0.00           C
ATOM   1412  C7  SNA    57      56.288  16.303  34.099  1.00  0.00           C
ATOM   1413  N   SNA    57      55.745  15.137  34.418  1.00  0.00           N
ATOM   1414  C8  SNA    57      54.771  15.017  35.412  1.00  0.00           C
ATOM   1415  C9  SNA    57      53.948  13.720  35.291  1.00  0.00           C
ATOM   1416  C10 SNA    57      54.806  12.497  34.938  1.00  0.00           C
ATOM   1417  C11 SNA    57      54.042  11.218  35.361  1.00  0.00           C
ATOM   1418  C12 SNA    57      54.877  10.013  35.265  1.00  0.00           C
ATOM   1419  C13 SNA    57      54.216   8.707  35.285  1.00  0.00           C
ATOM   1420  C14 SNA    57      54.918   7.586  34.536  1.00  0.00           C
ATOM   1421  C15 SNA    57      56.397   7.445  35.017  1.00  0.00           C
ATOM   1422  O1  SNA    57      57.343  13.795  32.594  1.00  0.00           O
ATOM   1423  O2  SNA    57      57.353   7.745  34.342  1.00  0.00           O
ATOM   1424  O3  SNA    57      56.561   6.824  36.229  1.00  0.00           O
ATOM   1425  H1  SNA    57      56.191  14.314  34.075  1.00  0.00           H
ATOM   1426  H2  SNA    57      57.486   6.609  36.368  1.00  0.00           H
ATOM   1427  H3  SNA    57      54.828   7.671  33.432  1.00  0.00           H
ATOM   1428  H4  SNA    57      54.494   6.600  34.823  1.00  0.00           H
ATOM   1429  H5  SNA    57      53.226   8.867  34.807  1.00  0.00           H
ATOM   1430  H6  SNA    57      54.085   8.460  36.360  1.00  0.00           H
ATOM   1431  H7  SNA    57      55.697  10.055  36.013  1.00  0.00           H
ATOM   1432  H8  SNA    57      55.419  10.083  34.297  1.00  0.00           H
ATOM   1433  H9  SNA    57      53.111  11.146  34.758  1.00  0.00           H
ATOM   1434  H10 SNA    57      53.761  11.303  36.432  1.00  0.00           H
ATOM   1435  H11 SNA    57      55.796  12.563  35.438  1.00  0.00           H
ATOM   1436  H12 SNA    57      55.003  12.404  33.848  1.00  0.00           H
ATOM   1437  H13 SNA    57      53.280  13.827  34.409  1.00  0.00           H
ATOM   1438  H14 SNA    57      53.488  13.710  36.303  1.00  0.00           H
ATOM   1439  H15 SNA    57      54.150  15.934  35.498  1.00  0.00           H
ATOM   1440  H16 SNA    57      55.311  14.885  36.374  1.00  0.00           H
ATOM   1441  H17 SNA    57      57.983  13.209  32.183  1.00  0.00           H
ATOM   1442  H18 SNA    57      59.307  14.326  31.001  1.00  0.00           H
ATOM   1443  H19 SNA    57      60.200  16.527  30.395  1.00  0.00           H
ATOM   1444  H20 SNA    57      59.629  18.527  31.859  1.00  0.00           H
ATOM   1445  H21 SNA    57      57.849  18.401  33.346  1.00  0.00           H
ATOM   1446  O4  SNA    57      55.845  17.352  34.546  1.00  0.00           O
ATOM   1447  C1  SNA    58      42.676  95.943  41.405  1.00  0.00           C
ATOM   1448  C2  SNA    58      41.443  96.330  40.924  1.00  0.00           C
ATOM   1449  C3  SNA    58      41.276  97.548  40.311  1.00  0.00           C
ATOM   1450  C4  SNA    58      42.318  98.468  40.233  1.00  0.00           C
ATOM   1451  C5  SNA    58      43.531  98.190  40.895  1.00  0.00           C
ATOM   1452  C6  SNA    58      43.711  96.924  41.462  1.00  0.00           C
ATOM   1453  C7  SNA    58      44.665  99.103  40.996  1.00  0.00           C
ATOM   1454  N   SNA    58      44.730 100.061  40.058  1.00  0.00           N
ATOM   1455  C8  SNA    58      45.693 101.045  39.861  1.00  0.00           C
ATOM   1456  C9  SNA    58      45.241 101.894  38.722  1.00  0.00           C
ATOM   1457  C10 SNA    58      44.103 102.858  39.052  1.00  0.00           C
ATOM   1458  C11 SNA    58      43.538 103.734  37.872  1.00  0.00           C
ATOM   1459  C12 SNA    58      42.601 102.871  37.103  1.00  0.00           C
ATOM   1460  C13 SNA    58      41.203 102.662  37.751  1.00  0.00           C
ATOM   1461  C14 SNA    58      40.227 101.941  36.839  1.00  0.00           C
ATOM   1462  C15 SNA    58      40.410 100.448  36.602  1.00  0.00           C
ATOM   1463  O1  SNA    58      42.109  99.650  39.491  1.00  0.00           O
ATOM   1464  O2  SNA    58      40.112  99.604  37.434  1.00  0.00           O
ATOM   1465  O3  SNA    58      41.045 100.116  35.408  1.00  0.00           O
ATOM   1466  H1  SNA    58      43.904 100.164  39.508  1.00  0.00           H
ATOM   1467  H2  SNA    58      40.968  99.161  35.347  1.00  0.00           H
ATOM   1468  H3  SNA    58      40.240 102.547  35.908  1.00  0.00           H
ATOM   1469  H4  SNA    58      39.199 102.006  37.256  1.00  0.00           H
ATOM   1470  H5  SNA    58      40.790 103.664  37.993  1.00  0.00           H
ATOM   1471  H6  SNA    58      41.265 102.114  38.716  1.00  0.00           H
ATOM   1472  H7  SNA    58      43.088 101.883  36.960  1.00  0.00           H
ATOM   1473  H8  SNA    58      42.443 103.223  36.061  1.00  0.00           H
ATOM   1474  H9  SNA    58      44.407 104.056  37.260  1.00  0.00           H
ATOM   1475  H10 SNA    58      43.007 104.661  38.179  1.00  0.00           H
ATOM   1476  H11 SNA    58      44.337 103.515  39.917  1.00  0.00           H
ATOM   1477  H12 SNA    58      43.265 102.266  39.478  1.00  0.00           H
ATOM   1478  H13 SNA    58      44.886 101.268  37.875  1.00  0.00           H
ATOM   1479  H14 SNA    58      46.082 102.533  38.378  1.00  0.00           H
ATOM   1480  H15 SNA    58      46.643 100.556  39.560  1.00  0.00           H
ATOM   1481  H16 SNA    58      45.888 101.538  40.838  1.00  0.00           H
ATOM   1482  H17 SNA    58      41.270  99.522  39.042  1.00  0.00           H
ATOM   1483  H18 SNA    58      40.365  97.728  39.760  1.00  0.00           H
ATOM   1484  H19 SNA    58      40.587  95.695  41.099  1.00  0.00           H
ATOM   1485  H20 SNA    58      42.763  94.967  41.858  1.00  0.00           H
ATOM   1486  H21 SNA    58      44.621  96.682  41.992  1.00  0.00           H
ATOM   1487  O4  SNA    58      45.541  99.048  41.837  1.00  0.00           O
ATOM   1488  C1  SNA    59      24.444  18.805  26.996  1.00  0.00           C
ATOM   1489  C2  SNA    59      23.796  18.020  27.992  1.00  0.00           C
ATOM   1490  C3  SNA    59      22.559  18.454  28.524  1.00  0.00           C
ATOM   1491  C4  SNA    59      21.912  19.513  27.862  1.00  0.00           C
ATOM   1492  C5  SNA    59      22.615  20.308  26.946  1.00  0.00           C
ATOM   1493  C6  SNA    59      23.877  19.973  26.491  1.00  0.00           C
ATOM   1494  C7  SNA    59      21.994  21.491  26.212  1.00  0.00           C
ATOM   1495  N   SNA    59      20.738  21.758  26.455  1.00  0.00           N
ATOM   1496  C8  SNA    59      19.936  22.660  25.615  1.00  0.00           C
ATOM   1497  C9  SNA    59      18.463  22.490  25.990  1.00  0.00           C
ATOM   1498  C10 SNA    59      17.542  23.676  25.378  1.00  0.00           C
ATOM   1499  C11 SNA    59      16.065  23.433  25.737  1.00  0.00           C
ATOM   1500  C12 SNA    59      15.172  24.330  24.859  1.00  0.00           C
ATOM   1501  C13 SNA    59      13.619  24.280  25.242  1.00  0.00           C
ATOM   1502  C14 SNA    59      12.928  25.597  24.856  1.00  0.00           C
ATOM   1503  C15 SNA    59      13.255  26.712  25.886  1.00  0.00           C
ATOM   1504  O1  SNA    59      20.652  19.810  28.407  1.00  0.00           O
ATOM   1505  O2  SNA    59      14.081  27.588  25.711  1.00  0.00           O
ATOM   1506  O3  SNA    59      12.489  26.668  27.026  1.00  0.00           O
ATOM   1507  H1  SNA    59      20.219  21.509  27.269  1.00  0.00           H
ATOM   1508  H2  SNA    59      12.520  27.512  27.481  1.00  0.00           H
ATOM   1509  H3  SNA    59      11.827  25.454  24.899  1.00  0.00           H
ATOM   1510  H4  SNA    59      13.293  25.883  23.847  1.00  0.00           H
ATOM   1511  H5  SNA    59      13.535  24.002  26.315  1.00  0.00           H
ATOM   1512  H6  SNA    59      13.145  23.418  24.725  1.00  0.00           H
ATOM   1513  H7  SNA    59      15.177  24.011  23.794  1.00  0.00           H
ATOM   1514  H8  SNA    59      15.599  25.355  24.910  1.00  0.00           H
ATOM   1515  H9  SNA    59      15.918  23.612  26.824  1.00  0.00           H
ATOM   1516  H10 SNA    59      15.867  22.369  25.487  1.00  0.00           H
ATOM   1517  H11 SNA    59      17.662  23.768  24.278  1.00  0.00           H
ATOM   1518  H12 SNA    59      17.809  24.655  25.830  1.00  0.00           H
ATOM   1519  H13 SNA    59      18.257  22.485  27.081  1.00  0.00           H
ATOM   1520  H14 SNA    59      18.061  21.514  25.642  1.00  0.00           H
ATOM   1521  H15 SNA    59      19.921  22.388  24.538  1.00  0.00           H
ATOM   1522  H16 SNA    59      20.361  23.672  25.785  1.00  0.00           H
ATOM   1523  H17 SNA    59      20.289  18.991  28.752  1.00  0.00           H
ATOM   1524  H18 SNA    59      22.136  17.940  29.374  1.00  0.00           H
ATOM   1525  H19 SNA    59      24.274  17.118  28.346  1.00  0.00           H
ATOM   1526  H20 SNA    59      25.375  18.407  26.619  1.00  0.00           H
ATOM   1527  H21 SNA    59      24.416  20.510  25.726  1.00  0.00           H
ATOM   1528  O4  SNA    59      22.577  22.134  25.373  1.00  0.00           O
ATOM   1529  C1  SNA    60      32.018   0.336  34.215  1.00  0.00           C
ATOM   1530  C2  SNA    60      33.289   0.668  33.854  1.00  0.00           C
ATOM   1531  C3  SNA    60      34.026  -0.216  33.018  1.00  0.00           C
ATOM   1532  C4  SNA    60      33.435  -1.431  32.617  1.00  0.00           C
ATOM   1533  C5  SNA    60      32.103  -1.675  32.941  1.00  0.00           C
ATOM   1534  C6  SNA    60      31.404  -0.837  33.807  1.00  0.00           C
ATOM   1535  C7  SNA    60      31.433  -2.922  32.414  1.00  0.00           C
ATOM   1536  N   SNA    60      30.071  -3.032  32.461  1.00  0.00           N
ATOM   1537  C8  SNA    60      29.492  -4.123  31.662  1.00  0.00           C
ATOM   1538  C9  SNA    60      27.992  -4.122  31.639  1.00  0.00           C
ATOM   1539  C10 SNA    60      27.393  -5.053  30.578  1.00  0.00           C
ATOM   1540  C11 SNA    60      27.288  -4.405  29.223  1.00  0.00           C
ATOM   1541  C12 SNA    60      26.565  -5.231  28.167  1.00  0.00           C
ATOM   1542  C13 SNA    60      26.553  -4.455  26.821  1.00  0.00           C
ATOM   1543  C14 SNA    60      27.836  -4.511  25.984  1.00  0.00           C
ATOM   1544  C15 SNA    60      28.201  -5.777  25.279  1.00  0.00           C
ATOM   1545  O1  SNA    60      34.243  -2.275  31.809  1.00  0.00           O
ATOM   1546  O2  SNA    60      27.706  -6.302  24.309  1.00  0.00           O
ATOM   1547  O3  SNA    60      29.265  -6.511  25.844  1.00  0.00           O
ATOM   1548  H1  SNA    60      29.601  -2.159  32.567  1.00  0.00           H
ATOM   1549  H2  SNA    60      29.507  -7.296  25.346  1.00  0.00           H
ATOM   1550  H3  SNA    60      28.687  -4.142  26.595  1.00  0.00           H
ATOM   1551  H4  SNA    60      27.737  -3.768  25.164  1.00  0.00           H
ATOM   1552  H5  SNA    60      26.439  -3.374  27.054  1.00  0.00           H
ATOM   1553  H6  SNA    60      25.682  -4.776  26.211  1.00  0.00           H
ATOM   1554  H7  SNA    60      25.488  -5.222  28.440  1.00  0.00           H
ATOM   1555  H8  SNA    60      26.994  -6.248  28.050  1.00  0.00           H
ATOM   1556  H9  SNA    60      28.331  -4.093  29.002  1.00  0.00           H
ATOM   1557  H10 SNA    60      26.699  -3.468  29.318  1.00  0.00           H
ATOM   1558  H11 SNA    60      26.331  -5.264  30.829  1.00  0.00           H
ATOM   1559  H12 SNA    60      28.018  -5.971  30.603  1.00  0.00           H
ATOM   1560  H13 SNA    60      27.763  -3.051  31.452  1.00  0.00           H
ATOM   1561  H14 SNA    60      27.628  -4.374  32.658  1.00  0.00           H
ATOM   1562  H15 SNA    60      29.841  -5.141  31.940  1.00  0.00           H
ATOM   1563  H16 SNA    60      29.795  -3.995  30.600  1.00  0.00           H
ATOM   1564  H17 SNA    60      33.651  -3.017  31.669  1.00  0.00           H
ATOM   1565  H18 SNA    60      35.042   0.016  32.735  1.00  0.00           H
ATOM   1566  H19 SNA    60      33.798   1.574  34.148  1.00  0.00           H
ATOM   1567  H20 SNA    60      31.374   0.904  34.871  1.00  0.00           H
ATOM   1568  H21 SNA    60      30.443  -1.146  34.192  1.00  0.00           H
ATOM   1569  O4  SNA    60      32.114  -3.831  32.002  1.00  0.00           O
ATOM   1570  C1  SNA    61      35.199  13.983  38.113  1.00  0.00           C
ATOM   1571  C2  SNA    61      33.887  14.144  37.707  1.00  0.00           C
ATOM   1572  C3  SNA    61      32.827  13.782  38.510  1.00  0.00           C
ATOM   1573  C4  SNA    61      33.198  13.292  39.843  1.00  0.00           C
ATOM   1574  C5  SNA    61      34.491  13.001  40.204  1.00  0.00           C
ATOM   1575  C6  SNA    61      35.499  13.399  39.346  1.00  0.00           C
ATOM   1576  C7  SNA    61      34.757  12.317  41.516  1.00  0.00           C
ATOM   1577  N   SNA    61      36.028  12.094  41.858  1.00  0.00           N
ATOM   1578  C8  SNA    61      36.417  11.323  43.049  1.00  0.00           C
ATOM   1579  C9  SNA    61      37.868  11.640  43.439  1.00  0.00           C
ATOM   1580  C10 SNA    61      38.511  10.733  44.491  1.00  0.00           C
ATOM   1581  C11 SNA    61      40.049  10.690  44.569  1.00  0.00           C
ATOM   1582  C12 SNA    61      40.752   9.565  45.383  1.00  0.00           C
ATOM   1583  C13 SNA    61      40.153   9.385  46.750  1.00  0.00           C
ATOM   1584  C14 SNA    61      40.254  10.714  47.601  1.00  0.00           C
ATOM   1585  C15 SNA    61      41.764  11.180  47.657  1.00  0.00           C
ATOM   1586  O1  SNA    61      32.084  12.942  40.661  1.00  0.00           O
ATOM   1587  O2  SNA    61      42.395  11.702  46.773  1.00  0.00           O
ATOM   1588  O3  SNA    61      42.446  10.958  48.876  1.00  0.00           O
ATOM   1589  H1  SNA    61      36.769  12.290  41.221  1.00  0.00           H
ATOM   1590  H2  SNA    61      43.248  11.460  48.715  1.00  0.00           H
ATOM   1591  H3  SNA    61      39.859  10.608  48.634  1.00  0.00           H
ATOM   1592  H4  SNA    61      39.748  11.588  47.138  1.00  0.00           H
ATOM   1593  H5  SNA    61      40.678   8.532  47.231  1.00  0.00           H
ATOM   1594  H6  SNA    61      39.107   9.037  46.608  1.00  0.00           H
ATOM   1595  H7  SNA    61      41.832   9.825  45.408  1.00  0.00           H
ATOM   1596  H8  SNA    61      40.647   8.626  44.798  1.00  0.00           H
ATOM   1597  H9  SNA    61      40.267  11.745  44.840  1.00  0.00           H
ATOM   1598  H10 SNA    61      40.434  10.614  43.529  1.00  0.00           H
ATOM   1599  H11 SNA    61      38.134   9.709  44.283  1.00  0.00           H
ATOM   1600  H12 SNA    61      38.060  11.049  45.456  1.00  0.00           H
ATOM   1601  H13 SNA    61      38.127  12.671  43.764  1.00  0.00           H
ATOM   1602  H14 SNA    61      38.507  11.457  42.549  1.00  0.00           H
ATOM   1603  H15 SNA    61      36.195  10.245  42.896  1.00  0.00           H
ATOM   1604  H16 SNA    61      35.807  11.716  43.890  1.00  0.00           H
ATOM   1605  H17 SNA    61      32.412  12.553  41.475  1.00  0.00           H
ATOM   1606  H18 SNA    61      31.789  13.928  38.253  1.00  0.00           H
ATOM   1607  H19 SNA    61      33.744  14.389  36.665  1.00  0.00           H
ATOM   1608  H20 SNA    61      36.003  14.301  37.466  1.00  0.00           H
ATOM   1609  H21 SNA    61      36.523  13.293  39.671  1.00  0.00           H
ATOM   1610  O4  SNA    61      33.872  11.968  42.214  1.00  0.00           O
ATOM   1611  C1  SNA    62      11.974  16.134  36.673  1.00  0.00           C
ATOM   1612  C2  SNA    62      12.009  17.484  36.892  1.00  0.00           C
ATOM   1613  C3  SNA    62      11.496  18.066  38.080  1.00  0.00           C
ATOM   1614  C4  SNA    62      11.042  17.199  39.069  1.00  0.00           C
ATOM   1615  C5  SNA    62      10.885  15.834  38.805  1.00  0.00           C
ATOM   1616  C6  SNA    62      11.418  15.293  37.593  1.00  0.00           C
ATOM   1617  C7  SNA    62      10.273  14.788  39.672  1.00  0.00           C
ATOM   1618  N   SNA    62       9.914  15.133  40.934  1.00  0.00           N
ATOM   1619  C8  SNA    62       9.448  14.117  41.886  1.00  0.00           C
ATOM   1620  C9  SNA    62       9.139  14.594  43.269  1.00  0.00           C
ATOM   1621  C10 SNA    62       7.866  15.384  43.370  1.00  0.00           C
ATOM   1622  C11 SNA    62       8.108  16.532  44.330  1.00  0.00           C
ATOM   1623  C12 SNA    62       8.617  17.867  43.679  1.00  0.00           C
ATOM   1624  C13 SNA    62       7.723  18.489  42.545  1.00  0.00           C
ATOM   1625  C14 SNA    62       6.190  18.655  42.831  1.00  0.00           C
ATOM   1626  C15 SNA    62       5.999  19.718  43.978  1.00  0.00           C
ATOM   1627  O1  SNA    62      10.661  17.771  40.294  1.00  0.00           O
ATOM   1628  O2  SNA    62       6.039  20.924  43.866  1.00  0.00           O
ATOM   1629  O3  SNA    62       5.765  19.129  45.261  1.00  0.00           O
ATOM   1630  H1  SNA    62      10.041  16.082  41.214  1.00  0.00           H
ATOM   1631  H2  SNA    62       5.736  19.809  45.939  1.00  0.00           H
ATOM   1632  H3  SNA    62       5.826  17.640  43.099  1.00  0.00           H
ATOM   1633  H4  SNA    62       5.589  19.025  41.972  1.00  0.00           H
ATOM   1634  H5  SNA    62       7.772  17.768  41.701  1.00  0.00           H
ATOM   1635  H6  SNA    62       8.177  19.443  42.202  1.00  0.00           H
ATOM   1636  H7  SNA    62       9.551  17.640  43.121  1.00  0.00           H
ATOM   1637  H8  SNA    62       8.894  18.547  44.512  1.00  0.00           H
ATOM   1638  H9  SNA    62       8.891  16.334  45.094  1.00  0.00           H
ATOM   1639  H10 SNA    62       7.162  16.850  44.817  1.00  0.00           H
ATOM   1640  H11 SNA    62       7.126  14.694  43.829  1.00  0.00           H
ATOM   1641  H12 SNA    62       7.552  15.676  42.345  1.00  0.00           H
ATOM   1642  H13 SNA    62      10.022  15.164  43.628  1.00  0.00           H
ATOM   1643  H14 SNA    62       9.053  13.781  44.022  1.00  0.00           H
ATOM   1644  H15 SNA    62      10.189  13.292  41.951  1.00  0.00           H
ATOM   1645  H16 SNA    62       8.481  13.697  41.536  1.00  0.00           H
ATOM   1646  H17 SNA    62      10.816  18.719  40.283  1.00  0.00           H
ATOM   1647  H18 SNA    62      11.602  19.134  38.197  1.00  0.00           H
ATOM   1648  H19 SNA    62      12.437  18.122  36.133  1.00  0.00           H
ATOM   1649  H20 SNA    62      12.237  15.689  35.725  1.00  0.00           H
ATOM   1650  H21 SNA    62      11.412  14.274  37.235  1.00  0.00           H
ATOM   1651  O4  SNA    62      10.089  13.615  39.344  1.00  0.00           O
ATOM   1652  C1  SNA    63      34.689   9.559  37.807  1.00  0.00           C
ATOM   1653  C2  SNA    63      34.305   8.498  38.704  1.00  0.00           C
ATOM   1654  C3  SNA    63      35.087   8.187  39.791  1.00  0.00           C
ATOM   1655  C4  SNA    63      36.271   8.913  40.069  1.00  0.00           C
ATOM   1656  C5  SNA    63      36.763   9.823  39.096  1.00  0.00           C
ATOM   1657  C6  SNA    63      35.902  10.177  37.985  1.00  0.00           C
ATOM   1658  C7  SNA    63      38.154  10.379  39.252  1.00  0.00           C
ATOM   1659  N   SNA    63      39.104   9.475  39.603  1.00  0.00           N
ATOM   1660  C8  SNA    63      40.492   9.616  39.698  1.00  0.00           C
ATOM   1661  C9  SNA    63      41.070   8.309  40.317  1.00  0.00           C
ATOM   1662  C10 SNA    63      42.611   8.402  40.501  1.00  0.00           C
ATOM   1663  C11 SNA    63      42.939   9.328  41.758  1.00  0.00           C
ATOM   1664  C12 SNA    63      44.474   9.553  42.003  1.00  0.00           C
ATOM   1665  C13 SNA    63      44.828   9.881  43.438  1.00  0.00           C
ATOM   1666  C14 SNA    63      44.198  11.278  43.806  1.00  0.00           C
ATOM   1667  C15 SNA    63      45.031  12.019  44.849  1.00  0.00           C
ATOM   1668  O1  SNA    63      36.993   8.370  41.149  1.00  0.00           O
ATOM   1669  O2  SNA    63      45.681  11.528  45.722  1.00  0.00           O
ATOM   1670  O3  SNA    63      44.900  13.466  44.768  1.00  0.00           O
ATOM   1671  H1  SNA    63      38.742   8.617  39.958  1.00  0.00           H
ATOM   1672  H2  SNA    63      45.406  13.889  45.465  1.00  0.00           H
ATOM   1673  H3  SNA    63      43.183  11.090  44.216  1.00  0.00           H
ATOM   1674  H4  SNA    63      44.181  11.919  42.899  1.00  0.00           H
ATOM   1675  H5  SNA    63      45.938   9.929  43.431  1.00  0.00           H
ATOM   1676  H6  SNA    63      44.496   9.179  44.232  1.00  0.00           H
ATOM   1677  H7  SNA    63      44.801  10.323  41.273  1.00  0.00           H
ATOM   1678  H8  SNA    63      45.002   8.610  41.744  1.00  0.00           H
ATOM   1679  H9  SNA    63      42.613   8.780  42.668  1.00  0.00           H
ATOM   1680  H10 SNA    63      42.448  10.320  41.671  1.00  0.00           H
ATOM   1681  H11 SNA    63      42.955   9.049  39.665  1.00  0.00           H
ATOM   1682  H12 SNA    63      43.264   7.507  40.585  1.00  0.00           H
ATOM   1683  H13 SNA    63      40.903   7.466  39.612  1.00  0.00           H
ATOM   1684  H14 SNA    63      40.499   8.093  41.245  1.00  0.00           H
ATOM   1685  H15 SNA    63      40.653  10.474  40.385  1.00  0.00           H
ATOM   1686  H16 SNA    63      41.004   9.828  38.735  1.00  0.00           H
ATOM   1687  H17 SNA    63      36.359   7.948  41.734  1.00  0.00           H
ATOM   1688  H18 SNA    63      34.832   7.318  40.380  1.00  0.00           H
ATOM   1689  H19 SNA    63      33.436   7.913  38.446  1.00  0.00           H
ATOM   1690  H20 SNA    63      34.116   9.834  36.934  1.00  0.00           H
ATOM   1691  H21 SNA    63      36.328  10.858  37.263  1.00  0.00           H
ATOM   1692  O4  SNA    63      38.424  11.529  38.995  1.00  0.00           O
ATOM   1693  C1  SNA    64      19.564  20.140  33.416  1.00  0.00           C
ATOM   1694  C2  SNA    64      18.544  20.255  34.363  1.00  0.00           C
ATOM   1695  C3  SNA    64      17.330  19.640  34.156  1.00  0.00           C
ATOM   1696  C4  SNA    64      16.961  19.165  32.849  1.00  0.00           C
ATOM   1697  C5  SNA    64      18.014  19.051  31.909  1.00  0.00           C
ATOM   1698  C6  SNA    64      19.317  19.545  32.192  1.00  0.00           C
ATOM   1699  C7  SNA    64      17.802  18.343  30.549  1.00  0.00           C
ATOM   1700  N   SNA    64      16.649  17.719  30.308  1.00  0.00           N
ATOM   1701  C8  SNA    64      16.313  17.085  29.099  1.00  0.00           C
ATOM   1702  C9  SNA    64      15.843  15.692  29.452  1.00  0.00           C
ATOM   1703  C10 SNA    64      15.042  14.963  28.323  1.00  0.00           C
ATOM   1704  C11 SNA    64      14.258  13.728  28.815  1.00  0.00           C
ATOM   1705  C12 SNA    64      13.678  12.988  27.560  1.00  0.00           C
ATOM   1706  C13 SNA    64      12.560  11.941  27.948  1.00  0.00           C
ATOM   1707  C14 SNA    64      13.155  10.663  28.699  1.00  0.00           C
ATOM   1708  C15 SNA    64      12.117   9.599  28.880  1.00  0.00           C
ATOM   1709  O1  SNA    64      15.626  18.763  32.753  1.00  0.00           O
ATOM   1710  O2  SNA    64      11.109   9.516  28.205  1.00  0.00           O
ATOM   1711  O3  SNA    64      12.446   8.582  29.751  1.00  0.00           O
ATOM   1712  H1  SNA    64      15.951  17.733  31.020  1.00  0.00           H
ATOM   1713  H2  SNA    64      11.785   7.890  29.677  1.00  0.00           H
ATOM   1714  H3  SNA    64      13.570  10.909  29.700  1.00  0.00           H
ATOM   1715  H4  SNA    64      13.948  10.224  28.057  1.00  0.00           H
ATOM   1716  H5  SNA    64      12.101  11.553  27.013  1.00  0.00           H
ATOM   1717  H6  SNA    64      11.814  12.525  28.528  1.00  0.00           H
ATOM   1718  H7  SNA    64      14.530  12.524  27.019  1.00  0.00           H
ATOM   1719  H8  SNA    64      13.181  13.765  26.941  1.00  0.00           H
ATOM   1720  H9  SNA    64      13.390  14.042  29.433  1.00  0.00           H
ATOM   1721  H10 SNA    64      14.881  13.019  29.400  1.00  0.00           H
ATOM   1722  H11 SNA    64      15.716  14.592  27.522  1.00  0.00           H
ATOM   1723  H12 SNA    64      14.307  15.701  27.937  1.00  0.00           H
ATOM   1724  H13 SNA    64      15.132  15.790  30.300  1.00  0.00           H
ATOM   1725  H14 SNA    64      16.699  15.142  29.899  1.00  0.00           H
ATOM   1726  H15 SNA    64      17.153  17.155  28.375  1.00  0.00           H
ATOM   1727  H16 SNA    64      15.428  17.591  28.658  1.00  0.00           H
ATOM   1728  H17 SNA    64      15.161  19.312  33.389  1.00  0.00           H
ATOM   1729  H18 SNA    64      16.527  19.856  34.845  1.00  0.00           H
ATOM   1730  H19 SNA    64      18.821  20.646  35.331  1.00  0.00           H
ATOM   1731  H20 SNA    64      20.540  20.536  33.657  1.00  0.00           H
ATOM   1732  H21 SNA    64      20.131  19.573  31.484  1.00  0.00           H
ATOM   1733  O4  SNA    64      18.675  18.342  29.726  1.00  0.00           O
ATOM   1734  C1  SNA    65      43.121  94.968  37.081  1.00  0.00           C
ATOM   1735  C2  SNA    65      43.858  94.004  36.417  1.00  0.00           C
ATOM   1736  C3  SNA    65      43.617  93.759  35.076  1.00  0.00           C
ATOM   1737  C4  SNA    65      42.732  94.539  34.347  1.00  0.00           C
ATOM   1738  C5  SNA    65      41.894  95.484  35.084  1.00  0.00           C
ATOM   1739  C6  SNA    65      42.103  95.689  36.463  1.00  0.00           C
ATOM   1740  C7  SNA    65      40.820  96.362  34.590  1.00  0.00           C
ATOM   1741  N   SNA    65      40.450  96.131  33.301  1.00  0.00           N
ATOM   1742  C8  SNA    65      39.141  96.563  32.835  1.00  0.00           C
ATOM   1743  C9  SNA    65      38.977  96.400  31.312  1.00  0.00           C
ATOM   1744  C10 SNA    65      37.746  97.247  30.839  1.00  0.00           C
ATOM   1745  C11 SNA    65      37.577  96.923  29.361  1.00  0.00           C
ATOM   1746  C12 SNA    65      36.701  98.005  28.677  1.00  0.00           C
ATOM   1747  C13 SNA    65      36.446  97.778  27.163  1.00  0.00           C
ATOM   1748  C14 SNA    65      35.542  96.511  26.914  1.00  0.00           C
ATOM   1749  C15 SNA    65      34.277  96.491  27.679  1.00  0.00           C
ATOM   1750  O1  SNA    65      42.652  94.299  32.963  1.00  0.00           O
ATOM   1751  O2  SNA    65      34.003  95.708  28.616  1.00  0.00           O
ATOM   1752  O3  SNA    65      33.365  97.538  27.418  1.00  0.00           O
ATOM   1753  H1  SNA    65      40.985  95.375  32.933  1.00  0.00           H
ATOM   1754  H2  SNA    65      32.507  97.309  27.783  1.00  0.00           H
ATOM   1755  H3  SNA    65      36.107  95.583  27.144  1.00  0.00           H
ATOM   1756  H4  SNA    65      35.375  96.543  25.816  1.00  0.00           H
ATOM   1757  H5  SNA    65      37.389  97.652  26.589  1.00  0.00           H
ATOM   1758  H6  SNA    65      35.930  98.646  26.700  1.00  0.00           H
ATOM   1759  H7  SNA    65      37.157  99.007  28.827  1.00  0.00           H
ATOM   1760  H8  SNA    65      35.738  98.057  29.228  1.00  0.00           H
ATOM   1761  H9  SNA    65      37.099  95.951  29.114  1.00  0.00           H
ATOM   1762  H10 SNA    65      38.602  96.953  28.933  1.00  0.00           H
ATOM   1763  H11 SNA    65      37.970  98.331  30.937  1.00  0.00           H
ATOM   1764  H12 SNA    65      36.793  96.975  31.341  1.00  0.00           H
ATOM   1765  H13 SNA    65      38.782  95.331  31.081  1.00  0.00           H
ATOM   1766  H14 SNA    65      39.817  96.832  30.726  1.00  0.00           H
ATOM   1767  H15 SNA    65      39.104  97.650  33.063  1.00  0.00           H
ATOM   1768  H16 SNA    65      38.316  96.074  33.396  1.00  0.00           H
ATOM   1769  H17 SNA    65      43.289  93.655  32.644  1.00  0.00           H
ATOM   1770  H18 SNA    65      44.170  92.983  34.569  1.00  0.00           H
ATOM   1771  H19 SNA    65      44.672  93.571  36.980  1.00  0.00           H
ATOM   1772  H20 SNA    65      43.134  95.217  38.131  1.00  0.00           H
ATOM   1773  H21 SNA    65      41.741  96.531  37.034  1.00  0.00           H
ATOM   1774  O4  SNA    65      40.182  97.149  35.284  1.00  0.00           O
ATOM   1775  C1  SNA    66      15.668   5.213  46.290  1.00  0.00           C
ATOM   1776  C2  SNA    66      15.879   6.454  45.695  1.00  0.00           C
ATOM   1777  C3  SNA    66      16.521   6.446  44.487  1.00  0.00           C
ATOM   1778  C4  SNA    66      16.939   5.301  43.782  1.00  0.00           C
ATOM   1779  C5  SNA    66      16.692   4.034  44.408  1.00  0.00           C
ATOM   1780  C6  SNA    66      16.047   4.042  45.641  1.00  0.00           C
ATOM   1781  C7  SNA    66      16.938   2.750  43.686  1.00  0.00           C
ATOM   1782  N   SNA    66      17.762   2.779  42.643  1.00  0.00           N
ATOM   1783  C8  SNA    66      18.023   1.639  41.882  1.00  0.00           C
ATOM   1784  C9  SNA    66      19.120   2.007  40.820  1.00  0.00           C
ATOM   1785  C10 SNA    66      20.443   2.356  41.485  1.00  0.00           C
ATOM   1786  C11 SNA    66      21.138   1.138  42.197  1.00  0.00           C
ATOM   1787  C12 SNA    66      22.561   1.409  42.652  1.00  0.00           C
ATOM   1788  C13 SNA    66      23.164   0.141  43.315  1.00  0.00           C
ATOM   1789  C14 SNA    66      24.713   0.238  43.592  1.00  0.00           C
ATOM   1790  C15 SNA    66      25.025   1.412  44.462  1.00  0.00           C
ATOM   1791  O1  SNA    66      17.338   5.546  42.432  1.00  0.00           O
ATOM   1792  O2  SNA    66      24.989   2.550  44.030  1.00  0.00           O
ATOM   1793  O3  SNA    66      25.188   1.252  45.814  1.00  0.00           O
ATOM   1794  H1  SNA    66      17.975   3.683  42.279  1.00  0.00           H
ATOM   1795  H2  SNA    66      25.230   2.116  46.231  1.00  0.00           H
ATOM   1796  H3  SNA    66      25.263   0.489  42.660  1.00  0.00           H
ATOM   1797  H4  SNA    66      25.077  -0.657  44.139  1.00  0.00           H
ATOM   1798  H5  SNA    66      23.059  -0.765  42.680  1.00  0.00           H
ATOM   1799  H6  SNA    66      22.604  -0.060  44.253  1.00  0.00           H
ATOM   1800  H7  SNA    66      22.616   2.192  43.438  1.00  0.00           H
ATOM   1801  H8  SNA    66      23.215   1.693  41.799  1.00  0.00           H
ATOM   1802  H9  SNA    66      21.151   0.320  41.445  1.00  0.00           H
ATOM   1803  H10 SNA    66      20.539   0.765  43.055  1.00  0.00           H
ATOM   1804  H11 SNA    66      20.483   3.202  42.204  1.00  0.00           H
ATOM   1805  H12 SNA    66      21.047   2.670  40.607  1.00  0.00           H
ATOM   1806  H13 SNA    66      18.754   2.930  40.323  1.00  0.00           H
ATOM   1807  H14 SNA    66      19.167   1.150  40.115  1.00  0.00           H
ATOM   1808  H15 SNA    66      17.115   1.350  41.312  1.00  0.00           H
ATOM   1809  H16 SNA    66      18.474   0.807  42.465  1.00  0.00           H
ATOM   1810  H17 SNA    66      17.542   6.481  42.367  1.00  0.00           H
ATOM   1811  H18 SNA    66      16.688   7.425  44.063  1.00  0.00           H
ATOM   1812  H19 SNA    66      15.511   7.376  46.121  1.00  0.00           H
ATOM   1813  H20 SNA    66      15.105   5.126  47.208  1.00  0.00           H
ATOM   1814  H21 SNA    66      15.822   3.111  46.139  1.00  0.00           H
ATOM   1815  O4  SNA    66      16.525   1.666  44.144  1.00  0.00           O
ATOM   1816  C1  SNA    67      38.757  26.709  32.193  1.00  0.00           C
ATOM   1817  C2  SNA    67      38.224  25.412  32.150  1.00  0.00           C
ATOM   1818  C3  SNA    67      37.904  24.724  33.336  1.00  0.00           C
ATOM   1819  C4  SNA    67      38.011  25.372  34.543  1.00  0.00           C
ATOM   1820  C5  SNA    67      38.571  26.644  34.650  1.00  0.00           C
ATOM   1821  C6  SNA    67      38.913  27.297  33.447  1.00  0.00           C
ATOM   1822  C7  SNA    67      39.085  27.273  35.930  1.00  0.00           C
ATOM   1823  N   SNA    67      39.065  26.452  37.021  1.00  0.00           N
ATOM   1824  C8  SNA    67      39.543  26.752  38.344  1.00  0.00           C
ATOM   1825  C9  SNA    67      39.275  25.617  39.359  1.00  0.00           C
ATOM   1826  C10 SNA    67      39.687  25.967  40.750  1.00  0.00           C
ATOM   1827  C11 SNA    67      39.117  24.993  41.783  1.00  0.00           C
ATOM   1828  C12 SNA    67      39.504  25.526  43.218  1.00  0.00           C
ATOM   1829  C13 SNA    67      38.825  24.676  44.240  1.00  0.00           C
ATOM   1830  C14 SNA    67      38.833  25.157  45.656  1.00  0.00           C
ATOM   1831  C15 SNA    67      40.245  25.449  46.127  1.00  0.00           C
ATOM   1832  O1  SNA    67      37.662  24.551  35.691  1.00  0.00           O
ATOM   1833  O2  SNA    67      40.888  26.454  46.122  1.00  0.00           O
ATOM   1834  O3  SNA    67      40.736  24.312  46.665  1.00  0.00           O
ATOM   1835  H1  SNA    67      38.744  25.514  36.914  1.00  0.00           H
ATOM   1836  H2  SNA    67      41.641  24.519  46.910  1.00  0.00           H
ATOM   1837  H3  SNA    67      38.297  24.517  46.389  1.00  0.00           H
ATOM   1838  H4  SNA    67      38.421  26.188  45.616  1.00  0.00           H
ATOM   1839  H5  SNA    67      39.197  23.632  44.169  1.00  0.00           H
ATOM   1840  H6  SNA    67      37.748  24.559  43.994  1.00  0.00           H
ATOM   1841  H7  SNA    67      39.255  26.605  43.308  1.00  0.00           H
ATOM   1842  H8  SNA    67      40.576  25.452  43.498  1.00  0.00           H
ATOM   1843  H9  SNA    67      39.590  24.001  41.617  1.00  0.00           H
ATOM   1844  H10 SNA    67      38.017  24.858  41.716  1.00  0.00           H
ATOM   1845  H11 SNA    67      39.229  26.968  40.899  1.00  0.00           H
ATOM   1846  H12 SNA    67      40.784  25.989  40.922  1.00  0.00           H
ATOM   1847  H13 SNA    67      39.698  24.676  38.947  1.00  0.00           H
ATOM   1848  H14 SNA    67      38.169  25.524  39.305  1.00  0.00           H
ATOM   1849  H15 SNA    67      38.932  27.573  38.775  1.00  0.00           H
ATOM   1850  H16 SNA    67      40.599  27.090  38.260  1.00  0.00           H
ATOM   1851  H17 SNA    67      37.177  23.743  35.506  1.00  0.00           H
ATOM   1852  H18 SNA    67      37.477  23.732  33.342  1.00  0.00           H
ATOM   1853  H19 SNA    67      38.207  24.847  31.230  1.00  0.00           H
ATOM   1854  H20 SNA    67      39.070  27.259  31.318  1.00  0.00           H
ATOM   1855  H21 SNA    67      39.344  28.284  33.522  1.00  0.00           H
ATOM   1856  O4  SNA    67      39.453  28.458  35.931  1.00  0.00           O
ATOM   1857  C1  SNA    68      43.450  19.012  35.843  1.00  0.00           C
ATOM   1858  C2  SNA    68      44.166  19.786  36.782  1.00  0.00           C
ATOM   1859  C3  SNA    68      44.528  21.043  36.353  1.00  0.00           C
ATOM   1860  C4  SNA    68      44.150  21.629  35.123  1.00  0.00           C
ATOM   1861  C5  SNA    68      43.278  20.859  34.289  1.00  0.00           C
ATOM   1862  C6  SNA    68      43.071  19.563  34.634  1.00  0.00           C
ATOM   1863  C7  SNA    68      42.605  21.311  33.029  1.00  0.00           C
ATOM   1864  N   SNA    68      42.725  22.598  32.686  1.00  0.00           N
ATOM   1865  C8  SNA    68      41.836  23.367  31.895  1.00  0.00           C
ATOM   1866  C9  SNA    68      42.392  24.731  31.585  1.00  0.00           C
ATOM   1867  C10 SNA    68      41.867  25.555  30.356  1.00  0.00           C
ATOM   1868  C11 SNA    68      42.423  26.954  30.366  1.00  0.00           C
ATOM   1869  C12 SNA    68      42.334  27.554  28.977  1.00  0.00           C
ATOM   1870  C13 SNA    68      43.168  28.810  28.925  1.00  0.00           C
ATOM   1871  C14 SNA    68      42.841  29.490  27.566  1.00  0.00           C
ATOM   1872  C15 SNA    68      43.185  28.552  26.412  1.00  0.00           C
ATOM   1873  O1  SNA    68      44.346  23.052  34.980  1.00  0.00           O
ATOM   1874  O2  SNA    68      42.361  28.041  25.665  1.00  0.00           O
ATOM   1875  O3  SNA    68      44.532  28.289  26.273  1.00  0.00           O
ATOM   1876  H1  SNA    68      43.345  23.059  33.316  1.00  0.00           H
ATOM   1877  H2  SNA    68      44.624  27.867  25.416  1.00  0.00           H
ATOM   1878  H3  SNA    68      43.315  30.482  27.410  1.00  0.00           H
ATOM   1879  H4  SNA    68      41.750  29.674  27.463  1.00  0.00           H
ATOM   1880  H5  SNA    68      44.240  28.541  29.033  1.00  0.00           H
ATOM   1881  H6  SNA    68      43.076  29.405  29.859  1.00  0.00           H
ATOM   1882  H7  SNA    68      41.283  27.865  28.796  1.00  0.00           H
ATOM   1883  H8  SNA    68      42.508  26.668  28.330  1.00  0.00           H
ATOM   1884  H9  SNA    68      43.481  26.889  30.700  1.00  0.00           H
ATOM   1885  H10 SNA    68      41.941  27.638  31.096  1.00  0.00           H
ATOM   1886  H11 SNA    68      40.759  25.529  30.424  1.00  0.00           H
ATOM   1887  H12 SNA    68      42.133  24.905  29.495  1.00  0.00           H
ATOM   1888  H13 SNA    68      43.477  24.527  31.468  1.00  0.00           H
ATOM   1889  H14 SNA    68      42.371  25.363  32.499  1.00  0.00           H
ATOM   1890  H15 SNA    68      40.876  23.397  32.454  1.00  0.00           H
ATOM   1891  H16 SNA    68      41.716  22.762  30.972  1.00  0.00           H
ATOM   1892  H17 SNA    68      44.804  23.429  35.734  1.00  0.00           H
ATOM   1893  H18 SNA    68      45.035  21.738  37.005  1.00  0.00           H
ATOM   1894  H19 SNA    68      44.678  19.430  37.664  1.00  0.00           H
ATOM   1895  H20 SNA    68      43.176  17.981  36.011  1.00  0.00           H
ATOM   1896  H21 SNA    68      42.345  18.963  34.107  1.00  0.00           H
ATOM   1897  O4  SNA    68      41.988  20.489  32.340  1.00  0.00           O
ATOM   1898  C1  SNA    69      48.288  20.089  25.750  1.00  0.00           C
ATOM   1899  C2  SNA    69      47.185  19.832  26.579  1.00  0.00           C
ATOM   1900  C3  SNA    69      46.465  18.605  26.519  1.00  0.00           C
ATOM   1901  C4  SNA    69      46.884  17.571  25.669  1.00  0.00           C
ATOM   1902  C5  SNA    69      48.082  17.848  24.855  1.00  0.00           C
ATOM   1903  C6  SNA    69      48.704  19.090  24.886  1.00  0.00           C
ATOM   1904  C7  SNA    69      48.777  16.754  24.080  1.00  0.00           C
ATOM   1905  N   SNA    69      48.410  15.467  24.413  1.00  0.00           N
ATOM   1906  C8  SNA    69      48.943  14.290  23.868  1.00  0.00           C
ATOM   1907  C9  SNA    69      48.787  13.136  24.812  1.00  0.00           C
ATOM   1908  C10 SNA    69      48.982  11.790  24.171  1.00  0.00           C
ATOM   1909  C11 SNA    69      49.381  10.638  25.095  1.00  0.00           C
ATOM   1910  C12 SNA    69      49.923   9.504  24.299  1.00  0.00           C
ATOM   1911  C13 SNA    69      49.965   8.189  25.048  1.00  0.00           C
ATOM   1912  C14 SNA    69      50.449   6.904  24.300  1.00  0.00           C
ATOM   1913  C15 SNA    69      49.666   6.665  23.036  1.00  0.00           C
ATOM   1914  O1  SNA    69      46.216  16.303  25.911  1.00  0.00           O
ATOM   1915  O2  SNA    69      49.973   7.056  21.877  1.00  0.00           O
ATOM   1916  O3  SNA    69      48.481   6.052  23.269  1.00  0.00           O
ATOM   1917  H1  SNA    69      47.699  15.335  25.099  1.00  0.00           H
ATOM   1918  H2  SNA    69      48.099   5.722  22.452  1.00  0.00           H
ATOM   1919  H3  SNA    69      50.473   6.047  25.007  1.00  0.00           H
ATOM   1920  H4  SNA    69      51.486   7.102  23.955  1.00  0.00           H
ATOM   1921  H5  SNA    69      49.001   7.937  25.540  1.00  0.00           H
ATOM   1922  H6  SNA    69      50.630   8.442  25.901  1.00  0.00           H
ATOM   1923  H7  SNA    69      50.970   9.688  23.974  1.00  0.00           H
ATOM   1924  H8  SNA    69      49.333   9.245  23.393  1.00  0.00           H
ATOM   1925  H9  SNA    69      48.432  10.532  25.661  1.00  0.00           H
ATOM   1926  H10 SNA    69      50.126  11.061  25.802  1.00  0.00           H
ATOM   1927  H11 SNA    69      49.928  12.047  23.648  1.00  0.00           H
ATOM   1928  H12 SNA    69      48.125  11.469  23.542  1.00  0.00           H
ATOM   1929  H13 SNA    69      47.839  13.143  25.391  1.00  0.00           H
ATOM   1930  H14 SNA    69      49.664  13.217  25.490  1.00  0.00           H
ATOM   1931  H15 SNA    69      50.029  14.348  23.642  1.00  0.00           H
ATOM   1932  H16 SNA    69      48.420  14.058  22.916  1.00  0.00           H
ATOM   1933  H17 SNA    69      45.335  16.482  26.247  1.00  0.00           H
ATOM   1934  H18 SNA    69      45.587  18.419  27.120  1.00  0.00           H
ATOM   1935  H19 SNA    69      46.889  20.624  27.250  1.00  0.00           H
ATOM   1936  H20 SNA    69      48.699  21.077  25.895  1.00  0.00           H
ATOM   1937  H21 SNA    69      49.469  19.402  24.189  1.00  0.00           H
ATOM   1938  O4  SNA    69      49.616  16.916  23.179  1.00  0.00           O
ATOM   1939  C1  SNA    70      50.554   8.001  31.200  1.00  0.00           C
ATOM   1940  C2  SNA    70      50.886   6.755  30.666  1.00  0.00           C
ATOM   1941  C3  SNA    70      52.179   6.531  30.105  1.00  0.00           C
ATOM   1942  C4  SNA    70      53.213   7.450  30.257  1.00  0.00           C
ATOM   1943  C5  SNA    70      52.939   8.693  30.939  1.00  0.00           C
ATOM   1944  C6  SNA    70      51.598   8.935  31.400  1.00  0.00           C
ATOM   1945  C7  SNA    70      53.960   9.818  30.969  1.00  0.00           C
ATOM   1946  N   SNA    70      55.226   9.470  30.607  1.00  0.00           N
ATOM   1947  C8  SNA    70      56.271  10.514  30.483  1.00  0.00           C
ATOM   1948  C9  SNA    70      56.849  10.523  29.047  1.00  0.00           C
ATOM   1949  C10 SNA    70      57.811  11.686  28.713  1.00  0.00           C
ATOM   1950  C11 SNA    70      58.522  11.577  27.315  1.00  0.00           C
ATOM   1951  C12 SNA    70      59.215  12.887  26.845  1.00  0.00           C
ATOM   1952  C13 SNA    70      60.097  12.739  25.612  1.00  0.00           C
ATOM   1953  C14 SNA    70      59.574  12.262  24.222  1.00  0.00           C
ATOM   1954  C15 SNA    70      59.052  10.821  24.401  1.00  0.00           C
ATOM   1955  O1  SNA    70      54.460   6.961  29.775  1.00  0.00           O
ATOM   1956  O2  SNA    70      57.926  10.411  24.078  1.00  0.00           O
ATOM   1957  O3  SNA    70      59.986   9.871  24.703  1.00  0.00           O
ATOM   1958  H1  SNA    70      55.401   8.672  30.035  1.00  0.00           H
ATOM   1959  H2  SNA    70      59.610   8.989  24.670  1.00  0.00           H
ATOM   1960  H3  SNA    70      60.381  12.233  23.460  1.00  0.00           H
ATOM   1961  H4  SNA    70      58.760  12.870  23.772  1.00  0.00           H
ATOM   1962  H5  SNA    70      60.992  12.136  25.877  1.00  0.00           H
ATOM   1963  H6  SNA    70      60.419  13.780  25.392  1.00  0.00           H
ATOM   1964  H7  SNA    70      59.970  13.116  27.627  1.00  0.00           H
ATOM   1965  H8  SNA    70      58.558  13.759  26.641  1.00  0.00           H
ATOM   1966  H9  SNA    70      57.703  11.464  26.573  1.00  0.00           H
ATOM   1967  H10 SNA    70      59.151  10.663  27.263  1.00  0.00           H
ATOM   1968  H11 SNA    70      58.636  11.871  29.434  1.00  0.00           H
ATOM   1969  H12 SNA    70      57.241  12.636  28.625  1.00  0.00           H
ATOM   1970  H13 SNA    70      56.028  10.565  28.299  1.00  0.00           H
ATOM   1971  H14 SNA    70      57.271   9.510  28.874  1.00  0.00           H
ATOM   1972  H15 SNA    70      57.003  10.244  31.274  1.00  0.00           H
ATOM   1973  H16 SNA    70      55.945  11.504  30.868  1.00  0.00           H
ATOM   1974  H17 SNA    70      54.273   6.313  29.092  1.00  0.00           H
ATOM   1975  H18 SNA    70      52.426   5.590  29.635  1.00  0.00           H
ATOM   1976  H19 SNA    70      50.235   5.893  30.680  1.00  0.00           H
ATOM   1977  H20 SNA    70      49.580   8.202  31.620  1.00  0.00           H
ATOM   1978  H21 SNA    70      51.370   9.854  31.919  1.00  0.00           H
ATOM   1979  O4  SNA    70      53.648  10.968  31.297  1.00  0.00           O
ATOM   1980  C1  SNA    71      15.814  24.993  37.823  1.00  0.00           C
ATOM   1981  C2  SNA    71      17.200  25.081  38.105  1.00  0.00           C
ATOM   1982  C3  SNA    71      17.892  23.917  38.226  1.00  0.00           C
ATOM   1983  C4  SNA    71      17.344  22.639  37.985  1.00  0.00           C
ATOM   1984  C5  SNA    71      15.898  22.551  37.730  1.00  0.00           C
ATOM   1985  C6  SNA    71      15.154  23.758  37.656  1.00  0.00           C
ATOM   1986  C7  SNA    71      15.176  21.257  37.700  1.00  0.00           C
ATOM   1987  N   SNA    71      15.766  20.135  37.395  1.00  0.00           N
ATOM   1988  C8  SNA    71      15.089  18.927  37.374  1.00  0.00           C
ATOM   1989  C9  SNA    71      16.229  17.937  37.753  1.00  0.00           C
ATOM   1990  C10 SNA    71      16.036  16.429  37.446  1.00  0.00           C
ATOM   1991  C11 SNA    71      16.057  16.052  35.983  1.00  0.00           C
ATOM   1992  C12 SNA    71      16.038  14.502  35.754  1.00  0.00           C
ATOM   1993  C13 SNA    71      15.291  14.238  34.460  1.00  0.00           C
ATOM   1994  C14 SNA    71      15.598  15.093  33.193  1.00  0.00           C
ATOM   1995  C15 SNA    71      16.973  14.924  32.739  1.00  0.00           C
ATOM   1996  O1  SNA    71      18.233  21.589  37.818  1.00  0.00           O
ATOM   1997  O2  SNA    71      17.462  13.908  32.221  1.00  0.00           O
ATOM   1998  O3  SNA    71      17.709  16.029  32.984  1.00  0.00           O
ATOM   1999  H1  SNA    71      16.762  20.084  37.387  1.00  0.00           H
ATOM   2000  H2  SNA    71      18.622  16.039  32.688  1.00  0.00           H
ATOM   2001  H3  SNA    71      15.288  16.136  33.420  1.00  0.00           H
ATOM   2002  H4  SNA    71      15.028  14.775  32.294  1.00  0.00           H
ATOM   2003  H5  SNA    71      14.211  14.275  34.718  1.00  0.00           H
ATOM   2004  H6  SNA    71      15.529  13.170  34.264  1.00  0.00           H
ATOM   2005  H7  SNA    71      15.453  14.005  36.558  1.00  0.00           H
ATOM   2006  H8  SNA    71      17.048  14.082  35.557  1.00  0.00           H
ATOM   2007  H9  SNA    71      16.860  16.584  35.429  1.00  0.00           H
ATOM   2008  H10 SNA    71      15.109  16.418  35.534  1.00  0.00           H
ATOM   2009  H11 SNA    71      15.157  16.051  38.011  1.00  0.00           H
ATOM   2010  H12 SNA    71      16.839  15.837  37.934  1.00  0.00           H
ATOM   2011  H13 SNA    71      16.371  18.032  38.851  1.00  0.00           H
ATOM   2012  H14 SNA    71      17.158  18.313  37.275  1.00  0.00           H
ATOM   2013  H15 SNA    71      14.855  18.596  36.340  1.00  0.00           H
ATOM   2014  H16 SNA    71      14.175  18.855  38.002  1.00  0.00           H
ATOM   2015  H17 SNA    71      19.085  22.015  37.697  1.00  0.00           H
ATOM   2016  H18 SNA    71      18.962  23.993  38.353  1.00  0.00           H
ATOM   2017  H19 SNA    71      17.744  25.998  38.280  1.00  0.00           H
ATOM   2018  H20 SNA    71      15.399  25.990  37.846  1.00  0.00           H
ATOM   2019  H21 SNA    71      14.097  23.842  37.448  1.00  0.00           H
ATOM   2020  O4  SNA    71      13.991  21.304  38.032  1.00  0.00           O
ATOM   2021  C1  SNA    72      13.314  10.889  32.783  1.00  0.00           C
ATOM   2022  C2  SNA    72      12.576  10.228  33.766  1.00  0.00           C
ATOM   2023  C3  SNA    72      11.645  10.991  34.518  1.00  0.00           C
ATOM   2024  C4  SNA    72      11.478  12.292  34.150  1.00  0.00           C
ATOM   2025  C5  SNA    72      12.042  12.914  33.026  1.00  0.00           C
ATOM   2026  C6  SNA    72      13.056  12.148  32.388  1.00  0.00           C
ATOM   2027  C7  SNA    72      11.675  14.204  32.478  1.00  0.00           C
ATOM   2028  N   SNA    72      10.472  14.730  32.926  1.00  0.00           N
ATOM   2029  C8  SNA    72       9.815  15.902  32.379  1.00  0.00           C
ATOM   2030  C9  SNA    72       8.537  16.182  33.222  1.00  0.00           C
ATOM   2031  C10 SNA    72       8.856  16.562  34.658  1.00  0.00           C
ATOM   2032  C11 SNA    72       7.835  17.271  35.429  1.00  0.00           C
ATOM   2033  C12 SNA    72       8.154  17.713  36.916  1.00  0.00           C
ATOM   2034  C13 SNA    72       6.958  18.472  37.505  1.00  0.00           C
ATOM   2035  C14 SNA    72       7.336  19.226  38.829  1.00  0.00           C
ATOM   2036  C15 SNA    72       8.292  20.385  38.648  1.00  0.00           C
ATOM   2037  O1  SNA    72      10.513  12.931  34.945  1.00  0.00           O
ATOM   2038  O2  SNA    72       7.921  21.434  38.142  1.00  0.00           O
ATOM   2039  O3  SNA    72       9.549  20.198  39.085  1.00  0.00           O
ATOM   2040  H1  SNA    72       9.970  14.306  33.676  1.00  0.00           H
ATOM   2041  H2  SNA    72      10.068  20.907  38.698  1.00  0.00           H
ATOM   2042  H3  SNA    72       7.707  18.456  39.538  1.00  0.00           H
ATOM   2043  H4  SNA    72       6.399  19.572  39.315  1.00  0.00           H
ATOM   2044  H5  SNA    72       6.096  17.794  37.676  1.00  0.00           H
ATOM   2045  H6  SNA    72       6.507  19.134  36.734  1.00  0.00           H
ATOM   2046  H7  SNA    72       8.995  18.438  36.966  1.00  0.00           H
ATOM   2047  H8  SNA    72       8.432  16.874  37.589  1.00  0.00           H
ATOM   2048  H9  SNA    72       6.971  16.592  35.597  1.00  0.00           H
ATOM   2049  H10 SNA    72       7.508  18.218  34.951  1.00  0.00           H
ATOM   2050  H11 SNA    72       9.708  17.270  34.582  1.00  0.00           H
ATOM   2051  H12 SNA    72       9.159  15.620  35.163  1.00  0.00           H
ATOM   2052  H13 SNA    72       7.924  15.256  33.180  1.00  0.00           H
ATOM   2053  H14 SNA    72       8.043  17.092  32.818  1.00  0.00           H
ATOM   2054  H15 SNA    72       9.557  15.841  31.300  1.00  0.00           H
ATOM   2055  H16 SNA    72      10.473  16.791  32.491  1.00  0.00           H
ATOM   2056  H17 SNA    72      10.145  12.287  35.555  1.00  0.00           H
ATOM   2057  H18 SNA    72      11.147  10.448  35.308  1.00  0.00           H
ATOM   2058  H19 SNA    72      12.694   9.163  33.902  1.00  0.00           H
ATOM   2059  H20 SNA    72      13.952  10.246  32.194  1.00  0.00           H
ATOM   2060  H21 SNA    72      13.550  12.519  31.502  1.00  0.00           H
ATOM   2061  O4  SNA    72      12.296  14.801  31.611  1.00  0.00           O
ATOM   2062  C1  SNA    73      23.993  10.180  31.064  1.00  0.00           C
ATOM   2063  C2  SNA    73      22.865  10.648  31.682  1.00  0.00           C
ATOM   2064  C3  SNA    73      21.824  11.153  30.867  1.00  0.00           C
ATOM   2065  C4  SNA    73      21.942  11.164  29.532  1.00  0.00           C
ATOM   2066  C5  SNA    73      23.125  10.743  28.862  1.00  0.00           C
ATOM   2067  C6  SNA    73      24.159  10.201  29.617  1.00  0.00           C
ATOM   2068  C7  SNA    73      23.353  10.798  27.407  1.00  0.00           C
ATOM   2069  N   SNA    73      22.603  11.580  26.636  1.00  0.00           N
ATOM   2070  C8  SNA    73      22.728  11.642  25.233  1.00  0.00           C
ATOM   2071  C9  SNA    73      21.390  12.206  24.641  1.00  0.00           C
ATOM   2072  C10 SNA    73      21.171  12.001  23.159  1.00  0.00           C
ATOM   2073  C11 SNA    73      22.082  12.894  22.218  1.00  0.00           C
ATOM   2074  C12 SNA    73      21.866  12.618  20.717  1.00  0.00           C
ATOM   2075  C13 SNA    73      22.124  11.178  20.279  1.00  0.00           C
ATOM   2076  C14 SNA    73      22.050  11.084  18.704  1.00  0.00           C
ATOM   2077  C15 SNA    73      23.294  11.775  18.031  1.00  0.00           C
ATOM   2078  O1  SNA    73      20.840  11.779  28.847  1.00  0.00           O
ATOM   2079  O2  SNA    73      23.347  12.982  17.886  1.00  0.00           O
ATOM   2080  O3  SNA    73      24.310  10.949  17.544  1.00  0.00           O
ATOM   2081  H1  SNA    73      21.854  12.085  27.060  1.00  0.00           H
ATOM   2082  H2  SNA    73      24.827  11.513  16.963  1.00  0.00           H
ATOM   2083  H3  SNA    73      21.122  11.537  18.293  1.00  0.00           H
ATOM   2084  H4  SNA    73      22.137  10.027  18.371  1.00  0.00           H
ATOM   2085  H5  SNA    73      21.348  10.446  20.591  1.00  0.00           H
ATOM   2086  H6  SNA    73      23.104  10.825  20.664  1.00  0.00           H
ATOM   2087  H7  SNA    73      22.593  13.286  20.208  1.00  0.00           H
ATOM   2088  H8  SNA    73      20.841  12.905  20.397  1.00  0.00           H
ATOM   2089  H9  SNA    73      23.157  12.795  22.484  1.00  0.00           H
ATOM   2090  H10 SNA    73      21.785  13.948  22.402  1.00  0.00           H
ATOM   2091  H11 SNA    73      20.115  12.287  22.964  1.00  0.00           H
ATOM   2092  H12 SNA    73      21.354  10.931  22.922  1.00  0.00           H
ATOM   2093  H13 SNA    73      21.387  13.308  24.781  1.00  0.00           H
ATOM   2094  H14 SNA    73      20.579  11.712  25.216  1.00  0.00           H
ATOM   2095  H15 SNA    73      23.013  10.714  24.692  1.00  0.00           H
ATOM   2096  H16 SNA    73      23.514  12.328  24.851  1.00  0.00           H
ATOM   2097  H17 SNA    73      20.270  12.292  29.425  1.00  0.00           H
ATOM   2098  H18 SNA    73      20.880  11.376  31.342  1.00  0.00           H
ATOM   2099  H19 SNA    73      22.815  10.706  32.760  1.00  0.00           H
ATOM   2100  H20 SNA    73      24.703   9.579  31.612  1.00  0.00           H
ATOM   2101  H21 SNA    73      24.996   9.680  29.176  1.00  0.00           H
ATOM   2102  O4  SNA    73      24.182  10.144  26.810  1.00  0.00           O
ATOM   2103  C1  SNA    74      14.328  96.756  27.144  1.00  0.00           C
ATOM   2104  C2  SNA    74      14.042  98.174  27.292  1.00  0.00           C
ATOM   2105  C3  SNA    74      14.762  99.062  26.563  1.00  0.00           C
ATOM   2106  C4  SNA    74      15.825  98.622  25.686  1.00  0.00           C
ATOM   2107  C5  SNA    74      16.048  97.234  25.468  1.00  0.00           C
ATOM   2108  C6  SNA    74      15.308  96.281  26.233  1.00  0.00           C
ATOM   2109  C7  SNA    74      17.123  96.823  24.501  1.00  0.00           C
ATOM   2110  N   SNA    74      17.827  97.770  23.944  1.00  0.00           N
ATOM   2111  C8  SNA    74      18.881  97.591  23.065  1.00  0.00           C
ATOM   2112  C9  SNA    74      19.346  98.972  22.562  1.00  0.00           C
ATOM   2113  C10 SNA    74      20.061  99.868  23.734  1.00  0.00           C
ATOM   2114  C11 SNA    74      20.478 101.233  23.246  1.00  0.00           C
ATOM   2115  C12 SNA    74      19.576 101.961  22.199  1.00  0.00           C
ATOM   2116  C13 SNA    74      18.243 102.439  22.853  1.00  0.00           C
ATOM   2117  C14 SNA    74      17.357 103.285  21.904  1.00  0.00           C
ATOM   2118  C15 SNA    74      17.021 102.583  20.549  1.00  0.00           C
ATOM   2119  O1  SNA    74      16.468  99.752  25.154  1.00  0.00           O
ATOM   2120  O2  SNA    74      16.875 101.362  20.316  1.00  0.00           O
ATOM   2121  O3  SNA    74      16.972 103.399  19.441  1.00  0.00           O
ATOM   2122  H1  SNA    74      17.544  98.725  23.889  1.00  0.00           H
ATOM   2123  H2  SNA    74      16.569 102.882  18.739  1.00  0.00           H
ATOM   2124  H3  SNA    74      17.816 104.265  21.653  1.00  0.00           H
ATOM   2125  H4  SNA    74      16.385 103.427  22.423  1.00  0.00           H
ATOM   2126  H5  SNA    74      18.300 103.095  23.748  1.00  0.00           H
ATOM   2127  H6  SNA    74      17.707 101.528  23.194  1.00  0.00           H
ATOM   2128  H7  SNA    74      19.351 101.283  21.348  1.00  0.00           H
ATOM   2129  H8  SNA    74      20.173 102.839  21.872  1.00  0.00           H
ATOM   2130  H9  SNA    74      21.442 101.028  22.733  1.00  0.00           H
ATOM   2131  H10 SNA    74      20.745 101.983  24.021  1.00  0.00           H
ATOM   2132  H11 SNA    74      20.874  99.367  24.301  1.00  0.00           H
ATOM   2133  H12 SNA    74      19.281 100.031  24.509  1.00  0.00           H
ATOM   2134  H13 SNA    74      18.419  99.443  22.169  1.00  0.00           H
ATOM   2135  H14 SNA    74      20.065  98.918  21.717  1.00  0.00           H
ATOM   2136  H15 SNA    74      18.580  96.918  22.234  1.00  0.00           H
ATOM   2137  H16 SNA    74      19.755  97.171  23.607  1.00  0.00           H
ATOM   2138  H17 SNA    74      15.746 100.350  24.947  1.00  0.00           H
ATOM   2139  H18 SNA    74      14.660 100.121  26.745  1.00  0.00           H
ATOM   2140  H19 SNA    74      13.266  98.542  27.947  1.00  0.00           H
ATOM   2141  H20 SNA    74      13.673  96.108  27.708  1.00  0.00           H
ATOM   2142  H21 SNA    74      15.309  95.212  26.079  1.00  0.00           H
ATOM   2143  O4  SNA    74      17.406  95.665  24.230  1.00  0.00           O
ATOM   2144  C1  SNA    75      45.839  14.387  29.048  1.00  0.00           C
ATOM   2145  C2  SNA    75      44.520  14.143  29.232  1.00  0.00           C
ATOM   2146  C3  SNA    75      44.040  12.785  29.373  1.00  0.00           C
ATOM   2147  C4  SNA    75      44.983  11.734  29.164  1.00  0.00           C
ATOM   2148  C5  SNA    75      46.341  12.038  28.855  1.00  0.00           C
ATOM   2149  C6  SNA    75      46.753  13.381  28.886  1.00  0.00           C
ATOM   2150  C7  SNA    75      47.427  11.055  28.666  1.00  0.00           C
ATOM   2151  N   SNA    75      47.165   9.828  28.832  1.00  0.00           N
ATOM   2152  C8  SNA    75      48.076   8.770  28.566  1.00  0.00           C
ATOM   2153  C9  SNA    75      47.415   7.397  28.645  1.00  0.00           C
ATOM   2154  C10 SNA    75      48.318   6.173  28.324  1.00  0.00           C
ATOM   2155  C11 SNA    75      47.670   4.808  28.014  1.00  0.00           C
ATOM   2156  C12 SNA    75      48.650   3.660  27.804  1.00  0.00           C
ATOM   2157  C13 SNA    75      47.819   2.400  28.058  1.00  0.00           C
ATOM   2158  C14 SNA    75      46.854   2.143  26.950  1.00  0.00           C
ATOM   2159  C15 SNA    75      47.532   2.148  25.560  1.00  0.00           C
ATOM   2160  O1  SNA    75      44.413  10.454  29.139  1.00  0.00           O
ATOM   2161  O2  SNA    75      48.199   1.222  25.067  1.00  0.00           O
ATOM   2162  O3  SNA    75      47.411   3.321  24.863  1.00  0.00           O
ATOM   2163  H1  SNA    75      46.221   9.699  29.125  1.00  0.00           H
ATOM   2164  H2  SNA    75      47.909   3.197  24.052  1.00  0.00           H
ATOM   2165  H3  SNA    75      45.930   2.759  26.914  1.00  0.00           H
ATOM   2166  H4  SNA    75      46.493   1.094  27.021  1.00  0.00           H
ATOM   2167  H5  SNA    75      47.483   2.447  29.116  1.00  0.00           H
ATOM   2168  H6  SNA    75      48.405   1.457  28.113  1.00  0.00           H
ATOM   2169  H7  SNA    75      49.543   3.854  28.435  1.00  0.00           H
ATOM   2170  H8  SNA    75      49.054   3.772  26.775  1.00  0.00           H
ATOM   2171  H9  SNA    75      47.081   4.853  27.073  1.00  0.00           H
ATOM   2172  H10 SNA    75      46.945   4.492  28.794  1.00  0.00           H
ATOM   2173  H11 SNA    75      49.070   6.161  29.142  1.00  0.00           H
ATOM   2174  H12 SNA    75      48.844   6.414  27.375  1.00  0.00           H
ATOM   2175  H13 SNA    75      46.560   7.386  27.935  1.00  0.00           H
ATOM   2176  H14 SNA    75      47.013   7.316  29.678  1.00  0.00           H
ATOM   2177  H15 SNA    75      48.909   8.835  29.299  1.00  0.00           H
ATOM   2178  H16 SNA    75      48.468   8.946  27.542  1.00  0.00           H
ATOM   2179  H17 SNA    75      43.474  10.618  29.256  1.00  0.00           H
ATOM   2180  H18 SNA    75      42.991  12.607  29.562  1.00  0.00           H
ATOM   2181  H19 SNA    75      43.740  14.863  29.434  1.00  0.00           H
ATOM   2182  H20 SNA    75      46.216  15.393  28.944  1.00  0.00           H
ATOM   2183  H21 SNA    75      47.804  13.610  28.787  1.00  0.00           H
ATOM   2184  O4  SNA    75      48.627  11.353  28.488  1.00  0.00           O
ATOM   2185  C1  SNA    76      11.560  18.860  22.339  1.00  0.00           C
ATOM   2186  C2  SNA    76      10.884  18.887  21.134  1.00  0.00           C
ATOM   2187  C3  SNA    76       9.790  19.722  20.889  1.00  0.00           C
ATOM   2188  C4  SNA    76       9.353  20.594  21.861  1.00  0.00           C
ATOM   2189  C5  SNA    76      10.106  20.690  23.092  1.00  0.00           C
ATOM   2190  C6  SNA    76      11.145  19.783  23.357  1.00  0.00           C
ATOM   2191  C7  SNA    76       9.686  21.808  24.025  1.00  0.00           C
ATOM   2192  N   SNA    76      10.277  21.878  25.280  1.00  0.00           N
ATOM   2193  C8  SNA    76      10.194  23.019  26.094  1.00  0.00           C
ATOM   2194  C9  SNA    76      10.957  22.996  27.377  1.00  0.00           C
ATOM   2195  C10 SNA    76      10.546  24.038  28.449  1.00  0.00           C
ATOM   2196  C11 SNA    76      11.569  24.276  29.557  1.00  0.00           C
ATOM   2197  C12 SNA    76      11.311  23.271  30.750  1.00  0.00           C
ATOM   2198  C13 SNA    76      10.117  23.517  31.623  1.00  0.00           C
ATOM   2199  C14 SNA    76      10.160  24.867  32.345  1.00  0.00           C
ATOM   2200  C15 SNA    76      10.027  26.199  31.594  1.00  0.00           C
ATOM   2201  O1  SNA    76       8.204  21.337  21.504  1.00  0.00           O
ATOM   2202  O2  SNA    76       9.207  26.344  30.716  1.00  0.00           O
ATOM   2203  O3  SNA    76      10.757  27.248  32.085  1.00  0.00           O
ATOM   2204  H1  SNA    76      10.849  21.142  25.635  1.00  0.00           H
ATOM   2205  H2  SNA    76      10.497  28.025  31.583  1.00  0.00           H
ATOM   2206  H3  SNA    76      11.170  24.892  32.808  1.00  0.00           H
ATOM   2207  H4  SNA    76       9.444  25.024  33.180  1.00  0.00           H
ATOM   2208  H5  SNA    76       9.971  22.742  32.405  1.00  0.00           H
ATOM   2209  H6  SNA    76       9.200  23.439  31.001  1.00  0.00           H
ATOM   2210  H7  SNA    76      12.204  23.283  31.411  1.00  0.00           H
ATOM   2211  H8  SNA    76      11.186  22.279  30.266  1.00  0.00           H
ATOM   2212  H9  SNA    76      11.727  25.329  29.874  1.00  0.00           H
ATOM   2213  H10 SNA    76      12.507  23.929  29.074  1.00  0.00           H
ATOM   2214  H11 SNA    76       9.493  23.876  28.762  1.00  0.00           H
ATOM   2215  H12 SNA    76      10.559  24.922  27.776  1.00  0.00           H
ATOM   2216  H13 SNA    76      12.040  23.018  27.132  1.00  0.00           H
ATOM   2217  H14 SNA    76      10.790  22.033  27.906  1.00  0.00           H
ATOM   2218  H15 SNA    76       9.118  23.166  26.330  1.00  0.00           H
ATOM   2219  H16 SNA    76      10.578  23.906  25.547  1.00  0.00           H
ATOM   2220  H17 SNA    76       7.977  21.921  22.232  1.00  0.00           H
ATOM   2221  H18 SNA    76       9.311  19.541  19.937  1.00  0.00           H
ATOM   2222  H19 SNA    76      11.188  18.166  20.389  1.00  0.00           H
ATOM   2223  H20 SNA    76      12.418  18.229  22.518  1.00  0.00           H
ATOM   2224  H21 SNA    76      11.720  19.974  24.251  1.00  0.00           H
ATOM   2225  O4  SNA    76       8.892  22.681  23.575  1.00  0.00           O
ATOM   2226  C1  SNA    77      22.661   3.825  33.651  1.00  0.00           C
ATOM   2227  C2  SNA    77      22.160   4.099  34.908  1.00  0.00           C
ATOM   2228  C3  SNA    77      22.726   3.601  36.070  1.00  0.00           C
ATOM   2229  C4  SNA    77      24.014   3.008  36.004  1.00  0.00           C
ATOM   2230  C5  SNA    77      24.550   2.700  34.679  1.00  0.00           C
ATOM   2231  C6  SNA    77      23.848   3.066  33.562  1.00  0.00           C
ATOM   2232  C7  SNA    77      25.782   1.860  34.415  1.00  0.00           C
ATOM   2233  N   SNA    77      26.498   1.543  35.552  1.00  0.00           N
ATOM   2234  C8  SNA    77      27.609   0.622  35.686  1.00  0.00           C
ATOM   2235  C9  SNA    77      28.509   0.876  36.879  1.00  0.00           C
ATOM   2236  C10 SNA    77      29.345  -0.305  37.316  1.00  0.00           C
ATOM   2237  C11 SNA    77      30.415   0.153  38.268  1.00  0.00           C
ATOM   2238  C12 SNA    77      30.931  -0.916  39.252  1.00  0.00           C
ATOM   2239  C13 SNA    77      32.115  -0.469  40.087  1.00  0.00           C
ATOM   2240  C14 SNA    77      32.426  -1.216  41.421  1.00  0.00           C
ATOM   2241  C15 SNA    77      32.481  -2.754  41.262  1.00  0.00           C
ATOM   2242  O1  SNA    77      24.523   2.667  37.241  1.00  0.00           O
ATOM   2243  O2  SNA    77      31.491  -3.422  41.430  1.00  0.00           O
ATOM   2244  O3  SNA    77      33.721  -3.177  40.930  1.00  0.00           O
ATOM   2245  H1  SNA    77      26.045   1.908  36.362  1.00  0.00           H
ATOM   2246  H2  SNA    77      33.726  -4.085  40.618  1.00  0.00           H
ATOM   2247  H3  SNA    77      31.541  -1.088  42.081  1.00  0.00           H
ATOM   2248  H4  SNA    77      33.382  -0.912  41.898  1.00  0.00           H
ATOM   2249  H5  SNA    77      31.981   0.590  40.396  1.00  0.00           H
ATOM   2250  H6  SNA    77      33.038  -0.585  39.479  1.00  0.00           H
ATOM   2251  H7  SNA    77      31.258  -1.850  38.748  1.00  0.00           H
ATOM   2252  H8  SNA    77      30.130  -1.145  39.987  1.00  0.00           H
ATOM   2253  H9  SNA    77      30.003   1.004  38.852  1.00  0.00           H
ATOM   2254  H10 SNA    77      31.255   0.636  37.723  1.00  0.00           H
ATOM   2255  H11 SNA    77      29.868  -0.814  36.478  1.00  0.00           H
ATOM   2256  H12 SNA    77      28.761  -1.049  37.899  1.00  0.00           H
ATOM   2257  H13 SNA    77      27.972   1.325  37.742  1.00  0.00           H
ATOM   2258  H14 SNA    77      29.223   1.629  36.482  1.00  0.00           H
ATOM   2259  H15 SNA    77      28.197   0.529  34.747  1.00  0.00           H
ATOM   2260  H16 SNA    77      27.148  -0.381  35.809  1.00  0.00           H
ATOM   2261  H17 SNA    77      23.738   2.652  37.793  1.00  0.00           H
ATOM   2262  H18 SNA    77      22.197   3.565  37.011  1.00  0.00           H
ATOM   2263  H19 SNA    77      21.180   4.507  35.107  1.00  0.00           H
ATOM   2264  H20 SNA    77      22.173   4.295  32.809  1.00  0.00           H
ATOM   2265  H21 SNA    77      24.242   2.931  32.566  1.00  0.00           H
ATOM   2266  O4  SNA    77      26.079   1.507  33.293  1.00  0.00           O
ATOM   2267  C1  SNA    78      27.499   6.160  53.820  1.00  0.00           C
ATOM   2268  C2  SNA    78      28.513   5.170  54.062  1.00  0.00           C
ATOM   2269  C3  SNA    78      28.555   4.011  53.305  1.00  0.00           C
ATOM   2270  C4  SNA    78      27.486   3.717  52.450  1.00  0.00           C
ATOM   2271  C5  SNA    78      26.506   4.671  52.183  1.00  0.00           C
ATOM   2272  C6  SNA    78      26.545   5.888  52.833  1.00  0.00           C
ATOM   2273  C7  SNA    78      25.351   4.537  51.326  1.00  0.00           C
ATOM   2274  N   SNA    78      25.288   3.442  50.577  1.00  0.00           N
ATOM   2275  C8  SNA    78      24.248   2.971  49.766  1.00  0.00           C
ATOM   2276  C9  SNA    78      24.599   1.715  48.864  1.00  0.00           C
ATOM   2277  C10 SNA    78      24.951   0.406  49.563  1.00  0.00           C
ATOM   2278  C11 SNA    78      25.040  -0.772  48.499  1.00  0.00           C
ATOM   2279  C12 SNA    78      25.463  -2.167  48.977  1.00  0.00           C
ATOM   2280  C13 SNA    78      24.595  -2.660  50.078  1.00  0.00           C
ATOM   2281  C14 SNA    78      24.955  -4.080  50.606  1.00  0.00           C
ATOM   2282  C15 SNA    78      25.994  -4.009  51.630  1.00  0.00           C
ATOM   2283  O1  SNA    78      27.558   2.451  51.803  1.00  0.00           O
ATOM   2284  O2  SNA    78      26.369  -3.130  52.377  1.00  0.00           O
ATOM   2285  O3  SNA    78      26.738  -5.217  51.639  1.00  0.00           O
ATOM   2286  H1  SNA    78      25.962   2.785  50.906  1.00  0.00           H
ATOM   2287  H2  SNA    78      27.453  -5.264  52.278  1.00  0.00           H
ATOM   2288  H3  SNA    78      25.367  -4.663  49.754  1.00  0.00           H
ATOM   2289  H4  SNA    78      24.058  -4.551  51.060  1.00  0.00           H
ATOM   2290  H5  SNA    78      23.585  -2.844  49.652  1.00  0.00           H
ATOM   2291  H6  SNA    78      24.494  -1.914  50.894  1.00  0.00           H
ATOM   2292  H7  SNA    78      26.500  -1.928  49.297  1.00  0.00           H
ATOM   2293  H8  SNA    78      25.543  -2.797  48.065  1.00  0.00           H
ATOM   2294  H9  SNA    78      25.733  -0.427  47.702  1.00  0.00           H
ATOM   2295  H10 SNA    78      24.062  -0.688  47.979  1.00  0.00           H
ATOM   2296  H11 SNA    78      24.201   0.142  50.339  1.00  0.00           H
ATOM   2297  H12 SNA    78      25.920   0.489  50.100  1.00  0.00           H
ATOM   2298  H13 SNA    78      25.455   2.080  48.257  1.00  0.00           H
ATOM   2299  H14 SNA    78      23.702   1.512  48.241  1.00  0.00           H
ATOM   2300  H15 SNA    78      23.817   3.807  49.174  1.00  0.00           H
ATOM   2301  H16 SNA    78      23.448   2.650  50.466  1.00  0.00           H
ATOM   2302  H17 SNA    78      28.284   1.943  52.172  1.00  0.00           H
ATOM   2303  H18 SNA    78      29.246   3.216  53.543  1.00  0.00           H
ATOM   2304  H19 SNA    78      29.293   5.350  54.788  1.00  0.00           H
ATOM   2305  H20 SNA    78      27.325   6.975  54.507  1.00  0.00           H
ATOM   2306  H21 SNA    78      25.941   6.759  52.627  1.00  0.00           H
ATOM   2307  O4  SNA    78      24.451   5.337  51.189  1.00  0.00           O
ATOM   2308  C1  SNA    79      18.616  96.689  51.416  1.00  0.00           C
ATOM   2309  C2  SNA    79      18.304  97.760  50.509  1.00  0.00           C
ATOM   2310  C3  SNA    79      19.255  98.802  50.452  1.00  0.00           C
ATOM   2311  C4  SNA    79      20.523  98.727  51.038  1.00  0.00           C
ATOM   2312  C5  SNA    79      20.700  97.730  52.044  1.00  0.00           C
ATOM   2313  C6  SNA    79      19.777  96.674  52.191  1.00  0.00           C
ATOM   2314  C7  SNA    79      21.843  97.702  52.951  1.00  0.00           C
ATOM   2315  N   SNA    79      22.767  98.714  52.959  1.00  0.00           N
ATOM   2316  C8  SNA    79      24.022  98.585  53.719  1.00  0.00           C
ATOM   2317  C9  SNA    79      24.778  99.944  53.950  1.00  0.00           C
ATOM   2318  C10 SNA    79      24.100 101.074  54.725  1.00  0.00           C
ATOM   2319  C11 SNA    79      22.894 101.790  54.038  1.00  0.00           C
ATOM   2320  C12 SNA    79      22.860 103.242  54.593  1.00  0.00           C
ATOM   2321  C13 SNA    79      21.753 104.229  54.113  1.00  0.00           C
ATOM   2322  C14 SNA    79      22.055 105.559  54.791  1.00  0.00           C
ATOM   2323  C15 SNA    79      21.886 105.565  56.277  1.00  0.00           C
ATOM   2324  O1  SNA    79      21.527  99.658  50.678  1.00  0.00           O
ATOM   2325  O2  SNA    79      22.764 105.327  57.126  1.00  0.00           O
ATOM   2326  O3  SNA    79      20.627 105.863  56.652  1.00  0.00           O
ATOM   2327  H1  SNA    79      22.783  99.355  52.196  1.00  0.00           H
ATOM   2328  H2  SNA    79      20.459 106.070  57.575  1.00  0.00           H
ATOM   2329  H3  SNA    79      21.513 106.333  54.206  1.00  0.00           H
ATOM   2330  H4  SNA    79      23.112 105.837  54.593  1.00  0.00           H
ATOM   2331  H5  SNA    79      20.721 103.848  54.267  1.00  0.00           H
ATOM   2332  H6  SNA    79      21.985 104.389  53.038  1.00  0.00           H
ATOM   2333  H7  SNA    79      23.843 103.679  54.316  1.00  0.00           H
ATOM   2334  H8  SNA    79      22.868 103.122  55.698  1.00  0.00           H
ATOM   2335  H9  SNA    79      21.922 101.338  54.330  1.00  0.00           H
ATOM   2336  H10 SNA    79      23.062 101.737  52.941  1.00  0.00           H
ATOM   2337  H11 SNA    79      24.909 101.816  54.899  1.00  0.00           H
ATOM   2338  H12 SNA    79      23.715 100.649  55.676  1.00  0.00           H
ATOM   2339  H13 SNA    79      25.005 100.385  52.955  1.00  0.00           H
ATOM   2340  H14 SNA    79      25.727  99.668  54.458  1.00  0.00           H
ATOM   2341  H15 SNA    79      24.656  98.003  53.016  1.00  0.00           H
ATOM   2342  H16 SNA    79      23.903  98.104  54.713  1.00  0.00           H
ATOM   2343  H17 SNA    79      21.179 100.205  49.970  1.00  0.00           H
ATOM   2344  H18 SNA    79      19.048  99.616  49.772  1.00  0.00           H
ATOM   2345  H19 SNA    79      17.378  97.697  49.956  1.00  0.00           H
ATOM   2346  H20 SNA    79      17.897  95.905  51.601  1.00  0.00           H
ATOM   2347  H21 SNA    79      19.953  95.843  52.857  1.00  0.00           H
ATOM   2348  O4  SNA    79      21.991  96.703  53.657  1.00  0.00           O
ATOM   2349  C1  SNA    80      44.351   8.958  20.437  1.00  0.00           C
ATOM   2350  C2  SNA    80      42.940   8.989  20.085  1.00  0.00           C
ATOM   2351  C3  SNA    80      42.227  10.195  20.160  1.00  0.00           C
ATOM   2352  C4  SNA    80      42.858  11.336  20.622  1.00  0.00           C
ATOM   2353  C5  SNA    80      44.245  11.343  20.982  1.00  0.00           C
ATOM   2354  C6  SNA    80      44.976  10.139  20.828  1.00  0.00           C
ATOM   2355  C7  SNA    80      44.978  12.486  21.611  1.00  0.00           C
ATOM   2356  N   SNA    80      44.194  13.573  21.939  1.00  0.00           N
ATOM   2357  C8  SNA    80      44.808  14.866  22.307  1.00  0.00           C
ATOM   2358  C9  SNA    80      43.667  15.861  22.628  1.00  0.00           C
ATOM   2359  C10 SNA    80      44.148  17.300  22.570  1.00  0.00           C
ATOM   2360  C11 SNA    80      43.751  18.093  23.826  1.00  0.00           C
ATOM   2361  C12 SNA    80      43.848  19.628  23.648  1.00  0.00           C
ATOM   2362  C13 SNA    80      43.415  20.406  24.868  1.00  0.00           C
ATOM   2363  C14 SNA    80      43.730  21.927  24.739  1.00  0.00           C
ATOM   2364  C15 SNA    80      43.158  22.545  23.453  1.00  0.00           C
ATOM   2365  O1  SNA    80      42.091  12.525  20.659  1.00  0.00           O
ATOM   2366  O2  SNA    80      43.808  22.862  22.471  1.00  0.00           O
ATOM   2367  O3  SNA    80      41.826  22.549  23.470  1.00  0.00           O
ATOM   2368  H1  SNA    80      43.213  13.660  21.784  1.00  0.00           H
ATOM   2369  H2  SNA    80      41.450  22.367  24.334  1.00  0.00           H
ATOM   2370  H3  SNA    80      44.807  22.200  24.717  1.00  0.00           H
ATOM   2371  H4  SNA    80      43.274  22.470  25.594  1.00  0.00           H
ATOM   2372  H5  SNA    80      43.905  20.090  25.814  1.00  0.00           H
ATOM   2373  H6  SNA    80      42.310  20.376  24.979  1.00  0.00           H
ATOM   2374  H7  SNA    80      43.212  19.861  22.767  1.00  0.00           H
ATOM   2375  H8  SNA    80      44.881  19.848  23.302  1.00  0.00           H
ATOM   2376  H9  SNA    80      44.314  17.721  24.708  1.00  0.00           H
ATOM   2377  H10 SNA    80      42.665  18.084  24.063  1.00  0.00           H
ATOM   2378  H11 SNA    80      43.969  17.794  21.591  1.00  0.00           H
ATOM   2379  H12 SNA    80      45.254  17.346  22.671  1.00  0.00           H
ATOM   2380  H13 SNA    80      43.336  15.599  23.655  1.00  0.00           H
ATOM   2381  H14 SNA    80      42.910  15.617  21.852  1.00  0.00           H
ATOM   2382  H15 SNA    80      45.386  15.166  21.407  1.00  0.00           H
ATOM   2383  H16 SNA    80      45.592  14.758  23.087  1.00  0.00           H
ATOM   2384  H17 SNA    80      41.182  12.350  20.406  1.00  0.00           H
ATOM   2385  H18 SNA    80      41.228  10.249  19.753  1.00  0.00           H
ATOM   2386  H19 SNA    80      42.507   8.144  19.570  1.00  0.00           H
ATOM   2387  H20 SNA    80      44.784   7.970  20.383  1.00  0.00           H
ATOM   2388  H21 SNA    80      46.053  10.106  20.896  1.00  0.00           H
ATOM   2389  O4  SNA    80      46.181  12.493  21.854  1.00  0.00           O
ATOM   2390  C1  SNA    81      24.159  15.472  25.093  1.00  0.00           C
ATOM   2391  C2  SNA    81      23.713  15.362  23.794  1.00  0.00           C
ATOM   2392  C3  SNA    81      24.638  15.321  22.751  1.00  0.00           C
ATOM   2393  C4  SNA    81      25.987  15.546  23.020  1.00  0.00           C
ATOM   2394  C5  SNA    81      26.405  15.522  24.386  1.00  0.00           C
ATOM   2395  C6  SNA    81      25.472  15.480  25.411  1.00  0.00           C
ATOM   2396  C7  SNA    81      27.799  15.849  24.715  1.00  0.00           C
ATOM   2397  N   SNA    81      28.643  15.963  23.719  1.00  0.00           N
ATOM   2398  C8  SNA    81      30.019  16.311  23.939  1.00  0.00           C
ATOM   2399  C9  SNA    81      30.800  16.175  22.616  1.00  0.00           C
ATOM   2400  C10 SNA    81      30.976  14.763  21.952  1.00  0.00           C
ATOM   2401  C11 SNA    81      31.788  14.764  20.620  1.00  0.00           C
ATOM   2402  C12 SNA    81      32.100  13.338  20.036  1.00  0.00           C
ATOM   2403  C13 SNA    81      33.018  13.500  18.831  1.00  0.00           C
ATOM   2404  C14 SNA    81      33.588  12.214  18.211  1.00  0.00           C
ATOM   2405  C15 SNA    81      32.540  11.680  17.214  1.00  0.00           C
ATOM   2406  O1  SNA    81      26.822  15.691  21.873  1.00  0.00           O
ATOM   2407  O2  SNA    81      32.446  11.863  16.025  1.00  0.00           O
ATOM   2408  O3  SNA    81      31.700  10.796  17.908  1.00  0.00           O
ATOM   2409  H1  SNA    81      28.204  15.774  22.844  1.00  0.00           H
ATOM   2410  H2  SNA    81      31.918  10.610  18.825  1.00  0.00           H
ATOM   2411  H3  SNA    81      33.835  11.405  18.931  1.00  0.00           H
ATOM   2412  H4  SNA    81      34.464  12.451  17.571  1.00  0.00           H
ATOM   2413  H5  SNA    81      33.873  14.103  19.205  1.00  0.00           H
ATOM   2414  H6  SNA    81      32.532  14.191  18.110  1.00  0.00           H
ATOM   2415  H7  SNA    81      31.124  12.876  19.776  1.00  0.00           H
ATOM   2416  H8  SNA    81      32.529  12.780  20.895  1.00  0.00           H
ATOM   2417  H9  SNA    81      32.778  15.206  20.862  1.00  0.00           H
ATOM   2418  H10 SNA    81      31.227  15.337  19.851  1.00  0.00           H
ATOM   2419  H11 SNA    81      29.974  14.329  21.749  1.00  0.00           H
ATOM   2420  H12 SNA    81      31.568  14.179  22.689  1.00  0.00           H
ATOM   2421  H13 SNA    81      31.845  16.532  22.734  1.00  0.00           H
ATOM   2422  H14 SNA    81      30.215  16.750  21.867  1.00  0.00           H
ATOM   2423  H15 SNA    81      30.399  15.756  24.823  1.00  0.00           H
ATOM   2424  H16 SNA    81      30.067  17.401  24.147  1.00  0.00           H
ATOM   2425  H17 SNA    81      26.262  15.701  21.094  1.00  0.00           H
ATOM   2426  H18 SNA    81      24.251  15.237  21.746  1.00  0.00           H
ATOM   2427  H19 SNA    81      22.657  15.437  23.579  1.00  0.00           H
ATOM   2428  H20 SNA    81      23.452  15.760  25.857  1.00  0.00           H
ATOM   2429  H21 SNA    81      25.821  15.472  26.433  1.00  0.00           H
ATOM   2430  O4  SNA    81      28.132  15.990  25.880  1.00  0.00           O
ATOM   2431  C1  SNA    82      12.213   6.079  25.412  1.00  0.00           C
ATOM   2432  C2  SNA    82      11.367   6.636  24.445  1.00  0.00           C
ATOM   2433  C3  SNA    82      11.148   5.965  23.253  1.00  0.00           C
ATOM   2434  C4  SNA    82      11.840   4.820  22.960  1.00  0.00           C
ATOM   2435  C5  SNA    82      12.844   4.334  23.827  1.00  0.00           C
ATOM   2436  C6  SNA    82      12.973   4.935  25.127  1.00  0.00           C
ATOM   2437  C7  SNA    82      13.720   3.146  23.612  1.00  0.00           C
ATOM   2438  N   SNA    82      13.411   2.270  22.655  1.00  0.00           N
ATOM   2439  C8  SNA    82      14.138   1.082  22.410  1.00  0.00           C
ATOM   2440  C9  SNA    82      13.597   0.363  21.170  1.00  0.00           C
ATOM   2441  C10 SNA    82      14.216  -1.081  21.043  1.00  0.00           C
ATOM   2442  C11 SNA    82      15.713  -0.982  20.657  1.00  0.00           C
ATOM   2443  C12 SNA    82      16.408  -2.366  20.475  1.00  0.00           C
ATOM   2444  C13 SNA    82      17.417  -2.331  19.244  1.00  0.00           C
ATOM   2445  C14 SNA    82      18.224  -3.706  19.127  1.00  0.00           C
ATOM   2446  C15 SNA    82      17.183  -4.862  19.150  1.00  0.00           C
ATOM   2447  O1  SNA    82      11.771   4.402  21.615  1.00  0.00           O
ATOM   2448  O2  SNA    82      16.175  -4.784  18.507  1.00  0.00           O
ATOM   2449  O3  SNA    82      17.451  -5.933  19.948  1.00  0.00           O
ATOM   2450  H1  SNA    82      12.494   2.273  22.264  1.00  0.00           H
ATOM   2451  H2  SNA    82      16.753  -6.589  19.886  1.00  0.00           H
ATOM   2452  H3  SNA    82      18.955  -3.835  19.954  1.00  0.00           H
ATOM   2453  H4  SNA    82      18.753  -3.669  18.151  1.00  0.00           H
ATOM   2454  H5  SNA    82      18.153  -1.503  19.327  1.00  0.00           H
ATOM   2455  H6  SNA    82      16.767  -2.113  18.371  1.00  0.00           H
ATOM   2456  H7  SNA    82      15.671  -3.182  20.315  1.00  0.00           H
ATOM   2457  H8  SNA    82      16.861  -2.590  21.465  1.00  0.00           H
ATOM   2458  H9  SNA    82      16.298  -0.243  21.245  1.00  0.00           H
ATOM   2459  H10 SNA    82      15.747  -0.477  19.667  1.00  0.00           H
ATOM   2460  H11 SNA    82      13.650  -1.705  20.319  1.00  0.00           H
ATOM   2461  H12 SNA    82      14.144  -1.589  22.028  1.00  0.00           H
ATOM   2462  H13 SNA    82      13.760   0.957  20.246  1.00  0.00           H
ATOM   2463  H14 SNA    82      12.513   0.255  21.391  1.00  0.00           H
ATOM   2464  H15 SNA    82      14.174   0.480  23.342  1.00  0.00           H
ATOM   2465  H16 SNA    82      15.184   1.329  22.129  1.00  0.00           H
ATOM   2466  H17 SNA    82      10.897   4.514  21.234  1.00  0.00           H
ATOM   2467  H18 SNA    82      10.587   6.533  22.526  1.00  0.00           H
ATOM   2468  H19 SNA    82      10.799   7.525  24.673  1.00  0.00           H
ATOM   2469  H20 SNA    82      12.195   6.577  26.370  1.00  0.00           H
ATOM   2470  H21 SNA    82      13.615   4.609  25.933  1.00  0.00           H
ATOM   2471  O4  SNA    82      14.697   2.846  24.272  1.00  0.00           O
ATOM   2472  C1  SNA    83       4.455   9.934  38.019  1.00  0.00           C
ATOM   2473  C2  SNA    83       3.544   8.947  38.070  1.00  0.00           C
ATOM   2474  C3  SNA    83       2.628   8.740  37.032  1.00  0.00           C
ATOM   2475  C4  SNA    83       2.512   9.607  35.961  1.00  0.00           C
ATOM   2476  C5  SNA    83       3.391  10.728  35.946  1.00  0.00           C
ATOM   2477  C6  SNA    83       4.344  10.915  36.982  1.00  0.00           C
ATOM   2478  C7  SNA    83       3.538  11.642  34.798  1.00  0.00           C
ATOM   2479  N   SNA    83       2.766  11.368  33.727  1.00  0.00           N
ATOM   2480  C8  SNA    83       2.527  12.250  32.565  1.00  0.00           C
ATOM   2481  C9  SNA    83       2.424  11.445  31.250  1.00  0.00           C
ATOM   2482  C10 SNA    83       1.345  10.425  31.260  1.00  0.00           C
ATOM   2483  C11 SNA    83       1.094   9.709  29.891  1.00  0.00           C
ATOM   2484  C12 SNA    83      -0.350   9.036  29.665  1.00  0.00           C
ATOM   2485  C13 SNA    83      -0.609   7.795  30.459  1.00  0.00           C
ATOM   2486  C14 SNA    83      -2.001   7.200  30.238  1.00  0.00           C
ATOM   2487  C15 SNA    83      -2.151   5.933  31.029  1.00  0.00           C
ATOM   2488  O1  SNA    83       1.553   9.199  35.025  1.00  0.00           O
ATOM   2489  O2  SNA    83      -1.406   4.958  30.989  1.00  0.00           O
ATOM   2490  O3  SNA    83      -3.277   5.811  31.773  1.00  0.00           O
ATOM   2491  H1  SNA    83       2.152  10.582  33.753  1.00  0.00           H
ATOM   2492  H2  SNA    83      -3.325   4.879  31.998  1.00  0.00           H
ATOM   2493  H3  SNA    83      -2.085   7.047  29.140  1.00  0.00           H
ATOM   2494  H4  SNA    83      -2.780   7.946  30.503  1.00  0.00           H
ATOM   2495  H5  SNA    83      -0.552   7.900  31.564  1.00  0.00           H
ATOM   2496  H6  SNA    83       0.174   7.078  30.131  1.00  0.00           H
ATOM   2497  H7  SNA    83      -0.397   8.773  28.586  1.00  0.00           H
ATOM   2498  H8  SNA    83      -1.203   9.699  29.922  1.00  0.00           H
ATOM   2499  H9  SNA    83       1.964   9.035  29.742  1.00  0.00           H
ATOM   2500  H10 SNA    83       1.209  10.415  29.040  1.00  0.00           H
ATOM   2501  H11 SNA    83       0.324  10.859  31.325  1.00  0.00           H
ATOM   2502  H12 SNA    83       1.357   9.621  32.026  1.00  0.00           H
ATOM   2503  H13 SNA    83       3.314  10.814  31.037  1.00  0.00           H
ATOM   2504  H14 SNA    83       2.366  12.094  30.350  1.00  0.00           H
ATOM   2505  H15 SNA    83       3.427  12.896  32.482  1.00  0.00           H
ATOM   2506  H16 SNA    83       1.637  12.867  32.811  1.00  0.00           H
ATOM   2507  H17 SNA    83       1.088   8.446  35.397  1.00  0.00           H
ATOM   2508  H18 SNA    83       1.962   7.891  36.995  1.00  0.00           H
ATOM   2509  H19 SNA    83       3.723   8.202  38.831  1.00  0.00           H
ATOM   2510  H20 SNA    83       5.193   9.993  38.805  1.00  0.00           H
ATOM   2511  H21 SNA    83       5.003  11.745  37.187  1.00  0.00           H
ATOM   2512  O4  SNA    83       4.354  12.566  34.899  1.00  0.00           O
ATOM   2513  C1  SNA    84      53.383   9.864  26.581  1.00  0.00           C
ATOM   2514  C2  SNA    84      52.421   9.476  27.494  1.00  0.00           C
ATOM   2515  C3  SNA    84      51.682  10.416  28.127  1.00  0.00           C
ATOM   2516  C4  SNA    84      51.841  11.816  27.765  1.00  0.00           C
ATOM   2517  C5  SNA    84      52.866  12.217  26.775  1.00  0.00           C
ATOM   2518  C6  SNA    84      53.667  11.165  26.254  1.00  0.00           C
ATOM   2519  C7  SNA    84      53.098  13.653  26.265  1.00  0.00           C
ATOM   2520  N   SNA    84      52.274  14.593  26.847  1.00  0.00           N
ATOM   2521  C8  SNA    84      52.411  16.016  26.605  1.00  0.00           C
ATOM   2522  C9  SNA    84      51.908  16.885  27.825  1.00  0.00           C
ATOM   2523  C10 SNA    84      50.397  16.983  27.970  1.00  0.00           C
ATOM   2524  C11 SNA    84      49.872  17.947  28.991  1.00  0.00           C
ATOM   2525  C12 SNA    84      50.403  19.415  28.999  1.00  0.00           C
ATOM   2526  C13 SNA    84      49.600  20.497  29.707  1.00  0.00           C
ATOM   2527  C14 SNA    84      50.446  21.781  29.770  1.00  0.00           C
ATOM   2528  C15 SNA    84      50.781  22.097  28.287  1.00  0.00           C
ATOM   2529  O1  SNA    84      50.937  12.713  28.499  1.00  0.00           O
ATOM   2530  O2  SNA    84      51.895  21.891  27.769  1.00  0.00           O
ATOM   2531  O3  SNA    84      49.717  22.689  27.656  1.00  0.00           O
ATOM   2532  H1  SNA    84      51.679  14.380  27.618  1.00  0.00           H
ATOM   2533  H2  SNA    84      50.061  22.988  26.812  1.00  0.00           H
ATOM   2534  H3  SNA    84      51.410  21.539  30.267  1.00  0.00           H
ATOM   2535  H4  SNA    84      49.930  22.610  30.300  1.00  0.00           H
ATOM   2536  H5  SNA    84      49.483  20.209  30.774  1.00  0.00           H
ATOM   2537  H6  SNA    84      48.600  20.664  29.254  1.00  0.00           H
ATOM   2538  H7  SNA    84      50.575  19.616  27.920  1.00  0.00           H
ATOM   2539  H8  SNA    84      51.429  19.391  29.425  1.00  0.00           H
ATOM   2540  H9  SNA    84      49.922  17.433  29.975  1.00  0.00           H
ATOM   2541  H10 SNA    84      48.799  18.077  28.734  1.00  0.00           H
ATOM   2542  H11 SNA    84      49.939  15.989  28.162  1.00  0.00           H
ATOM   2543  H12 SNA    84      50.026  17.300  26.972  1.00  0.00           H
ATOM   2544  H13 SNA    84      52.358  17.872  27.583  1.00  0.00           H
ATOM   2545  H14 SNA    84      52.235  16.569  28.838  1.00  0.00           H
ATOM   2546  H15 SNA    84      51.928  16.263  25.635  1.00  0.00           H
ATOM   2547  H16 SNA    84      53.490  16.275  26.656  1.00  0.00           H
ATOM   2548  H17 SNA    84      50.142  12.183  28.597  1.00  0.00           H
ATOM   2549  H18 SNA    84      50.952  10.137  28.872  1.00  0.00           H
ATOM   2550  H19 SNA    84      52.248   8.417  27.621  1.00  0.00           H
ATOM   2551  H20 SNA    84      54.127   9.172  26.216  1.00  0.00           H
ATOM   2552  H21 SNA    84      54.553  11.422  25.692  1.00  0.00           H
ATOM   2553  O4  SNA    84      53.962  13.965  25.419  1.00  0.00           O
ATOM   2554  C1  SNA    85       8.586   4.533  26.840  1.00  0.00           C
ATOM   2555  C2  SNA    85       7.319   4.021  26.942  1.00  0.00           C
ATOM   2556  C3  SNA    85       7.102   2.648  26.874  1.00  0.00           C
ATOM   2557  C4  SNA    85       8.231   1.832  26.650  1.00  0.00           C
ATOM   2558  C5  SNA    85       9.573   2.361  26.595  1.00  0.00           C
ATOM   2559  C6  SNA    85       9.748   3.780  26.677  1.00  0.00           C
ATOM   2560  C7  SNA    85      10.758   1.624  26.067  1.00  0.00           C
ATOM   2561  N   SNA    85      10.535   0.410  25.577  1.00  0.00           N
ATOM   2562  C8  SNA    85      11.367  -0.418  24.852  1.00  0.00           C
ATOM   2563  C9  SNA    85      11.040  -1.889  24.916  1.00  0.00           C
ATOM   2564  C10 SNA    85      11.348  -2.796  23.727  1.00  0.00           C
ATOM   2565  C11 SNA    85      11.438  -4.301  23.937  1.00  0.00           C
ATOM   2566  C12 SNA    85      11.692  -5.107  22.678  1.00  0.00           C
ATOM   2567  C13 SNA    85      12.805  -4.591  21.878  1.00  0.00           C
ATOM   2568  C14 SNA    85      13.188  -5.541  20.738  1.00  0.00           C
ATOM   2569  C15 SNA    85      12.034  -5.886  19.749  1.00  0.00           C
ATOM   2570  O1  SNA    85       7.924   0.452  26.491  1.00  0.00           O
ATOM   2571  O2  SNA    85      10.970  -6.444  20.018  1.00  0.00           O
ATOM   2572  O3  SNA    85      12.265  -5.380  18.493  1.00  0.00           O
ATOM   2573  H1  SNA    85       9.594   0.089  25.645  1.00  0.00           H
ATOM   2574  H2  SNA    85      11.471  -5.355  17.954  1.00  0.00           H
ATOM   2575  H3  SNA    85      13.392  -6.540  21.179  1.00  0.00           H
ATOM   2576  H4  SNA    85      14.035  -5.113  20.159  1.00  0.00           H
ATOM   2577  H5  SNA    85      13.689  -4.566  22.549  1.00  0.00           H
ATOM   2578  H6  SNA    85      12.552  -3.582  21.489  1.00  0.00           H
ATOM   2579  H7  SNA    85      10.836  -5.065  21.971  1.00  0.00           H
ATOM   2580  H8  SNA    85      11.747  -6.159  23.029  1.00  0.00           H
ATOM   2581  H9  SNA    85      10.521  -4.677  24.438  1.00  0.00           H
ATOM   2582  H10 SNA    85      12.228  -4.507  24.690  1.00  0.00           H
ATOM   2583  H11 SNA    85      12.384  -2.538  23.420  1.00  0.00           H
ATOM   2584  H12 SNA    85      10.635  -2.546  22.913  1.00  0.00           H
ATOM   2585  H13 SNA    85       9.945  -2.008  25.064  1.00  0.00           H
ATOM   2586  H14 SNA    85      11.609  -2.226  25.809  1.00  0.00           H
ATOM   2587  H15 SNA    85      12.423  -0.290  25.173  1.00  0.00           H
ATOM   2588  H16 SNA    85      11.472   0.030  23.841  1.00  0.00           H
ATOM   2589  H17 SNA    85       6.979   0.342  26.623  1.00  0.00           H
ATOM   2590  H18 SNA    85       6.142   2.208  27.097  1.00  0.00           H
ATOM   2591  H19 SNA    85       6.473   4.671  27.105  1.00  0.00           H
ATOM   2592  H20 SNA    85       8.647   5.609  26.913  1.00  0.00           H
ATOM   2593  H21 SNA    85      10.671   4.314  26.508  1.00  0.00           H
ATOM   2594  O4  SNA    85      11.896   2.082  26.038  1.00  0.00           O
ATOM   2595  C1  SNA    86       3.158  11.782  27.597  1.00  0.00           C
ATOM   2596  C2  SNA    86       4.361  12.103  28.210  1.00  0.00           C
ATOM   2597  C3  SNA    86       5.529  11.376  27.829  1.00  0.00           C
ATOM   2598  C4  SNA    86       5.510  10.437  26.850  1.00  0.00           C
ATOM   2599  C5  SNA    86       4.213  10.168  26.150  1.00  0.00           C
ATOM   2600  C6  SNA    86       3.064  10.871  26.572  1.00  0.00           C
ATOM   2601  C7  SNA    86       4.140   8.999  25.252  1.00  0.00           C
ATOM   2602  N   SNA    86       5.257   8.342  24.895  1.00  0.00           N
ATOM   2603  C8  SNA    86       5.296   7.249  24.035  1.00  0.00           C
ATOM   2604  C9  SNA    86       6.658   6.480  23.986  1.00  0.00           C
ATOM   2605  C10 SNA    86       6.669   5.430  22.902  1.00  0.00           C
ATOM   2606  C11 SNA    86       6.758   4.015  23.508  1.00  0.00           C
ATOM   2607  C12 SNA    86       6.333   2.875  22.524  1.00  0.00           C
ATOM   2608  C13 SNA    86       6.824   1.473  23.024  1.00  0.00           C
ATOM   2609  C14 SNA    86       8.341   1.381  23.033  1.00  0.00           C
ATOM   2610  C15 SNA    86       8.891   1.084  21.656  1.00  0.00           C
ATOM   2611  O1  SNA    86       6.743   9.855  26.578  1.00  0.00           O
ATOM   2612  O2  SNA    86       8.253   0.587  20.729  1.00  0.00           O
ATOM   2613  O3  SNA    86      10.203   1.356  21.507  1.00  0.00           O
ATOM   2614  H1  SNA    86       6.154   8.716  25.119  1.00  0.00           H
ATOM   2615  H2  SNA    86      10.364   1.279  20.563  1.00  0.00           H
ATOM   2616  H3  SNA    86       8.632   0.497  23.640  1.00  0.00           H
ATOM   2617  H4  SNA    86       8.876   2.257  23.457  1.00  0.00           H
ATOM   2618  H5  SNA    86       6.499   0.622  22.388  1.00  0.00           H
ATOM   2619  H6  SNA    86       6.501   1.290  24.071  1.00  0.00           H
ATOM   2620  H7  SNA    86       6.590   3.085  21.463  1.00  0.00           H
ATOM   2621  H8  SNA    86       5.228   2.981  22.568  1.00  0.00           H
ATOM   2622  H9  SNA    86       6.098   3.847  24.386  1.00  0.00           H
ATOM   2623  H10 SNA    86       7.796   3.925  23.893  1.00  0.00           H
ATOM   2624  H11 SNA    86       7.373   5.600  22.060  1.00  0.00           H
ATOM   2625  H12 SNA    86       5.699   5.403  22.362  1.00  0.00           H
ATOM   2626  H13 SNA    86       7.019   6.122  24.974  1.00  0.00           H
ATOM   2627  H14 SNA    86       7.375   7.280  23.702  1.00  0.00           H
ATOM   2628  H15 SNA    86       5.215   7.508  22.958  1.00  0.00           H
ATOM   2629  H16 SNA    86       4.490   6.513  24.241  1.00  0.00           H
ATOM   2630  H17 SNA    86       7.461  10.233  27.092  1.00  0.00           H
ATOM   2631  H18 SNA    86       6.455  11.687  28.291  1.00  0.00           H
ATOM   2632  H19 SNA    86       4.402  12.762  29.064  1.00  0.00           H
ATOM   2633  H20 SNA    86       2.309  12.364  27.922  1.00  0.00           H
ATOM   2634  H21 SNA    86       2.209  10.848  25.912  1.00  0.00           H
ATOM   2635  O4  SNA    86       3.005   8.557  24.940  1.00  0.00           O
ATOM   2636  C1  SNA    87      23.671  95.972  30.009  1.00  0.00           C
ATOM   2637  C2  SNA    87      24.151  97.253  29.995  1.00  0.00           C
ATOM   2638  C3  SNA    87      24.928  97.701  31.055  1.00  0.00           C
ATOM   2639  C4  SNA    87      25.194  96.921  32.178  1.00  0.00           C
ATOM   2640  C5  SNA    87      24.631  95.592  32.147  1.00  0.00           C
ATOM   2641  C6  SNA    87      23.896  95.084  31.058  1.00  0.00           C
ATOM   2642  C7  SNA    87      24.789  94.620  33.307  1.00  0.00           C
ATOM   2643  N   SNA    87      25.419  94.990  34.427  1.00  0.00           N
ATOM   2644  C8  SNA    87      25.496  94.146  35.545  1.00  0.00           C
ATOM   2645  C9  SNA    87      25.802  94.931  36.811  1.00  0.00           C
ATOM   2646  C10 SNA    87      27.298  95.341  36.859  1.00  0.00           C
ATOM   2647  C11 SNA    87      28.242  94.191  37.325  1.00  0.00           C
ATOM   2648  C12 SNA    87      29.720  94.541  37.324  1.00  0.00           C
ATOM   2649  C13 SNA    87      30.298  94.455  35.865  1.00  0.00           C
ATOM   2650  C14 SNA    87      31.847  94.027  35.770  1.00  0.00           C
ATOM   2651  C15 SNA    87      32.667  94.980  36.660  1.00  0.00           C
ATOM   2652  O1  SNA    87      25.668  97.610  33.328  1.00  0.00           O
ATOM   2653  O2  SNA    87      33.519  94.557  37.404  1.00  0.00           O
ATOM   2654  O3  SNA    87      32.545  96.344  36.446  1.00  0.00           O
ATOM   2655  H1  SNA    87      25.903  95.862  34.404  1.00  0.00           H
ATOM   2656  H2  SNA    87      33.372  96.703  36.775  1.00  0.00           H
ATOM   2657  H3  SNA    87      32.171  94.161  34.715  1.00  0.00           H
ATOM   2658  H4  SNA    87      31.954  92.980  36.128  1.00  0.00           H
ATOM   2659  H5  SNA    87      30.265  95.480  35.437  1.00  0.00           H
ATOM   2660  H6  SNA    87      29.755  93.701  35.257  1.00  0.00           H
ATOM   2661  H7  SNA    87      30.213  93.738  37.912  1.00  0.00           H
ATOM   2662  H8  SNA    87      29.927  95.563  37.708  1.00  0.00           H
ATOM   2663  H9  SNA    87      28.151  93.271  36.708  1.00  0.00           H
ATOM   2664  H10 SNA    87      28.027  93.855  38.362  1.00  0.00           H
ATOM   2665  H11 SNA    87      27.360  96.271  37.464  1.00  0.00           H
ATOM   2666  H12 SNA    87      27.607  95.621  35.829  1.00  0.00           H
ATOM   2667  H13 SNA    87      25.659  94.356  37.750  1.00  0.00           H
ATOM   2668  H14 SNA    87      25.186  95.854  36.868  1.00  0.00           H
ATOM   2669  H15 SNA    87      26.346  93.470  35.313  1.00  0.00           H
ATOM   2670  H16 SNA    87      24.505  93.645  35.586  1.00  0.00           H
ATOM   2671  H17 SNA    87      25.737  98.509  32.998  1.00  0.00           H
ATOM   2672  H18 SNA    87      25.166  98.751  31.148  1.00  0.00           H
ATOM   2673  H19 SNA    87      23.948  97.917  29.168  1.00  0.00           H
ATOM   2674  H20 SNA    87      23.054  95.633  29.191  1.00  0.00           H
ATOM   2675  H21 SNA    87      23.520  94.073  31.008  1.00  0.00           H
ATOM   2676  O4  SNA    87      24.349  93.435  33.296  1.00  0.00           O
ATOM   2677  C1  SNA    88       9.728  20.849  35.112  1.00  0.00           C
ATOM   2678  C2  SNA    88       9.219  22.109  35.458  1.00  0.00           C
ATOM   2679  C3  SNA    88      10.012  23.207  35.623  1.00  0.00           C
ATOM   2680  C4  SNA    88      11.329  23.081  35.255  1.00  0.00           C
ATOM   2681  C5  SNA    88      11.905  21.801  34.722  1.00  0.00           C
ATOM   2682  C6  SNA    88      11.028  20.674  34.708  1.00  0.00           C
ATOM   2683  C7  SNA    88      13.402  21.661  34.433  1.00  0.00           C
ATOM   2684  N   SNA    88      14.084  22.795  34.341  1.00  0.00           N
ATOM   2685  C8  SNA    88      15.497  22.830  34.086  1.00  0.00           C
ATOM   2686  C9  SNA    88      16.012  24.231  33.625  1.00  0.00           C
ATOM   2687  C10 SNA    88      17.571  24.265  33.458  1.00  0.00           C
ATOM   2688  C11 SNA    88      18.504  24.353  34.703  1.00  0.00           C
ATOM   2689  C12 SNA    88      19.996  24.504  34.405  1.00  0.00           C
ATOM   2690  C13 SNA    88      20.872  24.557  35.626  1.00  0.00           C
ATOM   2691  C14 SNA    88      22.303  24.742  35.175  1.00  0.00           C
ATOM   2692  C15 SNA    88      22.646  26.057  34.510  1.00  0.00           C
ATOM   2693  O1  SNA    88      12.007  24.319  35.432  1.00  0.00           O
ATOM   2694  O2  SNA    88      21.821  26.914  34.202  1.00  0.00           O
ATOM   2695  O3  SNA    88      23.984  26.403  34.393  1.00  0.00           O
ATOM   2696  H1  SNA    88      13.606  23.630  34.601  1.00  0.00           H
ATOM   2697  H2  SNA    88      24.504  25.623  34.600  1.00  0.00           H
ATOM   2698  H3  SNA    88      22.584  23.845  34.583  1.00  0.00           H
ATOM   2699  H4  SNA    88      22.964  24.738  36.068  1.00  0.00           H
ATOM   2700  H5  SNA    88      20.764  23.603  36.186  1.00  0.00           H
ATOM   2701  H6  SNA    88      20.458  25.385  36.241  1.00  0.00           H
ATOM   2702  H7  SNA    88      20.183  25.466  33.881  1.00  0.00           H
ATOM   2703  H8  SNA    88      20.350  23.590  33.882  1.00  0.00           H
ATOM   2704  H9  SNA    88      18.366  23.391  35.242  1.00  0.00           H
ATOM   2705  H10 SNA    88      18.201  25.207  35.346  1.00  0.00           H
ATOM   2706  H11 SNA    88      17.854  25.127  32.818  1.00  0.00           H
ATOM   2707  H12 SNA    88      17.910  23.406  32.840  1.00  0.00           H
ATOM   2708  H13 SNA    88      15.698  25.012  34.350  1.00  0.00           H
ATOM   2709  H14 SNA    88      15.544  24.277  32.618  1.00  0.00           H
ATOM   2710  H15 SNA    88      15.659  22.064  33.298  1.00  0.00           H
ATOM   2711  H16 SNA    88      16.078  22.462  34.958  1.00  0.00           H
ATOM   2712  H17 SNA    88      11.441  24.768  36.064  1.00  0.00           H
ATOM   2713  H18 SNA    88       9.632  24.158  35.964  1.00  0.00           H
ATOM   2714  H19 SNA    88       8.161  22.194  35.661  1.00  0.00           H
ATOM   2715  H20 SNA    88       9.054  20.016  34.975  1.00  0.00           H
ATOM   2716  H21 SNA    88      11.384  19.682  34.476  1.00  0.00           H
ATOM   2717  O4  SNA    88      13.951  20.580  34.293  1.00  0.00           O
ATOM   2718  C1  SNA    89       4.772  14.564  25.342  1.00  0.00           C
ATOM   2719  C2  SNA    89       3.950  14.162  24.274  1.00  0.00           C
ATOM   2720  C3  SNA    89       4.396  13.108  23.510  1.00  0.00           C
ATOM   2721  C4  SNA    89       5.687  12.591  23.577  1.00  0.00           C
ATOM   2722  C5  SNA    89       6.522  13.057  24.615  1.00  0.00           C
ATOM   2723  C6  SNA    89       6.036  14.057  25.533  1.00  0.00           C
ATOM   2724  C7  SNA    89       7.973  12.625  24.664  1.00  0.00           C
ATOM   2725  N   SNA    89       8.503  11.639  23.906  1.00  0.00           N
ATOM   2726  C8  SNA    89       9.888  11.241  23.931  1.00  0.00           C
ATOM   2727  C9  SNA    89      10.114  10.021  23.069  1.00  0.00           C
ATOM   2728  C10 SNA    89       9.562  10.166  21.665  1.00  0.00           C
ATOM   2729  C11 SNA    89       9.794   8.909  20.844  1.00  0.00           C
ATOM   2730  C12 SNA    89       8.964   8.969  19.519  1.00  0.00           C
ATOM   2731  C13 SNA    89       9.189   7.715  18.633  1.00  0.00           C
ATOM   2732  C14 SNA    89      10.495   7.818  17.832  1.00  0.00           C
ATOM   2733  C15 SNA    89      10.599   6.655  16.911  1.00  0.00           C
ATOM   2734  O1  SNA    89       6.015  11.555  22.752  1.00  0.00           O
ATOM   2735  O2  SNA    89       9.689   5.939  16.492  1.00  0.00           O
ATOM   2736  O3  SNA    89      11.822   6.467  16.287  1.00  0.00           O
ATOM   2737  H1  SNA    89       7.871  11.306  23.211  1.00  0.00           H
ATOM   2738  H2  SNA    89      11.806   5.643  15.795  1.00  0.00           H
ATOM   2739  H3  SNA    89      11.412   7.863  18.458  1.00  0.00           H
ATOM   2740  H4  SNA    89      10.587   8.798  17.316  1.00  0.00           H
ATOM   2741  H5  SNA    89       8.363   7.716  17.890  1.00  0.00           H
ATOM   2742  H6  SNA    89       9.093   6.756  19.186  1.00  0.00           H
ATOM   2743  H7  SNA    89       9.280   9.907  19.013  1.00  0.00           H
ATOM   2744  H8  SNA    89       7.885   9.060  19.767  1.00  0.00           H
ATOM   2745  H9  SNA    89       9.586   7.997  21.443  1.00  0.00           H
ATOM   2746  H10 SNA    89      10.866   8.974  20.561  1.00  0.00           H
ATOM   2747  H11 SNA    89      10.070  11.044  21.212  1.00  0.00           H
ATOM   2748  H12 SNA    89       8.494  10.468  21.622  1.00  0.00           H
ATOM   2749  H13 SNA    89       9.604   9.231  23.659  1.00  0.00           H
ATOM   2750  H14 SNA    89      11.199   9.782  23.082  1.00  0.00           H
ATOM   2751  H15 SNA    89      10.214  11.006  24.967  1.00  0.00           H
ATOM   2752  H16 SNA    89      10.448  12.119  23.544  1.00  0.00           H
ATOM   2753  H17 SNA    89       5.302  11.329  22.150  1.00  0.00           H
ATOM   2754  H18 SNA    89       3.725  12.572  22.855  1.00  0.00           H
ATOM   2755  H19 SNA    89       2.919  14.464  24.167  1.00  0.00           H
ATOM   2756  H20 SNA    89       4.474  15.344  26.027  1.00  0.00           H
ATOM   2757  H21 SNA    89       6.564  14.357  26.426  1.00  0.00           H
ATOM   2758  O4  SNA    89       8.712  13.262  25.423  1.00  0.00           O
ATOM   2759  C1  SNA    90      17.619  13.772  21.440  1.00  0.00           C
ATOM   2760  C2  SNA    90      17.155  12.565  21.904  1.00  0.00           C
ATOM   2761  C3  SNA    90      17.043  12.319  23.257  1.00  0.00           C
ATOM   2762  C4  SNA    90      17.381  13.334  24.167  1.00  0.00           C
ATOM   2763  C5  SNA    90      17.867  14.582  23.742  1.00  0.00           C
ATOM   2764  C6  SNA    90      17.908  14.800  22.371  1.00  0.00           C
ATOM   2765  C7  SNA    90      18.300  15.704  24.632  1.00  0.00           C
ATOM   2766  N   SNA    90      18.879  16.782  24.097  1.00  0.00           N
ATOM   2767  C8  SNA    90      19.164  17.995  24.860  1.00  0.00           C
ATOM   2768  C9  SNA    90      20.144  18.816  24.080  1.00  0.00           C
ATOM   2769  C10 SNA    90      21.534  18.157  23.748  1.00  0.00           C
ATOM   2770  C11 SNA    90      22.601  19.144  23.178  1.00  0.00           C
ATOM   2771  C12 SNA    90      23.975  18.635  22.933  1.00  0.00           C
ATOM   2772  C13 SNA    90      25.061  19.555  22.468  1.00  0.00           C
ATOM   2773  C14 SNA    90      24.618  20.365  21.198  1.00  0.00           C
ATOM   2774  C15 SNA    90      24.247  19.599  19.926  1.00  0.00           C
ATOM   2775  O1  SNA    90      17.130  12.981  25.499  1.00  0.00           O
ATOM   2776  O2  SNA    90      23.112  19.339  19.530  1.00  0.00           O
ATOM   2777  O3  SNA    90      25.406  19.472  19.118  1.00  0.00           O
ATOM   2778  H1  SNA    90      19.002  16.844  23.110  1.00  0.00           H
ATOM   2779  H2  SNA    90      25.177  19.142  18.246  1.00  0.00           H
ATOM   2780  H3  SNA    90      25.409  21.108  20.959  1.00  0.00           H
ATOM   2781  H4  SNA    90      23.723  20.990  21.400  1.00  0.00           H
ATOM   2782  H5  SNA    90      25.993  18.993  22.245  1.00  0.00           H
ATOM   2783  H6  SNA    90      25.487  20.169  23.290  1.00  0.00           H
ATOM   2784  H7  SNA    90      23.870  17.894  22.112  1.00  0.00           H
ATOM   2785  H8  SNA    90      24.391  18.045  23.778  1.00  0.00           H
ATOM   2786  H9  SNA    90      22.658  19.996  23.888  1.00  0.00           H
ATOM   2787  H10 SNA    90      22.186  19.693  22.306  1.00  0.00           H
ATOM   2788  H11 SNA    90      21.547  17.348  22.987  1.00  0.00           H
ATOM   2789  H12 SNA    90      21.957  17.811  24.715  1.00  0.00           H
ATOM   2790  H13 SNA    90      20.428  19.707  24.679  1.00  0.00           H
ATOM   2791  H14 SNA    90      19.697  19.279  23.174  1.00  0.00           H
ATOM   2792  H15 SNA    90      19.685  17.766  25.814  1.00  0.00           H
ATOM   2793  H16 SNA    90      18.224  18.561  25.033  1.00  0.00           H
ATOM   2794  H17 SNA    90      17.052  13.810  25.978  1.00  0.00           H
ATOM   2795  H18 SNA    90      16.797  11.327  23.606  1.00  0.00           H
ATOM   2796  H19 SNA    90      16.875  11.723  21.288  1.00  0.00           H
ATOM   2797  H20 SNA    90      17.485  14.022  20.397  1.00  0.00           H
ATOM   2798  H21 SNA    90      18.250  15.708  21.897  1.00  0.00           H
ATOM   2799  O4  SNA    90      18.251  15.599  25.869  1.00  0.00           O
ATOM   2800  C1  SNA    91      19.005  94.436  48.151  1.00  0.00           C
ATOM   2801  C2  SNA    91      20.221  94.240  48.789  1.00  0.00           C
ATOM   2802  C3  SNA    91      21.339  93.726  48.149  1.00  0.00           C
ATOM   2803  C4  SNA    91      21.208  93.249  46.884  1.00  0.00           C
ATOM   2804  C5  SNA    91      20.044  93.291  46.201  1.00  0.00           C
ATOM   2805  C6  SNA    91      18.924  93.875  46.848  1.00  0.00           C
ATOM   2806  C7  SNA    91      19.930  92.457  44.942  1.00  0.00           C
ATOM   2807  N   SNA    91      18.706  92.219  44.421  1.00  0.00           N
ATOM   2808  C8  SNA    91      18.468  91.299  43.299  1.00  0.00           C
ATOM   2809  C9  SNA    91      17.017  90.891  43.059  1.00  0.00           C
ATOM   2810  C10 SNA    91      16.128  92.018  42.433  1.00  0.00           C
ATOM   2811  C11 SNA    91      14.718  91.506  41.899  1.00  0.00           C
ATOM   2812  C12 SNA    91      14.108  92.609  40.977  1.00  0.00           C
ATOM   2813  C13 SNA    91      12.786  92.240  40.263  1.00  0.00           C
ATOM   2814  C14 SNA    91      11.656  91.911  41.259  1.00  0.00           C
ATOM   2815  C15 SNA    91      11.148  93.162  41.904  1.00  0.00           C
ATOM   2816  O1  SNA    91      22.462  92.687  46.434  1.00  0.00           O
ATOM   2817  O2  SNA    91      10.715  94.155  41.328  1.00  0.00           O
ATOM   2818  O3  SNA    91      11.163  93.127  43.300  1.00  0.00           O
ATOM   2819  H1  SNA    91      17.913  92.558  44.921  1.00  0.00           H
ATOM   2820  H2  SNA    91      10.849  93.921  43.738  1.00  0.00           H
ATOM   2821  H3  SNA    91      11.956  91.259  42.108  1.00  0.00           H
ATOM   2822  H4  SNA    91      10.720  91.521  40.805  1.00  0.00           H
ATOM   2823  H5  SNA    91      12.997  91.380  39.591  1.00  0.00           H
ATOM   2824  H6  SNA    91      12.529  93.154  39.687  1.00  0.00           H
ATOM   2825  H7  SNA    91      14.928  92.840  40.264  1.00  0.00           H
ATOM   2826  H8  SNA    91      13.920  93.528  41.572  1.00  0.00           H
ATOM   2827  H9  SNA    91      14.044  91.530  42.782  1.00  0.00           H
ATOM   2828  H10 SNA    91      14.819  90.527  41.383  1.00  0.00           H
ATOM   2829  H11 SNA    91      16.566  92.408  41.490  1.00  0.00           H
ATOM   2830  H12 SNA    91      15.992  92.806  43.203  1.00  0.00           H
ATOM   2831  H13 SNA    91      16.451  90.289  43.802  1.00  0.00           H
ATOM   2832  H14 SNA    91      17.091  90.146  42.237  1.00  0.00           H
ATOM   2833  H15 SNA    91      19.057  90.360  43.377  1.00  0.00           H
ATOM   2834  H16 SNA    91      18.878  91.798  42.394  1.00  0.00           H
ATOM   2835  H17 SNA    91      22.272  92.320  45.567  1.00  0.00           H
ATOM   2836  H18 SNA    91      22.248  93.638  48.726  1.00  0.00           H
ATOM   2837  H19 SNA    91      20.254  94.385  49.859  1.00  0.00           H
ATOM   2838  H20 SNA    91      18.182  95.000  48.566  1.00  0.00           H
ATOM   2839  H21 SNA    91      18.068  94.015  46.205  1.00  0.00           H
ATOM   2840  O4  SNA    91      20.931  91.932  44.318  1.00  0.00           O
ATOM   2841  C1  SNA    92      13.582   9.943  51.007  1.00  0.00           C
ATOM   2842  C2  SNA    92      13.055  11.203  50.738  1.00  0.00           C
ATOM   2843  C3  SNA    92      11.756  11.346  50.337  1.00  0.00           C
ATOM   2844  C4  SNA    92      10.890  10.258  50.167  1.00  0.00           C
ATOM   2845  C5  SNA    92      11.457   8.975  50.390  1.00  0.00           C
ATOM   2846  C6  SNA    92      12.854   8.814  50.763  1.00  0.00           C
ATOM   2847  C7  SNA    92      10.622   7.753  50.249  1.00  0.00           C
ATOM   2848  N   SNA    92       9.464   7.785  49.558  1.00  0.00           N
ATOM   2849  C8  SNA    92       8.687   6.689  49.361  1.00  0.00           C
ATOM   2850  C9  SNA    92       7.504   6.922  48.478  1.00  0.00           C
ATOM   2851  C10 SNA    92       6.583   8.127  48.910  1.00  0.00           C
ATOM   2852  C11 SNA    92       6.226   8.172  50.423  1.00  0.00           C
ATOM   2853  C12 SNA    92       5.032   9.096  50.691  1.00  0.00           C
ATOM   2854  C13 SNA    92       5.438  10.587  50.633  1.00  0.00           C
ATOM   2855  C14 SNA    92       4.348  11.499  50.944  1.00  0.00           C
ATOM   2856  C15 SNA    92       4.926  12.950  50.901  1.00  0.00           C
ATOM   2857  O1  SNA    92       9.546  10.575  49.822  1.00  0.00           O
ATOM   2858  O2  SNA    92       6.028  13.218  51.283  1.00  0.00           O
ATOM   2859  O3  SNA    92       4.152  13.881  50.365  1.00  0.00           O
ATOM   2860  H1  SNA    92       9.066   8.604  49.150  1.00  0.00           H
ATOM   2861  H2  SNA    92       4.577  14.738  50.441  1.00  0.00           H
ATOM   2862  H3  SNA    92       3.894  11.361  51.949  1.00  0.00           H
ATOM   2863  H4  SNA    92       3.595  11.368  50.138  1.00  0.00           H
ATOM   2864  H5  SNA    92       5.927  10.857  49.672  1.00  0.00           H
ATOM   2865  H6  SNA    92       6.217  10.726  51.413  1.00  0.00           H
ATOM   2866  H7  SNA    92       4.808   8.950  51.769  1.00  0.00           H
ATOM   2867  H8  SNA    92       4.196   8.760  50.040  1.00  0.00           H
ATOM   2868  H9  SNA    92       7.167   8.382  50.974  1.00  0.00           H
ATOM   2869  H10 SNA    92       5.805   7.163  50.617  1.00  0.00           H
ATOM   2870  H11 SNA    92       5.654   8.197  48.304  1.00  0.00           H
ATOM   2871  H12 SNA    92       7.067   9.107  48.708  1.00  0.00           H
ATOM   2872  H13 SNA    92       6.812   6.053  48.487  1.00  0.00           H
ATOM   2873  H14 SNA    92       7.776   7.198  47.437  1.00  0.00           H
ATOM   2874  H15 SNA    92       8.211   6.281  50.279  1.00  0.00           H
ATOM   2875  H16 SNA    92       9.276   5.847  48.939  1.00  0.00           H
ATOM   2876  H17 SNA    92       9.427  11.528  49.836  1.00  0.00           H
ATOM   2877  H18 SNA    92      11.348  12.306  50.058  1.00  0.00           H
ATOM   2878  H19 SNA    92      13.709  12.012  51.029  1.00  0.00           H
ATOM   2879  H20 SNA    92      14.584   9.967  51.408  1.00  0.00           H
ATOM   2880  H21 SNA    92      13.206   7.822  51.009  1.00  0.00           H
ATOM   2881  O4  SNA    92      11.021   6.654  50.696  1.00  0.00           O
ATOM   2882  C1  SNA    93       9.158  11.719  31.381  1.00  0.00           C
ATOM   2883  C2  SNA    93       8.578  11.444  32.581  1.00  0.00           C
ATOM   2884  C3  SNA    93       7.393  12.022  33.006  1.00  0.00           C
ATOM   2885  C4  SNA    93       6.838  12.968  32.111  1.00  0.00           C
ATOM   2886  C5  SNA    93       7.336  13.282  30.845  1.00  0.00           C
ATOM   2887  C6  SNA    93       8.584  12.625  30.479  1.00  0.00           C
ATOM   2888  C7  SNA    93       6.798  14.387  29.944  1.00  0.00           C
ATOM   2889  N   SNA    93       5.852  15.189  30.501  1.00  0.00           N
ATOM   2890  C8  SNA    93       5.222  16.324  29.943  1.00  0.00           C
ATOM   2891  C9  SNA    93       3.818  16.538  30.441  1.00  0.00           C
ATOM   2892  C10 SNA    93       2.898  15.327  30.085  1.00  0.00           C
ATOM   2893  C11 SNA    93       1.418  15.608  30.346  1.00  0.00           C
ATOM   2894  C12 SNA    93       0.491  14.554  29.831  1.00  0.00           C
ATOM   2895  C13 SNA    93      -0.942  14.752  30.326  1.00  0.00           C
ATOM   2896  C14 SNA    93      -1.821  13.610  29.752  1.00  0.00           C
ATOM   2897  C15 SNA    93      -2.143  13.801  28.262  1.00  0.00           C
ATOM   2898  O1  SNA    93       5.727  13.574  32.664  1.00  0.00           O
ATOM   2899  O2  SNA    93      -3.037  14.607  27.950  1.00  0.00           O
ATOM   2900  O3  SNA    93      -1.340  13.330  27.200  1.00  0.00           O
ATOM   2901  H1  SNA    93       5.461  14.916  31.377  1.00  0.00           H
ATOM   2902  H2  SNA    93      -1.740  13.715  26.417  1.00  0.00           H
ATOM   2903  H3  SNA    93      -2.792  13.835  30.244  1.00  0.00           H
ATOM   2904  H4  SNA    93      -1.418  12.581  29.861  1.00  0.00           H
ATOM   2905  H5  SNA    93      -1.401  15.719  30.028  1.00  0.00           H
ATOM   2906  H6  SNA    93      -0.961  14.675  31.434  1.00  0.00           H
ATOM   2907  H7  SNA    93       0.835  13.636  30.355  1.00  0.00           H
ATOM   2908  H8  SNA    93       0.625  14.436  28.735  1.00  0.00           H
ATOM   2909  H9  SNA    93       1.097  16.468  29.720  1.00  0.00           H
ATOM   2910  H10 SNA    93       1.232  15.846  31.416  1.00  0.00           H
ATOM   2911  H11 SNA    93       3.282  14.412  30.584  1.00  0.00           H
ATOM   2912  H12 SNA    93       2.905  15.051  29.009  1.00  0.00           H
ATOM   2913  H13 SNA    93       3.472  17.492  29.988  1.00  0.00           H
ATOM   2914  H14 SNA    93       3.788  16.607  31.549  1.00  0.00           H
ATOM   2915  H15 SNA    93       5.187  16.253  28.835  1.00  0.00           H
ATOM   2916  H16 SNA    93       5.822  17.243  30.116  1.00  0.00           H
ATOM   2917  H17 SNA    93       5.342  13.022  33.349  1.00  0.00           H
ATOM   2918  H18 SNA    93       7.184  11.870  34.055  1.00  0.00           H
ATOM   2919  H19 SNA    93       9.086  10.835  33.314  1.00  0.00           H
ATOM   2920  H20 SNA    93      10.124  11.292  31.150  1.00  0.00           H
ATOM   2921  H21 SNA    93       9.066  12.888  29.549  1.00  0.00           H
ATOM   2922  O4  SNA    93       7.221  14.543  28.826  1.00  0.00           O
ATOM   2923  C1  SNA    94      27.474   9.226  30.708  1.00  0.00           C
ATOM   2924  C2  SNA    94      26.922   8.078  30.149  1.00  0.00           C
ATOM   2925  C3  SNA    94      26.513   6.940  30.883  1.00  0.00           C
ATOM   2926  C4  SNA    94      26.438   7.022  32.288  1.00  0.00           C
ATOM   2927  C5  SNA    94      27.028   8.124  32.931  1.00  0.00           C
ATOM   2928  C6  SNA    94      27.551   9.177  32.098  1.00  0.00           C
ATOM   2929  C7  SNA    94      27.154   8.273  34.390  1.00  0.00           C
ATOM   2930  N   SNA    94      26.900   7.142  35.183  1.00  0.00           N
ATOM   2931  C8  SNA    94      26.830   7.197  36.575  1.00  0.00           C
ATOM   2932  C9  SNA    94      26.647   5.786  37.179  1.00  0.00           C
ATOM   2933  C10 SNA    94      26.743   5.919  38.737  1.00  0.00           C
ATOM   2934  C11 SNA    94      26.466   4.522  39.391  1.00  0.00           C
ATOM   2935  C12 SNA    94      26.417   4.282  40.910  1.00  0.00           C
ATOM   2936  C13 SNA    94      27.801   4.441  41.678  1.00  0.00           C
ATOM   2937  C14 SNA    94      28.868   3.334  41.385  1.00  0.00           C
ATOM   2938  C15 SNA    94      28.501   1.912  41.795  1.00  0.00           C
ATOM   2939  O1  SNA    94      25.718   6.052  33.001  1.00  0.00           O
ATOM   2940  O2  SNA    94      27.445   1.430  42.172  1.00  0.00           O
ATOM   2941  O3  SNA    94      29.610   1.014  41.756  1.00  0.00           O
ATOM   2942  H1  SNA    94      26.528   6.272  34.869  1.00  0.00           H
ATOM   2943  H2  SNA    94      29.342   0.174  42.135  1.00  0.00           H
ATOM   2944  H3  SNA    94      29.781   3.650  41.934  1.00  0.00           H
ATOM   2945  H4  SNA    94      29.080   3.229  40.299  1.00  0.00           H
ATOM   2946  H5  SNA    94      27.489   4.579  42.735  1.00  0.00           H
ATOM   2947  H6  SNA    94      28.247   5.443  41.499  1.00  0.00           H
ATOM   2948  H7  SNA    94      26.057   3.257  41.143  1.00  0.00           H
ATOM   2949  H8  SNA    94      25.682   4.989  41.351  1.00  0.00           H
ATOM   2950  H9  SNA    94      27.203   3.867  38.879  1.00  0.00           H
ATOM   2951  H10 SNA    94      25.484   4.262  38.941  1.00  0.00           H
ATOM   2952  H11 SNA    94      25.990   6.637  39.128  1.00  0.00           H
ATOM   2953  H12 SNA    94      27.733   6.289  39.081  1.00  0.00           H
ATOM   2954  H13 SNA    94      27.507   5.134  36.915  1.00  0.00           H
ATOM   2955  H14 SNA    94      25.690   5.272  36.948  1.00  0.00           H
ATOM   2956  H15 SNA    94      26.022   7.886  36.902  1.00  0.00           H
ATOM   2957  H16 SNA    94      27.780   7.678  36.892  1.00  0.00           H
ATOM   2958  H17 SNA    94      25.610   5.250  32.485  1.00  0.00           H
ATOM   2959  H18 SNA    94      26.252   6.067  30.304  1.00  0.00           H
ATOM   2960  H19 SNA    94      26.726   8.062  29.087  1.00  0.00           H
ATOM   2961  H20 SNA    94      27.756  10.086  30.119  1.00  0.00           H
ATOM   2962  H21 SNA    94      28.002  10.053  32.541  1.00  0.00           H
ATOM   2963  O4  SNA    94      27.495   9.347  34.886  1.00  0.00           O
ATOM   2964  C1  SNA    95      25.496  97.640  40.443  1.00  0.00           C
ATOM   2965  C2  SNA    95      25.196  96.309  40.551  1.00  0.00           C
ATOM   2966  C3  SNA    95      23.993  95.696  40.014  1.00  0.00           C
ATOM   2967  C4  SNA    95      23.105  96.559  39.338  1.00  0.00           C
ATOM   2968  C5  SNA    95      23.379  97.931  39.278  1.00  0.00           C
ATOM   2969  C6  SNA    95      24.537  98.454  39.902  1.00  0.00           C
ATOM   2970  C7  SNA    95      22.407  99.020  38.752  1.00  0.00           C
ATOM   2971  N   SNA    95      21.270  98.670  38.188  1.00  0.00           N
ATOM   2972  C8  SNA    95      20.430  99.620  37.532  1.00  0.00           C
ATOM   2973  C9  SNA    95      19.049  99.092  37.332  1.00  0.00           C
ATOM   2974  C10 SNA    95      18.963  97.920  36.344  1.00  0.00           C
ATOM   2975  C11 SNA    95      17.602  97.228  36.208  1.00  0.00           C
ATOM   2976  C12 SNA    95      17.577  95.783  35.645  1.00  0.00           C
ATOM   2977  C13 SNA    95      18.094  94.718  36.676  1.00  0.00           C
ATOM   2978  C14 SNA    95      17.992  93.287  36.117  1.00  0.00           C
ATOM   2979  C15 SNA    95      16.653  92.687  35.846  1.00  0.00           C
ATOM   2980  O1  SNA    95      22.145  95.846  38.564  1.00  0.00           O
ATOM   2981  O2  SNA    95      16.439  91.988  34.883  1.00  0.00           O
ATOM   2982  O3  SNA    95      15.754  92.790  36.871  1.00  0.00           O
ATOM   2983  H1  SNA    95      21.329  97.687  38.033  1.00  0.00           H
ATOM   2984  H2  SNA    95      15.013  92.238  36.611  1.00  0.00           H
ATOM   2985  H3  SNA    95      18.459  92.517  36.769  1.00  0.00           H
ATOM   2986  H4  SNA    95      18.604  93.273  35.190  1.00  0.00           H
ATOM   2987  H5  SNA    95      17.535  94.834  37.629  1.00  0.00           H
ATOM   2988  H6  SNA    95      19.133  95.029  36.916  1.00  0.00           H
ATOM   2989  H7  SNA    95      18.087  95.623  34.672  1.00  0.00           H
ATOM   2990  H8  SNA    95      16.511  95.502  35.504  1.00  0.00           H
ATOM   2991  H9  SNA    95      17.003  97.755  35.435  1.00  0.00           H
ATOM   2992  H10 SNA    95      16.989  97.128  37.129  1.00  0.00           H
ATOM   2993  H11 SNA    95      19.675  97.177  36.762  1.00  0.00           H
ATOM   2994  H12 SNA    95      19.425  98.173  35.366  1.00  0.00           H
ATOM   2995  H13 SNA    95      18.365  99.933  37.088  1.00  0.00           H
ATOM   2996  H14 SNA    95      18.614  98.687  38.270  1.00  0.00           H
ATOM   2997  H15 SNA    95      20.898  99.818  36.543  1.00  0.00           H
ATOM   2998  H16 SNA    95      20.420 100.564  38.117  1.00  0.00           H
ATOM   2999  H17 SNA    95      22.182  94.952  38.913  1.00  0.00           H
ATOM   3000  H18 SNA    95      23.937  94.620  40.079  1.00  0.00           H
ATOM   3001  H19 SNA    95      25.907  95.624  40.989  1.00  0.00           H
ATOM   3002  H20 SNA    95      26.443  98.002  40.817  1.00  0.00           H
ATOM   3003  H21 SNA    95      24.772  99.508  39.889  1.00  0.00           H
ATOM   3004  O4  SNA    95      22.713 100.227  38.842  1.00  0.00           O
ATOM   3005  C1  SNA    96      43.306  27.358  35.296  1.00  0.00           C
ATOM   3006  C2  SNA    96      44.300  26.573  34.704  1.00  0.00           C
ATOM   3007  C3  SNA    96      45.012  27.022  33.647  1.00  0.00           C
ATOM   3008  C4  SNA    96      44.747  28.260  33.010  1.00  0.00           C
ATOM   3009  C5  SNA    96      43.623  29.003  33.498  1.00  0.00           C
ATOM   3010  C6  SNA    96      42.881  28.541  34.637  1.00  0.00           C
ATOM   3011  C7  SNA    96      43.160  30.253  32.959  1.00  0.00           C
ATOM   3012  N   SNA    96      44.064  31.132  32.534  1.00  0.00           N
ATOM   3013  C8  SNA    96      43.708  32.380  31.979  1.00  0.00           C
ATOM   3014  C9  SNA    96      44.783  33.005  31.083  1.00  0.00           C
ATOM   3015  C10 SNA    96      45.134  31.998  29.875  1.00  0.00           C
ATOM   3016  C11 SNA    96      46.426  32.341  29.163  1.00  0.00           C
ATOM   3017  C12 SNA    96      46.760  31.349  28.074  1.00  0.00           C
ATOM   3018  C13 SNA    96      47.603  30.164  28.440  1.00  0.00           C
ATOM   3019  C14 SNA    96      47.829  29.084  27.305  1.00  0.00           C
ATOM   3020  C15 SNA    96      49.180  28.388  27.425  1.00  0.00           C
ATOM   3021  O1  SNA    96      45.491  28.565  31.820  1.00  0.00           O
ATOM   3022  O2  SNA    96      49.406  27.436  28.141  1.00  0.00           O
ATOM   3023  O3  SNA    96      50.222  28.985  26.705  1.00  0.00           O
ATOM   3024  H1  SNA    96      44.954  30.804  32.226  1.00  0.00           H
ATOM   3025  H2  SNA    96      50.969  28.383  26.682  1.00  0.00           H
ATOM   3026  H3  SNA    96      47.677  29.553  26.309  1.00  0.00           H
ATOM   3027  H4  SNA    96      47.047  28.335  27.551  1.00  0.00           H
ATOM   3028  H5  SNA    96      47.267  29.692  29.388  1.00  0.00           H
ATOM   3029  H6  SNA    96      48.560  30.664  28.702  1.00  0.00           H
ATOM   3030  H7  SNA    96      47.262  31.823  27.204  1.00  0.00           H
ATOM   3031  H8  SNA    96      45.779  30.980  27.705  1.00  0.00           H
ATOM   3032  H9  SNA    96      47.230  32.273  29.927  1.00  0.00           H
ATOM   3033  H10 SNA    96      46.409  33.374  28.756  1.00  0.00           H
ATOM   3034  H11 SNA    96      44.285  31.971  29.159  1.00  0.00           H
ATOM   3035  H12 SNA    96      45.200  30.952  30.244  1.00  0.00           H
ATOM   3036  H13 SNA    96      45.653  33.173  31.754  1.00  0.00           H
ATOM   3037  H14 SNA    96      44.529  33.992  30.642  1.00  0.00           H
ATOM   3038  H15 SNA    96      43.690  33.063  32.855  1.00  0.00           H
ATOM   3039  H16 SNA    96      42.670  32.468  31.591  1.00  0.00           H
ATOM   3040  H17 SNA    96      46.074  27.840  31.583  1.00  0.00           H
ATOM   3041  H18 SNA    96      45.807  26.398  33.266  1.00  0.00           H
ATOM   3042  H19 SNA    96      44.594  25.679  35.235  1.00  0.00           H
ATOM   3043  H20 SNA    96      42.790  26.943  36.149  1.00  0.00           H
ATOM   3044  H21 SNA    96      42.066  29.033  35.147  1.00  0.00           H
ATOM   3045  O4  SNA    96      41.968  30.484  32.908  1.00  0.00           O
ATOM   3046  C1  SNA    97      14.519  10.662  36.346  1.00  0.00           C
ATOM   3047  C2  SNA    97      13.723  11.565  37.102  1.00  0.00           C
ATOM   3048  C3  SNA    97      12.659  11.084  37.796  1.00  0.00           C
ATOM   3049  C4  SNA    97      12.444   9.682  37.917  1.00  0.00           C
ATOM   3050  C5  SNA    97      13.285   8.704  37.237  1.00  0.00           C
ATOM   3051  C6  SNA    97      14.348   9.281  36.482  1.00  0.00           C
ATOM   3052  C7  SNA    97      13.165   7.212  37.332  1.00  0.00           C
ATOM   3053  N   SNA    97      12.015   6.799  37.896  1.00  0.00           N
ATOM   3054  C8  SNA    97      11.691   5.394  38.249  1.00  0.00           C
ATOM   3055  C9  SNA    97      10.390   5.391  39.120  1.00  0.00           C
ATOM   3056  C10 SNA    97      10.285   4.100  39.855  1.00  0.00           C
ATOM   3057  C11 SNA    97       9.798   2.896  39.064  1.00  0.00           C
ATOM   3058  C12 SNA    97       9.865   1.635  39.783  1.00  0.00           C
ATOM   3059  C13 SNA    97       9.161   0.500  39.041  1.00  0.00           C
ATOM   3060  C14 SNA    97       9.375  -0.869  39.715  1.00  0.00           C
ATOM   3061  C15 SNA    97       8.677  -0.977  41.084  1.00  0.00           C
ATOM   3062  O1  SNA    97      11.252   9.304  38.582  1.00  0.00           O
ATOM   3063  O2  SNA    97       9.063  -0.667  42.194  1.00  0.00           O
ATOM   3064  O3  SNA    97       7.419  -1.479  40.912  1.00  0.00           O
ATOM   3065  H1  SNA    97      11.396   7.487  38.266  1.00  0.00           H
ATOM   3066  H2  SNA    97       6.843  -1.525  41.679  1.00  0.00           H
ATOM   3067  H3  SNA    97      10.466  -0.989  39.882  1.00  0.00           H
ATOM   3068  H4  SNA    97       9.081  -1.701  39.039  1.00  0.00           H
ATOM   3069  H5  SNA    97       9.458   0.511  37.970  1.00  0.00           H
ATOM   3070  H6  SNA    97       8.083   0.696  38.856  1.00  0.00           H
ATOM   3071  H7  SNA    97       9.412   1.653  40.798  1.00  0.00           H
ATOM   3072  H8  SNA    97      10.921   1.365  39.998  1.00  0.00           H
ATOM   3073  H9  SNA    97      10.400   2.799  38.136  1.00  0.00           H
ATOM   3074  H10 SNA    97       8.753   3.042  38.715  1.00  0.00           H
ATOM   3075  H11 SNA    97       9.547   4.306  40.660  1.00  0.00           H
ATOM   3076  H12 SNA    97      11.202   3.774  40.390  1.00  0.00           H
ATOM   3077  H13 SNA    97       9.559   5.692  38.447  1.00  0.00           H
ATOM   3078  H14 SNA    97      10.624   6.228  39.812  1.00  0.00           H
ATOM   3079  H15 SNA    97      12.495   5.037  38.928  1.00  0.00           H
ATOM   3080  H16 SNA    97      11.652   4.750  37.344  1.00  0.00           H
ATOM   3081  H17 SNA    97      10.873  10.011  39.109  1.00  0.00           H
ATOM   3082  H18 SNA    97      12.073  11.787  38.369  1.00  0.00           H
ATOM   3083  H19 SNA    97      13.722  12.643  37.029  1.00  0.00           H
ATOM   3084  H20 SNA    97      15.443  10.971  35.879  1.00  0.00           H
ATOM   3085  H21 SNA    97      14.991   8.594  35.953  1.00  0.00           H
ATOM   3086  O4  SNA    97      14.024   6.402  36.952  1.00  0.00           O
ATOM   3087  C1  SNA    98       5.682  14.716  37.816  1.00  0.00           C
ATOM   3088  C2  SNA    98       6.549  13.608  37.988  1.00  0.00           C
ATOM   3089  C3  SNA    98       6.643  13.036  39.253  1.00  0.00           C
ATOM   3090  C4  SNA    98       5.808  13.464  40.269  1.00  0.00           C
ATOM   3091  C5  SNA    98       5.020  14.592  40.194  1.00  0.00           C
ATOM   3092  C6  SNA    98       4.991  15.213  38.929  1.00  0.00           C
ATOM   3093  C7  SNA    98       4.241  15.214  41.283  1.00  0.00           C
ATOM   3094  N   SNA    98       4.288  14.548  42.444  1.00  0.00           N
ATOM   3095  C8  SNA    98       3.740  14.987  43.648  1.00  0.00           C
ATOM   3096  C9  SNA    98       3.978  13.879  44.681  1.00  0.00           C
ATOM   3097  C10 SNA    98       3.012  12.736  44.427  1.00  0.00           C
ATOM   3098  C11 SNA    98       3.332  11.628  45.428  1.00  0.00           C
ATOM   3099  C12 SNA    98       2.228  10.584  45.564  1.00  0.00           C
ATOM   3100  C13 SNA    98       2.394   9.564  46.640  1.00  0.00           C
ATOM   3101  C14 SNA    98       1.023   8.847  46.919  1.00  0.00           C
ATOM   3102  C15 SNA    98       0.668   7.771  45.796  1.00  0.00           C
ATOM   3103  O1  SNA    98       5.977  12.611  41.375  1.00  0.00           O
ATOM   3104  O2  SNA    98       0.811   6.568  46.061  1.00  0.00           O
ATOM   3105  O3  SNA    98       0.168   8.175  44.626  1.00  0.00           O
ATOM   3106  H1  SNA    98       4.851  13.726  42.485  1.00  0.00           H
ATOM   3107  H2  SNA    98      -0.233   7.433  44.166  1.00  0.00           H
ATOM   3108  H3  SNA    98       0.296   9.673  47.074  1.00  0.00           H
ATOM   3109  H4  SNA    98       1.226   8.417  47.923  1.00  0.00           H
ATOM   3110  H5  SNA    98       2.851   9.921  47.588  1.00  0.00           H
ATOM   3111  H6  SNA    98       3.175   8.839  46.326  1.00  0.00           H
ATOM   3112  H7  SNA    98       2.038  10.045  44.611  1.00  0.00           H
ATOM   3113  H8  SNA    98       1.304  11.105  45.893  1.00  0.00           H
ATOM   3114  H9  SNA    98       3.587  12.145  46.378  1.00  0.00           H
ATOM   3115  H10 SNA    98       4.209  11.041  45.079  1.00  0.00           H
ATOM   3116  H11 SNA    98       3.037  12.401  43.368  1.00  0.00           H
ATOM   3117  H12 SNA    98       1.952  13.034  44.574  1.00  0.00           H
ATOM   3118  H13 SNA    98       3.760  14.356  45.660  1.00  0.00           H
ATOM   3119  H14 SNA    98       5.025  13.517  44.594  1.00  0.00           H
ATOM   3120  H15 SNA    98       2.669  15.268  43.562  1.00  0.00           H
ATOM   3121  H16 SNA    98       4.178  15.959  43.963  1.00  0.00           H
ATOM   3122  H17 SNA    98       6.741  12.062  41.184  1.00  0.00           H
ATOM   3123  H18 SNA    98       7.280  12.169  39.350  1.00  0.00           H
ATOM   3124  H19 SNA    98       7.236  13.269  37.227  1.00  0.00           H
ATOM   3125  H20 SNA    98       5.679  15.164  36.833  1.00  0.00           H
ATOM   3126  H21 SNA    98       4.415  16.113  38.770  1.00  0.00           H
ATOM   3127  O4  SNA    98       3.705  16.304  41.113  1.00  0.00           O
ATOM   3128  C1  SNA    99      55.655  15.836  28.899  1.00  0.00           C
ATOM   3129  C2  SNA    99      55.248  14.542  28.697  1.00  0.00           C
ATOM   3130  C3  SNA    99      54.400  13.943  29.588  1.00  0.00           C
ATOM   3131  C4  SNA    99      53.792  14.680  30.552  1.00  0.00           C
ATOM   3132  C5  SNA    99      54.200  16.028  30.843  1.00  0.00           C
ATOM   3133  C6  SNA    99      55.249  16.547  30.048  1.00  0.00           C
ATOM   3134  C7  SNA    99      53.669  16.978  31.843  1.00  0.00           C
ATOM   3135  N   SNA    99      52.661  16.569  32.555  1.00  0.00           N
ATOM   3136  C8  SNA    99      51.914  17.447  33.532  1.00  0.00           C
ATOM   3137  C9  SNA    99      50.471  16.950  33.684  1.00  0.00           C
ATOM   3138  C10 SNA    99      49.612  17.784  34.601  1.00  0.00           C
ATOM   3139  C11 SNA    99      49.282  19.247  34.097  1.00  0.00           C
ATOM   3140  C12 SNA    99      48.124  19.939  34.786  1.00  0.00           C
ATOM   3141  C13 SNA    99      48.380  20.252  36.226  1.00  0.00           C
ATOM   3142  C14 SNA    99      49.651  21.193  36.442  1.00  0.00           C
ATOM   3143  C15 SNA    99      49.674  21.861  37.852  1.00  0.00           C
ATOM   3144  O1  SNA    99      52.930  14.001  31.541  1.00  0.00           O
ATOM   3145  O2  SNA    99      49.541  21.320  38.933  1.00  0.00           O
ATOM   3146  O3  SNA    99      49.897  23.188  37.808  1.00  0.00           O
ATOM   3147  H1  SNA    99      52.410  15.605  32.514  1.00  0.00           H
ATOM   3148  H2  SNA    99      50.063  23.633  38.642  1.00  0.00           H
ATOM   3149  H3  SNA    99      49.622  22.013  35.693  1.00  0.00           H
ATOM   3150  H4  SNA    99      50.572  20.582  36.337  1.00  0.00           H
ATOM   3151  H5  SNA    99      48.387  19.326  36.840  1.00  0.00           H
ATOM   3152  H6  SNA    99      47.481  20.686  36.713  1.00  0.00           H
ATOM   3153  H7  SNA    99      47.186  19.356  34.665  1.00  0.00           H
ATOM   3154  H8  SNA    99      47.910  20.891  34.255  1.00  0.00           H
ATOM   3155  H9  SNA    99      48.935  19.028  33.064  1.00  0.00           H
ATOM   3156  H10 SNA    99      50.244  19.803  34.108  1.00  0.00           H
ATOM   3157  H11 SNA    99      49.882  17.773  35.679  1.00  0.00           H
ATOM   3158  H12 SNA    99      48.658  17.214  34.591  1.00  0.00           H
ATOM   3159  H13 SNA    99      50.641  15.995  34.225  1.00  0.00           H
ATOM   3160  H14 SNA    99      50.086  16.854  32.646  1.00  0.00           H
ATOM   3161  H15 SNA    99      51.899  18.529  33.281  1.00  0.00           H
ATOM   3162  H16 SNA    99      52.487  17.505  34.481  1.00  0.00           H
ATOM   3163  H17 SNA    99      53.072  13.053  31.499  1.00  0.00           H
ATOM   3164  H18 SNA    99      54.328  12.866  29.614  1.00  0.00           H
ATOM   3165  H19 SNA    99      55.742  14.064  27.864  1.00  0.00           H
ATOM   3166  H20 SNA    99      56.433  16.241  28.268  1.00  0.00           H
ATOM   3167  H21 SNA    99      55.538  17.569  30.240  1.00  0.00           H
ATOM   3168  O4  SNA    99      54.132  18.149  31.952  1.00  0.00           O
ATOM   3169  C1  SNA   100      22.043  96.745  46.757  1.00  0.00           C
ATOM   3170  C2  SNA   100      20.999  97.395  47.362  1.00  0.00           C
ATOM   3171  C3  SNA   100      19.857  97.665  46.591  1.00  0.00           C
ATOM   3172  C4  SNA   100      19.748  97.262  45.212  1.00  0.00           C
ATOM   3173  C5  SNA   100      20.860  96.624  44.616  1.00  0.00           C
ATOM   3174  C6  SNA   100      22.001  96.356  45.393  1.00  0.00           C
ATOM   3175  C7  SNA   100      20.892  96.052  43.218  1.00  0.00           C
ATOM   3176  N   SNA   100      19.917  96.220  42.370  1.00  0.00           N
ATOM   3177  C8  SNA   100      19.803  95.702  41.089  1.00  0.00           C
ATOM   3178  C9  SNA   100      18.637  96.319  40.276  1.00  0.00           C
ATOM   3179  C10 SNA   100      17.294  95.831  40.870  1.00  0.00           C
ATOM   3180  C11 SNA   100      16.187  96.698  40.420  1.00  0.00           C
ATOM   3181  C12 SNA   100      14.826  96.447  41.050  1.00  0.00           C
ATOM   3182  C13 SNA   100      14.659  96.883  42.499  1.00  0.00           C
ATOM   3183  C14 SNA   100      13.453  96.310  43.260  1.00  0.00           C
ATOM   3184  C15 SNA   100      12.309  97.146  42.889  1.00  0.00           C
ATOM   3185  O1  SNA   100      18.603  97.608  44.587  1.00  0.00           O
ATOM   3186  O2  SNA   100      12.304  97.807  41.837  1.00  0.00           O
ATOM   3187  O3  SNA   100      11.256  97.068  43.713  1.00  0.00           O
ATOM   3188  H1  SNA   100      19.130  96.612  42.841  1.00  0.00           H
ATOM   3189  H2  SNA   100      10.497  97.533  43.353  1.00  0.00           H
ATOM   3190  H3  SNA   100      13.620  96.456  44.349  1.00  0.00           H
ATOM   3191  H4  SNA   100      13.221  95.271  42.942  1.00  0.00           H
ATOM   3192  H5  SNA   100      14.733  97.990  42.445  1.00  0.00           H
ATOM   3193  H6  SNA   100      15.538  96.490  43.054  1.00  0.00           H
ATOM   3194  H7  SNA   100      14.703  95.369  40.812  1.00  0.00           H
ATOM   3195  H8  SNA   100      14.080  96.896  40.359  1.00  0.00           H
ATOM   3196  H9  SNA   100      16.115  96.635  39.313  1.00  0.00           H
ATOM   3197  H10 SNA   100      16.491  97.736  40.675  1.00  0.00           H
ATOM   3198  H11 SNA   100      17.298  95.791  41.980  1.00  0.00           H
ATOM   3199  H12 SNA   100      17.198  94.794  40.485  1.00  0.00           H
ATOM   3200  H13 SNA   100      18.727  96.093  39.192  1.00  0.00           H
ATOM   3201  H14 SNA   100      18.626  97.423  40.398  1.00  0.00           H
ATOM   3202  H15 SNA   100      19.544  94.623  41.121  1.00  0.00           H
ATOM   3203  H16 SNA   100      20.799  95.888  40.632  1.00  0.00           H
ATOM   3204  H17 SNA   100      17.998  97.987  45.228  1.00  0.00           H
ATOM   3205  H18 SNA   100      19.118  98.193  47.175  1.00  0.00           H
ATOM   3206  H19 SNA   100      21.134  97.729  48.380  1.00  0.00           H
ATOM   3207  H20 SNA   100      22.916  96.619  47.380  1.00  0.00           H
ATOM   3208  H21 SNA   100      22.889  95.923  44.959  1.00  0.00           H
ATOM   3209  O4  SNA   100      21.811  95.401  42.727  1.00  0.00           O
ATOM   3210  C1  SNA   101      18.676   4.014  31.700  1.00  0.00           C
ATOM   3211  C2  SNA   101      18.542   2.790  32.309  1.00  0.00           C
ATOM   3212  C3  SNA   101      17.455   2.523  33.102  1.00  0.00           C
ATOM   3213  C4  SNA   101      16.510   3.443  33.334  1.00  0.00           C
ATOM   3214  C5  SNA   101      16.540   4.701  32.704  1.00  0.00           C
ATOM   3215  C6  SNA   101      17.618   4.915  31.833  1.00  0.00           C
ATOM   3216  C7  SNA   101      15.397   5.717  32.760  1.00  0.00           C
ATOM   3217  N   SNA   101      14.243   5.386  33.361  1.00  0.00           N
ATOM   3218  C8  SNA   101      13.157   6.293  33.387  1.00  0.00           C
ATOM   3219  C9  SNA   101      11.959   5.572  33.970  1.00  0.00           C
ATOM   3220  C10 SNA   101      10.883   6.611  34.339  1.00  0.00           C
ATOM   3221  C11 SNA   101       9.615   6.130  34.984  1.00  0.00           C
ATOM   3222  C12 SNA   101       8.803   7.168  35.733  1.00  0.00           C
ATOM   3223  C13 SNA   101       8.057   8.114  34.852  1.00  0.00           C
ATOM   3224  C14 SNA   101       7.237   9.105  35.677  1.00  0.00           C
ATOM   3225  C15 SNA   101       8.162   9.898  36.570  1.00  0.00           C
ATOM   3226  O1  SNA   101      15.440   3.104  34.181  1.00  0.00           O
ATOM   3227  O2  SNA   101       8.774  10.875  36.238  1.00  0.00           O
ATOM   3228  O3  SNA   101       8.051   9.445  37.845  1.00  0.00           O
ATOM   3229  H1  SNA   101      14.193   4.448  33.695  1.00  0.00           H
ATOM   3230  H2  SNA   101       8.616   9.971  38.415  1.00  0.00           H
ATOM   3231  H3  SNA   101       6.388   8.663  36.241  1.00  0.00           H
ATOM   3232  H4  SNA   101       6.798   9.802  34.931  1.00  0.00           H
ATOM   3233  H5  SNA   101       7.296   7.594  34.231  1.00  0.00           H
ATOM   3234  H6  SNA   101       8.848   8.627  34.266  1.00  0.00           H
ATOM   3235  H7  SNA   101       9.468   7.779  36.380  1.00  0.00           H
ATOM   3236  H8  SNA   101       8.092   6.633  36.399  1.00  0.00           H
ATOM   3237  H9  SNA   101       9.951   5.368  35.718  1.00  0.00           H
ATOM   3238  H10 SNA   101       8.964   5.533  34.310  1.00  0.00           H
ATOM   3239  H11 SNA   101      10.505   7.190  33.470  1.00  0.00           H
ATOM   3240  H12 SNA   101      11.427   7.300  35.021  1.00  0.00           H
ATOM   3241  H13 SNA   101      12.208   5.073  34.931  1.00  0.00           H
ATOM   3242  H14 SNA   101      11.556   4.808  33.272  1.00  0.00           H
ATOM   3243  H15 SNA   101      12.812   6.782  32.451  1.00  0.00           H
ATOM   3244  H16 SNA   101      13.481   7.102  34.076  1.00  0.00           H
ATOM   3245  H17 SNA   101      15.474   2.145  34.196  1.00  0.00           H
ATOM   3246  H18 SNA   101      17.375   1.532  33.524  1.00  0.00           H
ATOM   3247  H19 SNA   101      19.300   2.030  32.194  1.00  0.00           H
ATOM   3248  H20 SNA   101      19.522   4.186  31.051  1.00  0.00           H
ATOM   3249  H21 SNA   101      17.707   5.817  31.247  1.00  0.00           H
ATOM   3250  O4  SNA   101      15.537   6.766  32.191  1.00  0.00           O
ATOM   3251  C1  SNA   102      51.333  89.669  41.383  1.00  0.00           C
ATOM   3252  C2  SNA   102      50.208  88.831  41.227  1.00  0.00           C
ATOM   3253  C3  SNA   102      49.308  88.964  40.139  1.00  0.00           C
ATOM   3254  C4  SNA   102      49.515  90.029  39.267  1.00  0.00           C
ATOM   3255  C5  SNA   102      50.564  90.910  39.379  1.00  0.00           C
ATOM   3256  C6  SNA   102      51.501  90.697  40.465  1.00  0.00           C
ATOM   3257  C7  SNA   102      50.860  91.918  38.379  1.00  0.00           C
ATOM   3258  N   SNA   102      49.949  92.380  37.497  1.00  0.00           N
ATOM   3259  C8  SNA   102      50.247  93.527  36.711  1.00  0.00           C
ATOM   3260  C9  SNA   102      48.945  94.052  35.949  1.00  0.00           C
ATOM   3261  C10 SNA   102      49.283  95.217  34.912  1.00  0.00           C
ATOM   3262  C11 SNA   102      49.968  96.377  35.465  1.00  0.00           C
ATOM   3263  C12 SNA   102      50.141  97.550  34.497  1.00  0.00           C
ATOM   3264  C13 SNA   102      51.351  98.397  34.882  1.00  0.00           C
ATOM   3265  C14 SNA   102      51.230  99.183  36.214  1.00  0.00           C
ATOM   3266  C15 SNA   102      52.572  99.264  36.907  1.00  0.00           C
ATOM   3267  O1  SNA   102      48.649  90.008  38.075  1.00  0.00           O
ATOM   3268  O2  SNA   102      52.937  98.684  37.897  1.00  0.00           O
ATOM   3269  O3  SNA   102      53.362 100.306  36.331  1.00  0.00           O
ATOM   3270  H1  SNA   102      48.988  92.166  37.654  1.00  0.00           H
ATOM   3271  H2  SNA   102      54.152 100.516  36.834  1.00  0.00           H
ATOM   3272  H3  SNA   102      50.558  98.680  36.941  1.00  0.00           H
ATOM   3273  H4  SNA   102      50.696 100.145  36.062  1.00  0.00           H
ATOM   3274  H5  SNA   102      51.515  99.187  34.118  1.00  0.00           H
ATOM   3275  H6  SNA   102      52.215  97.699  34.866  1.00  0.00           H
ATOM   3276  H7  SNA   102      49.203  98.129  34.358  1.00  0.00           H
ATOM   3277  H8  SNA   102      50.293  97.190  33.457  1.00  0.00           H
ATOM   3278  H9  SNA   102      50.991  96.187  35.852  1.00  0.00           H
ATOM   3279  H10 SNA   102      49.362  96.797  36.296  1.00  0.00           H
ATOM   3280  H11 SNA   102      48.310  95.498  34.455  1.00  0.00           H
ATOM   3281  H12 SNA   102      49.907  94.700  34.152  1.00  0.00           H
ATOM   3282  H13 SNA   102      48.159  94.449  36.626  1.00  0.00           H
ATOM   3283  H14 SNA   102      48.362  93.319  35.350  1.00  0.00           H
ATOM   3284  H15 SNA   102      51.043  93.353  35.957  1.00  0.00           H
ATOM   3285  H16 SNA   102      50.443  94.417  37.348  1.00  0.00           H
ATOM   3286  H17 SNA   102      48.250  89.137  38.140  1.00  0.00           H
ATOM   3287  H18 SNA   102      48.565  88.216  39.903  1.00  0.00           H
ATOM   3288  H19 SNA   102      50.093  88.041  41.954  1.00  0.00           H
ATOM   3289  H20 SNA   102      52.067  89.340  42.104  1.00  0.00           H
ATOM   3290  H21 SNA   102      52.345  91.361  40.575  1.00  0.00           H
ATOM   3291  O4  SNA   102      51.979  92.434  38.331  1.00  0.00           O
ATOM   3292  C1  SNA   103      10.397  16.035  26.339  1.00  0.00           C
ATOM   3293  C2  SNA   103      10.650  15.097  27.367  1.00  0.00           C
ATOM   3294  C3  SNA   103      11.198  15.481  28.567  1.00  0.00           C
ATOM   3295  C4  SNA   103      11.573  16.789  28.804  1.00  0.00           C
ATOM   3296  C5  SNA   103      11.440  17.725  27.781  1.00  0.00           C
ATOM   3297  C6  SNA   103      10.816  17.358  26.571  1.00  0.00           C
ATOM   3298  C7  SNA   103      11.914  19.152  27.814  1.00  0.00           C
ATOM   3299  N   SNA   103      12.681  19.464  28.848  1.00  0.00           N
ATOM   3300  C8  SNA   103      13.418  20.663  29.027  1.00  0.00           C
ATOM   3301  C9  SNA   103      14.238  20.663  30.308  1.00  0.00           C
ATOM   3302  C10 SNA   103      15.544  21.472  30.158  1.00  0.00           C
ATOM   3303  C11 SNA   103      15.315  22.906  29.740  1.00  0.00           C
ATOM   3304  C12 SNA   103      16.580  23.828  29.795  1.00  0.00           C
ATOM   3305  C13 SNA   103      16.330  25.307  29.604  1.00  0.00           C
ATOM   3306  C14 SNA   103      17.523  26.178  30.064  1.00  0.00           C
ATOM   3307  C15 SNA   103      18.812  26.007  29.301  1.00  0.00           C
ATOM   3308  O1  SNA   103      12.169  17.031  30.065  1.00  0.00           O
ATOM   3309  O2  SNA   103      18.901  25.651  28.175  1.00  0.00           O
ATOM   3310  O3  SNA   103      19.993  26.175  30.050  1.00  0.00           O
ATOM   3311  H1  SNA   103      12.818  18.723  29.501  1.00  0.00           H
ATOM   3312  H2  SNA   103      20.711  25.900  29.475  1.00  0.00           H
ATOM   3313  H3  SNA   103      17.756  26.163  31.151  1.00  0.00           H
ATOM   3314  H4  SNA   103      17.166  27.212  29.870  1.00  0.00           H
ATOM   3315  H5  SNA   103      15.420  25.514  30.207  1.00  0.00           H
ATOM   3316  H6  SNA   103      16.086  25.608  28.563  1.00  0.00           H
ATOM   3317  H7  SNA   103      17.371  23.484  29.095  1.00  0.00           H
ATOM   3318  H8  SNA   103      17.079  23.820  30.787  1.00  0.00           H
ATOM   3319  H9  SNA   103      14.623  23.440  30.426  1.00  0.00           H
ATOM   3320  H10 SNA   103      14.804  22.940  28.754  1.00  0.00           H
ATOM   3321  H11 SNA   103      16.182  20.980  29.393  1.00  0.00           H
ATOM   3322  H12 SNA   103      16.070  21.531  31.134  1.00  0.00           H
ATOM   3323  H13 SNA   103      14.617  19.640  30.517  1.00  0.00           H
ATOM   3324  H14 SNA   103      13.779  21.179  31.177  1.00  0.00           H
ATOM   3325  H15 SNA   103      12.686  21.498  29.069  1.00  0.00           H
ATOM   3326  H16 SNA   103      14.138  20.844  28.201  1.00  0.00           H
ATOM   3327  H17 SNA   103      11.994  16.302  30.665  1.00  0.00           H
ATOM   3328  H18 SNA   103      11.275  14.724  29.333  1.00  0.00           H
ATOM   3329  H19 SNA   103      10.299  14.076  27.329  1.00  0.00           H
ATOM   3330  H20 SNA   103       9.876  15.591  25.503  1.00  0.00           H
ATOM   3331  H21 SNA   103      10.490  18.077  25.835  1.00  0.00           H
ATOM   3332  O4  SNA   103      11.675  19.962  26.964  1.00  0.00           O
ATOM   3333  C1  SNA   104      33.993  18.640  29.133  1.00  0.00           C
ATOM   3334  C2  SNA   104      34.368  18.914  30.434  1.00  0.00           C
ATOM   3335  C3  SNA   104      34.789  17.873  31.313  1.00  0.00           C
ATOM   3336  C4  SNA   104      34.820  16.589  30.699  1.00  0.00           C
ATOM   3337  C5  SNA   104      34.365  16.298  29.372  1.00  0.00           C
ATOM   3338  C6  SNA   104      34.097  17.370  28.538  1.00  0.00           C
ATOM   3339  C7  SNA   104      34.121  14.868  28.919  1.00  0.00           C
ATOM   3340  N   SNA   104      33.154  14.624  28.043  1.00  0.00           N
ATOM   3341  C8  SNA   104      32.940  13.339  27.495  1.00  0.00           C
ATOM   3342  C9  SNA   104      31.748  13.321  26.517  1.00  0.00           C
ATOM   3343  C10 SNA   104      31.697  12.114  25.617  1.00  0.00           C
ATOM   3344  C11 SNA   104      32.760  12.228  24.491  1.00  0.00           C
ATOM   3345  C12 SNA   104      32.285  11.343  23.297  1.00  0.00           C
ATOM   3346  C13 SNA   104      32.325   9.829  23.680  1.00  0.00           C
ATOM   3347  C14 SNA   104      32.078   8.850  22.510  1.00  0.00           C
ATOM   3348  C15 SNA   104      33.128   8.894  21.483  1.00  0.00           C
ATOM   3349  O1  SNA   104      35.103  15.515  31.662  1.00  0.00           O
ATOM   3350  O2  SNA   104      33.260   9.763  20.633  1.00  0.00           O
ATOM   3351  O3  SNA   104      34.084   7.882  21.562  1.00  0.00           O
ATOM   3352  H1  SNA   104      32.603  15.325  27.597  1.00  0.00           H
ATOM   3353  H2  SNA   104      34.627   7.937  20.772  1.00  0.00           H
ATOM   3354  H3  SNA   104      31.149   9.136  21.972  1.00  0.00           H
ATOM   3355  H4  SNA   104      31.919   7.819  22.891  1.00  0.00           H
ATOM   3356  H5  SNA   104      31.626   9.625  24.519  1.00  0.00           H
ATOM   3357  H6  SNA   104      33.324   9.478  24.016  1.00  0.00           H
ATOM   3358  H7  SNA   104      32.896  11.404  22.371  1.00  0.00           H
ATOM   3359  H8  SNA   104      31.224  11.541  23.035  1.00  0.00           H
ATOM   3360  H9  SNA   104      33.794  11.942  24.779  1.00  0.00           H
ATOM   3361  H10 SNA   104      32.791  13.209  23.970  1.00  0.00           H
ATOM   3362  H11 SNA   104      30.703  12.134  25.120  1.00  0.00           H
ATOM   3363  H12 SNA   104      31.627  11.176  26.208  1.00  0.00           H
ATOM   3364  H13 SNA   104      31.712  14.195  25.833  1.00  0.00           H
ATOM   3365  H14 SNA   104      30.909  13.407  27.240  1.00  0.00           H
ATOM   3366  H15 SNA   104      32.783  12.651  28.353  1.00  0.00           H
ATOM   3367  H16 SNA   104      33.845  13.067  26.909  1.00  0.00           H
ATOM   3368  H17 SNA   104      35.265  14.695  31.189  1.00  0.00           H
ATOM   3369  H18 SNA   104      35.007  18.035  32.359  1.00  0.00           H
ATOM   3370  H19 SNA   104      34.253  19.935  30.767  1.00  0.00           H
ATOM   3371  H20 SNA   104      33.721  19.457  28.481  1.00  0.00           H
ATOM   3372  H21 SNA   104      33.694  17.315  27.537  1.00  0.00           H
ATOM   3373  O4  SNA   104      34.870  13.944  29.350  1.00  0.00           O
ATOM   3374  C1  SNA   105      35.063  19.551  49.786  1.00  0.00           C
ATOM   3375  C2  SNA   105      34.524  20.808  49.521  1.00  0.00           C
ATOM   3376  C3  SNA   105      34.958  21.573  48.458  1.00  0.00           C
ATOM   3377  C4  SNA   105      36.019  21.113  47.645  1.00  0.00           C
ATOM   3378  C5  SNA   105      36.528  19.787  47.886  1.00  0.00           C
ATOM   3379  C6  SNA   105      36.114  19.087  48.992  1.00  0.00           C
ATOM   3380  C7  SNA   105      37.483  19.000  47.053  1.00  0.00           C
ATOM   3381  N   SNA   105      38.090  19.576  46.070  1.00  0.00           N
ATOM   3382  C8  SNA   105      38.827  18.853  45.128  1.00  0.00           C
ATOM   3383  C9  SNA   105      39.211  19.846  44.080  1.00  0.00           C
ATOM   3384  C10 SNA   105      38.039  20.397  43.291  1.00  0.00           C
ATOM   3385  C11 SNA   105      38.568  21.362  42.172  1.00  0.00           C
ATOM   3386  C12 SNA   105      37.441  21.649  41.179  1.00  0.00           C
ATOM   3387  C13 SNA   105      37.399  20.761  39.891  1.00  0.00           C
ATOM   3388  C14 SNA   105      36.252  21.236  38.974  1.00  0.00           C
ATOM   3389  C15 SNA   105      36.648  22.265  37.905  1.00  0.00           C
ATOM   3390  O1  SNA   105      36.451  21.916  46.515  1.00  0.00           O
ATOM   3391  O2  SNA   105      36.742  22.032  36.731  1.00  0.00           O
ATOM   3392  O3  SNA   105      36.888  23.494  38.359  1.00  0.00           O
ATOM   3393  H1  SNA   105      37.734  20.433  45.703  1.00  0.00           H
ATOM   3394  H2  SNA   105      36.975  24.174  37.686  1.00  0.00           H
ATOM   3395  H3  SNA   105      35.420  21.571  39.630  1.00  0.00           H
ATOM   3396  H4  SNA   105      35.763  20.364  38.489  1.00  0.00           H
ATOM   3397  H5  SNA   105      37.175  19.711  40.174  1.00  0.00           H
ATOM   3398  H6  SNA   105      38.369  20.742  39.350  1.00  0.00           H
ATOM   3399  H7  SNA   105      37.727  22.592  40.665  1.00  0.00           H
ATOM   3400  H8  SNA   105      36.415  21.775  41.586  1.00  0.00           H
ATOM   3401  H9  SNA   105      39.495  20.915  41.753  1.00  0.00           H
ATOM   3402  H10 SNA   105      38.876  22.297  42.687  1.00  0.00           H
ATOM   3403  H11 SNA   105      37.222  20.875  43.873  1.00  0.00           H
ATOM   3404  H12 SNA   105      37.507  19.581  42.755  1.00  0.00           H
ATOM   3405  H13 SNA   105      39.874  19.287  43.386  1.00  0.00           H
ATOM   3406  H14 SNA   105      39.861  20.632  44.521  1.00  0.00           H
ATOM   3407  H15 SNA   105      38.321  18.066  44.529  1.00  0.00           H
ATOM   3408  H16 SNA   105      39.731  18.359  45.543  1.00  0.00           H
ATOM   3409  H17 SNA   105      35.992  22.756  46.582  1.00  0.00           H
ATOM   3410  H18 SNA   105      34.504  22.535  48.270  1.00  0.00           H
ATOM   3411  H19 SNA   105      33.724  21.196  50.135  1.00  0.00           H
ATOM   3412  H20 SNA   105      34.810  18.973  50.662  1.00  0.00           H
ATOM   3413  H21 SNA   105      36.522  18.136  49.302  1.00  0.00           H
ATOM   3414  O4  SNA   105      37.592  17.766  47.143  1.00  0.00           O
ATOM   3415  C1  SNA   106       9.859  98.262  29.255  1.00  0.00           C
ATOM   3416  C2  SNA   106      10.615  98.383  30.432  1.00  0.00           C
ATOM   3417  C3  SNA   106      11.375  97.259  30.837  1.00  0.00           C
ATOM   3418  C4  SNA   106      11.419  96.102  30.058  1.00  0.00           C
ATOM   3419  C5  SNA   106      10.634  96.026  28.897  1.00  0.00           C
ATOM   3420  C6  SNA   106       9.851  97.128  28.502  1.00  0.00           C
ATOM   3421  C7  SNA   106      10.635  94.871  27.999  1.00  0.00           C
ATOM   3422  N   SNA   106      11.402  93.791  28.358  1.00  0.00           N
ATOM   3423  C8  SNA   106      11.313  92.499  27.710  1.00  0.00           C
ATOM   3424  C9  SNA   106      12.076  91.382  28.462  1.00  0.00           C
ATOM   3425  C10 SNA   106      13.527  91.304  28.122  1.00  0.00           C
ATOM   3426  C11 SNA   106      14.245  92.675  28.504  1.00  0.00           C
ATOM   3427  C12 SNA   106      15.760  92.644  28.739  1.00  0.00           C
ATOM   3428  C13 SNA   106      16.473  93.949  29.140  1.00  0.00           C
ATOM   3429  C14 SNA   106      17.883  93.852  29.907  1.00  0.00           C
ATOM   3430  C15 SNA   106      17.697  92.923  31.037  1.00  0.00           C
ATOM   3431  O1  SNA   106      12.351  95.114  30.470  1.00  0.00           O
ATOM   3432  O2  SNA   106      17.915  91.770  31.009  1.00  0.00           O
ATOM   3433  O3  SNA   106      17.359  93.523  32.254  1.00  0.00           O
ATOM   3434  H1  SNA   106      11.908  93.887  29.211  1.00  0.00           H
ATOM   3435  H2  SNA   106      17.439  92.826  32.909  1.00  0.00           H
ATOM   3436  H3  SNA   106      18.238  94.870  30.172  1.00  0.00           H
ATOM   3437  H4  SNA   106      18.599  93.423  29.173  1.00  0.00           H
ATOM   3438  H5  SNA   106      15.787  94.329  29.928  1.00  0.00           H
ATOM   3439  H6  SNA   106      16.559  94.589  28.236  1.00  0.00           H
ATOM   3440  H7  SNA   106      16.242  92.287  27.804  1.00  0.00           H
ATOM   3441  H8  SNA   106      15.962  91.899  29.537  1.00  0.00           H
ATOM   3442  H9  SNA   106      13.753  92.964  29.457  1.00  0.00           H
ATOM   3443  H10 SNA   106      14.013  93.474  27.768  1.00  0.00           H
ATOM   3444  H11 SNA   106      13.689  91.170  27.031  1.00  0.00           H
ATOM   3445  H12 SNA   106      13.986  90.430  28.633  1.00  0.00           H
ATOM   3446  H13 SNA   106      11.643  90.376  28.276  1.00  0.00           H
ATOM   3447  H14 SNA   106      11.881  91.662  29.520  1.00  0.00           H
ATOM   3448  H15 SNA   106      11.732  92.692  26.699  1.00  0.00           H
ATOM   3449  H16 SNA   106      10.249  92.180  27.719  1.00  0.00           H
ATOM   3450  H17 SNA   106      12.784  95.476  31.247  1.00  0.00           H
ATOM   3451  H18 SNA   106      12.026  97.339  31.695  1.00  0.00           H
ATOM   3452  H19 SNA   106      10.525  99.258  31.059  1.00  0.00           H
ATOM   3453  H20 SNA   106       9.154  98.974  28.853  1.00  0.00           H
ATOM   3454  H21 SNA   106       9.265  97.107  27.595  1.00  0.00           H
ATOM   3455  O4  SNA   106       9.966  94.781  27.003  1.00  0.00           O
ATOM   3456  C1  SNA   107       7.095   6.735  40.549  1.00  0.00           C
ATOM   3457  C2  SNA   107       6.805   5.712  41.486  1.00  0.00           C
ATOM   3458  C3  SNA   107       6.688   6.030  42.831  1.00  0.00           C
ATOM   3459  C4  SNA   107       6.967   7.330  43.256  1.00  0.00           C
ATOM   3460  C5  SNA   107       7.270   8.355  42.349  1.00  0.00           C
ATOM   3461  C6  SNA   107       7.306   8.020  40.960  1.00  0.00           C
ATOM   3462  C7  SNA   107       7.492   9.780  42.742  1.00  0.00           C
ATOM   3463  N   SNA   107       7.339  10.087  44.010  1.00  0.00           N
ATOM   3464  C8  SNA   107       7.701  11.216  44.743  1.00  0.00           C
ATOM   3465  C9  SNA   107       7.362  11.095  46.324  1.00  0.00           C
ATOM   3466  C10 SNA   107       7.715  12.436  47.036  1.00  0.00           C
ATOM   3467  C11 SNA   107       6.823  13.635  46.842  1.00  0.00           C
ATOM   3468  C12 SNA   107       7.039  14.829  47.873  1.00  0.00           C
ATOM   3469  C13 SNA   107       6.082  16.068  47.730  1.00  0.00           C
ATOM   3470  C14 SNA   107       6.449  17.161  48.820  1.00  0.00           C
ATOM   3471  C15 SNA   107       6.327  16.668  50.273  1.00  0.00           C
ATOM   3472  O1  SNA   107       6.836   7.526  44.595  1.00  0.00           O
ATOM   3473  O2  SNA   107       5.331  16.164  50.788  1.00  0.00           O
ATOM   3474  O3  SNA   107       7.481  16.899  51.031  1.00  0.00           O
ATOM   3475  H1  SNA   107       6.774   9.416  44.484  1.00  0.00           H
ATOM   3476  H2  SNA   107       8.293  17.272  50.679  1.00  0.00           H
ATOM   3477  H3  SNA   107       5.730  18.004  48.737  1.00  0.00           H
ATOM   3478  H4  SNA   107       7.461  17.514  48.527  1.00  0.00           H
ATOM   3479  H5  SNA   107       5.042  15.754  47.967  1.00  0.00           H
ATOM   3480  H6  SNA   107       6.196  16.339  46.659  1.00  0.00           H
ATOM   3481  H7  SNA   107       8.072  15.191  47.684  1.00  0.00           H
ATOM   3482  H8  SNA   107       6.994  14.492  48.931  1.00  0.00           H
ATOM   3483  H9  SNA   107       5.750  13.354  46.912  1.00  0.00           H
ATOM   3484  H10 SNA   107       6.976  14.093  45.842  1.00  0.00           H
ATOM   3485  H11 SNA   107       8.790  12.630  46.833  1.00  0.00           H
ATOM   3486  H12 SNA   107       7.541  12.301  48.125  1.00  0.00           H
ATOM   3487  H13 SNA   107       8.025  10.310  46.745  1.00  0.00           H
ATOM   3488  H14 SNA   107       6.269  10.893  46.306  1.00  0.00           H
ATOM   3489  H15 SNA   107       7.159  12.083  44.309  1.00  0.00           H
ATOM   3490  H16 SNA   107       8.789  11.411  44.630  1.00  0.00           H
ATOM   3491  H17 SNA   107       6.252   6.809  44.852  1.00  0.00           H
ATOM   3492  H18 SNA   107       6.351   5.323  43.575  1.00  0.00           H
ATOM   3493  H19 SNA   107       6.576   4.761  41.028  1.00  0.00           H
ATOM   3494  H20 SNA   107       7.110   6.395  39.524  1.00  0.00           H
ATOM   3495  H21 SNA   107       7.417   8.813  40.236  1.00  0.00           H
ATOM   3496  O4  SNA   107       7.946  10.652  41.939  1.00  0.00           O
ATOM   3497  C1  SNA   108      14.028   7.080  19.797  1.00  0.00           C
ATOM   3498  C2  SNA   108      14.533   6.431  20.911  1.00  0.00           C
ATOM   3499  C3  SNA   108      14.683   7.060  22.116  1.00  0.00           C
ATOM   3500  C4  SNA   108      14.316   8.433  22.237  1.00  0.00           C
ATOM   3501  C5  SNA   108      13.896   9.204  21.077  1.00  0.00           C
ATOM   3502  C6  SNA   108      13.794   8.458  19.849  1.00  0.00           C
ATOM   3503  C7  SNA   108      13.751  10.672  21.145  1.00  0.00           C
ATOM   3504  N   SNA   108      13.868  11.273  22.350  1.00  0.00           N
ATOM   3505  C8  SNA   108      13.785  12.702  22.495  1.00  0.00           C
ATOM   3506  C9  SNA   108      13.460  13.080  23.972  1.00  0.00           C
ATOM   3507  C10 SNA   108      13.281  14.572  24.233  1.00  0.00           C
ATOM   3508  C11 SNA   108      14.621  15.361  24.280  1.00  0.00           C
ATOM   3509  C12 SNA   108      14.354  16.744  24.858  1.00  0.00           C
ATOM   3510  C13 SNA   108      15.626  17.458  25.199  1.00  0.00           C
ATOM   3511  C14 SNA   108      15.382  18.956  25.591  1.00  0.00           C
ATOM   3512  C15 SNA   108      15.222  19.922  24.399  1.00  0.00           C
ATOM   3513  O1  SNA   108      14.262   8.823  23.648  1.00  0.00           O
ATOM   3514  O2  SNA   108      15.884  20.016  23.353  1.00  0.00           O
ATOM   3515  O3  SNA   108      14.203  20.790  24.577  1.00  0.00           O
ATOM   3516  H1  SNA   108      13.909  10.690  23.157  1.00  0.00           H
ATOM   3517  H2  SNA   108      14.123  21.463  23.897  1.00  0.00           H
ATOM   3518  H3  SNA   108      16.212  19.405  26.176  1.00  0.00           H
ATOM   3519  H4  SNA   108      14.516  19.032  26.283  1.00  0.00           H
ATOM   3520  H5  SNA   108      16.177  17.369  24.239  1.00  0.00           H
ATOM   3521  H6  SNA   108      16.238  17.035  26.024  1.00  0.00           H
ATOM   3522  H7  SNA   108      13.671  16.665  25.731  1.00  0.00           H
ATOM   3523  H8  SNA   108      13.804  17.290  24.062  1.00  0.00           H
ATOM   3524  H9  SNA   108      15.146  15.535  23.317  1.00  0.00           H
ATOM   3525  H10 SNA   108      15.313  14.805  24.949  1.00  0.00           H
ATOM   3526  H11 SNA   108      12.670  14.783  25.137  1.00  0.00           H
ATOM   3527  H12 SNA   108      12.635  15.051  23.466  1.00  0.00           H
ATOM   3528  H13 SNA   108      14.310  12.720  24.591  1.00  0.00           H
ATOM   3529  H14 SNA   108      12.547  12.496  24.215  1.00  0.00           H
ATOM   3530  H15 SNA   108      12.851  13.126  22.068  1.00  0.00           H
ATOM   3531  H16 SNA   108      14.714  13.191  22.134  1.00  0.00           H
ATOM   3532  H17 SNA   108      15.013   8.542  24.174  1.00  0.00           H
ATOM   3533  H18 SNA   108      15.051   6.523  22.977  1.00  0.00           H
ATOM   3534  H19 SNA   108      14.815   5.397  20.781  1.00  0.00           H
ATOM   3535  H20 SNA   108      14.054   6.504  18.884  1.00  0.00           H
ATOM   3536  H21 SNA   108      13.282   8.888  19.002  1.00  0.00           H
ATOM   3537  O4  SNA   108      13.533  11.296  20.140  1.00  0.00           O
ATOM   3538  C1  SNA   109      20.154   7.387  47.179  1.00  0.00           C
ATOM   3539  C2  SNA   109      21.387   7.721  47.731  1.00  0.00           C
ATOM   3540  C3  SNA   109      21.805   7.019  48.846  1.00  0.00           C
ATOM   3541  C4  SNA   109      20.989   6.063  49.459  1.00  0.00           C
ATOM   3542  C5  SNA   109      19.710   5.727  48.848  1.00  0.00           C
ATOM   3543  C6  SNA   109      19.337   6.353  47.692  1.00  0.00           C
ATOM   3544  C7  SNA   109      18.756   4.811  49.460  1.00  0.00           C
ATOM   3545  N   SNA   109      19.054   4.338  50.705  1.00  0.00           N
ATOM   3546  C8  SNA   109      18.214   3.494  51.569  1.00  0.00           C
ATOM   3547  C9  SNA   109      19.069   2.811  52.710  1.00  0.00           C
ATOM   3548  C10 SNA   109      18.189   1.856  53.456  1.00  0.00           C
ATOM   3549  C11 SNA   109      18.965   1.164  54.555  1.00  0.00           C
ATOM   3550  C12 SNA   109      19.163   2.077  55.756  1.00  0.00           C
ATOM   3551  C13 SNA   109      19.929   1.391  56.938  1.00  0.00           C
ATOM   3552  C14 SNA   109      20.551   2.467  57.932  1.00  0.00           C
ATOM   3553  C15 SNA   109      19.675   3.040  59.008  1.00  0.00           C
ATOM   3554  O1  SNA   109      21.537   5.424  50.682  1.00  0.00           O
ATOM   3555  O2  SNA   109      19.426   4.266  59.183  1.00  0.00           O
ATOM   3556  O3  SNA   109      19.140   2.043  59.804  1.00  0.00           O
ATOM   3557  H1  SNA   109      19.940   4.561  51.102  1.00  0.00           H
ATOM   3558  H2  SNA   109      19.418   1.213  59.411  1.00  0.00           H
ATOM   3559  H3  SNA   109      20.867   3.331  57.309  1.00  0.00           H
ATOM   3560  H4  SNA   109      21.418   1.984  58.431  1.00  0.00           H
ATOM   3561  H5  SNA   109      20.853   0.987  56.473  1.00  0.00           H
ATOM   3562  H6  SNA   109      19.354   0.599  57.465  1.00  0.00           H
ATOM   3563  H7  SNA   109      18.180   2.417  56.146  1.00  0.00           H
ATOM   3564  H8  SNA   109      19.833   2.923  55.490  1.00  0.00           H
ATOM   3565  H9  SNA   109      20.001   0.898  54.253  1.00  0.00           H
ATOM   3566  H10 SNA   109      18.476   0.187  54.752  1.00  0.00           H
ATOM   3567  H11 SNA   109      17.879   1.160  52.648  1.00  0.00           H
ATOM   3568  H12 SNA   109      17.224   2.248  53.842  1.00  0.00           H
ATOM   3569  H13 SNA   109      19.434   3.678  53.301  1.00  0.00           H
ATOM   3570  H14 SNA   109      20.007   2.294  52.415  1.00  0.00           H
ATOM   3571  H15 SNA   109      17.686   2.671  51.043  1.00  0.00           H
ATOM   3572  H16 SNA   109      17.426   4.137  52.017  1.00  0.00           H
ATOM   3573  H17 SNA   109      22.481   5.427  50.511  1.00  0.00           H
ATOM   3574  H18 SNA   109      22.708   7.394  49.305  1.00  0.00           H
ATOM   3575  H19 SNA   109      21.878   8.585  47.307  1.00  0.00           H
ATOM   3576  H20 SNA   109      19.826   7.872  46.272  1.00  0.00           H
ATOM   3577  H21 SNA   109      18.333   6.281  47.300  1.00  0.00           H
ATOM   3578  O4  SNA   109      17.663   4.501  48.894  1.00  0.00           O
ATOM   3579  C1  SNA   110      11.701   6.393  42.586  1.00  0.00           C
ATOM   3580  C2  SNA   110      12.820   5.809  42.035  1.00  0.00           C
ATOM   3581  C3  SNA   110      13.808   6.603  41.400  1.00  0.00           C
ATOM   3582  C4  SNA   110      13.649   7.986  41.294  1.00  0.00           C
ATOM   3583  C5  SNA   110      12.437   8.614  41.810  1.00  0.00           C
ATOM   3584  C6  SNA   110      11.520   7.780  42.410  1.00  0.00           C
ATOM   3585  C7  SNA   110      12.105  10.023  41.733  1.00  0.00           C
ATOM   3586  N   SNA   110      13.090  10.881  41.414  1.00  0.00           N
ATOM   3587  C8  SNA   110      13.003  12.312  41.309  1.00  0.00           C
ATOM   3588  C9  SNA   110      14.293  12.892  40.634  1.00  0.00           C
ATOM   3589  C10 SNA   110      14.280  14.354  40.338  1.00  0.00           C
ATOM   3590  C11 SNA   110      13.955  15.259  41.561  1.00  0.00           C
ATOM   3591  C12 SNA   110      14.167  16.788  41.461  1.00  0.00           C
ATOM   3592  C13 SNA   110      13.455  17.644  42.574  1.00  0.00           C
ATOM   3593  C14 SNA   110      14.005  19.094  42.653  1.00  0.00           C
ATOM   3594  C15 SNA   110      13.561  19.751  41.273  1.00  0.00           C
ATOM   3595  O1  SNA   110      14.743   8.660  40.629  1.00  0.00           O
ATOM   3596  O2  SNA   110      12.375  19.844  40.872  1.00  0.00           O
ATOM   3597  O3  SNA   110      14.636  20.183  40.538  1.00  0.00           O
ATOM   3598  H1  SNA   110      14.042  10.639  41.242  1.00  0.00           H
ATOM   3599  H2  SNA   110      14.312  20.558  39.716  1.00  0.00           H
ATOM   3600  H3  SNA   110      15.102  19.236  42.751  1.00  0.00           H
ATOM   3601  H4  SNA   110      13.513  19.660  43.473  1.00  0.00           H
ATOM   3602  H5  SNA   110      13.623  17.341  43.630  1.00  0.00           H
ATOM   3603  H6  SNA   110      12.358  17.581  42.412  1.00  0.00           H
ATOM   3604  H7  SNA   110      13.780  16.950  40.432  1.00  0.00           H
ATOM   3605  H8  SNA   110      15.271  16.869  41.370  1.00  0.00           H
ATOM   3606  H9  SNA   110      14.492  14.830  42.434  1.00  0.00           H
ATOM   3607  H10 SNA   110      12.883  15.145  41.829  1.00  0.00           H
ATOM   3608  H11 SNA   110      13.660  14.608  39.452  1.00  0.00           H
ATOM   3609  H12 SNA   110      15.323  14.662  40.110  1.00  0.00           H
ATOM   3610  H13 SNA   110      14.553  12.397  39.674  1.00  0.00           H
ATOM   3611  H14 SNA   110      15.098  12.527  41.308  1.00  0.00           H
ATOM   3612  H15 SNA   110      12.855  12.765  42.313  1.00  0.00           H
ATOM   3613  H16 SNA   110      12.172  12.517  40.601  1.00  0.00           H
ATOM   3614  H17 SNA   110      15.398   7.967  40.522  1.00  0.00           H
ATOM   3615  H18 SNA   110      14.760   6.174  41.125  1.00  0.00           H
ATOM   3616  H19 SNA   110      12.878   4.735  42.137  1.00  0.00           H
ATOM   3617  H20 SNA   110      10.884   5.804  42.975  1.00  0.00           H
ATOM   3618  H21 SNA   110      10.553   8.145  42.723  1.00  0.00           H
ATOM   3619  O4  SNA   110      11.015  10.508  42.016  1.00  0.00           O
ATOM   3620  C1  SNA   111       6.571  25.039  32.977  1.00  0.00           C
ATOM   3621  C2  SNA   111       6.247  24.136  33.995  1.00  0.00           C
ATOM   3622  C3  SNA   111       5.841  22.832  33.784  1.00  0.00           C
ATOM   3623  C4  SNA   111       5.779  22.333  32.505  1.00  0.00           C
ATOM   3624  C5  SNA   111       6.064  23.226  31.397  1.00  0.00           C
ATOM   3625  C6  SNA   111       6.454  24.566  31.679  1.00  0.00           C
ATOM   3626  C7  SNA   111       5.802  22.832  29.998  1.00  0.00           C
ATOM   3627  N   SNA   111       5.149  21.700  29.700  1.00  0.00           N
ATOM   3628  C8  SNA   111       4.562  21.629  28.421  1.00  0.00           C
ATOM   3629  C9  SNA   111       4.088  20.209  28.181  1.00  0.00           C
ATOM   3630  C10 SNA   111       3.256  20.183  26.872  1.00  0.00           C
ATOM   3631  C11 SNA   111       2.698  18.702  26.637  1.00  0.00           C
ATOM   3632  C12 SNA   111       1.800  18.694  25.302  1.00  0.00           C
ATOM   3633  C13 SNA   111       1.599  17.267  24.799  1.00  0.00           C
ATOM   3634  C14 SNA   111       1.143  16.217  25.776  1.00  0.00           C
ATOM   3635  C15 SNA   111      -0.339  16.492  26.148  1.00  0.00           C
ATOM   3636  O1  SNA   111       5.392  20.987  32.397  1.00  0.00           O
ATOM   3637  O2  SNA   111      -1.279  16.272  25.454  1.00  0.00           O
ATOM   3638  O3  SNA   111      -0.538  17.226  27.317  1.00  0.00           O
ATOM   3639  H1  SNA   111       4.881  20.997  30.353  1.00  0.00           H
ATOM   3640  H2  SNA   111      -1.480  17.363  27.437  1.00  0.00           H
ATOM   3641  H3  SNA   111       1.813  16.140  26.659  1.00  0.00           H
ATOM   3642  H4  SNA   111       1.165  15.236  25.255  1.00  0.00           H
ATOM   3643  H5  SNA   111       2.640  17.039  24.484  1.00  0.00           H
ATOM   3644  H6  SNA   111       1.014  17.467  23.876  1.00  0.00           H
ATOM   3645  H7  SNA   111       2.334  19.391  24.622  1.00  0.00           H
ATOM   3646  H8  SNA   111       0.786  19.059  25.574  1.00  0.00           H
ATOM   3647  H9  SNA   111       2.066  18.399  27.499  1.00  0.00           H
ATOM   3648  H10 SNA   111       3.607  18.069  26.555  1.00  0.00           H
ATOM   3649  H11 SNA   111       4.002  20.416  26.081  1.00  0.00           H
ATOM   3650  H12 SNA   111       2.461  20.945  27.021  1.00  0.00           H
ATOM   3651  H13 SNA   111       3.448  19.929  29.045  1.00  0.00           H
ATOM   3652  H14 SNA   111       4.907  19.476  28.021  1.00  0.00           H
ATOM   3653  H15 SNA   111       5.266  21.927  27.615  1.00  0.00           H
ATOM   3654  H16 SNA   111       3.699  22.327  28.396  1.00  0.00           H
ATOM   3655  H17 SNA   111       5.493  20.577  33.260  1.00  0.00           H
ATOM   3656  H18 SNA   111       5.400  22.295  34.611  1.00  0.00           H
ATOM   3657  H19 SNA   111       6.306  24.588  34.974  1.00  0.00           H
ATOM   3658  H20 SNA   111       6.832  26.035  33.303  1.00  0.00           H
ATOM   3659  H21 SNA   111       6.587  25.288  30.887  1.00  0.00           H
ATOM   3660  O4  SNA   111       6.154  23.689  29.142  1.00  0.00           O
ATOM   3661  C1  SNA   112      21.843  11.351  42.724  1.00  0.00           C
ATOM   3662  C2  SNA   112      23.057  10.767  42.774  1.00  0.00           C
ATOM   3663  C3  SNA   112      23.539  10.317  44.038  1.00  0.00           C
ATOM   3664  C4  SNA   112      22.825  10.613  45.212  1.00  0.00           C
ATOM   3665  C5  SNA   112      21.554  11.265  45.165  1.00  0.00           C
ATOM   3666  C6  SNA   112      21.098  11.613  43.862  1.00  0.00           C
ATOM   3667  C7  SNA   112      20.731  11.772  46.356  1.00  0.00           C
ATOM   3668  N   SNA   112      20.977  11.224  47.596  1.00  0.00           N
ATOM   3669  C8  SNA   112      20.087  11.509  48.656  1.00  0.00           C
ATOM   3670  C9  SNA   112      20.340  10.504  49.721  1.00  0.00           C
ATOM   3671  C10 SNA   112      18.998  10.034  50.260  1.00  0.00           C
ATOM   3672  C11 SNA   112      19.242   8.863  51.270  1.00  0.00           C
ATOM   3673  C12 SNA   112      17.899   8.617  52.025  1.00  0.00           C
ATOM   3674  C13 SNA   112      18.057   7.292  52.851  1.00  0.00           C
ATOM   3675  C14 SNA   112      16.768   7.077  53.716  1.00  0.00           C
ATOM   3676  C15 SNA   112      16.561   8.297  54.623  1.00  0.00           C
ATOM   3677  O1  SNA   112      23.417  10.295  46.472  1.00  0.00           O
ATOM   3678  O2  SNA   112      17.425   8.832  55.311  1.00  0.00           O
ATOM   3679  O3  SNA   112      15.306   8.766  54.626  1.00  0.00           O
ATOM   3680  H1  SNA   112      21.645  10.484  47.589  1.00  0.00           H
ATOM   3681  H2  SNA   112      15.260   9.480  55.266  1.00  0.00           H
ATOM   3682  H3  SNA   112      16.657   6.192  54.377  1.00  0.00           H
ATOM   3683  H4  SNA   112      15.886   6.933  53.056  1.00  0.00           H
ATOM   3684  H5  SNA   112      18.972   7.428  53.467  1.00  0.00           H
ATOM   3685  H6  SNA   112      18.092   6.488  52.085  1.00  0.00           H
ATOM   3686  H7  SNA   112      17.073   8.326  51.342  1.00  0.00           H
ATOM   3687  H8  SNA   112      17.561   9.435  52.697  1.00  0.00           H
ATOM   3688  H9  SNA   112      20.014   9.161  52.011  1.00  0.00           H
ATOM   3689  H10 SNA   112      19.604   7.930  50.789  1.00  0.00           H
ATOM   3690  H11 SNA   112      18.366   9.645  49.433  1.00  0.00           H
ATOM   3691  H12 SNA   112      18.417  10.880  50.684  1.00  0.00           H
ATOM   3692  H13 SNA   112      20.985  10.899  50.536  1.00  0.00           H
ATOM   3693  H14 SNA   112      20.873   9.603  49.351  1.00  0.00           H
ATOM   3694  H15 SNA   112      19.052  11.356  48.282  1.00  0.00           H
ATOM   3695  H16 SNA   112      20.177  12.526  49.092  1.00  0.00           H
ATOM   3696  H17 SNA   112      24.346  10.453  46.292  1.00  0.00           H
ATOM   3697  H18 SNA   112      24.408   9.679  44.092  1.00  0.00           H
ATOM   3698  H19 SNA   112      23.601  10.647  41.849  1.00  0.00           H
ATOM   3699  H20 SNA   112      21.418  11.687  41.790  1.00  0.00           H
ATOM   3700  H21 SNA   112      20.132  12.081  43.745  1.00  0.00           H
ATOM   3701  O4  SNA   112      19.838  12.584  46.234  1.00  0.00           O
ATOM   3702  C1  SNA   113      23.482   8.342  35.602  1.00  0.00           C
ATOM   3703  C2  SNA   113      23.969   9.576  35.911  1.00  0.00           C
ATOM   3704  C3  SNA   113      23.900   9.963  37.249  1.00  0.00           C
ATOM   3705  C4  SNA   113      23.395   9.055  38.198  1.00  0.00           C
ATOM   3706  C5  SNA   113      22.958   7.779  37.814  1.00  0.00           C
ATOM   3707  C6  SNA   113      22.930   7.412  36.482  1.00  0.00           C
ATOM   3708  C7  SNA   113      22.389   6.730  38.681  1.00  0.00           C
ATOM   3709  N   SNA   113      22.186   7.113  39.949  1.00  0.00           N
ATOM   3710  C8  SNA   113      21.697   6.382  41.039  1.00  0.00           C
ATOM   3711  C9  SNA   113      21.349   7.325  42.244  1.00  0.00           C
ATOM   3712  C10 SNA   113      20.713   6.547  43.488  1.00  0.00           C
ATOM   3713  C11 SNA   113      21.841   5.746  44.385  1.00  0.00           C
ATOM   3714  C12 SNA   113      21.214   4.472  45.028  1.00  0.00           C
ATOM   3715  C13 SNA   113      22.120   3.631  45.911  1.00  0.00           C
ATOM   3716  C14 SNA   113      21.599   2.184  46.183  1.00  0.00           C
ATOM   3717  C15 SNA   113      20.424   2.160  47.130  1.00  0.00           C
ATOM   3718  O1  SNA   113      23.369   9.682  39.464  1.00  0.00           O
ATOM   3719  O2  SNA   113      20.492   2.024  48.361  1.00  0.00           O
ATOM   3720  O3  SNA   113      19.199   2.286  46.593  1.00  0.00           O
ATOM   3721  H1  SNA   113      22.462   8.056  40.116  1.00  0.00           H
ATOM   3722  H2  SNA   113      18.620   2.372  47.354  1.00  0.00           H
ATOM   3723  H3  SNA   113      22.442   1.670  46.693  1.00  0.00           H
ATOM   3724  H4  SNA   113      21.437   1.599  45.252  1.00  0.00           H
ATOM   3725  H5  SNA   113      22.435   4.111  46.862  1.00  0.00           H
ATOM   3726  H6  SNA   113      23.016   3.448  45.281  1.00  0.00           H
ATOM   3727  H7  SNA   113      20.848   3.804  44.220  1.00  0.00           H
ATOM   3728  H8  SNA   113      20.298   4.616  45.641  1.00  0.00           H
ATOM   3729  H9  SNA   113      22.182   6.586  45.028  1.00  0.00           H
ATOM   3730  H10 SNA   113      22.662   5.413  43.715  1.00  0.00           H
ATOM   3731  H11 SNA   113      19.956   5.848  43.071  1.00  0.00           H
ATOM   3732  H12 SNA   113      20.122   7.192  44.172  1.00  0.00           H
ATOM   3733  H13 SNA   113      20.527   8.023  41.974  1.00  0.00           H
ATOM   3734  H14 SNA   113      22.151   7.979  42.647  1.00  0.00           H
ATOM   3735  H15 SNA   113      22.484   5.691  41.408  1.00  0.00           H
ATOM   3736  H16 SNA   113      20.778   5.816  40.775  1.00  0.00           H
ATOM   3737  H17 SNA   113      24.025  10.376  39.365  1.00  0.00           H
ATOM   3738  H18 SNA   113      24.067  10.978  37.577  1.00  0.00           H
ATOM   3739  H19 SNA   113      24.046  10.338  35.149  1.00  0.00           H
ATOM   3740  H20 SNA   113      23.511   8.085  34.553  1.00  0.00           H
ATOM   3741  H21 SNA   113      22.694   6.409  36.160  1.00  0.00           H
ATOM   3742  O4  SNA   113      22.051   5.621  38.352  1.00  0.00           O
ATOM   3743  C1  SNA   114      11.741   3.886  46.747  1.00  0.00           C
ATOM   3744  C2  SNA   114      10.420   3.794  46.177  1.00  0.00           C
ATOM   3745  C3  SNA   114       9.680   5.033  45.859  1.00  0.00           C
ATOM   3746  C4  SNA   114      10.286   6.277  46.043  1.00  0.00           C
ATOM   3747  C5  SNA   114      11.540   6.345  46.675  1.00  0.00           C
ATOM   3748  C6  SNA   114      12.186   5.150  47.126  1.00  0.00           C
ATOM   3749  C7  SNA   114      12.297   7.615  47.072  1.00  0.00           C
ATOM   3750  N   SNA   114      11.815   8.795  46.742  1.00  0.00           N
ATOM   3751  C8  SNA   114      12.431  10.053  46.914  1.00  0.00           C
ATOM   3752  C9  SNA   114      11.792  11.125  46.074  1.00  0.00           C
ATOM   3753  C10 SNA   114      12.332  12.556  46.309  1.00  0.00           C
ATOM   3754  C11 SNA   114      11.879  13.583  45.266  1.00  0.00           C
ATOM   3755  C12 SNA   114      12.481  14.992  45.521  1.00  0.00           C
ATOM   3756  C13 SNA   114      11.941  15.716  46.787  1.00  0.00           C
ATOM   3757  C14 SNA   114      12.448  17.134  46.745  1.00  0.00           C
ATOM   3758  C15 SNA   114      12.138  17.750  48.118  1.00  0.00           C
ATOM   3759  O1  SNA   114       9.642   7.406  45.574  1.00  0.00           O
ATOM   3760  O2  SNA   114      11.189  18.498  48.289  1.00  0.00           O
ATOM   3761  O3  SNA   114      13.073  17.627  49.073  1.00  0.00           O
ATOM   3762  H1  SNA   114      10.969   8.915  46.228  1.00  0.00           H
ATOM   3763  H2  SNA   114      12.660  17.977  49.866  1.00  0.00           H
ATOM   3764  H3  SNA   114      11.825  17.763  46.074  1.00  0.00           H
ATOM   3765  H4  SNA   114      13.541  17.180  46.550  1.00  0.00           H
ATOM   3766  H5  SNA   114      12.393  15.104  47.597  1.00  0.00           H
ATOM   3767  H6  SNA   114      10.837  15.602  46.845  1.00  0.00           H
ATOM   3768  H7  SNA   114      12.289  15.552  44.581  1.00  0.00           H
ATOM   3769  H8  SNA   114      13.583  14.881  45.607  1.00  0.00           H
ATOM   3770  H9  SNA   114      10.771  13.630  45.329  1.00  0.00           H
ATOM   3771  H10 SNA   114      12.198  13.232  44.261  1.00  0.00           H
ATOM   3772  H11 SNA   114      13.429  12.667  46.171  1.00  0.00           H
ATOM   3773  H12 SNA   114      12.070  12.916  47.327  1.00  0.00           H
ATOM   3774  H13 SNA   114      10.686  11.136  46.178  1.00  0.00           H
ATOM   3775  H14 SNA   114      11.933  10.923  44.991  1.00  0.00           H
ATOM   3776  H15 SNA   114      13.495   9.910  46.626  1.00  0.00           H
ATOM   3777  H16 SNA   114      12.372  10.291  47.998  1.00  0.00           H
ATOM   3778  H17 SNA   114       9.056   7.167  44.852  1.00  0.00           H
ATOM   3779  H18 SNA   114       8.775   5.039  45.269  1.00  0.00           H
ATOM   3780  H19 SNA   114       9.907   2.868  45.960  1.00  0.00           H
ATOM   3781  H20 SNA   114      12.275   3.003  47.067  1.00  0.00           H
ATOM   3782  H21 SNA   114      13.092   5.079  47.709  1.00  0.00           H
ATOM   3783  O4  SNA   114      13.372   7.580  47.652  1.00  0.00           O
ATOM   3784  C1  SNA   115       2.620   5.183  39.924  1.00  0.00           C
ATOM   3785  C2  SNA   115       3.000   4.291  40.981  1.00  0.00           C
ATOM   3786  C3  SNA   115       4.067   3.455  40.799  1.00  0.00           C
ATOM   3787  C4  SNA   115       4.819   3.421  39.595  1.00  0.00           C
ATOM   3788  C5  SNA   115       4.443   4.260  38.531  1.00  0.00           C
ATOM   3789  C6  SNA   115       3.393   5.141  38.759  1.00  0.00           C
ATOM   3790  C7  SNA   115       5.166   4.349  37.218  1.00  0.00           C
ATOM   3791  N   SNA   115       6.306   3.652  37.107  1.00  0.00           N
ATOM   3792  C8  SNA   115       7.095   3.492  35.884  1.00  0.00           C
ATOM   3793  C9  SNA   115       7.204   2.097  35.461  1.00  0.00           C
ATOM   3794  C10 SNA   115       8.253   1.851  34.354  1.00  0.00           C
ATOM   3795  C11 SNA   115       8.059   0.474  33.650  1.00  0.00           C
ATOM   3796  C12 SNA   115       8.722  -0.654  34.346  1.00  0.00           C
ATOM   3797  C13 SNA   115       8.630  -2.071  33.673  1.00  0.00           C
ATOM   3798  C14 SNA   115       9.709  -3.135  34.160  1.00  0.00           C
ATOM   3799  C15 SNA   115       9.605  -3.273  35.648  1.00  0.00           C
ATOM   3800  O1  SNA   115       5.980   2.583  39.563  1.00  0.00           O
ATOM   3801  O2  SNA   115       8.666  -3.757  36.251  1.00  0.00           O
ATOM   3802  O3  SNA   115      10.690  -2.768  36.365  1.00  0.00           O
ATOM   3803  H1  SNA   115       6.577   3.100  37.892  1.00  0.00           H
ATOM   3804  H2  SNA   115      10.641  -3.130  37.253  1.00  0.00           H
ATOM   3805  H3  SNA   115      10.716  -2.847  33.788  1.00  0.00           H
ATOM   3806  H4  SNA   115       9.415  -4.115  33.726  1.00  0.00           H
ATOM   3807  H5  SNA   115       8.644  -2.125  32.564  1.00  0.00           H
ATOM   3808  H6  SNA   115       7.647  -2.489  33.981  1.00  0.00           H
ATOM   3809  H7  SNA   115       8.226  -0.700  35.339  1.00  0.00           H
ATOM   3810  H8  SNA   115       9.785  -0.466  34.610  1.00  0.00           H
ATOM   3811  H9  SNA   115       8.471   0.440  32.618  1.00  0.00           H
ATOM   3812  H10 SNA   115       6.977   0.246  33.543  1.00  0.00           H
ATOM   3813  H11 SNA   115       9.320   1.854  34.664  1.00  0.00           H
ATOM   3814  H12 SNA   115       8.092   2.705  33.662  1.00  0.00           H
ATOM   3815  H13 SNA   115       6.218   1.740  35.094  1.00  0.00           H
ATOM   3816  H14 SNA   115       7.397   1.405  36.308  1.00  0.00           H
ATOM   3817  H15 SNA   115       8.144   3.799  36.082  1.00  0.00           H
ATOM   3818  H16 SNA   115       6.722   4.201  35.114  1.00  0.00           H
ATOM   3819  H17 SNA   115       6.022   2.041  40.354  1.00  0.00           H
ATOM   3820  H18 SNA   115       4.230   2.736  41.588  1.00  0.00           H
ATOM   3821  H19 SNA   115       2.504   4.311  41.940  1.00  0.00           H
ATOM   3822  H20 SNA   115       1.833   5.905  40.087  1.00  0.00           H
ATOM   3823  H21 SNA   115       2.986   5.761  37.973  1.00  0.00           H
ATOM   3824  O4  SNA   115       4.751   5.103  36.294  1.00  0.00           O
ATOM   3825  C1  SNA   116      51.379  28.613  33.403  1.00  0.00           C
ATOM   3826  C2  SNA   116      51.351  29.025  32.029  1.00  0.00           C
ATOM   3827  C3  SNA   116      50.390  28.359  31.261  1.00  0.00           C
ATOM   3828  C4  SNA   116      49.588  27.379  31.749  1.00  0.00           C
ATOM   3829  C5  SNA   116      49.679  26.965  33.094  1.00  0.00           C
ATOM   3830  C6  SNA   116      50.515  27.706  33.933  1.00  0.00           C
ATOM   3831  C7  SNA   116      48.932  25.914  33.859  1.00  0.00           C
ATOM   3832  N   SNA   116      48.397  24.995  33.092  1.00  0.00           N
ATOM   3833  C8  SNA   116      47.584  23.949  33.506  1.00  0.00           C
ATOM   3834  C9  SNA   116      47.119  23.143  32.245  1.00  0.00           C
ATOM   3835  C10 SNA   116      46.680  23.956  31.045  1.00  0.00           C
ATOM   3836  C11 SNA   116      45.963  23.180  29.870  1.00  0.00           C
ATOM   3837  C12 SNA   116      45.696  24.239  28.767  1.00  0.00           C
ATOM   3838  C13 SNA   116      45.142  23.637  27.491  1.00  0.00           C
ATOM   3839  C14 SNA   116      45.063  24.661  26.317  1.00  0.00           C
ATOM   3840  C15 SNA   116      46.390  24.792  25.560  1.00  0.00           C
ATOM   3841  O1  SNA   116      48.590  26.926  30.867  1.00  0.00           O
ATOM   3842  O2  SNA   116      47.058  23.888  25.100  1.00  0.00           O
ATOM   3843  O3  SNA   116      46.708  26.103  25.414  1.00  0.00           O
ATOM   3844  H1  SNA   116      48.545  24.988  32.106  1.00  0.00           H
ATOM   3845  H2  SNA   116      47.611  26.185  25.096  1.00  0.00           H
ATOM   3846  H3  SNA   116      44.616  25.590  26.731  1.00  0.00           H
ATOM   3847  H4  SNA   116      44.429  24.230  25.513  1.00  0.00           H
ATOM   3848  H5  SNA   116      44.142  23.257  27.789  1.00  0.00           H
ATOM   3849  H6  SNA   116      45.569  22.653  27.205  1.00  0.00           H
ATOM   3850  H7  SNA   116      46.544  24.912  28.519  1.00  0.00           H
ATOM   3851  H8  SNA   116      44.953  24.848  29.325  1.00  0.00           H
ATOM   3852  H9  SNA   116      44.993  22.730  30.175  1.00  0.00           H
ATOM   3853  H10 SNA   116      46.666  22.463  29.394  1.00  0.00           H
ATOM   3854  H11 SNA   116      47.581  24.409  30.578  1.00  0.00           H
ATOM   3855  H12 SNA   116      45.977  24.769  31.326  1.00  0.00           H
ATOM   3856  H13 SNA   116      46.283  22.483  32.562  1.00  0.00           H
ATOM   3857  H14 SNA   116      48.046  22.630  31.911  1.00  0.00           H
ATOM   3858  H15 SNA   116      46.657  24.276  34.023  1.00  0.00           H
ATOM   3859  H16 SNA   116      48.176  23.359  34.238  1.00  0.00           H
ATOM   3860  H17 SNA   116      48.837  27.332  30.033  1.00  0.00           H
ATOM   3861  H18 SNA   116      50.355  28.687  30.233  1.00  0.00           H
ATOM   3862  H19 SNA   116      52.029  29.808  31.727  1.00  0.00           H
ATOM   3863  H20 SNA   116      52.103  29.024  34.091  1.00  0.00           H
ATOM   3864  H21 SNA   116      50.638  27.606  35.001  1.00  0.00           H
ATOM   3865  O4  SNA   116      48.760  25.889  35.090  1.00  0.00           O
ATOM   3866  C1  SNA   117      16.463  16.632  44.902  1.00  0.00           C
ATOM   3867  C2  SNA   117      16.594  18.039  45.186  1.00  0.00           C
ATOM   3868  C3  SNA   117      17.344  18.875  44.389  1.00  0.00           C
ATOM   3869  C4  SNA   117      17.920  18.413  43.173  1.00  0.00           C
ATOM   3870  C5  SNA   117      17.776  17.040  42.814  1.00  0.00           C
ATOM   3871  C6  SNA   117      16.984  16.203  43.621  1.00  0.00           C
ATOM   3872  C7  SNA   117      18.391  16.426  41.630  1.00  0.00           C
ATOM   3873  N   SNA   117      19.401  17.130  41.003  1.00  0.00           N
ATOM   3874  C8  SNA   117      20.049  16.734  39.818  1.00  0.00           C
ATOM   3875  C9  SNA   117      20.297  17.966  38.874  1.00  0.00           C
ATOM   3876  C10 SNA   117      20.945  17.603  37.565  1.00  0.00           C
ATOM   3877  C11 SNA   117      20.382  16.461  36.677  1.00  0.00           C
ATOM   3878  C12 SNA   117      21.181  16.207  35.439  1.00  0.00           C
ATOM   3879  C13 SNA   117      21.070  17.269  34.373  1.00  0.00           C
ATOM   3880  C14 SNA   117      21.898  17.019  33.127  1.00  0.00           C
ATOM   3881  C15 SNA   117      21.192  15.951  32.436  1.00  0.00           C
ATOM   3882  O1  SNA   117      18.529  19.381  42.356  1.00  0.00           O
ATOM   3883  O2  SNA   117      20.066  16.106  31.960  1.00  0.00           O
ATOM   3884  O3  SNA   117      21.867  14.783  32.369  1.00  0.00           O
ATOM   3885  H1  SNA   117      19.559  18.061  41.323  1.00  0.00           H
ATOM   3886  H2  SNA   117      21.457  14.221  31.707  1.00  0.00           H
ATOM   3887  H3  SNA   117      22.928  16.775  33.465  1.00  0.00           H
ATOM   3888  H4  SNA   117      21.932  17.956  32.531  1.00  0.00           H
ATOM   3889  H5  SNA   117      21.500  18.219  34.754  1.00  0.00           H
ATOM   3890  H6  SNA   117      20.021  17.565  34.159  1.00  0.00           H
ATOM   3891  H7  SNA   117      20.829  15.308  34.889  1.00  0.00           H
ATOM   3892  H8  SNA   117      22.220  15.970  35.753  1.00  0.00           H
ATOM   3893  H9  SNA   117      19.331  16.725  36.437  1.00  0.00           H
ATOM   3894  H10 SNA   117      20.312  15.527  37.276  1.00  0.00           H
ATOM   3895  H11 SNA   117      22.001  17.426  37.861  1.00  0.00           H
ATOM   3896  H12 SNA   117      21.011  18.500  36.913  1.00  0.00           H
ATOM   3897  H13 SNA   117      20.978  18.627  39.451  1.00  0.00           H
ATOM   3898  H14 SNA   117      19.312  18.452  38.706  1.00  0.00           H
ATOM   3899  H15 SNA   117      19.382  16.056  39.245  1.00  0.00           H
ATOM   3900  H16 SNA   117      20.989  16.168  39.996  1.00  0.00           H
ATOM   3901  H17 SNA   117      18.425  20.200  42.846  1.00  0.00           H
ATOM   3902  H18 SNA   117      17.477  19.893  44.725  1.00  0.00           H
ATOM   3903  H19 SNA   117      16.136  18.475  46.062  1.00  0.00           H
ATOM   3904  H20 SNA   117      15.990  15.989  45.630  1.00  0.00           H
ATOM   3905  H21 SNA   117      16.783  15.180  43.339  1.00  0.00           H
ATOM   3906  O4  SNA   117      18.020  15.379  41.148  1.00  0.00           O
ATOM   3907  C1  SNA   118       4.779   8.114  32.453  1.00  0.00           C
ATOM   3908  C2  SNA   118       5.570   8.990  31.728  1.00  0.00           C
ATOM   3909  C3  SNA   118       5.786   8.754  30.366  1.00  0.00           C
ATOM   3910  C4  SNA   118       5.167   7.685  29.749  1.00  0.00           C
ATOM   3911  C5  SNA   118       4.279   6.773  30.402  1.00  0.00           C
ATOM   3912  C6  SNA   118       4.154   7.067  31.825  1.00  0.00           C
ATOM   3913  C7  SNA   118       3.410   5.798  29.749  1.00  0.00           C
ATOM   3914  N   SNA   118       3.640   5.505  28.490  1.00  0.00           N
ATOM   3915  C8  SNA   118       2.900   4.523  27.740  1.00  0.00           C
ATOM   3916  C9  SNA   118       3.285   4.619  26.254  1.00  0.00           C
ATOM   3917  C10 SNA   118       2.607   3.716  25.255  1.00  0.00           C
ATOM   3918  C11 SNA   118       2.848   4.159  23.827  1.00  0.00           C
ATOM   3919  C12 SNA   118       2.742   2.933  22.888  1.00  0.00           C
ATOM   3920  C13 SNA   118       1.308   2.178  22.960  1.00  0.00           C
ATOM   3921  C14 SNA   118       1.114   1.348  21.671  1.00  0.00           C
ATOM   3922  C15 SNA   118       0.746   2.027  20.375  1.00  0.00           C
ATOM   3923  O1  SNA   118       5.600   7.472  28.445  1.00  0.00           O
ATOM   3924  O2  SNA   118       1.328   2.020  19.303  1.00  0.00           O
ATOM   3925  O3  SNA   118      -0.525   2.531  20.445  1.00  0.00           O
ATOM   3926  H1  SNA   118       4.467   5.940  28.142  1.00  0.00           H
ATOM   3927  H2  SNA   118      -0.786   2.802  19.562  1.00  0.00           H
ATOM   3928  H3  SNA   118       0.289   0.652  21.931  1.00  0.00           H
ATOM   3929  H4  SNA   118       1.944   0.633  21.485  1.00  0.00           H
ATOM   3930  H5  SNA   118       0.443   2.866  23.077  1.00  0.00           H
ATOM   3931  H6  SNA   118       1.398   1.514  23.846  1.00  0.00           H
ATOM   3932  H7  SNA   118       3.378   2.072  23.186  1.00  0.00           H
ATOM   3933  H8  SNA   118       2.946   3.216  21.833  1.00  0.00           H
ATOM   3934  H9  SNA   118       3.874   4.578  23.744  1.00  0.00           H
ATOM   3935  H10 SNA   118       2.172   5.004  23.576  1.00  0.00           H
ATOM   3936  H11 SNA   118       1.530   3.525  25.449  1.00  0.00           H
ATOM   3937  H12 SNA   118       3.116   2.749  25.453  1.00  0.00           H
ATOM   3938  H13 SNA   118       4.392   4.550  26.207  1.00  0.00           H
ATOM   3939  H14 SNA   118       2.999   5.680  26.088  1.00  0.00           H
ATOM   3940  H15 SNA   118       1.818   4.772  27.721  1.00  0.00           H
ATOM   3941  H16 SNA   118       2.893   3.492  28.154  1.00  0.00           H
ATOM   3942  H17 SNA   118       6.501   7.799  28.506  1.00  0.00           H
ATOM   3943  H18 SNA   118       6.421   9.385  29.763  1.00  0.00           H
ATOM   3944  H19 SNA   118       6.072   9.789  32.253  1.00  0.00           H
ATOM   3945  H20 SNA   118       4.732   8.153  33.531  1.00  0.00           H
ATOM   3946  H21 SNA   118       3.451   6.466  32.382  1.00  0.00           H
ATOM   3947  O4  SNA   118       2.400   5.386  30.285  1.00  0.00           O
ATOM   3948  C1  SNA   119      14.049   4.160  29.376  1.00  0.00           C
ATOM   3949  C2  SNA   119      14.238   3.060  30.271  1.00  0.00           C
ATOM   3950  C3  SNA   119      13.070   2.663  31.011  1.00  0.00           C
ATOM   3951  C4  SNA   119      11.945   3.445  31.113  1.00  0.00           C
ATOM   3952  C5  SNA   119      11.782   4.556  30.150  1.00  0.00           C
ATOM   3953  C6  SNA   119      12.822   4.843  29.272  1.00  0.00           C
ATOM   3954  C7  SNA   119      10.580   5.461  30.044  1.00  0.00           C
ATOM   3955  N   SNA   119       9.590   5.070  30.845  1.00  0.00           N
ATOM   3956  C8  SNA   119       8.203   5.499  30.566  1.00  0.00           C
ATOM   3957  C9  SNA   119       7.225   4.707  31.312  1.00  0.00           C
ATOM   3958  C10 SNA   119       7.045   3.301  30.768  1.00  0.00           C
ATOM   3959  C11 SNA   119       5.947   2.563  31.578  1.00  0.00           C
ATOM   3960  C12 SNA   119       5.229   1.432  30.820  1.00  0.00           C
ATOM   3961  C13 SNA   119       6.163   0.248  30.665  1.00  0.00           C
ATOM   3962  C14 SNA   119       5.636  -0.718  29.552  1.00  0.00           C
ATOM   3963  C15 SNA   119       4.207  -1.209  30.037  1.00  0.00           C
ATOM   3964  O1  SNA   119      10.905   2.961  31.971  1.00  0.00           O
ATOM   3965  O2  SNA   119       4.016  -2.039  30.890  1.00  0.00           O
ATOM   3966  O3  SNA   119       3.132  -0.551  29.449  1.00  0.00           O
ATOM   3967  H1  SNA   119       9.782   4.185  31.262  1.00  0.00           H
ATOM   3968  H2  SNA   119       2.358  -0.493  30.015  1.00  0.00           H
ATOM   3969  H3  SNA   119       6.363  -1.547  29.418  1.00  0.00           H
ATOM   3970  H4  SNA   119       5.450  -0.322  28.531  1.00  0.00           H
ATOM   3971  H5  SNA   119       6.262  -0.254  31.652  1.00  0.00           H
ATOM   3972  H6  SNA   119       7.140   0.598  30.269  1.00  0.00           H
ATOM   3973  H7  SNA   119       4.928   1.809  29.820  1.00  0.00           H
ATOM   3974  H8  SNA   119       4.326   1.144  31.398  1.00  0.00           H
ATOM   3975  H9  SNA   119       5.096   3.278  31.564  1.00  0.00           H
ATOM   3976  H10 SNA   119       6.218   2.200  32.593  1.00  0.00           H
ATOM   3977  H11 SNA   119       8.040   2.807  30.755  1.00  0.00           H
ATOM   3978  H12 SNA   119       6.624   3.290  29.740  1.00  0.00           H
ATOM   3979  H13 SNA   119       6.231   5.202  31.285  1.00  0.00           H
ATOM   3980  H14 SNA   119       7.580   4.713  32.364  1.00  0.00           H
ATOM   3981  H15 SNA   119       7.849   5.369  29.521  1.00  0.00           H
ATOM   3982  H16 SNA   119       8.020   6.552  30.870  1.00  0.00           H
ATOM   3983  H17 SNA   119      11.164   2.113  32.338  1.00  0.00           H
ATOM   3984  H18 SNA   119      13.220   1.745  31.560  1.00  0.00           H
ATOM   3985  H19 SNA   119      15.227   2.628  30.287  1.00  0.00           H
ATOM   3986  H20 SNA   119      14.814   4.353  28.638  1.00  0.00           H
ATOM   3987  H21 SNA   119      12.806   5.646  28.550  1.00  0.00           H
ATOM   3988  O4  SNA   119      10.460   6.505  29.405  1.00  0.00           O
ATOM   3989  C1  SNA   120      29.068   7.568  25.169  1.00  0.00           C
ATOM   3990  C2  SNA   120      28.196   8.002  26.192  1.00  0.00           C
ATOM   3991  C3  SNA   120      26.871   8.398  25.839  1.00  0.00           C
ATOM   3992  C4  SNA   120      26.450   8.322  24.513  1.00  0.00           C
ATOM   3993  C5  SNA   120      27.268   7.710  23.579  1.00  0.00           C
ATOM   3994  C6  SNA   120      28.620   7.458  23.925  1.00  0.00           C
ATOM   3995  C7  SNA   120      26.857   7.482  22.159  1.00  0.00           C
ATOM   3996  N   SNA   120      25.529   7.558  21.923  1.00  0.00           N
ATOM   3997  C8  SNA   120      24.896   7.274  20.692  1.00  0.00           C
ATOM   3998  C9  SNA   120      23.368   7.521  20.862  1.00  0.00           C
ATOM   3999  C10 SNA   120      22.485   7.293  19.664  1.00  0.00           C
ATOM   4000  C11 SNA   120      22.302   5.791  19.222  1.00  0.00           C
ATOM   4001  C12 SNA   120      21.301   5.662  18.040  1.00  0.00           C
ATOM   4002  C13 SNA   120      21.141   4.262  17.543  1.00  0.00           C
ATOM   4003  C14 SNA   120      20.113   4.099  16.436  1.00  0.00           C
ATOM   4004  C15 SNA   120      20.231   5.080  15.300  1.00  0.00           C
ATOM   4005  O1  SNA   120      25.149   8.867  24.381  1.00  0.00           O
ATOM   4006  O2  SNA   120      21.122   5.063  14.403  1.00  0.00           O
ATOM   4007  O3  SNA   120      19.250   5.956  15.286  1.00  0.00           O
ATOM   4008  H1  SNA   120      24.972   7.901  22.675  1.00  0.00           H
ATOM   4009  H2  SNA   120      19.369   6.620  14.603  1.00  0.00           H
ATOM   4010  H3  SNA   120      19.136   4.316  16.919  1.00  0.00           H
ATOM   4011  H4  SNA   120      20.254   3.022  16.202  1.00  0.00           H
ATOM   4012  H5  SNA   120      20.880   3.576  18.376  1.00  0.00           H
ATOM   4013  H6  SNA   120      22.119   3.950  17.118  1.00  0.00           H
ATOM   4014  H7  SNA   120      21.749   6.279  17.232  1.00  0.00           H
ATOM   4015  H8  SNA   120      20.336   6.145  18.303  1.00  0.00           H
ATOM   4016  H9  SNA   120      21.980   5.307  20.168  1.00  0.00           H
ATOM   4017  H10 SNA   120      23.318   5.445  18.934  1.00  0.00           H
ATOM   4018  H11 SNA   120      22.881   7.823  18.771  1.00  0.00           H
ATOM   4019  H12 SNA   120      21.454   7.674  19.826  1.00  0.00           H
ATOM   4020  H13 SNA   120      23.285   8.572  21.212  1.00  0.00           H
ATOM   4021  H14 SNA   120      22.919   6.936  21.693  1.00  0.00           H
ATOM   4022  H15 SNA   120      25.096   6.204  20.471  1.00  0.00           H
ATOM   4023  H16 SNA   120      25.241   7.851  19.808  1.00  0.00           H
ATOM   4024  H17 SNA   120      24.819   9.316  25.163  1.00  0.00           H
ATOM   4025  H18 SNA   120      26.152   8.711  26.581  1.00  0.00           H
ATOM   4026  H19 SNA   120      28.484   8.062  27.231  1.00  0.00           H
ATOM   4027  H20 SNA   120      30.046   7.297  25.538  1.00  0.00           H
ATOM   4028  H21 SNA   120      29.274   6.947  23.233  1.00  0.00           H
ATOM   4029  O4  SNA   120      27.618   7.106  21.269  1.00  0.00           O
ATOM   4030  C1  SNA   121       3.147  15.593  34.451  1.00  0.00           C
ATOM   4031  C2  SNA   121       2.228  15.046  35.414  1.00  0.00           C
ATOM   4032  C3  SNA   121       1.807  15.838  36.450  1.00  0.00           C
ATOM   4033  C4  SNA   121       2.362  17.163  36.625  1.00  0.00           C
ATOM   4034  C5  SNA   121       3.306  17.690  35.687  1.00  0.00           C
ATOM   4035  C6  SNA   121       3.681  16.850  34.641  1.00  0.00           C
ATOM   4036  C7  SNA   121       3.944  19.043  35.729  1.00  0.00           C
ATOM   4037  N   SNA   121       3.642  19.753  36.857  1.00  0.00           N
ATOM   4038  C8  SNA   121       4.075  20.995  37.070  1.00  0.00           C
ATOM   4039  C9  SNA   121       3.371  21.418  38.359  1.00  0.00           C
ATOM   4040  C10 SNA   121       3.480  20.438  39.529  1.00  0.00           C
ATOM   4041  C11 SNA   121       2.767  21.130  40.706  1.00  0.00           C
ATOM   4042  C12 SNA   121       2.809  20.507  42.101  1.00  0.00           C
ATOM   4043  C13 SNA   121       2.058  19.157  42.252  1.00  0.00           C
ATOM   4044  C14 SNA   121       2.278  18.537  43.618  1.00  0.00           C
ATOM   4045  C15 SNA   121       1.636  19.434  44.637  1.00  0.00           C
ATOM   4046  O1  SNA   121       1.865  17.796  37.801  1.00  0.00           O
ATOM   4047  O2  SNA   121       0.395  19.615  44.839  1.00  0.00           O
ATOM   4048  O3  SNA   121       2.551  20.068  45.445  1.00  0.00           O
ATOM   4049  H1  SNA   121       3.066  19.214  37.467  1.00  0.00           H
ATOM   4050  H2  SNA   121       1.984  20.776  45.760  1.00  0.00           H
ATOM   4051  H3  SNA   121       3.377  18.466  43.766  1.00  0.00           H
ATOM   4052  H4  SNA   121       1.742  17.564  43.643  1.00  0.00           H
ATOM   4053  H5  SNA   121       2.359  18.349  41.552  1.00  0.00           H
ATOM   4054  H6  SNA   121       0.963  19.300  42.132  1.00  0.00           H
ATOM   4055  H7  SNA   121       2.286  21.242  42.750  1.00  0.00           H
ATOM   4056  H8  SNA   121       3.863  20.468  42.451  1.00  0.00           H
ATOM   4057  H9  SNA   121       1.667  21.083  40.556  1.00  0.00           H
ATOM   4058  H10 SNA   121       3.126  22.173  40.843  1.00  0.00           H
ATOM   4059  H11 SNA   121       4.570  20.375  39.737  1.00  0.00           H
ATOM   4060  H12 SNA   121       3.172  19.392  39.317  1.00  0.00           H
ATOM   4061  H13 SNA   121       2.302  21.597  38.113  1.00  0.00           H
ATOM   4062  H14 SNA   121       3.739  22.422  38.662  1.00  0.00           H
ATOM   4063  H15 SNA   121       3.853  21.766  36.302  1.00  0.00           H
ATOM   4064  H16 SNA   121       5.140  21.005  37.385  1.00  0.00           H
ATOM   4065  H17 SNA   121       1.609  17.083  38.391  1.00  0.00           H
ATOM   4066  H18 SNA   121       1.215  15.466  37.273  1.00  0.00           H
ATOM   4067  H19 SNA   121       1.710  14.132  35.161  1.00  0.00           H
ATOM   4068  H20 SNA   121       3.305  15.016  33.551  1.00  0.00           H
ATOM   4069  H21 SNA   121       4.336  17.221  33.867  1.00  0.00           H
ATOM   4070  O4  SNA   121       4.691  19.455  34.844  1.00  0.00           O
ATOM   4071  C1  SNA   122      26.843  98.541  26.853  1.00  0.00           C
ATOM   4072  C2  SNA   122      27.731  97.761  26.159  1.00  0.00           C
ATOM   4073  C3  SNA   122      28.980  97.388  26.728  1.00  0.00           C
ATOM   4074  C4  SNA   122      29.320  97.758  28.024  1.00  0.00           C
ATOM   4075  C5  SNA   122      28.395  98.474  28.804  1.00  0.00           C
ATOM   4076  C6  SNA   122      27.223  98.874  28.130  1.00  0.00           C
ATOM   4077  C7  SNA   122      28.752  98.904  30.212  1.00  0.00           C
ATOM   4078  N   SNA   122      28.347 100.087  30.706  1.00  0.00           N
ATOM   4079  C8  SNA   122      29.009 100.621  31.846  1.00  0.00           C
ATOM   4080  C9  SNA   122      28.893 102.131  31.783  1.00  0.00           C
ATOM   4081  C10 SNA   122      29.735 102.757  32.929  1.00  0.00           C
ATOM   4082  C11 SNA   122      29.884 104.311  32.738  1.00  0.00           C
ATOM   4083  C12 SNA   122      30.815 104.828  33.856  1.00  0.00           C
ATOM   4084  C13 SNA   122      31.005 106.362  33.813  1.00  0.00           C
ATOM   4085  C14 SNA   122      31.747 106.868  35.081  1.00  0.00           C
ATOM   4086  C15 SNA   122      33.066 106.033  35.229  1.00  0.00           C
ATOM   4087  O1  SNA   122      30.572  97.328  28.605  1.00  0.00           O
ATOM   4088  O2  SNA   122      33.968 106.035  34.409  1.00  0.00           O
ATOM   4089  O3  SNA   122      33.005 105.243  36.294  1.00  0.00           O
ATOM   4090  H1  SNA   122      27.919 100.775  30.126  1.00  0.00           H
ATOM   4091  H2  SNA   122      33.878 104.881  36.464  1.00  0.00           H
ATOM   4092  H3  SNA   122      31.215 106.721  36.045  1.00  0.00           H
ATOM   4093  H4  SNA   122      32.048 107.936  35.050  1.00  0.00           H
ATOM   4094  H5  SNA   122      29.994 106.768  33.596  1.00  0.00           H
ATOM   4095  H6  SNA   122      31.546 106.623  32.878  1.00  0.00           H
ATOM   4096  H7  SNA   122      31.846 104.412  33.854  1.00  0.00           H
ATOM   4097  H8  SNA   122      30.369 104.458  34.804  1.00  0.00           H
ATOM   4098  H9  SNA   122      28.907 104.836  32.798  1.00  0.00           H
ATOM   4099  H10 SNA   122      30.386 104.536  31.773  1.00  0.00           H
ATOM   4100  H11 SNA   122      30.752 102.313  32.869  1.00  0.00           H
ATOM   4101  H12 SNA   122      29.369 102.410  33.919  1.00  0.00           H
ATOM   4102  H13 SNA   122      27.842 102.484  31.706  1.00  0.00           H
ATOM   4103  H14 SNA   122      29.347 102.433  30.815  1.00  0.00           H
ATOM   4104  H15 SNA   122      30.100 100.423  31.922  1.00  0.00           H
ATOM   4105  H16 SNA   122      28.446 100.297  32.747  1.00  0.00           H
ATOM   4106  H17 SNA   122      30.412  97.587  29.515  1.00  0.00           H
ATOM   4107  H18 SNA   122      29.662  96.688  26.269  1.00  0.00           H
ATOM   4108  H19 SNA   122      27.351  97.533  25.174  1.00  0.00           H
ATOM   4109  H20 SNA   122      25.988  98.983  26.364  1.00  0.00           H
ATOM   4110  H21 SNA   122      26.484  99.469  28.646  1.00  0.00           H
ATOM   4111  O4  SNA   122      29.499  98.166  30.885  1.00  0.00           O
ATOM   4112  C1  SNA   123      28.966  11.647  43.186  1.00  0.00           C
ATOM   4113  C2  SNA   123      30.337  11.328  43.481  1.00  0.00           C
ATOM   4114  C3  SNA   123      30.674  10.894  44.775  1.00  0.00           C
ATOM   4115  C4  SNA   123      29.702  10.497  45.702  1.00  0.00           C
ATOM   4116  C5  SNA   123      28.361  10.754  45.452  1.00  0.00           C
ATOM   4117  C6  SNA   123      28.022  11.340  44.165  1.00  0.00           C
ATOM   4118  C7  SNA   123      27.217  10.683  46.442  1.00  0.00           C
ATOM   4119  N   SNA   123      27.336  10.787  47.802  1.00  0.00           N
ATOM   4120  C8  SNA   123      26.240  10.937  48.707  1.00  0.00           C
ATOM   4121  C9  SNA   123      26.610  11.485  50.063  1.00  0.00           C
ATOM   4122  C10 SNA   123      27.541  10.641  50.860  1.00  0.00           C
ATOM   4123  C11 SNA   123      27.865  11.124  52.330  1.00  0.00           C
ATOM   4124  C12 SNA   123      28.401   9.873  53.131  1.00  0.00           C
ATOM   4125  C13 SNA   123      29.124  10.203  54.421  1.00  0.00           C
ATOM   4126  C14 SNA   123      30.040   9.118  54.854  1.00  0.00           C
ATOM   4127  C15 SNA   123      30.035   8.893  56.322  1.00  0.00           C
ATOM   4128  O1  SNA   123      30.157  10.088  46.969  1.00  0.00           O
ATOM   4129  O2  SNA   123      29.176   8.448  57.068  1.00  0.00           O
ATOM   4130  O3  SNA   123      31.138   9.393  56.901  1.00  0.00           O
ATOM   4131  H1  SNA   123      28.249  10.919  48.181  1.00  0.00           H
ATOM   4132  H2  SNA   123      31.240   9.303  57.852  1.00  0.00           H
ATOM   4133  H3  SNA   123      31.091   9.212  54.508  1.00  0.00           H
ATOM   4134  H4  SNA   123      29.721   8.115  54.498  1.00  0.00           H
ATOM   4135  H5  SNA   123      28.391  10.601  55.156  1.00  0.00           H
ATOM   4136  H6  SNA   123      29.868  11.000  54.208  1.00  0.00           H
ATOM   4137  H7  SNA   123      29.108   9.353  52.449  1.00  0.00           H
ATOM   4138  H8  SNA   123      27.549   9.181  53.301  1.00  0.00           H
ATOM   4139  H9  SNA   123      26.934  11.463  52.834  1.00  0.00           H
ATOM   4140  H10 SNA   123      28.614  11.943  52.356  1.00  0.00           H
ATOM   4141  H11 SNA   123      28.466  10.436  50.279  1.00  0.00           H
ATOM   4142  H12 SNA   123      27.069   9.639  50.771  1.00  0.00           H
ATOM   4143  H13 SNA   123      25.675  11.757  50.599  1.00  0.00           H
ATOM   4144  H14 SNA   123      27.201  12.411  49.899  1.00  0.00           H
ATOM   4145  H15 SNA   123      25.723   9.962  48.836  1.00  0.00           H
ATOM   4146  H16 SNA   123      25.549  11.627  48.178  1.00  0.00           H
ATOM   4147  H17 SNA   123      30.933   9.528  46.886  1.00  0.00           H
ATOM   4148  H18 SNA   123      31.666  10.576  45.061  1.00  0.00           H
ATOM   4149  H19 SNA   123      31.127  11.571  42.786  1.00  0.00           H
ATOM   4150  H20 SNA   123      28.775  12.099  42.224  1.00  0.00           H
ATOM   4151  H21 SNA   123      26.975  11.489  43.947  1.00  0.00           H
ATOM   4152  O4  SNA   123      26.074  10.631  45.979  1.00  0.00           O
ATOM   4153  C1  SNA   124      37.229  12.223  48.648  1.00  0.00           C
ATOM   4154  C2  SNA   124      37.749  13.472  48.907  1.00  0.00           C
ATOM   4155  C3  SNA   124      37.301  14.578  48.241  1.00  0.00           C
ATOM   4156  C4  SNA   124      36.366  14.454  47.178  1.00  0.00           C
ATOM   4157  C5  SNA   124      35.743  13.190  46.929  1.00  0.00           C
ATOM   4158  C6  SNA   124      36.229  12.104  47.643  1.00  0.00           C
ATOM   4159  C7  SNA   124      34.568  12.970  45.963  1.00  0.00           C
ATOM   4160  N   SNA   124      34.045  13.965  45.266  1.00  0.00           N
ATOM   4161  C8  SNA   124      32.861  13.912  44.324  1.00  0.00           C
ATOM   4162  C9  SNA   124      31.623  14.641  44.798  1.00  0.00           C
ATOM   4163  C10 SNA   124      30.648  14.859  43.607  1.00  0.00           C
ATOM   4164  C11 SNA   124      29.688  15.988  43.960  1.00  0.00           C
ATOM   4165  C12 SNA   124      28.938  16.601  42.841  1.00  0.00           C
ATOM   4166  C13 SNA   124      28.080  17.875  43.291  1.00  0.00           C
ATOM   4167  C14 SNA   124      27.721  18.730  42.078  1.00  0.00           C
ATOM   4168  C15 SNA   124      26.881  17.988  41.057  1.00  0.00           C
ATOM   4169  O1  SNA   124      35.971  15.577  46.456  1.00  0.00           O
ATOM   4170  O2  SNA   124      25.738  17.640  41.253  1.00  0.00           O
ATOM   4171  O3  SNA   124      27.467  17.767  39.815  1.00  0.00           O
ATOM   4172  H1  SNA   124      34.471  14.856  45.399  1.00  0.00           H
ATOM   4173  H2  SNA   124      26.873  17.519  39.103  1.00  0.00           H
ATOM   4174  H3  SNA   124      28.672  18.971  41.557  1.00  0.00           H
ATOM   4175  H4  SNA   124      27.176  19.624  42.450  1.00  0.00           H
ATOM   4176  H5  SNA   124      28.676  18.388  44.076  1.00  0.00           H
ATOM   4177  H6  SNA   124      27.230  17.419  43.842  1.00  0.00           H
ATOM   4178  H7  SNA   124      28.239  15.848  42.420  1.00  0.00           H
ATOM   4179  H8  SNA   124      29.668  16.917  42.065  1.00  0.00           H
ATOM   4180  H9  SNA   124      30.150  16.817  44.537  1.00  0.00           H
ATOM   4181  H10 SNA   124      28.906  15.682  44.688  1.00  0.00           H
ATOM   4182  H11 SNA   124      30.116  13.918  43.350  1.00  0.00           H
ATOM   4183  H12 SNA   124      31.294  15.224  42.780  1.00  0.00           H
ATOM   4184  H13 SNA   124      31.847  15.669  45.154  1.00  0.00           H
ATOM   4185  H14 SNA   124      31.125  14.157  45.665  1.00  0.00           H
ATOM   4186  H15 SNA   124      32.607  12.871  44.031  1.00  0.00           H
ATOM   4187  H16 SNA   124      33.280  14.419  43.429  1.00  0.00           H
ATOM   4188  H17 SNA   124      36.664  16.199  46.689  1.00  0.00           H
ATOM   4189  H18 SNA   124      37.689  15.532  48.568  1.00  0.00           H
ATOM   4190  H19 SNA   124      38.445  13.740  49.688  1.00  0.00           H
ATOM   4191  H20 SNA   124      37.376  11.272  49.136  1.00  0.00           H
ATOM   4192  H21 SNA   124      35.836  11.124  47.418  1.00  0.00           H
ATOM   4193  O4  SNA   124      34.102  11.808  45.895  1.00  0.00           O
ATOM   4194  C1  SNA   125      36.846  30.883  32.652  1.00  0.00           C
ATOM   4195  C2  SNA   125      36.856  31.704  33.763  1.00  0.00           C
ATOM   4196  C3  SNA   125      36.438  31.364  35.024  1.00  0.00           C
ATOM   4197  C4  SNA   125      35.979  30.018  35.197  1.00  0.00           C
ATOM   4198  C5  SNA   125      35.883  29.187  34.022  1.00  0.00           C
ATOM   4199  C6  SNA   125      36.279  29.630  32.752  1.00  0.00           C
ATOM   4200  C7  SNA   125      35.290  27.815  34.105  1.00  0.00           C
ATOM   4201  N   SNA   125      35.048  27.235  35.321  1.00  0.00           N
ATOM   4202  C8  SNA   125      34.397  25.991  35.574  1.00  0.00           C
ATOM   4203  C9  SNA   125      34.624  25.503  37.038  1.00  0.00           C
ATOM   4204  C10 SNA   125      33.864  26.428  38.095  1.00  0.00           C
ATOM   4205  C11 SNA   125      34.423  25.973  39.531  1.00  0.00           C
ATOM   4206  C12 SNA   125      33.517  26.319  40.744  1.00  0.00           C
ATOM   4207  C13 SNA   125      33.854  25.347  41.912  1.00  0.00           C
ATOM   4208  C14 SNA   125      35.352  25.299  42.369  1.00  0.00           C
ATOM   4209  C15 SNA   125      35.706  26.706  42.805  1.00  0.00           C
ATOM   4210  O1  SNA   125      35.713  29.624  36.487  1.00  0.00           O
ATOM   4211  O2  SNA   125      36.734  27.297  42.552  1.00  0.00           O
ATOM   4212  O3  SNA   125      34.655  27.287  43.420  1.00  0.00           O
ATOM   4213  H1  SNA   125      35.225  27.850  36.086  1.00  0.00           H
ATOM   4214  H2  SNA   125      34.908  28.198  43.586  1.00  0.00           H
ATOM   4215  H3  SNA   125      36.126  25.035  41.617  1.00  0.00           H
ATOM   4216  H4  SNA   125      35.483  24.629  43.246  1.00  0.00           H
ATOM   4217  H5  SNA   125      33.545  24.320  41.625  1.00  0.00           H
ATOM   4218  H6  SNA   125      33.131  25.571  42.725  1.00  0.00           H
ATOM   4219  H7  SNA   125      32.448  26.276  40.447  1.00  0.00           H
ATOM   4220  H8  SNA   125      33.583  27.401  40.986  1.00  0.00           H
ATOM   4221  H9  SNA   125      35.457  26.377  39.579  1.00  0.00           H
ATOM   4222  H10 SNA   125      34.373  24.864  39.492  1.00  0.00           H
ATOM   4223  H11 SNA   125      32.773  26.216  38.116  1.00  0.00           H
ATOM   4224  H12 SNA   125      34.083  27.513  37.992  1.00  0.00           H
ATOM   4225  H13 SNA   125      35.721  25.602  37.178  1.00  0.00           H
ATOM   4226  H14 SNA   125      34.477  24.409  37.162  1.00  0.00           H
ATOM   4227  H15 SNA   125      34.834  25.295  34.827  1.00  0.00           H
ATOM   4228  H16 SNA   125      33.296  26.120  35.500  1.00  0.00           H
ATOM   4229  H17 SNA   125      36.202  30.171  37.106  1.00  0.00           H
ATOM   4230  H18 SNA   125      36.579  32.110  35.793  1.00  0.00           H
ATOM   4231  H19 SNA   125      37.358  32.647  33.604  1.00  0.00           H
ATOM   4232  H20 SNA   125      37.288  31.148  31.703  1.00  0.00           H
ATOM   4233  H21 SNA   125      36.115  29.046  31.859  1.00  0.00           H
ATOM   4234  O4  SNA   125      34.937  27.205  33.097  1.00  0.00           O
ATOM   4235  C1  SNA   126      32.304  23.365  33.811  1.00  0.00           C
ATOM   4236  C2  SNA   126      32.821  22.670  34.856  1.00  0.00           C
ATOM   4237  C3  SNA   126      34.153  22.214  34.843  1.00  0.00           C
ATOM   4238  C4  SNA   126      34.946  22.360  33.679  1.00  0.00           C
ATOM   4239  C5  SNA   126      34.353  23.075  32.563  1.00  0.00           C
ATOM   4240  C6  SNA   126      33.033  23.584  32.609  1.00  0.00           C
ATOM   4241  C7  SNA   126      35.020  23.324  31.258  1.00  0.00           C
ATOM   4242  N   SNA   126      36.101  22.619  31.032  1.00  0.00           N
ATOM   4243  C8  SNA   126      36.722  22.616  29.764  1.00  0.00           C
ATOM   4244  C9  SNA   126      37.955  21.604  29.693  1.00  0.00           C
ATOM   4245  C10 SNA   126      37.702  20.184  30.256  1.00  0.00           C
ATOM   4246  C11 SNA   126      38.900  19.350  30.729  1.00  0.00           C
ATOM   4247  C12 SNA   126      38.658  17.848  30.960  1.00  0.00           C
ATOM   4248  C13 SNA   126      39.873  16.930  31.129  1.00  0.00           C
ATOM   4249  C14 SNA   126      40.782  17.321  32.339  1.00  0.00           C
ATOM   4250  C15 SNA   126      39.904  17.377  33.656  1.00  0.00           C
ATOM   4251  O1  SNA   126      36.213  21.742  33.679  1.00  0.00           O
ATOM   4252  O2  SNA   126      39.976  18.347  34.381  1.00  0.00           O
ATOM   4253  O3  SNA   126      39.241  16.218  34.002  1.00  0.00           O
ATOM   4254  H1  SNA   126      36.348  21.910  31.688  1.00  0.00           H
ATOM   4255  H2  SNA   126      38.718  16.298  34.803  1.00  0.00           H
ATOM   4256  H3  SNA   126      41.086  18.364  32.106  1.00  0.00           H
ATOM   4257  H4  SNA   126      41.641  16.627  32.464  1.00  0.00           H
ATOM   4258  H5  SNA   126      40.533  17.043  30.243  1.00  0.00           H
ATOM   4259  H6  SNA   126      39.595  15.876  31.344  1.00  0.00           H
ATOM   4260  H7  SNA   126      37.994  17.501  30.139  1.00  0.00           H
ATOM   4261  H8  SNA   126      37.990  17.814  31.847  1.00  0.00           H
ATOM   4262  H9  SNA   126      39.330  19.775  31.661  1.00  0.00           H
ATOM   4263  H10 SNA   126      39.740  19.476  30.013  1.00  0.00           H
ATOM   4264  H11 SNA   126      37.212  19.598  29.450  1.00  0.00           H
ATOM   4265  H12 SNA   126      36.906  20.125  31.029  1.00  0.00           H
ATOM   4266  H13 SNA   126      38.774  22.061  30.289  1.00  0.00           H
ATOM   4267  H14 SNA   126      38.431  21.534  28.691  1.00  0.00           H
ATOM   4268  H15 SNA   126      37.084  23.663  29.676  1.00  0.00           H
ATOM   4269  H16 SNA   126      35.963  22.409  28.980  1.00  0.00           H
ATOM   4270  H17 SNA   126      36.451  21.414  34.550  1.00  0.00           H
ATOM   4271  H18 SNA   126      34.580  21.746  35.718  1.00  0.00           H
ATOM   4272  H19 SNA   126      32.190  22.620  35.732  1.00  0.00           H
ATOM   4273  H20 SNA   126      31.340  23.851  33.851  1.00  0.00           H
ATOM   4274  H21 SNA   126      32.633  24.111  31.755  1.00  0.00           H
ATOM   4275  O4  SNA   126      34.633  24.179  30.444  1.00  0.00           O
ATOM   4276  C1  SNA   127      28.692   2.885  44.797  1.00  0.00           C
ATOM   4277  C2  SNA   127      29.187   4.114  45.186  1.00  0.00           C
ATOM   4278  C3  SNA   127      30.434   4.234  45.733  1.00  0.00           C
ATOM   4279  C4  SNA   127      31.195   3.086  45.964  1.00  0.00           C
ATOM   4280  C5  SNA   127      30.597   1.817  45.640  1.00  0.00           C
ATOM   4281  C6  SNA   127      29.324   1.753  45.159  1.00  0.00           C
ATOM   4282  C7  SNA   127      31.243   0.494  45.924  1.00  0.00           C
ATOM   4283  N   SNA   127      32.472   0.567  46.321  1.00  0.00           N
ATOM   4284  C8  SNA   127      33.271  -0.535  46.859  1.00  0.00           C
ATOM   4285  C9  SNA   127      34.777  -0.218  46.796  1.00  0.00           C
ATOM   4286  C10 SNA   127      35.253   1.050  47.524  1.00  0.00           C
ATOM   4287  C11 SNA   127      36.842   1.232  47.457  1.00  0.00           C
ATOM   4288  C12 SNA   127      37.415   2.347  48.282  1.00  0.00           C
ATOM   4289  C13 SNA   127      36.836   3.741  48.219  1.00  0.00           C
ATOM   4290  C14 SNA   127      36.844   4.428  46.831  1.00  0.00           C
ATOM   4291  C15 SNA   127      38.237   4.762  46.298  1.00  0.00           C
ATOM   4292  O1  SNA   127      32.396   3.257  46.729  1.00  0.00           O
ATOM   4293  O2  SNA   127      38.979   4.039  45.624  1.00  0.00           O
ATOM   4294  O3  SNA   127      38.714   5.896  46.964  1.00  0.00           O
ATOM   4295  H1  SNA   127      32.855   1.474  46.168  1.00  0.00           H
ATOM   4296  H2  SNA   127      39.667   5.955  46.869  1.00  0.00           H
ATOM   4297  H3  SNA   127      36.201   5.329  46.740  1.00  0.00           H
ATOM   4298  H4  SNA   127      36.443   3.681  46.112  1.00  0.00           H
ATOM   4299  H5  SNA   127      37.426   4.412  48.880  1.00  0.00           H
ATOM   4300  H6  SNA   127      35.839   3.662  48.703  1.00  0.00           H
ATOM   4301  H7  SNA   127      38.473   2.455  47.960  1.00  0.00           H
ATOM   4302  H8  SNA   127      37.350   1.980  49.329  1.00  0.00           H
ATOM   4303  H9  SNA   127      37.041   1.356  46.371  1.00  0.00           H
ATOM   4304  H10 SNA   127      37.218   0.224  47.735  1.00  0.00           H
ATOM   4305  H11 SNA   127      34.948   0.942  48.587  1.00  0.00           H
ATOM   4306  H12 SNA   127      34.677   1.922  47.146  1.00  0.00           H
ATOM   4307  H13 SNA   127      35.064  -0.197  45.723  1.00  0.00           H
ATOM   4308  H14 SNA   127      35.357  -1.027  47.290  1.00  0.00           H
ATOM   4309  H15 SNA   127      33.059  -1.538  46.431  1.00  0.00           H
ATOM   4310  H16 SNA   127      33.067  -0.573  47.951  1.00  0.00           H
ATOM   4311  H17 SNA   127      32.607   4.189  46.640  1.00  0.00           H
ATOM   4312  H18 SNA   127      30.886   5.201  45.898  1.00  0.00           H
ATOM   4313  H19 SNA   127      28.651   5.033  44.996  1.00  0.00           H
ATOM   4314  H20 SNA   127      27.682   2.850  44.416  1.00  0.00           H
ATOM   4315  H21 SNA   127      28.789   0.849  44.906  1.00  0.00           H
ATOM   4316  O4  SNA   127      30.686  -0.613  45.893  1.00  0.00           O
ATOM   4317  C1  SNA   128      13.101   2.303  36.707  1.00  0.00           C
ATOM   4318  C2  SNA   128      12.790   1.216  37.458  1.00  0.00           C
ATOM   4319  C3  SNA   128      13.257   1.161  38.785  1.00  0.00           C
ATOM   4320  C4  SNA   128      14.195   2.152  39.176  1.00  0.00           C
ATOM   4321  C5  SNA   128      14.590   3.239  38.417  1.00  0.00           C
ATOM   4322  C6  SNA   128      13.978   3.212  37.126  1.00  0.00           C
ATOM   4323  C7  SNA   128      15.778   4.124  38.704  1.00  0.00           C
ATOM   4324  N   SNA   128      16.190   5.100  37.882  1.00  0.00           N
ATOM   4325  C8  SNA   128      17.435   5.831  38.049  1.00  0.00           C
ATOM   4326  C9  SNA   128      17.753   6.937  37.097  1.00  0.00           C
ATOM   4327  C10 SNA   128      17.807   6.458  35.571  1.00  0.00           C
ATOM   4328  C11 SNA   128      19.060   6.943  34.747  1.00  0.00           C
ATOM   4329  C12 SNA   128      19.207   8.453  34.588  1.00  0.00           C
ATOM   4330  C13 SNA   128      17.953   9.098  33.959  1.00  0.00           C
ATOM   4331  C14 SNA   128      18.075  10.591  33.556  1.00  0.00           C
ATOM   4332  C15 SNA   128      18.757  11.374  34.692  1.00  0.00           C
ATOM   4333  O1  SNA   128      14.606   2.113  40.582  1.00  0.00           O
ATOM   4334  O2  SNA   128      19.903  11.762  34.714  1.00  0.00           O
ATOM   4335  O3  SNA   128      17.944  11.572  35.749  1.00  0.00           O
ATOM   4336  H1  SNA   128      15.704   5.230  37.022  1.00  0.00           H
ATOM   4337  H2  SNA   128      18.401  12.165  36.350  1.00  0.00           H
ATOM   4338  H3  SNA   128      17.143  11.110  33.247  1.00  0.00           H
ATOM   4339  H4  SNA   128      18.775  10.717  32.703  1.00  0.00           H
ATOM   4340  H5  SNA   128      17.165   9.156  34.740  1.00  0.00           H
ATOM   4341  H6  SNA   128      17.539   8.369  33.230  1.00  0.00           H
ATOM   4342  H7  SNA   128      20.172   8.666  34.079  1.00  0.00           H
ATOM   4343  H8  SNA   128      19.333   8.870  35.610  1.00  0.00           H
ATOM   4344  H9  SNA   128      19.063   6.419  33.767  1.00  0.00           H
ATOM   4345  H10 SNA   128      19.924   6.554  35.328  1.00  0.00           H
ATOM   4346  H11 SNA   128      16.880   6.725  35.020  1.00  0.00           H
ATOM   4347  H12 SNA   128      17.752   5.352  35.658  1.00  0.00           H
ATOM   4348  H13 SNA   128      18.724   7.401  37.374  1.00  0.00           H
ATOM   4349  H14 SNA   128      17.036   7.772  37.248  1.00  0.00           H
ATOM   4350  H15 SNA   128      18.251   5.079  37.993  1.00  0.00           H
ATOM   4351  H16 SNA   128      17.409   6.248  39.079  1.00  0.00           H
ATOM   4352  H17 SNA   128      15.299   2.776  40.627  1.00  0.00           H
ATOM   4353  H18 SNA   128      13.091   0.308  39.426  1.00  0.00           H
ATOM   4354  H19 SNA   128      12.170   0.453  37.012  1.00  0.00           H
ATOM   4355  H20 SNA   128      12.638   2.307  35.732  1.00  0.00           H
ATOM   4356  H21 SNA   128      14.182   3.986  36.400  1.00  0.00           H
ATOM   4357  O4  SNA   128      16.494   3.889  39.729  1.00  0.00           O
ATOM   4358  C1  SNA   129      33.751  17.778  44.621  1.00  0.00           C
ATOM   4359  C2  SNA   129      34.073  18.999  45.198  1.00  0.00           C
ATOM   4360  C3  SNA   129      34.125  20.148  44.487  1.00  0.00           C
ATOM   4361  C4  SNA   129      33.607  20.104  43.149  1.00  0.00           C
ATOM   4362  C5  SNA   129      33.234  18.905  42.512  1.00  0.00           C
ATOM   4363  C6  SNA   129      33.338  17.761  43.293  1.00  0.00           C
ATOM   4364  C7  SNA   129      32.527  18.862  41.213  1.00  0.00           C
ATOM   4365  N   SNA   129      32.524  19.937  40.432  1.00  0.00           N
ATOM   4366  C8  SNA   129      31.957  19.961  39.102  1.00  0.00           C
ATOM   4367  C9  SNA   129      32.625  20.959  38.094  1.00  0.00           C
ATOM   4368  C10 SNA   129      32.389  22.435  38.568  1.00  0.00           C
ATOM   4369  C11 SNA   129      30.926  22.744  38.841  1.00  0.00           C
ATOM   4370  C12 SNA   129      30.480  24.228  38.615  1.00  0.00           C
ATOM   4371  C13 SNA   129      30.242  24.524  37.105  1.00  0.00           C
ATOM   4372  C14 SNA   129      29.433  25.784  36.766  1.00  0.00           C
ATOM   4373  C15 SNA   129      30.123  26.936  37.428  1.00  0.00           C
ATOM   4374  O1  SNA   129      33.564  21.427  42.552  1.00  0.00           O
ATOM   4375  O2  SNA   129      29.832  27.476  38.519  1.00  0.00           O
ATOM   4376  O3  SNA   129      31.076  27.438  36.553  1.00  0.00           O
ATOM   4377  H1  SNA   129      32.825  20.792  40.846  1.00  0.00           H
ATOM   4378  H2  SNA   129      31.477  28.169  37.029  1.00  0.00           H
ATOM   4379  H3  SNA   129      28.393  25.784  37.156  1.00  0.00           H
ATOM   4380  H4  SNA   129      29.378  25.977  35.673  1.00  0.00           H
ATOM   4381  H5  SNA   129      29.773  23.678  36.559  1.00  0.00           H
ATOM   4382  H6  SNA   129      31.264  24.628  36.682  1.00  0.00           H
ATOM   4383  H7  SNA   129      31.181  24.884  39.175  1.00  0.00           H
ATOM   4384  H8  SNA   129      29.441  24.312  38.999  1.00  0.00           H
ATOM   4385  H9  SNA   129      30.662  22.609  39.912  1.00  0.00           H
ATOM   4386  H10 SNA   129      30.217  22.052  38.339  1.00  0.00           H
ATOM   4387  H11 SNA   129      32.868  23.076  37.797  1.00  0.00           H
ATOM   4388  H12 SNA   129      33.072  22.702  39.403  1.00  0.00           H
ATOM   4389  H13 SNA   129      32.211  20.744  37.086  1.00  0.00           H
ATOM   4390  H14 SNA   129      33.699  20.678  38.145  1.00  0.00           H
ATOM   4391  H15 SNA   129      30.857  20.109  39.050  1.00  0.00           H
ATOM   4392  H16 SNA   129      32.101  18.936  38.697  1.00  0.00           H
ATOM   4393  H17 SNA   129      33.683  21.998  43.314  1.00  0.00           H
ATOM   4394  H18 SNA   129      34.313  21.025  45.089  1.00  0.00           H
ATOM   4395  H19 SNA   129      34.248  19.003  46.264  1.00  0.00           H
ATOM   4396  H20 SNA   129      33.791  16.902  45.251  1.00  0.00           H
ATOM   4397  H21 SNA   129      33.054  16.811  42.865  1.00  0.00           H
ATOM   4398  O4  SNA   129      31.967  17.859  40.833  1.00  0.00           O
ATOM   4399  C1  SNA   130      27.151  12.665  36.047  1.00  0.00           C
ATOM   4400  C2  SNA   130      27.849  13.847  35.894  1.00  0.00           C
ATOM   4401  C3  SNA   130      28.172  14.568  37.076  1.00  0.00           C
ATOM   4402  C4  SNA   130      27.682  14.112  38.302  1.00  0.00           C
ATOM   4403  C5  SNA   130      26.960  12.873  38.441  1.00  0.00           C
ATOM   4404  C6  SNA   130      26.750  12.154  37.245  1.00  0.00           C
ATOM   4405  C7  SNA   130      26.148  12.531  39.621  1.00  0.00           C
ATOM   4406  N   SNA   130      26.291  13.197  40.752  1.00  0.00           N
ATOM   4407  C8  SNA   130      25.409  13.048  41.927  1.00  0.00           C
ATOM   4408  C9  SNA   130      25.851  14.051  42.931  1.00  0.00           C
ATOM   4409  C10 SNA   130      24.976  13.853  44.214  1.00  0.00           C
ATOM   4410  C11 SNA   130      25.832  14.421  45.460  1.00  0.00           C
ATOM   4411  C12 SNA   130      25.024  14.281  46.736  1.00  0.00           C
ATOM   4412  C13 SNA   130      24.229  15.461  47.188  1.00  0.00           C
ATOM   4413  C14 SNA   130      23.184  15.215  48.339  1.00  0.00           C
ATOM   4414  C15 SNA   130      23.886  14.447  49.452  1.00  0.00           C
ATOM   4415  O1  SNA   130      27.883  15.028  39.312  1.00  0.00           O
ATOM   4416  O2  SNA   130      25.028  14.507  49.853  1.00  0.00           O
ATOM   4417  O3  SNA   130      23.106  13.369  49.820  1.00  0.00           O
ATOM   4418  H1  SNA   130      27.023  13.864  40.633  1.00  0.00           H
ATOM   4419  H2  SNA   130      23.583  12.871  50.489  1.00  0.00           H
ATOM   4420  H3  SNA   130      22.371  14.627  47.862  1.00  0.00           H
ATOM   4421  H4  SNA   130      22.682  16.123  48.736  1.00  0.00           H
ATOM   4422  H5  SNA   130      23.575  15.824  46.366  1.00  0.00           H
ATOM   4423  H6  SNA   130      24.922  16.222  47.606  1.00  0.00           H
ATOM   4424  H7  SNA   130      25.615  13.927  47.608  1.00  0.00           H
ATOM   4425  H8  SNA   130      24.405  13.405  46.446  1.00  0.00           H
ATOM   4426  H9  SNA   130      26.081  15.485  45.259  1.00  0.00           H
ATOM   4427  H10 SNA   130      26.771  13.835  45.554  1.00  0.00           H
ATOM   4428  H11 SNA   130      24.740  12.786  44.416  1.00  0.00           H
ATOM   4429  H12 SNA   130      24.020  14.420  44.216  1.00  0.00           H
ATOM   4430  H13 SNA   130      25.616  15.002  42.406  1.00  0.00           H
ATOM   4431  H14 SNA   130      26.915  14.099  43.245  1.00  0.00           H
ATOM   4432  H15 SNA   130      25.473  12.028  42.363  1.00  0.00           H
ATOM   4433  H16 SNA   130      24.339  13.173  41.657  1.00  0.00           H
ATOM   4434  H17 SNA   130      28.635  15.607  39.165  1.00  0.00           H
ATOM   4435  H18 SNA   130      28.674  15.524  37.069  1.00  0.00           H
ATOM   4436  H19 SNA   130      28.281  14.213  34.974  1.00  0.00           H
ATOM   4437  H20 SNA   130      26.761  12.128  35.195  1.00  0.00           H
ATOM   4438  H21 SNA   130      26.237  11.204  37.215  1.00  0.00           H
ATOM   4439  O4  SNA   130      25.249  11.705  39.510  1.00  0.00           O
ATOM   4440  C1  SNA   131      19.961   9.773  38.963  1.00  0.00           C
ATOM   4441  C2  SNA   131      20.085  11.111  38.686  1.00  0.00           C
ATOM   4442  C3  SNA   131      19.591  12.088  39.624  1.00  0.00           C
ATOM   4443  C4  SNA   131      18.819  11.680  40.646  1.00  0.00           C
ATOM   4444  C5  SNA   131      18.660  10.303  40.972  1.00  0.00           C
ATOM   4445  C6  SNA   131      19.149   9.385  40.012  1.00  0.00           C
ATOM   4446  C7  SNA   131      17.897   9.744  42.081  1.00  0.00           C
ATOM   4447  N   SNA   131      17.354  10.641  42.932  1.00  0.00           N
ATOM   4448  C8  SNA   131      16.584  10.280  44.114  1.00  0.00           C
ATOM   4449  C9  SNA   131      15.567  11.427  44.477  1.00  0.00           C
ATOM   4450  C10 SNA   131      16.234  12.781  44.817  1.00  0.00           C
ATOM   4451  C11 SNA   131      16.913  12.765  46.209  1.00  0.00           C
ATOM   4452  C12 SNA   131      16.097  13.280  47.429  1.00  0.00           C
ATOM   4453  C13 SNA   131      17.019  13.763  48.644  1.00  0.00           C
ATOM   4454  C14 SNA   131      16.146  14.059  49.889  1.00  0.00           C
ATOM   4455  C15 SNA   131      15.026  15.062  49.618  1.00  0.00           C
ATOM   4456  O1  SNA   131      18.234  12.690  41.444  1.00  0.00           O
ATOM   4457  O2  SNA   131      13.830  14.838  49.859  1.00  0.00           O
ATOM   4458  O3  SNA   131      15.405  16.251  49.143  1.00  0.00           O
ATOM   4459  H1  SNA   131      17.461  11.616  42.755  1.00  0.00           H
ATOM   4460  H2  SNA   131      14.567  16.689  48.974  1.00  0.00           H
ATOM   4461  H3  SNA   131      16.826  14.495  50.652  1.00  0.00           H
ATOM   4462  H4  SNA   131      15.667  13.148  50.307  1.00  0.00           H
ATOM   4463  H5  SNA   131      17.603  14.669  48.374  1.00  0.00           H
ATOM   4464  H6  SNA   131      17.816  13.039  48.920  1.00  0.00           H
ATOM   4465  H7  SNA   131      15.398  12.446  47.653  1.00  0.00           H
ATOM   4466  H8  SNA   131      15.500  14.119  47.011  1.00  0.00           H
ATOM   4467  H9  SNA   131      17.676  13.571  46.168  1.00  0.00           H
ATOM   4468  H10 SNA   131      17.325  11.764  46.458  1.00  0.00           H
ATOM   4469  H11 SNA   131      15.414  13.524  44.720  1.00  0.00           H
ATOM   4470  H12 SNA   131      17.027  12.958  44.059  1.00  0.00           H
ATOM   4471  H13 SNA   131      15.031  11.064  45.380  1.00  0.00           H
ATOM   4472  H14 SNA   131      14.939  11.582  43.574  1.00  0.00           H
ATOM   4473  H15 SNA   131      17.157  10.230  45.065  1.00  0.00           H
ATOM   4474  H16 SNA   131      15.967   9.374  43.935  1.00  0.00           H
ATOM   4475  H17 SNA   131      18.460  13.560  41.108  1.00  0.00           H
ATOM   4476  H18 SNA   131      19.746  13.120  39.343  1.00  0.00           H
ATOM   4477  H19 SNA   131      20.700  11.523  37.900  1.00  0.00           H
ATOM   4478  H20 SNA   131      20.304   9.120  38.174  1.00  0.00           H
ATOM   4479  H21 SNA   131      18.961   8.323  40.079  1.00  0.00           H
ATOM   4480  O4  SNA   131      17.771   8.521  42.233  1.00  0.00           O
ATOM   4481  C1  SNA   132      41.570  23.917  36.809  1.00  0.00           C
ATOM   4482  C2  SNA   132      40.910  23.256  35.806  1.00  0.00           C
ATOM   4483  C3  SNA   132      40.461  21.958  35.790  1.00  0.00           C
ATOM   4484  C4  SNA   132      40.755  21.219  36.933  1.00  0.00           C
ATOM   4485  C5  SNA   132      41.526  21.803  38.010  1.00  0.00           C
ATOM   4486  C6  SNA   132      41.827  23.194  38.020  1.00  0.00           C
ATOM   4487  C7  SNA   132      41.906  21.120  39.251  1.00  0.00           C
ATOM   4488  N   SNA   132      41.558  19.863  39.410  1.00  0.00           N
ATOM   4489  C8  SNA   132      41.818  19.004  40.520  1.00  0.00           C
ATOM   4490  C9  SNA   132      40.649  18.011  40.767  1.00  0.00           C
ATOM   4491  C10 SNA   132      40.219  17.170  39.535  1.00  0.00           C
ATOM   4492  C11 SNA   132      41.351  16.496  38.825  1.00  0.00           C
ATOM   4493  C12 SNA   132      40.809  15.742  37.613  1.00  0.00           C
ATOM   4494  C13 SNA   132      41.899  14.887  36.920  1.00  0.00           C
ATOM   4495  C14 SNA   132      41.383  14.012  35.779  1.00  0.00           C
ATOM   4496  C15 SNA   132      40.240  13.188  36.342  1.00  0.00           C
ATOM   4497  O1  SNA   132      40.355  19.821  36.927  1.00  0.00           O
ATOM   4498  O2  SNA   132      39.090  13.473  36.173  1.00  0.00           O
ATOM   4499  O3  SNA   132      40.578  12.050  37.065  1.00  0.00           O
ATOM   4500  H1  SNA   132      40.974  19.562  38.661  1.00  0.00           H
ATOM   4501  H2  SNA   132      39.714  11.680  37.259  1.00  0.00           H
ATOM   4502  H3  SNA   132      42.206  13.368  35.404  1.00  0.00           H
ATOM   4503  H4  SNA   132      41.061  14.611  34.901  1.00  0.00           H
ATOM   4504  H5  SNA   132      42.339  14.256  37.721  1.00  0.00           H
ATOM   4505  H6  SNA   132      42.703  15.546  36.527  1.00  0.00           H
ATOM   4506  H7  SNA   132      40.316  16.377  36.846  1.00  0.00           H
ATOM   4507  H8  SNA   132      40.120  14.930  37.928  1.00  0.00           H
ATOM   4508  H9  SNA   132      41.917  15.809  39.491  1.00  0.00           H
ATOM   4509  H10 SNA   132      42.041  17.314  38.530  1.00  0.00           H
ATOM   4510  H11 SNA   132      39.698  17.826  38.805  1.00  0.00           H
ATOM   4511  H12 SNA   132      39.568  16.354  39.917  1.00  0.00           H
ATOM   4512  H13 SNA   132      39.759  18.582  41.107  1.00  0.00           H
ATOM   4513  H14 SNA   132      40.900  17.350  41.624  1.00  0.00           H
ATOM   4514  H15 SNA   132      41.915  19.587  41.460  1.00  0.00           H
ATOM   4515  H16 SNA   132      42.796  18.485  40.420  1.00  0.00           H
ATOM   4516  H17 SNA   132      40.245  19.565  36.009  1.00  0.00           H
ATOM   4517  H18 SNA   132      39.818  21.484  35.062  1.00  0.00           H
ATOM   4518  H19 SNA   132      40.701  23.778  34.884  1.00  0.00           H
ATOM   4519  H20 SNA   132      41.809  24.970  36.800  1.00  0.00           H
ATOM   4520  H21 SNA   132      42.154  23.755  38.883  1.00  0.00           H
ATOM   4521  O4  SNA   132      42.557  21.669  40.148  1.00  0.00           O
ATOM   4522  C1  SNA   133      31.788  17.701  34.098  1.00  0.00           C
ATOM   4523  C2  SNA   133      31.906  16.670  35.081  1.00  0.00           C
ATOM   4524  C3  SNA   133      31.184  16.748  36.304  1.00  0.00           C
ATOM   4525  C4  SNA   133      30.505  17.930  36.655  1.00  0.00           C
ATOM   4526  C5  SNA   133      30.409  18.970  35.652  1.00  0.00           C
ATOM   4527  C6  SNA   133      31.097  18.865  34.408  1.00  0.00           C
ATOM   4528  C7  SNA   133      29.512  20.113  35.804  1.00  0.00           C
ATOM   4529  N   SNA   133      28.595  20.168  36.819  1.00  0.00           N
ATOM   4530  C8  SNA   133      27.522  21.157  36.915  1.00  0.00           C
ATOM   4531  C9  SNA   133      27.026  21.252  38.347  1.00  0.00           C
ATOM   4532  C10 SNA   133      25.936  22.260  38.685  1.00  0.00           C
ATOM   4533  C11 SNA   133      26.421  23.701  38.483  1.00  0.00           C
ATOM   4534  C12 SNA   133      25.527  24.800  39.105  1.00  0.00           C
ATOM   4535  C13 SNA   133      26.032  26.217  38.843  1.00  0.00           C
ATOM   4536  C14 SNA   133      24.946  27.291  39.248  1.00  0.00           C
ATOM   4537  C15 SNA   133      24.938  27.449  40.824  1.00  0.00           C
ATOM   4538  O1  SNA   133      29.823  17.882  37.920  1.00  0.00           O
ATOM   4539  O2  SNA   133      24.243  26.882  41.630  1.00  0.00           O
ATOM   4540  O3  SNA   133      25.880  28.367  41.201  1.00  0.00           O
ATOM   4541  H1  SNA   133      28.584  19.428  37.486  1.00  0.00           H
ATOM   4542  H2  SNA   133      26.165  28.918  40.468  1.00  0.00           H
ATOM   4543  H3  SNA   133      23.900  26.997  39.017  1.00  0.00           H
ATOM   4544  H4  SNA   133      25.157  28.269  38.764  1.00  0.00           H
ATOM   4545  H5  SNA   133      26.159  26.260  37.741  1.00  0.00           H
ATOM   4546  H6  SNA   133      27.016  26.399  39.324  1.00  0.00           H
ATOM   4547  H7  SNA   133      25.448  24.655  40.203  1.00  0.00           H
ATOM   4548  H8  SNA   133      24.517  24.763  38.645  1.00  0.00           H
ATOM   4549  H9  SNA   133      26.504  23.944  37.402  1.00  0.00           H
ATOM   4550  H10 SNA   133      27.484  23.825  38.779  1.00  0.00           H
ATOM   4551  H11 SNA   133      25.576  22.106  39.724  1.00  0.00           H
ATOM   4552  H12 SNA   133      24.966  22.189  38.148  1.00  0.00           H
ATOM   4553  H13 SNA   133      27.827  21.494  39.077  1.00  0.00           H
ATOM   4554  H14 SNA   133      26.534  20.272  38.529  1.00  0.00           H
ATOM   4555  H15 SNA   133      26.759  21.044  36.116  1.00  0.00           H
ATOM   4556  H16 SNA   133      27.963  22.152  36.692  1.00  0.00           H
ATOM   4557  H17 SNA   133      30.172  17.117  38.383  1.00  0.00           H
ATOM   4558  H18 SNA   133      31.162  15.918  36.995  1.00  0.00           H
ATOM   4559  H19 SNA   133      32.435  15.802  34.718  1.00  0.00           H
ATOM   4560  H20 SNA   133      32.330  17.686  33.164  1.00  0.00           H
ATOM   4561  H21 SNA   133      30.999  19.625  33.647  1.00  0.00           H
ATOM   4562  O4  SNA   133      29.567  21.045  35.017  1.00  0.00           O
ATOM   4563  C1  SNA   134      21.418  17.545  43.551  1.00  0.00           C
ATOM   4564  C2  SNA   134      21.460  16.109  43.534  1.00  0.00           C
ATOM   4565  C3  SNA   134      20.997  15.378  44.714  1.00  0.00           C
ATOM   4566  C4  SNA   134      20.448  16.064  45.816  1.00  0.00           C
ATOM   4567  C5  SNA   134      20.514  17.510  45.842  1.00  0.00           C
ATOM   4568  C6  SNA   134      21.022  18.159  44.722  1.00  0.00           C
ATOM   4569  C7  SNA   134      20.134  18.231  47.114  1.00  0.00           C
ATOM   4570  N   SNA   134      19.231  17.671  47.974  1.00  0.00           N
ATOM   4571  C8  SNA   134      18.959  18.154  49.286  1.00  0.00           C
ATOM   4572  C9  SNA   134      18.946  17.008  50.323  1.00  0.00           C
ATOM   4573  C10 SNA   134      20.307  16.317  50.561  1.00  0.00           C
ATOM   4574  C11 SNA   134      20.351  15.486  51.919  1.00  0.00           C
ATOM   4575  C12 SNA   134      19.612  14.168  51.932  1.00  0.00           C
ATOM   4576  C13 SNA   134      19.561  13.544  53.372  1.00  0.00           C
ATOM   4577  C14 SNA   134      18.407  12.457  53.453  1.00  0.00           C
ATOM   4578  C15 SNA   134      16.979  13.073  53.523  1.00  0.00           C
ATOM   4579  O1  SNA   134      19.818  15.215  46.732  1.00  0.00           O
ATOM   4580  O2  SNA   134      16.674  14.147  53.968  1.00  0.00           O
ATOM   4581  O3  SNA   134      16.053  12.220  53.033  1.00  0.00           O
ATOM   4582  H1  SNA   134      18.864  16.762  47.789  1.00  0.00           H
ATOM   4583  H2  SNA   134      15.194  12.632  53.153  1.00  0.00           H
ATOM   4584  H3  SNA   134      18.597  11.845  54.360  1.00  0.00           H
ATOM   4585  H4  SNA   134      18.498  11.796  52.564  1.00  0.00           H
ATOM   4586  H5  SNA   134      19.237  14.399  54.003  1.00  0.00           H
ATOM   4587  H6  SNA   134      20.514  13.108  53.740  1.00  0.00           H
ATOM   4588  H7  SNA   134      20.182  13.540  51.214  1.00  0.00           H
ATOM   4589  H8  SNA   134      18.592  14.370  51.542  1.00  0.00           H
ATOM   4590  H9  SNA   134      19.896  16.207  52.632  1.00  0.00           H
ATOM   4591  H10 SNA   134      21.407  15.216  52.131  1.00  0.00           H
ATOM   4592  H11 SNA   134      21.137  17.044  50.689  1.00  0.00           H
ATOM   4593  H12 SNA   134      20.447  15.575  49.746  1.00  0.00           H
ATOM   4594  H13 SNA   134      18.150  16.313  49.980  1.00  0.00           H
ATOM   4595  H14 SNA   134      18.657  17.408  51.319  1.00  0.00           H
ATOM   4596  H15 SNA   134      17.914  18.530  49.263  1.00  0.00           H
ATOM   4597  H16 SNA   134      19.696  18.942  49.554  1.00  0.00           H
ATOM   4598  H17 SNA   134      19.746  14.317  46.400  1.00  0.00           H
ATOM   4599  H18 SNA   134      20.879  14.306  44.648  1.00  0.00           H
ATOM   4600  H19 SNA   134      21.810  15.641  42.626  1.00  0.00           H
ATOM   4601  H20 SNA   134      21.709  18.026  42.629  1.00  0.00           H
ATOM   4602  H21 SNA   134      20.928  19.235  44.715  1.00  0.00           H
ATOM   4603  O4  SNA   134      20.682  19.279  47.338  1.00  0.00           O
ATOM   4604  C1  SNA   135      48.885  93.550  41.792  1.00  0.00           C
ATOM   4605  C2  SNA   135      47.793  92.667  41.850  1.00  0.00           C
ATOM   4606  C3  SNA   135      46.634  92.951  41.040  1.00  0.00           C
ATOM   4607  C4  SNA   135      46.672  94.051  40.170  1.00  0.00           C
ATOM   4608  C5  SNA   135      47.793  94.859  40.061  1.00  0.00           C
ATOM   4609  C6  SNA   135      48.909  94.653  40.993  1.00  0.00           C
ATOM   4610  C7  SNA   135      47.783  96.130  39.204  1.00  0.00           C
ATOM   4611  N   SNA   135      46.674  96.456  38.527  1.00  0.00           N
ATOM   4612  C8  SNA   135      46.648  97.621  37.709  1.00  0.00           C
ATOM   4613  C9  SNA   135      45.290  97.886  37.004  1.00  0.00           C
ATOM   4614  C10 SNA   135      45.445  98.953  35.943  1.00  0.00           C
ATOM   4615  C11 SNA   135      44.636  98.715  34.730  1.00  0.00           C
ATOM   4616  C12 SNA   135      44.946  99.627  33.492  1.00  0.00           C
ATOM   4617  C13 SNA   135      44.130 100.897  33.206  1.00  0.00           C
ATOM   4618  C14 SNA   135      44.515 101.552  31.914  1.00  0.00           C
ATOM   4619  C15 SNA   135      43.958 100.770  30.717  1.00  0.00           C
ATOM   4620  O1  SNA   135      45.678  94.051  39.086  1.00  0.00           O
ATOM   4621  O2  SNA   135      42.989 100.065  30.754  1.00  0.00           O
ATOM   4622  O3  SNA   135      44.582 101.032  29.513  1.00  0.00           O
ATOM   4623  H1  SNA   135      45.935  95.792  38.443  1.00  0.00           H
ATOM   4624  H2  SNA   135      44.397 100.393  28.821  1.00  0.00           H
ATOM   4625  H3  SNA   135      45.613 101.620  31.762  1.00  0.00           H
ATOM   4626  H4  SNA   135      44.111 102.577  31.772  1.00  0.00           H
ATOM   4627  H5  SNA   135      44.393 101.581  34.040  1.00  0.00           H
ATOM   4628  H6  SNA   135      43.026 100.776  33.227  1.00  0.00           H
ATOM   4629  H7  SNA   135      44.690  99.070  32.565  1.00  0.00           H
ATOM   4630  H8  SNA   135      46.032  99.858  33.532  1.00  0.00           H
ATOM   4631  H9  SNA   135      43.551  98.704  34.967  1.00  0.00           H
ATOM   4632  H10 SNA   135      44.930  97.676  34.471  1.00  0.00           H
ATOM   4633  H11 SNA   135      46.522  98.933  35.673  1.00  0.00           H
ATOM   4634  H12 SNA   135      45.113  99.987  36.177  1.00  0.00           H
ATOM   4635  H13 SNA   135      44.445  98.184  37.662  1.00  0.00           H
ATOM   4636  H14 SNA   135      45.079  96.929  36.481  1.00  0.00           H
ATOM   4637  H15 SNA   135      47.391  97.478  36.896  1.00  0.00           H
ATOM   4638  H16 SNA   135      46.936  98.479  38.354  1.00  0.00           H
ATOM   4639  H17 SNA   135      45.004  93.373  39.171  1.00  0.00           H
ATOM   4640  H18 SNA   135      45.736  92.357  41.121  1.00  0.00           H
ATOM   4641  H19 SNA   135      47.926  91.810  42.493  1.00  0.00           H
ATOM   4642  H20 SNA   135      49.712  93.471  42.483  1.00  0.00           H
ATOM   4643  H21 SNA   135      49.819  95.234  40.949  1.00  0.00           H
ATOM   4644  O4  SNA   135      48.816  96.831  39.134  1.00  0.00           O
ATOM   4645  C1  SNA   136      41.622   5.702  24.198  1.00  0.00           C
ATOM   4646  C2  SNA   136      41.089   5.411  22.916  1.00  0.00           C
ATOM   4647  C3  SNA   136      40.372   6.427  22.262  1.00  0.00           C
ATOM   4648  C4  SNA   136      40.269   7.728  22.769  1.00  0.00           C
ATOM   4649  C5  SNA   136      40.791   7.983  24.099  1.00  0.00           C
ATOM   4650  C6  SNA   136      41.497   6.987  24.783  1.00  0.00           C
ATOM   4651  C7  SNA   136      40.561   9.291  24.799  1.00  0.00           C
ATOM   4652  N   SNA   136      40.300  10.389  24.051  1.00  0.00           N
ATOM   4653  C8  SNA   136      39.981  11.690  24.564  1.00  0.00           C
ATOM   4654  C9  SNA   136      40.003  12.753  23.490  1.00  0.00           C
ATOM   4655  C10 SNA   136      39.492  14.098  23.960  1.00  0.00           C
ATOM   4656  C11 SNA   136      39.465  15.121  22.779  1.00  0.00           C
ATOM   4657  C12 SNA   136      39.137  16.559  23.229  1.00  0.00           C
ATOM   4658  C13 SNA   136      39.205  17.468  21.912  1.00  0.00           C
ATOM   4659  C14 SNA   136      38.687  18.890  22.022  1.00  0.00           C
ATOM   4660  C15 SNA   136      39.569  19.892  22.813  1.00  0.00           C
ATOM   4661  O1  SNA   136      39.650   8.673  21.967  1.00  0.00           O
ATOM   4662  O2  SNA   136      39.330  20.276  23.997  1.00  0.00           O
ATOM   4663  O3  SNA   136      40.660  20.312  22.131  1.00  0.00           O
ATOM   4664  H1  SNA   136      40.203  10.313  23.061  1.00  0.00           H
ATOM   4665  H2  SNA   136      41.131  21.037  22.548  1.00  0.00           H
ATOM   4666  H3  SNA   136      37.681  18.900  22.494  1.00  0.00           H
ATOM   4667  H4  SNA   136      38.588  19.364  21.022  1.00  0.00           H
ATOM   4668  H5  SNA   136      38.592  17.045  21.088  1.00  0.00           H
ATOM   4669  H6  SNA   136      40.264  17.396  21.584  1.00  0.00           H
ATOM   4670  H7  SNA   136      39.818  17.015  23.979  1.00  0.00           H
ATOM   4671  H8  SNA   136      38.141  16.545  23.723  1.00  0.00           H
ATOM   4672  H9  SNA   136      38.773  14.610  22.076  1.00  0.00           H
ATOM   4673  H10 SNA   136      40.508  15.151  22.395  1.00  0.00           H
ATOM   4674  H11 SNA   136      40.182  14.424  24.767  1.00  0.00           H
ATOM   4675  H12 SNA   136      38.459  14.099  24.369  1.00  0.00           H
ATOM   4676  H13 SNA   136      39.531  12.478  22.523  1.00  0.00           H
ATOM   4677  H14 SNA   136      41.088  12.819  23.260  1.00  0.00           H
ATOM   4678  H15 SNA   136      40.755  11.906  25.331  1.00  0.00           H
ATOM   4679  H16 SNA   136      39.028  11.604  25.128  1.00  0.00           H
ATOM   4680  H17 SNA   136      39.398   8.222  21.159  1.00  0.00           H
ATOM   4681  H18 SNA   136      40.066   6.177  21.257  1.00  0.00           H
ATOM   4682  H19 SNA   136      41.186   4.419  22.500  1.00  0.00           H
ATOM   4683  H20 SNA   136      42.043   4.908  24.797  1.00  0.00           H
ATOM   4684  H21 SNA   136      42.069   7.296  25.646  1.00  0.00           H
ATOM   4685  O4  SNA   136      40.631   9.240  26.002  1.00  0.00           O
ATOM   4686  OW  SOL   137      61.562  82.981  56.029  1.00  0.00           O
ATOM   4687  HW1 SOL   137      61.497  83.239  56.948  1.00  0.00           H
ATOM   4688  HW2 SOL   137      60.696  83.165  55.666  1.00  0.00           H
ATOM   4689  OW  SOL   138      90.091  14.691  30.229  1.00  0.00           O
ATOM   4690  HW1 SOL   138      90.914  15.179  30.234  1.00  0.00           H
ATOM   4691  HW2 SOL   138      90.146  14.120  30.995  1.00  0.00           H
ATOM   4692  OW  SOL   139      21.776  36.865  81.567  1.00  0.00           O
ATOM   4693  HW1 SOL   139      22.658  36.492  81.575  1.00  0.00           H
ATOM   4694  HW2 SOL   139      21.702  37.322  82.405  1.00  0.00           H
ATOM   4695  OW  SOL   140      97.522  90.764  18.360  1.00  0.00           O
ATOM   4696  HW1 SOL   140      97.146  90.516  19.205  1.00  0.00           H
ATOM   4697  HW2 SOL   140      98.361  91.170  18.581  1.00  0.00           H
ATOM   4698  OW  SOL   141      88.620  61.880   9.650  1.00  0.00           O
ATOM   4699  HW1 SOL   141      89.520  61.807   9.333  1.00  0.00           H
ATOM   4700  HW2 SOL   141      88.481  61.084  10.164  1.00  0.00           H
ATOM   4701  OW  SOL   142      13.480  79.531  44.252  1.00  0.00           O
ATOM   4702  HW1 SOL   142      12.777  80.135  44.015  1.00  0.00           H
ATOM   4703  HW2 SOL   142      13.745  79.804  45.131  1.00  0.00           H
ATOM   4704  OW  SOL   143      61.253  31.729  71.630  1.00  0.00           O
ATOM   4705  HW1 SOL   143      60.620  32.096  71.013  1.00  0.00           H
ATOM   4706  HW2 SOL   143      62.071  31.680  71.134  1.00  0.00           H
ATOM   4707  OW  SOL   144      95.289  43.417  18.236  1.00  0.00           O
ATOM   4708  HW1 SOL   144      95.873  43.764  18.910  1.00  0.00           H
ATOM   4709  HW2 SOL   144      95.769  42.679  17.859  1.00  0.00           H
ATOM   4710  OW  SOL   145      96.066  13.299  50.567  1.00  0.00           O
ATOM   4711  HW1 SOL   145      96.576  13.184  51.368  1.00  0.00           H
ATOM   4712  HW2 SOL   145      96.199  14.216  50.327  1.00  0.00           H
ATOM   4713  OW  SOL   146      80.883  61.474  33.530  1.00  0.00           O
ATOM   4714  HW1 SOL   146      80.755  61.936  34.358  1.00  0.00           H
ATOM   4715  HW2 SOL   146      80.821  62.156  32.862  1.00  0.00           H
ATOM   4716  OW  SOL   147      70.405  15.476  92.209  1.00  0.00           O
ATOM   4717  HW1 SOL   147      70.653  16.080  92.910  1.00  0.00           H
ATOM   4718  HW2 SOL   147      69.663  15.900  91.778  1.00  0.00           H
ATOM   4719  OW  SOL   148      30.865  95.844  97.415  1.00  0.00           O
ATOM   4720  HW1 SOL   148      31.238  96.645  97.784  1.00  0.00           H
ATOM   4721  HW2 SOL   148      29.924  95.925  97.570  1.00  0.00           H
ATOM   4722  OW  SOL   149      97.966  80.711   4.503  1.00  0.00           O
ATOM   4723  HW1 SOL   149      98.145  81.042   3.623  1.00  0.00           H
ATOM   4724  HW2 SOL   149      98.013  81.485   5.064  1.00  0.00           H
ATOM   4725  OW  SOL   150      11.350   0.896  52.804  1.00  0.00           O
ATOM   4726  HW1 SOL   150      11.662   0.044  52.499  1.00  0.00           H
ATOM   4727  HW2 SOL   150      10.977   1.308  52.024  1.00  0.00           H
ATOM   4728  OW  SOL   151      58.732  13.178  15.168  1.00  0.00           O
ATOM   4729  HW1 SOL   151      58.689  13.794  14.437  1.00  0.00           H
ATOM   4730  HW2 SOL   151      58.019  13.444  15.748  1.00  0.00           H
ATOM   4731  OW  SOL   152      26.484  57.213  49.844  1.00  0.00           O
ATOM   4732  HW1 SOL   152      25.761  56.943  49.277  1.00  0.00           H
ATOM   4733  HW2 SOL   152      27.105  56.486  49.803  1.00  0.00           H
ATOM   4734  OW  SOL   153      74.481  77.342  16.798  1.00  0.00           O
ATOM   4735  HW1 SOL   153      75.125  77.885  17.252  1.00  0.00           H
ATOM   4736  HW2 SOL   153      73.665  77.840  16.853  1.00  0.00           H
ATOM   4737  OW  SOL   154      52.288  56.186  91.712  1.00  0.00           O
ATOM   4738  HW1 SOL   154      51.414  56.570  91.785  1.00  0.00           H
ATOM   4739  HW2 SOL   154      52.876  56.862  92.048  1.00  0.00           H
ATOM   4740  OW  SOL   155      94.737  42.925  80.838  1.00  0.00           O
ATOM   4741  HW1 SOL   155      93.854  43.138  81.139  1.00  0.00           H
ATOM   4742  HW2 SOL   155      94.698  43.025  79.887  1.00  0.00           H
ATOM   4743  OW  SOL   156       8.347  61.764  76.005  1.00  0.00           O
ATOM   4744  HW1 SOL   156       9.135  62.176  76.359  1.00  0.00           H
ATOM   4745  HW2 SOL   156       8.399  61.919  75.061  1.00  0.00           H
ATOM   4746  OW  SOL   157      60.678  90.646  40.158  1.00  0.00           O
ATOM   4747  HW1 SOL   157      61.179  90.923  39.391  1.00  0.00           H
ATOM   4748  HW2 SOL   157      61.272  90.065  40.634  1.00  0.00           H
ATOM   4749  OW  SOL   158      82.284  52.580  70.590  1.00  0.00           O
ATOM   4750  HW1 SOL   158      82.547  53.499  70.619  1.00  0.00           H
ATOM   4751  HW2 SOL   158      81.330  52.605  70.517  1.00  0.00           H
ATOM   4752  OW  SOL   159      84.302  21.506  36.092  1.00  0.00           O
ATOM   4753  HW1 SOL   159      84.055  21.159  36.950  1.00  0.00           H
ATOM   4754  HW2 SOL   159      85.182  21.860  36.221  1.00  0.00           H
ATOM   4755  OW  SOL   160       1.940  46.231  35.568  1.00  0.00           O
ATOM   4756  HW1 SOL   160       1.275  45.987  34.924  1.00  0.00           H
ATOM   4757  HW2 SOL   160       2.690  46.510  35.043  1.00  0.00           H
ATOM   4758  OW  SOL   161      87.558  15.376  30.056  1.00  0.00           O
ATOM   4759  HW1 SOL   161      88.507  15.249  30.047  1.00  0.00           H
ATOM   4760  HW2 SOL   161      87.298  15.307  29.137  1.00  0.00           H
ATOM   4761  OW  SOL   162      51.483  69.173  42.540  1.00  0.00           O
ATOM   4762  HW1 SOL   162      52.353  68.981  42.890  1.00  0.00           H
ATOM   4763  HW2 SOL   162      50.985  68.367  42.677  1.00  0.00           H
ATOM   4764  OW  SOL   163      80.642  58.727  29.163  1.00  0.00           O
ATOM   4765  HW1 SOL   163      80.541  58.139  29.911  1.00  0.00           H
ATOM   4766  HW2 SOL   163      81.572  58.955  29.160  1.00  0.00           H
ATOM   4767  OW  SOL   164       7.444  51.617  95.166  1.00  0.00           O
ATOM   4768  HW1 SOL   164       7.331  52.372  95.744  1.00  0.00           H
ATOM   4769  HW2 SOL   164       8.337  51.702  94.834  1.00  0.00           H
ATOM   4770  OW  SOL   165      31.934  94.579  54.592  1.00  0.00           O
ATOM   4771  HW1 SOL   165      32.526  93.828  54.617  1.00  0.00           H
ATOM   4772  HW2 SOL   165      32.342  95.186  53.974  1.00  0.00           H
ATOM   4773  OW  SOL   166      11.785  85.890  69.796  1.00  0.00           O
ATOM   4774  HW1 SOL   166      11.739  86.257  68.913  1.00  0.00           H
ATOM   4775  HW2 SOL   166      11.272  85.084  69.748  1.00  0.00           H
ATOM   4776  OW  SOL   167      13.301  84.756  72.106  1.00  0.00           O
ATOM   4777  HW1 SOL   167      12.406  84.456  71.943  1.00  0.00           H
ATOM   4778  HW2 SOL   167      13.311  84.988  73.035  1.00  0.00           H
ATOM   4779  OW  SOL   168      81.072   1.044  28.763  1.00  0.00           O
ATOM   4780  HW1 SOL   168      80.694   1.844  28.398  1.00  0.00           H
ATOM   4781  HW2 SOL   168      80.396   0.707  29.351  1.00  0.00           H
ATOM   4782  OW  SOL   169      76.521  75.367  52.224  1.00  0.00           O
ATOM   4783  HW1 SOL   169      76.015  75.787  51.527  1.00  0.00           H
ATOM   4784  HW2 SOL   169      76.859  76.093  52.746  1.00  0.00           H
ATOM   4785  OW  SOL   170      39.252  18.304  76.474  1.00  0.00           O
ATOM   4786  HW1 SOL   170      39.425  17.891  77.320  1.00  0.00           H
ATOM   4787  HW2 SOL   170      38.515  18.893  76.641  1.00  0.00           H
ATOM   4788  OW  SOL   171      45.305  60.295  78.632  1.00  0.00           O
ATOM   4789  HW1 SOL   171      44.772  60.297  79.428  1.00  0.00           H
ATOM   4790  HW2 SOL   171      44.826  60.855  78.021  1.00  0.00           H
ATOM   4791  OW  SOL   172      14.423  66.855  15.801  1.00  0.00           O
ATOM   4792  HW1 SOL   172      15.196  67.368  16.037  1.00  0.00           H
ATOM   4793  HW2 SOL   172      13.691  67.463  15.904  1.00  0.00           H
ATOM   4794  OW  SOL   173       1.059  28.355  35.483  1.00  0.00           O
ATOM   4795  HW1 SOL   173       1.065  27.398  35.495  1.00  0.00           H
ATOM   4796  HW2 SOL   173       1.639  28.608  36.200  1.00  0.00           H
ATOM   4797  OW  SOL   174      34.092  11.997  76.606  1.00  0.00           O
ATOM   4798  HW1 SOL   174      33.653  12.795  76.901  1.00  0.00           H
ATOM   4799  HW2 SOL   174      34.787  12.307  76.025  1.00  0.00           H
ATOM   4800  OW  SOL   175      50.740  25.012  44.445  1.00  0.00           O
ATOM   4801  HW1 SOL   175      51.267  24.416  43.912  1.00  0.00           H
ATOM   4802  HW2 SOL   175      49.977  25.208  43.902  1.00  0.00           H
ATOM   4803  OW  SOL   176      84.370   3.957  59.409  1.00  0.00           O
ATOM   4804  HW1 SOL   176      85.116   3.679  58.877  1.00  0.00           H
ATOM   4805  HW2 SOL   176      84.530   3.568  60.269  1.00  0.00           H
ATOM   4806  OW  SOL   177      67.853  21.231  26.865  1.00  0.00           O
ATOM   4807  HW1 SOL   177      67.510  20.861  27.678  1.00  0.00           H
ATOM   4808  HW2 SOL   177      68.333  20.510  26.457  1.00  0.00           H
ATOM   4809  OW  SOL   178      23.019  57.730  49.988  1.00  0.00           O
ATOM   4810  HW1 SOL   178      23.338  57.053  50.585  1.00  0.00           H
ATOM   4811  HW2 SOL   178      22.147  57.948  50.316  1.00  0.00           H
ATOM   4812  OW  SOL   179      46.212  37.050  52.919  1.00  0.00           O
ATOM   4813  HW1 SOL   179      45.788  37.125  53.774  1.00  0.00           H
ATOM   4814  HW2 SOL   179      45.491  36.911  52.305  1.00  0.00           H
ATOM   4815  OW  SOL   180      70.455   5.802  17.813  1.00  0.00           O
ATOM   4816  HW1 SOL   180      71.148   6.182  17.273  1.00  0.00           H
ATOM   4817  HW2 SOL   180      70.907   5.180  18.382  1.00  0.00           H
ATOM   4818  OW  SOL   181      64.409  21.565  23.817  1.00  0.00           O
ATOM   4819  HW1 SOL   181      65.275  21.449  24.207  1.00  0.00           H
ATOM   4820  HW2 SOL   181      63.828  21.032  24.360  1.00  0.00           H
ATOM   4821  OW  SOL   182      87.260  27.235  24.239  1.00  0.00           O
ATOM   4822  HW1 SOL   182      87.019  27.520  25.121  1.00  0.00           H
ATOM   4823  HW2 SOL   182      86.451  27.310  23.733  1.00  0.00           H
ATOM   4824  OW  SOL   183      83.043  14.317   0.875  1.00  0.00           O
ATOM   4825  HW1 SOL   183      82.928  15.103   0.342  1.00  0.00           H
ATOM   4826  HW2 SOL   183      82.970  14.626   1.778  1.00  0.00           H
ATOM   4827  OW  SOL   184      61.939  42.170  38.554  1.00  0.00           O
ATOM   4828  HW1 SOL   184      61.671  42.946  38.061  1.00  0.00           H
ATOM   4829  HW2 SOL   184      61.480  42.247  39.390  1.00  0.00           H
ATOM   4830  OW  SOL   185      85.359  33.166  60.098  1.00  0.00           O
ATOM   4831  HW1 SOL   185      85.577  34.097  60.052  1.00  0.00           H
ATOM   4832  HW2 SOL   185      85.770  32.863  60.908  1.00  0.00           H
ATOM   4833  OW  SOL   186      61.663  29.701  51.038  1.00  0.00           O
ATOM   4834  HW1 SOL   186      61.710  30.231  50.242  1.00  0.00           H
ATOM   4835  HW2 SOL   186      62.035  30.260  51.720  1.00  0.00           H
ATOM   4836  OW  SOL   187      85.974  64.036  53.270  1.00  0.00           O
ATOM   4837  HW1 SOL   187      86.080  63.305  52.661  1.00  0.00           H
ATOM   4838  HW2 SOL   187      85.702  63.626  54.091  1.00  0.00           H
ATOM   4839  OW  SOL   188       4.606  92.538  34.530  1.00  0.00           O
ATOM   4840  HW1 SOL   188       4.507  93.139  35.268  1.00  0.00           H
ATOM   4841  HW2 SOL   188       4.077  92.924  33.832  1.00  0.00           H
ATOM   4842  OW  SOL   189      88.435  80.465  12.497  1.00  0.00           O
ATOM   4843  HW1 SOL   189      88.333  80.850  13.367  1.00  0.00           H
ATOM   4844  HW2 SOL   189      87.805  79.745  12.478  1.00  0.00           H
ATOM   4845  OW  SOL   190      52.892  83.238  60.471  1.00  0.00           O
ATOM   4846  HW1 SOL   190      52.022  82.975  60.172  1.00  0.00           H
ATOM   4847  HW2 SOL   190      53.491  82.643  60.021  1.00  0.00           H
ATOM   4848  OW  SOL   191       3.694  22.795  20.894  1.00  0.00           O
ATOM   4849  HW1 SOL   191       3.969  23.463  20.266  1.00  0.00           H
ATOM   4850  HW2 SOL   191       2.779  23.004  21.082  1.00  0.00           H
ATOM   4851  OW  SOL   192      58.691   6.862  41.144  1.00  0.00           O
ATOM   4852  HW1 SOL   192      59.057   5.988  41.276  1.00  0.00           H
ATOM   4853  HW2 SOL   192      59.451   7.444  41.146  1.00  0.00           H
ATOM   4854  OW  SOL   193      70.013  15.556   3.537  1.00  0.00           O
ATOM   4855  HW1 SOL   193      70.204  16.489   3.441  1.00  0.00           H
ATOM   4856  HW2 SOL   193      70.873  15.136   3.561  1.00  0.00           H
ATOM   4857  OW  SOL   194      22.225  88.611  13.445  1.00  0.00           O
ATOM   4858  HW1 SOL   194      23.037  88.979  13.793  1.00  0.00           H
ATOM   4859  HW2 SOL   194      22.253  88.811  12.509  1.00  0.00           H
ATOM   4860  OW  SOL   195      47.103   0.657  72.992  1.00  0.00           O
ATOM   4861  HW1 SOL   195      46.356   0.729  72.397  1.00  0.00           H
ATOM   4862  HW2 SOL   195      47.000  -0.202  73.403  1.00  0.00           H
ATOM   4863  OW  SOL   196      87.080  57.857  91.913  1.00  0.00           O
ATOM   4864  HW1 SOL   196      87.390  57.310  91.191  1.00  0.00           H
ATOM   4865  HW2 SOL   196      86.135  57.922  91.777  1.00  0.00           H
ATOM   4866  OW  SOL   197       7.545  64.518  89.220  1.00  0.00           O
ATOM   4867  HW1 SOL   197       7.797  63.932  89.933  1.00  0.00           H
ATOM   4868  HW2 SOL   197       8.366  64.918  88.935  1.00  0.00           H
ATOM   4869  OW  SOL   198      75.225  38.867  46.493  1.00  0.00           O
ATOM   4870  HW1 SOL   198      75.331  39.690  46.018  1.00  0.00           H
ATOM   4871  HW2 SOL   198      74.341  38.574  46.272  1.00  0.00           H
ATOM   4872  OW  SOL   199      93.651  46.057  10.550  1.00  0.00           O
ATOM   4873  HW1 SOL   199      94.432  45.702  10.127  1.00  0.00           H
ATOM   4874  HW2 SOL   199      93.581  46.951  10.215  1.00  0.00           H
ATOM   4875  OW  SOL   200      91.599  74.120  84.537  1.00  0.00           O
ATOM   4876  HW1 SOL   200      91.048  74.720  84.034  1.00  0.00           H
ATOM   4877  HW2 SOL   200      90.980  73.594  85.043  1.00  0.00           H
ATOM   4878  OW  SOL   201       9.019  11.138  27.785  1.00  0.00           O
ATOM   4879  HW1 SOL   201       9.677  10.490  27.534  1.00  0.00           H
ATOM   4880  HW2 SOL   201       9.126  11.846  27.150  1.00  0.00           H
ATOM   4881  OW  SOL   202      19.987  32.112   9.264  1.00  0.00           O
ATOM   4882  HW1 SOL   202      20.642  31.454   9.497  1.00  0.00           H
ATOM   4883  HW2 SOL   202      20.132  32.826   9.884  1.00  0.00           H
ATOM   4884  OW  SOL   203      77.891  81.837  60.691  1.00  0.00           O
ATOM   4885  HW1 SOL   203      77.662  81.550  61.575  1.00  0.00           H
ATOM   4886  HW2 SOL   203      78.698  81.365  60.488  1.00  0.00           H
ATOM   4887  OW  SOL   204      72.171  93.808  94.461  1.00  0.00           O
ATOM   4888  HW1 SOL   204      71.382  93.540  94.933  1.00  0.00           H
ATOM   4889  HW2 SOL   204      72.888  93.382  94.930  1.00  0.00           H
ATOM   4890  OW  SOL   205      16.781  84.263  34.467  1.00  0.00           O
ATOM   4891  HW1 SOL   205      16.700  83.611  33.771  1.00  0.00           H
ATOM   4892  HW2 SOL   205      17.338  84.946  34.092  1.00  0.00           H
ATOM   4893  OW  SOL   206      12.210  32.103   1.925  1.00  0.00           O
ATOM   4894  HW1 SOL   206      11.355  31.895   1.546  1.00  0.00           H
ATOM   4895  HW2 SOL   206      12.730  32.417   1.185  1.00  0.00           H
ATOM   4896  OW  SOL   207      24.994  13.708  75.690  1.00  0.00           O
ATOM   4897  HW1 SOL   207      24.831  14.616  75.946  1.00  0.00           H
ATOM   4898  HW2 SOL   207      25.031  13.228  76.517  1.00  0.00           H
ATOM   4899  OW  SOL   208      18.875  40.394  37.841  1.00  0.00           O
ATOM   4900  HW1 SOL   208      18.384  39.691  37.417  1.00  0.00           H
ATOM   4901  HW2 SOL   208      19.555  39.944  38.341  1.00  0.00           H
ATOM   4902  OW  SOL   209      26.607  85.122  87.939  1.00  0.00           O
ATOM   4903  HW1 SOL   209      26.186  84.540  87.307  1.00  0.00           H
ATOM   4904  HW2 SOL   209      27.112  85.734  87.403  1.00  0.00           H
ATOM   4905  OW  SOL   210      48.984  69.552  29.721  1.00  0.00           O
ATOM   4906  HW1 SOL   210      48.200  69.555  29.172  1.00  0.00           H
ATOM   4907  HW2 SOL   210      48.749  70.089  30.478  1.00  0.00           H
ATOM   4908  OW  SOL   211      81.191   8.841   5.013  1.00  0.00           O
ATOM   4909  HW1 SOL   211      80.984   9.394   5.766  1.00  0.00           H
ATOM   4910  HW2 SOL   211      81.848   9.337   4.525  1.00  0.00           H
ATOM   4911  OW  SOL   212      81.269   2.947  22.189  1.00  0.00           O
ATOM   4912  HW1 SOL   212      81.873   2.263  22.478  1.00  0.00           H
ATOM   4913  HW2 SOL   212      80.403   2.622  22.436  1.00  0.00           H
ATOM   4914  OW  SOL   213      54.745  18.339  65.418  1.00  0.00           O
ATOM   4915  HW1 SOL   213      54.657  17.443  65.744  1.00  0.00           H
ATOM   4916  HW2 SOL   213      54.037  18.820  65.847  1.00  0.00           H
ATOM   4917  OW  SOL   214      67.810  78.616  84.279  1.00  0.00           O
ATOM   4918  HW1 SOL   214      67.532  78.820  85.172  1.00  0.00           H
ATOM   4919  HW2 SOL   214      67.052  78.185  83.884  1.00  0.00           H
ATOM   4920  OW  SOL   215      91.566  41.026  48.091  1.00  0.00           O
ATOM   4921  HW1 SOL   215      91.421  41.350  47.202  1.00  0.00           H
ATOM   4922  HW2 SOL   215      90.853  40.404  48.240  1.00  0.00           H
ATOM   4923  OW  SOL   216      59.791  38.499  80.983  1.00  0.00           O
ATOM   4924  HW1 SOL   216      59.543  38.041  80.180  1.00  0.00           H
ATOM   4925  HW2 SOL   216      59.817  39.423  80.734  1.00  0.00           H
ATOM   4926  OW  SOL   217      24.436  45.841  43.071  1.00  0.00           O
ATOM   4927  HW1 SOL   217      23.962  45.233  43.638  1.00  0.00           H
ATOM   4928  HW2 SOL   217      24.267  45.523  42.184  1.00  0.00           H
ATOM   4929  OW  SOL   218       3.299  67.199  89.898  1.00  0.00           O
ATOM   4930  HW1 SOL   218       4.153  66.804  90.075  1.00  0.00           H
ATOM   4931  HW2 SOL   218       3.384  68.102  90.205  1.00  0.00           H
ATOM   4932  OW  SOL   219       8.285  94.004  86.378  1.00  0.00           O
ATOM   4933  HW1 SOL   219       7.428  94.089  86.796  1.00  0.00           H
ATOM   4934  HW2 SOL   219       8.474  94.878  86.037  1.00  0.00           H
ATOM   4935  OW  SOL   220      89.683  28.854  53.700  1.00  0.00           O
ATOM   4936  HW1 SOL   220      89.454  29.273  52.870  1.00  0.00           H
ATOM   4937  HW2 SOL   220      90.569  28.517  53.563  1.00  0.00           H
ATOM   4938  OW  SOL   221      32.287  95.494  50.097  1.00  0.00           O
ATOM   4939  HW1 SOL   221      31.651  94.858  50.424  1.00  0.00           H
ATOM   4940  HW2 SOL   221      31.806  96.321  50.069  1.00  0.00           H
ATOM   4941  OW  SOL   222      96.519  75.970  54.797  1.00  0.00           O
ATOM   4942  HW1 SOL   222      96.526  76.779  55.309  1.00  0.00           H
ATOM   4943  HW2 SOL   222      95.624  75.642  54.879  1.00  0.00           H
ATOM   4944  OW  SOL   223      14.558  38.658  43.507  1.00  0.00           O
ATOM   4945  HW1 SOL   223      13.983  38.661  42.742  1.00  0.00           H
ATOM   4946  HW2 SOL   223      15.400  38.971  43.176  1.00  0.00           H
ATOM   4947  OW  SOL   224      88.840  31.117  63.664  1.00  0.00           O
ATOM   4948  HW1 SOL   224      89.020  30.221  63.951  1.00  0.00           H
ATOM   4949  HW2 SOL   224      89.447  31.263  62.939  1.00  0.00           H
ATOM   4950  OW  SOL   225      10.050  85.858  58.135  1.00  0.00           O
ATOM   4951  HW1 SOL   225      10.349  85.042  58.536  1.00  0.00           H
ATOM   4952  HW2 SOL   225       9.134  85.693  57.910  1.00  0.00           H
ATOM   4953  OW  SOL   226      91.130  46.745  83.926  1.00  0.00           O
ATOM   4954  HW1 SOL   226      90.832  47.428  84.526  1.00  0.00           H
ATOM   4955  HW2 SOL   226      90.372  46.564  83.371  1.00  0.00           H
ATOM   4956  OW  SOL   227      11.238  48.500  41.646  1.00  0.00           O
ATOM   4957  HW1 SOL   227      10.656  47.981  42.202  1.00  0.00           H
ATOM   4958  HW2 SOL   227      11.471  47.912  40.928  1.00  0.00           H
ATOM   4959  OW  SOL   228      49.218  58.056  95.093  1.00  0.00           O
ATOM   4960  HW1 SOL   228      48.483  58.668  95.124  1.00  0.00           H
ATOM   4961  HW2 SOL   228      48.836  57.209  95.323  1.00  0.00           H
ATOM   4962  OW  SOL   229      35.871  95.294  34.475  1.00  0.00           O
ATOM   4963  HW1 SOL   229      35.694  94.357  34.553  1.00  0.00           H
ATOM   4964  HW2 SOL   229      35.535  95.531  33.610  1.00  0.00           H
ATOM   4965  OW  SOL   230      97.940  30.056   7.496  1.00  0.00           O
ATOM   4966  HW1 SOL   230      97.826  29.668   8.363  1.00  0.00           H
ATOM   4967  HW2 SOL   230      98.230  29.330   6.943  1.00  0.00           H
ATOM   4968  OW  SOL   231      77.159  68.401  33.414  1.00  0.00           O
ATOM   4969  HW1 SOL   231      77.174  68.213  32.476  1.00  0.00           H
ATOM   4970  HW2 SOL   231      77.586  67.646  33.818  1.00  0.00           H
ATOM   4971  OW  SOL   232      18.787  46.446  28.493  1.00  0.00           O
ATOM   4972  HW1 SOL   232      18.226  45.764  28.861  1.00  0.00           H
ATOM   4973  HW2 SOL   232      18.182  47.048  28.060  1.00  0.00           H
ATOM   4974  OW  SOL   233      82.278  22.244  73.828  1.00  0.00           O
ATOM   4975  HW1 SOL   233      81.736  22.928  73.434  1.00  0.00           H
ATOM   4976  HW2 SOL   233      82.973  22.721  74.283  1.00  0.00           H
ATOM   4977  OW  SOL   234      46.434  57.631  67.362  1.00  0.00           O
ATOM   4978  HW1 SOL   234      46.440  56.813  66.865  1.00  0.00           H
ATOM   4979  HW2 SOL   234      45.543  57.968  67.260  1.00  0.00           H
ATOM   4980  OW  SOL   235      86.164  26.845  91.343  1.00  0.00           O
ATOM   4981  HW1 SOL   235      85.296  26.683  91.713  1.00  0.00           H
ATOM   4982  HW2 SOL   235      86.448  25.992  91.015  1.00  0.00           H
ATOM   4983  OW  SOL   236       8.164  23.106   7.689  1.00  0.00           O
ATOM   4984  HW1 SOL   236       7.879  22.248   8.004  1.00  0.00           H
ATOM   4985  HW2 SOL   236       8.066  23.057   6.738  1.00  0.00           H
ATOM   4986  OW  SOL   237      25.720  30.908  57.529  1.00  0.00           O
ATOM   4987  HW1 SOL   237      26.323  30.174  57.646  1.00  0.00           H
ATOM   4988  HW2 SOL   237      26.202  31.669  57.851  1.00  0.00           H
ATOM   4989  OW  SOL   238      86.305  41.971  65.952  1.00  0.00           O
ATOM   4990  HW1 SOL   238      86.221  41.080  66.291  1.00  0.00           H
ATOM   4991  HW2 SOL   238      85.460  42.380  66.140  1.00  0.00           H
ATOM   4992  OW  SOL   239      38.614   9.632  89.795  1.00  0.00           O
ATOM   4993  HW1 SOL   239      37.682   9.486  89.958  1.00  0.00           H
ATOM   4994  HW2 SOL   239      39.042   8.844  90.130  1.00  0.00           H
ATOM   4995  OW  SOL   240      20.716  20.547  10.813  1.00  0.00           O
ATOM   4996  HW1 SOL   240      20.299  20.547   9.952  1.00  0.00           H
ATOM   4997  HW2 SOL   240      20.022  20.278  11.415  1.00  0.00           H
ATOM   4998  OW  SOL   241      28.990  24.395  61.637  1.00  0.00           O
ATOM   4999  HW1 SOL   241      28.508  23.712  62.102  1.00  0.00           H
ATOM   5000  HW2 SOL   241      29.484  24.848  62.320  1.00  0.00           H
ATOM   5001  OW  SOL   242       4.039  73.668  80.883  1.00  0.00           O
ATOM   5002  HW1 SOL   242       4.754  74.085  81.362  1.00  0.00           H
ATOM   5003  HW2 SOL   242       4.273  73.776  79.961  1.00  0.00           H
ATOM   5004  OW  SOL   243      14.344  28.589  38.822  1.00  0.00           O
ATOM   5005  HW1 SOL   243      14.941  28.562  38.075  1.00  0.00           H
ATOM   5006  HW2 SOL   243      14.425  29.481  39.161  1.00  0.00           H
ATOM   5007  OW  SOL   244      11.241  66.802  65.217  1.00  0.00           O
ATOM   5008  HW1 SOL   244      11.118  67.258  66.050  1.00  0.00           H
ATOM   5009  HW2 SOL   244      11.863  66.103  65.416  1.00  0.00           H
ATOM   5010  OW  SOL   245      80.289  13.911   0.326  1.00  0.00           O
ATOM   5011  HW1 SOL   245      81.192  13.784   0.619  1.00  0.00           H
ATOM   5012  HW2 SOL   245      80.325  13.786  -0.623  1.00  0.00           H
ATOM   5013  OW  SOL   246      38.316  82.720  52.924  1.00  0.00           O
ATOM   5014  HW1 SOL   246      37.773  82.843  52.145  1.00  0.00           H
ATOM   5015  HW2 SOL   246      39.215  82.743  52.596  1.00  0.00           H
ATOM   5016  OW  SOL   247       0.120  56.037  94.977  1.00  0.00           O
ATOM   5017  HW1 SOL   247       0.122  56.375  95.873  1.00  0.00           H
ATOM   5018  HW2 SOL   247       0.732  56.601  94.506  1.00  0.00           H
ATOM   5019  OW  SOL   248      97.048  17.288  91.203  1.00  0.00           O
ATOM   5020  HW1 SOL   248      97.416  18.149  91.002  1.00  0.00           H
ATOM   5021  HW2 SOL   248      96.605  17.407  92.043  1.00  0.00           H
ATOM   5022  OW  SOL   249      34.143  58.253  68.017  1.00  0.00           O
ATOM   5023  HW1 SOL   249      34.409  57.906  68.868  1.00  0.00           H
ATOM   5024  HW2 SOL   249      33.278  58.633  68.172  1.00  0.00           H
ATOM   5025  OW  SOL   250      55.581  37.262  75.849  1.00  0.00           O
ATOM   5026  HW1 SOL   250      54.781  36.901  76.232  1.00  0.00           H
ATOM   5027  HW2 SOL   250      55.993  37.746  76.565  1.00  0.00           H
ATOM   5028  OW  SOL   251      51.634  71.803  36.856  1.00  0.00           O
ATOM   5029  HW1 SOL   251      52.296  72.331  36.409  1.00  0.00           H
ATOM   5030  HW2 SOL   251      50.936  72.423  37.068  1.00  0.00           H
ATOM   5031  OW  SOL   252       9.261  11.949  88.123  1.00  0.00           O
ATOM   5032  HW1 SOL   252      10.179  11.769  88.329  1.00  0.00           H
ATOM   5033  HW2 SOL   252       8.774  11.599  88.869  1.00  0.00           H
ATOM   5034  OW  SOL   253      55.858  96.678  20.987  1.00  0.00           O
ATOM   5035  HW1 SOL   253      56.012  95.868  21.473  1.00  0.00           H
ATOM   5036  HW2 SOL   253      56.598  96.739  20.382  1.00  0.00           H
ATOM   5037  OW  SOL   254      27.358   2.891  63.486  1.00  0.00           O
ATOM   5038  HW1 SOL   254      27.268   2.781  62.539  1.00  0.00           H
ATOM   5039  HW2 SOL   254      26.502   3.210  63.772  1.00  0.00           H
ATOM   5040  OW  SOL   255      39.849   0.796  85.886  1.00  0.00           O
ATOM   5041  HW1 SOL   255      39.735   0.671  84.944  1.00  0.00           H
ATOM   5042  HW2 SOL   255      40.798   0.793  86.014  1.00  0.00           H
ATOM   5043  OW  SOL   256      86.592  37.327  17.465  1.00  0.00           O
ATOM   5044  HW1 SOL   256      86.740  36.705  18.177  1.00  0.00           H
ATOM   5045  HW2 SOL   256      85.904  36.925  16.934  1.00  0.00           H
ATOM   5046  OW  SOL   257      74.533  92.024  95.022  1.00  0.00           O
ATOM   5047  HW1 SOL   257      75.408  92.355  95.226  1.00  0.00           H
ATOM   5048  HW2 SOL   257      74.678  91.373  94.334  1.00  0.00           H
ATOM   5049  OW  SOL   258      34.668  52.094   7.135  1.00  0.00           O
ATOM   5050  HW1 SOL   258      33.852  52.207   7.622  1.00  0.00           H
ATOM   5051  HW2 SOL   258      34.652  51.182   6.847  1.00  0.00           H
ATOM   5052  OW  SOL   259      82.689  29.797  52.423  1.00  0.00           O
ATOM   5053  HW1 SOL   259      82.921  29.536  51.532  1.00  0.00           H
ATOM   5054  HW2 SOL   259      82.957  29.056  52.967  1.00  0.00           H
ATOM   5055  OW  SOL   260      43.911  69.965  15.141  1.00  0.00           O
ATOM   5056  HW1 SOL   260      43.232  69.452  14.704  1.00  0.00           H
ATOM   5057  HW2 SOL   260      44.729  69.524  14.912  1.00  0.00           H
ATOM   5058  OW  SOL   261      32.938  38.548  76.292  1.00  0.00           O
ATOM   5059  HW1 SOL   261      32.445  38.831  75.522  1.00  0.00           H
ATOM   5060  HW2 SOL   261      33.785  38.987  76.209  1.00  0.00           H
ATOM   5061  OW  SOL   262       7.795  43.653  49.195  1.00  0.00           O
[truncated: 7,230,487 more chars]
