# Supplementary material for: Permeation enhancer-induced membrane defects assist the oral absorption of peptide drugs
Source: Nat Commun. 2025 Oct 28;16:9512. doi: 10.1038/s41467-025-64891-0 (PMC12568990; doi:10.1038/s41467-025-64891-0)
Supplement: Supplementary file 20 — Supplementary Data 1 [file 41467_2025_64891_MOESM20_ESM.zip › Supplementary_Data_1/Trajectory_shown_in_Supplementary_Video_2_First_Frame.pdb]

TITLE     semaglutide_constant_ph_membrane in water
REMARK    THIS IS A SIMULATION BOX
CRYST1   73.699   73.699   73.699  90.00  90.00  90.00 P 1           1
MODEL        1
ATOM      1  OW  SOL     1      65.071  39.082  31.603  1.00  0.00           O
ATOM      2  HW1 SOL     1      65.857  38.536  31.617  1.00  0.00           H
ATOM      3  HW2 SOL     1      65.366  39.936  31.919  1.00  0.00           H
ATOM      4  OW  SOL     2      13.717   2.859  33.394  1.00  0.00           O
ATOM      5  HW1 SOL     2      13.502   3.493  32.709  1.00  0.00           H
ATOM      6  HW2 SOL     2      12.926   2.327  33.485  1.00  0.00           H
ATOM      7  OW  SOL     3      55.066  12.015  22.224  1.00  0.00           O
ATOM      8  HW1 SOL     3      54.790  11.106  22.347  1.00  0.00           H
ATOM      9  HW2 SOL     3      54.266  12.527  22.345  1.00  0.00           H
ATOM     10  OW  SOL     4      13.881  71.465   6.189  1.00  0.00           O
ATOM     11  HW1 SOL     4      14.266  72.093   6.800  1.00  0.00           H
ATOM     12  HW2 SOL     4      13.746  70.674   6.712  1.00  0.00           H
ATOM     13  OW  SOL     5      58.648  21.922  29.821  1.00  0.00           O
ATOM     14  HW1 SOL     5      59.263  21.201  29.960  1.00  0.00           H
ATOM     15  HW2 SOL     5      59.200  22.703  29.781  1.00  0.00           H
ATOM     16  OW  SOL     6      16.449  11.210  64.366  1.00  0.00           O
ATOM     17  HW1 SOL     6      17.069  11.914  64.559  1.00  0.00           H
ATOM     18  HW2 SOL     6      16.253  10.822  65.219  1.00  0.00           H
ATOM     19  OW  SOL     7       1.027  32.438  24.977  1.00  0.00           O
ATOM     20  HW1 SOL     7       1.733  32.060  25.500  1.00  0.00           H
ATOM     21  HW2 SOL     7       1.351  33.302  24.724  1.00  0.00           H
ATOM     22  OW  SOL     8      61.003   3.740  66.077  1.00  0.00           O
ATOM     23  HW1 SOL     8      61.389   2.913  66.366  1.00  0.00           H
ATOM     24  HW2 SOL     8      61.737   4.232  65.710  1.00  0.00           H
ATOM     25  OW  SOL     9      12.722  12.034  48.194  1.00  0.00           O
ATOM     26  HW1 SOL     9      13.604  11.756  47.946  1.00  0.00           H
ATOM     27  HW2 SOL     9      12.185  11.843  47.424  1.00  0.00           H
ATOM     28  OW  SOL    10      64.251  28.792  59.209  1.00  0.00           O
ATOM     29  HW1 SOL    10      64.757  28.538  58.437  1.00  0.00           H
ATOM     30  HW2 SOL    10      64.652  29.611  59.500  1.00  0.00           H
ATOM     31  OW  SOL    11      52.078  36.192  70.006  1.00  0.00           O
ATOM     32  HW1 SOL    11      53.006  35.982  69.901  1.00  0.00           H
ATOM     33  HW2 SOL    11      51.881  36.779  69.276  1.00  0.00           H
ATOM     34  OW  SOL    12      11.105   8.633  60.845  1.00  0.00           O
ATOM     35  HW1 SOL    12      11.944   8.948  60.510  1.00  0.00           H
ATOM     36  HW2 SOL    12      10.837   9.296  61.482  1.00  0.00           H
ATOM     37  OW  SOL    13      14.548   4.104  54.599  1.00  0.00           O
ATOM     38  HW1 SOL    13      15.485   3.992  54.759  1.00  0.00           H
ATOM     39  HW2 SOL    13      14.371   5.014  54.837  1.00  0.00           H
ATOM     40  OW  SOL    14       7.227  14.581  24.228  1.00  0.00           O
ATOM     41  HW1 SOL    14       6.447  14.581  24.783  1.00  0.00           H
ATOM     42  HW2 SOL    14       6.929  14.216  23.395  1.00  0.00           H
ATOM     43  OW  SOL    15      71.135  21.096  64.954  1.00  0.00           O
ATOM     44  HW1 SOL    15      70.486  20.398  65.048  1.00  0.00           H
ATOM     45  HW2 SOL    15      71.724  20.784  64.267  1.00  0.00           H
ATOM     46  OW  SOL    16      73.464  40.567  15.262  1.00  0.00           O
ATOM     47  HW1 SOL    16      74.421  40.566  15.257  1.00  0.00           H
ATOM     48  HW2 SOL    16      73.222  41.234  14.620  1.00  0.00           H
ATOM     49  OW  SOL    17      18.138  73.578  11.485  1.00  0.00           O
ATOM     50  HW1 SOL    17      18.156  74.174  12.235  1.00  0.00           H
ATOM     51  HW2 SOL    17      17.209  73.482  11.277  1.00  0.00           H
ATOM     52  OW  SOL    18      61.457  26.005   9.864  1.00  0.00           O
ATOM     53  HW1 SOL    18      61.216  26.710  10.465  1.00  0.00           H
ATOM     54  HW2 SOL    18      60.858  25.290  10.081  1.00  0.00           H
ATOM     55  OW  SOL    19      11.242   4.192   7.162  1.00  0.00           O
ATOM     56  HW1 SOL    19      10.609   3.488   7.021  1.00  0.00           H
ATOM     57  HW2 SOL    19      10.755   4.994   6.976  1.00  0.00           H
ATOM     58  OW  SOL    20      67.455  51.499  73.342  1.00  0.00           O
ATOM     59  HW1 SOL    20      67.657  50.574  73.202  1.00  0.00           H
ATOM     60  HW2 SOL    20      66.746  51.496  73.985  1.00  0.00           H
ATOM     61  OW  SOL    21      64.016  38.816   5.781  1.00  0.00           O
ATOM     62  HW1 SOL    21      63.347  38.197   5.487  1.00  0.00           H
ATOM     63  HW2 SOL    21      64.178  39.373   5.019  1.00  0.00           H
ATOM     64  OW  SOL    22      30.988  27.920  57.842  1.00  0.00           O
ATOM     65  HW1 SOL    22      31.461  27.351  57.235  1.00  0.00           H
ATOM     66  HW2 SOL    22      30.170  27.457  58.018  1.00  0.00           H
ATOM     67  OW  SOL    23       6.437  33.602  55.422  1.00  0.00           O
ATOM     68  HW1 SOL    23       5.931  34.393  55.236  1.00  0.00           H
ATOM     69  HW2 SOL    23       6.796  33.342  54.573  1.00  0.00           H
ATOM     70  OW  SOL    24       3.400  20.946  71.848  1.00  0.00           O
ATOM     71  HW1 SOL    24       4.118  20.318  71.927  1.00  0.00           H
ATOM     72  HW2 SOL    24       3.623  21.645  72.462  1.00  0.00           H
ATOM     73  OW  SOL    25      10.682   2.933  22.201  1.00  0.00           O
ATOM     74  HW1 SOL    25      11.035   3.809  22.355  1.00  0.00           H
ATOM     75  HW2 SOL    25      11.454   2.385  22.058  1.00  0.00           H
ATOM     76  OW  SOL    26      48.846  15.557   8.522  1.00  0.00           O
ATOM     77  HW1 SOL    26      48.868  15.717   7.578  1.00  0.00           H
ATOM     78  HW2 SOL    26      49.766  15.567   8.788  1.00  0.00           H
ATOM     79  OW  SOL    27      56.896   0.895  10.659  1.00  0.00           O
ATOM     80  HW1 SOL    27      57.086   0.399   9.863  1.00  0.00           H
ATOM     81  HW2 SOL    27      57.240   1.771  10.485  1.00  0.00           H
ATOM     82  OW  SOL    28      26.017   1.709   6.257  1.00  0.00           O
ATOM     83  HW1 SOL    28      25.334   1.986   5.646  1.00  0.00           H
ATOM     84  HW2 SOL    28      25.695   0.881   6.617  1.00  0.00           H
ATOM     85  OW  SOL    29      62.658  57.150   4.445  1.00  0.00           O
ATOM     86  HW1 SOL    29      62.161  57.966   4.510  1.00  0.00           H
ATOM     87  HW2 SOL    29      62.907  56.948   5.347  1.00  0.00           H
ATOM     88  OW  SOL    30       0.954  25.131  13.773  1.00  0.00           O
ATOM     89  HW1 SOL    30       1.799  24.743  14.002  1.00  0.00           H
ATOM     90  HW2 SOL    30       1.160  25.764  13.085  1.00  0.00           H
ATOM     91  OW  SOL    31      26.139  12.918  18.442  1.00  0.00           O
ATOM     92  HW1 SOL    31      25.885  12.609  19.311  1.00  0.00           H
ATOM     93  HW2 SOL    31      26.941  13.420  18.590  1.00  0.00           H
ATOM     94  OW  SOL    32       8.725  26.007  47.873  1.00  0.00           O
ATOM     95  HW1 SOL    32       9.181  25.981  47.032  1.00  0.00           H
ATOM     96  HW2 SOL    32       8.954  26.859  48.244  1.00  0.00           H
ATOM     97  OW  SOL    33      72.499  20.489   6.604  1.00  0.00           O
ATOM     98  HW1 SOL    33      71.953  20.507   7.389  1.00  0.00           H
ATOM     99  HW2 SOL    33      72.089  19.831   6.042  1.00  0.00           H
ATOM    100  OW  SOL    34      12.233  30.758  16.013  1.00  0.00           O
ATOM    101  HW1 SOL    34      11.789  31.197  16.738  1.00  0.00           H
ATOM    102  HW2 SOL    34      13.052  30.437  16.391  1.00  0.00           H
ATOM    103  OW  SOL    35      19.489  30.757  67.472  1.00  0.00           O
ATOM    104  HW1 SOL    35      18.541  30.631  67.437  1.00  0.00           H
ATOM    105  HW2 SOL    35      19.849  29.870  67.483  1.00  0.00           H
ATOM    106  OW  SOL    36      15.030  58.323  54.629  1.00  0.00           O
ATOM    107  HW1 SOL    36      14.985  59.132  54.120  1.00  0.00           H
ATOM    108  HW2 SOL    36      15.965  58.181  54.774  1.00  0.00           H
ATOM    109  OW  SOL    37      55.679  24.754  73.407  1.00  0.00           O
ATOM    110  HW1 SOL    37      56.119  24.003  73.010  1.00  0.00           H
ATOM    111  HW2 SOL    37      56.326  25.458  73.370  1.00  0.00           H
ATOM    112  OW  SOL    38      70.172  19.087   5.288  1.00  0.00           O
ATOM    113  HW1 SOL    38      69.827  18.273   4.922  1.00  0.00           H
ATOM    114  HW2 SOL    38      70.627  19.505   4.558  1.00  0.00           H
ATOM    115  OW  SOL    39      21.966  22.333  25.768  1.00  0.00           O
ATOM    116  HW1 SOL    39      22.735  21.840  25.481  1.00  0.00           H
ATOM    117  HW2 SOL    39      21.978  22.262  26.722  1.00  0.00           H
ATOM    118  OW  SOL    40       4.414   6.341  61.007  1.00  0.00           O
ATOM    119  HW1 SOL    40       5.059   6.334  61.715  1.00  0.00           H
ATOM    120  HW2 SOL    40       4.933   6.237  60.209  1.00  0.00           H
ATOM    121  OW  SOL    41      66.609  58.649   5.879  1.00  0.00           O
ATOM    122  HW1 SOL    41      67.409  58.814   5.380  1.00  0.00           H
ATOM    123  HW2 SOL    41      66.564  59.372   6.506  1.00  0.00           H
ATOM    124  OW  SOL    42       0.889  27.367  11.767  1.00  0.00           O
ATOM    125  HW1 SOL    42       0.467  27.579  12.599  1.00  0.00           H
ATOM    126  HW2 SOL    42       0.258  27.640  11.101  1.00  0.00           H
ATOM    127  OW  SOL    43      13.200  17.407   6.989  1.00  0.00           O
ATOM    128  HW1 SOL    43      12.794  16.960   6.246  1.00  0.00           H
ATOM    129  HW2 SOL    43      14.107  17.549   6.717  1.00  0.00           H
ATOM    130  OW  SOL    44      72.776  33.732  36.451  1.00  0.00           O
ATOM    131  HW1 SOL    44      73.709  33.619  36.267  1.00  0.00           H
ATOM    132  HW2 SOL    44      72.369  33.806  35.588  1.00  0.00           H
ATOM    133  OW  SOL    45      24.817  12.122  15.314  1.00  0.00           O
ATOM    134  HW1 SOL    45      24.175  12.165  16.024  1.00  0.00           H
ATOM    135  HW2 SOL    45      24.323  11.791  14.564  1.00  0.00           H
ATOM    136  OW  SOL    46      65.484  33.330  63.661  1.00  0.00           O
ATOM    137  HW1 SOL    46      66.091  34.042  63.862  1.00  0.00           H
ATOM    138  HW2 SOL    46      65.953  32.536  63.918  1.00  0.00           H
ATOM    139  OW  SOL    47      56.475  41.648   0.756  1.00  0.00           O
ATOM    140  HW1 SOL    47      55.639  41.848   0.336  1.00  0.00           H
ATOM    141  HW2 SOL    47      57.067  42.336   0.453  1.00  0.00           H
ATOM    142  OW  SOL    48      36.586   3.829  18.883  1.00  0.00           O
ATOM    143  HW1 SOL    48      37.173   4.580  18.970  1.00  0.00           H
ATOM    144  HW2 SOL    48      35.713   4.186  19.049  1.00  0.00           H
ATOM    145  OW  SOL    49      12.338  63.335  12.740  1.00  0.00           O
ATOM    146  HW1 SOL    49      11.625  63.834  13.137  1.00  0.00           H
ATOM    147  HW2 SOL    49      13.082  63.468  13.328  1.00  0.00           H
ATOM    148  OW  SOL    50      46.163  12.162  24.876  1.00  0.00           O
ATOM    149  HW1 SOL    50      46.424  12.911  24.340  1.00  0.00           H
ATOM    150  HW2 SOL    50      45.233  12.042  24.684  1.00  0.00           H
ATOM    151  OW  SOL    51       9.355  25.085  33.299  1.00  0.00           O
ATOM    152  HW1 SOL    51       8.983  25.265  34.162  1.00  0.00           H
ATOM    153  HW2 SOL    51       9.562  25.948  32.941  1.00  0.00           H
ATOM    154  OW  SOL    52      56.929  39.330  14.163  1.00  0.00           O
ATOM    155  HW1 SOL    52      56.619  38.446  13.967  1.00  0.00           H
ATOM    156  HW2 SOL    52      57.798  39.374  13.764  1.00  0.00           H
ATOM    157  OW  SOL    53      66.075  13.630  27.371  1.00  0.00           O
ATOM    158  HW1 SOL    53      66.444  13.140  28.105  1.00  0.00           H
ATOM    159  HW2 SOL    53      66.434  14.513  27.467  1.00  0.00           H
ATOM    160  OW  SOL    54      69.561   6.901  65.371  1.00  0.00           O
ATOM    161  HW1 SOL    54      70.025   7.734  65.451  1.00  0.00           H
ATOM    162  HW2 SOL    54      68.941   6.900  66.100  1.00  0.00           H
ATOM    163  OW  SOL    55      26.635  25.654  54.781  1.00  0.00           O
ATOM    164  HW1 SOL    55      26.723  26.317  55.466  1.00  0.00           H
ATOM    165  HW2 SOL    55      27.027  24.867  55.158  1.00  0.00           H
ATOM    166  OW  SOL    56      57.551  13.629   7.447  1.00  0.00           O
ATOM    167  HW1 SOL    56      58.087  14.154   6.852  1.00  0.00           H
ATOM    168  HW2 SOL    56      56.795  13.368   6.922  1.00  0.00           H
ATOM    169  OW  SOL    57      52.687  55.156  13.448  1.00  0.00           O
ATOM    170  HW1 SOL    57      53.423  54.830  13.967  1.00  0.00           H
ATOM    171  HW2 SOL    57      52.912  54.930  12.546  1.00  0.00           H
ATOM    172  OW  SOL    58       6.214  26.852  12.009  1.00  0.00           O
ATOM    173  HW1 SOL    58       5.316  27.100  12.230  1.00  0.00           H
ATOM    174  HW2 SOL    58       6.371  26.050  12.507  1.00  0.00           H
ATOM    175  OW  SOL    59      73.600  45.956  21.031  1.00  0.00           O
ATOM    176  HW1 SOL    59      72.734  46.200  21.359  1.00  0.00           H
ATOM    177  HW2 SOL    59      73.956  46.767  20.669  1.00  0.00           H
ATOM    178  OW  SOL    60      13.658  55.296  18.436  1.00  0.00           O
ATOM    179  HW1 SOL    60      14.204  55.865  18.979  1.00  0.00           H
ATOM    180  HW2 SOL    60      13.040  54.900  19.051  1.00  0.00           H
ATOM    181  OW  SOL    61      50.181  59.182   4.942  1.00  0.00           O
ATOM    182  HW1 SOL    61      49.721  59.969   5.235  1.00  0.00           H
ATOM    183  HW2 SOL    61      49.522  58.490   4.986  1.00  0.00           H
ATOM    184  OW  SOL    62      70.832   6.439   3.679  1.00  0.00           O
ATOM    185  HW1 SOL    62      70.249   6.174   2.968  1.00  0.00           H
ATOM    186  HW2 SOL    62      70.328   6.277   4.476  1.00  0.00           H
ATOM    187  OW  SOL    63      64.443  13.468  13.290  1.00  0.00           O
ATOM    188  HW1 SOL    63      65.166  13.497  13.916  1.00  0.00           H
ATOM    189  HW2 SOL    63      63.735  13.948  13.719  1.00  0.00           H
ATOM    190  OW  SOL    64      50.070  28.795  10.965  1.00  0.00           O
ATOM    191  HW1 SOL    64      50.787  28.755  11.597  1.00  0.00           H
ATOM    192  HW2 SOL    64      49.551  28.011  11.140  1.00  0.00           H
ATOM    193  OW  SOL    65      47.759  28.930  71.075  1.00  0.00           O
ATOM    194  HW1 SOL    65      47.065  28.437  70.637  1.00  0.00           H
ATOM    195  HW2 SOL    65      48.558  28.438  70.888  1.00  0.00           H
ATOM    196  OW  SOL    66      69.330  19.221  65.362  1.00  0.00           O
ATOM    197  HW1 SOL    66      69.169  18.614  66.085  1.00  0.00           H
ATOM    198  HW2 SOL    66      68.472  19.598  65.168  1.00  0.00           H
ATOM    199  OW  SOL    67      34.123  13.942  22.412  1.00  0.00           O
ATOM    200  HW1 SOL    67      34.413  13.185  21.903  1.00  0.00           H
ATOM    201  HW2 SOL    67      33.295  14.201  22.007  1.00  0.00           H
ATOM    202  OW  SOL    68       5.978   9.698   8.128  1.00  0.00           O
ATOM    203  HW1 SOL    68       5.734  10.335   7.456  1.00  0.00           H
ATOM    204  HW2 SOL    68       6.790   9.308   7.805  1.00  0.00           H
ATOM    205  OW  SOL    69      48.440  25.563  72.337  1.00  0.00           O
ATOM    206  HW1 SOL    69      49.192  25.692  72.916  1.00  0.00           H
ATOM    207  HW2 SOL    69      48.660  26.054  71.545  1.00  0.00           H
ATOM    208  OW  SOL    70       2.584  53.699  31.303  1.00  0.00           O
ATOM    209  HW1 SOL    70       3.226  53.469  31.975  1.00  0.00           H
ATOM    210  HW2 SOL    70       2.879  54.545  30.968  1.00  0.00           H
ATOM    211  OW  SOL    71       2.133  13.415  70.459  1.00  0.00           O
ATOM    212  HW1 SOL    71       2.440  14.061  71.095  1.00  0.00           H
ATOM    213  HW2 SOL    71       2.891  12.850  70.306  1.00  0.00           H
ATOM    214  OW  SOL    72      18.235   9.872  14.640  1.00  0.00           O
ATOM    215  HW1 SOL    72      18.105  10.170  13.740  1.00  0.00           H
ATOM    216  HW2 SOL    72      17.623   9.143  14.742  1.00  0.00           H
ATOM    217  OW  SOL    73      11.141  67.511  34.221  1.00  0.00           O
ATOM    218  HW1 SOL    73      11.348  66.988  33.446  1.00  0.00           H
ATOM    219  HW2 SOL    73      10.254  67.242  34.461  1.00  0.00           H
ATOM    220  OW  SOL    74      46.018  27.515  26.199  1.00  0.00           O
ATOM    221  HW1 SOL    74      46.956  27.677  26.100  1.00  0.00           H
ATOM    222  HW2 SOL    74      45.607  28.080  25.544  1.00  0.00           H
ATOM    223  OW  SOL    75      71.110   2.612  11.440  1.00  0.00           O
ATOM    224  HW1 SOL    75      71.127   2.917  12.347  1.00  0.00           H
ATOM    225  HW2 SOL    75      70.734   1.733  11.489  1.00  0.00           H
ATOM    226  OW  SOL    76       3.340  61.822  19.206  1.00  0.00           O
ATOM    227  HW1 SOL    76       2.555  61.524  18.747  1.00  0.00           H
ATOM    228  HW2 SOL    76       3.162  61.640  20.129  1.00  0.00           H
ATOM    229  OW  SOL    77      26.242   3.564  54.059  1.00  0.00           O
ATOM    230  HW1 SOL    77      25.522   3.792  53.472  1.00  0.00           H
ATOM    231  HW2 SOL    77      27.032   3.727  53.543  1.00  0.00           H
ATOM    232  OW  SOL    78      32.955  49.996  41.650  1.00  0.00           O
ATOM    233  HW1 SOL    78      32.515  49.852  42.488  1.00  0.00           H
ATOM    234  HW2 SOL    78      33.560  49.259  41.568  1.00  0.00           H
ATOM    235  OW  SOL    79      71.388  33.702  28.732  1.00  0.00           O
ATOM    236  HW1 SOL    79      71.775  34.532  29.010  1.00  0.00           H
ATOM    237  HW2 SOL    79      72.134  33.168  28.459  1.00  0.00           H
ATOM    238  OW  SOL    80      57.480  28.085  51.413  1.00  0.00           O
ATOM    239  HW1 SOL    80      56.783  28.704  51.195  1.00  0.00           H
ATOM    240  HW2 SOL    80      58.034  28.556  52.036  1.00  0.00           H
ATOM    241  OW  SOL    81      14.085   0.453  52.974  1.00  0.00           O
ATOM    242  HW1 SOL    81      14.254  -0.284  53.561  1.00  0.00           H
ATOM    243  HW2 SOL    81      13.816   0.046  52.150  1.00  0.00           H
ATOM    244  OW  SOL    82      38.916  48.059  67.204  1.00  0.00           O
ATOM    245  HW1 SOL    82      38.930  48.605  66.417  1.00  0.00           H
ATOM    246  HW2 SOL    82      38.176  47.467  67.071  1.00  0.00           H
ATOM    247  OW  SOL    83      70.402  27.749  25.137  1.00  0.00           O
ATOM    248  HW1 SOL    83      69.557  28.035  25.484  1.00  0.00           H
ATOM    249  HW2 SOL    83      70.341  26.794  25.113  1.00  0.00           H
ATOM    250  OW  SOL    84      50.752  30.739   6.652  1.00  0.00           O
ATOM    251  HW1 SOL    84      51.518  31.173   7.029  1.00  0.00           H
ATOM    252  HW2 SOL    84      50.074  31.414   6.643  1.00  0.00           H
ATOM    253  OW  SOL    85      68.431  47.835  38.455  1.00  0.00           O
ATOM    254  HW1 SOL    85      67.941  48.483  38.961  1.00  0.00           H
ATOM    255  HW2 SOL    85      68.568  48.249  37.603  1.00  0.00           H
ATOM    256  OW  SOL    86       8.337   9.172  12.451  1.00  0.00           O
ATOM    257  HW1 SOL    86       7.676   8.674  12.932  1.00  0.00           H
ATOM    258  HW2 SOL    86       8.936   8.508  12.109  1.00  0.00           H
ATOM    259  OW  SOL    87      10.532  14.320  72.936  1.00  0.00           O
ATOM    260  HW1 SOL    87       9.648  14.153  73.261  1.00  0.00           H
ATOM    261  HW2 SOL    87      11.108  13.996  73.629  1.00  0.00           H
ATOM    262  OW  SOL    88       8.814   8.271  16.233  1.00  0.00           O
ATOM    263  HW1 SOL    88       9.730   7.997  16.273  1.00  0.00           H
ATOM    264  HW2 SOL    88       8.759   9.013  16.835  1.00  0.00           H
ATOM    265  OW  SOL    89      69.953  31.650  34.329  1.00  0.00           O
ATOM    266  HW1 SOL    89      70.189  31.112  33.574  1.00  0.00           H
ATOM    267  HW2 SOL    89      70.394  32.486  34.175  1.00  0.00           H
ATOM    268  OW  SOL    90      24.591  54.273  14.021  1.00  0.00           O
ATOM    269  HW1 SOL    90      24.479  53.334  14.168  1.00  0.00           H
ATOM    270  HW2 SOL    90      24.022  54.469  13.277  1.00  0.00           H
ATOM    271  OW  SOL    91       5.114   0.984  27.018  1.00  0.00           O
ATOM    272  HW1 SOL    91       5.374   0.908  26.100  1.00  0.00           H
ATOM    273  HW2 SOL    91       4.342   0.423  27.096  1.00  0.00           H
ATOM    274  OW  SOL    92       8.652  20.768  20.252  1.00  0.00           O
ATOM    275  HW1 SOL    92       9.147  19.950  20.213  1.00  0.00           H
ATOM    276  HW2 SOL    92       9.169  21.334  20.826  1.00  0.00           H
ATOM    277  OW  SOL    93      20.745  42.782  19.731  1.00  0.00           O
ATOM    278  HW1 SOL    93      21.050  43.686  19.810  1.00  0.00           H
ATOM    279  HW2 SOL    93      21.542  42.255  19.784  1.00  0.00           H
ATOM    280  OW  SOL    94       9.376  69.663  26.173  1.00  0.00           O
ATOM    281  HW1 SOL    94       8.808  69.346  25.472  1.00  0.00           H
ATOM    282  HW2 SOL    94       9.776  70.457  25.819  1.00  0.00           H
ATOM    283  OW  SOL    95      13.012  36.982  58.943  1.00  0.00           O
ATOM    284  HW1 SOL    95      12.214  37.171  59.436  1.00  0.00           H
ATOM    285  HW2 SOL    95      12.729  36.956  58.029  1.00  0.00           H
ATOM    286  OW  SOL    96       1.386  22.773  21.038  1.00  0.00           O
ATOM    287  HW1 SOL    96       0.953  21.919  21.025  1.00  0.00           H
ATOM    288  HW2 SOL    96       0.977  23.260  20.322  1.00  0.00           H
ATOM    289  OW  SOL    97      41.618  69.533  69.577  1.00  0.00           O
ATOM    290  HW1 SOL    97      42.319  70.184  69.609  1.00  0.00           H
ATOM    291  HW2 SOL    97      41.555  69.204  70.473  1.00  0.00           H
ATOM    292  OW  SOL    98      67.339  19.956  62.974  1.00  0.00           O
ATOM    293  HW1 SOL    98      67.262  19.859  62.025  1.00  0.00           H
ATOM    294  HW2 SOL    98      67.837  20.765  63.093  1.00  0.00           H
ATOM    295  OW  SOL    99       1.924  49.063  16.161  1.00  0.00           O
ATOM    296  HW1 SOL    99       2.733  49.431  16.518  1.00  0.00           H
ATOM    297  HW2 SOL    99       1.279  49.178  16.858  1.00  0.00           H
ATOM    298  OW  SOL   100      65.872  69.910  22.622  1.00  0.00           O
ATOM    299  HW1 SOL   100      64.958  69.632  22.687  1.00  0.00           H
ATOM    300  HW2 SOL   100      66.050  70.344  23.456  1.00  0.00           H
ATOM    301  OW  SOL   101       8.051  72.358  26.471  1.00  0.00           O
ATOM    302  HW1 SOL   101       7.807  73.040  25.846  1.00  0.00           H
ATOM    303  HW2 SOL   101       8.358  72.836  27.241  1.00  0.00           H
ATOM    304  OW  SOL   102      11.684  38.336  65.588  1.00  0.00           O
ATOM    305  HW1 SOL   102      11.799  39.035  64.944  1.00  0.00           H
ATOM    306  HW2 SOL   102      11.016  38.670  66.187  1.00  0.00           H
ATOM    307  OW  SOL   103      17.380  20.683  44.222  1.00  0.00           O
ATOM    308  HW1 SOL   103      17.982  21.143  44.809  1.00  0.00           H
ATOM    309  HW2 SOL   103      17.670  19.771  44.248  1.00  0.00           H
ATOM    310  OW  SOL   104      61.388  36.554  24.583  1.00  0.00           O
ATOM    311  HW1 SOL   104      60.875  37.165  25.112  1.00  0.00           H
ATOM    312  HW2 SOL   104      61.947  36.100  25.214  1.00  0.00           H
ATOM    313  OW  SOL   105      33.544   7.041  50.295  1.00  0.00           O
ATOM    314  HW1 SOL   105      32.743   7.560  50.374  1.00  0.00           H
ATOM    315  HW2 SOL   105      34.246   7.689  50.247  1.00  0.00           H
ATOM    316  OW  SOL   106       2.558  56.780  14.393  1.00  0.00           O
ATOM    317  HW1 SOL   106       3.268  56.899  13.763  1.00  0.00           H
ATOM    318  HW2 SOL   106       1.887  56.298  13.910  1.00  0.00           H
ATOM    319  OW  SOL   107      45.013  64.661  66.883  1.00  0.00           O
ATOM    320  HW1 SOL   107      45.212  65.387  67.474  1.00  0.00           H
ATOM    321  HW2 SOL   107      44.464  65.049  66.201  1.00  0.00           H
ATOM    322  OW  SOL   108      70.541  43.132  31.060  1.00  0.00           O
ATOM    323  HW1 SOL   108      71.108  42.461  31.439  1.00  0.00           H
ATOM    324  HW2 SOL   108      70.296  42.784  30.202  1.00  0.00           H
ATOM    325  OW  SOL   109      25.691   5.823  10.316  1.00  0.00           O
ATOM    326  HW1 SOL   109      26.345   6.409   9.934  1.00  0.00           H
ATOM    327  HW2 SOL   109      24.898   5.982   9.804  1.00  0.00           H
ATOM    328  OW  SOL   110      51.342   2.292  12.057  1.00  0.00           O
ATOM    329  HW1 SOL   110      51.997   2.947  12.300  1.00  0.00           H
ATOM    330  HW2 SOL   110      51.853   1.511  11.842  1.00  0.00           H
ATOM    331  OW  SOL   111      59.163  36.927  31.150  1.00  0.00           O
ATOM    332  HW1 SOL   111      59.399  37.854  31.109  1.00  0.00           H
ATOM    333  HW2 SOL   111      59.997  36.464  31.072  1.00  0.00           H
ATOM    334  OW  SOL   112       9.170  15.870  26.562  1.00  0.00           O
ATOM    335  HW1 SOL   112       8.561  15.248  26.961  1.00  0.00           H
ATOM    336  HW2 SOL   112       8.679  16.690  26.517  1.00  0.00           H
ATOM    337  OW  SOL   113      31.433   3.550  25.320  1.00  0.00           O
ATOM    338  HW1 SOL   113      30.955   3.408  26.137  1.00  0.00           H
ATOM    339  HW2 SOL   113      30.878   3.159  24.646  1.00  0.00           H
ATOM    340  OW  SOL   114      49.981  20.305  23.678  1.00  0.00           O
ATOM    341  HW1 SOL   114      49.283  20.812  24.094  1.00  0.00           H
ATOM    342  HW2 SOL   114      50.757  20.860  23.751  1.00  0.00           H
ATOM    343  OW  SOL   115       6.010  13.723  56.107  1.00  0.00           O
ATOM    344  HW1 SOL   115       6.717  13.084  56.018  1.00  0.00           H
ATOM    345  HW2 SOL   115       6.204  14.184  56.924  1.00  0.00           H
ATOM    346  OW  SOL   116      16.721  59.114  66.638  1.00  0.00           O
ATOM    347  HW1 SOL   116      17.216  58.375  66.991  1.00  0.00           H
ATOM    348  HW2 SOL   116      17.289  59.872  66.776  1.00  0.00           H
ATOM    349  OW  SOL   117       5.862  31.799   3.861  1.00  0.00           O
ATOM    350  HW1 SOL   117       5.865  31.736   4.816  1.00  0.00           H
ATOM    351  HW2 SOL   117       6.119  30.927   3.562  1.00  0.00           H
ATOM    352  OW  SOL   118      12.230  40.450  54.963  1.00  0.00           O
ATOM    353  HW1 SOL   118      12.575  41.147  54.406  1.00  0.00           H
ATOM    354  HW2 SOL   118      11.282  40.587  54.961  1.00  0.00           H
ATOM    355  OW  SOL   119       7.713  56.269  68.620  1.00  0.00           O
ATOM    356  HW1 SOL   119       7.992  55.483  68.150  1.00  0.00           H
ATOM    357  HW2 SOL   119       8.318  56.951  68.327  1.00  0.00           H
ATOM    358  OW  SOL   120      68.167  21.643   5.441  1.00  0.00           O
ATOM    359  HW1 SOL   120      68.623  22.441   5.174  1.00  0.00           H
ATOM    360  HW2 SOL   120      68.851  20.975   5.478  1.00  0.00           H
ATOM    361  OW  SOL   121      33.708  27.578  66.413  1.00  0.00           O
ATOM    362  HW1 SOL   121      33.223  26.797  66.681  1.00  0.00           H
ATOM    363  HW2 SOL   121      33.162  27.979  65.737  1.00  0.00           H
ATOM    364  OW  SOL   122      25.040  39.082  10.393  1.00  0.00           O
ATOM    365  HW1 SOL   122      24.524  39.676  10.939  1.00  0.00           H
ATOM    366  HW2 SOL   122      25.640  39.656   9.916  1.00  0.00           H
ATOM    367  OW  SOL   123      16.750  46.639  66.590  1.00  0.00           O
ATOM    368  HW1 SOL   123      17.141  46.100  67.277  1.00  0.00           H
ATOM    369  HW2 SOL   123      17.497  47.018  66.127  1.00  0.00           H
ATOM    370  OW  SOL   124       6.522   6.780  70.190  1.00  0.00           O
ATOM    371  HW1 SOL   124       6.391   7.706  70.392  1.00  0.00           H
ATOM    372  HW2 SOL   124       6.678   6.369  71.040  1.00  0.00           H
ATOM    373  OW  SOL   125      39.066  13.872  17.819  1.00  0.00           O
ATOM    374  HW1 SOL   125      38.868  13.523  18.688  1.00  0.00           H
ATOM    375  HW2 SOL   125      39.327  14.779  17.978  1.00  0.00           H
ATOM    376  OW  SOL   126      45.181  71.559   0.572  1.00  0.00           O
ATOM    377  HW1 SOL   126      45.402  71.558  -0.360  1.00  0.00           H
ATOM    378  HW2 SOL   126      45.209  70.637   0.827  1.00  0.00           H
ATOM    379  OW  SOL   127      64.307   0.894  28.813  1.00  0.00           O
ATOM    380  HW1 SOL   127      64.116  -0.044  28.809  1.00  0.00           H
ATOM    381  HW2 SOL   127      64.150   1.174  27.911  1.00  0.00           H
ATOM    382  OW  SOL   128      10.540  17.516  23.081  1.00  0.00           O
ATOM    383  HW1 SOL   128      10.010  16.723  23.165  1.00  0.00           H
ATOM    384  HW2 SOL   128      10.776  17.743  23.980  1.00  0.00           H
ATOM    385  OW  SOL   129      40.362  22.259  17.234  1.00  0.00           O
ATOM    386  HW1 SOL   129      41.253  22.425  16.926  1.00  0.00           H
ATOM    387  HW2 SOL   129      40.412  22.367  18.184  1.00  0.00           H
ATOM    388  OW  SOL   130      54.254  35.145  31.340  1.00  0.00           O
ATOM    389  HW1 SOL   130      55.145  34.805  31.255  1.00  0.00           H
ATOM    390  HW2 SOL   130      54.252  35.946  30.816  1.00  0.00           H
ATOM    391  OW  SOL   131      63.800  29.493  72.681  1.00  0.00           O
ATOM    392  HW1 SOL   131      64.728  29.296  72.548  1.00  0.00           H
ATOM    393  HW2 SOL   131      63.507  29.845  71.841  1.00  0.00           H
ATOM    394  OW  SOL   132      18.599  64.596  21.163  1.00  0.00           O
ATOM    395  HW1 SOL   132      19.080  65.184  21.745  1.00  0.00           H
ATOM    396  HW2 SOL   132      19.191  63.856  21.026  1.00  0.00           H
ATOM    397  OW  SOL   133      39.129  40.287   0.444  1.00  0.00           O
ATOM    398  HW1 SOL   133      38.412  39.720   0.159  1.00  0.00           H
ATOM    399  HW2 SOL   133      38.900  41.152   0.105  1.00  0.00           H
ATOM    400  OW  SOL   134      57.344   0.269  33.708  1.00  0.00           O
ATOM    401  HW1 SOL   134      56.625  -0.361  33.752  1.00  0.00           H
ATOM    402  HW2 SOL   134      57.977  -0.042  34.355  1.00  0.00           H
ATOM    403  OW  SOL   135      13.147  39.873  12.170  1.00  0.00           O
ATOM    404  HW1 SOL   135      12.742  40.667  12.519  1.00  0.00           H
ATOM    405  HW2 SOL   135      13.871  39.690  12.768  1.00  0.00           H
ATOM    406  OW  SOL   136      13.024  24.817   2.228  1.00  0.00           O
ATOM    407  HW1 SOL   136      12.154  24.534   1.947  1.00  0.00           H
ATOM    408  HW2 SOL   136      13.062  24.586   3.157  1.00  0.00           H
ATOM    409  OW  SOL   137       7.637  33.865  65.830  1.00  0.00           O
ATOM    410  HW1 SOL   137       7.360  33.677  64.933  1.00  0.00           H
ATOM    411  HW2 SOL   137       8.324  33.223  66.009  1.00  0.00           H
ATOM    412  OW  SOL   138      72.945  42.006  31.677  1.00  0.00           O
ATOM    413  HW1 SOL   138      73.098  41.612  32.536  1.00  0.00           H
ATOM    414  HW2 SOL   138      73.473  42.805  31.682  1.00  0.00           H
ATOM    415  OW  SOL   139      54.295  27.786  22.469  1.00  0.00           O
ATOM    416  HW1 SOL   139      53.465  27.315  22.406  1.00  0.00           H
ATOM    417  HW2 SOL   139      54.067  28.618  22.884  1.00  0.00           H
ATOM    418  OW  SOL   140      11.290  27.940   8.165  1.00  0.00           O
ATOM    419  HW1 SOL   140      11.049  27.775   9.076  1.00  0.00           H
ATOM    420  HW2 SOL   140      11.352  28.893   8.102  1.00  0.00           H
ATOM    421  OW  SOL   141      71.793  20.128   3.446  1.00  0.00           O
ATOM    422  HW1 SOL   141      71.763  19.865   2.526  1.00  0.00           H
ATOM    423  HW2 SOL   141      72.725  20.136   3.662  1.00  0.00           H
ATOM    424  OW  SOL   142      29.538  64.800  24.517  1.00  0.00           O
ATOM    425  HW1 SOL   142      30.101  64.115  24.877  1.00  0.00           H
ATOM    426  HW2 SOL   142      30.021  65.612  24.670  1.00  0.00           H
ATOM    427  OW  SOL   143       3.201  32.662  28.863  1.00  0.00           O
ATOM    428  HW1 SOL   143       3.696  32.513  28.057  1.00  0.00           H
ATOM    429  HW2 SOL   143       2.352  32.989  28.565  1.00  0.00           H
ATOM    430  OW  SOL   144       3.856  43.875  37.545  1.00  0.00           O
ATOM    431  HW1 SOL   144       4.008  42.952  37.749  1.00  0.00           H
ATOM    432  HW2 SOL   144       4.682  44.176  37.168  1.00  0.00           H
ATOM    433  OW  SOL   145       4.833  15.254  15.629  1.00  0.00           O
ATOM    434  HW1 SOL   145       5.439  14.630  15.228  1.00  0.00           H
ATOM    435  HW2 SOL   145       5.382  16.001  15.869  1.00  0.00           H
ATOM    436  OW  SOL   146       1.746  36.505  18.932  1.00  0.00           O
ATOM    437  HW1 SOL   146       2.556  36.981  18.748  1.00  0.00           H
ATOM    438  HW2 SOL   146       1.155  36.754  18.222  1.00  0.00           H
ATOM    439  OW  SOL   147      68.395   8.233   1.574  1.00  0.00           O
ATOM    440  HW1 SOL   147      68.771   8.555   2.393  1.00  0.00           H
ATOM    441  HW2 SOL   147      67.743   8.891   1.333  1.00  0.00           H
ATOM    442  OW  SOL   148       5.313  68.063  45.003  1.00  0.00           O
ATOM    443  HW1 SOL   148       5.188  67.803  44.090  1.00  0.00           H
ATOM    444  HW2 SOL   148       5.750  67.314  45.408  1.00  0.00           H
ATOM    445  OW  SOL   149      69.659  24.935  16.196  1.00  0.00           O
ATOM    446  HW1 SOL   149      69.828  24.600  17.076  1.00  0.00           H
ATOM    447  HW2 SOL   149      70.465  25.390  15.953  1.00  0.00           H
ATOM    448  OW  SOL   150      21.042  22.363  17.459  1.00  0.00           O
ATOM    449  HW1 SOL   150      21.591  22.702  16.751  1.00  0.00           H
ATOM    450  HW2 SOL   150      20.918  23.110  18.044  1.00  0.00           H
ATOM    451  OW  SOL   151      64.390   2.263  69.053  1.00  0.00           O
ATOM    452  HW1 SOL   151      63.981   1.406  69.172  1.00  0.00           H
ATOM    453  HW2 SOL   151      63.873   2.854  69.601  1.00  0.00           H
ATOM    454  OW  SOL   152      34.453   1.091  60.017  1.00  0.00           O
ATOM    455  HW1 SOL   152      34.323   0.207  60.361  1.00  0.00           H
ATOM    456  HW2 SOL   152      33.593   1.504  60.087  1.00  0.00           H
ATOM    457  OW  SOL   153       5.924  29.125   2.467  1.00  0.00           O
ATOM    458  HW1 SOL   153       6.616  28.465   2.498  1.00  0.00           H
ATOM    459  HW2 SOL   153       5.404  28.892   1.698  1.00  0.00           H
ATOM    460  OW  SOL   154      64.318  24.170  18.868  1.00  0.00           O
ATOM    461  HW1 SOL   154      65.156  23.751  19.066  1.00  0.00           H
ATOM    462  HW2 SOL   154      63.660  23.553  19.190  1.00  0.00           H
ATOM    463  OW  SOL   155       0.911  16.476  33.243  1.00  0.00           O
ATOM    464  HW1 SOL   155       0.844  16.517  32.289  1.00  0.00           H
ATOM    465  HW2 SOL   155       1.808  16.184  33.408  1.00  0.00           H
ATOM    466  OW  SOL   156      73.435  20.204  14.378  1.00  0.00           O
ATOM    467  HW1 SOL   156      73.643  20.285  13.448  1.00  0.00           H
ATOM    468  HW2 SOL   156      74.067  20.773  14.816  1.00  0.00           H
ATOM    469  OW  SOL   157      44.356  53.167   1.525  1.00  0.00           O
ATOM    470  HW1 SOL   157      43.855  53.430   0.754  1.00  0.00           H
ATOM    471  HW2 SOL   157      44.751  52.330   1.281  1.00  0.00           H
ATOM    472  OW  SOL   158      50.631  24.633   8.690  1.00  0.00           O
ATOM    473  HW1 SOL   158      50.808  23.743   8.383  1.00  0.00           H
ATOM    474  HW2 SOL   158      51.323  25.165   8.297  1.00  0.00           H
ATOM    475  OW  SOL   159       4.237  72.801  47.222  1.00  0.00           O
ATOM    476  HW1 SOL   159       3.563  72.872  47.898  1.00  0.00           H
ATOM    477  HW2 SOL   159       4.774  72.058  47.495  1.00  0.00           H
ATOM    478  OW  SOL   160      17.697   6.685   3.064  1.00  0.00           O
ATOM    479  HW1 SOL   160      17.762   6.513   4.003  1.00  0.00           H
ATOM    480  HW2 SOL   160      18.223   5.997   2.657  1.00  0.00           H
ATOM    481  OW  SOL   161      25.862  18.155  38.639  1.00  0.00           O
ATOM    482  HW1 SOL   161      26.776  17.873  38.599  1.00  0.00           H
ATOM    483  HW2 SOL   161      25.695  18.549  37.783  1.00  0.00           H
ATOM    484  OW  SOL   162      12.912   1.214  72.725  1.00  0.00           O
ATOM    485  HW1 SOL   162      13.047   0.496  72.107  1.00  0.00           H
ATOM    486  HW2 SOL   162      12.847   0.787  73.579  1.00  0.00           H
ATOM    487  OW  SOL   163      18.191   0.931  37.879  1.00  0.00           O
ATOM    488  HW1 SOL   163      17.440   1.234  38.389  1.00  0.00           H
ATOM    489  HW2 SOL   163      18.444   1.688  37.351  1.00  0.00           H
ATOM    490  OW  SOL   164      51.052  57.372  72.160  1.00  0.00           O
ATOM    491  HW1 SOL   164      50.379  58.053  72.192  1.00  0.00           H
ATOM    492  HW2 SOL   164      51.683  57.689  71.513  1.00  0.00           H
ATOM    493  OW  SOL   165      59.469  34.860   3.247  1.00  0.00           O
ATOM    494  HW1 SOL   165      59.691  35.691   3.668  1.00  0.00           H
ATOM    495  HW2 SOL   165      59.030  35.113   2.434  1.00  0.00           H
ATOM    496  OW  SOL   166      45.667  68.550  28.753  1.00  0.00           O
ATOM    497  HW1 SOL   166      44.769  68.713  29.043  1.00  0.00           H
ATOM    498  HW2 SOL   166      45.965  67.821  29.297  1.00  0.00           H
ATOM    499  OW  SOL   167      26.234  67.250  35.532  1.00  0.00           O
ATOM    500  HW1 SOL   167      26.300  66.973  34.618  1.00  0.00           H
ATOM    501  HW2 SOL   167      26.903  67.929  35.625  1.00  0.00           H
ATOM    502  OW  SOL   168      44.310  47.723  16.280  1.00  0.00           O
ATOM    503  HW1 SOL   168      43.392  47.682  16.549  1.00  0.00           H
ATOM    504  HW2 SOL   168      44.436  46.944  15.738  1.00  0.00           H
ATOM    505  OW  SOL   169      30.792  13.613  30.885  1.00  0.00           O
ATOM    506  HW1 SOL   169      30.072  14.205  30.667  1.00  0.00           H
ATOM    507  HW2 SOL   169      31.528  14.193  31.082  1.00  0.00           H
ATOM    508  OW  SOL   170      15.596  24.231  18.785  1.00  0.00           O
ATOM    509  HW1 SOL   170      15.733  23.641  18.044  1.00  0.00           H
ATOM    510  HW2 SOL   170      14.754  23.963  19.153  1.00  0.00           H
ATOM    511  OW  SOL   171      54.853  58.561  13.843  1.00  0.00           O
ATOM    512  HW1 SOL   171      54.261  59.263  13.571  1.00  0.00           H
ATOM    513  HW2 SOL   171      54.902  57.981  13.084  1.00  0.00           H
ATOM    514  OW  SOL   172       5.022  19.788  54.433  1.00  0.00           O
ATOM    515  HW1 SOL   172       5.717  19.231  54.081  1.00  0.00           H
ATOM    516  HW2 SOL   172       4.212  19.384  54.123  1.00  0.00           H
ATOM    517  OW  SOL   173       3.666  20.864  21.650  1.00  0.00           O
ATOM    518  HW1 SOL   173       2.833  21.279  21.875  1.00  0.00           H
ATOM    519  HW2 SOL   173       4.116  21.510  21.105  1.00  0.00           H
ATOM    520  OW  SOL   174      20.056  20.401  26.636  1.00  0.00           O
ATOM    521  HW1 SOL   174      20.757  21.044  26.534  1.00  0.00           H
ATOM    522  HW2 SOL   174      19.648  20.351  25.772  1.00  0.00           H
ATOM    523  OW  SOL   175       7.261  32.019   1.042  1.00  0.00           O
ATOM    524  HW1 SOL   175       8.118  32.302   0.723  1.00  0.00           H
ATOM    525  HW2 SOL   175       7.336  32.059   1.996  1.00  0.00           H
ATOM    526  OW  SOL   176      68.531  34.375  64.774  1.00  0.00           O
ATOM    527  HW1 SOL   176      67.854  34.978  64.466  1.00  0.00           H
ATOM    528  HW2 SOL   176      68.588  34.540  65.716  1.00  0.00           H
ATOM    529  OW  SOL   177      70.702  11.440  55.612  1.00  0.00           O
ATOM    530  HW1 SOL   177      69.990  10.915  55.977  1.00  0.00           H
ATOM    531  HW2 SOL   177      71.097  11.870  56.372  1.00  0.00           H
ATOM    532  OW  SOL   178      47.228  31.900  70.654  1.00  0.00           O
ATOM    533  HW1 SOL   178      46.988  31.068  71.062  1.00  0.00           H
ATOM    534  HW2 SOL   178      46.947  31.811  69.744  1.00  0.00           H
ATOM    535  OW  SOL   179      72.645  14.828  34.518  1.00  0.00           O
ATOM    536  HW1 SOL   179      73.417  15.381  34.396  1.00  0.00           H
ATOM    537  HW2 SOL   179      72.837  14.035  34.017  1.00  0.00           H
ATOM    538  OW  SOL   180      51.041  48.584  17.383  1.00  0.00           O
ATOM    539  HW1 SOL   180      51.875  48.387  16.956  1.00  0.00           H
ATOM    540  HW2 SOL   180      50.587  49.161  16.769  1.00  0.00           H
ATOM    541  OW  SOL   181       4.037  37.101  72.982  1.00  0.00           O
ATOM    542  HW1 SOL   181       3.357  37.217  72.318  1.00  0.00           H
ATOM    543  HW2 SOL   181       4.342  36.202  72.857  1.00  0.00           H
ATOM    544  OW  SOL   182      15.074  59.637  32.802  1.00  0.00           O
ATOM    545  HW1 SOL   182      15.551  59.409  32.003  1.00  0.00           H
ATOM    546  HW2 SOL   182      14.813  58.794  33.174  1.00  0.00           H
ATOM    547  OW  SOL   183      31.621  19.347  59.934  1.00  0.00           O
ATOM    548  HW1 SOL   183      30.827  19.375  60.469  1.00  0.00           H
ATOM    549  HW2 SOL   183      31.912  18.437  59.984  1.00  0.00           H
ATOM    550  OW  SOL   184      31.231  35.582  30.642  1.00  0.00           O
ATOM    551  HW1 SOL   184      32.033  35.095  30.452  1.00  0.00           H
ATOM    552  HW2 SOL   184      31.166  35.573  31.597  1.00  0.00           H
ATOM    553  OW  SOL   185      21.095  24.424  30.174  1.00  0.00           O
ATOM    554  HW1 SOL   185      21.195  24.296  31.117  1.00  0.00           H
ATOM    555  HW2 SOL   185      21.989  24.531  29.850  1.00  0.00           H
ATOM    556  OW  SOL   186      14.955  69.694  15.232  1.00  0.00           O
ATOM    557  HW1 SOL   186      14.994  70.525  14.758  1.00  0.00           H
ATOM    558  HW2 SOL   186      14.073  69.672  15.605  1.00  0.00           H
ATOM    559  OW  SOL   187      29.267  62.620   3.369  1.00  0.00           O
ATOM    560  HW1 SOL   187      29.716  61.775   3.369  1.00  0.00           H
ATOM    561  HW2 SOL   187      28.434  62.449   2.929  1.00  0.00           H
ATOM    562  OW  SOL   188      61.321   9.312  20.620  1.00  0.00           O
ATOM    563  HW1 SOL   188      61.671   8.484  20.290  1.00  0.00           H
ATOM    564  HW2 SOL   188      60.601   9.521  20.025  1.00  0.00           H
ATOM    565  OW  SOL   189       0.282  71.575  14.134  1.00  0.00           O
ATOM    566  HW1 SOL   189       0.453  72.439  14.508  1.00  0.00           H
ATOM    567  HW2 SOL   189       0.852  71.528  13.367  1.00  0.00           H
ATOM    568  OW  SOL   190      24.992   0.047  17.942  1.00  0.00           O
ATOM    569  HW1 SOL   190      24.158  -0.413  17.842  1.00  0.00           H
ATOM    570  HW2 SOL   190      24.982   0.713  17.255  1.00  0.00           H
ATOM    571  OW  SOL   191       5.624  70.111  68.015  1.00  0.00           O
ATOM    572  HW1 SOL   191       5.218  70.248  67.159  1.00  0.00           H
ATOM    573  HW2 SOL   191       6.104  69.288  67.923  1.00  0.00           H
ATOM    574  OW  SOL   192       0.817   8.539  10.898  1.00  0.00           O
ATOM    575  HW1 SOL   192       0.843   7.648  10.547  1.00  0.00           H
ATOM    576  HW2 SOL   192       0.181   8.995  10.346  1.00  0.00           H
ATOM    577  OW  SOL   193      58.502   6.294  31.669  1.00  0.00           O
ATOM    578  HW1 SOL   193      59.342   6.051  31.279  1.00  0.00           H
ATOM    579  HW2 SOL   193      58.431   7.236  31.518  1.00  0.00           H
ATOM    580  OW  SOL   194       1.115  67.407  33.823  1.00  0.00           O
ATOM    581  HW1 SOL   194       1.421  67.914  33.072  1.00  0.00           H
ATOM    582  HW2 SOL   194       1.880  66.903  34.101  1.00  0.00           H
ATOM    583  OW  SOL   195      29.989  19.358  45.256  1.00  0.00           O
ATOM    584  HW1 SOL   195      29.471  18.553  45.249  1.00  0.00           H
ATOM    585  HW2 SOL   195      30.241  19.473  46.172  1.00  0.00           H
ATOM    586  OW  SOL   196      31.891  12.507  35.557  1.00  0.00           O
ATOM    587  HW1 SOL   196      31.741  13.421  35.315  1.00  0.00           H
ATOM    588  HW2 SOL   196      31.169  12.029  35.149  1.00  0.00           H
ATOM    589  OW  SOL   197      12.422   8.488  26.320  1.00  0.00           O
ATOM    590  HW1 SOL   197      11.730   8.183  25.734  1.00  0.00           H
ATOM    591  HW2 SOL   197      13.197   7.993  26.055  1.00  0.00           H
ATOM    592  OW  SOL   198      10.967  69.194  50.280  1.00  0.00           O
ATOM    593  HW1 SOL   198      11.238  68.887  51.145  1.00  0.00           H
ATOM    594  HW2 SOL   198      11.267  70.103  50.244  1.00  0.00           H
ATOM    595  OW  SOL   199      23.011  57.807  23.323  1.00  0.00           O
ATOM    596  HW1 SOL   199      23.146  58.324  22.529  1.00  0.00           H
ATOM    597  HW2 SOL   199      23.735  57.181  23.327  1.00  0.00           H
ATOM    598  OW  SOL   200      58.656   2.426   0.837  1.00  0.00           O
ATOM    599  HW1 SOL   200      59.516   2.821   0.696  1.00  0.00           H
ATOM    600  HW2 SOL   200      58.502   2.514   1.778  1.00  0.00           H
ATOM    601  OW  SOL   201       2.658  33.057  16.932  1.00  0.00           O
ATOM    602  HW1 SOL   201       3.511  32.638  17.048  1.00  0.00           H
ATOM    603  HW2 SOL   201       2.115  32.386  16.519  1.00  0.00           H
ATOM    604  OW  SOL   202      17.513  14.422  40.282  1.00  0.00           O
ATOM    605  HW1 SOL   202      17.663  13.898  39.496  1.00  0.00           H
ATOM    606  HW2 SOL   202      17.040  15.194  39.970  1.00  0.00           H
ATOM    607  OW  SOL   203      60.455   8.639  30.534  1.00  0.00           O
ATOM    608  HW1 SOL   203      60.051   8.658  29.666  1.00  0.00           H
ATOM    609  HW2 SOL   203      59.724   8.755  31.141  1.00  0.00           H
ATOM    610  OW  SOL   204      33.320  22.765  32.056  1.00  0.00           O
ATOM    611  HW1 SOL   204      32.623  22.113  31.971  1.00  0.00           H
ATOM    612  HW2 SOL   204      34.033  22.426  31.514  1.00  0.00           H
ATOM    613  OW  SOL   205       8.144  65.453  27.894  1.00  0.00           O
ATOM    614  HW1 SOL   205       7.510  66.153  27.736  1.00  0.00           H
ATOM    615  HW2 SOL   205       7.616  64.656  27.933  1.00  0.00           H
ATOM    616  OW  SOL   206      14.567  68.440  23.519  1.00  0.00           O
ATOM    617  HW1 SOL   206      15.085  68.197  22.752  1.00  0.00           H
ATOM    618  HW2 SOL   206      13.664  68.238  23.273  1.00  0.00           H
ATOM    619  OW  SOL   207      30.221  15.678  67.442  1.00  0.00           O
ATOM    620  HW1 SOL   207      30.946  15.197  67.840  1.00  0.00           H
ATOM    621  HW2 SOL   207      29.515  15.625  68.086  1.00  0.00           H
ATOM    622  OW  SOL   208       4.009   7.311  39.569  1.00  0.00           O
ATOM    623  HW1 SOL   208       4.353   6.984  40.401  1.00  0.00           H
ATOM    624  HW2 SOL   208       3.498   6.582  39.218  1.00  0.00           H
ATOM    625  OW  SOL   209      11.302  29.013  11.780  1.00  0.00           O
ATOM    626  HW1 SOL   209      11.340  29.735  12.408  1.00  0.00           H
ATOM    627  HW2 SOL   209      10.371  28.918  11.580  1.00  0.00           H
ATOM    628  OW  SOL   210      52.239   5.134  44.998  1.00  0.00           O
ATOM    629  HW1 SOL   210      52.701   4.469  45.508  1.00  0.00           H
ATOM    630  HW2 SOL   210      52.929   5.586  44.513  1.00  0.00           H
ATOM    631  OW  SOL   211      40.339  66.589  15.961  1.00  0.00           O
ATOM    632  HW1 SOL   211      40.836  66.501  15.147  1.00  0.00           H
ATOM    633  HW2 SOL   211      40.947  66.307  16.645  1.00  0.00           H
ATOM    634  OW  SOL   212      32.694  68.168  26.825  1.00  0.00           O
ATOM    635  HW1 SOL   212      32.689  68.911  26.222  1.00  0.00           H
ATOM    636  HW2 SOL   212      33.044  68.523  27.641  1.00  0.00           H
ATOM    637  OW  SOL   213      20.264  20.216  29.282  1.00  0.00           O
ATOM    638  HW1 SOL   213      20.067  20.294  28.349  1.00  0.00           H
ATOM    639  HW2 SOL   213      19.499  19.777  29.654  1.00  0.00           H
ATOM    640  OW  SOL   214      41.464  37.373  43.476  1.00  0.00           O
ATOM    641  HW1 SOL   214      40.801  36.700  43.319  1.00  0.00           H
ATOM    642  HW2 SOL   214      42.065  37.295  42.734  1.00  0.00           H
ATOM    643  OW  SOL   215      39.833  37.260  30.976  1.00  0.00           O
ATOM    644  HW1 SOL   215      39.052  37.764  31.203  1.00  0.00           H
ATOM    645  HW2 SOL   215      40.507  37.921  30.818  1.00  0.00           H
ATOM    646  OW  SOL   216       4.440  13.786  40.939  1.00  0.00           O
ATOM    647  HW1 SOL   216       4.068  12.926  41.133  1.00  0.00           H
ATOM    648  HW2 SOL   216       3.770  14.407  41.226  1.00  0.00           H
ATOM    649  OW  SOL   217       7.062  19.712  45.657  1.00  0.00           O
ATOM    650  HW1 SOL   217       6.370  20.354  45.501  1.00  0.00           H
ATOM    651  HW2 SOL   217       6.756  19.207  46.410  1.00  0.00           H
ATOM    652  OW  SOL   218      61.398  11.335  25.176  1.00  0.00           O
ATOM    653  HW1 SOL   218      60.971  12.135  24.870  1.00  0.00           H
ATOM    654  HW2 SOL   218      61.917  11.613  25.931  1.00  0.00           H
ATOM    655  OW  SOL   219      21.338  31.977  59.838  1.00  0.00           O
ATOM    656  HW1 SOL   219      21.613  31.925  60.754  1.00  0.00           H
ATOM    657  HW2 SOL   219      21.670  31.171  59.442  1.00  0.00           H
ATOM    658  OW  SOL   220      71.346  64.071  47.126  1.00  0.00           O
ATOM    659  HW1 SOL   220      70.538  63.815  47.570  1.00  0.00           H
ATOM    660  HW2 SOL   220      71.481  64.984  47.380  1.00  0.00           H
ATOM    661  OW  SOL   221      38.857  49.781  36.591  1.00  0.00           O
ATOM    662  HW1 SOL   221      39.240  50.627  36.360  1.00  0.00           H
ATOM    663  HW2 SOL   221      39.581  49.286  36.974  1.00  0.00           H
ATOM    664  OW  SOL   222      39.753  64.079  43.600  1.00  0.00           O
ATOM    665  HW1 SOL   222      40.023  64.881  44.047  1.00  0.00           H
ATOM    666  HW2 SOL   222      39.395  63.525  44.294  1.00  0.00           H
ATOM    667  OW  SOL   223       6.234  58.040  20.506  1.00  0.00           O
ATOM    668  HW1 SOL   223       5.451  58.304  20.024  1.00  0.00           H
ATOM    669  HW2 SOL   223       6.886  57.864  19.827  1.00  0.00           H
ATOM    670  OW  SOL   224      14.483  33.525  47.699  1.00  0.00           O
ATOM    671  HW1 SOL   224      15.240  33.018  47.995  1.00  0.00           H
ATOM    672  HW2 SOL   224      13.803  33.340  48.346  1.00  0.00           H
ATOM    673  OW  SOL   225      46.062  26.071  30.335  1.00  0.00           O
ATOM    674  HW1 SOL   225      45.408  26.287  29.670  1.00  0.00           H
ATOM    675  HW2 SOL   225      46.722  26.759  30.254  1.00  0.00           H
ATOM    676  OW  SOL   226      36.514  11.463   8.144  1.00  0.00           O
ATOM    677  HW1 SOL   226      36.065  10.821   8.694  1.00  0.00           H
ATOM    678  HW2 SOL   226      36.619  12.230   8.707  1.00  0.00           H
ATOM    679  OW  SOL   227      13.581  65.878  31.640  1.00  0.00           O
ATOM    680  HW1 SOL   227      14.185  66.199  30.970  1.00  0.00           H
ATOM    681  HW2 SOL   227      14.068  65.189  32.092  1.00  0.00           H
ATOM    682  OW  SOL   228      10.244  20.014  17.738  1.00  0.00           O
ATOM    683  HW1 SOL   228      10.868  20.666  17.418  1.00  0.00           H
ATOM    684  HW2 SOL   228      10.111  20.239  18.658  1.00  0.00           H
ATOM    685  OW  SOL   229      11.858  26.604  28.580  1.00  0.00           O
ATOM    686  HW1 SOL   229      12.112  25.682  28.602  1.00  0.00           H
ATOM    687  HW2 SOL   229      11.882  26.881  29.496  1.00  0.00           H
ATOM    688  OW  SOL   230      64.170  64.737  48.215  1.00  0.00           O
ATOM    689  HW1 SOL   230      64.087  65.552  47.721  1.00  0.00           H
ATOM    690  HW2 SOL   230      63.291  64.572  48.557  1.00  0.00           H
ATOM    691  OW  SOL   231      58.814  42.041  24.477  1.00  0.00           O
ATOM    692  HW1 SOL   231      59.183  41.624  23.698  1.00  0.00           H
ATOM    693  HW2 SOL   231      59.113  42.949  24.428  1.00  0.00           H
ATOM    694  OW  SOL   232      19.244  25.767  62.422  1.00  0.00           O
ATOM    695  HW1 SOL   232      18.865  25.101  62.996  1.00  0.00           H
ATOM    696  HW2 SOL   232      20.018  26.077  62.892  1.00  0.00           H
ATOM    697  OW  SOL   233       9.841  15.559  40.661  1.00  0.00           O
ATOM    698  HW1 SOL   233      10.213  16.416  40.870  1.00  0.00           H
ATOM    699  HW2 SOL   233      10.584  15.047  40.339  1.00  0.00           H
ATOM    700  OW  SOL   234      49.246  14.760  37.047  1.00  0.00           O
ATOM    701  HW1 SOL   234      49.892  15.173  37.620  1.00  0.00           H
ATOM    702  HW2 SOL   234      49.640  14.799  36.175  1.00  0.00           H
ATOM    703  OW  SOL   235       5.498  33.193  49.765  1.00  0.00           O
ATOM    704  HW1 SOL   235       5.186  33.926  49.236  1.00  0.00           H
ATOM    705  HW2 SOL   235       5.851  33.601  50.556  1.00  0.00           H
ATOM    706  OW  SOL   236       8.054  20.137  36.031  1.00  0.00           O
ATOM    707  HW1 SOL   236       7.222  20.570  36.222  1.00  0.00           H
ATOM    708  HW2 SOL   236       8.688  20.574  36.599  1.00  0.00           H
ATOM    709  OW  SOL   237      68.685  11.066  39.214  1.00  0.00           O
ATOM    710  HW1 SOL   237      67.778  11.117  38.914  1.00  0.00           H
ATOM    711  HW2 SOL   237      68.785  10.166  39.524  1.00  0.00           H
ATOM    712  OW  SOL   238      27.395  69.964  34.825  1.00  0.00           O
ATOM    713  HW1 SOL   238      26.452  70.128  34.800  1.00  0.00           H
ATOM    714  HW2 SOL   238      27.774  70.661  34.289  1.00  0.00           H
ATOM    715  OW  SOL   239      12.946  15.803  23.843  1.00  0.00           O
ATOM    716  HW1 SOL   239      12.293  15.899  24.536  1.00  0.00           H
ATOM    717  HW2 SOL   239      12.572  15.152  23.249  1.00  0.00           H
ATOM    718  OW  SOL   240       3.563  23.630  14.300  1.00  0.00           O
ATOM    719  HW1 SOL   240       4.045  24.357  14.695  1.00  0.00           H
ATOM    720  HW2 SOL   240       4.243  23.031  13.992  1.00  0.00           H
ATOM    721  OW  SOL   241      22.478  54.324  35.078  1.00  0.00           O
ATOM    722  HW1 SOL   241      22.458  55.087  34.500  1.00  0.00           H
ATOM    723  HW2 SOL   241      23.243  54.465  35.635  1.00  0.00           H
ATOM    724  OW  SOL   242       5.498  71.335   1.823  1.00  0.00           O
ATOM    725  HW1 SOL   242       5.995  70.695   2.333  1.00  0.00           H
ATOM    726  HW2 SOL   242       4.647  70.922   1.683  1.00  0.00           H
ATOM    727  OW  SOL   243      14.355  71.246  35.189  1.00  0.00           O
ATOM    728  HW1 SOL   243      13.891  70.500  35.569  1.00  0.00           H
ATOM    729  HW2 SOL   243      13.672  71.897  35.028  1.00  0.00           H
ATOM    730  OW  SOL   244      16.936  67.854  40.368  1.00  0.00           O
ATOM    731  HW1 SOL   244      17.313  68.546  40.911  1.00  0.00           H
ATOM    732  HW2 SOL   244      17.692  67.373  40.032  1.00  0.00           H
ATOM    733  OW  SOL   245      16.473  24.924  32.601  1.00  0.00           O
ATOM    734  HW1 SOL   245      17.275  25.014  32.086  1.00  0.00           H
ATOM    735  HW2 SOL   245      16.726  25.181  33.487  1.00  0.00           H
ATOM    736  OW  SOL   246      72.556  26.103  23.571  1.00  0.00           O
ATOM    737  HW1 SOL   246      73.420  26.135  23.981  1.00  0.00           H
ATOM    738  HW2 SOL   246      72.422  26.985  23.225  1.00  0.00           H
ATOM    739  OW  SOL   247      11.921  31.640  23.138  1.00  0.00           O
ATOM    740  HW1 SOL   247      12.648  31.123  23.485  1.00  0.00           H
ATOM    741  HW2 SOL   247      11.652  32.196  23.869  1.00  0.00           H
ATOM    742  OW  SOL   248      55.252  72.421  34.264  1.00  0.00           O
ATOM    743  HW1 SOL   248      54.824  72.980  33.616  1.00  0.00           H
ATOM    744  HW2 SOL   248      54.750  71.606  34.249  1.00  0.00           H
ATOM    745  OW  SOL   249       7.702  26.943  28.129  1.00  0.00           O
ATOM    746  HW1 SOL   249       8.374  27.623  28.170  1.00  0.00           H
ATOM    747  HW2 SOL   249       6.994  27.272  28.682  1.00  0.00           H
ATOM    748  OW  SOL   250      15.281  59.066  37.408  1.00  0.00           O
ATOM    749  HW1 SOL   250      14.803  58.810  38.197  1.00  0.00           H
ATOM    750  HW2 SOL   250      14.839  58.602  36.698  1.00  0.00           H
ATOM    751  OW  SOL   251      51.096   7.148  16.160  1.00  0.00           O
ATOM    752  HW1 SOL   251      51.852   7.652  15.859  1.00  0.00           H
ATOM    753  HW2 SOL   251      50.403   7.355  15.533  1.00  0.00           H
ATOM    754  OW  SOL   252      61.082  18.567  64.461  1.00  0.00           O
ATOM    755  HW1 SOL   252      61.441  19.404  64.165  1.00  0.00           H
ATOM    756  HW2 SOL   252      61.427  18.458  65.347  1.00  0.00           H
ATOM    757  OW  SOL   253      21.133  11.858  33.368  1.00  0.00           O
ATOM    758  HW1 SOL   253      21.610  12.621  33.694  1.00  0.00           H
ATOM    759  HW2 SOL   253      20.279  11.906  33.799  1.00  0.00           H
ATOM    760  OW  SOL   254       2.208  13.049  61.081  1.00  0.00           O
ATOM    761  HW1 SOL   254       2.510  13.310  60.211  1.00  0.00           H
ATOM    762  HW2 SOL   254       1.280  13.283  61.093  1.00  0.00           H
ATOM    763  OW  SOL   255      16.614   5.738  46.226  1.00  0.00           O
ATOM    764  HW1 SOL   255      16.618   6.535  46.757  1.00  0.00           H
ATOM    765  HW2 SOL   255      16.403   6.039  45.343  1.00  0.00           H
ATOM    766  OW  SOL   256       8.824  19.670  27.791  1.00  0.00           O
ATOM    767  HW1 SOL   256       9.176  19.685  28.681  1.00  0.00           H
ATOM    768  HW2 SOL   256       8.643  20.588  27.589  1.00  0.00           H
ATOM    769  OW  SOL   257      41.186   4.002  30.959  1.00  0.00           O
ATOM    770  HW1 SOL   257      40.548   3.398  31.339  1.00  0.00           H
ATOM    771  HW2 SOL   257      40.656   4.676  30.535  1.00  0.00           H
ATOM    772  OW  SOL   258      22.223  24.252   0.831  1.00  0.00           O
ATOM    773  HW1 SOL   258      21.941  23.415   0.461  1.00  0.00           H
ATOM    774  HW2 SOL   258      22.749  24.654   0.140  1.00  0.00           H
ATOM    775  OW  SOL   259      53.976   9.072  35.726  1.00  0.00           O
ATOM    776  HW1 SOL   259      53.062   8.976  35.456  1.00  0.00           H
ATOM    777  HW2 SOL   259      53.938   9.138  36.680  1.00  0.00           H
ATOM    778  OW  SOL   260      14.104   0.991  19.122  1.00  0.00           O
ATOM    779  HW1 SOL   260      13.711   1.255  19.953  1.00  0.00           H
ATOM    780  HW2 SOL   260      13.641   0.188  18.882  1.00  0.00           H
ATOM    781  OW  SOL   261      50.135   8.871   5.976  1.00  0.00           O
ATOM    782  HW1 SOL   261      50.774   9.369   5.467  1.00  0.00           H
ATOM    783  HW2 SOL   261      49.292   9.081   5.575  1.00  0.00           H
ATOM    784  OW  SOL   262      20.891  17.404  29.339  1.00  0.00           O
ATOM    785  HW1 SOL   262      21.738  17.107  29.007  1.00  0.00           H
ATOM    786  HW2 SOL   262      20.940  18.359  29.302  1.00  0.00           H
ATOM    787  OW  SOL   263      20.323  71.123  48.886  1.00  0.00           O
ATOM    788  HW1 SOL   263      21.276  71.039  48.935  1.00  0.00           H
ATOM    789  HW2 SOL   263      20.021  70.952  49.778  1.00  0.00           H
ATOM    790  OW  SOL   264      69.640  21.633  11.965  1.00  0.00           O
ATOM    791  HW1 SOL   264      70.289  22.187  11.531  1.00  0.00           H
ATOM    792  HW2 SOL   264      69.068  22.248  12.424  1.00  0.00           H
ATOM    793  OW  SOL   265      65.293  62.589  50.817  1.00  0.00           O
ATOM    794  HW1 SOL   265      65.700  61.727  50.734  1.00  0.00           H
ATOM    795  HW2 SOL   265      64.498  62.532  50.287  1.00  0.00           H
ATOM    796  OW  SOL   266      18.582  62.461  17.092  1.00  0.00           O
ATOM    797  HW1 SOL   266      18.127  61.854  16.507  1.00  0.00           H
ATOM    798  HW2 SOL   266      18.889  63.163  16.518  1.00  0.00           H
ATOM    799  OW  SOL   267      29.599  28.196  49.252  1.00  0.00           O
ATOM    800  HW1 SOL   267      29.886  27.494  48.668  1.00  0.00           H
ATOM    801  HW2 SOL   267      29.928  28.997  48.845  1.00  0.00           H
ATOM    802  OW  SOL   268      16.808  66.253  24.540  1.00  0.00           O
ATOM    803  HW1 SOL   268      16.841  65.944  23.634  1.00  0.00           H
ATOM    804  HW2 SOL   268      15.965  66.700  24.612  1.00  0.00           H
ATOM    805  OW  SOL   269      19.788  71.779  52.157  1.00  0.00           O
ATOM    806  HW1 SOL   269      19.389  72.533  51.723  1.00  0.00           H
ATOM    807  HW2 SOL   269      20.317  72.158  52.859  1.00  0.00           H
ATOM    808  OW  SOL   270      25.116  24.355  50.101  1.00  0.00           O
ATOM    809  HW1 SOL   270      24.853  23.437  50.173  1.00  0.00           H
ATOM    810  HW2 SOL   270      24.670  24.789  50.828  1.00  0.00           H
ATOM    811  OW  SOL   271       9.468   6.752  13.068  1.00  0.00           O
ATOM    812  HW1 SOL   271       8.713   6.509  13.603  1.00  0.00           H
ATOM    813  HW2 SOL   271       9.742   5.934  12.654  1.00  0.00           H
ATOM    814  OW  SOL   272      52.976  67.183   5.222  1.00  0.00           O
ATOM    815  HW1 SOL   272      53.462  67.765   4.638  1.00  0.00           H
ATOM    816  HW2 SOL   272      53.214  67.473   6.103  1.00  0.00           H
ATOM    817  OW  SOL   273      22.511  72.911  40.719  1.00  0.00           O
ATOM    818  HW1 SOL   273      22.419  72.064  40.282  1.00  0.00           H
ATOM    819  HW2 SOL   273      22.005  73.516  40.178  1.00  0.00           H
ATOM    820  OW  SOL   274       0.341  71.685   5.555  1.00  0.00           O
ATOM    821  HW1 SOL   274      -0.194  71.774   4.766  1.00  0.00           H
ATOM    822  HW2 SOL   274       0.874  72.480   5.575  1.00  0.00           H
ATOM    823  OW  SOL   275      26.796   2.859  36.842  1.00  0.00           O
ATOM    824  HW1 SOL   275      26.300   3.208  37.582  1.00  0.00           H
ATOM    825  HW2 SOL   275      27.666   3.248  36.932  1.00  0.00           H
ATOM    826  OW  SOL   276      38.457   7.517  28.695  1.00  0.00           O
ATOM    827  HW1 SOL   276      38.551   7.490  27.743  1.00  0.00           H
ATOM    828  HW2 SOL   276      37.615   7.094  28.865  1.00  0.00           H
ATOM    829  OW  SOL   277      36.337   8.177  45.673  1.00  0.00           O
ATOM    830  HW1 SOL   277      35.985   7.480  45.119  1.00  0.00           H
ATOM    831  HW2 SOL   277      36.211   8.976  45.162  1.00  0.00           H
ATOM    832  OW  SOL   278      40.137  73.014  26.391  1.00  0.00           O
ATOM    833  HW1 SOL   278      39.444  73.499  26.838  1.00  0.00           H
ATOM    834  HW2 SOL   278      40.950  73.394  26.725  1.00  0.00           H
ATOM    835  OW  SOL   279      25.570  20.222  33.386  1.00  0.00           O
ATOM    836  HW1 SOL   279      24.947  20.458  32.698  1.00  0.00           H
ATOM    837  HW2 SOL   279      25.069  19.669  33.985  1.00  0.00           H
ATOM    838  OW  SOL   280      65.332  14.768  19.354  1.00  0.00           O
ATOM    839  HW1 SOL   280      65.732  13.972  19.004  1.00  0.00           H
ATOM    840  HW2 SOL   280      64.391  14.596  19.325  1.00  0.00           H
ATOM    841  OW  SOL   281       8.021  39.189  34.633  1.00  0.00           O
ATOM    842  HW1 SOL   281       8.767  39.789  34.618  1.00  0.00           H
ATOM    843  HW2 SOL   281       7.643  39.255  33.756  1.00  0.00           H
ATOM    844  OW  SOL   282      23.765  57.113   9.875  1.00  0.00           O
ATOM    845  HW1 SOL   282      23.548  57.152   8.944  1.00  0.00           H
ATOM    846  HW2 SOL   282      24.548  56.564   9.917  1.00  0.00           H
ATOM    847  OW  SOL   283      68.434  28.671  33.827  1.00  0.00           O
ATOM    848  HW1 SOL   283      67.740  29.275  33.561  1.00  0.00           H
ATOM    849  HW2 SOL   283      68.130  28.307  34.658  1.00  0.00           H
ATOM    850  OW  SOL   284      19.316  34.654  51.506  1.00  0.00           O
ATOM    851  HW1 SOL   284      19.562  33.979  52.140  1.00  0.00           H
ATOM    852  HW2 SOL   284      18.430  34.911  51.761  1.00  0.00           H
ATOM    853  OW  SOL   285      69.201  37.679  11.119  1.00  0.00           O
ATOM    854  HW1 SOL   285      69.987  38.006  11.555  1.00  0.00           H
ATOM    855  HW2 SOL   285      69.137  36.764  11.392  1.00  0.00           H
ATOM    856  OW  SOL   286       7.904  72.871  22.994  1.00  0.00           O
ATOM    857  HW1 SOL   286       7.971  73.745  22.610  1.00  0.00           H
ATOM    858  HW2 SOL   286       7.465  72.348  22.324  1.00  0.00           H
ATOM    859  OW  SOL   287      16.079   1.013  33.910  1.00  0.00           O
ATOM    860  HW1 SOL   287      16.531   1.817  34.165  1.00  0.00           H
ATOM    861  HW2 SOL   287      15.229   1.308  33.584  1.00  0.00           H
ATOM    862  OW  SOL   288      49.867  63.285  34.104  1.00  0.00           O
ATOM    863  HW1 SOL   288      49.859  64.141  33.678  1.00  0.00           H
ATOM    864  HW2 SOL   288      50.717  62.909  33.875  1.00  0.00           H
ATOM    865  OW  SOL   289      58.077  31.717  39.323  1.00  0.00           O
ATOM    866  HW1 SOL   289      57.840  31.764  38.396  1.00  0.00           H
ATOM    867  HW2 SOL   289      59.010  31.506  39.322  1.00  0.00           H
ATOM    868  OW  SOL   290      52.655  70.791  42.316  1.00  0.00           O
ATOM    869  HW1 SOL   290      53.053  70.876  41.449  1.00  0.00           H
ATOM    870  HW2 SOL   290      53.397  70.717  42.915  1.00  0.00           H
ATOM    871  OW  SOL   291      17.580  22.991  53.367  1.00  0.00           O
ATOM    872  HW1 SOL   291      18.462  22.982  53.739  1.00  0.00           H
ATOM    873  HW2 SOL   291      17.718  23.002  52.420  1.00  0.00           H
ATOM    874  OW  SOL   292      37.139  63.667  72.032  1.00  0.00           O
ATOM    875  HW1 SOL   292      37.271  62.879  72.560  1.00  0.00           H
ATOM    876  HW2 SOL   292      36.907  63.338  71.164  1.00  0.00           H
ATOM    877  OW  SOL   293      50.738  67.234  22.461  1.00  0.00           O
ATOM    878  HW1 SOL   293      51.486  67.640  22.898  1.00  0.00           H
ATOM    879  HW2 SOL   293      50.655  66.375  22.877  1.00  0.00           H
ATOM    880  OW  SOL   294      16.728  65.609  59.763  1.00  0.00           O
ATOM    881  HW1 SOL   294      16.934  65.118  58.968  1.00  0.00           H
ATOM    882  HW2 SOL   294      17.366  66.323  59.776  1.00  0.00           H
ATOM    883  OW  SOL   295      21.151  69.714   2.422  1.00  0.00           O
ATOM    884  HW1 SOL   295      20.349  69.819   1.911  1.00  0.00           H
ATOM    885  HW2 SOL   295      21.796  70.259   1.971  1.00  0.00           H
ATOM    886  OW  SOL   296      37.891  20.815  36.758  1.00  0.00           O
ATOM    887  HW1 SOL   296      37.628  21.268  35.957  1.00  0.00           H
ATOM    888  HW2 SOL   296      38.464  20.110  36.457  1.00  0.00           H
ATOM    889  OW  SOL   297      70.894  58.383  42.763  1.00  0.00           O
ATOM    890  HW1 SOL   297      71.391  57.798  42.191  1.00  0.00           H
ATOM    891  HW2 SOL   297      70.231  57.821  43.164  1.00  0.00           H
ATOM    892  OW  SOL   298       6.650   4.175  56.234  1.00  0.00           O
ATOM    893  HW1 SOL   298       5.699   4.069  56.223  1.00  0.00           H
ATOM    894  HW2 SOL   298       6.823   4.710  57.008  1.00  0.00           H
ATOM    895  OW  SOL   299       9.820  69.365  68.026  1.00  0.00           O
ATOM    896  HW1 SOL   299      10.565  69.257  67.436  1.00  0.00           H
ATOM    897  HW2 SOL   299       9.131  68.821  67.643  1.00  0.00           H
ATOM    898  OW  SOL   300       2.501  22.459  27.033  1.00  0.00           O
ATOM    899  HW1 SOL   300       3.073  22.509  27.799  1.00  0.00           H
ATOM    900  HW2 SOL   300       1.857  23.155  27.168  1.00  0.00           H
ATOM    901  OW  SOL   301      14.009  67.444  14.238  1.00  0.00           O
ATOM    902  HW1 SOL   301      14.628  68.023  14.684  1.00  0.00           H
ATOM    903  HW2 SOL   301      14.527  66.675  14.002  1.00  0.00           H
ATOM    904  OW  SOL   302      22.148   6.467  17.341  1.00  0.00           O
ATOM    905  HW1 SOL   302      22.686   7.107  17.806  1.00  0.00           H
ATOM    906  HW2 SOL   302      21.336   6.935  17.145  1.00  0.00           H
ATOM    907  OW  SOL   303      31.330  26.416  51.596  1.00  0.00           O
ATOM    908  HW1 SOL   303      31.286  25.569  52.039  1.00  0.00           H
ATOM    909  HW2 SOL   303      30.896  26.271  50.756  1.00  0.00           H
ATOM    910  OW  SOL   304      35.683  68.809  45.416  1.00  0.00           O
ATOM    911  HW1 SOL   304      35.053  69.507  45.596  1.00  0.00           H
ATOM    912  HW2 SOL   304      36.156  68.694  46.240  1.00  0.00           H
ATOM    913  OW  SOL   305      14.523  56.619  13.661  1.00  0.00           O
ATOM    914  HW1 SOL   305      14.304  57.495  13.341  1.00  0.00           H
ATOM    915  HW2 SOL   305      14.941  56.190  12.914  1.00  0.00           H
ATOM    916  OW  SOL   306      18.619  31.488  50.365  1.00  0.00           O
ATOM    917  HW1 SOL   306      17.819  31.230  50.823  1.00  0.00           H
ATOM    918  HW2 SOL   306      19.045  32.108  50.957  1.00  0.00           H
ATOM    919  OW  SOL   307      67.075  48.324   7.455  1.00  0.00           O
ATOM    920  HW1 SOL   307      67.074  48.603   6.539  1.00  0.00           H
ATOM    921  HW2 SOL   307      66.574  47.508   7.457  1.00  0.00           H
ATOM    922  OW  SOL   308       7.038  71.456  50.113  1.00  0.00           O
ATOM    923  HW1 SOL   308       7.522  71.408  49.289  1.00  0.00           H
ATOM    924  HW2 SOL   308       7.711  71.599  50.779  1.00  0.00           H
ATOM    925  OW  SOL   309      13.777  15.544  28.061  1.00  0.00           O
ATOM    926  HW1 SOL   309      13.834  14.617  27.829  1.00  0.00           H
ATOM    927  HW2 SOL   309      12.840  15.740  28.040  1.00  0.00           H
ATOM    928  OW  SOL   310      16.942  10.152  66.662  1.00  0.00           O
ATOM    929  HW1 SOL   310      17.789  10.427  67.013  1.00  0.00           H
ATOM    930  HW2 SOL   310      17.051   9.220  66.474  1.00  0.00           H
ATOM    931  OW  SOL   311      29.361  13.430  14.193  1.00  0.00           O
ATOM    932  HW1 SOL   311      28.779  12.719  14.463  1.00  0.00           H
ATOM    933  HW2 SOL   311      30.014  13.007  13.636  1.00  0.00           H
ATOM    934  OW  SOL   312      18.724  56.137  52.033  1.00  0.00           O
ATOM    935  HW1 SOL   312      17.978  56.708  52.219  1.00  0.00           H
ATOM    936  HW2 SOL   312      19.366  56.709  51.613  1.00  0.00           H
ATOM    937  OW  SOL   313      66.227  51.539  26.033  1.00  0.00           O
ATOM    938  HW1 SOL   313      65.389  51.665  25.589  1.00  0.00           H
ATOM    939  HW2 SOL   313      66.113  50.735  26.539  1.00  0.00           H
ATOM    940  OW  SOL   314      55.546  61.546  44.166  1.00  0.00           O
ATOM    941  HW1 SOL   314      54.717  61.225  43.812  1.00  0.00           H
ATOM    942  HW2 SOL   314      55.496  61.357  45.103  1.00  0.00           H
ATOM    943  OW  SOL   315      63.102   7.171  39.793  1.00  0.00           O
ATOM    944  HW1 SOL   315      62.622   6.743  39.084  1.00  0.00           H
ATOM    945  HW2 SOL   315      64.003   6.866  39.692  1.00  0.00           H
ATOM    946  OW  SOL   316      18.147  17.974  26.427  1.00  0.00           O
ATOM    947  HW1 SOL   316      18.712  18.488  25.850  1.00  0.00           H
ATOM    948  HW2 SOL   316      18.557  17.109  26.455  1.00  0.00           H
ATOM    949  OW  SOL   317      55.663  16.908  16.924  1.00  0.00           O
ATOM    950  HW1 SOL   317      55.763  16.399  16.120  1.00  0.00           H
ATOM    951  HW2 SOL   317      56.341  17.581  16.868  1.00  0.00           H
ATOM    952  OW  SOL   318      25.373   3.389  39.209  1.00  0.00           O
ATOM    953  HW1 SOL   318      24.609   3.934  39.398  1.00  0.00           H
ATOM    954  HW2 SOL   318      25.329   2.683  39.854  1.00  0.00           H
ATOM    955  OW  SOL   319      35.370   2.038  65.224  1.00  0.00           O
ATOM    956  HW1 SOL   319      35.519   1.095  65.162  1.00  0.00           H
ATOM    957  HW2 SOL   319      35.672   2.384  64.384  1.00  0.00           H
ATOM    958  OW  SOL   320       6.252   1.006  46.580  1.00  0.00           O
ATOM    959  HW1 SOL   320       6.898   0.453  46.142  1.00  0.00           H
ATOM    960  HW2 SOL   320       5.672   0.390  47.027  1.00  0.00           H
ATOM    961  OW  SOL   321       0.651  37.582  33.149  1.00  0.00           O
ATOM    962  HW1 SOL   321       1.176  36.842  32.843  1.00  0.00           H
ATOM    963  HW2 SOL   321       0.434  38.067  32.352  1.00  0.00           H
ATOM    964  OW  SOL   322      48.685  20.011  29.266  1.00  0.00           O
ATOM    965  HW1 SOL   322      49.592  20.314  29.217  1.00  0.00           H
ATOM    966  HW2 SOL   322      48.214  20.563  28.642  1.00  0.00           H
ATOM    967  OW  SOL   323      56.887  38.907  55.917  1.00  0.00           O
ATOM    968  HW1 SOL   323      57.310  39.460  56.574  1.00  0.00           H
ATOM    969  HW2 SOL   323      55.956  38.942  56.138  1.00  0.00           H
ATOM    970  OW  SOL   324      71.596  62.807  72.284  1.00  0.00           O
ATOM    971  HW1 SOL   324      71.531  61.893  72.560  1.00  0.00           H
ATOM    972  HW2 SOL   324      72.197  63.205  72.914  1.00  0.00           H
ATOM    973  OW  SOL   325      40.428  72.639  16.036  1.00  0.00           O
ATOM    974  HW1 SOL   325      39.612  72.240  15.735  1.00  0.00           H
ATOM    975  HW2 SOL   325      41.020  71.899  16.175  1.00  0.00           H
ATOM    976  OW  SOL   326      13.741  66.311  21.810  1.00  0.00           O
ATOM    977  HW1 SOL   326      13.281  66.311  22.650  1.00  0.00           H
ATOM    978  HW2 SOL   326      14.589  65.910  22.002  1.00  0.00           H
ATOM    979  OW  SOL   327      65.768   9.678  27.692  1.00  0.00           O
ATOM    980  HW1 SOL   327      66.347   9.201  27.098  1.00  0.00           H
ATOM    981  HW2 SOL   327      64.946   9.188  27.670  1.00  0.00           H
ATOM    982  OW  SOL   328      34.569  11.917  39.723  1.00  0.00           O
ATOM    983  HW1 SOL   328      33.911  12.580  39.515  1.00  0.00           H
ATOM    984  HW2 SOL   328      34.677  11.976  40.672  1.00  0.00           H
ATOM    985  OW  SOL   329      55.052  26.789  35.641  1.00  0.00           O
ATOM    986  HW1 SOL   329      55.979  26.938  35.828  1.00  0.00           H
ATOM    987  HW2 SOL   329      54.880  27.308  34.855  1.00  0.00           H
ATOM    988  OW  SOL   330      29.906  46.773  31.258  1.00  0.00           O
ATOM    989  HW1 SOL   330      29.952  45.825  31.382  1.00  0.00           H
ATOM    990  HW2 SOL   330      30.053  46.900  30.320  1.00  0.00           H
ATOM    991  OW  SOL   331      41.530   9.899  16.072  1.00  0.00           O
ATOM    992  HW1 SOL   331      41.063  10.716  15.893  1.00  0.00           H
ATOM    993  HW2 SOL   331      42.154   9.817  15.350  1.00  0.00           H
ATOM    994  OW  SOL   332      72.319  69.894  12.348  1.00  0.00           O
ATOM    995  HW1 SOL   332      71.814  69.336  12.939  1.00  0.00           H
ATOM    996  HW2 SOL   332      72.576  70.643  12.886  1.00  0.00           H
ATOM    997  OW  SOL   333      24.964  61.934  28.286  1.00  0.00           O
ATOM    998  HW1 SOL   333      24.762  62.406  29.094  1.00  0.00           H
ATOM    999  HW2 SOL   333      25.854  62.208  28.064  1.00  0.00           H
ATOM   1000  OW  SOL   334       4.368  64.051  23.054  1.00  0.00           O
ATOM   1001  HW1 SOL   334       4.472  63.138  22.787  1.00  0.00           H
ATOM   1002  HW2 SOL   334       5.096  64.508  22.633  1.00  0.00           H
ATOM   1003  OW  SOL   335      45.615  38.203   7.117  1.00  0.00           O
ATOM   1004  HW1 SOL   335      46.143  38.187   7.915  1.00  0.00           H
ATOM   1005  HW2 SOL   335      44.796  38.623   7.379  1.00  0.00           H
ATOM   1006  OW  SOL   336      41.033  12.414  32.359  1.00  0.00           O
ATOM   1007  HW1 SOL   336      40.291  12.898  31.997  1.00  0.00           H
ATOM   1008  HW2 SOL   336      40.654  11.878  33.056  1.00  0.00           H
ATOM   1009  OW  SOL   337      54.971  27.752  12.209  1.00  0.00           O
ATOM   1010  HW1 SOL   337      55.458  28.077  11.451  1.00  0.00           H
ATOM   1011  HW2 SOL   337      55.198  26.824  12.260  1.00  0.00           H
ATOM   1012  OW  SOL   338      60.722  57.910  16.412  1.00  0.00           O
ATOM   1013  HW1 SOL   338      59.871  57.563  16.679  1.00  0.00           H
ATOM   1014  HW2 SOL   338      61.353  57.258  16.717  1.00  0.00           H
ATOM   1015  OW  SOL   339      64.564  26.937  15.466  1.00  0.00           O
ATOM   1016  HW1 SOL   339      65.123  26.448  16.070  1.00  0.00           H
ATOM   1017  HW2 SOL   339      63.939  27.392  16.031  1.00  0.00           H
ATOM   1018  OW  SOL   340       1.934  69.336  21.933  1.00  0.00           O
ATOM   1019  HW1 SOL   340       1.595  70.200  21.699  1.00  0.00           H
ATOM   1020  HW2 SOL   340       1.710  69.232  22.858  1.00  0.00           H
ATOM   1021  OW  SOL   341      62.298  34.754   8.467  1.00  0.00           O
ATOM   1022  HW1 SOL   341      62.137  35.592   8.902  1.00  0.00           H
ATOM   1023  HW2 SOL   341      62.854  34.976   7.720  1.00  0.00           H
ATOM   1024  OW  SOL   342      70.343  26.320   1.471  1.00  0.00           O
ATOM   1025  HW1 SOL   342      70.475  26.233   0.527  1.00  0.00           H
ATOM   1026  HW2 SOL   342      71.203  26.140   1.851  1.00  0.00           H
ATOM   1027  OW  SOL   343       0.520  23.571  70.839  1.00  0.00           O
ATOM   1028  HW1 SOL   343       1.280  23.239  71.317  1.00  0.00           H
ATOM   1029  HW2 SOL   343      -0.040  23.953  71.514  1.00  0.00           H
ATOM   1030  OW  SOL   344      15.260  67.136  29.900  1.00  0.00           O
ATOM   1031  HW1 SOL   344      15.297  67.588  29.057  1.00  0.00           H
ATOM   1032  HW2 SOL   344      16.051  66.597  29.919  1.00  0.00           H
ATOM   1033  OW  SOL   345      10.959  67.519  14.407  1.00  0.00           O
ATOM   1034  HW1 SOL   345      11.078  67.768  13.491  1.00  0.00           H
ATOM   1035  HW2 SOL   345      11.483  66.725  14.510  1.00  0.00           H
ATOM   1036  OW  SOL   346      26.245   2.251  46.383  1.00  0.00           O
ATOM   1037  HW1 SOL   346      25.720   3.033  46.552  1.00  0.00           H
ATOM   1038  HW2 SOL   346      26.599   2.385  45.504  1.00  0.00           H
ATOM   1039  OW  SOL   347       5.505  14.944  34.350  1.00  0.00           O
ATOM   1040  HW1 SOL   347       6.440  14.757  34.274  1.00  0.00           H
ATOM   1041  HW2 SOL   347       5.429  15.469  35.147  1.00  0.00           H
ATOM   1042  OW  SOL   348      30.445   0.593  57.040  1.00  0.00           O
ATOM   1043  HW1 SOL   348      31.166   1.071  56.631  1.00  0.00           H
ATOM   1044  HW2 SOL   348      29.656   1.027  56.716  1.00  0.00           H
ATOM   1045  OW  SOL   349      47.176  46.394  23.412  1.00  0.00           O
ATOM   1046  HW1 SOL   349      46.998  46.682  22.517  1.00  0.00           H
ATOM   1047  HW2 SOL   349      47.943  46.900  23.679  1.00  0.00           H
ATOM   1048  OW  SOL   350       5.432  44.684  49.544  1.00  0.00           O
ATOM   1049  HW1 SOL   350       5.676  44.144  50.296  1.00  0.00           H
ATOM   1050  HW2 SOL   350       5.154  45.516  49.927  1.00  0.00           H
ATOM   1051  OW  SOL   351      71.869  43.597  16.110  1.00  0.00           O
ATOM   1052  HW1 SOL   351      71.043  43.321  15.714  1.00  0.00           H
ATOM   1053  HW2 SOL   351      72.309  42.779  16.342  1.00  0.00           H
ATOM   1054  OW  SOL   352      11.900   7.915  14.082  1.00  0.00           O
ATOM   1055  HW1 SOL   352      11.059   7.520  13.854  1.00  0.00           H
ATOM   1056  HW2 SOL   352      11.805   8.837  13.842  1.00  0.00           H
ATOM   1057  OW  SOL   353      10.348  46.835  36.203  1.00  0.00           O
ATOM   1058  HW1 SOL   353       9.827  47.246  35.512  1.00  0.00           H
ATOM   1059  HW2 SOL   353      10.561  47.551  36.801  1.00  0.00           H
ATOM   1060  OW  SOL   354      71.726  67.859  14.502  1.00  0.00           O
ATOM   1061  HW1 SOL   354      72.310  67.153  14.781  1.00  0.00           H
ATOM   1062  HW2 SOL   354      71.093  67.432  13.924  1.00  0.00           H
ATOM   1063  OW  SOL   355      71.555   9.098  11.695  1.00  0.00           O
ATOM   1064  HW1 SOL   355      71.005   8.444  11.265  1.00  0.00           H
ATOM   1065  HW2 SOL   355      71.599   9.823  11.071  1.00  0.00           H
ATOM   1066  OW  SOL   356       9.930  22.363  31.409  1.00  0.00           O
ATOM   1067  HW1 SOL   356      10.850  22.338  31.675  1.00  0.00           H
ATOM   1068  HW2 SOL   356       9.444  22.172  32.211  1.00  0.00           H
ATOM   1069  OW  SOL   357       1.834  33.341  36.244  1.00  0.00           O
ATOM   1070  HW1 SOL   357       2.429  34.062  36.451  1.00  0.00           H
ATOM   1071  HW2 SOL   357       1.948  33.199  35.304  1.00  0.00           H
ATOM   1072  OW  SOL   358      22.970  64.709  49.531  1.00  0.00           O
ATOM   1073  HW1 SOL   358      23.125  64.424  50.432  1.00  0.00           H
ATOM   1074  HW2 SOL   358      23.806  65.077  49.248  1.00  0.00           H
ATOM   1075  OW  SOL   359      18.905  25.165  41.351  1.00  0.00           O
ATOM   1076  HW1 SOL   359      19.349  25.593  40.619  1.00  0.00           H
ATOM   1077  HW2 SOL   359      18.009  25.030  41.042  1.00  0.00           H
ATOM   1078  OW  SOL   360       3.689   5.653  34.167  1.00  0.00           O
ATOM   1079  HW1 SOL   360       3.672   5.361  35.078  1.00  0.00           H
ATOM   1080  HW2 SOL   360       3.969   4.883  33.672  1.00  0.00           H
ATOM   1081  OW  SOL   361      16.100  26.793  18.155  1.00  0.00           O
ATOM   1082  HW1 SOL   361      15.955  25.849  18.222  1.00  0.00           H
ATOM   1083  HW2 SOL   361      15.729  27.033  17.306  1.00  0.00           H
ATOM   1084  OW  SOL   362      62.440  18.205  68.402  1.00  0.00           O
ATOM   1085  HW1 SOL   362      62.083  17.788  69.186  1.00  0.00           H
ATOM   1086  HW2 SOL   362      63.388  18.107  68.489  1.00  0.00           H
ATOM   1087  OW  SOL   363      42.145  26.915  61.229  1.00  0.00           O
ATOM   1088  HW1 SOL   363      41.872  26.362  61.961  1.00  0.00           H
ATOM   1089  HW2 SOL   363      41.325  27.207  60.830  1.00  0.00           H
ATOM   1090  OW  SOL   364      11.382  14.514  47.774  1.00  0.00           O
ATOM   1091  HW1 SOL   364      10.700  13.852  47.658  1.00  0.00           H
ATOM   1092  HW2 SOL   364      12.149  14.020  48.064  1.00  0.00           H
ATOM   1093  OW  SOL   365      12.366  61.091  37.187  1.00  0.00           O
ATOM   1094  HW1 SOL   365      12.080  61.128  36.274  1.00  0.00           H
ATOM   1095  HW2 SOL   365      13.248  61.464  37.178  1.00  0.00           H
ATOM   1096  OW  SOL   366      65.175  12.649  40.271  1.00  0.00           O
ATOM   1097  HW1 SOL   366      64.458  12.107  40.599  1.00  0.00           H
ATOM   1098  HW2 SOL   366      65.661  12.073  39.680  1.00  0.00           H
ATOM   1099  OW  SOL   367      61.373  35.480  15.772  1.00  0.00           O
ATOM   1100  HW1 SOL   367      61.687  34.605  15.541  1.00  0.00           H
ATOM   1101  HW2 SOL   367      60.423  35.428  15.670  1.00  0.00           H
ATOM   1102  OW  SOL   368      13.381  19.351  11.277  1.00  0.00           O
ATOM   1103  HW1 SOL   368      13.187  18.637  11.885  1.00  0.00           H
ATOM   1104  HW2 SOL   368      14.312  19.532  11.408  1.00  0.00           H
ATOM   1105  OW  SOL   369      18.900   1.161  42.444  1.00  0.00           O
ATOM   1106  HW1 SOL   369      18.583   1.936  41.980  1.00  0.00           H
ATOM   1107  HW2 SOL   369      18.105   0.712  42.732  1.00  0.00           H
ATOM   1108  OW  SOL   370      72.318  23.618  13.834  1.00  0.00           O
ATOM   1109  HW1 SOL   370      73.196  23.961  13.999  1.00  0.00           H
ATOM   1110  HW2 SOL   370      72.244  23.598  12.880  1.00  0.00           H
ATOM   1111  OW  SOL   371      52.889  19.063  38.637  1.00  0.00           O
ATOM   1112  HW1 SOL   371      53.586  19.515  38.160  1.00  0.00           H
ATOM   1113  HW2 SOL   371      52.340  18.680  37.952  1.00  0.00           H
ATOM   1114  OW  SOL   372      52.777  16.001  43.100  1.00  0.00           O
ATOM   1115  HW1 SOL   372      52.401  15.129  42.982  1.00  0.00           H
ATOM   1116  HW2 SOL   372      52.651  16.434  42.256  1.00  0.00           H
ATOM   1117  OW  SOL   373      22.726   8.419  19.346  1.00  0.00           O
ATOM   1118  HW1 SOL   373      23.432   8.064  19.885  1.00  0.00           H
ATOM   1119  HW2 SOL   373      21.969   8.448  19.930  1.00  0.00           H
ATOM   1120  OW  SOL   374      50.991  43.733  32.193  1.00  0.00           O
ATOM   1121  HW1 SOL   374      51.596  43.072  32.529  1.00  0.00           H
ATOM   1122  HW2 SOL   374      50.263  43.228  31.830  1.00  0.00           H
ATOM   1123  OW  SOL   375      46.482   8.943  15.091  1.00  0.00           O
ATOM   1124  HW1 SOL   375      46.323   8.418  14.307  1.00  0.00           H
ATOM   1125  HW2 SOL   375      46.174   9.819  14.860  1.00  0.00           H
ATOM   1126  OW  SOL   376      33.061  51.138  19.347  1.00  0.00           O
ATOM   1127  HW1 SOL   376      33.087  50.451  20.013  1.00  0.00           H
ATOM   1128  HW2 SOL   376      33.908  51.075  18.904  1.00  0.00           H
ATOM   1129  OW  SOL   377      26.482  64.788  44.390  1.00  0.00           O
ATOM   1130  HW1 SOL   377      27.337  65.216  44.440  1.00  0.00           H
ATOM   1131  HW2 SOL   377      26.361  64.602  43.459  1.00  0.00           H
ATOM   1132  OW  SOL   378      33.047   4.000  22.812  1.00  0.00           O
ATOM   1133  HW1 SOL   378      32.694   4.638  23.433  1.00  0.00           H
ATOM   1134  HW2 SOL   378      33.895   3.752  23.179  1.00  0.00           H
ATOM   1135  OW  SOL   379      71.288  13.323  15.862  1.00  0.00           O
ATOM   1136  HW1 SOL   379      72.016  13.744  15.404  1.00  0.00           H
ATOM   1137  HW2 SOL   379      71.707  12.701  16.457  1.00  0.00           H
ATOM   1138  OW  SOL   380      63.072  42.223   4.984  1.00  0.00           O
ATOM   1139  HW1 SOL   380      63.524  42.176   5.826  1.00  0.00           H
ATOM   1140  HW2 SOL   380      62.465  42.958   5.078  1.00  0.00           H
ATOM   1141  OW  SOL   381       7.410  16.650  21.471  1.00  0.00           O
ATOM   1142  HW1 SOL   381       7.299  17.529  21.832  1.00  0.00           H
ATOM   1143  HW2 SOL   381       8.353  16.563  21.336  1.00  0.00           H
ATOM   1144  OW  SOL   382      10.810  68.438   8.833  1.00  0.00           O
ATOM   1145  HW1 SOL   382      10.039  67.870   8.822  1.00  0.00           H
ATOM   1146  HW2 SOL   382      10.763  68.888   9.677  1.00  0.00           H
ATOM   1147  OW  SOL   383      25.489   2.139  16.225  1.00  0.00           O
ATOM   1148  HW1 SOL   383      25.852   2.195  15.341  1.00  0.00           H
ATOM   1149  HW2 SOL   383      25.357   3.050  16.488  1.00  0.00           H
ATOM   1150  OW  SOL   384      69.775  65.639  14.007  1.00  0.00           O
ATOM   1151  HW1 SOL   384      68.948  66.078  14.206  1.00  0.00           H
ATOM   1152  HW2 SOL   384      69.699  65.394  13.084  1.00  0.00           H
ATOM   1153  OW  SOL   385      48.831  67.078  10.373  1.00  0.00           O
ATOM   1154  HW1 SOL   385      49.219  66.233  10.146  1.00  0.00           H
ATOM   1155  HW2 SOL   385      47.967  66.860  10.721  1.00  0.00           H
ATOM   1156  OW  SOL   386       2.385  31.249  40.693  1.00  0.00           O
ATOM   1157  HW1 SOL   386       1.447  31.111  40.557  1.00  0.00           H
ATOM   1158  HW2 SOL   386       2.755  31.268  39.810  1.00  0.00           H
ATOM   1159  OW  SOL   387      29.352  58.471  28.621  1.00  0.00           O
ATOM   1160  HW1 SOL   387      28.522  58.936  28.521  1.00  0.00           H
ATOM   1161  HW2 SOL   387      29.553  58.147  27.743  1.00  0.00           H
ATOM   1162  OW  SOL   388      51.864  70.313  60.060  1.00  0.00           O
ATOM   1163  HW1 SOL   388      51.619  70.464  59.147  1.00  0.00           H
ATOM   1164  HW2 SOL   388      51.675  71.143  60.499  1.00  0.00           H
ATOM   1165  OW  SOL   389      58.850  15.173  29.773  1.00  0.00           O
ATOM   1166  HW1 SOL   389      58.646  16.063  30.061  1.00  0.00           H
ATOM   1167  HW2 SOL   389      59.124  14.720  30.570  1.00  0.00           H
ATOM   1168  OW  SOL   390      31.804  30.285  50.773  1.00  0.00           O
ATOM   1169  HW1 SOL   390      32.598  29.799  50.551  1.00  0.00           H
ATOM   1170  HW2 SOL   390      31.479  29.864  51.570  1.00  0.00           H
ATOM   1171  OW  SOL   391      23.317  27.143  70.367  1.00  0.00           O
ATOM   1172  HW1 SOL   391      22.799  26.548  69.826  1.00  0.00           H
ATOM   1173  HW2 SOL   391      23.121  28.014  70.021  1.00  0.00           H
ATOM   1174  OW  SOL   392      40.203  59.038  48.003  1.00  0.00           O
ATOM   1175  HW1 SOL   392      40.544  59.555  48.732  1.00  0.00           H
ATOM   1176  HW2 SOL   392      39.536  58.476  48.399  1.00  0.00           H
ATOM   1177  OW  SOL   393      15.038  13.914  65.254  1.00  0.00           O
ATOM   1178  HW1 SOL   393      15.086  12.959  65.305  1.00  0.00           H
ATOM   1179  HW2 SOL   393      15.881  14.178  64.887  1.00  0.00           H
ATOM   1180  OW  SOL   394       2.799  29.323  71.312  1.00  0.00           O
ATOM   1181  HW1 SOL   394       3.105  29.946  70.652  1.00  0.00           H
ATOM   1182  HW2 SOL   394       3.037  28.465  70.961  1.00  0.00           H
ATOM   1183  OW  SOL   395      31.700  15.584  35.048  1.00  0.00           O
ATOM   1184  HW1 SOL   395      31.209  15.846  35.827  1.00  0.00           H
ATOM   1185  HW2 SOL   395      31.215  15.966  34.318  1.00  0.00           H
ATOM   1186  OW  SOL   396      36.081   4.842  11.630  1.00  0.00           O
ATOM   1187  HW1 SOL   396      36.697   4.521  12.288  1.00  0.00           H
ATOM   1188  HW2 SOL   396      35.244   4.899  12.092  1.00  0.00           H
ATOM   1189  OW  SOL   397       6.460   4.367  49.516  1.00  0.00           O
ATOM   1190  HW1 SOL   397       6.513   4.312  50.470  1.00  0.00           H
ATOM   1191  HW2 SOL   397       7.290   4.003  49.208  1.00  0.00           H
ATOM   1192  OW  SOL   398      54.054  34.164  28.726  1.00  0.00           O
ATOM   1193  HW1 SOL   398      54.315  34.449  29.602  1.00  0.00           H
ATOM   1194  HW2 SOL   398      54.668  33.463  28.508  1.00  0.00           H
ATOM   1195  OW  SOL   399       6.862   2.075  54.315  1.00  0.00           O
ATOM   1196  HW1 SOL   399       6.559   2.538  55.096  1.00  0.00           H
ATOM   1197  HW2 SOL   399       6.169   1.443  54.126  1.00  0.00           H
ATOM   1198  OW  SOL   400      40.410  73.545  49.657  1.00  0.00           O
ATOM   1199  HW1 SOL   400      40.179  73.165  50.504  1.00  0.00           H
ATOM   1200  HW2 SOL   400      40.497  72.793  49.072  1.00  0.00           H
ATOM   1201  OW  SOL   401      69.974  15.338  17.252  1.00  0.00           O
ATOM   1202  HW1 SOL   401      70.786  15.837  17.342  1.00  0.00           H
ATOM   1203  HW2 SOL   401      70.228  14.552  16.769  1.00  0.00           H
ATOM   1204  OW  SOL   402      66.586  14.032  32.219  1.00  0.00           O
ATOM   1205  HW1 SOL   402      66.530  14.509  31.390  1.00  0.00           H
ATOM   1206  HW2 SOL   402      66.343  13.134  31.996  1.00  0.00           H
ATOM   1207  OW  SOL   403      64.150   4.024  22.246  1.00  0.00           O
ATOM   1208  HW1 SOL   403      63.892   4.530  23.016  1.00  0.00           H
ATOM   1209  HW2 SOL   403      64.062   4.637  21.516  1.00  0.00           H
ATOM   1210  OW  SOL   404      40.127  28.028  36.858  1.00  0.00           O
ATOM   1211  HW1 SOL   404      40.135  28.564  36.065  1.00  0.00           H
ATOM   1212  HW2 SOL   404      39.446  27.375  36.699  1.00  0.00           H
ATOM   1213  OW  SOL   405      49.919  24.009  11.102  1.00  0.00           O
ATOM   1214  HW1 SOL   405      50.085  23.068  11.056  1.00  0.00           H
ATOM   1215  HW2 SOL   405      50.140  24.336  10.230  1.00  0.00           H
ATOM   1216  OW  SOL   406      15.776   8.499  52.602  1.00  0.00           O
ATOM   1217  HW1 SOL   406      16.386   8.824  51.940  1.00  0.00           H
ATOM   1218  HW2 SOL   406      15.863   7.547  52.562  1.00  0.00           H
ATOM   1219  OW  SOL   407      31.597  69.130  57.837  1.00  0.00           O
ATOM   1220  HW1 SOL   407      32.355  69.040  57.260  1.00  0.00           H
ATOM   1221  HW2 SOL   407      30.882  69.387  57.255  1.00  0.00           H
ATOM   1222  OW  SOL   408      65.451   2.778  59.503  1.00  0.00           O
ATOM   1223  HW1 SOL   408      66.056   2.044  59.394  1.00  0.00           H
ATOM   1224  HW2 SOL   408      65.095   2.927  58.628  1.00  0.00           H
ATOM   1225  OW  SOL   409      46.789  13.609  19.622  1.00  0.00           O
ATOM   1226  HW1 SOL   409      47.197  13.005  20.243  1.00  0.00           H
ATOM   1227  HW2 SOL   409      47.008  14.479  19.955  1.00  0.00           H
ATOM   1228  OW  SOL   410      72.203  11.285  31.195  1.00  0.00           O
ATOM   1229  HW1 SOL   410      72.202  10.941  32.088  1.00  0.00           H
ATOM   1230  HW2 SOL   410      71.277  11.389  30.977  1.00  0.00           H
ATOM   1231  OW  SOL   411       0.373  14.140   2.511  1.00  0.00           O
ATOM   1232  HW1 SOL   411      -0.563  14.143   2.709  1.00  0.00           H
ATOM   1233  HW2 SOL   411       0.747  13.508   3.125  1.00  0.00           H
ATOM   1234  OW  SOL   412      49.038  13.046  63.841  1.00  0.00           O
ATOM   1235  HW1 SOL   412      49.888  13.466  63.704  1.00  0.00           H
ATOM   1236  HW2 SOL   412      49.008  12.868  64.781  1.00  0.00           H
ATOM   1237  OW  SOL   413       9.158  65.216  70.876  1.00  0.00           O
ATOM   1238  HW1 SOL   413       8.350  64.744  70.675  1.00  0.00           H
ATOM   1239  HW2 SOL   413       8.928  66.140  70.774  1.00  0.00           H
ATOM   1240  OW  SOL   414      19.586  24.544  66.732  1.00  0.00           O
ATOM   1241  HW1 SOL   414      20.192  24.507  65.992  1.00  0.00           H
ATOM   1242  HW2 SOL   414      18.828  25.024  66.398  1.00  0.00           H
ATOM   1243  OW  SOL   415      33.446  55.190  63.438  1.00  0.00           O
ATOM   1244  HW1 SOL   415      32.830  55.761  62.979  1.00  0.00           H
ATOM   1245  HW2 SOL   415      33.957  54.778  62.741  1.00  0.00           H
ATOM   1246  OW  SOL   416       9.351  33.465  68.198  1.00  0.00           O
ATOM   1247  HW1 SOL   416       8.795  34.244  68.234  1.00  0.00           H
ATOM   1248  HW2 SOL   416       8.937  32.847  68.801  1.00  0.00           H
ATOM   1249  OW  SOL   417      11.275   8.541  23.917  1.00  0.00           O
ATOM   1250  HW1 SOL   417      10.844   9.266  23.463  1.00  0.00           H
ATOM   1251  HW2 SOL   417      11.781   8.099  23.235  1.00  0.00           H
ATOM   1252  OW  SOL   418      12.122  17.224  46.015  1.00  0.00           O
ATOM   1253  HW1 SOL   418      11.955  18.125  45.740  1.00  0.00           H
ATOM   1254  HW2 SOL   418      12.237  17.279  46.964  1.00  0.00           H
ATOM   1255  OW  SOL   419      18.710  67.233  67.282  1.00  0.00           O
ATOM   1256  HW1 SOL   419      18.663  67.302  68.235  1.00  0.00           H
ATOM   1257  HW2 SOL   419      18.893  66.307  67.118  1.00  0.00           H
ATOM   1258  OW  SOL   420      23.065  41.507  49.789  1.00  0.00           O
ATOM   1259  HW1 SOL   420      23.454  42.341  50.054  1.00  0.00           H
ATOM   1260  HW2 SOL   420      23.777  40.873  49.875  1.00  0.00           H
ATOM   1261  OW  SOL   421      34.856  37.109  38.875  1.00  0.00           O
ATOM   1262  HW1 SOL   421      34.632  37.795  38.246  1.00  0.00           H
ATOM   1263  HW2 SOL   421      34.419  36.325  38.542  1.00  0.00           H
ATOM   1264  OW  SOL   422      34.680  19.543  54.916  1.00  0.00           O
ATOM   1265  HW1 SOL   422      35.299  19.431  54.195  1.00  0.00           H
ATOM   1266  HW2 SOL   422      33.852  19.764  54.490  1.00  0.00           H
ATOM   1267  OW  SOL   423      10.556   9.375  46.892  1.00  0.00           O
ATOM   1268  HW1 SOL   423      11.181   9.196  47.595  1.00  0.00           H
ATOM   1269  HW2 SOL   423      10.996   9.073  46.098  1.00  0.00           H
ATOM   1270  OW  SOL   424      55.767  21.588  41.694  1.00  0.00           O
ATOM   1271  HW1 SOL   424      56.213  22.022  42.421  1.00  0.00           H
ATOM   1272  HW2 SOL   424      56.336  21.737  40.939  1.00  0.00           H
ATOM   1273  OW  SOL   425      53.543   0.570  21.546  1.00  0.00           O
ATOM   1274  HW1 SOL   425      54.484   0.420  21.638  1.00  0.00           H
ATOM   1275  HW2 SOL   425      53.153   0.100  22.283  1.00  0.00           H
ATOM   1276  OW  SOL   426      73.629  69.921  47.449  1.00  0.00           O
ATOM   1277  HW1 SOL   426      74.472  69.535  47.688  1.00  0.00           H
ATOM   1278  HW2 SOL   426      73.075  69.779  48.217  1.00  0.00           H
ATOM   1279  OW  SOL   427      14.605  54.969  53.712  1.00  0.00           O
ATOM   1280  HW1 SOL   427      15.031  55.710  53.280  1.00  0.00           H
ATOM   1281  HW2 SOL   427      13.993  55.370  54.329  1.00  0.00           H
ATOM   1282  OW  SOL   428       5.595  69.352  51.928  1.00  0.00           O
ATOM   1283  HW1 SOL   428       5.342  68.567  52.415  1.00  0.00           H
ATOM   1284  HW2 SOL   428       6.477  69.554  52.241  1.00  0.00           H
ATOM   1285  OW  SOL   429       5.237  21.247  47.665  1.00  0.00           O
ATOM   1286  HW1 SOL   429       5.907  20.583  47.825  1.00  0.00           H
ATOM   1287  HW2 SOL   429       5.012  21.144  46.741  1.00  0.00           H
ATOM   1288  OW  SOL   430      11.845  14.746  50.495  1.00  0.00           O
ATOM   1289  HW1 SOL   430      12.642  14.329  50.167  1.00  0.00           H
ATOM   1290  HW2 SOL   430      11.959  14.768  51.445  1.00  0.00           H
ATOM   1291  OW  SOL   431      52.553  23.728  39.263  1.00  0.00           O
ATOM   1292  HW1 SOL   431      52.674  22.848  39.620  1.00  0.00           H
ATOM   1293  HW2 SOL   431      51.603  23.846  39.234  1.00  0.00           H
ATOM   1294  OW  SOL   432      17.687  26.801  38.094  1.00  0.00           O
ATOM   1295  HW1 SOL   432      18.627  26.637  38.177  1.00  0.00           H
ATOM   1296  HW2 SOL   432      17.308  26.435  38.893  1.00  0.00           H
ATOM   1297  OW  SOL   433       3.226  13.881  43.988  1.00  0.00           O
ATOM   1298  HW1 SOL   433       3.943  14.515  44.007  1.00  0.00           H
ATOM   1299  HW2 SOL   433       2.799  14.026  43.144  1.00  0.00           H
ATOM   1300  OW  SOL   434      58.076  57.457  17.106  1.00  0.00           O
ATOM   1301  HW1 SOL   434      57.160  57.672  17.282  1.00  0.00           H
ATOM   1302  HW2 SOL   434      58.053  56.556  16.781  1.00  0.00           H
ATOM   1303  OW  SOL   435      65.265  35.939  61.194  1.00  0.00           O
ATOM   1304  HW1 SOL   435      65.868  35.337  60.759  1.00  0.00           H
ATOM   1305  HW2 SOL   435      64.798  35.395  61.828  1.00  0.00           H
ATOM   1306  OW  SOL   436       4.873  61.023  56.314  1.00  0.00           O
ATOM   1307  HW1 SOL   436       5.130  60.235  55.836  1.00  0.00           H
ATOM   1308  HW2 SOL   436       4.671  61.663  55.631  1.00  0.00           H
ATOM   1309  OW  SOL   437      18.115  11.188  72.837  1.00  0.00           O
ATOM   1310  HW1 SOL   437      18.521  10.952  72.003  1.00  0.00           H
ATOM   1311  HW2 SOL   437      18.152  10.385  73.357  1.00  0.00           H
ATOM   1312  OW  SOL   438      35.084  53.756   5.497  1.00  0.00           O
ATOM   1313  HW1 SOL   438      34.563  54.518   5.747  1.00  0.00           H
ATOM   1314  HW2 SOL   438      35.898  53.848   5.992  1.00  0.00           H
ATOM   1315  OW  SOL   439      55.280  18.458   9.878  1.00  0.00           O
ATOM   1316  HW1 SOL   439      55.271  17.535   9.624  1.00  0.00           H
ATOM   1317  HW2 SOL   439      54.393  18.630  10.192  1.00  0.00           H
ATOM   1318  OW  SOL   440      38.575  61.553  53.604  1.00  0.00           O
ATOM   1319  HW1 SOL   440      38.558  62.494  53.778  1.00  0.00           H
ATOM   1320  HW2 SOL   440      38.645  61.487  52.651  1.00  0.00           H
ATOM   1321  OW  SOL   441      22.212  71.072  66.230  1.00  0.00           O
ATOM   1322  HW1 SOL   441      21.512  70.484  66.515  1.00  0.00           H
ATOM   1323  HW2 SOL   441      22.928  70.488  65.978  1.00  0.00           H
ATOM   1324  OW  SOL   442      67.635  20.309  51.410  1.00  0.00           O
ATOM   1325  HW1 SOL   442      67.370  19.433  51.129  1.00  0.00           H
ATOM   1326  HW2 SOL   442      67.704  20.811  50.598  1.00  0.00           H
ATOM   1327  OW  SOL   443       8.598  21.653  33.721  1.00  0.00           O
ATOM   1328  HW1 SOL   443       8.535  20.882  34.284  1.00  0.00           H
ATOM   1329  HW2 SOL   443       7.709  22.009  33.701  1.00  0.00           H
ATOM   1330  OW  SOL   444      55.680  11.097  35.109  1.00  0.00           O
ATOM   1331  HW1 SOL   444      54.881  10.633  35.360  1.00  0.00           H
ATOM   1332  HW2 SOL   444      56.291  10.404  34.860  1.00  0.00           H
ATOM   1333  OW  SOL   445      43.009   2.717  72.433  1.00  0.00           O
ATOM   1334  HW1 SOL   445      43.016   3.107  71.559  1.00  0.00           H
ATOM   1335  HW2 SOL   445      42.555   3.359  72.979  1.00  0.00           H
ATOM   1336  OW  SOL   446      68.514  27.631  39.794  1.00  0.00           O
ATOM   1337  HW1 SOL   446      68.468  28.239  39.056  1.00  0.00           H
ATOM   1338  HW2 SOL   446      68.559  28.194  40.567  1.00  0.00           H
ATOM   1339  OW  SOL   447      15.257  26.618  48.347  1.00  0.00           O
ATOM   1340  HW1 SOL   447      15.015  27.385  48.867  1.00  0.00           H
ATOM   1341  HW2 SOL   447      15.757  26.974  47.613  1.00  0.00           H
ATOM   1342  OW  SOL   448      62.155  29.965  45.663  1.00  0.00           O
ATOM   1343  HW1 SOL   448      61.247  29.822  45.395  1.00  0.00           H
ATOM   1344  HW2 SOL   448      62.418  29.139  46.069  1.00  0.00           H
ATOM   1345  OW  SOL   449      22.125  10.335   3.819  1.00  0.00           O
ATOM   1346  HW1 SOL   449      21.903  11.042   3.212  1.00  0.00           H
ATOM   1347  HW2 SOL   449      22.565  10.774   4.547  1.00  0.00           H
ATOM   1348  OW  SOL   450       3.079  52.043  42.607  1.00  0.00           O
ATOM   1349  HW1 SOL   450       3.476  51.748  43.427  1.00  0.00           H
ATOM   1350  HW2 SOL   450       3.706  52.671  42.249  1.00  0.00           H
ATOM   1351  OW  SOL   451      24.532  59.314  40.367  1.00  0.00           O
ATOM   1352  HW1 SOL   451      24.680  58.371  40.291  1.00  0.00           H
ATOM   1353  HW2 SOL   451      24.095  59.420  41.212  1.00  0.00           H
ATOM   1354  OW  SOL   452      11.443   3.792  17.161  1.00  0.00           O
ATOM   1355  HW1 SOL   452      12.091   4.291  16.664  1.00  0.00           H
ATOM   1356  HW2 SOL   452      11.662   3.961  18.078  1.00  0.00           H
ATOM   1357  OW  SOL   453       1.517  18.258  57.668  1.00  0.00           O
ATOM   1358  HW1 SOL   453       2.130  18.829  58.132  1.00  0.00           H
ATOM   1359  HW2 SOL   453       0.824  18.846  57.366  1.00  0.00           H
ATOM   1360  OW  SOL   454       5.830  24.873  58.490  1.00  0.00           O
ATOM   1361  HW1 SOL   454       5.497  24.500  59.306  1.00  0.00           H
ATOM   1362  HW2 SOL   454       5.861  25.816  58.651  1.00  0.00           H
ATOM   1363  OW  SOL   455       1.680   7.207  46.098  1.00  0.00           O
ATOM   1364  HW1 SOL   455       1.897   8.013  46.566  1.00  0.00           H
ATOM   1365  HW2 SOL   455       1.347   6.618  46.775  1.00  0.00           H
ATOM   1366  OW  SOL   456      70.225  70.015  40.768  1.00  0.00           O
ATOM   1367  HW1 SOL   456      70.410  69.086  40.634  1.00  0.00           H
ATOM   1368  HW2 SOL   456      69.376  70.154  40.349  1.00  0.00           H
ATOM   1369  OW  SOL   457      37.608   6.231  67.986  1.00  0.00           O
ATOM   1370  HW1 SOL   457      37.014   5.694  68.510  1.00  0.00           H
ATOM   1371  HW2 SOL   457      37.039   6.677  67.359  1.00  0.00           H
ATOM   1372  OW  SOL   458       1.310  16.919  61.332  1.00  0.00           O
ATOM   1373  HW1 SOL   458       0.445  16.628  61.045  1.00  0.00           H
ATOM   1374  HW2 SOL   458       1.923  16.355  60.860  1.00  0.00           H
ATOM   1375  OW  SOL   459      64.030  24.401  40.601  1.00  0.00           O
ATOM   1376  HW1 SOL   459      64.065  23.595  40.086  1.00  0.00           H
ATOM   1377  HW2 SOL   459      64.823  24.877  40.355  1.00  0.00           H
ATOM   1378  OW  SOL   460      65.803   9.776  13.233  1.00  0.00           O
ATOM   1379  HW1 SOL   460      66.626   9.566  12.791  1.00  0.00           H
ATOM   1380  HW2 SOL   460      65.934  10.660  13.576  1.00  0.00           H
ATOM   1381  OW  SOL   461      68.005  39.559  22.184  1.00  0.00           O
ATOM   1382  HW1 SOL   461      68.273  38.644  22.108  1.00  0.00           H
ATOM   1383  HW2 SOL   461      68.805  40.025  22.426  1.00  0.00           H
ATOM   1384  OW  SOL   462      21.098  30.198  39.361  1.00  0.00           O
ATOM   1385  HW1 SOL   462      20.386  30.133  38.725  1.00  0.00           H
ATOM   1386  HW2 SOL   462      21.745  30.764  38.940  1.00  0.00           H
ATOM   1387  OW  SOL   463      66.994  61.223  53.632  1.00  0.00           O
ATOM   1388  HW1 SOL   463      67.897  61.475  53.435  1.00  0.00           H
ATOM   1389  HW2 SOL   463      66.689  60.786  52.836  1.00  0.00           H
ATOM   1390  OW  SOL   464      14.461  25.433  53.189  1.00  0.00           O
ATOM   1391  HW1 SOL   464      14.609  24.552  53.533  1.00  0.00           H
ATOM   1392  HW2 SOL   464      14.718  25.377  52.268  1.00  0.00           H
ATOM   1393  OW  SOL   465      62.445   0.214  69.549  1.00  0.00           O
ATOM   1394  HW1 SOL   465      61.975   0.745  70.193  1.00  0.00           H
ATOM   1395  HW2 SOL   465      61.760  -0.278  69.098  1.00  0.00           H
ATOM   1396  OW  SOL   466      42.548  61.246  57.409  1.00  0.00           O
ATOM   1397  HW1 SOL   466      42.128  61.830  56.777  1.00  0.00           H
ATOM   1398  HW2 SOL   466      42.064  60.423  57.334  1.00  0.00           H
ATOM   1399  OW  SOL   467      14.959  44.854  21.786  1.00  0.00           O
ATOM   1400  HW1 SOL   467      15.035  43.901  21.827  1.00  0.00           H
ATOM   1401  HW2 SOL   467      14.317  45.014  21.094  1.00  0.00           H
ATOM   1402  OW  SOL   468      24.962  57.085  36.852  1.00  0.00           O
ATOM   1403  HW1 SOL   468      24.957  56.130  36.788  1.00  0.00           H
ATOM   1404  HW2 SOL   468      25.459  57.375  36.087  1.00  0.00           H
ATOM   1405  OW  SOL   469       3.314  23.900  45.115  1.00  0.00           O
ATOM   1406  HW1 SOL   469       3.794  23.085  45.265  1.00  0.00           H
ATOM   1407  HW2 SOL   469       3.995  24.568  45.038  1.00  0.00           H
ATOM   1408  OW  SOL   470      12.242  33.652  49.192  1.00  0.00           O
ATOM   1409  HW1 SOL   470      11.972  34.254  48.498  1.00  0.00           H
ATOM   1410  HW2 SOL   470      11.541  33.705  49.841  1.00  0.00           H
ATOM   1411  OW  SOL   471      66.602   7.894  22.380  1.00  0.00           O
ATOM   1412  HW1 SOL   471      65.957   7.243  22.104  1.00  0.00           H
ATOM   1413  HW2 SOL   471      67.448   7.487  22.195  1.00  0.00           H
ATOM   1414  OW  SOL   472      21.836  72.883  60.922  1.00  0.00           O
ATOM   1415  HW1 SOL   472      20.920  72.738  60.687  1.00  0.00           H
ATOM   1416  HW2 SOL   472      21.866  73.793  61.218  1.00  0.00           H
ATOM   1417  OW  SOL   473      20.489  11.585  36.261  1.00  0.00           O
ATOM   1418  HW1 SOL   473      21.157  11.687  35.582  1.00  0.00           H
ATOM   1419  HW2 SOL   473      20.328  10.642  36.299  1.00  0.00           H
ATOM   1420  OW  SOL   474       4.534  12.740  69.664  1.00  0.00           O
ATOM   1421  HW1 SOL   474       5.236  13.131  70.185  1.00  0.00           H
ATOM   1422  HW2 SOL   474       4.579  13.193  68.822  1.00  0.00           H
ATOM   1423  OW  SOL   475      67.033  48.519  56.755  1.00  0.00           O
ATOM   1424  HW1 SOL   475      66.796  49.178  57.408  1.00  0.00           H
ATOM   1425  HW2 SOL   475      66.517  47.749  56.993  1.00  0.00           H
ATOM   1426  OW  SOL   476      41.007  33.159  54.738  1.00  0.00           O
ATOM   1427  HW1 SOL   476      40.176  32.691  54.820  1.00  0.00           H
ATOM   1428  HW2 SOL   476      41.216  33.434  55.631  1.00  0.00           H
ATOM   1429  OW  SOL   477      70.522   2.690  49.429  1.00  0.00           O
ATOM   1430  HW1 SOL   477      69.659   2.992  49.713  1.00  0.00           H
ATOM   1431  HW2 SOL   477      70.442   2.593  48.480  1.00  0.00           H
ATOM   1432  OW  SOL   478       2.196   7.743  60.105  1.00  0.00           O
ATOM   1433  HW1 SOL   478       2.895   7.563  60.734  1.00  0.00           H
ATOM   1434  HW2 SOL   478       2.457   8.562  59.684  1.00  0.00           H
ATOM   1435  OW  SOL   479      32.436  28.393  46.559  1.00  0.00           O
ATOM   1436  HW1 SOL   479      31.970  29.146  46.922  1.00  0.00           H
ATOM   1437  HW2 SOL   479      32.641  28.649  45.660  1.00  0.00           H
ATOM   1438  OW  SOL   480      56.509   7.229   2.504  1.00  0.00           O
ATOM   1439  HW1 SOL   480      57.020   8.037   2.460  1.00  0.00           H
ATOM   1440  HW2 SOL   480      55.619   7.519   2.703  1.00  0.00           H
ATOM   1441  OW  SOL   481      17.988   6.723  48.429  1.00  0.00           O
ATOM   1442  HW1 SOL   481      17.798   5.786  48.382  1.00  0.00           H
ATOM   1443  HW2 SOL   481      17.145   7.129  48.628  1.00  0.00           H
ATOM   1444  OW  SOL   482      41.944   3.730  51.703  1.00  0.00           O
ATOM   1445  HW1 SOL   482      42.332   4.569  51.951  1.00  0.00           H
ATOM   1446  HW2 SOL   482      42.686   3.129  51.649  1.00  0.00           H
ATOM   1447  OW  SOL   483      34.594   4.917  56.557  1.00  0.00           O
ATOM   1448  HW1 SOL   483      33.853   4.597  57.071  1.00  0.00           H
ATOM   1449  HW2 SOL   483      34.636   5.853  56.753  1.00  0.00           H
ATOM   1450  OW  SOL   484      41.465  22.309  20.063  1.00  0.00           O
ATOM   1451  HW1 SOL   484      41.373  22.168  21.005  1.00  0.00           H
ATOM   1452  HW2 SOL   484      41.639  21.438  19.706  1.00  0.00           H
ATOM   1453  OW  SOL   485      18.405  63.442  33.750  1.00  0.00           O
ATOM   1454  HW1 SOL   485      17.479  63.200  33.764  1.00  0.00           H
ATOM   1455  HW2 SOL   485      18.866  62.619  33.582  1.00  0.00           H
ATOM   1456  OW  SOL   486      39.296   1.508  62.819  1.00  0.00           O
ATOM   1457  HW1 SOL   486      39.607   1.574  63.722  1.00  0.00           H
ATOM   1458  HW2 SOL   486      39.985   1.917  62.297  1.00  0.00           H
ATOM   1459  OW  SOL   487      68.771  33.054  39.640  1.00  0.00           O
ATOM   1460  HW1 SOL   487      68.521  33.720  38.999  1.00  0.00           H
ATOM   1461  HW2 SOL   487      69.699  32.893  39.469  1.00  0.00           H
ATOM   1462  OW  SOL   488      11.598  37.745  56.690  1.00  0.00           O
ATOM   1463  HW1 SOL   488      11.773  38.686  56.676  1.00  0.00           H
ATOM   1464  HW2 SOL   488      10.644  37.679  56.732  1.00  0.00           H
ATOM   1465  OW  SOL   489      27.639  11.508  56.715  1.00  0.00           O
ATOM   1466  HW1 SOL   489      27.572  11.620  55.767  1.00  0.00           H
ATOM   1467  HW2 SOL   489      26.827  11.064  56.962  1.00  0.00           H
ATOM   1468  OW  SOL   490       1.608  27.340  31.007  1.00  0.00           O
ATOM   1469  HW1 SOL   490       2.304  26.876  31.473  1.00  0.00           H
ATOM   1470  HW2 SOL   490       2.045  28.096  30.616  1.00  0.00           H
ATOM   1471  OW  SOL   491      12.688  70.605  46.219  1.00  0.00           O
ATOM   1472  HW1 SOL   491      12.260  69.946  46.766  1.00  0.00           H
ATOM   1473  HW2 SOL   491      13.328  70.113  45.705  1.00  0.00           H
ATOM   1474  OW  SOL   492      73.012  34.768   7.390  1.00  0.00           O
ATOM   1475  HW1 SOL   492      73.129  35.626   6.983  1.00  0.00           H
ATOM   1476  HW2 SOL   492      72.594  34.955   8.230  1.00  0.00           H
ATOM   1477  OW  SOL   493      24.795  25.762  52.380  1.00  0.00           O
ATOM   1478  HW1 SOL   493      24.925  26.663  52.085  1.00  0.00           H
ATOM   1479  HW2 SOL   493      25.193  25.735  53.250  1.00  0.00           H
ATOM   1480  OW  SOL   494      37.746  39.127  31.394  1.00  0.00           O
ATOM   1481  HW1 SOL   494      37.935  39.914  31.904  1.00  0.00           H
ATOM   1482  HW2 SOL   494      37.837  39.404  30.482  1.00  0.00           H
ATOM   1483  OW  SOL   495      70.341  69.532  72.044  1.00  0.00           O
ATOM   1484  HW1 SOL   495      70.386  69.215  71.142  1.00  0.00           H
ATOM   1485  HW2 SOL   495      71.252  69.547  72.339  1.00  0.00           H
ATOM   1486  OW  SOL   496      57.050  56.205  61.285  1.00  0.00           O
ATOM   1487  HW1 SOL   496      56.251  56.658  61.016  1.00  0.00           H
ATOM   1488  HW2 SOL   496      57.570  56.876  61.726  1.00  0.00           H
ATOM   1489  OW  SOL   497      20.353  67.739  64.140  1.00  0.00           O
ATOM   1490  HW1 SOL   497      19.892  66.903  64.063  1.00  0.00           H
ATOM   1491  HW2 SOL   497      20.280  68.134  63.271  1.00  0.00           H
ATOM   1492  OW  SOL   498      21.321  59.350  42.381  1.00  0.00           O
ATOM   1493  HW1 SOL   498      21.355  58.468  42.010  1.00  0.00           H
ATOM   1494  HW2 SOL   498      21.283  59.929  41.620  1.00  0.00           H
ATOM   1495  OW  SOL   499      10.454  26.161  45.557  1.00  0.00           O
ATOM   1496  HW1 SOL   499      11.245  25.840  45.122  1.00  0.00           H
ATOM   1497  HW2 SOL   499       9.864  26.393  44.840  1.00  0.00           H
ATOM   1498  OW  SOL   500      70.231  10.352  58.576  1.00  0.00           O
ATOM   1499  HW1 SOL   500      69.659  10.114  57.846  1.00  0.00           H
ATOM   1500  HW2 SOL   500      70.101   9.656  59.220  1.00  0.00           H
ATOM   1501  OW  SOL   501      64.804  54.843   2.084  1.00  0.00           O
ATOM   1502  HW1 SOL   501      64.878  53.925   1.822  1.00  0.00           H
ATOM   1503  HW2 SOL   501      65.689  55.087   2.353  1.00  0.00           H
ATOM   1504  OW  SOL   502       1.635  39.229  56.503  1.00  0.00           O
ATOM   1505  HW1 SOL   502       2.146  39.852  57.019  1.00  0.00           H
ATOM   1506  HW2 SOL   502       2.014  39.276  55.625  1.00  0.00           H
ATOM   1507  OW  SOL   503      12.677  35.950  35.472  1.00  0.00           O
ATOM   1508  HW1 SOL   503      11.789  36.048  35.815  1.00  0.00           H
ATOM   1509  HW2 SOL   503      13.004  35.147  35.878  1.00  0.00           H
ATOM   1510  OW  SOL   504      18.605  22.165  46.418  1.00  0.00           O
ATOM   1511  HW1 SOL   504      19.429  22.524  46.747  1.00  0.00           H
ATOM   1512  HW2 SOL   504      17.952  22.833  46.629  1.00  0.00           H
ATOM   1513  OW  SOL   505      27.943  15.187  53.260  1.00  0.00           O
ATOM   1514  HW1 SOL   505      28.882  15.089  53.419  1.00  0.00           H
ATOM   1515  HW2 SOL   505      27.541  15.079  54.121  1.00  0.00           H
ATOM   1516  OW  SOL   506      19.517  24.214  35.687  1.00  0.00           O
ATOM   1517  HW1 SOL   506      20.320  24.188  36.206  1.00  0.00           H
ATOM   1518  HW2 SOL   506      19.282  25.141  35.655  1.00  0.00           H
ATOM   1519  OW  SOL   507      18.119  61.600  39.715  1.00  0.00           O
ATOM   1520  HW1 SOL   507      17.450  61.047  39.311  1.00  0.00           H
ATOM   1521  HW2 SOL   507      17.862  61.655  40.635  1.00  0.00           H
ATOM   1522  OW  SOL   508      63.899  67.421   6.042  1.00  0.00           O
ATOM   1523  HW1 SOL   508      63.989  67.830   5.182  1.00  0.00           H
ATOM   1524  HW2 SOL   508      63.155  67.869   6.444  1.00  0.00           H
ATOM   1525  OW  SOL   509      12.568  40.638   2.981  1.00  0.00           O
ATOM   1526  HW1 SOL   509      13.366  41.161   2.904  1.00  0.00           H
ATOM   1527  HW2 SOL   509      12.875  39.732   2.987  1.00  0.00           H
ATOM   1528  OW  SOL   510       3.006   3.598  55.878  1.00  0.00           O
ATOM   1529  HW1 SOL   510       2.161   4.019  55.720  1.00  0.00           H
ATOM   1530  HW2 SOL   510       3.296   3.950  56.719  1.00  0.00           H
ATOM   1531  OW  SOL   511      20.925   2.180  26.280  1.00  0.00           O
ATOM   1532  HW1 SOL   511      20.212   1.677  26.674  1.00  0.00           H
ATOM   1533  HW2 SOL   511      21.108   2.874  26.914  1.00  0.00           H
ATOM   1534  OW  SOL   512      50.140  38.908  44.271  1.00  0.00           O
ATOM   1535  HW1 SOL   512      49.692  38.063  44.231  1.00  0.00           H
ATOM   1536  HW2 SOL   512      49.744  39.423  43.569  1.00  0.00           H
ATOM   1537  OW  SOL   513      11.765  36.331  67.500  1.00  0.00           O
ATOM   1538  HW1 SOL   513      11.162  35.681  67.140  1.00  0.00           H
ATOM   1539  HW2 SOL   513      11.807  37.016  66.833  1.00  0.00           H
ATOM   1540  OW  SOL   514       9.798  72.377  44.553  1.00  0.00           O
ATOM   1541  HW1 SOL   514       9.160  72.545  45.246  1.00  0.00           H
ATOM   1542  HW2 SOL   514      10.608  72.775  44.870  1.00  0.00           H
ATOM   1543  OW  SOL   515      17.880  13.115  70.693  1.00  0.00           O
ATOM   1544  HW1 SOL   515      18.475  13.061  71.441  1.00  0.00           H
ATOM   1545  HW2 SOL   515      18.450  13.047  69.928  1.00  0.00           H
ATOM   1546  OW  SOL   516      24.489  30.826  24.246  1.00  0.00           O
ATOM   1547  HW1 SOL   516      24.737  29.918  24.416  1.00  0.00           H
ATOM   1548  HW2 SOL   516      23.546  30.791  24.083  1.00  0.00           H
ATOM   1549  OW  SOL   517      32.753   4.774  70.794  1.00  0.00           O
ATOM   1550  HW1 SOL   517      32.966   3.852  70.936  1.00  0.00           H
ATOM   1551  HW2 SOL   517      32.559   5.113  71.668  1.00  0.00           H
ATOM   1552  OW  SOL   518      22.355  64.835  44.655  1.00  0.00           O
ATOM   1553  HW1 SOL   518      22.292  64.396  45.503  1.00  0.00           H
ATOM   1554  HW2 SOL   518      23.100  65.429  44.746  1.00  0.00           H
ATOM   1555  OW  SOL   519      11.579  72.694   4.858  1.00  0.00           O
ATOM   1556  HW1 SOL   519      12.178  72.143   5.362  1.00  0.00           H
ATOM   1557  HW2 SOL   519      12.122  73.420   4.551  1.00  0.00           H
ATOM   1558  OW  SOL   520      25.781  26.262  40.847  1.00  0.00           O
ATOM   1559  HW1 SOL   520      25.533  27.172  41.009  1.00  0.00           H
ATOM   1560  HW2 SOL   520      25.048  25.898  40.349  1.00  0.00           H
ATOM   1561  OW  SOL   521       9.921  51.466  63.716  1.00  0.00           O
ATOM   1562  HW1 SOL   521       9.828  51.322  62.775  1.00  0.00           H
ATOM   1563  HW2 SOL   521       9.176  52.021  63.949  1.00  0.00           H
ATOM   1564  OW  SOL   522       2.508  23.502  61.402  1.00  0.00           O
ATOM   1565  HW1 SOL   522       1.725  23.639  60.869  1.00  0.00           H
ATOM   1566  HW2 SOL   522       2.606  22.551  61.444  1.00  0.00           H
ATOM   1567  OW  SOL   523       6.277  42.628  35.534  1.00  0.00           O
ATOM   1568  HW1 SOL   523       7.044  42.813  36.076  1.00  0.00           H
ATOM   1569  HW2 SOL   523       5.710  42.098  36.094  1.00  0.00           H
ATOM   1570  OW  SOL   524      71.926   8.696  35.164  1.00  0.00           O
ATOM   1571  HW1 SOL   524      71.243   9.340  35.350  1.00  0.00           H
ATOM   1572  HW2 SOL   524      72.225   8.407  36.026  1.00  0.00           H
ATOM   1573  OW  SOL   525      34.819  27.242  38.627  1.00  0.00           O
ATOM   1574  HW1 SOL   525      35.478  27.269  39.320  1.00  0.00           H
ATOM   1575  HW2 SOL   525      35.118  26.548  38.039  1.00  0.00           H
ATOM   1576  OW  SOL   526      70.809  10.598   9.283  1.00  0.00           O
ATOM   1577  HW1 SOL   526      71.069  10.121   8.495  1.00  0.00           H
ATOM   1578  HW2 SOL   526      70.202  11.268   8.969  1.00  0.00           H
ATOM   1579  OW  SOL   527      29.061  73.133  46.792  1.00  0.00           O
ATOM   1580  HW1 SOL   527      29.991  73.246  46.596  1.00  0.00           H
ATOM   1581  HW2 SOL   527      28.930  73.606  47.614  1.00  0.00           H
ATOM   1582  OW  SOL   528      18.005  11.047  43.928  1.00  0.00           O
ATOM   1583  HW1 SOL   528      17.699  11.778  43.391  1.00  0.00           H
ATOM   1584  HW2 SOL   528      18.404  10.441  43.303  1.00  0.00           H
ATOM   1585  OW  SOL   529      29.913  12.274  53.874  1.00  0.00           O
ATOM   1586  HW1 SOL   529      30.444  12.196  53.081  1.00  0.00           H
ATOM   1587  HW2 SOL   529      29.815  13.217  54.006  1.00  0.00           H
ATOM   1588  OW  SOL   530      25.860  66.906  59.423  1.00  0.00           O
ATOM   1589  HW1 SOL   530      24.918  66.749  59.482  1.00  0.00           H
ATOM   1590  HW2 SOL   530      26.059  67.455  60.181  1.00  0.00           H
ATOM   1591  OW  SOL   531      25.306   8.423  65.548  1.00  0.00           O
ATOM   1592  HW1 SOL   531      24.795   7.707  65.171  1.00  0.00           H
ATOM   1593  HW2 SOL   531      26.194   8.283  65.220  1.00  0.00           H
ATOM   1594  OW  SOL   532      58.819  59.344  39.034  1.00  0.00           O
ATOM   1595  HW1 SOL   532      58.052  59.879  39.237  1.00  0.00           H
ATOM   1596  HW2 SOL   532      59.469  59.969  38.713  1.00  0.00           H
ATOM   1597  OW  SOL   533      67.762   2.377  35.471  1.00  0.00           O
ATOM   1598  HW1 SOL   533      66.993   2.383  34.901  1.00  0.00           H
ATOM   1599  HW2 SOL   533      68.503   2.281  34.873  1.00  0.00           H
ATOM   1600  OW  SOL   534      26.005  17.506  72.391  1.00  0.00           O
ATOM   1601  HW1 SOL   534      25.426  17.941  71.765  1.00  0.00           H
ATOM   1602  HW2 SOL   534      25.789  17.902  73.235  1.00  0.00           H
ATOM   1603  OW  SOL   535      55.275  19.830  24.668  1.00  0.00           O
ATOM   1604  HW1 SOL   535      55.289  19.118  25.308  1.00  0.00           H
ATOM   1605  HW2 SOL   535      54.347  20.034  24.557  1.00  0.00           H
ATOM   1606  OW  SOL   536      24.414  11.175  52.788  1.00  0.00           O
ATOM   1607  HW1 SOL   536      23.707  11.593  53.280  1.00  0.00           H
ATOM   1608  HW2 SOL   536      24.814  11.889  52.291  1.00  0.00           H
ATOM   1609  OW  SOL   537      68.842  58.837  46.669  1.00  0.00           O
ATOM   1610  HW1 SOL   537      68.811  59.789  46.566  1.00  0.00           H
ATOM   1611  HW2 SOL   537      68.207  58.650  47.360  1.00  0.00           H
ATOM   1612  OW  SOL   538      23.379   3.195  55.456  1.00  0.00           O
ATOM   1613  HW1 SOL   538      23.038   2.376  55.095  1.00  0.00           H
ATOM   1614  HW2 SOL   538      24.298   3.210  55.189  1.00  0.00           H
ATOM   1615  OW  SOL   539      35.982  70.211  55.446  1.00  0.00           O
ATOM   1616  HW1 SOL   539      36.372  70.643  54.686  1.00  0.00           H
ATOM   1617  HW2 SOL   539      35.753  70.928  56.038  1.00  0.00           H
ATOM   1618  OW  SOL   540      61.383  24.093  37.702  1.00  0.00           O
ATOM   1619  HW1 SOL   540      61.166  23.166  37.804  1.00  0.00           H
ATOM   1620  HW2 SOL   540      60.889  24.532  38.395  1.00  0.00           H
ATOM   1621  OW  SOL   541      62.843  60.231  69.397  1.00  0.00           O
ATOM   1622  HW1 SOL   541      63.388  59.934  70.125  1.00  0.00           H
ATOM   1623  HW2 SOL   541      61.946  60.045  69.676  1.00  0.00           H
ATOM   1624  OW  SOL   542      27.627  33.982  73.461  1.00  0.00           O
ATOM   1625  HW1 SOL   542      28.079  34.173  72.639  1.00  0.00           H
ATOM   1626  HW2 SOL   542      27.436  34.841  73.836  1.00  0.00           H
ATOM   1627  OW  SOL   543      20.823  63.904  42.578  1.00  0.00           O
ATOM   1628  HW1 SOL   543      20.648  63.052  42.977  1.00  0.00           H
ATOM   1629  HW2 SOL   543      21.225  64.419  43.278  1.00  0.00           H
ATOM   1630  OW  SOL   544       7.853  17.456  70.815  1.00  0.00           O
ATOM   1631  HW1 SOL   544       8.462  17.972  71.343  1.00  0.00           H
ATOM   1632  HW2 SOL   544       6.986  17.755  71.087  1.00  0.00           H
ATOM   1633  OW  SOL   545       7.361  68.749  60.451  1.00  0.00           O
ATOM   1634  HW1 SOL   545       8.292  68.600  60.615  1.00  0.00           H
ATOM   1635  HW2 SOL   545       7.334  69.546  59.923  1.00  0.00           H
ATOM   1636  OW  SOL   546      10.164   8.825  39.354  1.00  0.00           O
ATOM   1637  HW1 SOL   546       9.782   9.675  39.572  1.00  0.00           H
ATOM   1638  HW2 SOL   546      10.012   8.287  40.131  1.00  0.00           H
ATOM   1639  OW  SOL   547       4.461  55.760  52.430  1.00  0.00           O
ATOM   1640  HW1 SOL   547       4.547  55.367  51.561  1.00  0.00           H
ATOM   1641  HW2 SOL   547       5.323  56.137  52.609  1.00  0.00           H
ATOM   1642  OW  SOL   548      28.157  23.414  55.105  1.00  0.00           O
ATOM   1643  HW1 SOL   548      28.836  23.406  54.431  1.00  0.00           H
ATOM   1644  HW2 SOL   548      28.636  23.337  55.930  1.00  0.00           H
ATOM   1645  OW  SOL   549       1.114  71.267  56.249  1.00  0.00           O
ATOM   1646  HW1 SOL   549       1.386  72.184  56.228  1.00  0.00           H
ATOM   1647  HW2 SOL   549       0.872  71.068  55.344  1.00  0.00           H
ATOM   1648  OW  SOL   550      21.187  39.575  25.611  1.00  0.00           O
ATOM   1649  HW1 SOL   550      21.855  38.890  25.608  1.00  0.00           H
ATOM   1650  HW2 SOL   550      21.436  40.150  26.334  1.00  0.00           H
ATOM   1651  OW  SOL   551      15.326   3.771  62.771  1.00  0.00           O
ATOM   1652  HW1 SOL   551      14.427   3.583  62.502  1.00  0.00           H
ATOM   1653  HW2 SOL   551      15.681   2.921  63.031  1.00  0.00           H
ATOM   1654  OW  SOL   552      35.249  62.481  63.092  1.00  0.00           O
ATOM   1655  HW1 SOL   552      35.643  62.934  62.346  1.00  0.00           H
ATOM   1656  HW2 SOL   552      35.216  63.141  63.784  1.00  0.00           H
ATOM   1657  OW  SOL   553      14.380   1.769  36.229  1.00  0.00           O
ATOM   1658  HW1 SOL   553      13.602   1.978  35.711  1.00  0.00           H
ATOM   1659  HW2 SOL   553      15.110   2.114  35.715  1.00  0.00           H
ATOM   1660  OW  SOL   554       6.458  20.517  39.157  1.00  0.00           O
ATOM   1661  HW1 SOL   554       7.365  20.273  38.970  1.00  0.00           H
ATOM   1662  HW2 SOL   554       6.009  19.683  39.296  1.00  0.00           H
ATOM   1663  OW  SOL   555       6.876  71.528  29.228  1.00  0.00           O
ATOM   1664  HW1 SOL   555       7.338  71.487  28.390  1.00  0.00           H
ATOM   1665  HW2 SOL   555       6.753  70.612  29.479  1.00  0.00           H
ATOM   1666  OW  SOL   556      28.780   2.534  12.068  1.00  0.00           O
ATOM   1667  HW1 SOL   556      27.835   2.437  11.949  1.00  0.00           H
ATOM   1668  HW2 SOL   556      28.898   2.587  13.016  1.00  0.00           H
ATOM   1669  OW  SOL   557       5.202  30.637  32.527  1.00  0.00           O
ATOM   1670  HW1 SOL   557       5.799  29.904  32.376  1.00  0.00           H
ATOM   1671  HW2 SOL   557       5.143  30.707  33.480  1.00  0.00           H
ATOM   1672  OW  SOL   558       4.703  40.955  37.221  1.00  0.00           O
ATOM   1673  HW1 SOL   558       4.695  40.419  38.014  1.00  0.00           H
ATOM   1674  HW2 SOL   558       4.939  40.345  36.522  1.00  0.00           H
ATOM   1675  OW  SOL   559      28.100  68.690  49.260  1.00  0.00           O
ATOM   1676  HW1 SOL   559      28.748  69.293  48.897  1.00  0.00           H
ATOM   1677  HW2 SOL   559      27.520  68.490  48.524  1.00  0.00           H
ATOM   1678  OW  SOL   560      21.627  33.533  47.010  1.00  0.00           O
ATOM   1679  HW1 SOL   560      21.745  32.811  47.628  1.00  0.00           H
ATOM   1680  HW2 SOL   560      20.833  33.977  47.309  1.00  0.00           H
ATOM   1681  OW  SOL   561      15.582   5.748  52.002  1.00  0.00           O
ATOM   1682  HW1 SOL   561      14.800   5.267  52.271  1.00  0.00           H
ATOM   1683  HW2 SOL   561      16.308   5.270  52.403  1.00  0.00           H
ATOM   1684  OW  SOL   562      21.304  54.959  10.056  1.00  0.00           O
ATOM   1685  HW1 SOL   562      21.349  54.031   9.824  1.00  0.00           H
ATOM   1686  HW2 SOL   562      21.313  54.967  11.013  1.00  0.00           H
ATOM   1687  OW  SOL   563       0.764  58.978  37.971  1.00  0.00           O
ATOM   1688  HW1 SOL   563       0.608  58.036  37.898  1.00  0.00           H
ATOM   1689  HW2 SOL   563       1.618  59.112  37.559  1.00  0.00           H
ATOM   1690  OW  SOL   564      34.765   9.971  27.485  1.00  0.00           O
ATOM   1691  HW1 SOL   564      34.735  10.848  27.102  1.00  0.00           H
ATOM   1692  HW2 SOL   564      35.637   9.909  27.875  1.00  0.00           H
ATOM   1693  OW  SOL   565      23.338  10.551  65.122  1.00  0.00           O
ATOM   1694  HW1 SOL   565      23.975  11.095  65.586  1.00  0.00           H
ATOM   1695  HW2 SOL   565      23.775   9.705  65.019  1.00  0.00           H
ATOM   1696  OW  SOL   566      30.645  68.718  46.859  1.00  0.00           O
ATOM   1697  HW1 SOL   566      30.572  67.839  47.232  1.00  0.00           H
ATOM   1698  HW2 SOL   566      31.569  68.946  46.960  1.00  0.00           H
ATOM   1699  OW  SOL   567      72.662  17.083  59.095  1.00  0.00           O
ATOM   1700  HW1 SOL   567      71.734  17.234  59.273  1.00  0.00           H
ATOM   1701  HW2 SOL   567      72.721  17.049  58.140  1.00  0.00           H
ATOM   1702  OW  SOL   568      23.277  66.639   6.054  1.00  0.00           O
ATOM   1703  HW1 SOL   568      23.123  67.295   5.374  1.00  0.00           H
ATOM   1704  HW2 SOL   568      24.189  66.376   5.931  1.00  0.00           H
ATOM   1705  OW  SOL   569      34.308  64.520  50.055  1.00  0.00           O
ATOM   1706  HW1 SOL   569      35.104  64.029  49.852  1.00  0.00           H
ATOM   1707  HW2 SOL   569      34.589  65.435  50.073  1.00  0.00           H
ATOM   1708  OW  SOL   570      15.602  69.019  48.053  1.00  0.00           O
ATOM   1709  HW1 SOL   570      15.036  68.486  47.495  1.00  0.00           H
ATOM   1710  HW2 SOL   570      16.474  68.925  47.671  1.00  0.00           H
ATOM   1711  OW  SOL   571      30.952  10.081  33.002  1.00  0.00           O
ATOM   1712  HW1 SOL   571      31.381  10.600  32.321  1.00  0.00           H
ATOM   1713  HW2 SOL   571      30.036  10.358  32.974  1.00  0.00           H
ATOM   1714  OW  SOL   572      10.499  28.175  39.782  1.00  0.00           O
ATOM   1715  HW1 SOL   572      10.940  27.850  38.997  1.00  0.00           H
ATOM   1716  HW2 SOL   572       9.926  28.872  39.464  1.00  0.00           H
ATOM   1717  OW  SOL   573      36.242  67.479  29.423  1.00  0.00           O
ATOM   1718  HW1 SOL   573      36.953  67.741  28.839  1.00  0.00           H
ATOM   1719  HW2 SOL   573      36.362  68.018  30.205  1.00  0.00           H
ATOM   1720  OW  SOL   574      47.785  68.191  55.946  1.00  0.00           O
ATOM   1721  HW1 SOL   574      48.388  68.927  56.058  1.00  0.00           H
ATOM   1722  HW2 SOL   574      48.299  67.421  56.189  1.00  0.00           H
ATOM   1723  OW  SOL   575      27.912  51.537  37.815  1.00  0.00           O
ATOM   1724  HW1 SOL   575      28.666  52.105  37.974  1.00  0.00           H
ATOM   1725  HW2 SOL   575      27.785  51.069  38.641  1.00  0.00           H
ATOM   1726  OW  SOL   576      33.632  22.014  47.208  1.00  0.00           O
ATOM   1727  HW1 SOL   576      33.440  21.091  47.370  1.00  0.00           H
ATOM   1728  HW2 SOL   576      32.894  22.485  47.596  1.00  0.00           H
ATOM   1729  OW  SOL   577      17.354  28.329  51.624  1.00  0.00           O
ATOM   1730  HW1 SOL   577      17.219  28.972  52.320  1.00  0.00           H
ATOM   1731  HW2 SOL   577      17.776  27.589  52.059  1.00  0.00           H
ATOM   1732  OW  SOL   578      24.479  69.440  18.572  1.00  0.00           O
ATOM   1733  HW1 SOL   578      24.463  69.542  19.524  1.00  0.00           H
ATOM   1734  HW2 SOL   578      25.279  69.889  18.297  1.00  0.00           H
ATOM   1735  OW  SOL   579      21.795   0.372  50.263  1.00  0.00           O
ATOM   1736  HW1 SOL   579      20.908   0.339  49.906  1.00  0.00           H
ATOM   1737  HW2 SOL   579      22.066   1.283  50.148  1.00  0.00           H
ATOM   1738  OW  SOL   580       2.214  39.156  13.203  1.00  0.00           O
ATOM   1739  HW1 SOL   580       2.599  38.614  12.515  1.00  0.00           H
ATOM   1740  HW2 SOL   580       2.568  40.031  13.046  1.00  0.00           H
ATOM   1741  OW  SOL   581      54.644  13.192  26.599  1.00  0.00           O
ATOM   1742  HW1 SOL   581      55.434  13.395  26.098  1.00  0.00           H
ATOM   1743  HW2 SOL   581      53.934  13.242  25.958  1.00  0.00           H
ATOM   1744  OW  SOL   582      63.227   5.700  55.902  1.00  0.00           O
ATOM   1745  HW1 SOL   582      63.196   6.048  56.793  1.00  0.00           H
ATOM   1746  HW2 SOL   582      62.311   5.535  55.678  1.00  0.00           H
ATOM   1747  OW  SOL   583      24.396  66.344  45.091  1.00  0.00           O
ATOM   1748  HW1 SOL   583      25.230  65.910  44.913  1.00  0.00           H
ATOM   1749  HW2 SOL   583      24.555  67.265  44.885  1.00  0.00           H
ATOM   1750  OW  SOL   584       0.846   3.187   5.448  1.00  0.00           O
ATOM   1751  HW1 SOL   584       0.650   3.875   4.812  1.00  0.00           H
ATOM   1752  HW2 SOL   584      -0.012   2.857   5.716  1.00  0.00           H
ATOM   1753  OW  SOL   585       6.689  13.575  17.336  1.00  0.00           O
ATOM   1754  HW1 SOL   585       7.203  12.781  17.189  1.00  0.00           H
ATOM   1755  HW2 SOL   585       7.068  13.964  18.124  1.00  0.00           H
ATOM   1756  OW  SOL   586      59.122  19.770  36.723  1.00  0.00           O
ATOM   1757  HW1 SOL   586      59.612  19.515  35.941  1.00  0.00           H
ATOM   1758  HW2 SOL   586      58.204  19.634  36.486  1.00  0.00           H
ATOM   1759  OW  SOL   587      15.871  20.498  11.650  1.00  0.00           O
ATOM   1760  HW1 SOL   587      16.665  20.535  11.116  1.00  0.00           H
ATOM   1761  HW2 SOL   587      15.941  21.251  12.237  1.00  0.00           H
ATOM   1762  OW  SOL   588       6.032  24.458  54.232  1.00  0.00           O
ATOM   1763  HW1 SOL   588       5.760  25.049  53.530  1.00  0.00           H
ATOM   1764  HW2 SOL   588       6.812  24.022  53.890  1.00  0.00           H
ATOM   1765  OW  SOL   589       7.109  66.515  55.523  1.00  0.00           O
ATOM   1766  HW1 SOL   589       7.347  66.015  56.304  1.00  0.00           H
ATOM   1767  HW2 SOL   589       6.992  67.411  55.839  1.00  0.00           H
ATOM   1768  OW  SOL   590      12.966   1.996  63.815  1.00  0.00           O
ATOM   1769  HW1 SOL   590      12.738   2.916  63.946  1.00  0.00           H
ATOM   1770  HW2 SOL   590      12.594   1.545  64.573  1.00  0.00           H
ATOM   1771  OW  SOL   591      65.098  18.041  66.037  1.00  0.00           O
ATOM   1772  HW1 SOL   591      65.868  17.882  66.583  1.00  0.00           H
ATOM   1773  HW2 SOL   591      64.355  17.890  66.621  1.00  0.00           H
ATOM   1774  OW  SOL   592      10.194  17.099   1.696  1.00  0.00           O
ATOM   1775  HW1 SOL   592      10.732  17.586   2.320  1.00  0.00           H
ATOM   1776  HW2 SOL   592       9.474  16.750   2.221  1.00  0.00           H
ATOM   1777  OW  SOL   593      21.669   1.763  36.513  1.00  0.00           O
ATOM   1778  HW1 SOL   593      21.628   1.348  37.374  1.00  0.00           H
ATOM   1779  HW2 SOL   593      22.314   1.249  36.029  1.00  0.00           H
ATOM   1780  OW  SOL   594       0.786   0.242  67.077  1.00  0.00           O
ATOM   1781  HW1 SOL   594       1.464   0.116  67.741  1.00  0.00           H
ATOM   1782  HW2 SOL   594       0.667   1.191  67.032  1.00  0.00           H
ATOM   1783  OW  SOL   595       8.459   4.510  39.059  1.00  0.00           O
ATOM   1784  HW1 SOL   595       8.127   4.348  38.176  1.00  0.00           H
ATOM   1785  HW2 SOL   595       8.302   5.443  39.207  1.00  0.00           H
ATOM   1786  OW  SOL   596      29.300  41.170  41.448  1.00  0.00           O
ATOM   1787  HW1 SOL   596      29.011  40.843  40.596  1.00  0.00           H
ATOM   1788  HW2 SOL   596      30.170  41.534  41.282  1.00  0.00           H
ATOM   1789  OW  SOL   597      54.714  67.279  62.164  1.00  0.00           O
ATOM   1790  HW1 SOL   597      54.377  67.996  62.701  1.00  0.00           H
ATOM   1791  HW2 SOL   597      54.933  67.688  61.327  1.00  0.00           H
ATOM   1792  OW  SOL   598      18.365  54.276  55.243  1.00  0.00           O
ATOM   1793  HW1 SOL   598      18.532  54.717  56.076  1.00  0.00           H
ATOM   1794  HW2 SOL   598      19.065  54.579  54.666  1.00  0.00           H
ATOM   1795  OW  SOL   599      54.035  56.736  45.346  1.00  0.00           O
ATOM   1796  HW1 SOL   599      53.120  56.800  45.620  1.00  0.00           H
ATOM   1797  HW2 SOL   599      54.031  57.017  44.430  1.00  0.00           H
ATOM   1798  OW  SOL   600      12.654  10.612  64.362  1.00  0.00           O
ATOM   1799  HW1 SOL   600      12.276  10.578  65.241  1.00  0.00           H
ATOM   1800  HW2 SOL   600      11.901  10.561  63.774  1.00  0.00           H
ATOM   1801  OW  SOL   601      52.067  35.220   0.094  1.00  0.00           O
ATOM   1802  HW1 SOL   601      52.039  35.488   1.013  1.00  0.00           H
ATOM   1803  HW2 SOL   601      52.896  35.570  -0.232  1.00  0.00           H
ATOM   1804  OW  SOL   602      42.875  73.560  58.228  1.00  0.00           O
ATOM   1805  HW1 SOL   602      42.759  72.914  57.531  1.00  0.00           H
ATOM   1806  HW2 SOL   602      42.280  73.274  58.921  1.00  0.00           H
ATOM   1807  OW  SOL   603      22.893  55.943  40.573  1.00  0.00           O
ATOM   1808  HW1 SOL   603      22.227  56.599  40.367  1.00  0.00           H
ATOM   1809  HW2 SOL   603      22.926  55.927  41.530  1.00  0.00           H
ATOM   1810  OW  SOL   604       2.250  39.270  73.652  1.00  0.00           O
ATOM   1811  HW1 SOL   604       2.688  38.469  73.364  1.00  0.00           H
ATOM   1812  HW2 SOL   604       2.897  39.713  74.200  1.00  0.00           H
ATOM   1813  OW  SOL   605       7.209   2.867  58.793  1.00  0.00           O
ATOM   1814  HW1 SOL   605       7.720   2.708  59.586  1.00  0.00           H
ATOM   1815  HW2 SOL   605       7.783   2.591  58.078  1.00  0.00           H
ATOM   1816  OW  SOL   606       2.175   2.339  47.474  1.00  0.00           O
ATOM   1817  HW1 SOL   606       2.461   1.852  46.701  1.00  0.00           H
ATOM   1818  HW2 SOL   606       2.851   2.168  48.129  1.00  0.00           H
ATOM   1819  OW  SOL   607      14.809   4.804  58.394  1.00  0.00           O
ATOM   1820  HW1 SOL   607      14.798   5.459  59.092  1.00  0.00           H
ATOM   1821  HW2 SOL   607      14.014   4.289  58.536  1.00  0.00           H
ATOM   1822  OW  SOL   608      61.895  13.213   3.963  1.00  0.00           O
ATOM   1823  HW1 SOL   608      62.807  13.326   4.231  1.00  0.00           H
ATOM   1824  HW2 SOL   608      61.522  12.627   4.620  1.00  0.00           H
ATOM   1825  OW  SOL   609      17.147  44.413  14.539  1.00  0.00           O
ATOM   1826  HW1 SOL   609      17.007  45.293  14.190  1.00  0.00           H
ATOM   1827  HW2 SOL   609      16.281  44.005  14.513  1.00  0.00           H
ATOM   1828  OW  SOL   610      12.223  11.977  13.819  1.00  0.00           O
ATOM   1829  HW1 SOL   610      12.006  11.866  14.745  1.00  0.00           H
ATOM   1830  HW2 SOL   610      12.938  11.361  13.664  1.00  0.00           H
ATOM   1831  OW  SOL   611      32.108  14.175  68.991  1.00  0.00           O
ATOM   1832  HW1 SOL   611      32.216  14.166  69.942  1.00  0.00           H
ATOM   1833  HW2 SOL   611      32.205  13.259  68.730  1.00  0.00           H
ATOM   1834  OW  SOL   612      12.940   9.289   8.808  1.00  0.00           O
ATOM   1835  HW1 SOL   612      13.755   8.843   8.578  1.00  0.00           H
ATOM   1836  HW2 SOL   612      12.979   9.385   9.760  1.00  0.00           H
ATOM   1837  OW  SOL   613      45.440  67.838   9.200  1.00  0.00           O
ATOM   1838  HW1 SOL   613      45.418  68.780   9.033  1.00  0.00           H
ATOM   1839  HW2 SOL   613      45.769  67.457   8.386  1.00  0.00           H
ATOM   1840  OW  SOL   614      13.776  73.558  56.788  1.00  0.00           O
ATOM   1841  HW1 SOL   614      13.509  73.219  57.643  1.00  0.00           H
ATOM   1842  HW2 SOL   614      14.593  73.099  56.593  1.00  0.00           H
ATOM   1843  OW  SOL   615      29.819   0.158  28.464  1.00  0.00           O
ATOM   1844  HW1 SOL   615      29.298  -0.321  29.108  1.00  0.00           H
ATOM   1845  HW2 SOL   615      30.289  -0.522  27.981  1.00  0.00           H
ATOM   1846  OW  SOL   616      19.180  63.330  63.282  1.00  0.00           O
ATOM   1847  HW1 SOL   616      19.480  63.030  62.424  1.00  0.00           H
ATOM   1848  HW2 SOL   616      18.874  64.224  63.130  1.00  0.00           H
ATOM   1849  OW  SOL   617      38.669   1.653  52.807  1.00  0.00           O
ATOM   1850  HW1 SOL   617      38.747   2.462  53.312  1.00  0.00           H
ATOM   1851  HW2 SOL   617      39.227   1.027  53.268  1.00  0.00           H
ATOM   1852  OW  SOL   618       4.736   1.292  58.621  1.00  0.00           O
ATOM   1853  HW1 SOL   618       5.035   0.941  57.782  1.00  0.00           H
ATOM   1854  HW2 SOL   618       5.537   1.576  59.061  1.00  0.00           H
ATOM   1855  OW  SOL   619      34.564  35.753  72.319  1.00  0.00           O
ATOM   1856  HW1 SOL   619      35.271  35.129  72.157  1.00  0.00           H
ATOM   1857  HW2 SOL   619      33.848  35.457  71.758  1.00  0.00           H
ATOM   1858  OW  SOL   620       5.460  14.439  49.620  1.00  0.00           O
ATOM   1859  HW1 SOL   620       4.717  13.987  49.221  1.00  0.00           H
ATOM   1860  HW2 SOL   620       5.063  15.078  50.212  1.00  0.00           H
ATOM   1861  OW  SOL   621      12.189   1.867  55.799  1.00  0.00           O
ATOM   1862  HW1 SOL   621      12.861   1.415  56.309  1.00  0.00           H
ATOM   1863  HW2 SOL   621      12.472   1.770  54.890  1.00  0.00           H
ATOM   1864  OW  SOL   622      12.254  64.954  45.049  1.00  0.00           O
ATOM   1865  HW1 SOL   622      11.772  65.753  45.265  1.00  0.00           H
ATOM   1866  HW2 SOL   622      12.395  64.523  45.892  1.00  0.00           H
ATOM   1867  OW  SOL   623      34.084   4.757  40.004  1.00  0.00           O
ATOM   1868  HW1 SOL   623      34.854   5.324  40.035  1.00  0.00           H
ATOM   1869  HW2 SOL   623      34.157   4.210  40.787  1.00  0.00           H
ATOM   1870  OW  SOL   624       3.869  18.610  49.633  1.00  0.00           O
ATOM   1871  HW1 SOL   624       4.059  17.866  50.204  1.00  0.00           H
ATOM   1872  HW2 SOL   624       3.650  19.323  50.232  1.00  0.00           H
ATOM   1873  OW  SOL   625      71.673  55.200  61.420  1.00  0.00           O
ATOM   1874  HW1 SOL   625      70.982  54.873  61.996  1.00  0.00           H
ATOM   1875  HW2 SOL   625      71.244  55.868  60.885  1.00  0.00           H
ATOM   1876  OW  SOL   626      72.018  23.511   0.701  1.00  0.00           O
ATOM   1877  HW1 SOL   626      72.335  22.832   1.296  1.00  0.00           H
ATOM   1878  HW2 SOL   626      72.167  24.332   1.171  1.00  0.00           H
ATOM   1879  OW  SOL   627       2.172  32.201  50.388  1.00  0.00           O
ATOM   1880  HW1 SOL   627       2.663  31.558  49.877  1.00  0.00           H
ATOM   1881  HW2 SOL   627       2.556  32.156  51.264  1.00  0.00           H
ATOM   1882  OW  SOL   628      16.230  36.308  44.124  1.00  0.00           O
ATOM   1883  HW1 SOL   628      17.104  35.929  44.029  1.00  0.00           H
ATOM   1884  HW2 SOL   628      15.733  35.649  44.609  1.00  0.00           H
ATOM   1885  OW  SOL   629      21.471  71.827  12.552  1.00  0.00           O
ATOM   1886  HW1 SOL   629      21.297  72.573  11.978  1.00  0.00           H
ATOM   1887  HW2 SOL   629      22.054  71.264  12.044  1.00  0.00           H
ATOM   1888  OW  SOL   630      51.739  65.434   3.394  1.00  0.00           O
ATOM   1889  HW1 SOL   630      52.017  66.064   4.059  1.00  0.00           H
ATOM   1890  HW2 SOL   630      52.372  64.719   3.461  1.00  0.00           H
ATOM   1891  OW  SOL   631      71.116  13.636   2.973  1.00  0.00           O
ATOM   1892  HW1 SOL   631      71.409  12.766   3.245  1.00  0.00           H
ATOM   1893  HW2 SOL   631      70.585  13.477   2.193  1.00  0.00           H
ATOM   1894  OW  SOL   632      22.269  31.883  67.966  1.00  0.00           O
ATOM   1895  HW1 SOL   632      21.457  32.317  67.702  1.00  0.00           H
ATOM   1896  HW2 SOL   632      22.847  32.598  68.234  1.00  0.00           H
ATOM   1897  OW  SOL   633      66.527  11.117  45.606  1.00  0.00           O
ATOM   1898  HW1 SOL   633      65.939  11.666  46.126  1.00  0.00           H
ATOM   1899  HW2 SOL   633      67.044  11.739  45.094  1.00  0.00           H
ATOM   1900  OW  SOL   634      14.367  19.835  47.243  1.00  0.00           O
ATOM   1901  HW1 SOL   634      14.475  20.695  47.648  1.00  0.00           H
ATOM   1902  HW2 SOL   634      14.622  19.214  47.926  1.00  0.00           H
ATOM   1903  OW  SOL   635      36.271   4.785  65.790  1.00  0.00           O
ATOM   1904  HW1 SOL   635      35.713   5.517  66.053  1.00  0.00           H
ATOM   1905  HW2 SOL   635      35.925   4.034  66.272  1.00  0.00           H
ATOM   1906  OW  SOL   636       3.335  73.002  68.754  1.00  0.00           O
ATOM   1907  HW1 SOL   636       4.236  72.875  69.048  1.00  0.00           H
ATOM   1908  HW2 SOL   636       2.812  72.452  69.337  1.00  0.00           H
ATOM   1909  OW  SOL   637      61.459   5.601  38.148  1.00  0.00           O
ATOM   1910  HW1 SOL   637      61.077   5.912  37.328  1.00  0.00           H
ATOM   1911  HW2 SOL   637      61.802   4.732  37.939  1.00  0.00           H
ATOM   1912  OW  SOL   638      13.790  23.078   7.515  1.00  0.00           O
ATOM   1913  HW1 SOL   638      13.568  23.670   8.234  1.00  0.00           H
ATOM   1914  HW2 SOL   638      12.984  22.589   7.349  1.00  0.00           H
ATOM   1915  OW  SOL   639      14.648  14.467  39.303  1.00  0.00           O
ATOM   1916  HW1 SOL   639      14.879  15.084  39.998  1.00  0.00           H
ATOM   1917  HW2 SOL   639      14.475  13.644  39.761  1.00  0.00           H
ATOM   1918  OW  SOL   640       5.207  18.663  72.195  1.00  0.00           O
ATOM   1919  HW1 SOL   640       5.797  18.585  72.945  1.00  0.00           H
ATOM   1920  HW2 SOL   640       4.625  17.907  72.268  1.00  0.00           H
ATOM   1921  OW  SOL   641       3.085  59.584  51.973  1.00  0.00           O
ATOM   1922  HW1 SOL   641       2.543  60.068  52.596  1.00  0.00           H
ATOM   1923  HW2 SOL   641       3.775  59.192  52.509  1.00  0.00           H
ATOM   1924  OW  SOL   642      50.588  28.411  27.782  1.00  0.00           O
ATOM   1925  HW1 SOL   642      51.013  27.555  27.833  1.00  0.00           H
ATOM   1926  HW2 SOL   642      49.823  28.266  27.225  1.00  0.00           H
ATOM   1927  OW  SOL   643      65.969  10.667  69.136  1.00  0.00           O
ATOM   1928  HW1 SOL   643      65.798   9.908  69.695  1.00  0.00           H
ATOM   1929  HW2 SOL   643      66.534  10.331  68.441  1.00  0.00           H
ATOM   1930  OW  SOL   644      19.212  11.435  46.336  1.00  0.00           O
ATOM   1931  HW1 SOL   644      18.851  10.997  45.566  1.00  0.00           H
ATOM   1932  HW2 SOL   644      19.120  12.369  46.146  1.00  0.00           H
ATOM   1933  OW  SOL   645      70.263  48.098   3.823  1.00  0.00           O
ATOM   1934  HW1 SOL   645      70.327  48.162   4.776  1.00  0.00           H
ATOM   1935  HW2 SOL   645      70.960  47.491   3.576  1.00  0.00           H
ATOM   1936  OW  SOL   646      13.228  20.598   4.216  1.00  0.00           O
ATOM   1937  HW1 SOL   646      12.926  21.096   4.976  1.00  0.00           H
ATOM   1938  HW2 SOL   646      13.801  21.203   3.745  1.00  0.00           H
ATOM   1939  OW  SOL   647      70.039  71.581  17.608  1.00  0.00           O
ATOM   1940  HW1 SOL   647      70.838  71.138  17.322  1.00  0.00           H
ATOM   1941  HW2 SOL   647      70.343  72.264  18.206  1.00  0.00           H
ATOM   1942  OW  SOL   648      51.462  23.146  53.328  1.00  0.00           O
ATOM   1943  HW1 SOL   648      52.079  23.465  53.987  1.00  0.00           H
ATOM   1944  HW2 SOL   648      51.663  22.214  53.242  1.00  0.00           H
ATOM   1945  OW  SOL   649      38.683  61.576  50.870  1.00  0.00           O
ATOM   1946  HW1 SOL   649      39.538  61.166  50.740  1.00  0.00           H
ATOM   1947  HW2 SOL   649      38.055  60.932  50.543  1.00  0.00           H
ATOM   1948  OW  SOL   650      43.444   6.945  41.258  1.00  0.00           O
ATOM   1949  HW1 SOL   650      42.821   6.566  41.878  1.00  0.00           H
ATOM   1950  HW2 SOL   650      44.213   6.378  41.313  1.00  0.00           H
ATOM   1951  OW  SOL   651      15.158  27.733  72.364  1.00  0.00           O
ATOM   1952  HW1 SOL   651      14.554  28.181  72.956  1.00  0.00           H
ATOM   1953  HW2 SOL   651      16.027  27.927  72.715  1.00  0.00           H
ATOM   1954  OW  SOL   652      72.562  42.952  52.370  1.00  0.00           O
ATOM   1955  HW1 SOL   652      72.734  42.827  51.437  1.00  0.00           H
ATOM   1956  HW2 SOL   652      73.335  42.593  52.807  1.00  0.00           H
ATOM   1957  OW  SOL   653       2.182   9.762  47.731  1.00  0.00           O
ATOM   1958  HW1 SOL   653       2.610  10.244  47.023  1.00  0.00           H
ATOM   1959  HW2 SOL   653       2.864   9.652  48.393  1.00  0.00           H
ATOM   1960  OW  SOL   654      56.558  58.268   2.369  1.00  0.00           O
ATOM   1961  HW1 SOL   654      55.921  58.018   3.037  1.00  0.00           H
ATOM   1962  HW2 SOL   654      56.031  58.638   1.660  1.00  0.00           H
ATOM   1963  OW  SOL   655       6.434  16.663  29.518  1.00  0.00           O
ATOM   1964  HW1 SOL   655       6.502  17.613  29.609  1.00  0.00           H
ATOM   1965  HW2 SOL   655       6.385  16.515  28.573  1.00  0.00           H
ATOM   1966  OW  SOL   656      25.587  17.436  44.524  1.00  0.00           O
ATOM   1967  HW1 SOL   656      25.734  18.145  43.898  1.00  0.00           H
ATOM   1968  HW2 SOL   656      24.743  17.063  44.269  1.00  0.00           H
ATOM   1969  OW  SOL   657      73.285  37.161   5.973  1.00  0.00           O
ATOM   1970  HW1 SOL   657      74.155  37.511   5.780  1.00  0.00           H
ATOM   1971  HW2 SOL   657      72.683  37.856   5.706  1.00  0.00           H
ATOM   1972  OW  SOL   658      57.267   6.119  72.756  1.00  0.00           O
ATOM   1973  HW1 SOL   658      57.883   6.774  73.084  1.00  0.00           H
ATOM   1974  HW2 SOL   658      57.782   5.589  72.148  1.00  0.00           H
ATOM   1975  OW  SOL   659       7.482  26.846   2.285  1.00  0.00           O
ATOM   1976  HW1 SOL   659       8.408  27.033   2.444  1.00  0.00           H
ATOM   1977  HW2 SOL   659       7.423  25.891   2.313  1.00  0.00           H
ATOM   1978  OW  SOL   660       6.986  63.793  53.917  1.00  0.00           O
ATOM   1979  HW1 SOL   660       7.611  64.517  53.881  1.00  0.00           H
ATOM   1980  HW2 SOL   660       6.241  64.142  54.406  1.00  0.00           H
ATOM   1981  OW  SOL   661      51.148   3.285  25.309  1.00  0.00           O
ATOM   1982  HW1 SOL   661      52.013   3.242  25.716  1.00  0.00           H
ATOM   1983  HW2 SOL   661      51.285   3.786  24.505  1.00  0.00           H
ATOM   1984  OW  SOL   662      12.952  58.797  52.236  1.00  0.00           O
ATOM   1985  HW1 SOL   662      13.000  58.007  52.774  1.00  0.00           H
ATOM   1986  HW2 SOL   662      12.148  58.693  51.728  1.00  0.00           H
ATOM   1987  OW  SOL   663      22.151  18.590  67.305  1.00  0.00           O
ATOM   1988  HW1 SOL   663      21.547  19.223  66.917  1.00  0.00           H
ATOM   1989  HW2 SOL   663      21.584  17.951  67.737  1.00  0.00           H
ATOM   1990  OW  SOL   664      55.834  12.577  45.005  1.00  0.00           O
ATOM   1991  HW1 SOL   664      55.517  12.086  44.246  1.00  0.00           H
ATOM   1992  HW2 SOL   664      55.736  13.496  44.754  1.00  0.00           H
ATOM   1993  OW  SOL   665      19.854  14.346  61.014  1.00  0.00           O
ATOM   1994  HW1 SOL   665      20.048  15.256  61.241  1.00  0.00           H
ATOM   1995  HW2 SOL   665      18.946  14.362  60.712  1.00  0.00           H
ATOM   1996  OW  SOL   666      72.049  24.638   4.876  1.00  0.00           O
ATOM   1997  HW1 SOL   666      72.497  24.963   4.095  1.00  0.00           H
ATOM   1998  HW2 SOL   666      72.717  24.138   5.345  1.00  0.00           H
ATOM   1999  OW  SOL   667      61.536  44.670   7.187  1.00  0.00           O
ATOM   2000  HW1 SOL   667      60.642  45.006   7.127  1.00  0.00           H
ATOM   2001  HW2 SOL   667      61.454  43.853   7.679  1.00  0.00           H
ATOM   2002  OW  SOL   668       9.734  18.176  11.542  1.00  0.00           O
ATOM   2003  HW1 SOL   668       9.672  18.577  12.409  1.00  0.00           H
ATOM   2004  HW2 SOL   668       8.981  17.587  11.495  1.00  0.00           H
ATOM   2005  OW  SOL   669      24.078   9.136  67.890  1.00  0.00           O
ATOM   2006  HW1 SOL   669      24.326   8.734  67.058  1.00  0.00           H
ATOM   2007  HW2 SOL   669      24.846   9.644  68.149  1.00  0.00           H
ATOM   2008  OW  SOL   670       3.085   9.986  71.621  1.00  0.00           O
ATOM   2009  HW1 SOL   670       2.695   9.240  72.077  1.00  0.00           H
ATOM   2010  HW2 SOL   670       3.336  10.590  72.320  1.00  0.00           H
ATOM   2011  OW  SOL   671      70.590  66.300   3.704  1.00  0.00           O
ATOM   2012  HW1 SOL   671      69.768  66.787   3.763  1.00  0.00           H
ATOM   2013  HW2 SOL   671      70.367  65.417   4.001  1.00  0.00           H
ATOM   2014  OW  SOL   672      12.397   5.923  12.335  1.00  0.00           O
ATOM   2015  HW1 SOL   672      13.045   6.519  11.959  1.00  0.00           H
ATOM   2016  HW2 SOL   672      12.436   6.089  13.277  1.00  0.00           H
ATOM   2017  OW  SOL   673       7.192  20.940   0.731  1.00  0.00           O
ATOM   2018  HW1 SOL   673       6.313  21.226   0.481  1.00  0.00           H
ATOM   2019  HW2 SOL   673       7.776  21.425   0.148  1.00  0.00           H
ATOM   2020  OW  SOL   674       5.293   9.769  60.280  1.00  0.00           O
ATOM   2021  HW1 SOL   674       4.554  10.278  60.615  1.00  0.00           H
ATOM   2022  HW2 SOL   674       5.974   9.870  60.945  1.00  0.00           H
ATOM   2023  OW  SOL   675      50.157  35.288  58.095  1.00  0.00           O
ATOM   2024  HW1 SOL   675      50.011  35.113  59.024  1.00  0.00           H
ATOM   2025  HW2 SOL   675      49.297  35.540  57.759  1.00  0.00           H
ATOM   2026  OW  SOL   676      46.706   5.375   4.062  1.00  0.00           O
ATOM   2027  HW1 SOL   676      46.111   4.941   3.450  1.00  0.00           H
ATOM   2028  HW2 SOL   676      47.418   5.703   3.513  1.00  0.00           H
ATOM   2029  OW  SOL   677      63.090  23.322  14.929  1.00  0.00           O
ATOM   2030  HW1 SOL   677      63.753  22.696  15.219  1.00  0.00           H
ATOM   2031  HW2 SOL   677      63.453  23.700  14.127  1.00  0.00           H
ATOM   2032  OW  SOL   678      42.674  19.067  60.703  1.00  0.00           O
ATOM   2033  HW1 SOL   678      42.981  19.600  61.436  1.00  0.00           H
ATOM   2034  HW2 SOL   678      43.070  18.208  60.847  1.00  0.00           H
ATOM   2035  OW  SOL   679      18.647  48.136  65.376  1.00  0.00           O
ATOM   2036  HW1 SOL   679      19.412  48.709  65.314  1.00  0.00           H
ATOM   2037  HW2 SOL   679      18.916  47.328  64.939  1.00  0.00           H
ATOM   2038  OW  SOL   680      11.544  22.301  69.834  1.00  0.00           O
ATOM   2039  HW1 SOL   680      12.004  22.313  68.994  1.00  0.00           H
ATOM   2040  HW2 SOL   680      11.335  23.220  70.005  1.00  0.00           H
ATOM   2041  OW  SOL   681      20.618   3.296   4.109  1.00  0.00           O
ATOM   2042  HW1 SOL   681      21.100   3.004   3.336  1.00  0.00           H
ATOM   2043  HW2 SOL   681      19.741   2.930   3.997  1.00  0.00           H
ATOM   2044  OW  SOL   682       8.837  12.668   0.954  1.00  0.00           O
ATOM   2045  HW1 SOL   682       9.779  12.707   0.788  1.00  0.00           H
ATOM   2046  HW2 SOL   682       8.742  12.951   1.863  1.00  0.00           H
ATOM   2047  OW  SOL   683      30.063  55.225  43.267  1.00  0.00           O
ATOM   2048  HW1 SOL   683      30.199  55.824  44.002  1.00  0.00           H
ATOM   2049  HW2 SOL   683      30.381  54.380  43.585  1.00  0.00           H
ATOM   2050  OW  SOL   684       1.372  34.386  21.526  1.00  0.00           O
ATOM   2051  HW1 SOL   684       1.745  34.360  22.407  1.00  0.00           H
ATOM   2052  HW2 SOL   684       0.482  34.051  21.632  1.00  0.00           H
ATOM   2053  OW  SOL   685      23.487  13.850  32.238  1.00  0.00           O
ATOM   2054  HW1 SOL   685      23.343  14.764  31.993  1.00  0.00           H
ATOM   2055  HW2 SOL   685      23.398  13.840  33.191  1.00  0.00           H
ATOM   2056  OW  SOL   686      17.622  15.826  24.238  1.00  0.00           O
ATOM   2057  HW1 SOL   686      17.274  15.523  23.399  1.00  0.00           H
ATOM   2058  HW2 SOL   686      17.454  16.769  24.240  1.00  0.00           H
ATOM   2059  OW  SOL   687      42.738  61.136  70.476  1.00  0.00           O
ATOM   2060  HW1 SOL   687      42.220  61.126  69.672  1.00  0.00           H
ATOM   2061  HW2 SOL   687      42.169  61.552  71.123  1.00  0.00           H
ATOM   2062  OW  SOL   688      19.286  15.079  49.848  1.00  0.00           O
ATOM   2063  HW1 SOL   688      19.160  16.027  49.805  1.00  0.00           H
ATOM   2064  HW2 SOL   688      18.432  14.713  49.622  1.00  0.00           H
ATOM   2065  OW  SOL   689      34.269   3.962  53.691  1.00  0.00           O
ATOM   2066  HW1 SOL   689      34.649   3.778  54.550  1.00  0.00           H
ATOM   2067  HW2 SOL   689      33.434   4.388  53.885  1.00  0.00           H
ATOM   2068  OW  SOL   690      70.022  12.522  24.682  1.00  0.00           O
ATOM   2069  HW1 SOL   690      69.686  13.299  24.236  1.00  0.00           H
ATOM   2070  HW2 SOL   690      69.243  12.093  25.037  1.00  0.00           H
ATOM   2071  OW  SOL   691       6.363  10.198  53.426  1.00  0.00           O
ATOM   2072  HW1 SOL   691       5.977   9.448  53.879  1.00  0.00           H
ATOM   2073  HW2 SOL   691       6.908   9.811  52.742  1.00  0.00           H
ATOM   2074  OW  SOL   692      27.345  58.157   4.749  1.00  0.00           O
ATOM   2075  HW1 SOL   692      27.168  58.148   5.689  1.00  0.00           H
ATOM   2076  HW2 SOL   692      28.256  57.870   4.674  1.00  0.00           H
ATOM   2077  OW  SOL   693      15.876  20.540  70.626  1.00  0.00           O
ATOM   2078  HW1 SOL   693      14.921  20.480  70.598  1.00  0.00           H
ATOM   2079  HW2 SOL   693      16.059  21.476  70.547  1.00  0.00           H
ATOM   2080  OW  SOL   694      64.669  10.920   3.447  1.00  0.00           O
ATOM   2081  HW1 SOL   694      65.197  10.455   4.096  1.00  0.00           H
ATOM   2082  HW2 SOL   694      64.754  11.843   3.686  1.00  0.00           H
ATOM   2083  OW  SOL   695      68.889   4.730  36.309  1.00  0.00           O
ATOM   2084  HW1 SOL   695      68.391   3.915  36.254  1.00  0.00           H
ATOM   2085  HW2 SOL   695      69.046   4.978  35.398  1.00  0.00           H
ATOM   2086  OW  SOL   696      26.571  21.503   3.849  1.00  0.00           O
ATOM   2087  HW1 SOL   696      26.162  21.730   4.684  1.00  0.00           H
ATOM   2088  HW2 SOL   696      27.469  21.265   4.078  1.00  0.00           H
ATOM   2089  OW  SOL   697       3.720   6.334   2.272  1.00  0.00           O
ATOM   2090  HW1 SOL   697       4.187   6.713   3.017  1.00  0.00           H
ATOM   2091  HW2 SOL   697       3.810   5.388   2.388  1.00  0.00           H
ATOM   2092  OW  SOL   698      56.033  10.649  12.217  1.00  0.00           O
ATOM   2093  HW1 SOL   698      55.916  10.431  11.292  1.00  0.00           H
ATOM   2094  HW2 SOL   698      55.237  10.329  12.641  1.00  0.00           H
ATOM   2095  OW  SOL   699       7.124  29.061  67.182  1.00  0.00           O
ATOM   2096  HW1 SOL   699       6.167  29.054  67.170  1.00  0.00           H
ATOM   2097  HW2 SOL   699       7.359  28.496  67.918  1.00  0.00           H
ATOM   2098  OW  SOL   700      71.678  14.792  27.312  1.00  0.00           O
ATOM   2099  HW1 SOL   700      72.348  15.464  27.185  1.00  0.00           H
ATOM   2100  HW2 SOL   700      71.831  14.465  28.198  1.00  0.00           H
ATOM   2101  OW  SOL   701      19.980   9.150   7.606  1.00  0.00           O
ATOM   2102  HW1 SOL   701      20.553   8.671   7.007  1.00  0.00           H
ATOM   2103  HW2 SOL   701      20.129   8.741   8.458  1.00  0.00           H
ATOM   2104  OW  SOL   702       8.625  62.729  62.357  1.00  0.00           O
ATOM   2105  HW1 SOL   702       9.014  62.461  61.525  1.00  0.00           H
ATOM   2106  HW2 SOL   702       9.244  62.422  63.021  1.00  0.00           H
ATOM   2107  OW  SOL   703       9.985  58.372  67.723  1.00  0.00           O
ATOM   2108  HW1 SOL   703      10.435  58.571  66.902  1.00  0.00           H
ATOM   2109  HW2 SOL   703       9.805  59.228  68.111  1.00  0.00           H
ATOM   2110  OW  SOL   704       8.093  38.655   8.436  1.00  0.00           O
ATOM   2111  HW1 SOL   704       8.272  39.514   8.820  1.00  0.00           H
ATOM   2112  HW2 SOL   704       8.723  38.578   7.719  1.00  0.00           H
ATOM   2113  OW  SOL   705      56.357  21.779  55.735  1.00  0.00           O
ATOM   2114  HW1 SOL   705      56.746  20.972  56.073  1.00  0.00           H
ATOM   2115  HW2 SOL   705      56.629  22.455  56.357  1.00  0.00           H
ATOM   2116  OW  SOL   706      13.646  17.443  61.310  1.00  0.00           O
ATOM   2117  HW1 SOL   706      13.750  16.518  61.535  1.00  0.00           H
ATOM   2118  HW2 SOL   706      12.746  17.512  60.992  1.00  0.00           H
ATOM   2119  OW  SOL   707      35.636  10.768  18.226  1.00  0.00           O
ATOM   2120  HW1 SOL   707      35.745  11.021  17.309  1.00  0.00           H
ATOM   2121  HW2 SOL   707      35.221   9.906  18.189  1.00  0.00           H
ATOM   2122  OW  SOL   708      30.649  10.652  26.839  1.00  0.00           O
ATOM   2123  HW1 SOL   708      30.516  11.532  27.191  1.00  0.00           H
ATOM   2124  HW2 SOL   708      29.901  10.508  26.260  1.00  0.00           H
ATOM   2125  OW  SOL   709      49.055   1.434  25.692  1.00  0.00           O
ATOM   2126  HW1 SOL   709      49.871   1.858  25.427  1.00  0.00           H
ATOM   2127  HW2 SOL   709      48.397   1.782  25.089  1.00  0.00           H
ATOM   2128  OW  SOL   710       5.978  26.944   9.353  1.00  0.00           O
ATOM   2129  HW1 SOL   710       6.092  26.767  10.287  1.00  0.00           H
ATOM   2130  HW2 SOL   710       5.931  26.078   8.948  1.00  0.00           H
ATOM   2131  OW  SOL   711       9.081  57.015   4.739  1.00  0.00           O
ATOM   2132  HW1 SOL   711       8.470  56.282   4.657  1.00  0.00           H
ATOM   2133  HW2 SOL   711       8.632  57.639   5.310  1.00  0.00           H
ATOM   2134  OW  SOL   712       7.655  13.590  67.121  1.00  0.00           O
ATOM   2135  HW1 SOL   712       6.953  14.045  67.586  1.00  0.00           H
ATOM   2136  HW2 SOL   712       8.325  13.438  67.786  1.00  0.00           H
ATOM   2137  OW  SOL   713      59.522   2.741   9.717  1.00  0.00           O
ATOM   2138  HW1 SOL   713      59.813   3.347  10.398  1.00  0.00           H
ATOM   2139  HW2 SOL   713      59.961   1.916   9.927  1.00  0.00           H
ATOM   2140  OW  SOL   714       0.579  20.286  27.185  1.00  0.00           O
ATOM   2141  HW1 SOL   714       0.888  19.403  26.981  1.00  0.00           H
ATOM   2142  HW2 SOL   714       1.379  20.797  27.307  1.00  0.00           H
ATOM   2143  OW  SOL   715      10.046  43.693  44.387  1.00  0.00           O
ATOM   2144  HW1 SOL   715      10.352  44.460  44.871  1.00  0.00           H
ATOM   2145  HW2 SOL   715       9.270  43.401  44.866  1.00  0.00           H
ATOM   2146  OW  SOL   716       8.085  23.991  57.642  1.00  0.00           O
ATOM   2147  HW1 SOL   716       7.222  24.324  57.889  1.00  0.00           H
ATOM   2148  HW2 SOL   716       7.901  23.212  57.117  1.00  0.00           H
ATOM   2149  OW  SOL   717      19.690  17.630  65.471  1.00  0.00           O
ATOM   2150  HW1 SOL   717      20.026  18.445  65.098  1.00  0.00           H
ATOM   2151  HW2 SOL   717      19.181  17.906  66.233  1.00  0.00           H
ATOM   2152  OW  SOL   718      32.432   4.210  58.183  1.00  0.00           O
ATOM   2153  HW1 SOL   718      31.618   4.602  58.499  1.00  0.00           H
ATOM   2154  HW2 SOL   718      32.836   3.832  58.964  1.00  0.00           H
ATOM   2155  OW  SOL   719      50.075   2.943   9.692  1.00  0.00           O
ATOM   2156  HW1 SOL   719      50.508   2.865  10.542  1.00  0.00           H
ATOM   2157  HW2 SOL   719      49.473   2.199   9.661  1.00  0.00           H
ATOM   2158  OW  SOL   720      61.792  26.740  52.071  1.00  0.00           O
ATOM   2159  HW1 SOL   720      62.473  26.421  52.663  1.00  0.00           H
ATOM   2160  HW2 SOL   720      61.001  26.767  52.608  1.00  0.00           H
ATOM   2161  OW  SOL   721      41.389  27.136   9.167  1.00  0.00           O
ATOM   2162  HW1 SOL   721      42.247  26.960   9.554  1.00  0.00           H
ATOM   2163  HW2 SOL   721      41.049  26.273   8.934  1.00  0.00           H
ATOM   2164  OW  SOL   722      31.161  60.219  54.894  1.00  0.00           O
ATOM   2165  HW1 SOL   722      31.476  60.559  54.056  1.00  0.00           H
ATOM   2166  HW2 SOL   722      30.542  60.879  55.204  1.00  0.00           H
ATOM   2167  OW  SOL   723      15.951  72.033  64.015  1.00  0.00           O
ATOM   2168  HW1 SOL   723      16.837  71.678  64.093  1.00  0.00           H
ATOM   2169  HW2 SOL   723      15.436  71.535  64.649  1.00  0.00           H
ATOM   2170  OW  SOL   724       5.913  25.056  69.879  1.00  0.00           O
ATOM   2171  HW1 SOL   724       6.477  24.508  70.425  1.00  0.00           H
ATOM   2172  HW2 SOL   724       5.025  24.763  70.083  1.00  0.00           H
ATOM   2173  OW  SOL   725      44.742   3.023  48.116  1.00  0.00           O
ATOM   2174  HW1 SOL   725      45.633   2.870  48.431  1.00  0.00           H
ATOM   2175  HW2 SOL   725      44.399   3.708  48.690  1.00  0.00           H
ATOM   2176  OW  SOL   726       2.570   9.543  35.471  1.00  0.00           O
ATOM   2177  HW1 SOL   726       2.227   8.746  35.874  1.00  0.00           H
ATOM   2178  HW2 SOL   726       2.232   9.523  34.575  1.00  0.00           H
ATOM   2179  OW  SOL   727       8.432  31.862  15.550  1.00  0.00           O
ATOM   2180  HW1 SOL   727       8.969  32.524  15.114  1.00  0.00           H
ATOM   2181  HW2 SOL   727       7.998  32.334  16.260  1.00  0.00           H
ATOM   2182  OW  SOL   728      16.032  22.820  66.300  1.00  0.00           O
ATOM   2183  HW1 SOL   728      16.082  23.755  66.098  1.00  0.00           H
ATOM   2184  HW2 SOL   728      15.267  22.510  65.817  1.00  0.00           H
ATOM   2185  OW  SOL   729      18.456  14.391   1.315  1.00  0.00           O
ATOM   2186  HW1 SOL   729      17.870  15.122   1.120  1.00  0.00           H
ATOM   2187  HW2 SOL   729      18.529  13.914   0.488  1.00  0.00           H
ATOM   2188  OW  SOL   730       6.017  31.292   6.589  1.00  0.00           O
ATOM   2189  HW1 SOL   730       5.352  31.930   6.849  1.00  0.00           H
ATOM   2190  HW2 SOL   730       5.957  30.601   7.248  1.00  0.00           H
ATOM   2191  OW  SOL   731      11.059   9.037  32.556  1.00  0.00           O
ATOM   2192  HW1 SOL   731      10.145   9.057  32.839  1.00  0.00           H
ATOM   2193  HW2 SOL   731      11.225   8.117  32.348  1.00  0.00           H
ATOM   2194  OW  SOL   732      13.764  24.812  40.490  1.00  0.00           O
ATOM   2195  HW1 SOL   732      13.383  24.723  39.617  1.00  0.00           H
ATOM   2196  HW2 SOL   732      13.693  23.939  40.874  1.00  0.00           H
ATOM   2197  OW  SOL   733      67.363  13.421  72.502  1.00  0.00           O
ATOM   2198  HW1 SOL   733      66.797  13.351  73.271  1.00  0.00           H
ATOM   2199  HW2 SOL   733      67.957  12.674  72.572  1.00  0.00           H
ATOM   2200  OW  SOL   734      15.413   8.312  48.681  1.00  0.00           O
ATOM   2201  HW1 SOL   734      15.276   9.084  48.132  1.00  0.00           H
ATOM   2202  HW2 SOL   734      16.056   8.593  49.333  1.00  0.00           H
ATOM   2203  OW  SOL   735      21.904   3.123  49.798  1.00  0.00           O
ATOM   2204  HW1 SOL   735      21.581   3.709  50.481  1.00  0.00           H
ATOM   2205  HW2 SOL   735      22.848   3.279  49.774  1.00  0.00           H
ATOM   2206  OW  SOL   736      35.319  50.392  17.371  1.00  0.00           O
ATOM   2207  HW1 SOL   736      34.925  49.705  16.833  1.00  0.00           H
ATOM   2208  HW2 SOL   736      35.263  51.181  16.832  1.00  0.00           H
ATOM   2209  OW  SOL   737      31.989  55.624  14.383  1.00  0.00           O
ATOM   2210  HW1 SOL   737      31.912  55.959  15.277  1.00  0.00           H
ATOM   2211  HW2 SOL   737      31.090  55.606  14.056  1.00  0.00           H
ATOM   2212  OW  SOL   738      11.481  17.146  55.316  1.00  0.00           O
ATOM   2213  HW1 SOL   738      11.501  16.300  54.869  1.00  0.00           H
ATOM   2214  HW2 SOL   738      11.270  17.777  54.628  1.00  0.00           H
ATOM   2215  OW  SOL   739      47.854  28.115  22.868  1.00  0.00           O
ATOM   2216  HW1 SOL   739      48.505  28.320  23.539  1.00  0.00           H
ATOM   2217  HW2 SOL   739      47.350  28.923  22.768  1.00  0.00           H
ATOM   2218  OW  SOL   740      26.214   5.374  61.786  1.00  0.00           O
ATOM   2219  HW1 SOL   740      25.948   5.471  62.700  1.00  0.00           H
ATOM   2220  HW2 SOL   740      25.394   5.406  61.293  1.00  0.00           H
ATOM   2221  OW  SOL   741       0.247  20.481  20.112  1.00  0.00           O
ATOM   2222  HW1 SOL   741      -0.297  19.844  20.574  1.00  0.00           H
ATOM   2223  HW2 SOL   741       0.023  20.365  19.189  1.00  0.00           H
ATOM   2224  OW  SOL   742      71.512  20.587  26.622  1.00  0.00           O
ATOM   2225  HW1 SOL   742      72.448  20.532  26.818  1.00  0.00           H
ATOM   2226  HW2 SOL   742      71.331  19.809  26.096  1.00  0.00           H
ATOM   2227  OW  SOL   743      14.356   0.812   5.514  1.00  0.00           O
ATOM   2228  HW1 SOL   743      15.154   0.348   5.261  1.00  0.00           H
ATOM   2229  HW2 SOL   743      13.965   1.086   4.685  1.00  0.00           H
ATOM   2230  OW  SOL   744      13.875  48.535  53.413  1.00  0.00           O
ATOM   2231  HW1 SOL   744      13.506  48.864  52.594  1.00  0.00           H
ATOM   2232  HW2 SOL   744      13.186  48.677  54.062  1.00  0.00           H
ATOM   2233  OW  SOL   745      26.764  48.461  59.710  1.00  0.00           O
ATOM   2234  HW1 SOL   745      26.531  49.111  60.373  1.00  0.00           H
ATOM   2235  HW2 SOL   745      27.419  47.908  60.136  1.00  0.00           H
ATOM   2236  OW  SOL   746      31.642  44.596  50.593  1.00  0.00           O
ATOM   2237  HW1 SOL   746      31.728  43.876  49.968  1.00  0.00           H
ATOM   2238  HW2 SOL   746      30.839  45.046  50.331  1.00  0.00           H
ATOM   2239  OW  SOL   747      47.126  43.437  10.792  1.00  0.00           O
ATOM   2240  HW1 SOL   747      46.181  43.418  10.941  1.00  0.00           H
ATOM   2241  HW2 SOL   747      47.261  42.873  10.030  1.00  0.00           H
ATOM   2242  OW  SOL   748      14.225  16.652  65.739  1.00  0.00           O
ATOM   2243  HW1 SOL   748      13.611  16.770  66.464  1.00  0.00           H
ATOM   2244  HW2 SOL   748      14.279  15.703  65.624  1.00  0.00           H
ATOM   2245  OW  SOL   749      50.660  68.975   2.012  1.00  0.00           O
ATOM   2246  HW1 SOL   749      50.897  69.668   2.629  1.00  0.00           H
ATOM   2247  HW2 SOL   749      49.740  68.791   2.201  1.00  0.00           H
ATOM   2248  OW  SOL   750      36.068  73.431   7.913  1.00  0.00           O
ATOM   2249  HW1 SOL   750      36.053  73.393   8.870  1.00  0.00           H
ATOM   2250  HW2 SOL   750      36.546  72.645   7.649  1.00  0.00           H
ATOM   2251  OW  SOL   751      69.675  36.371  59.136  1.00  0.00           O
ATOM   2252  HW1 SOL   751      68.933  36.361  58.531  1.00  0.00           H
ATOM   2253  HW2 SOL   751      70.425  36.612  58.591  1.00  0.00           H
ATOM   2254  OW  SOL   752       9.867  65.408  49.672  1.00  0.00           O
ATOM   2255  HW1 SOL   752      10.517  65.240  50.354  1.00  0.00           H
ATOM   2256  HW2 SOL   752      10.035  64.738  49.010  1.00  0.00           H
ATOM   2257  OW  SOL   753      21.232  47.893  13.078  1.00  0.00           O
ATOM   2258  HW1 SOL   753      20.556  47.290  12.767  1.00  0.00           H
ATOM   2259  HW2 SOL   753      21.448  48.427  12.314  1.00  0.00           H
ATOM   2260  OW  SOL   754      35.644  69.236  25.398  1.00  0.00           O
ATOM   2261  HW1 SOL   754      35.194  69.364  26.233  1.00  0.00           H
ATOM   2262  HW2 SOL   754      36.028  70.090  25.199  1.00  0.00           H
ATOM   2263  OW  SOL   755      13.309  10.029  43.951  1.00  0.00           O
ATOM   2264  HW1 SOL   755      12.829  10.291  44.737  1.00  0.00           H
ATOM   2265  HW2 SOL   755      13.678  10.844  43.613  1.00  0.00           H
ATOM   2266  OW  SOL   756      21.762  54.189  67.982  1.00  0.00           O
ATOM   2267  HW1 SOL   756      22.510  54.717  67.704  1.00  0.00           H
ATOM   2268  HW2 SOL   756      21.626  54.429  68.898  1.00  0.00           H
ATOM   2269  OW  SOL   757      10.532   5.449  44.067  1.00  0.00           O
ATOM   2270  HW1 SOL   757      10.965   6.298  44.162  1.00  0.00           H
ATOM   2271  HW2 SOL   757       9.613   5.664  43.908  1.00  0.00           H
ATOM   2272  OW  SOL   758      30.426  12.157   9.895  1.00  0.00           O
ATOM   2273  HW1 SOL   758      31.122  12.132  10.552  1.00  0.00           H
ATOM   2274  HW2 SOL   758      30.158  11.244   9.795  1.00  0.00           H
ATOM   2275  OW  SOL   759      48.058  21.429  31.515  1.00  0.00           O
ATOM   2276  HW1 SOL   759      47.575  20.704  31.913  1.00  0.00           H
ATOM   2277  HW2 SOL   759      48.526  21.032  30.781  1.00  0.00           H
ATOM   2278  OW  SOL   760      19.934  60.009   6.187  1.00  0.00           O
ATOM   2279  HW1 SOL   760      19.775  60.039   7.131  1.00  0.00           H
ATOM   2280  HW2 SOL   760      19.089  59.763   5.810  1.00  0.00           H
ATOM   2281  OW  SOL   761      73.447  11.593  46.302  1.00  0.00           O
ATOM   2282  HW1 SOL   761      72.877  11.452  47.058  1.00  0.00           H
ATOM   2283  HW2 SOL   761      74.218  11.055  46.478  1.00  0.00           H
ATOM   2284  OW  SOL   762      23.909  14.433  52.274  1.00  0.00           O
ATOM   2285  HW1 SOL   762      23.417  15.061  52.803  1.00  0.00           H
ATOM   2286  HW2 SOL   762      24.064  14.887  51.446  1.00  0.00           H
ATOM   2287  OW  SOL   763      70.256  17.403  27.620  1.00  0.00           O
ATOM   2288  HW1 SOL   763      70.696  16.569  27.455  1.00  0.00           H
ATOM   2289  HW2 SOL   763      70.969  18.033  27.729  1.00  0.00           H
ATOM   2290  OW  SOL   764      18.274   4.016   1.278  1.00  0.00           O
ATOM   2291  HW1 SOL   764      18.339   3.379   0.566  1.00  0.00           H
ATOM   2292  HW2 SOL   764      18.319   3.490   2.076  1.00  0.00           H
ATOM   2293  OW  SOL   765      51.987  67.562  71.002  1.00  0.00           O
ATOM   2294  HW1 SOL   765      51.256  67.001  71.261  1.00  0.00           H
ATOM   2295  HW2 SOL   765      52.768  67.081  71.275  1.00  0.00           H
ATOM   2296  OW  SOL   766      36.673   8.504  64.060  1.00  0.00           O
ATOM   2297  HW1 SOL   766      36.413   9.410  64.228  1.00  0.00           H
ATOM   2298  HW2 SOL   766      37.546   8.429  64.444  1.00  0.00           H
ATOM   2299  OW  SOL   767      35.288  10.342  43.990  1.00  0.00           O
ATOM   2300  HW1 SOL   767      35.547  11.035  43.382  1.00  0.00           H
ATOM   2301  HW2 SOL   767      35.032   9.612  43.427  1.00  0.00           H
ATOM   2302  OW  SOL   768       5.482  70.611  41.136  1.00  0.00           O
ATOM   2303  HW1 SOL   768       6.290  70.611  40.623  1.00  0.00           H
ATOM   2304  HW2 SOL   768       5.772  70.727  42.041  1.00  0.00           H
ATOM   2305  OW  SOL   769      15.004   6.691  72.809  1.00  0.00           O
ATOM   2306  HW1 SOL   769      14.172   7.088  72.549  1.00  0.00           H
ATOM   2307  HW2 SOL   769      15.157   7.017  73.696  1.00  0.00           H
ATOM   2308  OW  SOL   770      37.685  68.306  57.405  1.00  0.00           O
ATOM   2309  HW1 SOL   770      36.824  67.887  57.404  1.00  0.00           H
ATOM   2310  HW2 SOL   770      37.507  69.221  57.190  1.00  0.00           H
ATOM   2311  OW  SOL   771      38.634  54.312  72.714  1.00  0.00           O
ATOM   2312  HW1 SOL   771      38.020  54.934  72.324  1.00  0.00           H
ATOM   2313  HW2 SOL   771      38.138  53.895  73.418  1.00  0.00           H
ATOM   2314  OW  SOL   772       0.752  69.705  53.754  1.00  0.00           O
ATOM   2315  HW1 SOL   772       0.002  69.332  54.218  1.00  0.00           H
ATOM   2316  HW2 SOL   772       1.505  69.216  54.084  1.00  0.00           H
ATOM   2317  OW  SOL   773      28.411  62.573  44.216  1.00  0.00           O
ATOM   2318  HW1 SOL   773      28.609  62.866  43.326  1.00  0.00           H
ATOM   2319  HW2 SOL   773      27.495  62.300  44.181  1.00  0.00           H
ATOM   2320  OW  SOL   774      63.921  58.427  42.393  1.00  0.00           O
ATOM   2321  HW1 SOL   774      64.600  58.472  41.720  1.00  0.00           H
ATOM   2322  HW2 SOL   774      63.100  58.534  41.912  1.00  0.00           H
ATOM   2323  OW  SOL   775      41.189  25.186  68.567  1.00  0.00           O
ATOM   2324  HW1 SOL   775      41.957  25.047  69.121  1.00  0.00           H
ATOM   2325  HW2 SOL   775      41.511  25.718  67.839  1.00  0.00           H
ATOM   2326  OW  SOL   776      64.371  11.433  22.353  1.00  0.00           O
ATOM   2327  HW1 SOL   776      64.706  12.290  22.616  1.00  0.00           H
ATOM   2328  HW2 SOL   776      64.624  10.847  23.066  1.00  0.00           H
ATOM   2329  OW  SOL   777      58.832  29.020  73.334  1.00  0.00           O
ATOM   2330  HW1 SOL   777      58.602  29.682  73.985  1.00  0.00           H
ATOM   2331  HW2 SOL   777      59.224  29.516  72.615  1.00  0.00           H
ATOM   2332  OW  SOL   778      26.924  25.903  11.560  1.00  0.00           O
ATOM   2333  HW1 SOL   778      27.664  26.489  11.398  1.00  0.00           H
ATOM   2334  HW2 SOL   778      26.333  26.053  10.822  1.00  0.00           H
ATOM   2335  OW  SOL   779      32.495  52.296  28.033  1.00  0.00           O
ATOM   2336  HW1 SOL   779      31.753  52.900  28.024  1.00  0.00           H
ATOM   2337  HW2 SOL   779      32.918  52.448  28.877  1.00  0.00           H
ATOM   2338  OW  SOL   780      37.009  17.884  26.320  1.00  0.00           O
ATOM   2339  HW1 SOL   780      36.598  17.028  26.440  1.00  0.00           H
ATOM   2340  HW2 SOL   780      36.278  18.501  26.304  1.00  0.00           H
ATOM   2341  OW  SOL   781      37.323  70.307  28.846  1.00  0.00           O
ATOM   2342  HW1 SOL   781      37.989  69.687  28.550  1.00  0.00           H
ATOM   2343  HW2 SOL   781      37.156  70.862  28.084  1.00  0.00           H
ATOM   2344  OW  SOL   782      12.983  41.571  25.263  1.00  0.00           O
ATOM   2345  HW1 SOL   782      13.051  42.262  25.922  1.00  0.00           H
ATOM   2346  HW2 SOL   782      12.274  41.858  24.687  1.00  0.00           H
ATOM   2347  OW  SOL   783       6.350  32.467  42.043  1.00  0.00           O
ATOM   2348  HW1 SOL   783       6.865  32.200  41.281  1.00  0.00           H
ATOM   2349  HW2 SOL   783       6.577  31.830  42.720  1.00  0.00           H
ATOM   2350  OW  SOL   784      24.164  21.867  57.413  1.00  0.00           O
ATOM   2351  HW1 SOL   784      23.427  22.479  57.407  1.00  0.00           H
ATOM   2352  HW2 SOL   784      24.937  22.424  57.506  1.00  0.00           H
ATOM   2353  OW  SOL   785      64.133  20.811  15.614  1.00  0.00           O
ATOM   2354  HW1 SOL   785      64.487  20.539  14.767  1.00  0.00           H
ATOM   2355  HW2 SOL   785      64.882  21.187  16.077  1.00  0.00           H
ATOM   2356  OW  SOL   786      72.696  12.325  61.277  1.00  0.00           O
ATOM   2357  HW1 SOL   786      73.357  11.661  61.474  1.00  0.00           H
ATOM   2358  HW2 SOL   786      73.012  12.749  60.479  1.00  0.00           H
ATOM   2359  OW  SOL   787      18.042  44.061  71.995  1.00  0.00           O
ATOM   2360  HW1 SOL   787      17.205  44.330  71.617  1.00  0.00           H
ATOM   2361  HW2 SOL   787      18.521  44.880  72.125  1.00  0.00           H
ATOM   2362  OW  SOL   788      27.118  30.086  56.153  1.00  0.00           O
ATOM   2363  HW1 SOL   788      27.452  29.859  55.285  1.00  0.00           H
ATOM   2364  HW2 SOL   788      26.434  30.735  55.984  1.00  0.00           H
ATOM   2365  OW  SOL   789      24.184  20.709  65.096  1.00  0.00           O
ATOM   2366  HW1 SOL   789      23.275  20.920  64.884  1.00  0.00           H
ATOM   2367  HW2 SOL   789      24.606  20.583  64.246  1.00  0.00           H
ATOM   2368  OW  SOL   790       7.396  53.560  16.669  1.00  0.00           O
ATOM   2369  HW1 SOL   790       6.985  53.231  15.870  1.00  0.00           H
ATOM   2370  HW2 SOL   790       7.593  54.477  16.478  1.00  0.00           H
ATOM   2371  OW  SOL   791       8.934  60.580  24.646  1.00  0.00           O
ATOM   2372  HW1 SOL   791       8.474  60.046  23.999  1.00  0.00           H
ATOM   2373  HW2 SOL   791       8.259  60.823  25.280  1.00  0.00           H
ATOM   2374  OW  SOL   792      28.084  39.960  67.052  1.00  0.00           O
ATOM   2375  HW1 SOL   792      28.084  40.749  67.593  1.00  0.00           H
ATOM   2376  HW2 SOL   792      28.724  39.383  67.469  1.00  0.00           H
ATOM   2377  OW  SOL   793       7.822   5.594  18.302  1.00  0.00           O
ATOM   2378  HW1 SOL   793       8.099   5.452  17.397  1.00  0.00           H
ATOM   2379  HW2 SOL   793       8.635   5.757  18.780  1.00  0.00           H
ATOM   2380  OW  SOL   794      53.662  39.033  15.375  1.00  0.00           O
ATOM   2381  HW1 SOL   794      52.754  39.097  15.079  1.00  0.00           H
ATOM   2382  HW2 SOL   794      54.175  38.989  14.568  1.00  0.00           H
ATOM   2383  OW  SOL   795      18.117  32.671  58.092  1.00  0.00           O
ATOM   2384  HW1 SOL   795      18.471  33.513  57.806  1.00  0.00           H
ATOM   2385  HW2 SOL   795      18.132  32.716  59.048  1.00  0.00           H
ATOM   2386  OW  SOL   796      12.527  32.090   6.204  1.00  0.00           O
ATOM   2387  HW1 SOL   796      13.338  32.520   5.934  1.00  0.00           H
ATOM   2388  HW2 SOL   796      12.004  32.040   5.404  1.00  0.00           H
ATOM   2389  OW  SOL   797       6.533   4.495  36.922  1.00  0.00           O
ATOM   2390  HW1 SOL   797       6.466   3.578  36.659  1.00  0.00           H
ATOM   2391  HW2 SOL   797       5.842   4.938  36.429  1.00  0.00           H
ATOM   2392  OW  SOL   798       2.430  73.430   5.642  1.00  0.00           O
ATOM   2393  HW1 SOL   798       3.320  73.146   5.434  1.00  0.00           H
ATOM   2394  HW2 SOL   798       2.543  74.279   6.070  1.00  0.00           H
ATOM   2395  OW  SOL   799      47.990  37.878  16.181  1.00  0.00           O
ATOM   2396  HW1 SOL   799      48.272  38.789  16.260  1.00  0.00           H
ATOM   2397  HW2 SOL   799      47.292  37.899  15.526  1.00  0.00           H
ATOM   2398  OW  SOL   800      15.817  12.029  13.643  1.00  0.00           O
ATOM   2399  HW1 SOL   800      16.508  11.611  13.130  1.00  0.00           H
ATOM   2400  HW2 SOL   800      15.555  12.787  13.121  1.00  0.00           H
ATOM   2401  OW  SOL   801      63.536  37.270  72.683  1.00  0.00           O
ATOM   2402  HW1 SOL   801      63.506  38.220  72.577  1.00  0.00           H
ATOM   2403  HW2 SOL   801      64.465  37.049  72.607  1.00  0.00           H
ATOM   2404  OW  SOL   802      19.029   5.257  26.396  1.00  0.00           O
ATOM   2405  HW1 SOL   802      19.891   5.662  26.494  1.00  0.00           H
ATOM   2406  HW2 SOL   802      18.964   5.056  25.462  1.00  0.00           H
ATOM   2407  OW  SOL   803       9.061  29.208  16.671  1.00  0.00           O
ATOM   2408  HW1 SOL   803       8.701  30.060  16.424  1.00  0.00           H
ATOM   2409  HW2 SOL   803       9.171  29.259  17.620  1.00  0.00           H
ATOM   2410  OW  SOL   804      60.590  54.310  19.074  1.00  0.00           O
ATOM   2411  HW1 SOL   804      60.851  54.755  18.267  1.00  0.00           H
ATOM   2412  HW2 SOL   804      61.132  53.521  19.099  1.00  0.00           H
ATOM   2413  OW  SOL   805      25.163   5.502  68.634  1.00  0.00           O
ATOM   2414  HW1 SOL   805      25.916   5.650  68.061  1.00  0.00           H
ATOM   2415  HW2 SOL   805      24.403   5.594  68.060  1.00  0.00           H
ATOM   2416  OW  SOL   806      71.369   0.532  69.687  1.00  0.00           O
ATOM   2417  HW1 SOL   806      71.887   1.051  70.302  1.00  0.00           H
ATOM   2418  HW2 SOL   806      70.708   0.104  70.231  1.00  0.00           H
ATOM   2419  OW  SOL   807      36.964  24.254  69.483  1.00  0.00           O
ATOM   2420  HW1 SOL   807      36.304  24.942  69.564  1.00  0.00           H
ATOM   2421  HW2 SOL   807      36.654  23.706  68.763  1.00  0.00           H
ATOM   2422  OW  SOL   808      38.162  38.826  24.814  1.00  0.00           O
ATOM   2423  HW1 SOL   808      38.091  39.595  24.248  1.00  0.00           H
ATOM   2424  HW2 SOL   808      38.455  39.173  25.656  1.00  0.00           H
ATOM   2425  OW  SOL   809      62.722  35.815  18.395  1.00  0.00           O
ATOM   2426  HW1 SOL   809      63.596  35.830  18.005  1.00  0.00           H
ATOM   2427  HW2 SOL   809      62.147  35.529  17.686  1.00  0.00           H
ATOM   2428  OW  SOL   810      26.470  23.813   7.737  1.00  0.00           O
ATOM   2429  HW1 SOL   810      26.077  23.207   7.109  1.00  0.00           H
ATOM   2430  HW2 SOL   810      26.698  23.265   8.488  1.00  0.00           H
ATOM   2431  OW  SOL   811       3.305  48.522   6.884  1.00  0.00           O
ATOM   2432  HW1 SOL   811       3.429  48.226   5.983  1.00  0.00           H
ATOM   2433  HW2 SOL   811       3.410  49.473   6.841  1.00  0.00           H
ATOM   2434  OW  SOL   812      72.664  32.433   5.810  1.00  0.00           O
ATOM   2435  HW1 SOL   812      73.364  32.013   6.311  1.00  0.00           H
ATOM   2436  HW2 SOL   812      72.648  33.335   6.131  1.00  0.00           H
ATOM   2437  OW  SOL   813      68.911   5.588  60.969  1.00  0.00           O
ATOM   2438  HW1 SOL   813      68.327   6.058  60.374  1.00  0.00           H
ATOM   2439  HW2 SOL   813      69.790   5.766  60.633  1.00  0.00           H
ATOM   2440  OW  SOL   814      10.620  21.744  35.698  1.00  0.00           O
ATOM   2441  HW1 SOL   814      11.027  20.940  35.376  1.00  0.00           H
ATOM   2442  HW2 SOL   814      10.057  22.033  34.980  1.00  0.00           H
ATOM   2443  OW  SOL   815      73.671  22.391  30.801  1.00  0.00           O
ATOM   2444  HW1 SOL   815      73.442  22.354  31.730  1.00  0.00           H
ATOM   2445  HW2 SOL   815      74.589  22.120  30.769  1.00  0.00           H
ATOM   2446  OW  SOL   816      68.185  73.080   5.198  1.00  0.00           O
ATOM   2447  HW1 SOL   816      67.333  72.797   4.865  1.00  0.00           H
ATOM   2448  HW2 SOL   816      68.799  72.417   4.881  1.00  0.00           H
ATOM   2449  OW  SOL   817      16.218  40.538  41.385  1.00  0.00           O
ATOM   2450  HW1 SOL   817      15.396  40.829  41.780  1.00  0.00           H
ATOM   2451  HW2 SOL   817      16.825  41.263  41.532  1.00  0.00           H
ATOM   2452  OW  SOL   818       9.019  52.028   5.390  1.00  0.00           O
ATOM   2453  HW1 SOL   818       8.758  52.658   6.062  1.00  0.00           H
ATOM   2454  HW2 SOL   818       8.722  51.182   5.725  1.00  0.00           H
ATOM   2455  OW  SOL   819      10.443  33.095  29.544  1.00  0.00           O
ATOM   2456  HW1 SOL   819      11.344  33.301  29.794  1.00  0.00           H
ATOM   2457  HW2 SOL   819      10.442  33.145  28.588  1.00  0.00           H
ATOM   2458  OW  SOL   820      56.309  15.949  28.200  1.00  0.00           O
ATOM   2459  HW1 SOL   820      56.109  15.086  28.563  1.00  0.00           H
ATOM   2460  HW2 SOL   820      56.928  16.333  28.822  1.00  0.00           H
ATOM   2461  OW  SOL   821       2.916  21.448  33.387  1.00  0.00           O
ATOM   2462  HW1 SOL   821       2.821  22.388  33.542  1.00  0.00           H
ATOM   2463  HW2 SOL   821       2.060  21.081  33.607  1.00  0.00           H
ATOM   2464  OW  SOL   822      18.679  52.940  48.159  1.00  0.00           O
ATOM   2465  HW1 SOL   822      18.427  53.269  49.021  1.00  0.00           H
ATOM   2466  HW2 SOL   822      18.082  53.377  47.551  1.00  0.00           H
ATOM   2467  OW  SOL   823       1.648  12.075  36.354  1.00  0.00           O
ATOM   2468  HW1 SOL   823       1.796  12.261  37.282  1.00  0.00           H
ATOM   2469  HW2 SOL   823       1.908  11.160  36.248  1.00  0.00           H
ATOM   2470  OW  SOL   824      54.630  24.294  19.027  1.00  0.00           O
ATOM   2471  HW1 SOL   824      54.120  23.515  19.251  1.00  0.00           H
ATOM   2472  HW2 SOL   824      53.973  24.965  18.840  1.00  0.00           H
ATOM   2473  OW  SOL   825      34.393  45.285   1.670  1.00  0.00           O
ATOM   2474  HW1 SOL   825      34.023  46.056   1.239  1.00  0.00           H
ATOM   2475  HW2 SOL   825      33.778  44.579   1.468  1.00  0.00           H
ATOM   2476  OW  SOL   826      54.692  38.296   5.823  1.00  0.00           O
ATOM   2477  HW1 SOL   826      55.373  37.794   5.375  1.00  0.00           H
ATOM   2478  HW2 SOL   826      55.072  39.167   5.937  1.00  0.00           H
ATOM   2479  OW  SOL   827      12.162  26.125  67.169  1.00  0.00           O
ATOM   2480  HW1 SOL   827      11.412  26.645  66.882  1.00  0.00           H
ATOM   2481  HW2 SOL   827      12.306  25.498  66.460  1.00  0.00           H
ATOM   2482  OW  SOL   828      20.604  12.340  53.842  1.00  0.00           O
ATOM   2483  HW1 SOL   828      20.786  13.277  53.761  1.00  0.00           H
ATOM   2484  HW2 SOL   828      19.961  12.161  53.156  1.00  0.00           H
ATOM   2485  OW  SOL   829      64.441  47.088  42.317  1.00  0.00           O
ATOM   2486  HW1 SOL   829      63.681  46.833  42.840  1.00  0.00           H
ATOM   2487  HW2 SOL   829      64.815  46.260  42.018  1.00  0.00           H
ATOM   2488  OW  SOL   830      48.850  40.294   0.958  1.00  0.00           O
ATOM   2489  HW1 SOL   830      48.957  39.411   0.605  1.00  0.00           H
ATOM   2490  HW2 SOL   830      48.654  40.836   0.193  1.00  0.00           H
ATOM   2491  OW  SOL   831      61.962  34.814  65.468  1.00  0.00           O
ATOM   2492  HW1 SOL   831      61.226  35.421  65.384  1.00  0.00           H
ATOM   2493  HW2 SOL   831      62.042  34.664  66.410  1.00  0.00           H
ATOM   2494  OW  SOL   832      66.073  27.699  20.631  1.00  0.00           O
ATOM   2495  HW1 SOL   832      66.739  27.016  20.556  1.00  0.00           H
ATOM   2496  HW2 SOL   832      66.499  28.395  21.132  1.00  0.00           H
ATOM   2497  OW  SOL   833      34.089  51.534  68.393  1.00  0.00           O
ATOM   2498  HW1 SOL   833      34.991  51.236  68.278  1.00  0.00           H
ATOM   2499  HW2 SOL   833      33.940  51.489  69.338  1.00  0.00           H
ATOM   2500  OW  SOL   834      53.515  30.611  54.973  1.00  0.00           O
ATOM   2501  HW1 SOL   834      53.622  31.433  55.452  1.00  0.00           H
ATOM   2502  HW2 SOL   834      53.986  29.964  55.499  1.00  0.00           H
ATOM   2503  OW  SOL   835      54.642  39.082  40.990  1.00  0.00           O
ATOM   2504  HW1 SOL   835      53.912  39.416  41.513  1.00  0.00           H
ATOM   2505  HW2 SOL   835      55.313  38.853  41.633  1.00  0.00           H
ATOM   2506  OW  SOL   836      26.635  22.714  18.356  1.00  0.00           O
ATOM   2507  HW1 SOL   836      26.763  22.619  17.412  1.00  0.00           H
ATOM   2508  HW2 SOL   836      27.072  23.536  18.576  1.00  0.00           H
ATOM   2509  OW  SOL   837      56.458  41.836  22.130  1.00  0.00           O
ATOM   2510  HW1 SOL   837      57.344  42.189  22.212  1.00  0.00           H
ATOM   2511  HW2 SOL   837      55.892  42.527  22.475  1.00  0.00           H
ATOM   2512  OW  SOL   838      69.184  66.235   9.145  1.00  0.00           O
ATOM   2513  HW1 SOL   838      68.893  67.146   9.172  1.00  0.00           H
ATOM   2514  HW2 SOL   838      68.482  65.772   8.687  1.00  0.00           H
ATOM   2515  OW  SOL   839      59.233  44.456  10.475  1.00  0.00           O
ATOM   2516  HW1 SOL   839      58.501  44.675  11.052  1.00  0.00           H
ATOM   2517  HW2 SOL   839      59.813  43.921  11.017  1.00  0.00           H
ATOM   2518  OW  SOL   840      20.687  71.810  32.505  1.00  0.00           O
ATOM   2519  HW1 SOL   840      20.020  72.373  32.897  1.00  0.00           H
ATOM   2520  HW2 SOL   840      21.105  71.379  33.251  1.00  0.00           H
ATOM   2521  OW  SOL   841       2.652  38.989  20.740  1.00  0.00           O
ATOM   2522  HW1 SOL   841       3.547  39.019  21.077  1.00  0.00           H
ATOM   2523  HW2 SOL   841       2.712  39.370  19.864  1.00  0.00           H
ATOM   2524  OW  SOL   842       7.702  24.097   2.423  1.00  0.00           O
ATOM   2525  HW1 SOL   842       6.933  23.980   2.981  1.00  0.00           H
ATOM   2526  HW2 SOL   842       8.412  23.668   2.900  1.00  0.00           H
ATOM   2527  OW  SOL   843      66.679  48.103  14.864  1.00  0.00           O
ATOM   2528  HW1 SOL   843      66.201  48.734  15.401  1.00  0.00           H
ATOM   2529  HW2 SOL   843      67.597  48.230  15.104  1.00  0.00           H
ATOM   2530  OW  SOL   844      61.315   0.480   6.967  1.00  0.00           O
ATOM   2531  HW1 SOL   844      60.945  -0.339   6.636  1.00  0.00           H
ATOM   2532  HW2 SOL   844      60.589   1.102   6.934  1.00  0.00           H
ATOM   2533  OW  SOL   845       3.974  24.663   8.302  1.00  0.00           O
ATOM   2534  HW1 SOL   845       3.259  24.949   8.871  1.00  0.00           H
ATOM   2535  HW2 SOL   845       3.976  23.709   8.381  1.00  0.00           H
ATOM   2536  OW  SOL   846      32.899  37.032   9.398  1.00  0.00           O
ATOM   2537  HW1 SOL   846      32.856  37.988   9.433  1.00  0.00           H
ATOM   2538  HW2 SOL   846      33.322  36.841   8.561  1.00  0.00           H
ATOM   2539  OW  SOL   847      54.062  14.169  66.956  1.00  0.00           O
ATOM   2540  HW1 SOL   847      54.933  14.314  66.586  1.00  0.00           H
ATOM   2541  HW2 SOL   847      53.504  14.810  66.516  1.00  0.00           H
ATOM   2542  OW  SOL   848      58.930  25.578  42.364  1.00  0.00           O
ATOM   2543  HW1 SOL   848      58.117  26.013  42.108  1.00  0.00           H
ATOM   2544  HW2 SOL   848      59.094  25.883  43.257  1.00  0.00           H
ATOM   2545  OW  SOL   849      70.882  15.515   7.008  1.00  0.00           O
ATOM   2546  HW1 SOL   849      70.559  16.167   7.629  1.00  0.00           H
ATOM   2547  HW2 SOL   849      70.721  15.902   6.148  1.00  0.00           H
ATOM   2548  OW  SOL   850      71.230  50.238  73.397  1.00  0.00           O
ATOM   2549  HW1 SOL   850      70.879  49.378  73.628  1.00  0.00           H
ATOM   2550  HW2 SOL   850      71.932  50.388  74.031  1.00  0.00           H
ATOM   2551  OW  SOL   851      60.496  53.815  16.034  1.00  0.00           O
ATOM   2552  HW1 SOL   851      59.792  53.671  15.401  1.00  0.00           H
ATOM   2553  HW2 SOL   851      61.223  54.154  15.511  1.00  0.00           H
ATOM   2554  OW  SOL   852      22.890  41.035  36.656  1.00  0.00           O
ATOM   2555  HW1 SOL   852      23.548  41.179  37.336  1.00  0.00           H
ATOM   2556  HW2 SOL   852      22.116  40.732  37.131  1.00  0.00           H
ATOM   2557  OW  SOL   853      18.502  37.278  72.883  1.00  0.00           O
ATOM   2558  HW1 SOL   853      18.820  37.618  72.047  1.00  0.00           H
ATOM   2559  HW2 SOL   853      17.563  37.149  72.748  1.00  0.00           H
ATOM   2560  OW  SOL   854      72.728  60.686   1.089  1.00  0.00           O
ATOM   2561  HW1 SOL   854      73.390  60.137   0.669  1.00  0.00           H
ATOM   2562  HW2 SOL   854      72.929  61.573   0.793  1.00  0.00           H
ATOM   2563  OW  SOL   855      69.732  47.216  68.020  1.00  0.00           O
ATOM   2564  HW1 SOL   855      70.202  47.648  67.306  1.00  0.00           H
ATOM   2565  HW2 SOL   855      68.881  46.990  67.645  1.00  0.00           H
ATOM   2566  OW  SOL   856       4.974  66.705  72.582  1.00  0.00           O
ATOM   2567  HW1 SOL   856       5.252  67.620  72.539  1.00  0.00           H
ATOM   2568  HW2 SOL   856       4.124  66.733  73.022  1.00  0.00           H
ATOM   2569  OW  SOL   857      54.958  29.257  68.406  1.00  0.00           O
ATOM   2570  HW1 SOL   857      54.974  28.904  67.516  1.00  0.00           H
ATOM   2571  HW2 SOL   857      55.796  29.711  68.499  1.00  0.00           H
ATOM   2572  OW  SOL   858      28.685  11.213  11.855  1.00  0.00           O
ATOM   2573  HW1 SOL   858      29.265  11.967  11.959  1.00  0.00           H
ATOM   2574  HW2 SOL   858      28.078  11.272  12.592  1.00  0.00           H
ATOM   2575  OW  SOL   859      26.078  26.989  15.601  1.00  0.00           O
ATOM   2576  HW1 SOL   859      25.784  27.525  14.865  1.00  0.00           H
ATOM   2577  HW2 SOL   859      26.693  26.366  15.214  1.00  0.00           H
ATOM   2578  OW  SOL   860      21.635  66.031  15.221  1.00  0.00           O
ATOM   2579  HW1 SOL   860      21.396  66.765  14.656  1.00  0.00           H
ATOM   2580  HW2 SOL   860      22.255  66.403  15.848  1.00  0.00           H
ATOM   2581  OW  SOL   861      28.755  23.358  51.915  1.00  0.00           O
ATOM   2582  HW1 SOL   861      29.700  23.273  52.042  1.00  0.00           H
ATOM   2583  HW2 SOL   861      28.541  22.700  51.254  1.00  0.00           H
ATOM   2584  OW  SOL   862      21.531  51.209  67.009  1.00  0.00           O
ATOM   2585  HW1 SOL   862      21.533  52.146  67.207  1.00  0.00           H
ATOM   2586  HW2 SOL   862      21.085  50.807  67.755  1.00  0.00           H
ATOM   2587  OW  SOL   863      30.552  24.181   9.450  1.00  0.00           O
ATOM   2588  HW1 SOL   863      30.422  24.738  10.217  1.00  0.00           H
ATOM   2589  HW2 SOL   863      30.666  24.795   8.724  1.00  0.00           H
ATOM   2590  OW  SOL   864      28.510  29.734  69.211  1.00  0.00           O
ATOM   2591  HW1 SOL   864      28.524  30.389  69.909  1.00  0.00           H
ATOM   2592  HW2 SOL   864      29.209  29.122  69.442  1.00  0.00           H
ATOM   2593  OW  SOL   865      55.174  35.105  73.094  1.00  0.00           O
ATOM   2594  HW1 SOL   865      55.682  34.573  72.480  1.00  0.00           H
ATOM   2595  HW2 SOL   865      55.139  35.971  72.689  1.00  0.00           H
ATOM   2596  OW  SOL   866      43.105   2.033  46.201  1.00  0.00           O
ATOM   2597  HW1 SOL   866      43.677   2.500  46.811  1.00  0.00           H
ATOM   2598  HW2 SOL   866      42.243   2.428  46.330  1.00  0.00           H
ATOM   2599  OW  SOL   867      26.365  48.833  22.950  1.00  0.00           O
ATOM   2600  HW1 SOL   867      25.760  48.095  23.025  1.00  0.00           H
ATOM   2601  HW2 SOL   867      27.178  48.517  23.344  1.00  0.00           H
ATOM   2602  OW  SOL   868      16.461  26.173  11.709  1.00  0.00           O
ATOM   2603  HW1 SOL   868      17.134  25.520  11.515  1.00  0.00           H
ATOM   2604  HW2 SOL   868      15.983  26.276  10.886  1.00  0.00           H
ATOM   2605  OW  SOL   869      19.354  55.602  61.056  1.00  0.00           O
ATOM   2606  HW1 SOL   869      19.119  54.771  60.643  1.00  0.00           H
ATOM   2607  HW2 SOL   869      20.299  55.678  60.922  1.00  0.00           H
ATOM   2608  OW  SOL   870      10.187  37.502  72.985  1.00  0.00           O
ATOM   2609  HW1 SOL   870       9.854  37.359  72.099  1.00  0.00           H
ATOM   2610  HW2 SOL   870       9.793  38.330  73.259  1.00  0.00           H
ATOM   2611  OW  SOL   871      62.071  35.834  31.425  1.00  0.00           O
ATOM   2612  HW1 SOL   871      62.440  36.648  31.768  1.00  0.00           H
ATOM   2613  HW2 SOL   871      62.387  35.789  30.522  1.00  0.00           H
ATOM   2614  OW  SOL   872      63.130  72.348  27.854  1.00  0.00           O
ATOM   2615  HW1 SOL   872      63.389  72.174  26.949  1.00  0.00           H
ATOM   2616  HW2 SOL   872      63.445  71.588  28.344  1.00  0.00           H
ATOM   2617  OW  SOL   873      69.479  24.753  27.758  1.00  0.00           O
ATOM   2618  HW1 SOL   873      70.072  24.141  28.193  1.00  0.00           H
ATOM   2619  HW2 SOL   873      69.651  24.632  26.824  1.00  0.00           H
ATOM   2620  OW  SOL   874      29.985   6.283   8.705  1.00  0.00           O
ATOM   2621  HW1 SOL   874      29.070   6.361   8.437  1.00  0.00           H
ATOM   2622  HW2 SOL   874      30.177   5.348   8.634  1.00  0.00           H
ATOM   2623  OW  SOL   875       4.297  44.108  13.239  1.00  0.00           O
ATOM   2624  HW1 SOL   875       5.237  44.169  13.409  1.00  0.00           H
ATOM   2625  HW2 SOL   875       3.895  44.654  13.915  1.00  0.00           H
ATOM   2626  OW  SOL   876      42.301  53.418  31.536  1.00  0.00           O
ATOM   2627  HW1 SOL   876      41.840  53.241  30.716  1.00  0.00           H
ATOM   2628  HW2 SOL   876      42.875  54.157  31.334  1.00  0.00           H
ATOM   2629  OW  SOL   877      66.158  41.406  23.084  1.00  0.00           O
ATOM   2630  HW1 SOL   877      66.744  40.688  22.846  1.00  0.00           H
ATOM   2631  HW2 SOL   877      66.743  42.121  23.335  1.00  0.00           H
ATOM   2632  OW  SOL   878      13.545  51.387  49.405  1.00  0.00           O
ATOM   2633  HW1 SOL   878      14.429  51.025  49.347  1.00  0.00           H
ATOM   2634  HW2 SOL   878      13.672  52.280  49.723  1.00  0.00           H
ATOM   2635  OW  SOL   879      23.064  35.708   8.126  1.00  0.00           O
ATOM   2636  HW1 SOL   879      22.610  36.034   7.350  1.00  0.00           H
ATOM   2637  HW2 SOL   879      23.699  35.077   7.786  1.00  0.00           H
ATOM   2638  OW  SOL   880      29.604  30.951   0.050  1.00  0.00           O
ATOM   2639  HW1 SOL   880      30.180  30.606  -0.631  1.00  0.00           H
ATOM   2640  HW2 SOL   880      29.030  30.218   0.273  1.00  0.00           H
ATOM   2641  OW  SOL   881      63.552  65.423   0.293  1.00  0.00           O
ATOM   2642  HW1 SOL   881      63.310  66.040   0.983  1.00  0.00           H
ATOM   2643  HW2 SOL   881      64.489  65.277   0.418  1.00  0.00           H
ATOM   2644  OW  SOL   882      72.337  41.630  25.221  1.00  0.00           O
ATOM   2645  HW1 SOL   882      71.511  42.098  25.346  1.00  0.00           H
ATOM   2646  HW2 SOL   882      73.012  42.268  25.450  1.00  0.00           H
ATOM   2647  OW  SOL   883      21.540  43.185  47.488  1.00  0.00           O
ATOM   2648  HW1 SOL   883      22.037  43.904  47.878  1.00  0.00           H
ATOM   2649  HW2 SOL   883      21.729  42.432  48.047  1.00  0.00           H
ATOM   2650  OW  SOL   884       1.205  21.150  65.303  1.00  0.00           O
ATOM   2651  HW1 SOL   884       0.640  21.011  64.543  1.00  0.00           H
ATOM   2652  HW2 SOL   884       2.056  20.802  65.037  1.00  0.00           H
ATOM   2653  OW  SOL   885       7.718  60.294  41.640  1.00  0.00           O
ATOM   2654  HW1 SOL   885       8.206  60.359  40.819  1.00  0.00           H
ATOM   2655  HW2 SOL   885       7.754  59.365  41.867  1.00  0.00           H
ATOM   2656  OW  SOL   886      63.523  19.243   7.009  1.00  0.00           O
ATOM   2657  HW1 SOL   886      62.847  19.248   6.331  1.00  0.00           H
ATOM   2658  HW2 SOL   886      64.303  19.584   6.573  1.00  0.00           H
ATOM   2659  OW  SOL   887      27.062  62.083  60.699  1.00  0.00           O
ATOM   2660  HW1 SOL   887      27.583  62.854  60.472  1.00  0.00           H
ATOM   2661  HW2 SOL   887      27.497  61.718  61.470  1.00  0.00           H
ATOM   2662  OW  SOL   888       7.606  27.426  61.508  1.00  0.00           O
ATOM   2663  HW1 SOL   888       7.443  27.482  60.567  1.00  0.00           H
ATOM   2664  HW2 SOL   888       7.112  26.657  61.792  1.00  0.00           H
ATOM   2665  OW  SOL   889      65.689  42.557  73.123  1.00  0.00           O
ATOM   2666  HW1 SOL   889      66.388  42.610  73.776  1.00  0.00           H
ATOM   2667  HW2 SOL   889      65.531  43.466  72.867  1.00  0.00           H
ATOM   2668  OW  SOL   890      71.859  38.437  70.313  1.00  0.00           O
ATOM   2669  HW1 SOL   890      72.412  38.303  69.543  1.00  0.00           H
ATOM   2670  HW2 SOL   890      72.476  38.501  71.043  1.00  0.00           H
ATOM   2671  OW  SOL   891       9.538  27.502  66.889  1.00  0.00           O
ATOM   2672  HW1 SOL   891       9.297  26.595  67.077  1.00  0.00           H
ATOM   2673  HW2 SOL   891       8.710  27.931  66.672  1.00  0.00           H
ATOM   2674  OW  SOL   892      39.114   3.758  54.656  1.00  0.00           O
ATOM   2675  HW1 SOL   892      38.634   3.433  55.417  1.00  0.00           H
ATOM   2676  HW2 SOL   892      40.029   3.549  54.842  1.00  0.00           H
ATOM   2677  OW  SOL   893      11.160  46.891   2.467  1.00  0.00           O
ATOM   2678  HW1 SOL   893      11.402  47.800   2.646  1.00  0.00           H
ATOM   2679  HW2 SOL   893      11.100  46.484   3.331  1.00  0.00           H
ATOM   2680  OW  SOL   894      11.186   9.078   0.949  1.00  0.00           O
ATOM   2681  HW1 SOL   894      12.077   8.779   1.130  1.00  0.00           H
ATOM   2682  HW2 SOL   894      10.689   8.839   1.731  1.00  0.00           H
ATOM   2683  OW  SOL   895      18.231   3.878  59.033  1.00  0.00           O
ATOM   2684  HW1 SOL   895      18.500   3.070  58.596  1.00  0.00           H
ATOM   2685  HW2 SOL   895      17.732   4.355  58.370  1.00  0.00           H
ATOM   2686  OW  SOL   896      66.596  44.943  20.718  1.00  0.00           O
ATOM   2687  HW1 SOL   896      66.291  45.836  20.878  1.00  0.00           H
ATOM   2688  HW2 SOL   896      65.917  44.386  21.097  1.00  0.00           H
ATOM   2689  OW  SOL   897      18.987  31.390  26.255  1.00  0.00           O
ATOM   2690  HW1 SOL   897      18.660  30.818  25.561  1.00  0.00           H
ATOM   2691  HW2 SOL   897      19.307  32.167  25.795  1.00  0.00           H
ATOM   2692  OW  SOL   898      10.666  64.819  55.774  1.00  0.00           O
ATOM   2693  HW1 SOL   898      11.436  64.284  55.967  1.00  0.00           H
ATOM   2694  HW2 SOL   898      10.293  65.023  56.632  1.00  0.00           H
ATOM   2695  OW  SOL   899      10.076   1.873  57.445  1.00  0.00           O
ATOM   2696  HW1 SOL   899       9.860   2.420  56.690  1.00  0.00           H
ATOM   2697  HW2 SOL   899      10.931   1.500  57.234  1.00  0.00           H
ATOM   2698  OW  SOL   900      24.818  46.717   3.882  1.00  0.00           O
ATOM   2699  HW1 SOL   900      23.902  46.984   3.809  1.00  0.00           H
ATOM   2700  HW2 SOL   900      24.787  45.762   3.926  1.00  0.00           H
ATOM   2701  OW  SOL   901      37.346  48.148  34.984  1.00  0.00           O
ATOM   2702  HW1 SOL   901      38.008  48.454  35.605  1.00  0.00           H
ATOM   2703  HW2 SOL   901      37.371  47.194  35.057  1.00  0.00           H
ATOM   2704  OW  SOL   902      61.452  31.369  67.109  1.00  0.00           O
ATOM   2705  HW1 SOL   902      62.000  32.037  66.697  1.00  0.00           H
ATOM   2706  HW2 SOL   902      61.080  30.878  66.377  1.00  0.00           H
ATOM   2707  OW  SOL   903      66.733  22.687  45.067  1.00  0.00           O
ATOM   2708  HW1 SOL   903      65.934  22.863  44.570  1.00  0.00           H
ATOM   2709  HW2 SOL   903      66.717  23.326  45.780  1.00  0.00           H
ATOM   2710  OW  SOL   904      23.058  18.640   4.250  1.00  0.00           O
ATOM   2711  HW1 SOL   904      23.693  17.965   4.010  1.00  0.00           H
ATOM   2712  HW2 SOL   904      23.170  18.749   5.195  1.00  0.00           H
ATOM   2713  OW  SOL   905      32.320  25.677  44.114  1.00  0.00           O
ATOM   2714  HW1 SOL   905      31.549  25.253  44.493  1.00  0.00           H
ATOM   2715  HW2 SOL   905      32.941  25.738  44.840  1.00  0.00           H
ATOM   2716  OW  SOL   906      11.701  18.504   3.956  1.00  0.00           O
ATOM   2717  HW1 SOL   906      10.857  18.951   4.019  1.00  0.00           H
ATOM   2718  HW2 SOL   906      12.343  19.166   4.216  1.00  0.00           H
ATOM   2719  OW  SOL   907      37.858  29.074  15.995  1.00  0.00           O
ATOM   2720  HW1 SOL   907      37.918  28.225  15.556  1.00  0.00           H
ATOM   2721  HW2 SOL   907      36.957  29.114  16.318  1.00  0.00           H
ATOM   2722  OW  SOL   908      68.488  42.153  63.222  1.00  0.00           O
ATOM   2723  HW1 SOL   908      69.195  42.769  63.414  1.00  0.00           H
ATOM   2724  HW2 SOL   908      68.391  41.641  64.024  1.00  0.00           H
ATOM   2725  OW  SOL   909      14.030  46.134  39.509  1.00  0.00           O
ATOM   2726  HW1 SOL   909      13.874  45.313  39.975  1.00  0.00           H
ATOM   2727  HW2 SOL   909      13.510  46.059  38.709  1.00  0.00           H
ATOM   2728  OW  SOL   910      63.966  12.466  68.293  1.00  0.00           O
ATOM   2729  HW1 SOL   910      63.272  11.826  68.137  1.00  0.00           H
ATOM   2730  HW2 SOL   910      64.752  11.938  68.438  1.00  0.00           H
ATOM   2731  OW  SOL   911      52.444   2.837  30.585  1.00  0.00           O
ATOM   2732  HW1 SOL   911      53.032   2.394  29.973  1.00  0.00           H
ATOM   2733  HW2 SOL   911      51.790   2.176  30.812  1.00  0.00           H
ATOM   2734  OW  SOL   912      22.477  41.952  15.150  1.00  0.00           O
ATOM   2735  HW1 SOL   912      21.548  41.723  15.158  1.00  0.00           H
ATOM   2736  HW2 SOL   912      22.660  42.246  16.043  1.00  0.00           H
ATOM   2737  OW  SOL   913      61.651  30.082   5.885  1.00  0.00           O
ATOM   2738  HW1 SOL   913      61.684  29.176   5.576  1.00  0.00           H
ATOM   2739  HW2 SOL   913      60.809  30.151   6.336  1.00  0.00           H
ATOM   2740  OW  SOL   914      70.179  65.983  19.782  1.00  0.00           O
ATOM   2741  HW1 SOL   914      69.493  65.321  19.696  1.00  0.00           H
ATOM   2742  HW2 SOL   914      70.429  66.187  18.881  1.00  0.00           H
ATOM   2743  OW  SOL   915      18.523  45.068  56.229  1.00  0.00           O
ATOM   2744  HW1 SOL   915      18.615  45.333  55.315  1.00  0.00           H
ATOM   2745  HW2 SOL   915      19.219  45.539  56.688  1.00  0.00           H
ATOM   2746  OW  SOL   916      73.455  31.544  16.898  1.00  0.00           O
ATOM   2747  HW1 SOL   916      73.031  31.053  16.193  1.00  0.00           H
ATOM   2748  HW2 SOL   916      73.435  32.454  16.602  1.00  0.00           H
ATOM   2749  OW  SOL   917      55.545  32.208  27.484  1.00  0.00           O
ATOM   2750  HW1 SOL   917      55.178  32.401  26.622  1.00  0.00           H
ATOM   2751  HW2 SOL   917      56.491  32.184  27.343  1.00  0.00           H
ATOM   2752  OW  SOL   918      72.422  45.921  35.877  1.00  0.00           O
ATOM   2753  HW1 SOL   918      72.783  46.801  35.767  1.00  0.00           H
ATOM   2754  HW2 SOL   918      73.187  45.346  35.881  1.00  0.00           H
ATOM   2755  OW  SOL   919      10.819  37.851  15.889  1.00  0.00           O
ATOM   2756  HW1 SOL   919      11.239  37.144  15.400  1.00  0.00           H
ATOM   2757  HW2 SOL   919      11.146  37.752  16.783  1.00  0.00           H
ATOM   2758  OW  SOL   920      11.783  46.413   5.245  1.00  0.00           O
ATOM   2759  HW1 SOL   920      12.373  46.767   5.911  1.00  0.00           H
ATOM   2760  HW2 SOL   920      10.913  46.709   5.513  1.00  0.00           H
ATOM   2761  OW  SOL   921      61.105   7.733  71.385  1.00  0.00           O
ATOM   2762  HW1 SOL   921      60.193   8.020  71.441  1.00  0.00           H
ATOM   2763  HW2 SOL   921      61.163   7.000  71.999  1.00  0.00           H
ATOM   2764  OW  SOL   922      15.895  30.945  12.876  1.00  0.00           O
ATOM   2765  HW1 SOL   922      15.020  31.324  12.790  1.00  0.00           H
ATOM   2766  HW2 SOL   922      15.801  30.049  12.553  1.00  0.00           H
ATOM   2767  OW  SOL   923      43.603  72.975  35.391  1.00  0.00           O
ATOM   2768  HW1 SOL   923      43.533  72.021  35.375  1.00  0.00           H
ATOM   2769  HW2 SOL   923      42.901  73.277  34.815  1.00  0.00           H
ATOM   2770  OW  SOL   924      56.949  59.754  42.412  1.00  0.00           O
ATOM   2771  HW1 SOL   924      56.643  60.364  43.083  1.00  0.00           H
ATOM   2772  HW2 SOL   924      57.903  59.816  42.447  1.00  0.00           H
ATOM   2773  OW  SOL   925       5.800  12.520  29.405  1.00  0.00           O
ATOM   2774  HW1 SOL   925       6.057  12.647  30.318  1.00  0.00           H
ATOM   2775  HW2 SOL   925       6.325  11.776  29.110  1.00  0.00           H
ATOM   2776  OW  SOL   926      70.718  30.792   5.028  1.00  0.00           O
ATOM   2777  HW1 SOL   926      71.483  31.287   5.320  1.00  0.00           H
ATOM   2778  HW2 SOL   926      69.976  31.228   5.447  1.00  0.00           H
ATOM   2779  OW  SOL   927       5.664  55.507   0.269  1.00  0.00           O
ATOM   2780  HW1 SOL   927       4.955  55.325  -0.348  1.00  0.00           H
ATOM   2781  HW2 SOL   927       5.983  56.374   0.019  1.00  0.00           H
ATOM   2782  OW  SOL   928      28.327  40.150  34.321  1.00  0.00           O
ATOM   2783  HW1 SOL   928      28.448  39.340  33.826  1.00  0.00           H
ATOM   2784  HW2 SOL   928      28.013  40.781  33.674  1.00  0.00           H
ATOM   2785  OW  SOL   929      43.516  25.572  70.775  1.00  0.00           O
ATOM   2786  HW1 SOL   929      42.858  25.578  71.470  1.00  0.00           H
ATOM   2787  HW2 SOL   929      44.055  24.803  70.962  1.00  0.00           H
ATOM   2788  OW  SOL   930      33.938  59.851  29.106  1.00  0.00           O
ATOM   2789  HW1 SOL   930      33.612  59.621  29.976  1.00  0.00           H
ATOM   2790  HW2 SOL   930      33.834  60.801  29.055  1.00  0.00           H
ATOM   2791  OW  SOL   931      49.234  24.086  67.284  1.00  0.00           O
ATOM   2792  HW1 SOL   931      49.237  24.802  66.649  1.00  0.00           H
ATOM   2793  HW2 SOL   931      49.968  23.530  67.022  1.00  0.00           H
ATOM   2794  OW  SOL   932      29.990  31.459  64.384  1.00  0.00           O
ATOM   2795  HW1 SOL   932      30.263  32.345  64.624  1.00  0.00           H
ATOM   2796  HW2 SOL   932      29.372  31.205  65.069  1.00  0.00           H
ATOM   2797  OW  SOL   933      52.400  43.621  63.244  1.00  0.00           O
ATOM   2798  HW1 SOL   933      52.349  42.686  63.044  1.00  0.00           H
ATOM   2799  HW2 SOL   933      51.950  43.712  64.084  1.00  0.00           H
ATOM   2800  OW  SOL   934      28.413  48.421  14.385  1.00  0.00           O
ATOM   2801  HW1 SOL   934      28.149  49.324  14.564  1.00  0.00           H
ATOM   2802  HW2 SOL   934      27.832  48.137  13.680  1.00  0.00           H
ATOM   2803  OW  SOL   935      10.741  11.290   7.967  1.00  0.00           O
ATOM   2804  HW1 SOL   935      11.624  11.012   8.209  1.00  0.00           H
ATOM   2805  HW2 SOL   935      10.482  11.899   8.658  1.00  0.00           H
ATOM   2806  OW  SOL   936       8.698  45.543  32.473  1.00  0.00           O
ATOM   2807  HW1 SOL   936       8.736  44.743  31.949  1.00  0.00           H
ATOM   2808  HW2 SOL   936       7.915  45.438  33.014  1.00  0.00           H
ATOM   2809  OW  SOL   937      34.113  17.540  70.963  1.00  0.00           O
ATOM   2810  HW1 SOL   937      34.224  18.105  71.727  1.00  0.00           H
ATOM   2811  HW2 SOL   937      34.897  17.692  70.435  1.00  0.00           H
ATOM   2812  OW  SOL   938       0.787  40.533  60.112  1.00  0.00           O
ATOM   2813  HW1 SOL   938       1.044  40.422  59.197  1.00  0.00           H
ATOM   2814  HW2 SOL   938       1.612  40.666  60.579  1.00  0.00           H
ATOM   2815  OW  SOL   939      22.639  53.205   7.146  1.00  0.00           O
ATOM   2816  HW1 SOL   939      22.421  54.010   6.676  1.00  0.00           H
ATOM   2817  HW2 SOL   939      23.542  53.335   7.436  1.00  0.00           H
ATOM   2818  OW  SOL   940      26.633  35.071  15.886  1.00  0.00           O
ATOM   2819  HW1 SOL   940      27.375  34.535  15.606  1.00  0.00           H
ATOM   2820  HW2 SOL   940      26.254  34.590  16.622  1.00  0.00           H
ATOM   2821  OW  SOL   941      71.081  63.764  37.815  1.00  0.00           O
ATOM   2822  HW1 SOL   941      71.937  63.807  38.240  1.00  0.00           H
ATOM   2823  HW2 SOL   941      70.460  64.009  38.501  1.00  0.00           H
ATOM   2824  OW  SOL   942      69.061  27.926  12.973  1.00  0.00           O
ATOM   2825  HW1 SOL   942      68.460  28.195  13.667  1.00  0.00           H
ATOM   2826  HW2 SOL   942      68.989  26.972  12.950  1.00  0.00           H
ATOM   2827  OW  SOL   943      22.230  44.026  11.733  1.00  0.00           O
ATOM   2828  HW1 SOL   943      21.618  44.371  12.384  1.00  0.00           H
ATOM   2829  HW2 SOL   943      22.526  43.193  12.100  1.00  0.00           H
ATOM   2830  OW  SOL   944      29.783  37.123   5.423  1.00  0.00           O
ATOM   2831  HW1 SOL   944      29.998  36.612   6.203  1.00  0.00           H
ATOM   2832  HW2 SOL   944      30.258  36.691   4.714  1.00  0.00           H
ATOM   2833  OW  SOL   945      18.347  54.577   6.882  1.00  0.00           O
ATOM   2834  HW1 SOL   945      17.874  55.408   6.927  1.00  0.00           H
ATOM   2835  HW2 SOL   945      19.270  54.822   6.942  1.00  0.00           H
ATOM   2836  OW  SOL   946      10.722  34.680   5.476  1.00  0.00           O
ATOM   2837  HW1 SOL   946      10.618  35.321   4.773  1.00  0.00           H
ATOM   2838  HW2 SOL   946       9.876  34.674   5.923  1.00  0.00           H
ATOM   2839  OW  SOL   947      43.620  43.098  17.716  1.00  0.00           O
ATOM   2840  HW1 SOL   947      43.807  42.921  18.638  1.00  0.00           H
ATOM   2841  HW2 SOL   947      42.727  42.776  17.587  1.00  0.00           H
ATOM   2842  OW  SOL   948       5.436  26.353  42.361  1.00  0.00           O
ATOM   2843  HW1 SOL   948       6.242  26.339  41.844  1.00  0.00           H
ATOM   2844  HW2 SOL   948       4.922  25.619  42.023  1.00  0.00           H
ATOM   2845  OW  SOL   949      33.462  57.511  18.881  1.00  0.00           O
ATOM   2846  HW1 SOL   949      34.349  57.236  19.115  1.00  0.00           H
ATOM   2847  HW2 SOL   949      32.905  57.120  19.554  1.00  0.00           H
ATOM   2848  OW  SOL   950      59.414  41.597   5.330  1.00  0.00           O
ATOM   2849  HW1 SOL   950      60.090  41.137   4.833  1.00  0.00           H
ATOM   2850  HW2 SOL   950      58.932  42.099   4.672  1.00  0.00           H
ATOM   2851  OW  SOL   951      18.210  33.270   0.954  1.00  0.00           O
ATOM   2852  HW1 SOL   951      18.541  32.790   1.714  1.00  0.00           H
ATOM   2853  HW2 SOL   951      17.650  32.642   0.498  1.00  0.00           H
ATOM   2854  OW  SOL   952      64.908  26.693  36.507  1.00  0.00           O
ATOM   2855  HW1 SOL   952      64.771  25.835  36.909  1.00  0.00           H
ATOM   2856  HW2 SOL   952      64.215  27.243  36.873  1.00  0.00           H
ATOM   2857  OW  SOL   953      16.703  35.698  17.890  1.00  0.00           O
ATOM   2858  HW1 SOL   953      15.837  36.019  17.639  1.00  0.00           H
ATOM   2859  HW2 SOL   953      17.048  35.291  17.096  1.00  0.00           H
ATOM   2860  OW  SOL   954      14.015  17.785  34.998  1.00  0.00           O
ATOM   2861  HW1 SOL   954      14.889  17.595  34.655  1.00  0.00           H
ATOM   2862  HW2 SOL   954      13.925  17.209  35.757  1.00  0.00           H
ATOM   2863  OW  SOL   955      12.940  19.734  28.909  1.00  0.00           O
ATOM   2864  HW1 SOL   955      12.334  19.239  29.460  1.00  0.00           H
ATOM   2865  HW2 SOL   955      13.809  19.454  29.196  1.00  0.00           H
ATOM   2866  OW  SOL   956      63.354  62.659  15.890  1.00  0.00           O
ATOM   2867  HW1 SOL   956      63.070  62.921  16.766  1.00  0.00           H
ATOM   2868  HW2 SOL   956      62.839  63.206  15.297  1.00  0.00           H
ATOM   2869  OW  SOL   957      22.380  36.327  49.137  1.00  0.00           O
ATOM   2870  HW1 SOL   957      23.040  36.367  48.445  1.00  0.00           H
ATOM   2871  HW2 SOL   957      22.702  36.926  49.811  1.00  0.00           H
ATOM   2872  OW  SOL   958      56.063  12.133  61.358  1.00  0.00           O
ATOM   2873  HW1 SOL   958      55.615  12.199  60.515  1.00  0.00           H
ATOM   2874  HW2 SOL   958      56.488  11.276  61.339  1.00  0.00           H
ATOM   2875  OW  SOL   959       5.812   9.161  71.331  1.00  0.00           O
ATOM   2876  HW1 SOL   959       5.173   9.664  70.825  1.00  0.00           H
ATOM   2877  HW2 SOL   959       5.514   9.237  72.237  1.00  0.00           H
ATOM   2878  OW  SOL   960      30.052  61.122  36.634  1.00  0.00           O
ATOM   2879  HW1 SOL   960      30.774  60.502  36.733  1.00  0.00           H
ATOM   2880  HW2 SOL   960      29.380  60.808  37.239  1.00  0.00           H
ATOM   2881  OW  SOL   961       3.148  27.420  26.855  1.00  0.00           O
ATOM   2882  HW1 SOL   961       3.937  27.889  26.583  1.00  0.00           H
ATOM   2883  HW2 SOL   961       3.473  26.685  27.375  1.00  0.00           H
ATOM   2884  OW  SOL   962      43.518  15.443  13.263  1.00  0.00           O
ATOM   2885  HW1 SOL   962      43.197  14.691  12.765  1.00  0.00           H
ATOM   2886  HW2 SOL   962      42.725  15.893  13.555  1.00  0.00           H
ATOM   2887  OW  SOL   963      71.314  54.415  71.528  1.00  0.00           O
ATOM   2888  HW1 SOL   963      70.980  54.214  70.653  1.00  0.00           H
ATOM   2889  HW2 SOL   963      70.748  53.921  72.120  1.00  0.00           H
ATOM   2890  OW  SOL   964      11.008  46.951  57.075  1.00  0.00           O
ATOM   2891  HW1 SOL   964      11.279  47.775  56.669  1.00  0.00           H
ATOM   2892  HW2 SOL   964      10.898  46.346  56.342  1.00  0.00           H
ATOM   2893  OW  SOL   965      64.691  39.555   3.231  1.00  0.00           O
ATOM   2894  HW1 SOL   965      63.968  39.963   2.754  1.00  0.00           H
ATOM   2895  HW2 SOL   965      65.140  39.022   2.575  1.00  0.00           H
ATOM   2896  OW  SOL   966      70.568  63.950  16.089  1.00  0.00           O
ATOM   2897  HW1 SOL   966      69.736  64.037  16.553  1.00  0.00           H
ATOM   2898  HW2 SOL   966      70.435  64.420  15.266  1.00  0.00           H
ATOM   2899  OW  SOL   967      14.415  42.487   6.512  1.00  0.00           O
ATOM   2900  HW1 SOL   967      14.790  43.364   6.595  1.00  0.00           H
ATOM   2901  HW2 SOL   967      13.479  42.636   6.383  1.00  0.00           H
ATOM   2902  OW  SOL   968      15.201  25.328   5.953  1.00  0.00           O
ATOM   2903  HW1 SOL   968      15.924  25.803   5.545  1.00  0.00           H
ATOM   2904  HW2 SOL   968      15.594  24.512   6.263  1.00  0.00           H
ATOM   2905  OW  SOL   969      11.791  42.603  12.543  1.00  0.00           O
ATOM   2906  HW1 SOL   969      12.472  42.705  11.878  1.00  0.00           H
ATOM   2907  HW2 SOL   969      11.782  43.439  13.008  1.00  0.00           H
ATOM   2908  OW  SOL   970      21.736  36.731  17.989  1.00  0.00           O
ATOM   2909  HW1 SOL   970      21.005  37.312  18.201  1.00  0.00           H
ATOM   2910  HW2 SOL   970      21.743  36.693  17.033  1.00  0.00           H
ATOM   2911  OW  SOL   971      53.369  19.585  28.649  1.00  0.00           O
ATOM   2912  HW1 SOL   971      52.653  20.154  28.365  1.00  0.00           H
ATOM   2913  HW2 SOL   971      54.054  20.188  28.939  1.00  0.00           H
ATOM   2914  OW  SOL   972      15.170  55.339  20.792  1.00  0.00           O
ATOM   2915  HW1 SOL   972      15.392  55.142  21.702  1.00  0.00           H
ATOM   2916  HW2 SOL   972      15.750  56.062  20.554  1.00  0.00           H
ATOM   2917  OW  SOL   973      62.248  40.368  70.635  1.00  0.00           O
ATOM   2918  HW1 SOL   973      62.871  40.170  69.936  1.00  0.00           H
ATOM   2919  HW2 SOL   973      61.762  41.128  70.314  1.00  0.00           H
ATOM   2920  OW  SOL   974      29.237  39.875  11.701  1.00  0.00           O
ATOM   2921  HW1 SOL   974      29.489  40.597  12.277  1.00  0.00           H
ATOM   2922  HW2 SOL   974      29.811  39.153  11.956  1.00  0.00           H
ATOM   2923  OW  SOL   975       4.759  28.900   7.936  1.00  0.00           O
ATOM   2924  HW1 SOL   975       5.292  28.219   8.348  1.00  0.00           H
ATOM   2925  HW2 SOL   975       4.125  28.419   7.404  1.00  0.00           H
ATOM   2926  OW  SOL   976      72.205  33.306   3.117  1.00  0.00           O
ATOM   2927  HW1 SOL   976      72.304  32.924   3.989  1.00  0.00           H
ATOM   2928  HW2 SOL   976      71.279  33.541   3.062  1.00  0.00           H
ATOM   2929  OW  SOL   977      71.074   2.991   6.600  1.00  0.00           O
ATOM   2930  HW1 SOL   977      71.466   2.890   7.467  1.00  0.00           H
ATOM   2931  HW2 SOL   977      71.143   2.123   6.203  1.00  0.00           H
ATOM   2932  OW  SOL   978       0.769  54.473  10.093  1.00  0.00           O
ATOM   2933  HW1 SOL   978       1.652  54.835  10.015  1.00  0.00           H
ATOM   2934  HW2 SOL   978       0.398  54.556   9.214  1.00  0.00           H
ATOM   2935  OW  SOL   979      68.853  63.890  28.265  1.00  0.00           O
ATOM   2936  HW1 SOL   979      69.057  62.979  28.054  1.00  0.00           H
ATOM   2937  HW2 SOL   979      69.517  64.399  27.798  1.00  0.00           H
ATOM   2938  OW  SOL   980      66.771  10.642  72.479  1.00  0.00           O
ATOM   2939  HW1 SOL   980      66.898  10.588  73.427  1.00  0.00           H
ATOM   2940  HW2 SOL   980      66.439   9.779  72.233  1.00  0.00           H
ATOM   2941  OW  SOL   981      57.227  31.499  36.777  1.00  0.00           O
ATOM   2942  HW1 SOL   981      57.231  31.801  35.869  1.00  0.00           H
ATOM   2943  HW2 SOL   981      56.565  30.809  36.798  1.00  0.00           H
ATOM   2944  OW  SOL   982      66.180  14.830  61.605  1.00  0.00           O
ATOM   2945  HW1 SOL   982      66.455  15.227  62.432  1.00  0.00           H
ATOM   2946  HW2 SOL   982      65.276  15.120  61.488  1.00  0.00           H
ATOM   2947  OW  SOL   983      15.044  40.857  51.372  1.00  0.00           O
ATOM   2948  HW1 SOL   983      14.435  40.180  51.077  1.00  0.00           H
ATOM   2949  HW2 SOL   983      15.735  40.863  50.709  1.00  0.00           H
ATOM   2950  OW  SOL   984      56.234  26.000   4.483  1.00  0.00           O
ATOM   2951  HW1 SOL   984      56.992  25.528   4.827  1.00  0.00           H
ATOM   2952  HW2 SOL   984      55.717  26.222   5.257  1.00  0.00           H
ATOM   2953  OW  SOL   985      55.858  72.568  36.950  1.00  0.00           O
ATOM   2954  HW1 SOL   985      56.426  71.816  37.119  1.00  0.00           H
ATOM   2955  HW2 SOL   985      55.647  72.503  36.018  1.00  0.00           H
ATOM   2956  OW  SOL   986      17.456  29.238  35.121  1.00  0.00           O
ATOM   2957  HW1 SOL   986      17.378  30.187  35.020  1.00  0.00           H
ATOM   2958  HW2 SOL   986      16.641  28.891  34.756  1.00  0.00           H
ATOM   2959  OW  SOL   987      28.906  22.166  44.519  1.00  0.00           O
ATOM   2960  HW1 SOL   987      29.153  21.314  44.879  1.00  0.00           H
ATOM   2961  HW2 SOL   987      28.007  22.302  44.818  1.00  0.00           H
ATOM   2962  OW  SOL   988      30.036  13.203  27.578  1.00  0.00           O
ATOM   2963  HW1 SOL   988      29.339  13.288  26.926  1.00  0.00           H
ATOM   2964  HW2 SOL   988      30.015  14.028  28.061  1.00  0.00           H
ATOM   2965  OW  SOL   989       4.699  32.632  44.691  1.00  0.00           O
ATOM   2966  HW1 SOL   989       4.427  32.284  43.842  1.00  0.00           H
ATOM   2967  HW2 SOL   989       4.099  32.227  45.318  1.00  0.00           H
ATOM   2968  OW  SOL   990      14.721  30.351  40.203  1.00  0.00           O
ATOM   2969  HW1 SOL   990      15.621  30.034  40.129  1.00  0.00           H
ATOM   2970  HW2 SOL   990      14.528  30.312  41.139  1.00  0.00           H
ATOM   2971  OW  SOL   991      47.814  26.724  40.648  1.00  0.00           O
ATOM   2972  HW1 SOL   991      48.687  26.902  40.297  1.00  0.00           H
ATOM   2973  HW2 SOL   991      47.971  26.166  41.410  1.00  0.00           H
ATOM   2974  OW  SOL   992      40.248   6.568  30.288  1.00  0.00           O
ATOM   2975  HW1 SOL   992      40.283   7.110  31.077  1.00  0.00           H
ATOM   2976  HW2 SOL   992      39.377   6.729  29.925  1.00  0.00           H
ATOM   2977  OW  SOL   993       7.023  11.353  19.742  1.00  0.00           O
ATOM   2978  HW1 SOL   993       7.538  11.351  18.935  1.00  0.00           H
ATOM   2979  HW2 SOL   993       6.621  12.222  19.767  1.00  0.00           H
ATOM   2980  OW  SOL   994      16.543  43.504  34.837  1.00  0.00           O
ATOM   2981  HW1 SOL   994      16.027  44.291  34.660  1.00  0.00           H
ATOM   2982  HW2 SOL   994      17.327  43.827  35.283  1.00  0.00           H
ATOM   2983  OW  SOL   995      18.632  34.652  20.008  1.00  0.00           O
ATOM   2984  HW1 SOL   995      18.265  33.809  19.742  1.00  0.00           H
ATOM   2985  HW2 SOL   995      18.027  35.301  19.649  1.00  0.00           H
ATOM   2986  OW  SOL   996      59.651  30.359  36.397  1.00  0.00           O
ATOM   2987  HW1 SOL   996      58.967  31.010  36.561  1.00  0.00           H
ATOM   2988  HW2 SOL   996      60.444  30.876  36.254  1.00  0.00           H
ATOM   2989  OW  SOL   997      50.222  30.298  61.423  1.00  0.00           O
ATOM   2990  HW1 SOL   997      49.953  29.857  62.228  1.00  0.00           H
ATOM   2991  HW2 SOL   997      50.204  31.230  61.641  1.00  0.00           H
ATOM   2992  OW  SOL   998      63.111  70.472  17.566  1.00  0.00           O
ATOM   2993  HW1 SOL   998      63.876  70.925  17.211  1.00  0.00           H
ATOM   2994  HW2 SOL   998      62.442  70.561  16.888  1.00  0.00           H
ATOM   2995  OW  SOL   999       3.315  26.461  50.392  1.00  0.00           O
ATOM   2996  HW1 SOL   999       2.483  26.009  50.255  1.00  0.00           H
ATOM   2997  HW2 SOL   999       3.896  26.102  49.722  1.00  0.00           H
ATOM   2998  OW  SOL  1000      12.671  16.372  19.815  1.00  0.00           O
ATOM   2999  HW1 SOL  1000      11.759  16.661  19.853  1.00  0.00           H
ATOM   3000  HW2 SOL  1000      13.020  16.564  20.685  1.00  0.00           H
ATOM   3001  OW  SOL  1001       6.464  34.664  45.913  1.00  0.00           O
ATOM   3002  HW1 SOL  1001       5.853  34.063  45.487  1.00  0.00           H
ATOM   3003  HW2 SOL  1001       6.668  35.315  45.242  1.00  0.00           H
ATOM   3004  OW  SOL  1002      13.921  50.122   3.396  1.00  0.00           O
ATOM   3005  HW1 SOL  1002      13.312  50.788   3.715  1.00  0.00           H
ATOM   3006  HW2 SOL  1002      14.787  50.516   3.507  1.00  0.00           H
ATOM   3007  OW  SOL  1003      34.810  40.922  40.320  1.00  0.00           O
ATOM   3008  HW1 SOL  1003      35.204  41.787  40.435  1.00  0.00           H
ATOM   3009  HW2 SOL  1003      34.290  41.000  39.520  1.00  0.00           H
ATOM   3010  OW  SOL  1004      37.873  21.228  33.459  1.00  0.00           O
ATOM   3011  HW1 SOL  1004      38.707  20.762  33.405  1.00  0.00           H
ATOM   3012  HW2 SOL  1004      38.006  22.020  32.938  1.00  0.00           H
ATOM   3013  OW  SOL  1005      16.315  18.229  37.782  1.00  0.00           O
ATOM   3014  HW1 SOL  1005      15.562  17.943  38.299  1.00  0.00           H
ATOM   3015  HW2 SOL  1005      15.962  18.897  37.194  1.00  0.00           H
ATOM   3016  OW  SOL  1006      26.961  25.850  48.737  1.00  0.00           O
ATOM   3017  HW1 SOL  1006      26.414  25.313  49.311  1.00  0.00           H
ATOM   3018  HW2 SOL  1006      26.363  26.509  48.384  1.00  0.00           H
ATOM   3019  OW  SOL  1007      13.888  55.855  39.729  1.00  0.00           O
ATOM   3020  HW1 SOL  1007      14.835  55.972  39.658  1.00  0.00           H
ATOM   3021  HW2 SOL  1007      13.538  56.745  39.763  1.00  0.00           H
ATOM   3022  OW  SOL  1008      23.044  39.136  23.169  1.00  0.00           O
ATOM   3023  HW1 SOL  1008      22.460  39.450  23.861  1.00  0.00           H
ATOM   3024  HW2 SOL  1008      23.006  39.816  22.497  1.00  0.00           H
ATOM   3025  OW  SOL  1009      42.948  25.999  13.460  1.00  0.00           O
ATOM   3026  HW1 SOL  1009      43.189  25.083  13.598  1.00  0.00           H
ATOM   3027  HW2 SOL  1009      43.782  26.447  13.318  1.00  0.00           H
ATOM   3028  OW  SOL  1010      46.459  13.842  38.852  1.00  0.00           O
ATOM   3029  HW1 SOL  1010      46.245  14.556  38.251  1.00  0.00           H
ATOM   3030  HW2 SOL  1010      45.978  14.051  39.653  1.00  0.00           H
ATOM   3031  OW  SOL  1011      24.389  32.480   3.952  1.00  0.00           O
ATOM   3032  HW1 SOL  1011      24.505  33.360   3.594  1.00  0.00           H
ATOM   3033  HW2 SOL  1011      25.114  31.975   3.585  1.00  0.00           H
ATOM   3034  OW  SOL  1012      70.590  22.300  24.080  1.00  0.00           O
ATOM   3035  HW1 SOL  1012      70.692  22.212  23.133  1.00  0.00           H
ATOM   3036  HW2 SOL  1012      71.288  21.758  24.448  1.00  0.00           H
ATOM   3037  OW  SOL  1013      32.437  50.763  45.565  1.00  0.00           O
ATOM   3038  HW1 SOL  1013      31.837  50.895  46.299  1.00  0.00           H
ATOM   3039  HW2 SOL  1013      31.982  50.146  44.992  1.00  0.00           H
ATOM   3040  OW  SOL  1014      44.547  51.311   7.234  1.00  0.00           O
ATOM   3041  HW1 SOL  1014      43.805  51.899   7.092  1.00  0.00           H
ATOM   3042  HW2 SOL  1014      44.178  50.574   7.720  1.00  0.00           H
ATOM   3043  OW  SOL  1015      21.069  66.257   7.581  1.00  0.00           O
ATOM   3044  HW1 SOL  1015      21.597  65.867   6.884  1.00  0.00           H
ATOM   3045  HW2 SOL  1015      21.409  67.147   7.671  1.00  0.00           H
ATOM   3046  OW  SOL  1016      40.791  72.400  36.189  1.00  0.00           O
ATOM   3047  HW1 SOL  1016      41.684  72.143  36.419  1.00  0.00           H
ATOM   3048  HW2 SOL  1016      40.900  73.084  35.529  1.00  0.00           H
ATOM   3049  OW  SOL  1017      71.395  34.399  34.148  1.00  0.00           O
ATOM   3050  HW1 SOL  1017      71.896  34.062  33.406  1.00  0.00           H
ATOM   3051  HW2 SOL  1017      71.791  35.249  34.339  1.00  0.00           H
ATOM   3052  OW  SOL  1018      24.458  72.985  42.306  1.00  0.00           O
ATOM   3053  HW1 SOL  1018      24.357  72.077  42.591  1.00  0.00           H
ATOM   3054  HW2 SOL  1018      23.792  73.099  41.628  1.00  0.00           H
ATOM   3055  OW  SOL  1019      69.314  41.915  18.014  1.00  0.00           O
ATOM   3056  HW1 SOL  1019      69.446  40.999  17.772  1.00  0.00           H
ATOM   3057  HW2 SOL  1019      68.629  42.223  17.421  1.00  0.00           H
ATOM   3058  OW  SOL  1020      39.129  16.294  25.407  1.00  0.00           O
ATOM   3059  HW1 SOL  1020      38.293  16.739  25.273  1.00  0.00           H
ATOM   3060  HW2 SOL  1020      39.133  16.066  26.337  1.00  0.00           H
ATOM   3061  OW  SOL  1021      51.169  15.246  27.336  1.00  0.00           O
ATOM   3062  HW1 SOL  1021      50.963  14.311  27.320  1.00  0.00           H
ATOM   3063  HW2 SOL  1021      51.752  15.376  26.588  1.00  0.00           H
ATOM   3064  OW  SOL  1022      68.833  44.035  13.323  1.00  0.00           O
ATOM   3065  HW1 SOL  1022      68.460  44.915  13.281  1.00  0.00           H
ATOM   3066  HW2 SOL  1022      69.521  44.034  12.657  1.00  0.00           H
ATOM   3067  OW  SOL  1023      25.214  32.736  17.256  1.00  0.00           O
ATOM   3068  HW1 SOL  1023      24.300  32.507  17.421  1.00  0.00           H
ATOM   3069  HW2 SOL  1023      25.689  32.389  18.011  1.00  0.00           H
ATOM   3070  OW  SOL  1024      20.519  70.175   5.160  1.00  0.00           O
ATOM   3071  HW1 SOL  1024      20.692  70.173   4.219  1.00  0.00           H
ATOM   3072  HW2 SOL  1024      21.367  69.978   5.560  1.00  0.00           H
ATOM   3073  OW  SOL  1025      49.714  46.573  24.946  1.00  0.00           O
ATOM   3074  HW1 SOL  1025      50.592  46.534  25.326  1.00  0.00           H
ATOM   3075  HW2 SOL  1025      49.652  47.451  24.572  1.00  0.00           H
ATOM   3076  OW  SOL  1026      44.549  17.791  31.042  1.00  0.00           O
ATOM   3077  HW1 SOL  1026      45.401  18.154  31.283  1.00  0.00           H
ATOM   3078  HW2 SOL  1026      43.914  18.369  31.465  1.00  0.00           H
ATOM   3079  OW  SOL  1027      71.183  29.893   8.539  1.00  0.00           O
ATOM   3080  HW1 SOL  1027      70.419  29.612   9.044  1.00  0.00           H
ATOM   3081  HW2 SOL  1027      70.821  30.443   7.844  1.00  0.00           H
ATOM   3082  OW  SOL  1028       8.894  11.525  32.545  1.00  0.00           O
ATOM   3083  HW1 SOL  1028       8.851  11.114  33.409  1.00  0.00           H
ATOM   3084  HW2 SOL  1028       7.981  11.701  32.317  1.00  0.00           H
ATOM   3085  OW  SOL  1029      10.287  29.701  51.207  1.00  0.00           O
ATOM   3086  HW1 SOL  1029      11.138  30.136  51.162  1.00  0.00           H
ATOM   3087  HW2 SOL  1029       9.936  29.767  50.319  1.00  0.00           H
ATOM   3088  OW  SOL  1030       1.377  38.345  66.077  1.00  0.00           O
ATOM   3089  HW1 SOL  1030       1.208  38.096  65.168  1.00  0.00           H
ATOM   3090  HW2 SOL  1030       1.969  37.668  66.406  1.00  0.00           H
ATOM   3091  OW  SOL  1031      25.644  12.776  50.045  1.00  0.00           O
ATOM   3092  HW1 SOL  1031      25.268  13.654  49.981  1.00  0.00           H
ATOM   3093  HW2 SOL  1031      25.075  12.231  49.501  1.00  0.00           H
ATOM   3094  OW  SOL  1032      50.928  15.004  67.406  1.00  0.00           O
ATOM   3095  HW1 SOL  1032      51.398  15.257  66.611  1.00  0.00           H
ATOM   3096  HW2 SOL  1032      50.850  15.816  67.907  1.00  0.00           H
ATOM   3097  OW  SOL  1033       6.582  35.685  42.678  1.00  0.00           O
ATOM   3098  HW1 SOL  1033       6.889  35.244  41.886  1.00  0.00           H
ATOM   3099  HW2 SOL  1033       6.402  34.975  43.294  1.00  0.00           H
ATOM   3100  OW  SOL  1034       7.855  16.771   3.536  1.00  0.00           O
ATOM   3101  HW1 SOL  1034       8.034  16.597   4.460  1.00  0.00           H
ATOM   3102  HW2 SOL  1034       7.265  16.066   3.269  1.00  0.00           H
ATOM   3103  OW  SOL  1035      25.081  37.528  30.858  1.00  0.00           O
ATOM   3104  HW1 SOL  1035      25.546  37.570  31.693  1.00  0.00           H
ATOM   3105  HW2 SOL  1035      24.864  38.438  30.657  1.00  0.00           H
ATOM   3106  OW  SOL  1036       2.101  42.038  35.019  1.00  0.00           O
ATOM   3107  HW1 SOL  1036       2.909  41.648  35.350  1.00  0.00           H
ATOM   3108  HW2 SOL  1036       1.540  41.290  34.813  1.00  0.00           H
ATOM   3109  OW  SOL  1037      17.425  29.038  40.233  1.00  0.00           O
ATOM   3110  HW1 SOL  1037      17.390  28.426  39.498  1.00  0.00           H
ATOM   3111  HW2 SOL  1037      17.440  28.480  41.010  1.00  0.00           H
ATOM   3112  OW  SOL  1038      69.937  24.555  31.127  1.00  0.00           O
ATOM   3113  HW1 SOL  1038      70.037  23.677  31.495  1.00  0.00           H
ATOM   3114  HW2 SOL  1038      70.740  24.698  30.626  1.00  0.00           H
ATOM   3115  OW  SOL  1039      26.895  41.054   9.931  1.00  0.00           O
ATOM   3116  HW1 SOL  1039      27.504  40.704  10.581  1.00  0.00           H
ATOM   3117  HW2 SOL  1039      26.584  41.876  10.311  1.00  0.00           H
ATOM   3118  OW  SOL  1040      41.176  56.147  72.846  1.00  0.00           O
ATOM   3119  HW1 SOL  1040      40.633  56.756  73.347  1.00  0.00           H
ATOM   3120  HW2 SOL  1040      40.552  55.539  72.449  1.00  0.00           H
ATOM   3121  OW  SOL  1041      66.291  49.473  27.709  1.00  0.00           O
ATOM   3122  HW1 SOL  1041      67.045  48.887  27.645  1.00  0.00           H
ATOM   3123  HW2 SOL  1041      66.595  50.198  28.255  1.00  0.00           H
ATOM   3124  OW  SOL  1042      14.745  33.337  21.977  1.00  0.00           O
ATOM   3125  HW1 SOL  1042      15.619  32.954  22.050  1.00  0.00           H
ATOM   3126  HW2 SOL  1042      14.575  33.713  22.841  1.00  0.00           H
ATOM   3127  OW  SOL  1043      33.993  18.596  23.284  1.00  0.00           O
ATOM   3128  HW1 SOL  1043      33.898  18.886  22.377  1.00  0.00           H
ATOM   3129  HW2 SOL  1043      34.722  17.976  23.263  1.00  0.00           H
ATOM   3130  OW  SOL  1044      25.381  27.299  32.912  1.00  0.00           O
ATOM   3131  HW1 SOL  1044      26.295  27.528  32.747  1.00  0.00           H
ATOM   3132  HW2 SOL  1044      25.140  26.729  32.182  1.00  0.00           H
ATOM   3133  OW  SOL  1045      56.637  39.063  24.975  1.00  0.00           O
ATOM   3134  HW1 SOL  1045      56.906  39.897  25.360  1.00  0.00           H
ATOM   3135  HW2 SOL  1045      56.875  39.138  24.051  1.00  0.00           H
ATOM   3136  OW  SOL  1046       2.655   4.821  71.081  1.00  0.00           O
ATOM   3137  HW1 SOL  1046       1.876   4.321  70.837  1.00  0.00           H
ATOM   3138  HW2 SOL  1046       2.914   5.270  70.276  1.00  0.00           H
ATOM   3139  OW  SOL  1047      66.790  33.568  13.238  1.00  0.00           O
ATOM   3140  HW1 SOL  1047      66.170  33.699  12.521  1.00  0.00           H
ATOM   3141  HW2 SOL  1047      66.776  32.625  13.398  1.00  0.00           H
ATOM   3142  OW  SOL  1048      46.247  18.581  67.980  1.00  0.00           O
ATOM   3143  HW1 SOL  1048      46.819  18.881  68.687  1.00  0.00           H
ATOM   3144  HW2 SOL  1048      45.777  19.367  67.701  1.00  0.00           H
ATOM   3145  OW  SOL  1049       8.515  29.606  22.728  1.00  0.00           O
ATOM   3146  HW1 SOL  1049       9.365  29.191  22.876  1.00  0.00           H
ATOM   3147  HW2 SOL  1049       7.881  28.895  22.826  1.00  0.00           H
ATOM   3148  OW  SOL  1050      18.395  32.606  28.830  1.00  0.00           O
ATOM   3149  HW1 SOL  1050      18.317  32.358  27.909  1.00  0.00           H
ATOM   3150  HW2 SOL  1050      18.940  33.393  28.822  1.00  0.00           H
ATOM   3151  OW  SOL  1051      10.012   9.798  21.687  1.00  0.00           O
ATOM   3152  HW1 SOL  1051       9.154   9.391  21.564  1.00  0.00           H
ATOM   3153  HW2 SOL  1051      10.441   9.715  20.836  1.00  0.00           H
ATOM   3154  OW  SOL  1052      69.626  26.796  29.535  1.00  0.00           O
ATOM   3155  HW1 SOL  1052      69.684  26.265  28.741  1.00  0.00           H
ATOM   3156  HW2 SOL  1052      69.429  26.167  30.230  1.00  0.00           H
ATOM   3157  OW  SOL  1053      72.378  34.109  41.578  1.00  0.00           O
ATOM   3158  HW1 SOL  1053      72.131  34.780  40.942  1.00  0.00           H
ATOM   3159  HW2 SOL  1053      72.262  33.281  41.111  1.00  0.00           H
ATOM   3160  OW  SOL  1054      72.832  20.528  17.150  1.00  0.00           O
ATOM   3161  HW1 SOL  1054      72.764  21.124  16.404  1.00  0.00           H
ATOM   3162  HW2 SOL  1054      73.648  20.050  17.002  1.00  0.00           H
ATOM   3163  OW  SOL  1055      20.920  19.810  18.357  1.00  0.00           O
ATOM   3164  HW1 SOL  1055      20.900  20.766  18.301  1.00  0.00           H
ATOM   3165  HW2 SOL  1055      20.253  19.595  19.009  1.00  0.00           H
ATOM   3166  OW  SOL  1056      63.886  36.023   4.308  1.00  0.00           O
ATOM   3167  HW1 SOL  1056      63.480  35.157   4.320  1.00  0.00           H
ATOM   3168  HW2 SOL  1056      63.322  36.545   3.738  1.00  0.00           H
ATOM   3169  OW  SOL  1057      45.834  40.029  65.905  1.00  0.00           O
ATOM   3170  HW1 SOL  1057      45.192  40.342  65.267  1.00  0.00           H
ATOM   3171  HW2 SOL  1057      46.596  40.593  65.775  1.00  0.00           H
ATOM   3172  OW  SOL  1058      24.352  26.043  27.187  1.00  0.00           O
ATOM   3173  HW1 SOL  1058      24.967  25.404  26.828  1.00  0.00           H
ATOM   3174  HW2 SOL  1058      24.841  26.479  27.886  1.00  0.00           H
ATOM   3175  OW  SOL  1059       9.303  50.705  33.441  1.00  0.00           O
ATOM   3176  HW1 SOL  1059       9.582  50.590  32.532  1.00  0.00           H
ATOM   3177  HW2 SOL  1059       9.866  51.401  33.779  1.00  0.00           H
ATOM   3178  OW  SOL  1060       0.982  35.942   0.032  1.00  0.00           O
ATOM   3179  HW1 SOL  1060       1.083  35.668   0.944  1.00  0.00           H
ATOM   3180  HW2 SOL  1060       1.064  35.132  -0.472  1.00  0.00           H
ATOM   3181  OW  SOL  1061      59.991  65.561  15.950  1.00  0.00           O
ATOM   3182  HW1 SOL  1061      59.762  66.486  15.869  1.00  0.00           H
ATOM   3183  HW2 SOL  1061      60.739  65.447  15.363  1.00  0.00           H
ATOM   3184  OW  SOL  1062      66.721  31.293   7.828  1.00  0.00           O
ATOM   3185  HW1 SOL  1062      66.194  31.862   7.267  1.00  0.00           H
ATOM   3186  HW2 SOL  1062      67.172  30.708   7.219  1.00  0.00           H
ATOM   3187  OW  SOL  1063      53.553  41.160  37.448  1.00  0.00           O
ATOM   3188  HW1 SOL  1063      53.402  41.830  38.116  1.00  0.00           H
ATOM   3189  HW2 SOL  1063      53.940  41.637  36.714  1.00  0.00           H
ATOM   3190  OW  SOL  1064      24.780   8.091  35.690  1.00  0.00           O
ATOM   3191  HW1 SOL  1064      24.599   8.850  36.245  1.00  0.00           H
ATOM   3192  HW2 SOL  1064      24.080   7.471  35.896  1.00  0.00           H
ATOM   3193  OW  SOL  1065      11.957  45.077  13.718  1.00  0.00           O
ATOM   3194  HW1 SOL  1065      11.293  45.131  13.032  1.00  0.00           H
ATOM   3195  HW2 SOL  1065      12.731  45.493  13.337  1.00  0.00           H
ATOM   3196  OW  SOL  1066      27.593  29.889  28.953  1.00  0.00           O
ATOM   3197  HW1 SOL  1066      27.528  30.142  28.032  1.00  0.00           H
ATOM   3198  HW2 SOL  1066      27.468  30.706  29.435  1.00  0.00           H
ATOM   3199  OW  SOL  1067      18.364  27.904  33.075  1.00  0.00           O
ATOM   3200  HW1 SOL  1067      18.340  28.346  33.924  1.00  0.00           H
ATOM   3201  HW2 SOL  1067      18.958  27.165  33.206  1.00  0.00           H
ATOM   3202  OW  SOL  1068      33.653  21.448  50.387  1.00  0.00           O
ATOM   3203  HW1 SOL  1068      33.574  21.561  51.334  1.00  0.00           H
ATOM   3204  HW2 SOL  1068      33.118  20.679  50.191  1.00  0.00           H
ATOM   3205  OW  SOL  1069      21.548   6.885  50.936  1.00  0.00           O
ATOM   3206  HW1 SOL  1069      21.295   6.960  50.016  1.00  0.00           H
ATOM   3207  HW2 SOL  1069      22.365   6.387  50.921  1.00  0.00           H
ATOM   3208  OW  SOL  1070      12.533  14.451  12.556  1.00  0.00           O
ATOM   3209  HW1 SOL  1070      12.514  13.557  12.898  1.00  0.00           H
ATOM   3210  HW2 SOL  1070      12.526  15.006  13.336  1.00  0.00           H
ATOM   3211  OW  SOL  1071      65.752  19.460  38.599  1.00  0.00           O
ATOM   3212  HW1 SOL  1071      65.931  19.438  37.658  1.00  0.00           H
ATOM   3213  HW2 SOL  1071      65.020  18.855  38.719  1.00  0.00           H
ATOM   3214  OW  SOL  1072      55.091  25.962  27.652  1.00  0.00           O
ATOM   3215  HW1 SOL  1072      54.594  25.153  27.530  1.00  0.00           H
ATOM   3216  HW2 SOL  1072      55.345  26.223  26.767  1.00  0.00           H
ATOM   3217  OW  SOL  1073      41.736   2.847  54.292  1.00  0.00           O
ATOM   3218  HW1 SOL  1073      41.861   3.051  53.365  1.00  0.00           H
ATOM   3219  HW2 SOL  1073      42.297   2.087  54.448  1.00  0.00           H
ATOM   3220  OW  SOL  1074      23.816  28.939  22.253  1.00  0.00           O
ATOM   3221  HW1 SOL  1074      24.138  28.922  23.154  1.00  0.00           H
ATOM   3222  HW2 SOL  1074      24.179  29.744  21.883  1.00  0.00           H
ATOM   3223  OW  SOL  1075       8.615  43.921  42.098  1.00  0.00           O
ATOM   3224  HW1 SOL  1075       9.017  43.621  42.913  1.00  0.00           H
ATOM   3225  HW2 SOL  1075       8.644  44.876  42.154  1.00  0.00           H
ATOM   3226  OW  SOL  1076      65.614  20.352  12.993  1.00  0.00           O
ATOM   3227  HW1 SOL  1076      65.445  20.741  12.135  1.00  0.00           H
ATOM   3228  HW2 SOL  1076      66.380  19.795  12.858  1.00  0.00           H
ATOM   3229  OW  SOL  1077      16.880  38.063  67.001  1.00  0.00           O
ATOM   3230  HW1 SOL  1077      17.218  37.535  66.278  1.00  0.00           H
ATOM   3231  HW2 SOL  1077      17.044  37.535  67.782  1.00  0.00           H
ATOM   3232  OW  SOL  1078       4.267  68.698  32.022  1.00  0.00           O
ATOM   3233  HW1 SOL  1078       3.495  68.364  31.565  1.00  0.00           H
ATOM   3234  HW2 SOL  1078       4.302  69.625  31.788  1.00  0.00           H
ATOM   3235  OW  SOL  1079       1.602   8.364  50.263  1.00  0.00           O
ATOM   3236  HW1 SOL  1079       2.250   8.467  50.959  1.00  0.00           H
ATOM   3237  HW2 SOL  1079       2.003   7.749  49.649  1.00  0.00           H
ATOM   3238  OW  SOL  1080      29.586  52.833  40.586  1.00  0.00           O
ATOM   3239  HW1 SOL  1080      29.503  53.440  39.851  1.00  0.00           H
ATOM   3240  HW2 SOL  1080      30.354  53.141  41.066  1.00  0.00           H
ATOM   3241  OW  SOL  1081      19.316   8.309  37.167  1.00  0.00           O
ATOM   3242  HW1 SOL  1081      19.771   8.626  36.387  1.00  0.00           H
ATOM   3243  HW2 SOL  1081      18.396   8.260  36.905  1.00  0.00           H
ATOM   3244  OW  SOL  1082      19.947  42.892  34.623  1.00  0.00           O
ATOM   3245  HW1 SOL  1082      19.489  43.630  35.025  1.00  0.00           H
ATOM   3246  HW2 SOL  1082      20.640  42.671  35.246  1.00  0.00           H
ATOM   3247  OW  SOL  1083      68.377  13.127  21.235  1.00  0.00           O
ATOM   3248  HW1 SOL  1083      68.190  12.243  21.549  1.00  0.00           H
ATOM   3249  HW2 SOL  1083      67.688  13.305  20.594  1.00  0.00           H
ATOM   3250  OW  SOL  1084      63.407   4.515  43.519  1.00  0.00           O
ATOM   3251  HW1 SOL  1084      62.947   5.302  43.226  1.00  0.00           H
ATOM   3252  HW2 SOL  1084      63.184   3.850  42.869  1.00  0.00           H
ATOM   3253  OW  SOL  1085      67.311  18.150  22.462  1.00  0.00           O
ATOM   3254  HW1 SOL  1085      67.050  19.060  22.324  1.00  0.00           H
ATOM   3255  HW2 SOL  1085      66.771  17.649  21.851  1.00  0.00           H
ATOM   3256  OW  SOL  1086      21.192  19.556  37.523  1.00  0.00           O
ATOM   3257  HW1 SOL  1086      20.459  19.016  37.819  1.00  0.00           H
ATOM   3258  HW2 SOL  1086      20.800  20.175  36.906  1.00  0.00           H
ATOM   3259  OW  SOL  1087      17.427  29.475  18.803  1.00  0.00           O
ATOM   3260  HW1 SOL  1087      18.262  29.087  19.067  1.00  0.00           H
ATOM   3261  HW2 SOL  1087      17.309  29.195  17.896  1.00  0.00           H
ATOM   3262  OW  SOL  1088      51.888  36.662  37.536  1.00  0.00           O
ATOM   3263  HW1 SOL  1088      52.164  37.558  37.728  1.00  0.00           H
ATOM   3264  HW2 SOL  1088      52.704  36.188  37.376  1.00  0.00           H
ATOM   3265  OW  SOL  1089      55.029  17.268  66.617  1.00  0.00           O
ATOM   3266  HW1 SOL  1089      55.520  16.473  66.409  1.00  0.00           H
ATOM   3267  HW2 SOL  1089      55.691  17.883  66.933  1.00  0.00           H
ATOM   3268  OW  SOL  1090      37.033  25.917  52.010  1.00  0.00           O
ATOM   3269  HW1 SOL  1090      37.952  26.165  51.910  1.00  0.00           H
ATOM   3270  HW2 SOL  1090      36.790  25.549  51.160  1.00  0.00           H
ATOM   3271  OW  SOL  1091      68.330  31.417  23.498  1.00  0.00           O
ATOM   3272  HW1 SOL  1091      68.553  31.941  22.729  1.00  0.00           H
ATOM   3273  HW2 SOL  1091      68.596  30.527  23.266  1.00  0.00           H
ATOM   3274  OW  SOL  1092      65.725  36.744  34.382  1.00  0.00           O
ATOM   3275  HW1 SOL  1092      65.055  36.423  33.778  1.00  0.00           H
ATOM   3276  HW2 SOL  1092      66.555  36.520  33.961  1.00  0.00           H
ATOM   3277  OW  SOL  1093      65.752  45.522  16.675  1.00  0.00           O
ATOM   3278  HW1 SOL  1093      65.489  44.814  16.087  1.00  0.00           H
ATOM   3279  HW2 SOL  1093      66.408  46.013  16.181  1.00  0.00           H
ATOM   3280  OW  SOL  1094      71.623  30.854  15.185  1.00  0.00           O
ATOM   3281  HW1 SOL  1094      71.048  31.590  14.978  1.00  0.00           H
ATOM   3282  HW2 SOL  1094      71.027  30.123  15.349  1.00  0.00           H
ATOM   3283  OW  SOL  1095      35.337  59.822  25.327  1.00  0.00           O
ATOM   3284  HW1 SOL  1095      34.558  59.781  24.771  1.00  0.00           H
ATOM   3285  HW2 SOL  1095      35.323  60.706  25.694  1.00  0.00           H
ATOM   3286  OW  SOL  1096      28.367  48.572  24.709  1.00  0.00           O
ATOM   3287  HW1 SOL  1096      28.822  48.954  25.458  1.00  0.00           H
ATOM   3288  HW2 SOL  1096      27.588  48.161  25.085  1.00  0.00           H
ATOM   3289  OW  SOL  1097      48.241  10.164  43.708  1.00  0.00           O
ATOM   3290  HW1 SOL  1097      47.358   9.882  43.947  1.00  0.00           H
ATOM   3291  HW2 SOL  1097      48.105  10.832  43.036  1.00  0.00           H
ATOM   3292  OW  SOL  1098      44.726  15.969  37.116  1.00  0.00           O
ATOM   3293  HW1 SOL  1098      44.718  16.593  36.390  1.00  0.00           H
ATOM   3294  HW2 SOL  1098      43.996  16.241  37.673  1.00  0.00           H
ATOM   3295  OW  SOL  1099      55.356  67.055  30.760  1.00  0.00           O
ATOM   3296  HW1 SOL  1099      55.497  67.181  31.699  1.00  0.00           H
ATOM   3297  HW2 SOL  1099      56.195  66.729  30.433  1.00  0.00           H
ATOM   3298  OW  SOL  1100      56.913  33.043  14.436  1.00  0.00           O
ATOM   3299  HW1 SOL  1100      56.001  32.944  14.707  1.00  0.00           H
ATOM   3300  HW2 SOL  1100      57.024  32.408  13.728  1.00  0.00           H
ATOM   3301  OW  SOL  1101       3.423  30.710  43.181  1.00  0.00           O
ATOM   3302  HW1 SOL  1101       3.185  30.734  42.255  1.00  0.00           H
ATOM   3303  HW2 SOL  1101       2.586  30.718  43.645  1.00  0.00           H
ATOM   3304  OW  SOL  1102      23.326  28.076  60.006  1.00  0.00           O
ATOM   3305  HW1 SOL  1102      24.095  27.516  60.114  1.00  0.00           H
ATOM   3306  HW2 SOL  1102      22.913  28.085  60.870  1.00  0.00           H
ATOM   3307  OW  SOL  1103      17.821  50.776  11.622  1.00  0.00           O
ATOM   3308  HW1 SOL  1103      18.215  50.396  10.837  1.00  0.00           H
ATOM   3309  HW2 SOL  1103      18.524  50.771  12.271  1.00  0.00           H
ATOM   3310  OW  SOL  1104       8.100  35.890  49.592  1.00  0.00           O
ATOM   3311  HW1 SOL  1104       7.793  35.603  50.452  1.00  0.00           H
ATOM   3312  HW2 SOL  1104       7.407  35.623  48.988  1.00  0.00           H
ATOM   3313  OW  SOL  1105      56.247  14.607  63.311  1.00  0.00           O
ATOM   3314  HW1 SOL  1105      56.691  14.441  62.479  1.00  0.00           H
ATOM   3315  HW2 SOL  1105      55.527  13.976  63.329  1.00  0.00           H
ATOM   3316  OW  SOL  1106       8.312  17.279  32.891  1.00  0.00           O
ATOM   3317  HW1 SOL  1106       7.620  17.842  32.546  1.00  0.00           H
ATOM   3318  HW2 SOL  1106       7.850  16.519  33.244  1.00  0.00           H
ATOM   3319  OW  SOL  1107      16.999  51.187  29.822  1.00  0.00           O
ATOM   3320  HW1 SOL  1107      16.043  51.144  29.788  1.00  0.00           H
ATOM   3321  HW2 SOL  1107      17.185  51.924  30.404  1.00  0.00           H
ATOM   3322  OW  SOL  1108      16.653   1.251  54.035  1.00  0.00           O
ATOM   3323  HW1 SOL  1108      15.963   0.650  53.753  1.00  0.00           H
ATOM   3324  HW2 SOL  1108      16.219   2.102  54.094  1.00  0.00           H
ATOM   3325  OW  SOL  1109      10.519  35.892  33.115  1.00  0.00           O
ATOM   3326  HW1 SOL  1109      10.686  35.274  33.827  1.00  0.00           H
ATOM   3327  HW2 SOL  1109       9.564  35.933  33.052  1.00  0.00           H
ATOM   3328  OW  SOL  1110      63.871  41.055  30.137  1.00  0.00           O
ATOM   3329  HW1 SOL  1110      64.630  41.634  30.079  1.00  0.00           H
ATOM   3330  HW2 SOL  1110      64.223  40.228  30.467  1.00  0.00           H
ATOM   3331  OW  SOL  1111      68.725  26.818   9.334  1.00  0.00           O
ATOM   3332  HW1 SOL  1111      69.108  26.401   8.562  1.00  0.00           H
ATOM   3333  HW2 SOL  1111      69.307  26.574  10.053  1.00  0.00           H
ATOM   3334  OW  SOL  1112       9.863  69.447  39.728  1.00  0.00           O
ATOM   3335  HW1 SOL  1112      10.523  69.393  39.037  1.00  0.00           H
ATOM   3336  HW2 SOL  1112      10.285  69.056  40.494  1.00  0.00           H
ATOM   3337  OW  SOL  1113      72.535  46.599  42.842  1.00  0.00           O
ATOM   3338  HW1 SOL  1113      72.722  46.840  41.935  1.00  0.00           H
ATOM   3339  HW2 SOL  1113      71.645  46.247  42.818  1.00  0.00           H
ATOM   3340  OW  SOL  1114      15.583  54.189  29.509  1.00  0.00           O
ATOM   3341  HW1 SOL  1114      15.904  54.249  28.609  1.00  0.00           H
ATOM   3342  HW2 SOL  1114      16.296  54.541  30.042  1.00  0.00           H
ATOM   3343  OW  SOL  1115      31.815  44.115  16.565  1.00  0.00           O
ATOM   3344  HW1 SOL  1115      31.367  44.046  17.408  1.00  0.00           H
ATOM   3345  HW2 SOL  1115      32.252  43.271  16.455  1.00  0.00           H
ATOM   3346  OW  SOL  1116      60.461  24.386  29.988  1.00  0.00           O
ATOM   3347  HW1 SOL  1116      60.747  24.453  29.077  1.00  0.00           H
ATOM   3348  HW2 SOL  1116      59.642  24.880  30.019  1.00  0.00           H
ATOM   3349  OW  SOL  1117      57.289  23.261  43.410  1.00  0.00           O
ATOM   3350  HW1 SOL  1117      57.027  23.339  44.328  1.00  0.00           H
ATOM   3351  HW2 SOL  1117      57.257  24.156  43.075  1.00  0.00           H
ATOM   3352  OW  SOL  1118      70.609  25.886  44.932  1.00  0.00           O
ATOM   3353  HW1 SOL  1118      70.009  26.630  44.909  1.00  0.00           H
ATOM   3354  HW2 SOL  1118      70.374  25.363  44.166  1.00  0.00           H
ATOM   3355  OW  SOL  1119      12.976  30.165   8.051  1.00  0.00           O
ATOM   3356  HW1 SOL  1119      12.780  30.753   7.321  1.00  0.00           H
ATOM   3357  HW2 SOL  1119      13.428  29.424   7.648  1.00  0.00           H
ATOM   3358  OW  SOL  1120      23.278  26.898  16.656  1.00  0.00           O
ATOM   3359  HW1 SOL  1120      24.178  26.972  16.341  1.00  0.00           H
ATOM   3360  HW2 SOL  1120      23.223  27.527  17.376  1.00  0.00           H
ATOM   3361  OW  SOL  1121       9.610  20.895  42.250  1.00  0.00           O
ATOM   3362  HW1 SOL  1121       9.996  20.508  43.036  1.00  0.00           H
ATOM   3363  HW2 SOL  1121       8.763  21.233  42.541  1.00  0.00           H
ATOM   3364  OW  SOL  1122      15.968  48.981  20.770  1.00  0.00           O
ATOM   3365  HW1 SOL  1122      16.363  48.113  20.852  1.00  0.00           H
ATOM   3366  HW2 SOL  1122      16.603  49.486  20.263  1.00  0.00           H
ATOM   3367  OW  SOL  1123      71.821  53.559  23.266  1.00  0.00           O
ATOM   3368  HW1 SOL  1123      71.270  52.807  23.483  1.00  0.00           H
ATOM   3369  HW2 SOL  1123      72.683  53.181  23.089  1.00  0.00           H
ATOM   3370  OW  SOL  1124      58.646  13.275  25.584  1.00  0.00           O
ATOM   3371  HW1 SOL  1124      59.481  13.370  25.126  1.00  0.00           H
ATOM   3372  HW2 SOL  1124      58.208  12.550  25.138  1.00  0.00           H
ATOM   3373  OW  SOL  1125      29.925  45.068  15.038  1.00  0.00           O
ATOM   3374  HW1 SOL  1125      30.280  45.192  14.158  1.00  0.00           H
ATOM   3375  HW2 SOL  1125      30.544  44.475  15.465  1.00  0.00           H
ATOM   3376  OW  SOL  1126      73.246  39.036  72.678  1.00  0.00           O
ATOM   3377  HW1 SOL  1126      74.176  39.203  72.831  1.00  0.00           H
ATOM   3378  HW2 SOL  1126      72.962  38.540  73.446  1.00  0.00           H
ATOM   3379  OW  SOL  1127      18.040  40.830  43.993  1.00  0.00           O
ATOM   3380  HW1 SOL  1127      18.786  40.922  44.585  1.00  0.00           H
ATOM   3381  HW2 SOL  1127      18.185  39.991  43.554  1.00  0.00           H
ATOM   3382  OW  SOL  1128      13.997  37.963  30.921  1.00  0.00           O
ATOM   3383  HW1 SOL  1128      13.069  37.738  30.981  1.00  0.00           H
ATOM   3384  HW2 SOL  1128      14.434  37.133  30.731  1.00  0.00           H
ATOM   3385  OW  SOL  1129      72.153  31.052  53.019  1.00  0.00           O
ATOM   3386  HW1 SOL  1129      72.083  32.006  53.044  1.00  0.00           H
ATOM   3387  HW2 SOL  1129      73.079  30.884  52.846  1.00  0.00           H
ATOM   3388  OW  SOL  1130      31.870   3.766  32.723  1.00  0.00           O
ATOM   3389  HW1 SOL  1130      31.411   4.514  33.104  1.00  0.00           H
ATOM   3390  HW2 SOL  1130      32.422   4.146  32.040  1.00  0.00           H
ATOM   3391  OW  SOL  1131       8.834  24.323  29.826  1.00  0.00           O
ATOM   3392  HW1 SOL  1131       9.294  23.713  30.402  1.00  0.00           H
ATOM   3393  HW2 SOL  1131       8.895  25.167  30.274  1.00  0.00           H
ATOM   3394  OW  SOL  1132      30.484  58.261  37.066  1.00  0.00           O
ATOM   3395  HW1 SOL  1132      30.446  57.321  36.885  1.00  0.00           H
ATOM   3396  HW2 SOL  1132      31.062  58.336  37.825  1.00  0.00           H
ATOM   3397  OW  SOL  1133      34.859  15.448  37.540  1.00  0.00           O
ATOM   3398  HW1 SOL  1133      34.317  15.809  36.839  1.00  0.00           H
ATOM   3399  HW2 SOL  1133      34.232  15.074  38.160  1.00  0.00           H
ATOM   3400  OW  SOL  1134      41.084  31.104   8.369  1.00  0.00           O
ATOM   3401  HW1 SOL  1134      41.099  31.002   9.321  1.00  0.00           H
ATOM   3402  HW2 SOL  1134      41.683  31.830   8.195  1.00  0.00           H
ATOM   3403  OW  SOL  1135      55.079  57.196  16.199  1.00  0.00           O
ATOM   3404  HW1 SOL  1135      55.105  57.451  15.277  1.00  0.00           H
ATOM   3405  HW2 SOL  1135      54.543  56.403  16.213  1.00  0.00           H
ATOM   3406  OW  SOL  1136      17.017  27.751  63.624  1.00  0.00           O
ATOM   3407  HW1 SOL  1136      16.326  27.117  63.430  1.00  0.00           H
ATOM   3408  HW2 SOL  1136      17.704  27.558  62.987  1.00  0.00           H
ATOM   3409  OW  SOL  1137      53.532  24.101   5.365  1.00  0.00           O
ATOM   3410  HW1 SOL  1137      54.361  24.276   5.812  1.00  0.00           H
ATOM   3411  HW2 SOL  1137      53.096  24.952   5.328  1.00  0.00           H
ATOM   3412  OW  SOL  1138      22.502  14.984  19.125  1.00  0.00           O
ATOM   3413  HW1 SOL  1138      22.325  14.941  20.065  1.00  0.00           H
ATOM   3414  HW2 SOL  1138      22.179  15.845  18.860  1.00  0.00           H
ATOM   3415  OW  SOL  1139      66.502  61.239  10.352  1.00  0.00           O
ATOM   3416  HW1 SOL  1139      66.135  62.104  10.175  1.00  0.00           H
ATOM   3417  HW2 SOL  1139      66.442  61.142  11.303  1.00  0.00           H
ATOM   3418  OW  SOL  1140      52.302  12.565  70.304  1.00  0.00           O
ATOM   3419  HW1 SOL  1140      52.472  12.527  71.245  1.00  0.00           H
ATOM   3420  HW2 SOL  1140      53.059  13.025  69.942  1.00  0.00           H
ATOM   3421  OW  SOL  1141       1.105  27.037  17.846  1.00  0.00           O
ATOM   3422  HW1 SOL  1141       0.570  27.826  17.932  1.00  0.00           H
ATOM   3423  HW2 SOL  1141       1.663  27.206  17.087  1.00  0.00           H
ATOM   3424  OW  SOL  1142      61.634  44.918  38.940  1.00  0.00           O
ATOM   3425  HW1 SOL  1142      61.650  45.135  38.008  1.00  0.00           H
ATOM   3426  HW2 SOL  1142      60.816  45.299  39.261  1.00  0.00           H
ATOM   3427  OW  SOL  1143      12.288  59.502  32.953  1.00  0.00           O
ATOM   3428  HW1 SOL  1143      13.230  59.334  32.920  1.00  0.00           H
ATOM   3429  HW2 SOL  1143      12.033  59.618  32.038  1.00  0.00           H
ATOM   3430  OW  SOL  1144      25.192  17.342  16.388  1.00  0.00           O
ATOM   3431  HW1 SOL  1144      25.108  17.927  15.635  1.00  0.00           H
ATOM   3432  HW2 SOL  1144      24.314  16.979  16.508  1.00  0.00           H
ATOM   3433  OW  SOL  1145       0.442   6.110  21.866  1.00  0.00           O
ATOM   3434  HW1 SOL  1145       1.379   5.915  21.855  1.00  0.00           H
ATOM   3435  HW2 SOL  1145       0.376   6.940  22.337  1.00  0.00           H
ATOM   3436  OW  SOL  1146      26.688  42.817  33.507  1.00  0.00           O
ATOM   3437  HW1 SOL  1146      25.906  43.047  34.008  1.00  0.00           H
ATOM   3438  HW2 SOL  1146      27.403  43.266  33.957  1.00  0.00           H
ATOM   3439  OW  SOL  1147      18.722  61.865  29.168  1.00  0.00           O
ATOM   3440  HW1 SOL  1147      17.905  62.364  29.161  1.00  0.00           H
ATOM   3441  HW2 SOL  1147      18.648  61.274  28.419  1.00  0.00           H
ATOM   3442  OW  SOL  1148      70.326  48.621  41.168  1.00  0.00           O
ATOM   3443  HW1 SOL  1148      70.968  48.023  40.785  1.00  0.00           H
ATOM   3444  HW2 SOL  1148      69.607  48.055  41.448  1.00  0.00           H
ATOM   3445  OW  SOL  1149      69.868  26.581  49.140  1.00  0.00           O
ATOM   3446  HW1 SOL  1149      70.443  26.746  48.393  1.00  0.00           H
ATOM   3447  HW2 SOL  1149      70.464  26.382  49.862  1.00  0.00           H
ATOM   3448  OW  SOL  1150      69.488   2.300  33.408  1.00  0.00           O
ATOM   3449  HW1 SOL  1150      69.008   2.143  32.596  1.00  0.00           H
ATOM   3450  HW2 SOL  1150      70.356   1.928  33.250  1.00  0.00           H
ATOM   3451  OW  SOL  1151      44.701  21.112  25.687  1.00  0.00           O
ATOM   3452  HW1 SOL  1151      44.458  22.013  25.474  1.00  0.00           H
ATOM   3453  HW2 SOL  1151      44.277  20.942  26.528  1.00  0.00           H
ATOM   3454  OW  SOL  1152      12.591  34.830  17.649  1.00  0.00           O
ATOM   3455  HW1 SOL  1152      13.242  35.309  18.161  1.00  0.00           H
ATOM   3456  HW2 SOL  1152      12.748  35.104  16.745  1.00  0.00           H
ATOM   3457  OW  SOL  1153      28.107  50.511   7.731  1.00  0.00           O
ATOM   3458  HW1 SOL  1153      27.236  50.297   8.065  1.00  0.00           H
ATOM   3459  HW2 SOL  1153      28.664  49.795   8.038  1.00  0.00           H
ATOM   3460  OW  SOL  1154      61.481  28.519  62.141  1.00  0.00           O
ATOM   3461  HW1 SOL  1154      61.979  28.251  62.913  1.00  0.00           H
ATOM   3462  HW2 SOL  1154      61.874  28.028  61.419  1.00  0.00           H
ATOM   3463  OW  SOL  1155      56.591  21.860  31.794  1.00  0.00           O
ATOM   3464  HW1 SOL  1155      57.031  21.303  32.436  1.00  0.00           H
ATOM   3465  HW2 SOL  1155      57.204  21.912  31.061  1.00  0.00           H
ATOM   3466  OW  SOL  1156       5.375  34.259  24.612  1.00  0.00           O
ATOM   3467  HW1 SOL  1156       5.582  34.025  23.707  1.00  0.00           H
ATOM   3468  HW2 SOL  1156       6.126  34.775  24.904  1.00  0.00           H
ATOM   3469  OW  SOL  1157      73.215  38.657  62.624  1.00  0.00           O
ATOM   3470  HW1 SOL  1157      73.485  38.584  61.708  1.00  0.00           H
ATOM   3471  HW2 SOL  1157      73.655  39.446  62.942  1.00  0.00           H
ATOM   3472  OW  SOL  1158       8.310  34.770  40.563  1.00  0.00           O
ATOM   3473  HW1 SOL  1158       9.252  34.943  40.585  1.00  0.00           H
ATOM   3474  HW2 SOL  1158       8.243  33.819  40.480  1.00  0.00           H
ATOM   3475  OW  SOL  1159       3.361  47.957   4.139  1.00  0.00           O
ATOM   3476  HW1 SOL  1159       3.836  47.127   4.091  1.00  0.00           H
ATOM   3477  HW2 SOL  1159       4.023  48.623   3.954  1.00  0.00           H
ATOM   3478  OW  SOL  1160       8.860  45.687  58.298  1.00  0.00           O
ATOM   3479  HW1 SOL  1160       9.570  46.280  58.052  1.00  0.00           H
ATOM   3480  HW2 SOL  1160       9.190  44.815  58.085  1.00  0.00           H
ATOM   3481  OW  SOL  1161       0.688  40.628  45.224  1.00  0.00           O
ATOM   3482  HW1 SOL  1161       1.055  39.832  44.838  1.00  0.00           H
ATOM   3483  HW2 SOL  1161       1.210  40.775  46.013  1.00  0.00           H
ATOM   3484  OW  SOL  1162       7.948  36.535  55.741  1.00  0.00           O
ATOM   3485  HW1 SOL  1162       8.133  36.197  54.865  1.00  0.00           H
ATOM   3486  HW2 SOL  1162       6.997  36.471  55.828  1.00  0.00           H
ATOM   3487  OW  SOL  1163      23.390  26.460  42.855  1.00  0.00           O
ATOM   3488  HW1 SOL  1163      22.846  26.109  43.560  1.00  0.00           H
ATOM   3489  HW2 SOL  1163      23.160  27.388  42.814  1.00  0.00           H
ATOM   3490  OW  SOL  1164      65.512  30.874  28.342  1.00  0.00           O
ATOM   3491  HW1 SOL  1164      65.805  31.011  27.442  1.00  0.00           H
ATOM   3492  HW2 SOL  1164      65.559  29.927  28.469  1.00  0.00           H
ATOM   3493  OW  SOL  1165      71.060  53.179  37.073  1.00  0.00           O
ATOM   3494  HW1 SOL  1165      70.840  53.288  37.999  1.00  0.00           H
ATOM   3495  HW2 SOL  1165      71.886  52.695  37.078  1.00  0.00           H
ATOM   3496  OW  SOL  1166      15.237  13.719  33.302  1.00  0.00           O
ATOM   3497  HW1 SOL  1166      15.251  13.735  32.345  1.00  0.00           H
ATOM   3498  HW2 SOL  1166      14.536  13.106  33.522  1.00  0.00           H
ATOM   3499  OW  SOL  1167      32.998  38.109  29.527  1.00  0.00           O
ATOM   3500  HW1 SOL  1167      32.872  38.812  30.164  1.00  0.00           H
ATOM   3501  HW2 SOL  1167      33.906  37.833  29.651  1.00  0.00           H
ATOM   3502  OW  SOL  1168      36.119   4.669  15.589  1.00  0.00           O
ATOM   3503  HW1 SOL  1168      35.772   3.842  15.925  1.00  0.00           H
ATOM   3504  HW2 SOL  1168      36.468   4.449  14.725  1.00  0.00           H
ATOM   3505  OW  SOL  1169       9.688  43.052   7.673  1.00  0.00           O
ATOM   3506  HW1 SOL  1169       9.135  42.718   8.379  1.00  0.00           H
ATOM   3507  HW2 SOL  1169      10.150  42.280   7.345  1.00  0.00           H
ATOM   3508  OW  SOL  1170      16.238  11.537  36.119  1.00  0.00           O
ATOM   3509  HW1 SOL  1170      17.108  11.199  36.329  1.00  0.00           H
ATOM   3510  HW2 SOL  1170      15.693  10.755  36.028  1.00  0.00           H
ATOM   3511  OW  SOL  1171       5.925  47.498  36.238  1.00  0.00           O
ATOM   3512  HW1 SOL  1171       5.658  47.691  37.137  1.00  0.00           H
ATOM   3513  HW2 SOL  1171       6.778  47.922  36.145  1.00  0.00           H
ATOM   3514  OW  SOL  1172      72.031  11.049  19.999  1.00  0.00           O
ATOM   3515  HW1 SOL  1172      72.247  10.781  19.105  1.00  0.00           H
ATOM   3516  HW2 SOL  1172      71.494  11.834  19.890  1.00  0.00           H
ATOM   3517  OW  SOL  1173      62.166  16.967  24.922  1.00  0.00           O
ATOM   3518  HW1 SOL  1173      62.771  16.524  24.326  1.00  0.00           H
ATOM   3519  HW2 SOL  1173      61.539  17.403  24.346  1.00  0.00           H
ATOM   3520  OW  SOL  1174      48.535  40.942  20.810  1.00  0.00           O
ATOM   3521  HW1 SOL  1174      49.130  41.631  21.107  1.00  0.00           H
ATOM   3522  HW2 SOL  1174      48.284  41.206  19.925  1.00  0.00           H
ATOM   3523  OW  SOL  1175       8.342  21.214  53.402  1.00  0.00           O
ATOM   3524  HW1 SOL  1175       8.753  21.975  52.994  1.00  0.00           H
ATOM   3525  HW2 SOL  1175       7.540  21.074  52.898  1.00  0.00           H
ATOM   3526  OW  SOL  1176      50.605  61.664  40.326  1.00  0.00           O
ATOM   3527  HW1 SOL  1176      51.514  61.908  40.150  1.00  0.00           H
ATOM   3528  HW2 SOL  1176      50.171  61.727  39.475  1.00  0.00           H
ATOM   3529  OW  SOL  1177      61.340  28.669  49.829  1.00  0.00           O
ATOM   3530  HW1 SOL  1177      61.029  29.471  50.250  1.00  0.00           H
ATOM   3531  HW2 SOL  1177      61.594  28.099  50.556  1.00  0.00           H
ATOM   3532  OW  SOL  1178      54.024  16.738  32.921  1.00  0.00           O
ATOM   3533  HW1 SOL  1178      53.122  16.674  33.235  1.00  0.00           H
ATOM   3534  HW2 SOL  1178      53.940  16.904  31.982  1.00  0.00           H
ATOM   3535  OW  SOL  1179      13.652  41.365  42.200  1.00  0.00           O
ATOM   3536  HW1 SOL  1179      12.771  41.564  41.881  1.00  0.00           H
ATOM   3537  HW2 SOL  1179      13.513  40.749  42.919  1.00  0.00           H
ATOM   3538  OW  SOL  1180      49.668  18.808  26.567  1.00  0.00           O
ATOM   3539  HW1 SOL  1180      50.375  18.749  25.925  1.00  0.00           H
ATOM   3540  HW2 SOL  1180      48.875  18.914  26.042  1.00  0.00           H
ATOM   3541  OW  SOL  1181      41.395  32.894  66.947  1.00  0.00           O
ATOM   3542  HW1 SOL  1181      40.697  32.573  66.377  1.00  0.00           H
ATOM   3543  HW2 SOL  1181      41.685  32.121  67.431  1.00  0.00           H
ATOM   3544  OW  SOL  1182      16.195  29.783  21.207  1.00  0.00           O
ATOM   3545  HW1 SOL  1182      16.029  30.633  21.615  1.00  0.00           H
ATOM   3546  HW2 SOL  1182      16.780  29.978  20.476  1.00  0.00           H
ATOM   3547  OW  SOL  1183      53.231  24.953  14.529  1.00  0.00           O
ATOM   3548  HW1 SOL  1183      53.810  25.049  13.773  1.00  0.00           H
ATOM   3549  HW2 SOL  1183      53.655  24.290  15.074  1.00  0.00           H
ATOM   3550  OW  SOL  1184      52.940  41.971  32.999  1.00  0.00           O
ATOM   3551  HW1 SOL  1184      52.257  41.431  33.396  1.00  0.00           H
ATOM   3552  HW2 SOL  1184      53.343  41.404  32.342  1.00  0.00           H
ATOM   3553  OW  SOL  1185      20.906  46.237  19.241  1.00  0.00           O
ATOM   3554  HW1 SOL  1185      19.988  45.983  19.327  1.00  0.00           H
ATOM   3555  HW2 SOL  1185      20.877  47.148  18.948  1.00  0.00           H
ATOM   3556  OW  SOL  1186      59.802  39.567  30.864  1.00  0.00           O
ATOM   3557  HW1 SOL  1186      60.032  39.752  29.954  1.00  0.00           H
ATOM   3558  HW2 SOL  1186      60.593  39.781  31.360  1.00  0.00           H
ATOM   3559  OW  SOL  1187      63.118  37.931  33.137  1.00  0.00           O
ATOM   3560  HW1 SOL  1187      63.827  38.447  32.752  1.00  0.00           H
ATOM   3561  HW2 SOL  1187      62.397  38.553  33.238  1.00  0.00           H
ATOM   3562  OW  SOL  1188      70.133  21.937  32.557  1.00  0.00           O
ATOM   3563  HW1 SOL  1188      70.050  21.120  33.050  1.00  0.00           H
ATOM   3564  HW2 SOL  1188      70.430  21.664  31.689  1.00  0.00           H
ATOM   3565  OW  SOL  1189       3.721  41.692  44.030  1.00  0.00           O
ATOM   3566  HW1 SOL  1189       3.200  42.405  44.400  1.00  0.00           H
ATOM   3567  HW2 SOL  1189       4.336  42.126  43.438  1.00  0.00           H
ATOM   3568  OW  SOL  1190      37.151  14.106  36.593  1.00  0.00           O
ATOM   3569  HW1 SOL  1190      36.303  14.244  37.013  1.00  0.00           H
ATOM   3570  HW2 SOL  1190      37.569  13.421  37.115  1.00  0.00           H
ATOM   3571  OW  SOL  1191      22.527   7.074  53.973  1.00  0.00           O
ATOM   3572  HW1 SOL  1191      23.429   7.394  53.965  1.00  0.00           H
ATOM   3573  HW2 SOL  1191      22.106   7.521  53.239  1.00  0.00           H
ATOM   3574  OW  SOL  1192      14.199  33.413  11.627  1.00  0.00           O
ATOM   3575  HW1 SOL  1192      13.642  32.815  11.129  1.00  0.00           H
ATOM   3576  HW2 SOL  1192      14.163  34.237  11.140  1.00  0.00           H
ATOM   3577  OW  SOL  1193      18.695  47.622  35.617  1.00  0.00           O
ATOM   3578  HW1 SOL  1193      19.602  47.620  35.312  1.00  0.00           H
ATOM   3579  HW2 SOL  1193      18.722  48.105  36.443  1.00  0.00           H
ATOM   3580  OW  SOL  1194      51.659  25.991  26.900  1.00  0.00           O
ATOM   3581  HW1 SOL  1194      52.297  25.721  27.561  1.00  0.00           H
ATOM   3582  HW2 SOL  1194      52.165  26.517  26.280  1.00  0.00           H
ATOM   3583  OW  SOL  1195      62.965  42.439  38.447  1.00  0.00           O
ATOM   3584  HW1 SOL  1195      63.353  42.334  39.316  1.00  0.00           H
ATOM   3585  HW2 SOL  1195      62.638  43.339  38.437  1.00  0.00           H
ATOM   3586  OW  SOL  1196      66.256  23.993  35.380  1.00  0.00           O
ATOM   3587  HW1 SOL  1196      65.785  23.405  34.790  1.00  0.00           H
ATOM   3588  HW2 SOL  1196      65.586  24.316  35.983  1.00  0.00           H
ATOM   3589  OW  SOL  1197       1.707  23.162  73.496  1.00  0.00           O
ATOM   3590  HW1 SOL  1197       1.502  24.055  73.772  1.00  0.00           H
ATOM   3591  HW2 SOL  1197       1.944  22.710  74.306  1.00  0.00           H
ATOM   3592  OW  SOL  1198      15.484  18.454  20.483  1.00  0.00           O
ATOM   3593  HW1 SOL  1198      15.878  19.311  20.641  1.00  0.00           H
ATOM   3594  HW2 SOL  1198      14.832  18.358  21.178  1.00  0.00           H
ATOM   3595  OW  SOL  1199      12.180  25.356  38.249  1.00  0.00           O
ATOM   3596  HW1 SOL  1199      11.576  25.676  37.579  1.00  0.00           H
ATOM   3597  HW2 SOL  1199      13.050  25.500  37.876  1.00  0.00           H
ATOM   3598  OW  SOL  1200      21.481  30.158  44.500  1.00  0.00           O
ATOM   3599  HW1 SOL  1200      21.484  31.108  44.613  1.00  0.00           H
ATOM   3600  HW2 SOL  1200      21.189  30.024  43.598  1.00  0.00           H
ATOM   3601  OW  SOL  1201      14.229  12.568  42.522  1.00  0.00           O
ATOM   3602  HW1 SOL  1201      15.150  12.745  42.717  1.00  0.00           H
ATOM   3603  HW2 SOL  1201      13.782  13.393  42.708  1.00  0.00           H
ATOM   3604  OW  SOL  1202      65.139  15.443  37.698  1.00  0.00           O
ATOM   3605  HW1 SOL  1202      65.512  15.511  38.576  1.00  0.00           H
ATOM   3606  HW2 SOL  1202      65.432  14.590  37.377  1.00  0.00           H
ATOM   3607  OW  SOL  1203      55.244  10.967  42.815  1.00  0.00           O
ATOM   3608  HW1 SOL  1203      55.717  10.546  42.098  1.00  0.00           H
ATOM   3609  HW2 SOL  1203      55.137  10.277  43.470  1.00  0.00           H
ATOM   3610  OW  SOL  1204      43.866  30.229  46.287  1.00  0.00           O
ATOM   3611  HW1 SOL  1204      43.330  29.741  45.662  1.00  0.00           H
ATOM   3612  HW2 SOL  1204      43.239  30.579  46.919  1.00  0.00           H
ATOM   3613  OW  SOL  1205      68.984  17.379  31.679  1.00  0.00           O
ATOM   3614  HW1 SOL  1205      68.453  16.757  31.182  1.00  0.00           H
ATOM   3615  HW2 SOL  1205      69.536  16.832  32.237  1.00  0.00           H
ATOM   3616  OW  SOL  1206      12.075  73.430  27.351  1.00  0.00           O
ATOM   3617  HW1 SOL  1206      12.206  72.736  27.998  1.00  0.00           H
ATOM   3618  HW2 SOL  1206      12.903  73.911  27.345  1.00  0.00           H
ATOM   3619  OW  SOL  1207      62.067  13.727   1.378  1.00  0.00           O
ATOM   3620  HW1 SOL  1207      61.885  13.607   2.310  1.00  0.00           H
ATOM   3621  HW2 SOL  1207      62.675  13.021   1.159  1.00  0.00           H
ATOM   3622  OW  SOL  1208      59.965  27.184  27.757  1.00  0.00           O
ATOM   3623  HW1 SOL  1208      60.674  27.707  28.131  1.00  0.00           H
ATOM   3624  HW2 SOL  1208      60.409  26.475  27.293  1.00  0.00           H
ATOM   3625  OW  SOL  1209       0.289  55.890  37.460  1.00  0.00           O
ATOM   3626  HW1 SOL  1209       0.060  54.983  37.257  1.00  0.00           H
ATOM   3627  HW2 SOL  1209       1.221  55.955  37.254  1.00  0.00           H
ATOM   3628  OW  SOL  1210      65.995  13.495  23.510  1.00  0.00           O
ATOM   3629  HW1 SOL  1210      66.350  14.326  23.825  1.00  0.00           H
ATOM   3630  HW2 SOL  1210      66.633  12.839  23.794  1.00  0.00           H
ATOM   3631  OW  SOL  1211      11.277  66.351  42.605  1.00  0.00           O
ATOM   3632  HW1 SOL  1211      11.176  66.058  41.699  1.00  0.00           H
ATOM   3633  HW2 SOL  1211      11.106  65.569  43.130  1.00  0.00           H
ATOM   3634  OW  SOL  1212       8.519   7.948  62.980  1.00  0.00           O
ATOM   3635  HW1 SOL  1212       7.998   7.185  62.729  1.00  0.00           H
ATOM   3636  HW2 SOL  1212       8.094   8.684  62.541  1.00  0.00           H
ATOM   3637  OW  SOL  1213       8.189  37.932  36.873  1.00  0.00           O
ATOM   3638  HW1 SOL  1213       8.035  38.739  37.365  1.00  0.00           H
ATOM   3639  HW2 SOL  1213       8.161  38.201  35.955  1.00  0.00           H
ATOM   3640  OW  SOL  1214      71.202  51.977  31.844  1.00  0.00           O
ATOM   3641  HW1 SOL  1214      70.843  51.101  31.703  1.00  0.00           H
ATOM   3642  HW2 SOL  1214      72.151  51.852  31.831  1.00  0.00           H
ATOM   3643  OW  SOL  1215      70.776  40.141  50.717  1.00  0.00           O
ATOM   3644  HW1 SOL  1215      70.511  39.563  50.002  1.00  0.00           H
ATOM   3645  HW2 SOL  1215      70.064  40.075  51.354  1.00  0.00           H
ATOM   3646  OW  SOL  1216      20.910  44.446  29.695  1.00  0.00           O
ATOM   3647  HW1 SOL  1216      21.775  44.035  29.697  1.00  0.00           H
ATOM   3648  HW2 SOL  1216      20.383  43.898  30.276  1.00  0.00           H
ATOM   3649  OW  SOL  1217      22.780  48.531  17.879  1.00  0.00           O
ATOM   3650  HW1 SOL  1217      22.399  48.869  17.069  1.00  0.00           H
ATOM   3651  HW2 SOL  1217      23.175  47.696  17.630  1.00  0.00           H
ATOM   3652  OW  SOL  1218      26.385  20.294  26.398  1.00  0.00           O
ATOM   3653  HW1 SOL  1218      25.752  20.844  25.937  1.00  0.00           H
ATOM   3654  HW2 SOL  1218      26.700  20.841  27.117  1.00  0.00           H
ATOM   3655  OW  SOL  1219      68.023  37.403  41.470  1.00  0.00           O
ATOM   3656  HW1 SOL  1219      67.293  37.514  42.080  1.00  0.00           H
ATOM   3657  HW2 SOL  1219      68.279  36.486  41.568  1.00  0.00           H
ATOM   3658  OW  SOL  1220      13.033  22.228  11.314  1.00  0.00           O
ATOM   3659  HW1 SOL  1220      13.238  21.307  11.474  1.00  0.00           H
ATOM   3660  HW2 SOL  1220      12.491  22.220  10.525  1.00  0.00           H
ATOM   3661  OW  SOL  1221      58.709  10.301  54.644  1.00  0.00           O
ATOM   3662  HW1 SOL  1221      59.547  10.315  55.107  1.00  0.00           H
ATOM   3663  HW2 SOL  1221      58.164  10.931  55.116  1.00  0.00           H
ATOM   3664  OW  SOL  1222      21.177  26.075  64.617  1.00  0.00           O
ATOM   3665  HW1 SOL  1222      21.993  25.597  64.766  1.00  0.00           H
ATOM   3666  HW2 SOL  1222      21.183  26.771  65.274  1.00  0.00           H
ATOM   3667  OW  SOL  1223      17.788   0.180  50.958  1.00  0.00           O
ATOM   3668  HW1 SOL  1223      17.525   1.018  51.340  1.00  0.00           H
ATOM   3669  HW2 SOL  1223      18.457   0.410  50.313  1.00  0.00           H
ATOM   3670  OW  SOL  1224      29.059  49.917  62.459  1.00  0.00           O
ATOM   3671  HW1 SOL  1224      29.193  50.120  63.385  1.00  0.00           H
ATOM   3672  HW2 SOL  1224      28.115  50.005  62.328  1.00  0.00           H
ATOM   3673  OW  SOL  1225       4.927  40.443  46.276  1.00  0.00           O
ATOM   3674  HW1 SOL  1225       5.714  39.940  46.067  1.00  0.00           H
ATOM   3675  HW2 SOL  1225       4.764  40.970  45.493  1.00  0.00           H
ATOM   3676  OW  SOL  1226       8.819  36.669  70.492  1.00  0.00           O
ATOM   3677  HW1 SOL  1226       8.678  36.530  69.555  1.00  0.00           H
ATOM   3678  HW2 SOL  1226       8.210  37.369  70.726  1.00  0.00           H
ATOM   3679  OW  SOL  1227      46.367  58.115  41.948  1.00  0.00           O
ATOM   3680  HW1 SOL  1227      46.923  57.410  42.279  1.00  0.00           H
ATOM   3681  HW2 SOL  1227      46.946  58.876  41.901  1.00  0.00           H
ATOM   3682  OW  SOL  1228      32.662   6.874  62.369  1.00  0.00           O
ATOM   3683  HW1 SOL  1228      32.908   7.499  61.687  1.00  0.00           H
ATOM   3684  HW2 SOL  1228      33.494   6.529  62.691  1.00  0.00           H
ATOM   3685  OW  SOL  1229      13.941  21.750  64.639  1.00  0.00           O
ATOM   3686  HW1 SOL  1229      13.784  22.459  64.016  1.00  0.00           H
ATOM   3687  HW2 SOL  1229      13.383  21.960  65.388  1.00  0.00           H
ATOM   3688  OW  SOL  1230      64.981  28.936  18.547  1.00  0.00           O
ATOM   3689  HW1 SOL  1230      64.788  28.105  18.114  1.00  0.00           H
ATOM   3690  HW2 SOL  1230      65.486  28.691  19.322  1.00  0.00           H
ATOM   3691  OW  SOL  1231      12.770  22.531  47.228  1.00  0.00           O
ATOM   3692  HW1 SOL  1231      12.953  23.470  47.200  1.00  0.00           H
ATOM   3693  HW2 SOL  1231      12.256  22.409  48.026  1.00  0.00           H
ATOM   3694  OW  SOL  1232      16.959  37.373  20.257  1.00  0.00           O
ATOM   3695  HW1 SOL  1232      16.555  38.164  20.613  1.00  0.00           H
ATOM   3696  HW2 SOL  1232      16.275  36.976  19.717  1.00  0.00           H
ATOM   3697  OW  SOL  1233       4.269  35.352  38.706  1.00  0.00           O
ATOM   3698  HW1 SOL  1233       5.106  35.031  38.371  1.00  0.00           H
ATOM   3699  HW2 SOL  1233       3.975  34.670  39.310  1.00  0.00           H
ATOM   3700  OW  SOL  1234      14.985   8.988  59.268  1.00  0.00           O
ATOM   3701  HW1 SOL  1234      15.680   9.101  59.917  1.00  0.00           H
ATOM   3702  HW2 SOL  1234      15.340   9.371  58.466  1.00  0.00           H
ATOM   3703  OW  SOL  1235      22.069  18.294  63.617  1.00  0.00           O
ATOM   3704  HW1 SOL  1235      22.716  17.602  63.483  1.00  0.00           H
ATOM   3705  HW2 SOL  1235      22.565  19.108  63.529  1.00  0.00           H
ATOM   3706  OW  SOL  1236      13.846  21.957  19.635  1.00  0.00           O
ATOM   3707  HW1 SOL  1236      14.099  22.293  20.495  1.00  0.00           H
ATOM   3708  HW2 SOL  1236      12.905  22.123  19.580  1.00  0.00           H
ATOM   3709  OW  SOL  1237      71.554  17.943  50.895  1.00  0.00           O
ATOM   3710  HW1 SOL  1237      72.149  17.835  50.153  1.00  0.00           H
ATOM   3711  HW2 SOL  1237      70.685  17.772  50.532  1.00  0.00           H
ATOM   3712  OW  SOL  1238      13.776  43.154  49.796  1.00  0.00           O
ATOM   3713  HW1 SOL  1238      13.947  42.961  48.874  1.00  0.00           H
ATOM   3714  HW2 SOL  1238      14.412  42.622  50.274  1.00  0.00           H
ATOM   3715  OW  SOL  1239      12.012  35.427  45.100  1.00  0.00           O
ATOM   3716  HW1 SOL  1239      12.176  35.745  45.987  1.00  0.00           H
ATOM   3717  HW2 SOL  1239      12.420  36.081  44.531  1.00  0.00           H
ATOM   3718  OW  SOL  1240      30.370  16.283  51.082  1.00  0.00           O
ATOM   3719  HW1 SOL  1240      30.054  17.174  51.228  1.00  0.00           H
ATOM   3720  HW2 SOL  1240      29.713  15.885  50.511  1.00  0.00           H
ATOM   3721  OW  SOL  1241      10.403  18.402  20.496  1.00  0.00           O
ATOM   3722  HW1 SOL  1241      10.336  18.305  21.446  1.00  0.00           H
ATOM   3723  HW2 SOL  1241      11.259  18.806  20.356  1.00  0.00           H
ATOM   3724  OW  SOL  1242      51.236   7.604  34.648  1.00  0.00           O
ATOM   3725  HW1 SOL  1242      51.634   6.897  35.157  1.00  0.00           H
ATOM   3726  HW2 SOL  1242      50.618   8.015  35.252  1.00  0.00           H
ATOM   3727  OW  SOL  1243      36.500  73.086  54.085  1.00  0.00           O
ATOM   3728  HW1 SOL  1243      36.031  72.731  53.330  1.00  0.00           H
ATOM   3729  HW2 SOL  1243      37.218  73.592  53.705  1.00  0.00           H
ATOM   3730  OW  SOL  1244      46.348  11.044  55.002  1.00  0.00           O
ATOM   3731  HW1 SOL  1244      45.968  10.580  55.749  1.00  0.00           H
ATOM   3732  HW2 SOL  1244      46.298  10.418  54.280  1.00  0.00           H
ATOM   3733  OW  SOL  1245       2.690  15.632  54.887  1.00  0.00           O
ATOM   3734  HW1 SOL  1245       2.023  15.195  55.418  1.00  0.00           H
ATOM   3735  HW2 SOL  1245       2.196  16.073  54.197  1.00  0.00           H
ATOM   3736  OW  SOL  1246      69.017  55.410  62.841  1.00  0.00           O
ATOM   3737  HW1 SOL  1246      69.577  55.534  63.607  1.00  0.00           H
ATOM   3738  HW2 SOL  1246      68.501  56.215  62.789  1.00  0.00           H
ATOM   3739  OW  SOL  1247      12.536  11.165  25.021  1.00  0.00           O
ATOM   3740  HW1 SOL  1247      12.093  10.358  25.283  1.00  0.00           H
ATOM   3741  HW2 SOL  1247      12.074  11.857  25.493  1.00  0.00           H
ATOM   3742  OW  SOL  1248      10.849  11.540  58.172  1.00  0.00           O
ATOM   3743  HW1 SOL  1248      11.234  12.408  58.048  1.00  0.00           H
ATOM   3744  HW2 SOL  1248      11.265  11.204  58.966  1.00  0.00           H
ATOM   3745  OW  SOL  1249       3.402  70.659  38.919  1.00  0.00           O
ATOM   3746  HW1 SOL  1249       3.421  71.422  38.340  1.00  0.00           H
ATOM   3747  HW2 SOL  1249       4.102  70.822  39.552  1.00  0.00           H
ATOM   3748  OW  SOL  1250      11.356  25.196  13.630  1.00  0.00           O
ATOM   3749  HW1 SOL  1250      11.253  26.019  14.109  1.00  0.00           H
ATOM   3750  HW2 SOL  1250      12.133  25.329  13.087  1.00  0.00           H
ATOM   3751  OW  SOL  1251       2.906  10.536  61.968  1.00  0.00           O
ATOM   3752  HW1 SOL  1251       2.026  10.185  62.102  1.00  0.00           H
ATOM   3753  HW2 SOL  1251       2.782  11.484  61.927  1.00  0.00           H
ATOM   3754  OW  SOL  1252       2.028  50.389  68.550  1.00  0.00           O
ATOM   3755  HW1 SOL  1252       1.343  50.347  67.883  1.00  0.00           H
ATOM   3756  HW2 SOL  1252       1.783  49.719  69.188  1.00  0.00           H
ATOM   3757  OW  SOL  1253      40.182  35.329  66.680  1.00  0.00           O
ATOM   3758  HW1 SOL  1253      40.691  34.527  66.796  1.00  0.00           H
ATOM   3759  HW2 SOL  1253      40.787  35.939  66.258  1.00  0.00           H
ATOM   3760  OW  SOL  1254      25.673  31.795  51.762  1.00  0.00           O
ATOM   3761  HW1 SOL  1254      25.301  31.539  52.606  1.00  0.00           H
ATOM   3762  HW2 SOL  1254      26.228  32.549  51.964  1.00  0.00           H
ATOM   3763  OW  SOL  1255      63.547  49.460  41.164  1.00  0.00           O
ATOM   3764  HW1 SOL  1255      63.060  49.856  41.886  1.00  0.00           H
ATOM   3765  HW2 SOL  1255      63.711  48.561  41.450  1.00  0.00           H
ATOM   3766  OW  SOL  1256      30.275  39.614  15.272  1.00  0.00           O
ATOM   3767  HW1 SOL  1256      29.959  39.113  14.519  1.00  0.00           H
ATOM   3768  HW2 SOL  1256      29.549  39.592  15.896  1.00  0.00           H
ATOM   3769  OW  SOL  1257       4.471  38.251  68.311  1.00  0.00           O
ATOM   3770  HW1 SOL  1257       4.955  38.936  67.851  1.00  0.00           H
ATOM   3771  HW2 SOL  1257       4.053  38.704  69.044  1.00  0.00           H
ATOM   3772  OW  SOL  1258      15.343  35.270  61.599  1.00  0.00           O
ATOM   3773  HW1 SOL  1258      15.399  35.173  60.648  1.00  0.00           H
ATOM   3774  HW2 SOL  1258      14.937  36.127  61.729  1.00  0.00           H
ATOM   3775  OW  SOL  1259      24.984  25.287  57.412  1.00  0.00           O
ATOM   3776  HW1 SOL  1259      25.614  26.004  57.339  1.00  0.00           H
ATOM   3777  HW2 SOL  1259      24.411  25.392  56.653  1.00  0.00           H
ATOM   3778  OW  SOL  1260      24.232  20.378  67.788  1.00  0.00           O
ATOM   3779  HW1 SOL  1260      23.515  19.743  67.799  1.00  0.00           H
ATOM   3780  HW2 SOL  1260      24.457  20.470  66.862  1.00  0.00           H
ATOM   3781  OW  SOL  1261      63.149  34.472  63.064  1.00  0.00           O
ATOM   3782  HW1 SOL  1261      63.992  34.126  63.357  1.00  0.00           H
ATOM   3783  HW2 SOL  1261      62.641  34.579  63.868  1.00  0.00           H
ATOM   3784  OW  SOL  1262      48.593  71.745  62.610  1.00  0.00           O
ATOM   3785  HW1 SOL  1262      49.243  71.971  61.945  1.00  0.00           H
ATOM   3786  HW2 SOL  1262      48.752  70.820  62.797  1.00  0.00           H
ATOM   3787  OW  SOL  1263      21.252  67.646  24.584  1.00  0.00           O
ATOM   3788  HW1 SOL  1263      20.417  67.964  24.929  1.00  0.00           H
ATOM   3789  HW2 SOL  1263      21.641  68.409  24.158  1.00  0.00           H
ATOM   3790  OW  SOL  1264      42.909   5.614  37.872  1.00  0.00           O
ATOM   3791  HW1 SOL  1264      41.989   5.805  38.055  1.00  0.00           H
ATOM   3792  HW2 SOL  1264      42.938   5.459  36.927  1.00  0.00           H
ATOM   3793  OW  SOL  1265      14.170  30.044  24.026  1.00  0.00           O
ATOM   3794  HW1 SOL  1265      14.662  29.256  23.797  1.00  0.00           H
ATOM   3795  HW2 SOL  1265      14.510  30.299  24.884  1.00  0.00           H
ATOM   3796  OW  SOL  1266      28.186  57.521  43.809  1.00  0.00           O
ATOM   3797  HW1 SOL  1266      28.061  58.100  44.561  1.00  0.00           H
ATOM   3798  HW2 SOL  1266      29.055  57.142  43.940  1.00  0.00           H
ATOM   3799  OW  SOL  1267      33.377  31.472  21.309  1.00  0.00           O
ATOM   3800  HW1 SOL  1267      33.188  31.303  22.232  1.00  0.00           H
ATOM   3801  HW2 SOL  1267      32.960  30.748  20.843  1.00  0.00           H
ATOM   3802  OW  SOL  1268       0.559  58.069  46.591  1.00  0.00           O
ATOM   3803  HW1 SOL  1268       1.457  57.861  46.849  1.00  0.00           H
ATOM   3804  HW2 SOL  1268       0.503  59.022  46.665  1.00  0.00           H
ATOM   3805  OW  SOL  1269      63.260  69.712  10.510  1.00  0.00           O
ATOM   3806  HW1 SOL  1269      63.145  69.332  11.381  1.00  0.00           H
ATOM   3807  HW2 SOL  1269      63.667  69.015   9.996  1.00  0.00           H
ATOM   3808  OW  SOL  1270      24.277  34.849  59.739  1.00  0.00           O
ATOM   3809  HW1 SOL  1270      24.007  34.101  60.272  1.00  0.00           H
ATOM   3810  HW2 SOL  1270      24.221  35.598  60.332  1.00  0.00           H
ATOM   3811  OW  SOL  1271       3.314  31.784  38.274  1.00  0.00           O
ATOM   3812  HW1 SOL  1271       3.183  32.291  37.472  1.00  0.00           H
ATOM   3813  HW2 SOL  1271       4.233  31.927  38.500  1.00  0.00           H
ATOM   3814  OW  SOL  1272      21.220  61.610  43.961  1.00  0.00           O
ATOM   3815  HW1 SOL  1272      21.505  60.840  43.470  1.00  0.00           H
ATOM   3816  HW2 SOL  1272      21.988  61.869  44.470  1.00  0.00           H
ATOM   3817  OW  SOL  1273      11.002  25.017  69.554  1.00  0.00           O
ATOM   3818  HW1 SOL  1273      11.429  25.561  68.893  1.00  0.00           H
ATOM   3819  HW2 SOL  1273      10.114  25.369  69.618  1.00  0.00           H
ATOM   3820  OW  SOL  1274      27.063  42.126  60.249  1.00  0.00           O
ATOM   3821  HW1 SOL  1274      27.700  42.544  60.829  1.00  0.00           H
ATOM   3822  HW2 SOL  1274      26.275  42.036  60.784  1.00  0.00           H
ATOM   3823  OW  SOL  1275      36.574  63.674  38.145  1.00  0.00           O
ATOM   3824  HW1 SOL  1275      35.923  64.352  37.964  1.00  0.00           H
ATOM   3825  HW2 SOL  1275      37.333  63.924  37.618  1.00  0.00           H
ATOM   3826  OW  SOL  1276      72.064  18.751  53.444  1.00  0.00           O
ATOM   3827  HW1 SOL  1276      72.269  18.701  52.510  1.00  0.00           H
ATOM   3828  HW2 SOL  1276      71.144  19.013  53.474  1.00  0.00           H
ATOM   3829  OW  SOL  1277      73.339  36.813  42.585  1.00  0.00           O
ATOM   3830  HW1 SOL  1277      73.634  37.165  41.745  1.00  0.00           H
ATOM   3831  HW2 SOL  1277      73.178  35.885  42.414  1.00  0.00           H
ATOM   3832  OW  SOL  1278      31.947  43.100  53.303  1.00  0.00           O
ATOM   3833  HW1 SOL  1278      31.653  43.585  52.531  1.00  0.00           H
ATOM   3834  HW2 SOL  1278      31.690  43.650  54.044  1.00  0.00           H
ATOM   3835  OW  SOL  1279      32.868  57.052  48.983  1.00  0.00           O
ATOM   3836  HW1 SOL  1279      32.509  56.299  49.452  1.00  0.00           H
ATOM   3837  HW2 SOL  1279      33.769  57.124  49.298  1.00  0.00           H
ATOM   3838  OW  SOL  1280       6.825  13.587  39.465  1.00  0.00           O
ATOM   3839  HW1 SOL  1280       7.106  14.465  39.209  1.00  0.00           H
ATOM   3840  HW2 SOL  1280       6.166  13.735  40.144  1.00  0.00           H
ATOM   3841  OW  SOL  1281       0.204  28.561  42.975  1.00  0.00           O
ATOM   3842  HW1 SOL  1281      -0.229  27.752  43.249  1.00  0.00           H
ATOM   3843  HW2 SOL  1281       1.023  28.574  43.470  1.00  0.00           H
ATOM   3844  OW  SOL  1282      70.433   5.811  38.568  1.00  0.00           O
ATOM   3845  HW1 SOL  1282      70.000   5.469  37.786  1.00  0.00           H
ATOM   3846  HW2 SOL  1282      70.465   5.066  39.169  1.00  0.00           H
ATOM   3847  OW  SOL  1283      21.137  15.024  67.176  1.00  0.00           O
ATOM   3848  HW1 SOL  1283      20.737  15.582  67.843  1.00  0.00           H
ATOM   3849  HW2 SOL  1283      21.142  15.562  66.385  1.00  0.00           H
ATOM   3850  OW  SOL  1284       4.870  45.612  43.668  1.00  0.00           O
ATOM   3851  HW1 SOL  1284       4.230  45.152  44.211  1.00  0.00           H
ATOM   3852  HW2 SOL  1284       5.518  44.945  43.442  1.00  0.00           H
ATOM   3853  OW  SOL  1285      15.547  49.543  48.521  1.00  0.00           O
ATOM   3854  HW1 SOL  1285      14.804  49.036  48.193  1.00  0.00           H
ATOM   3855  HW2 SOL  1285      16.301  49.206  48.037  1.00  0.00           H
ATOM   3856  OW  SOL  1286       5.991  60.649  66.706  1.00  0.00           O
ATOM   3857  HW1 SOL  1286       5.825  60.130  65.919  1.00  0.00           H
ATOM   3858  HW2 SOL  1286       6.941  60.767  66.719  1.00  0.00           H
ATOM   3859  OW  SOL  1287      24.504  48.401  58.008  1.00  0.00           O
ATOM   3860  HW1 SOL  1287      25.215  48.416  58.649  1.00  0.00           H
ATOM   3861  HW2 SOL  1287      24.880  48.801  57.224  1.00  0.00           H
ATOM   3862  OW  SOL  1288      14.500  23.420  37.923  1.00  0.00           O
ATOM   3863  HW1 SOL  1288      15.161  23.305  37.241  1.00  0.00           H
ATOM   3864  HW2 SOL  1288      13.781  22.844  37.661  1.00  0.00           H
ATOM   3865  OW  SOL  1289      30.286  23.495  27.511  1.00  0.00           O
ATOM   3866  HW1 SOL  1289      30.463  24.369  27.165  1.00  0.00           H
ATOM   3867  HW2 SOL  1289      30.914  23.388  28.226  1.00  0.00           H
ATOM   3868  OW  SOL  1290      72.529  27.602   8.060  1.00  0.00           O
ATOM   3869  HW1 SOL  1290      73.384  27.926   8.343  1.00  0.00           H
ATOM   3870  HW2 SOL  1290      72.059  28.385   7.770  1.00  0.00           H
ATOM   3871  OW  SOL  1291      67.944   8.370  36.628  1.00  0.00           O
ATOM   3872  HW1 SOL  1291      68.680   8.933  36.389  1.00  0.00           H
ATOM   3873  HW2 SOL  1291      67.506   8.183  35.798  1.00  0.00           H
ATOM   3874  OW  SOL  1292      64.381   4.617  31.823  1.00  0.00           O
ATOM   3875  HW1 SOL  1292      63.614   5.155  32.019  1.00  0.00           H
ATOM   3876  HW2 SOL  1292      64.161   3.751  32.167  1.00  0.00           H
ATOM   3877  OW  SOL  1293      36.668  12.965  54.622  1.00  0.00           O
ATOM   3878  HW1 SOL  1293      36.441  13.888  54.735  1.00  0.00           H
ATOM   3879  HW2 SOL  1293      35.910  12.488  54.959  1.00  0.00           H
ATOM   3880  OW  SOL  1294      11.888  11.755  32.474  1.00  0.00           O
ATOM   3881  HW1 SOL  1294      11.277  11.022  32.551  1.00  0.00           H
ATOM   3882  HW2 SOL  1294      12.292  11.822  33.339  1.00  0.00           H
ATOM   3883  OW  SOL  1295      70.110  22.610  72.504  1.00  0.00           O
ATOM   3884  HW1 SOL  1295      69.739  23.479  72.351  1.00  0.00           H
ATOM   3885  HW2 SOL  1295      70.771  22.747  73.182  1.00  0.00           H
ATOM   3886  OW  SOL  1296      65.803  26.365  39.774  1.00  0.00           O
ATOM   3887  HW1 SOL  1296      66.703  26.689  39.766  1.00  0.00           H
ATOM   3888  HW2 SOL  1296      65.315  27.024  40.267  1.00  0.00           H
ATOM   3889  OW  SOL  1297       2.797  44.123  45.219  1.00  0.00           O
ATOM   3890  HW1 SOL  1297       1.920  44.505  45.237  1.00  0.00           H
ATOM   3891  HW2 SOL  1297       2.898  43.713  46.079  1.00  0.00           H
ATOM   3892  OW  SOL  1298      63.229  43.008  67.502  1.00  0.00           O
ATOM   3893  HW1 SOL  1298      62.290  43.001  67.684  1.00  0.00           H
ATOM   3894  HW2 SOL  1298      63.599  42.382  68.125  1.00  0.00           H
ATOM   3895  OW  SOL  1299      10.183   3.654  46.535  1.00  0.00           O
ATOM   3896  HW1 SOL  1299      10.106   4.074  45.678  1.00  0.00           H
ATOM   3897  HW2 SOL  1299      11.072   3.859  46.824  1.00  0.00           H
ATOM   3898  OW  SOL  1300       5.011  51.163  37.797  1.00  0.00           O
ATOM   3899  HW1 SOL  1300       4.217  51.209  38.331  1.00  0.00           H
ATOM   3900  HW2 SOL  1300       5.508  50.435  38.169  1.00  0.00           H
ATOM   3901  OW  SOL  1301      15.884  36.982  36.622  1.00  0.00           O
ATOM   3902  HW1 SOL  1301      15.235  37.426  36.077  1.00  0.00           H
ATOM   3903  HW2 SOL  1301      15.420  36.787  37.436  1.00  0.00           H
ATOM   3904  OW  SOL  1302      17.985  24.999  44.403  1.00  0.00           O
ATOM   3905  HW1 SOL  1302      17.477  24.188  44.401  1.00  0.00           H
ATOM   3906  HW2 SOL  1302      18.821  24.760  44.003  1.00  0.00           H
ATOM   3907  OW  SOL  1303      47.697   6.638  35.930  1.00  0.00           O
ATOM   3908  HW1 SOL  1303      48.332   7.261  35.575  1.00  0.00           H
ATOM   3909  HW2 SOL  1303      47.782   5.865  35.372  1.00  0.00           H
ATOM   3910  OW  SOL  1304      20.047  16.768  47.119  1.00  0.00           O
ATOM   3911  HW1 SOL  1304      20.349  17.551  46.658  1.00  0.00           H
ATOM   3912  HW2 SOL  1304      20.185  16.967  48.045  1.00  0.00           H
ATOM   3913  OW  SOL  1305      23.658  41.290  34.226  1.00  0.00           O
ATOM   3914  HW1 SOL  1305      23.194  41.035  35.024  1.00  0.00           H
ATOM   3915  HW2 SOL  1305      23.693  42.246  34.264  1.00  0.00           H
ATOM   3916  OW  SOL  1306      20.946  23.458  32.846  1.00  0.00           O
ATOM   3917  HW1 SOL  1306      21.535  23.188  33.551  1.00  0.00           H
ATOM   3918  HW2 SOL  1306      20.163  22.922  32.968  1.00  0.00           H
ATOM   3919  OW  SOL  1307      25.545  12.019  66.184  1.00  0.00           O
ATOM   3920  HW1 SOL  1307      25.704  11.703  67.074  1.00  0.00           H
ATOM   3921  HW2 SOL  1307      25.246  12.921  66.300  1.00  0.00           H
ATOM   3922  OW  SOL  1308      27.831  45.101  34.185  1.00  0.00           O
ATOM   3923  HW1 SOL  1308      28.180  45.991  34.200  1.00  0.00           H
ATOM   3924  HW2 SOL  1308      27.079  45.148  33.594  1.00  0.00           H
ATOM   3925  OW  SOL  1309      69.672  56.712  33.231  1.00  0.00           O
ATOM   3926  HW1 SOL  1309      69.470  56.114  33.950  1.00  0.00           H
ATOM   3927  HW2 SOL  1309      70.117  56.166  32.583  1.00  0.00           H
ATOM   3928  OW  SOL  1310      62.782  23.398  25.341  1.00  0.00           O
ATOM   3929  HW1 SOL  1310      62.614  22.456  25.366  1.00  0.00           H
ATOM   3930  HW2 SOL  1310      63.095  23.563  24.452  1.00  0.00           H
ATOM   3931  OW  SOL  1311       4.891  66.124  39.084  1.00  0.00           O
ATOM   3932  HW1 SOL  1311       4.788  66.881  38.507  1.00  0.00           H
ATOM   3933  HW2 SOL  1311       5.780  65.813  38.916  1.00  0.00           H
ATOM   3934  OW  SOL  1312      27.797  56.757  22.109  1.00  0.00           O
ATOM   3935  HW1 SOL  1312      28.150  55.976  21.683  1.00  0.00           H
ATOM   3936  HW2 SOL  1312      28.530  57.107  22.614  1.00  0.00           H
ATOM   3937  OW  SOL  1313      69.620  18.074  15.244  1.00  0.00           O
ATOM   3938  HW1 SOL  1313      69.716  18.519  16.086  1.00  0.00           H
ATOM   3939  HW2 SOL  1313      70.511  18.013  14.901  1.00  0.00           H
ATOM   3940  OW  SOL  1314       6.104  55.609  55.595  1.00  0.00           O
ATOM   3941  HW1 SOL  1314       5.157  55.471  55.591  1.00  0.00           H
ATOM   3942  HW2 SOL  1314       6.447  54.940  55.003  1.00  0.00           H
ATOM   3943  OW  SOL  1315      53.549  26.192  54.294  1.00  0.00           O
ATOM   3944  HW1 SOL  1315      53.454  26.291  53.347  1.00  0.00           H
ATOM   3945  HW2 SOL  1315      53.053  26.923  54.663  1.00  0.00           H
ATOM   3946  OW  SOL  1316      70.030  50.881   5.785  1.00  0.00           O
ATOM   3947  HW1 SOL  1316      69.776  51.515   6.456  1.00  0.00           H
ATOM   3948  HW2 SOL  1316      69.585  50.072   6.039  1.00  0.00           H
ATOM   3949  OW  SOL  1317      18.951  17.871  38.145  1.00  0.00           O
ATOM   3950  HW1 SOL  1317      18.972  16.950  37.884  1.00  0.00           H
ATOM   3951  HW2 SOL  1317      18.130  18.204  37.784  1.00  0.00           H
ATOM   3952  OW  SOL  1318      51.590  36.900  55.227  1.00  0.00           O
ATOM   3953  HW1 SOL  1318      51.569  37.730  54.751  1.00  0.00           H
ATOM   3954  HW2 SOL  1318      50.945  36.351  54.781  1.00  0.00           H
ATOM   3955  OW  SOL  1319      38.934  32.442  43.382  1.00  0.00           O
ATOM   3956  HW1 SOL  1319      39.241  31.897  42.658  1.00  0.00           H
ATOM   3957  HW2 SOL  1319      38.245  31.924  43.797  1.00  0.00           H
ATOM   3958  OW  SOL  1320       7.915  21.357  56.169  1.00  0.00           O
ATOM   3959  HW1 SOL  1320       8.513  20.639  56.375  1.00  0.00           H
ATOM   3960  HW2 SOL  1320       7.882  21.375  55.213  1.00  0.00           H
ATOM   3961  OW  SOL  1321      18.350  60.697  48.706  1.00  0.00           O
ATOM   3962  HW1 SOL  1321      18.619  60.827  47.796  1.00  0.00           H
ATOM   3963  HW2 SOL  1321      18.552  61.528  49.136  1.00  0.00           H
ATOM   3964  OW  SOL  1322      47.938  50.246  62.162  1.00  0.00           O
ATOM   3965  HW1 SOL  1322      47.963  50.637  63.035  1.00  0.00           H
ATOM   3966  HW2 SOL  1322      47.926  50.993  61.564  1.00  0.00           H
ATOM   3967  OW  SOL  1323      57.267  40.318  38.336  1.00  0.00           O
ATOM   3968  HW1 SOL  1323      57.120  39.893  37.491  1.00  0.00           H
ATOM   3969  HW2 SOL  1323      57.673  39.641  38.877  1.00  0.00           H
ATOM   3970  OW  SOL  1324      68.308  46.086  40.527  1.00  0.00           O
ATOM   3971  HW1 SOL  1324      68.437  46.723  39.825  1.00  0.00           H
ATOM   3972  HW2 SOL  1324      67.362  46.080  40.676  1.00  0.00           H
ATOM   3973  OW  SOL  1325      64.103   6.838  25.531  1.00  0.00           O
ATOM   3974  HW1 SOL  1325      63.594   7.368  26.144  1.00  0.00           H
ATOM   3975  HW2 SOL  1325      63.787   7.102  24.666  1.00  0.00           H
ATOM   3976  OW  SOL  1326       0.461  51.647  56.102  1.00  0.00           O
ATOM   3977  HW1 SOL  1326       0.511  52.603  56.111  1.00  0.00           H
ATOM   3978  HW2 SOL  1326       0.231  51.410  57.000  1.00  0.00           H
ATOM   3979  OW  SOL  1327      51.138  44.481  37.923  1.00  0.00           O
ATOM   3980  HW1 SOL  1327      51.210  45.207  38.543  1.00  0.00           H
ATOM   3981  HW2 SOL  1327      51.458  44.840  37.095  1.00  0.00           H
ATOM   3982  OW  SOL  1328      20.585  21.068  56.476  1.00  0.00           O
ATOM   3983  HW1 SOL  1328      21.082  21.790  56.091  1.00  0.00           H
ATOM   3984  HW2 SOL  1328      20.650  21.209  57.421  1.00  0.00           H
ATOM   3985  OW  SOL  1329      10.170  23.091  45.174  1.00  0.00           O
ATOM   3986  HW1 SOL  1329      10.771  22.663  45.784  1.00  0.00           H
ATOM   3987  HW2 SOL  1329      10.712  23.726  44.707  1.00  0.00           H
ATOM   3988  OW  SOL  1330      65.830  44.848  41.646  1.00  0.00           O
ATOM   3989  HW1 SOL  1330      65.547  44.166  41.036  1.00  0.00           H
ATOM   3990  HW2 SOL  1330      65.883  44.406  42.493  1.00  0.00           H
ATOM   3991  OW  SOL  1331      18.916  45.487  60.121  1.00  0.00           O
ATOM   3992  HW1 SOL  1331      19.614  45.881  60.644  1.00  0.00           H
ATOM   3993  HW2 SOL  1331      18.535  46.220  59.638  1.00  0.00           H
ATOM   3994  OW  SOL  1332      12.435   4.581  19.595  1.00  0.00           O
ATOM   3995  HW1 SOL  1332      11.761   5.022  20.113  1.00  0.00           H
ATOM   3996  HW2 SOL  1332      13.236   4.679  20.110  1.00  0.00           H
ATOM   3997  OW  SOL  1333      64.165  13.003  50.079  1.00  0.00           O
ATOM   3998  HW1 SOL  1333      64.091  13.161  51.020  1.00  0.00           H
ATOM   3999  HW2 SOL  1333      64.440  12.089  50.010  1.00  0.00           H
ATOM   4000  OW  SOL  1334      15.078  45.698  47.355  1.00  0.00           O
ATOM   4001  HW1 SOL  1334      15.719  45.884  48.041  1.00  0.00           H
ATOM   4002  HW2 SOL  1334      14.607  46.522  47.237  1.00  0.00           H
ATOM   4003  OW  SOL  1335      72.484  71.892  40.496  1.00  0.00           O
ATOM   4004  HW1 SOL  1335      73.215  72.065  39.903  1.00  0.00           H
ATOM   4005  HW2 SOL  1335      72.058  71.116  40.131  1.00  0.00           H
ATOM   4006  OW  SOL  1336      69.805  14.222  58.951  1.00  0.00           O
ATOM   4007  HW1 SOL  1336      69.824  15.179  58.926  1.00  0.00           H
ATOM   4008  HW2 SOL  1336      68.877  13.998  58.878  1.00  0.00           H
ATOM   4009  OW  SOL  1337      26.889  32.184   1.452  1.00  0.00           O
ATOM   4010  HW1 SOL  1337      27.191  32.932   0.936  1.00  0.00           H
ATOM   4011  HW2 SOL  1337      27.582  32.044   2.098  1.00  0.00           H
ATOM   4012  OW  SOL  1338      61.587  13.139  55.944  1.00  0.00           O
ATOM   4013  HW1 SOL  1338      61.117  13.319  56.758  1.00  0.00           H
ATOM   4014  HW2 SOL  1338      61.484  12.197  55.810  1.00  0.00           H
ATOM   4015  OW  SOL  1339      69.673  20.647  39.712  1.00  0.00           O
ATOM   4016  HW1 SOL  1339      69.060  20.469  40.425  1.00  0.00           H
ATOM   4017  HW2 SOL  1339      69.160  21.144  39.074  1.00  0.00           H
ATOM   4018  OW  SOL  1340      69.826  13.938  30.975  1.00  0.00           O
ATOM   4019  HW1 SOL  1340      69.246  14.650  30.706  1.00  0.00           H
ATOM   4020  HW2 SOL  1340      69.236  13.214  31.185  1.00  0.00           H
ATOM   4021  OW  SOL  1341      73.401  29.004  14.040  1.00  0.00           O
ATOM   4022  HW1 SOL  1341      74.263  29.393  13.894  1.00  0.00           H
ATOM   4023  HW2 SOL  1341      72.879  29.711  14.418  1.00  0.00           H
ATOM   4024  OW  SOL  1342      50.280  31.067  29.087  1.00  0.00           O
ATOM   4025  HW1 SOL  1342      50.416  30.367  28.448  1.00  0.00           H
ATOM   4026  HW2 SOL  1342      50.502  31.869  28.615  1.00  0.00           H
ATOM   4027  OW  SOL  1343      71.487   6.366  60.067  1.00  0.00           O
ATOM   4028  HW1 SOL  1343      72.328   6.812  59.968  1.00  0.00           H
ATOM   4029  HW2 SOL  1343      70.850   6.965  59.676  1.00  0.00           H
ATOM   4030  OW  SOL  1344      54.853  28.511  60.633  1.00  0.00           O
ATOM   4031  HW1 SOL  1344      55.459  29.198  60.911  1.00  0.00           H
ATOM   4032  HW2 SOL  1344      55.235  28.166  59.826  1.00  0.00           H
ATOM   4033  OW  SOL  1345      12.928  13.808   8.045  1.00  0.00           O
ATOM   4034  HW1 SOL  1345      13.546  13.602   8.746  1.00  0.00           H
ATOM   4035  HW2 SOL  1345      13.468  13.862   7.256  1.00  0.00           H
ATOM   4036  OW  SOL  1346       5.930  25.883  48.948  1.00  0.00           O
ATOM   4037  HW1 SOL  1346       6.828  25.722  48.659  1.00  0.00           H
ATOM   4038  HW2 SOL  1346       5.986  26.682  49.472  1.00  0.00           H
ATOM   4039  OW  SOL  1347      66.904  56.721  33.141  1.00  0.00           O
ATOM   4040  HW1 SOL  1347      67.856  56.744  33.233  1.00  0.00           H
ATOM   4041  HW2 SOL  1347      66.593  56.322  33.953  1.00  0.00           H
ATOM   4042  OW  SOL  1348      13.993  68.787  32.351  1.00  0.00           O
ATOM   4043  HW1 SOL  1348      14.491  69.304  31.718  1.00  0.00           H
ATOM   4044  HW2 SOL  1348      13.368  68.294  31.819  1.00  0.00           H
ATOM   4045  OW  SOL  1349      68.915  30.355  49.898  1.00  0.00           O
ATOM   4046  HW1 SOL  1349      68.676  29.548  50.354  1.00  0.00           H
ATOM   4047  HW2 SOL  1349      69.458  30.834  50.525  1.00  0.00           H
ATOM   4048  OW  SOL  1350      68.202  32.031  56.279  1.00  0.00           O
ATOM   4049  HW1 SOL  1350      67.804  31.385  55.695  1.00  0.00           H
ATOM   4050  HW2 SOL  1350      67.463  32.536  56.618  1.00  0.00           H
ATOM   4051  OW  SOL  1351      71.335  50.398  36.248  1.00  0.00           O
ATOM   4052  HW1 SOL  1351      71.478  49.999  37.107  1.00  0.00           H
ATOM   4053  HW2 SOL  1351      71.161  51.319  36.438  1.00  0.00           H
ATOM   4054  OW  SOL  1352      15.950  36.996  72.375  1.00  0.00           O
ATOM   4055  HW1 SOL  1352      15.014  37.153  72.255  1.00  0.00           H
ATOM   4056  HW2 SOL  1352      16.290  36.879  71.488  1.00  0.00           H
ATOM   4057  OW  SOL  1353      32.529  11.305  31.046  1.00  0.00           O
ATOM   4058  HW1 SOL  1353      32.464  10.541  30.472  1.00  0.00           H
ATOM   4059  HW2 SOL  1353      32.024  11.984  30.599  1.00  0.00           H
ATOM   4060  OW  SOL  1354      54.631  46.886  12.930  1.00  0.00           O
ATOM   4061  HW1 SOL  1354      54.208  47.263  12.159  1.00  0.00           H
ATOM   4062  HW2 SOL  1354      54.368  45.965  12.922  1.00  0.00           H
ATOM   4063  OW  SOL  1355      20.419  30.150  33.382  1.00  0.00           O
ATOM   4064  HW1 SOL  1355      19.887  29.640  32.771  1.00  0.00           H
ATOM   4065  HW2 SOL  1355      21.079  30.572  32.831  1.00  0.00           H
ATOM   4066  OW  SOL  1356       4.558  19.597  34.837  1.00  0.00           O
ATOM   4067  HW1 SOL  1356       5.078  20.266  35.282  1.00  0.00           H
ATOM   4068  HW2 SOL  1356       4.004  20.088  34.230  1.00  0.00           H
ATOM   4069  OW  SOL  1357      69.032  17.858  72.696  1.00  0.00           O
ATOM   4070  HW1 SOL  1357      68.760  18.700  72.332  1.00  0.00           H
ATOM   4071  HW2 SOL  1357      68.266  17.294  72.595  1.00  0.00           H
ATOM   4072  OW  SOL  1358      28.298  45.061   5.758  1.00  0.00           O
ATOM   4073  HW1 SOL  1358      27.745  44.455   5.265  1.00  0.00           H
ATOM   4074  HW2 SOL  1358      27.976  45.930   5.518  1.00  0.00           H
ATOM   4075  OW  SOL  1359      64.284  22.318  31.538  1.00  0.00           O
ATOM   4076  HW1 SOL  1359      65.071  22.767  31.229  1.00  0.00           H
ATOM   4077  HW2 SOL  1359      64.274  22.473  32.482  1.00  0.00           H
ATOM   4078  OW  SOL  1360      52.763  34.190  53.733  1.00  0.00           O
ATOM   4079  HW1 SOL  1360      52.870  35.027  54.184  1.00  0.00           H
ATOM   4080  HW2 SOL  1360      52.334  33.624  54.375  1.00  0.00           H
ATOM   4081  OW  SOL  1361      28.531  43.894  61.792  1.00  0.00           O
ATOM   4082  HW1 SOL  1361      29.032  44.105  62.579  1.00  0.00           H
ATOM   4083  HW2 SOL  1361      28.024  44.686  61.611  1.00  0.00           H
ATOM   4084  OW  SOL  1362      18.721  45.349  53.411  1.00  0.00           O
ATOM   4085  HW1 SOL  1362      17.943  45.204  52.873  1.00  0.00           H
ATOM   4086  HW2 SOL  1362      19.112  46.148  53.056  1.00  0.00           H
ATOM   4087  OW  SOL  1363      29.156  37.973  25.579  1.00  0.00           O
ATOM   4088  HW1 SOL  1363      29.191  37.257  24.945  1.00  0.00           H
ATOM   4089  HW2 SOL  1363      29.740  37.697  26.285  1.00  0.00           H
ATOM   4090  OW  SOL  1364      10.360  30.811  42.992  1.00  0.00           O
ATOM   4091  HW1 SOL  1364      10.719  29.935  43.137  1.00  0.00           H
ATOM   4092  HW2 SOL  1364       9.954  31.045  43.826  1.00  0.00           H
ATOM   4093  OW  SOL  1365       1.035  63.905  29.820  1.00  0.00           O
ATOM   4094  HW1 SOL  1365       0.198  64.284  29.554  1.00  0.00           H
ATOM   4095  HW2 SOL  1365       0.827  63.387  30.598  1.00  0.00           H
ATOM   4096  OW  SOL  1366      53.628  48.900  32.236  1.00  0.00           O
ATOM   4097  HW1 SOL  1366      52.954  49.534  31.990  1.00  0.00           H
ATOM   4098  HW2 SOL  1366      53.538  48.810  33.185  1.00  0.00           H
ATOM   4099  OW  SOL  1367      67.621   5.276  63.245  1.00  0.00           O
ATOM   4100  HW1 SOL  1367      68.057   5.288  62.393  1.00  0.00           H
ATOM   4101  HW2 SOL  1367      68.299   5.543  63.866  1.00  0.00           H
ATOM   4102  OW  SOL  1368      53.904  48.725  15.753  1.00  0.00           O
ATOM   4103  HW1 SOL  1368      53.988  48.004  16.377  1.00  0.00           H
ATOM   4104  HW2 SOL  1368      54.399  48.438  14.986  1.00  0.00           H
ATOM   4105  OW  SOL  1369      54.421  28.741  56.737  1.00  0.00           O
ATOM   4106  HW1 SOL  1369      54.473  27.968  57.300  1.00  0.00           H
ATOM   4107  HW2 SOL  1369      55.250  28.746  56.259  1.00  0.00           H
ATOM   4108  OW  SOL  1370       7.429  18.976  50.631  1.00  0.00           O
ATOM   4109  HW1 SOL  1370       6.795  19.227  51.303  1.00  0.00           H
ATOM   4110  HW2 SOL  1370       7.594  19.783  50.144  1.00  0.00           H
ATOM   4111  OW  SOL  1371      35.373   6.846  53.723  1.00  0.00           O
ATOM   4112  HW1 SOL  1371      34.989   5.984  53.565  1.00  0.00           H
ATOM   4113  HW2 SOL  1371      35.788   7.080  52.893  1.00  0.00           H
ATOM   4114  OW  SOL  1372      20.862   4.542  72.709  1.00  0.00           O
ATOM   4115  HW1 SOL  1372      21.242   4.365  71.848  1.00  0.00           H
ATOM   4116  HW2 SOL  1372      21.311   5.332  73.012  1.00  0.00           H
ATOM   4117  OW  SOL  1373      71.540  20.318  71.688  1.00  0.00           O
ATOM   4118  HW1 SOL  1373      71.423  20.188  70.747  1.00  0.00           H
ATOM   4119  HW2 SOL  1373      71.076  21.134  71.876  1.00  0.00           H
ATOM   4120  OW  SOL  1374      63.881  41.733  35.689  1.00  0.00           O
ATOM   4121  HW1 SOL  1374      64.748  41.370  35.871  1.00  0.00           H
ATOM   4122  HW2 SOL  1374      63.514  41.922  36.553  1.00  0.00           H
ATOM   4123  OW  SOL  1375      16.309  26.952  58.786  1.00  0.00           O
ATOM   4124  HW1 SOL  1375      17.059  27.339  59.238  1.00  0.00           H
ATOM   4125  HW2 SOL  1375      15.781  27.702  58.510  1.00  0.00           H
ATOM   4126  OW  SOL  1376       9.677   9.523  26.775  1.00  0.00           O
ATOM   4127  HW1 SOL  1376       9.669  10.290  26.202  1.00  0.00           H
ATOM   4128  HW2 SOL  1376       9.499   8.786  26.191  1.00  0.00           H
ATOM   4129  OW  SOL  1377      31.883  63.973  18.240  1.00  0.00           O
ATOM   4130  HW1 SOL  1377      31.301  63.778  17.505  1.00  0.00           H
ATOM   4131  HW2 SOL  1377      32.514  64.600  17.886  1.00  0.00           H
ATOM   4132  OW  SOL  1378      24.398  38.251  57.312  1.00  0.00           O
ATOM   4133  HW1 SOL  1378      24.429  38.445  58.249  1.00  0.00           H
ATOM   4134  HW2 SOL  1378      24.994  37.510  57.200  1.00  0.00           H
ATOM   4135  OW  SOL  1379      42.010  11.873  28.531  1.00  0.00           O
ATOM   4136  HW1 SOL  1379      41.635  10.996  28.455  1.00  0.00           H
ATOM   4137  HW2 SOL  1379      42.634  11.806  29.254  1.00  0.00           H
ATOM   4138  OW  SOL  1380      55.738  61.242   8.282  1.00  0.00           O
ATOM   4139  HW1 SOL  1380      55.652  61.740   7.469  1.00  0.00           H
ATOM   4140  HW2 SOL  1380      54.909  60.770   8.363  1.00  0.00           H
ATOM   4141  OW  SOL  1381      36.612  60.339  71.312  1.00  0.00           O
ATOM   4142  HW1 SOL  1381      36.148  60.072  70.519  1.00  0.00           H
ATOM   4143  HW2 SOL  1381      36.649  59.547  71.848  1.00  0.00           H
ATOM   4144  OW  SOL  1382      10.128   3.000  59.902  1.00  0.00           O
ATOM   4145  HW1 SOL  1382      10.306   2.709  59.007  1.00  0.00           H
ATOM   4146  HW2 SOL  1382      10.559   2.349  60.456  1.00  0.00           H
ATOM   4147  OW  SOL  1383      73.688  21.911   1.926  1.00  0.00           O
ATOM   4148  HW1 SOL  1383      74.362  21.291   1.647  1.00  0.00           H
ATOM   4149  HW2 SOL  1383      73.758  21.928   2.881  1.00  0.00           H
ATOM   4150  OW  SOL  1384      16.226  44.762  57.824  1.00  0.00           O
ATOM   4151  HW1 SOL  1384      15.702  43.995  57.592  1.00  0.00           H
ATOM   4152  HW2 SOL  1384      17.128  44.500  57.645  1.00  0.00           H
ATOM   4153  OW  SOL  1385      73.541  30.459  39.058  1.00  0.00           O
ATOM   4154  HW1 SOL  1385      73.072  29.656  38.830  1.00  0.00           H
ATOM   4155  HW2 SOL  1385      74.102  30.633  38.303  1.00  0.00           H
ATOM   4156  OW  SOL  1386       7.600  36.590   4.789  1.00  0.00           O
ATOM   4157  HW1 SOL  1386       6.992  36.554   5.527  1.00  0.00           H
ATOM   4158  HW2 SOL  1386       7.415  35.797   4.286  1.00  0.00           H
ATOM   4159  OW  SOL  1387      56.139   9.040  15.583  1.00  0.00           O
ATOM   4160  HW1 SOL  1387      57.092   8.959  15.539  1.00  0.00           H
ATOM   4161  HW2 SOL  1387      55.853   8.256  16.053  1.00  0.00           H
ATOM   4162  OW  SOL  1388      64.508  60.590   8.564  1.00  0.00           O
ATOM   4163  HW1 SOL  1388      64.130  61.469   8.545  1.00  0.00           H
ATOM   4164  HW2 SOL  1388      65.442  60.733   8.713  1.00  0.00           H
ATOM   4165  OW  SOL  1389      18.623  26.776  19.270  1.00  0.00           O
ATOM   4166  HW1 SOL  1389      17.694  26.974  19.155  1.00  0.00           H
ATOM   4167  HW2 SOL  1389      18.653  26.205  20.039  1.00  0.00           H
ATOM   4168  OW  SOL  1390      73.015  31.484  22.847  1.00  0.00           O
ATOM   4169  HW1 SOL  1390      73.348  31.829  23.676  1.00  0.00           H
ATOM   4170  HW2 SOL  1390      72.583  32.231  22.433  1.00  0.00           H
ATOM   4171  OW  SOL  1391      24.474  21.702  25.018  1.00  0.00           O
ATOM   4172  HW1 SOL  1391      24.495  21.120  24.258  1.00  0.00           H
ATOM   4173  HW2 SOL  1391      24.953  22.481  24.737  1.00  0.00           H
ATOM   4174  OW  SOL  1392      68.633  45.247  16.074  1.00  0.00           O
ATOM   4175  HW1 SOL  1392      68.704  45.542  15.166  1.00  0.00           H
ATOM   4176  HW2 SOL  1392      68.179  44.406  16.018  1.00  0.00           H
ATOM   4177  OW  SOL  1393      66.910  14.819  67.005  1.00  0.00           O
ATOM   4178  HW1 SOL  1393      67.536  14.211  66.612  1.00  0.00           H
ATOM   4179  HW2 SOL  1393      67.124  14.815  67.937  1.00  0.00           H
ATOM   4180  OW  SOL  1394       1.567  45.627  70.555  1.00  0.00           O
ATOM   4181  HW1 SOL  1394       0.738  45.654  70.079  1.00  0.00           H
ATOM   4182  HW2 SOL  1394       1.679  46.516  70.893  1.00  0.00           H
ATOM   4183  OW  SOL  1395      71.983  34.402  50.770  1.00  0.00           O
ATOM   4184  HW1 SOL  1395      71.175  34.768  51.129  1.00  0.00           H
ATOM   4185  HW2 SOL  1395      72.185  34.959  50.017  1.00  0.00           H
ATOM   4186  OW  SOL  1396      44.160  32.267  36.125  1.00  0.00           O
ATOM   4187  HW1 SOL  1396      44.259  32.904  36.832  1.00  0.00           H
ATOM   4188  HW2 SOL  1396      43.483  31.666  36.436  1.00  0.00           H
ATOM   4189  OW  SOL  1397      21.698  25.493  68.703  1.00  0.00           O
ATOM   4190  HW1 SOL  1397      22.359  24.801  68.685  1.00  0.00           H
ATOM   4191  HW2 SOL  1397      20.897  25.068  68.397  1.00  0.00           H
ATOM   4192  OW  SOL  1398      21.495   2.179  67.140  1.00  0.00           O
ATOM   4193  HW1 SOL  1398      22.232   2.407  66.573  1.00  0.00           H
ATOM   4194  HW2 SOL  1398      21.691   1.291  67.441  1.00  0.00           H
ATOM   4195  OW  SOL  1399       8.164  49.741  52.054  1.00  0.00           O
ATOM   4196  HW1 SOL  1399       7.433  49.649  51.442  1.00  0.00           H
ATOM   4197  HW2 SOL  1399       8.631  50.521  51.754  1.00  0.00           H
ATOM   4198  OW  SOL  1400      49.028  13.174   2.038  1.00  0.00           O
ATOM   4199  HW1 SOL  1400      48.232  13.630   2.310  1.00  0.00           H
ATOM   4200  HW2 SOL  1400      49.250  13.562   1.192  1.00  0.00           H
ATOM   4201  OW  SOL  1401      71.320   9.220   7.007  1.00  0.00           O
ATOM   4202  HW1 SOL  1401      70.939   8.343   6.956  1.00  0.00           H
ATOM   4203  HW2 SOL  1401      71.952   9.249   6.288  1.00  0.00           H
ATOM   4204  OW  SOL  1402      31.702  16.923  65.584  1.00  0.00           O
ATOM   4205  HW1 SOL  1402      31.270  16.412  66.268  1.00  0.00           H
ATOM   4206  HW2 SOL  1402      31.059  17.588  65.338  1.00  0.00           H
ATOM   4207  OW  SOL  1403      46.037  24.671  39.413  1.00  0.00           O
ATOM   4208  HW1 SOL  1403      46.626  25.290  39.846  1.00  0.00           H
ATOM   4209  HW2 SOL  1403      45.162  25.029  39.562  1.00  0.00           H
ATOM   4210  OW  SOL  1404      53.950  38.270   0.731  1.00  0.00           O
ATOM   4211  HW1 SOL  1404      54.840  38.479   0.448  1.00  0.00           H
ATOM   4212  HW2 SOL  1404      53.531  39.121   0.856  1.00  0.00           H
ATOM   4213  OW  SOL  1405      69.187  29.408  10.261  1.00  0.00           O
ATOM   4214  HW1 SOL  1405      69.161  29.006  11.129  1.00  0.00           H
ATOM   4215  HW2 SOL  1405      68.919  28.708   9.665  1.00  0.00           H
ATOM   4216  OW  SOL  1406       3.743  19.886  18.722  1.00  0.00           O
ATOM   4217  HW1 SOL  1406       3.710  20.835  18.844  1.00  0.00           H
ATOM   4218  HW2 SOL  1406       4.642  19.711  18.444  1.00  0.00           H
ATOM   4219  OW  SOL  1407      11.251  13.710  39.112  1.00  0.00           O
ATOM   4220  HW1 SOL  1407      11.312  13.396  38.210  1.00  0.00           H
ATOM   4221  HW2 SOL  1407      11.361  12.924  39.648  1.00  0.00           H
ATOM   4222  OW  SOL  1408       5.217  60.826  12.726  1.00  0.00           O
ATOM   4223  HW1 SOL  1408       5.646  60.001  12.498  1.00  0.00           H
ATOM   4224  HW2 SOL  1408       5.238  60.851  13.683  1.00  0.00           H
ATOM   4225  OW  SOL  1409      17.440   6.315   9.917  1.00  0.00           O
ATOM   4226  HW1 SOL  1409      18.380   6.312   9.735  1.00  0.00           H
ATOM   4227  HW2 SOL  1409      17.328   5.668  10.613  1.00  0.00           H
ATOM   4228  OW  SOL  1410      18.823  48.527  52.759  1.00  0.00           O
ATOM   4229  HW1 SOL  1410      17.903  48.791  52.791  1.00  0.00           H
ATOM   4230  HW2 SOL  1410      18.912  48.067  51.924  1.00  0.00           H
ATOM   4231  OW  SOL  1411      24.587  62.774   7.052  1.00  0.00           O
ATOM   4232  HW1 SOL  1411      24.897  62.626   7.946  1.00  0.00           H
ATOM   4233  HW2 SOL  1411      24.714  63.712   6.906  1.00  0.00           H
ATOM   4234  OW  SOL  1412      10.262  19.085  53.443  1.00  0.00           O
ATOM   4235  HW1 SOL  1412       9.544  19.710  53.549  1.00  0.00           H
ATOM   4236  HW2 SOL  1412      10.041  18.598  52.650  1.00  0.00           H
ATOM   4237  OW  SOL  1413      18.471  72.641  25.149  1.00  0.00           O
ATOM   4238  HW1 SOL  1413      19.414  72.613  24.982  1.00  0.00           H
ATOM   4239  HW2 SOL  1413      18.091  72.085  24.469  1.00  0.00           H
ATOM   4240  OW  SOL  1414      13.441  33.933   0.223  1.00  0.00           O
ATOM   4241  HW1 SOL  1414      14.135  34.572   0.386  1.00  0.00           H
ATOM   4242  HW2 SOL  1414      13.432  33.384   1.007  1.00  0.00           H
ATOM   4243  OW  SOL  1415      49.912  39.269  18.894  1.00  0.00           O
ATOM   4244  HW1 SOL  1415      49.847  39.917  19.596  1.00  0.00           H
ATOM   4245  HW2 SOL  1415      49.398  39.640  18.177  1.00  0.00           H
ATOM   4246  OW  SOL  1416      31.748  19.994   5.386  1.00  0.00           O
ATOM   4247  HW1 SOL  1416      31.041  20.060   6.027  1.00  0.00           H
ATOM   4248  HW2 SOL  1416      32.112  20.878   5.338  1.00  0.00           H
ATOM   4249  OW  SOL  1417       2.284  32.879   4.808  1.00  0.00           O
ATOM   4250  HW1 SOL  1417       3.206  33.062   4.991  1.00  0.00           H
ATOM   4251  HW2 SOL  1417       1.842  33.017   5.646  1.00  0.00           H
ATOM   4252  OW  SOL  1418      56.198  28.693  72.024  1.00  0.00           O
ATOM   4253  HW1 SOL  1418      57.040  28.584  72.467  1.00  0.00           H
ATOM   4254  HW2 SOL  1418      56.203  28.031  71.333  1.00  0.00           H
ATOM   4255  OW  SOL  1419       6.057  70.412  47.428  1.00  0.00           O
ATOM   4256  HW1 SOL  1419       6.870  69.923  47.301  1.00  0.00           H
ATOM   4257  HW2 SOL  1419       5.435  70.006  46.825  1.00  0.00           H
ATOM   4258  OW  SOL  1420      29.056  26.502  72.511  1.00  0.00           O
ATOM   4259  HW1 SOL  1420      28.105  26.593  72.563  1.00  0.00           H
ATOM   4260  HW2 SOL  1420      29.321  27.136  71.845  1.00  0.00           H
ATOM   4261  OW  SOL  1421      64.707  14.412  42.309  1.00  0.00           O
ATOM   4262  HW1 SOL  1421      63.765  14.256  42.376  1.00  0.00           H
ATOM   4263  HW2 SOL  1421      64.914  14.245  41.390  1.00  0.00           H
ATOM   4264  OW  SOL  1422      34.936  13.738  66.761  1.00  0.00           O
ATOM   4265  HW1 SOL  1422      35.558  14.342  66.354  1.00  0.00           H
ATOM   4266  HW2 SOL  1422      35.326  13.527  67.609  1.00  0.00           H
ATOM   4267  OW  SOL  1423      13.727  33.886  40.475  1.00  0.00           O
ATOM   4268  HW1 SOL  1423      14.185  33.753  41.305  1.00  0.00           H
ATOM   4269  HW2 SOL  1423      13.178  33.108  40.377  1.00  0.00           H
ATOM   4270  OW  SOL  1424      64.056  51.580  10.899  1.00  0.00           O
ATOM   4271  HW1 SOL  1424      63.829  50.914  10.249  1.00  0.00           H
ATOM   4272  HW2 SOL  1424      65.010  51.533  10.968  1.00  0.00           H
ATOM   4273  OW  SOL  1425       8.114  28.654  37.708  1.00  0.00           O
ATOM   4274  HW1 SOL  1425       7.994  27.758  38.022  1.00  0.00           H
ATOM   4275  HW2 SOL  1425       9.024  28.685  37.412  1.00  0.00           H
ATOM   4276  OW  SOL  1426      27.711  15.216  50.537  1.00  0.00           O
ATOM   4277  HW1 SOL  1426      27.602  15.565  51.422  1.00  0.00           H
ATOM   4278  HW2 SOL  1426      26.819  15.126  50.202  1.00  0.00           H
ATOM   4279  OW  SOL  1427      25.722   7.684  57.964  1.00  0.00           O
ATOM   4280  HW1 SOL  1427      24.815   7.961  57.835  1.00  0.00           H
ATOM   4281  HW2 SOL  1427      26.061   7.555  57.079  1.00  0.00           H
ATOM   4282  OW  SOL  1428      44.733  40.445  11.109  1.00  0.00           O
ATOM   4283  HW1 SOL  1428      44.287  39.994  11.827  1.00  0.00           H
ATOM   4284  HW2 SOL  1428      44.375  40.046  10.316  1.00  0.00           H
ATOM   4285  OW  SOL  1429      57.266  25.125  10.685  1.00  0.00           O
ATOM   4286  HW1 SOL  1429      57.299  25.228   9.734  1.00  0.00           H
ATOM   4287  HW2 SOL  1429      58.136  24.806  10.922  1.00  0.00           H
ATOM   4288  OW  SOL  1430      51.383  17.104  12.018  1.00  0.00           O
ATOM   4289  HW1 SOL  1430      51.936  17.444  12.722  1.00  0.00           H
ATOM   4290  HW2 SOL  1430      50.489  17.292  12.303  1.00  0.00           H
ATOM   4291  OW  SOL  1431       5.016   0.237  53.847  1.00  0.00           O
ATOM   4292  HW1 SOL  1431       5.330  -0.639  53.623  1.00  0.00           H
ATOM   4293  HW2 SOL  1431       4.087   0.115  54.045  1.00  0.00           H
ATOM   4294  OW  SOL  1432      26.683  20.728  72.954  1.00  0.00           O
ATOM   4295  HW1 SOL  1432      25.986  20.262  73.415  1.00  0.00           H
ATOM   4296  HW2 SOL  1432      26.304  21.583  72.748  1.00  0.00           H
ATOM   4297  OW  SOL  1433      22.929  70.156  52.650  1.00  0.00           O
ATOM   4298  HW1 SOL  1433      23.725  70.258  53.171  1.00  0.00           H
ATOM   4299  HW2 SOL  1433      22.968  70.868  52.011  1.00  0.00           H
ATOM   4300  OW  SOL  1434      59.615  36.607  12.844  1.00  0.00           O
ATOM   4301  HW1 SOL  1434      59.285  35.902  12.286  1.00  0.00           H
ATOM   4302  HW2 SOL  1434      60.500  36.331  13.082  1.00  0.00           H
ATOM   4303  OW  SOL  1435      15.565  16.518  18.058  1.00  0.00           O
ATOM   4304  HW1 SOL  1435      15.175  16.663  18.919  1.00  0.00           H
ATOM   4305  HW2 SOL  1435      15.580  15.566  17.959  1.00  0.00           H
ATOM   4306  OW  SOL  1436       5.589  26.586  15.963  1.00  0.00           O
ATOM   4307  HW1 SOL  1436       5.733  26.965  15.096  1.00  0.00           H
ATOM   4308  HW2 SOL  1436       6.453  26.275  16.235  1.00  0.00           H
ATOM   4309  OW  SOL  1437      26.424  21.777  49.305  1.00  0.00           O
ATOM   4310  HW1 SOL  1437      26.179  21.223  48.563  1.00  0.00           H
ATOM   4311  HW2 SOL  1437      26.882  22.519  48.910  1.00  0.00           H
ATOM   4312  OW  SOL  1438      48.414  28.248  58.538  1.00  0.00           O
ATOM   4313  HW1 SOL  1438      48.462  27.785  57.702  1.00  0.00           H
ATOM   4314  HW2 SOL  1438      48.729  27.614  59.182  1.00  0.00           H
ATOM   4315  OW  SOL  1439      31.598  47.871  27.100  1.00  0.00           O
ATOM   4316  HW1 SOL  1439      32.513  48.079  27.287  1.00  0.00           H
ATOM   4317  HW2 SOL  1439      31.617  47.460  26.236  1.00  0.00           H
ATOM   4318  OW  SOL  1440      54.871  13.114  59.084  1.00  0.00           O
ATOM   4319  HW1 SOL  1440      55.226  13.916  59.467  1.00  0.00           H
ATOM   4320  HW2 SOL  1440      54.259  13.419  58.415  1.00  0.00           H
ATOM   4321  OW  SOL  1441       8.466  22.765  64.664  1.00  0.00           O
ATOM   4322  HW1 SOL  1441       9.207  22.249  64.979  1.00  0.00           H
ATOM   4323  HW2 SOL  1441       7.695  22.253  64.908  1.00  0.00           H
ATOM   4324  OW  SOL  1442      20.512  45.515  69.538  1.00  0.00           O
ATOM   4325  HW1 SOL  1442      20.962  46.347  69.392  1.00  0.00           H
ATOM   4326  HW2 SOL  1442      21.182  44.943  69.912  1.00  0.00           H
ATOM   4327  OW  SOL  1443      35.657  17.783  67.076  1.00  0.00           O
ATOM   4328  HW1 SOL  1443      35.153  18.526  66.745  1.00  0.00           H
ATOM   4329  HW2 SOL  1443      35.023  17.265  67.572  1.00  0.00           H
ATOM   4330  OW  SOL  1444      12.989  42.031  62.445  1.00  0.00           O
ATOM   4331  HW1 SOL  1444      13.410  42.874  62.614  1.00  0.00           H
ATOM   4332  HW2 SOL  1444      12.351  41.934  63.152  1.00  0.00           H
ATOM   4333  OW  SOL  1445      67.595  23.385  66.507  1.00  0.00           O
ATOM   4334  HW1 SOL  1445      67.390  22.709  67.153  1.00  0.00           H
ATOM   4335  HW2 SOL  1445      68.525  23.569  66.639  1.00  0.00           H
ATOM   4336  OW  SOL  1446      73.270  25.065  66.481  1.00  0.00           O
ATOM   4337  HW1 SOL  1446      73.171  24.187  66.849  1.00  0.00           H
ATOM   4338  HW2 SOL  1446      72.435  25.497  66.664  1.00  0.00           H
ATOM   4339  OW  SOL  1447      39.495  38.457  66.146  1.00  0.00           O
ATOM   4340  HW1 SOL  1447      39.062  38.285  66.982  1.00  0.00           H
ATOM   4341  HW2 SOL  1447      40.304  37.947  66.186  1.00  0.00           H
ATOM   4342  OW  SOL  1448      65.093  27.444  62.059  1.00  0.00           O
ATOM   4343  HW1 SOL  1448      65.471  27.211  61.211  1.00  0.00           H
ATOM   4344  HW2 SOL  1448      65.058  28.401  62.052  1.00  0.00           H
ATOM   4345  OW  SOL  1449       0.253  51.670  30.942  1.00  0.00           O
ATOM   4346  HW1 SOL  1449       0.304  52.601  30.726  1.00  0.00           H
ATOM   4347  HW2 SOL  1449      -0.021  51.249  30.128  1.00  0.00           H
ATOM   4348  OW  SOL  1450      24.120  22.979  61.709  1.00  0.00           O
ATOM   4349  HW1 SOL  1450      24.511  23.183  60.859  1.00  0.00           H
ATOM   4350  HW2 SOL  1450      23.219  23.293  61.640  1.00  0.00           H
ATOM   4351  OW  SOL  1451      65.579  38.451  70.411  1.00  0.00           O
ATOM   4352  HW1 SOL  1451      65.142  39.054  71.012  1.00  0.00           H
ATOM   4353  HW2 SOL  1451      66.343  38.936  70.099  1.00  0.00           H
ATOM   4354  OW  SOL  1452      55.754  18.732  39.821  1.00  0.00           O
ATOM   4355  HW1 SOL  1452      55.937  19.662  39.691  1.00  0.00           H
ATOM   4356  HW2 SOL  1452      55.156  18.707  40.568  1.00  0.00           H
ATOM   4357  OW  SOL  1453      14.122  44.256  41.898  1.00  0.00           O
ATOM   4358  HW1 SOL  1453      13.872  43.358  41.679  1.00  0.00           H
ATOM   4359  HW2 SOL  1453      15.051  44.199  42.119  1.00  0.00           H
ATOM   4360  OW  SOL  1454       6.882  21.577  42.826  1.00  0.00           O
ATOM   4361  HW1 SOL  1454       6.680  21.932  41.960  1.00  0.00           H
ATOM   4362  HW2 SOL  1454       6.291  20.830  42.922  1.00  0.00           H
ATOM   4363  OW  SOL  1455      35.127  23.811  21.396  1.00  0.00           O
ATOM   4364  HW1 SOL  1455      35.078  23.642  20.456  1.00  0.00           H
ATOM   4365  HW2 SOL  1455      35.529  23.023  21.762  1.00  0.00           H
ATOM   4366  OW  SOL  1456      67.712  60.523  70.617  1.00  0.00           O
ATOM   4367  HW1 SOL  1456      67.317  61.201  70.068  1.00  0.00           H
ATOM   4368  HW2 SOL  1456      67.390  59.700  70.251  1.00  0.00           H
ATOM   4369  OW  SOL  1457      27.979  21.518  62.437  1.00  0.00           O
ATOM   4370  HW1 SOL  1457      27.357  22.244  62.487  1.00  0.00           H
ATOM   4371  HW2 SOL  1457      27.852  21.154  61.560  1.00  0.00           H
ATOM   4372  OW  SOL  1458      11.091  22.296  13.261  1.00  0.00           O
ATOM   4373  HW1 SOL  1458      11.013  23.237  13.104  1.00  0.00           H
ATOM   4374  HW2 SOL  1458      11.931  22.057  12.870  1.00  0.00           H
ATOM   4375  OW  SOL  1459      21.877  63.937  71.382  1.00  0.00           O
ATOM   4376  HW1 SOL  1459      21.887  63.432  72.194  1.00  0.00           H
ATOM   4377  HW2 SOL  1459      21.151  64.552  71.490  1.00  0.00           H
ATOM   4378  OW  SOL  1460      25.366  16.636  69.114  1.00  0.00           O
ATOM   4379  HW1 SOL  1460      25.344  16.496  68.168  1.00  0.00           H
ATOM   4380  HW2 SOL  1460      24.515  17.025  69.319  1.00  0.00           H
ATOM   4381  OW  SOL  1461       0.547  49.156  70.740  1.00  0.00           O
ATOM   4382  HW1 SOL  1461       0.579  49.922  71.313  1.00  0.00           H
ATOM   4383  HW2 SOL  1461       0.359  48.425  71.329  1.00  0.00           H
ATOM   4384  OW  SOL  1462       6.640  55.127   6.351  1.00  0.00           O
ATOM   4385  HW1 SOL  1462       6.248  54.442   6.892  1.00  0.00           H
ATOM   4386  HW2 SOL  1462       6.068  55.885   6.472  1.00  0.00           H
ATOM   4387  OW  SOL  1463      11.547  36.420  70.451  1.00  0.00           O
ATOM   4388  HW1 SOL  1463      11.553  36.523  69.499  1.00  0.00           H
ATOM   4389  HW2 SOL  1463      10.618  36.396  70.683  1.00  0.00           H
ATOM   4390  OW  SOL  1464      16.595  18.415  40.629  1.00  0.00           O
ATOM   4391  HW1 SOL  1464      17.145  19.049  41.088  1.00  0.00           H
ATOM   4392  HW2 SOL  1464      16.824  18.521  39.706  1.00  0.00           H
ATOM   4393  OW  SOL  1465      21.746   3.591  43.532  1.00  0.00           O
ATOM   4394  HW1 SOL  1465      22.438   3.440  42.888  1.00  0.00           H
ATOM   4395  HW2 SOL  1465      20.935   3.555  43.025  1.00  0.00           H
ATOM   4396  OW  SOL  1466      67.930  52.680  22.290  1.00  0.00           O
ATOM   4397  HW1 SOL  1466      68.132  52.813  21.364  1.00  0.00           H
ATOM   4398  HW2 SOL  1466      68.712  52.261  22.648  1.00  0.00           H
ATOM   4399  OW  SOL  1467       8.196  15.728  11.207  1.00  0.00           O
ATOM   4400  HW1 SOL  1467       7.250  15.660  11.334  1.00  0.00           H
ATOM   4401  HW2 SOL  1467       8.565  15.077  11.804  1.00  0.00           H
ATOM   4402  OW  SOL  1468      54.463  52.296  22.107  1.00  0.00           O
ATOM   4403  HW1 SOL  1468      55.065  51.729  21.625  1.00  0.00           H
ATOM   4404  HW2 SOL  1468      54.387  53.081  21.565  1.00  0.00           H
ATOM   4405  OW  SOL  1469      32.766  71.687  50.206  1.00  0.00           O
ATOM   4406  HW1 SOL  1469      32.073  71.027  50.197  1.00  0.00           H
ATOM   4407  HW2 SOL  1469      32.559  72.243  50.957  1.00  0.00           H
ATOM   4408  OW  SOL  1470       6.140  30.044  43.544  1.00  0.00           O
ATOM   4409  HW1 SOL  1470       5.256  30.301  43.280  1.00  0.00           H
ATOM   4410  HW2 SOL  1470       6.032  29.680  44.422  1.00  0.00           H
ATOM   4411  OW  SOL  1471       0.053  50.526   8.252  1.00  0.00           O
ATOM   4412  HW1 SOL  1471      -0.880  50.737   8.247  1.00  0.00           H
ATOM   4413  HW2 SOL  1471       0.486  51.343   8.004  1.00  0.00           H
ATOM   4414  OW  SOL  1472       8.671  46.425  42.869  1.00  0.00           O
ATOM   4415  HW1 SOL  1472       8.002  47.014  43.219  1.00  0.00           H
ATOM   4416  HW2 SOL  1472       8.826  46.741  41.979  1.00  0.00           H
ATOM   4417  OW  SOL  1473       1.932  17.957  66.410  1.00  0.00           O
ATOM   4418  HW1 SOL  1473       2.758  17.745  66.845  1.00  0.00           H
ATOM   4419  HW2 SOL  1473       2.119  17.849  65.477  1.00  0.00           H
ATOM   4420  OW  SOL  1474      38.213   2.798  40.999  1.00  0.00           O
ATOM   4421  HW1 SOL  1474      37.516   2.158  40.859  1.00  0.00           H
ATOM   4422  HW2 SOL  1474      38.736   2.431  41.712  1.00  0.00           H
ATOM   4423  OW  SOL  1475      66.272  33.680  57.303  1.00  0.00           O
ATOM   4424  HW1 SOL  1475      66.365  33.691  58.256  1.00  0.00           H
ATOM   4425  HW2 SOL  1475      65.326  33.696  57.155  1.00  0.00           H
ATOM   4426  OW  SOL  1476      59.329   9.014  64.912  1.00  0.00           O
ATOM   4427  HW1 SOL  1476      59.996   9.251  64.267  1.00  0.00           H
ATOM   4428  HW2 SOL  1476      59.308   8.057  64.894  1.00  0.00           H
ATOM   4429  OW  SOL  1477       1.055  60.408  42.202  1.00  0.00           O
ATOM   4430  HW1 SOL  1477       1.853  60.591  41.705  1.00  0.00           H
ATOM   4431  HW2 SOL  1477       0.883  59.480  42.045  1.00  0.00           H
ATOM   4432  OW  SOL  1478       7.061  17.127   6.538  1.00  0.00           O
ATOM   4433  HW1 SOL  1478       6.967  18.020   6.869  1.00  0.00           H
ATOM   4434  HW2 SOL  1478       7.255  16.602   7.315  1.00  0.00           H
ATOM   4435  OW  SOL  1479       2.052   1.028  71.976  1.00  0.00           O
ATOM   4436  HW1 SOL  1479       1.152   0.964  72.294  1.00  0.00           H
ATOM   4437  HW2 SOL  1479       2.000   1.625  71.229  1.00  0.00           H
ATOM   4438  OW  SOL  1480       6.304  13.638  63.431  1.00  0.00           O
ATOM   4439  HW1 SOL  1480       5.465  14.063  63.253  1.00  0.00           H
ATOM   4440  HW2 SOL  1480       6.500  13.150  62.631  1.00  0.00           H
ATOM   4441  OW  SOL  1481      63.318  14.671  23.500  1.00  0.00           O
ATOM   4442  HW1 SOL  1481      64.154  14.242  23.684  1.00  0.00           H
ATOM   4443  HW2 SOL  1481      63.402  14.985  22.600  1.00  0.00           H
ATOM   4444  OW  SOL  1482      45.662  22.274   4.979  1.00  0.00           O
ATOM   4445  HW1 SOL  1482      45.421  21.368   4.785  1.00  0.00           H
ATOM   4446  HW2 SOL  1482      46.594  22.234   5.191  1.00  0.00           H
ATOM   4447  OW  SOL  1483      39.229  19.953  16.095  1.00  0.00           O
ATOM   4448  HW1 SOL  1483      38.453  19.960  15.534  1.00  0.00           H
ATOM   4449  HW2 SOL  1483      39.415  20.878  16.259  1.00  0.00           H
ATOM   4450  OW  SOL  1484      23.213  39.578   8.055  1.00  0.00           O
ATOM   4451  HW1 SOL  1484      23.268  40.531   7.984  1.00  0.00           H
ATOM   4452  HW2 SOL  1484      24.099  39.271   7.864  1.00  0.00           H
ATOM   4453  OW  SOL  1485       7.213  28.806  46.055  1.00  0.00           O
ATOM   4454  HW1 SOL  1485       7.132  29.745  46.218  1.00  0.00           H
ATOM   4455  HW2 SOL  1485       7.791  28.491  46.751  1.00  0.00           H
ATOM   4456  OW  SOL  1486      46.242  25.227   4.020  1.00  0.00           O
ATOM   4457  HW1 SOL  1486      45.366  24.937   3.763  1.00  0.00           H
ATOM   4458  HW2 SOL  1486      46.713  24.419   4.221  1.00  0.00           H
ATOM   4459  OW  SOL  1487      56.249  66.562  45.910  1.00  0.00           O
ATOM   4460  HW1 SOL  1487      56.084  67.469  46.168  1.00  0.00           H
ATOM   4461  HW2 SOL  1487      56.063  66.051  46.698  1.00  0.00           H
ATOM   4462  OW  SOL  1488      14.230  30.003  54.180  1.00  0.00           O
ATOM   4463  HW1 SOL  1488      14.480  29.751  55.069  1.00  0.00           H
ATOM   4464  HW2 SOL  1488      13.673  29.287  53.874  1.00  0.00           H
ATOM   4465  OW  SOL  1489      72.248  32.179  63.824  1.00  0.00           O
ATOM   4466  HW1 SOL  1489      72.674  32.652  63.109  1.00  0.00           H
ATOM   4467  HW2 SOL  1489      71.312  32.304  63.671  1.00  0.00           H
ATOM   4468  OW  SOL  1490      71.920  17.579  73.030  1.00  0.00           O
ATOM   4469  HW1 SOL  1490      70.981  17.761  72.999  1.00  0.00           H
ATOM   4470  HW2 SOL  1490      72.156  17.689  73.951  1.00  0.00           H
ATOM   4471  OW  SOL  1491      63.916  48.362  46.803  1.00  0.00           O
ATOM   4472  HW1 SOL  1491      63.209  48.930  47.108  1.00  0.00           H
ATOM   4473  HW2 SOL  1491      63.605  47.475  46.980  1.00  0.00           H
ATOM   4474  OW  SOL  1492      70.401  38.086   7.310  1.00  0.00           O
ATOM   4475  HW1 SOL  1492      70.699  38.645   8.028  1.00  0.00           H
ATOM   4476  HW2 SOL  1492      69.816  37.453   7.727  1.00  0.00           H
ATOM   4477  OW  SOL  1493      32.295  17.344  55.263  1.00  0.00           O
ATOM   4478  HW1 SOL  1493      33.204  17.047  55.278  1.00  0.00           H
ATOM   4479  HW2 SOL  1493      31.781  16.542  55.165  1.00  0.00           H
ATOM   4480  OW  SOL  1494      42.809  20.497   6.869  1.00  0.00           O
ATOM   4481  HW1 SOL  1494      42.483  20.878   7.683  1.00  0.00           H
ATOM   4482  HW2 SOL  1494      43.322  19.738   7.147  1.00  0.00           H
ATOM   4483  OW  SOL  1495      15.560  60.555  57.949  1.00  0.00           O
ATOM   4484  HW1 SOL  1495      16.110  60.591  57.166  1.00  0.00           H
ATOM   4485  HW2 SOL  1495      14.729  60.192  57.642  1.00  0.00           H
ATOM   4486  OW  SOL  1496      56.785  45.313  19.440  1.00  0.00           O
ATOM   4487  HW1 SOL  1496      56.026  44.837  19.104  1.00  0.00           H
ATOM   4488  HW2 SOL  1496      56.777  46.144  18.965  1.00  0.00           H
ATOM   4489  OW  SOL  1497      18.922  41.542  29.453  1.00  0.00           O
ATOM   4490  HW1 SOL  1497      18.361  40.919  29.915  1.00  0.00           H
ATOM   4491  HW2 SOL  1497      19.154  42.193  30.116  1.00  0.00           H
ATOM   4492  OW  SOL  1498      63.357  24.650  48.301  1.00  0.00           O
ATOM   4493  HW1 SOL  1498      62.841  24.715  49.105  1.00  0.00           H
ATOM   4494  HW2 SOL  1498      63.848  23.834  48.397  1.00  0.00           H
ATOM   4495  OW  SOL  1499      20.660   7.256  48.307  1.00  0.00           O
ATOM   4496  HW1 SOL  1499      19.714   7.399  48.324  1.00  0.00           H
ATOM   4497  HW2 SOL  1499      20.771   6.443  47.815  1.00  0.00           H
ATOM   4498  OW  SOL  1500       4.770  35.905  64.720  1.00  0.00           O
ATOM   4499  HW1 SOL  1500       4.791  35.043  64.305  1.00  0.00           H
ATOM   4500  HW2 SOL  1500       4.397  36.483  64.055  1.00  0.00           H
ATOM   4501  OW  SOL  1501      70.465  24.781  25.183  1.00  0.00           O
ATOM   4502  HW1 SOL  1501      70.556  23.844  25.010  1.00  0.00           H
ATOM   4503  HW2 SOL  1501      71.014  25.201  24.521  1.00  0.00           H
ATOM   4504  OW  SOL  1502       9.894  30.291   6.561  1.00  0.00           O
ATOM   4505  HW1 SOL  1502      10.508  30.871   7.012  1.00  0.00           H
ATOM   4506  HW2 SOL  1502       9.967  30.535   5.638  1.00  0.00           H
ATOM   4507  OW  SOL  1503      48.285  47.060  59.297  1.00  0.00           O
ATOM   4508  HW1 SOL  1503      47.891  46.197  59.424  1.00  0.00           H
ATOM   4509  HW2 SOL  1503      48.087  47.535  60.104  1.00  0.00           H
ATOM   4510  OW  SOL  1504      24.410  45.684  58.770  1.00  0.00           O
ATOM   4511  HW1 SOL  1504      23.466  45.534  58.804  1.00  0.00           H
ATOM   4512  HW2 SOL  1504      24.515  46.421  58.168  1.00  0.00           H
ATOM   4513  OW  SOL  1505      15.719  14.200  36.749  1.00  0.00           O
ATOM   4514  HW1 SOL  1505      15.824  13.272  36.539  1.00  0.00           H
ATOM   4515  HW2 SOL  1505      15.387  14.207  37.646  1.00  0.00           H
ATOM   4516  OW  SOL  1506      71.560  58.945  11.345  1.00  0.00           O
ATOM   4517  HW1 SOL  1506      71.366  58.657  12.237  1.00  0.00           H
ATOM   4518  HW2 SOL  1506      70.900  58.512  10.804  1.00  0.00           H
ATOM   4519  OW  SOL  1507       7.672  13.960  36.299  1.00  0.00           O
ATOM   4520  HW1 SOL  1507       7.925  14.657  36.905  1.00  0.00           H
ATOM   4521  HW2 SOL  1507       8.502  13.571  36.021  1.00  0.00           H
ATOM   4522  OW  SOL  1508      68.622   9.634  56.325  1.00  0.00           O
ATOM   4523  HW1 SOL  1508      68.019   8.958  56.634  1.00  0.00           H
ATOM   4524  HW2 SOL  1508      68.584   9.572  55.371  1.00  0.00           H
ATOM   4525  OW  SOL  1509      60.583  39.982  19.835  1.00  0.00           O
ATOM   4526  HW1 SOL  1509      60.537  39.027  19.786  1.00  0.00           H
ATOM   4527  HW2 SOL  1509      59.669  40.267  19.828  1.00  0.00           H
ATOM   4528  OW  SOL  1510      66.834  15.969  43.077  1.00  0.00           O
ATOM   4529  HW1 SOL  1510      66.036  15.551  42.753  1.00  0.00           H
ATOM   4530  HW2 SOL  1510      67.198  16.416  42.313  1.00  0.00           H
ATOM   4531  OW  SOL  1511      66.132  51.056   6.941  1.00  0.00           O
ATOM   4532  HW1 SOL  1511      66.309  50.150   7.191  1.00  0.00           H
ATOM   4533  HW2 SOL  1511      66.643  51.580   7.557  1.00  0.00           H
ATOM   4534  OW  SOL  1512      52.187  41.907  59.423  1.00  0.00           O
ATOM   4535  HW1 SOL  1512      52.360  41.874  58.482  1.00  0.00           H
ATOM   4536  HW2 SOL  1512      52.935  41.461  59.821  1.00  0.00           H
ATOM   4537  OW  SOL  1513      66.791  51.826  11.318  1.00  0.00           O
ATOM   4538  HW1 SOL  1513      66.804  52.254  10.462  1.00  0.00           H
ATOM   4539  HW2 SOL  1513      66.941  50.900  11.125  1.00  0.00           H
ATOM   4540  OW  SOL  1514      49.153  72.704  22.989  1.00  0.00           O
ATOM   4541  HW1 SOL  1514      48.530  73.193  23.526  1.00  0.00           H
ATOM   4542  HW2 SOL  1514      49.904  73.291  22.897  1.00  0.00           H
ATOM   4543  OW  SOL  1515       1.735  14.766  66.590  1.00  0.00           O
ATOM   4544  HW1 SOL  1515       1.448  15.143  67.422  1.00  0.00           H
ATOM   4545  HW2 SOL  1515       1.115  15.106  65.946  1.00  0.00           H
ATOM   4546  OW  SOL  1516      26.348  11.019  68.613  1.00  0.00           O
ATOM   4547  HW1 SOL  1516      26.847  10.422  68.055  1.00  0.00           H
ATOM   4548  HW2 SOL  1516      26.599  10.781  69.505  1.00  0.00           H
ATOM   4549  OW  SOL  1517       3.043  35.480  53.122  1.00  0.00           O
ATOM   4550  HW1 SOL  1517       3.237  36.042  52.371  1.00  0.00           H
ATOM   4551  HW2 SOL  1517       3.008  34.596  52.758  1.00  0.00           H
ATOM   4552  OW  SOL  1518      63.853  69.082  56.256  1.00  0.00           O
ATOM   4553  HW1 SOL  1518      63.735  68.161  56.023  1.00  0.00           H
ATOM   4554  HW2 SOL  1518      64.743  69.129  56.607  1.00  0.00           H
ATOM   4555  OW  SOL  1519      73.105  29.774  64.878  1.00  0.00           O
ATOM   4556  HW1 SOL  1519      72.907  30.630  64.497  1.00  0.00           H
ATOM   4557  HW2 SOL  1519      72.965  29.155  64.162  1.00  0.00           H
ATOM   4558  OW  SOL  1520      36.784  17.457  51.057  1.00  0.00           O
ATOM   4559  HW1 SOL  1520      36.656  17.449  50.109  1.00  0.00           H
ATOM   4560  HW2 SOL  1520      37.626  17.895  51.182  1.00  0.00           H
ATOM   4561  OW  SOL  1521      65.329  66.304  39.664  1.00  0.00           O
ATOM   4562  HW1 SOL  1521      65.821  67.095  39.442  1.00  0.00           H
ATOM   4563  HW2 SOL  1521      64.857  66.532  40.465  1.00  0.00           H
ATOM   4564  OW  SOL  1522       1.628  22.535   4.385  1.00  0.00           O
ATOM   4565  HW1 SOL  1522       1.434  23.202   5.043  1.00  0.00           H
ATOM   4566  HW2 SOL  1522       1.773  23.028   3.578  1.00  0.00           H
ATOM   4567  OW  SOL  1523      59.481  65.343   4.765  1.00  0.00           O
ATOM   4568  HW1 SOL  1523      59.063  65.639   3.956  1.00  0.00           H
ATOM   4569  HW2 SOL  1523      59.739  66.150   5.211  1.00  0.00           H
ATOM   4570  OW  SOL  1524       5.959  38.402  52.928  1.00  0.00           O
ATOM   4571  HW1 SOL  1524       6.865  38.642  52.736  1.00  0.00           H
ATOM   4572  HW2 SOL  1524       5.554  39.214  53.232  1.00  0.00           H
ATOM   4573  OW  SOL  1525       8.022  22.083  14.076  1.00  0.00           O
ATOM   4574  HW1 SOL  1525       8.564  21.294  14.102  1.00  0.00           H
ATOM   4575  HW2 SOL  1525       7.368  21.947  14.761  1.00  0.00           H
ATOM   4576  OW  SOL  1526      30.372  18.532   2.686  1.00  0.00           O
ATOM   4577  HW1 SOL  1526      31.328  18.551   2.704  1.00  0.00           H
ATOM   4578  HW2 SOL  1526      30.157  18.043   1.891  1.00  0.00           H
ATOM   4579  OW  SOL  1527      69.610  23.567   8.599  1.00  0.00           O
ATOM   4580  HW1 SOL  1527      69.999  24.202   7.998  1.00  0.00           H
ATOM   4581  HW2 SOL  1527      70.233  23.507   9.322  1.00  0.00           H
ATOM   4582  OW  SOL  1528      67.272  27.633  15.364  1.00  0.00           O
ATOM   4583  HW1 SOL  1528      66.354  27.600  15.094  1.00  0.00           H
ATOM   4584  HW2 SOL  1528      67.269  27.309  16.265  1.00  0.00           H
ATOM   4585  OW  SOL  1529      58.656  37.569  10.315  1.00  0.00           O
ATOM   4586  HW1 SOL  1529      57.850  37.936  10.678  1.00  0.00           H
ATOM   4587  HW2 SOL  1529      59.307  38.263  10.427  1.00  0.00           H
ATOM   4588  OW  SOL  1530      71.337  58.058  60.532  1.00  0.00           O
ATOM   4589  HW1 SOL  1530      72.149  58.493  60.792  1.00  0.00           H
ATOM   4590  HW2 SOL  1530      70.794  58.074  61.320  1.00  0.00           H
ATOM   4591  OW  SOL  1531      69.009  51.937  39.204  1.00  0.00           O
ATOM   4592  HW1 SOL  1531      68.917  52.415  40.028  1.00  0.00           H
ATOM   4593  HW2 SOL  1531      68.252  51.351  39.180  1.00  0.00           H
ATOM   4594  OW  SOL  1532      14.462  29.323  67.231  1.00  0.00           O
ATOM   4595  HW1 SOL  1532      14.281  28.726  66.505  1.00  0.00           H
ATOM   4596  HW2 SOL  1532      14.188  30.182  66.910  1.00  0.00           H
ATOM   4597  OW  SOL  1533      70.206  29.673  56.771  1.00  0.00           O
ATOM   4598  HW1 SOL  1533      69.534  30.305  57.024  1.00  0.00           H
ATOM   4599  HW2 SOL  1533      70.567  29.362  57.602  1.00  0.00           H
ATOM   4600  OW  SOL  1534      20.773  21.126   4.757  1.00  0.00           O
ATOM   4601  HW1 SOL  1534      20.040  20.534   4.930  1.00  0.00           H
ATOM   4602  HW2 SOL  1534      21.107  20.851   3.903  1.00  0.00           H
ATOM   4603  OW  SOL  1535      34.495  36.629   7.171  1.00  0.00           O
ATOM   4604  HW1 SOL  1535      34.803  35.877   6.667  1.00  0.00           H
ATOM   4605  HW2 SOL  1535      35.241  36.873   7.718  1.00  0.00           H
ATOM   4606  OW  SOL  1536      72.283  17.566  15.002  1.00  0.00           O
ATOM   4607  HW1 SOL  1536      72.218  17.182  15.877  1.00  0.00           H
ATOM   4608  HW2 SOL  1536      72.888  18.300  15.107  1.00  0.00           H
ATOM   4609  OW  SOL  1537      61.150   0.432  42.188  1.00  0.00           O
ATOM   4610  HW1 SOL  1537      61.901   0.047  42.639  1.00  0.00           H
ATOM   4611  HW2 SOL  1537      61.395   1.348  42.053  1.00  0.00           H
ATOM   4612  OW  SOL  1538      66.467  26.136  17.494  1.00  0.00           O
ATOM   4613  HW1 SOL  1538      67.171  25.648  17.068  1.00  0.00           H
ATOM   4614  HW2 SOL  1538      66.287  25.647  18.297  1.00  0.00           H
ATOM   4615  OW  SOL  1539      24.626   8.243  15.419  1.00  0.00           O
ATOM   4616  HW1 SOL  1539      24.845   8.892  16.087  1.00  0.00           H
ATOM   4617  HW2 SOL  1539      25.348   8.292  14.791  1.00  0.00           H
ATOM   4618  OW  SOL  1540      52.590  16.160  65.569  1.00  0.00           O
ATOM   4619  HW1 SOL  1540      52.874  16.904  66.100  1.00  0.00           H
ATOM   4620  HW2 SOL  1540      52.764  16.428  64.667  1.00  0.00           H
ATOM   4621  OW  SOL  1541       5.465  53.912  41.323  1.00  0.00           O
ATOM   4622  HW1 SOL  1541       4.685  53.840  40.774  1.00  0.00           H
ATOM   4623  HW2 SOL  1541       5.368  54.753  41.770  1.00  0.00           H
ATOM   4624  OW  SOL  1542      23.069  25.978  55.345  1.00  0.00           O
ATOM   4625  HW1 SOL  1542      22.841  26.890  55.167  1.00  0.00           H
ATOM   4626  HW2 SOL  1542      22.987  25.540  54.497  1.00  0.00           H
ATOM   4627  OW  SOL  1543       9.147  31.153   9.343  1.00  0.00           O
ATOM   4628  HW1 SOL  1543       8.886  30.917  10.233  1.00  0.00           H
ATOM   4629  HW2 SOL  1543       8.862  30.415   8.805  1.00  0.00           H
ATOM   4630  OW  SOL  1544       7.718  33.035  63.099  1.00  0.00           O
ATOM   4631  HW1 SOL  1544       8.166  32.236  63.376  1.00  0.00           H
ATOM   4632  HW2 SOL  1544       7.703  32.984  62.143  1.00  0.00           H
ATOM   4633  OW  SOL  1545      11.085   7.615  68.556  1.00  0.00           O
ATOM   4634  HW1 SOL  1545      11.013   7.844  69.482  1.00  0.00           H
ATOM   4635  HW2 SOL  1545      10.946   6.669  68.530  1.00  0.00           H
ATOM   4636  OW  SOL  1546      57.469  58.787  57.285  1.00  0.00           O
ATOM   4637  HW1 SOL  1546      57.128  58.365  56.496  1.00  0.00           H
ATOM   4638  HW2 SOL  1546      58.236  59.274  56.983  1.00  0.00           H
ATOM   4639  OW  SOL  1547      68.064  17.581  67.281  1.00  0.00           O
ATOM   4640  HW1 SOL  1547      68.276  16.657  67.152  1.00  0.00           H
ATOM   4641  HW2 SOL  1547      68.182  17.726  68.219  1.00  0.00           H
ATOM   4642  OW  SOL  1548      16.037  53.546  58.143  1.00  0.00           O
ATOM   4643  HW1 SOL  1548      15.918  52.598  58.080  1.00  0.00           H
ATOM   4644  HW2 SOL  1548      16.906  53.705  57.775  1.00  0.00           H
ATOM   4645  OW  SOL  1549      42.243  29.656  56.755  1.00  0.00           O
ATOM   4646  HW1 SOL  1549      43.112  30.057  56.710  1.00  0.00           H
ATOM   4647  HW2 SOL  1549      42.397  28.729  56.574  1.00  0.00           H
ATOM   4648  OW  SOL  1550      25.126   8.546  54.131  1.00  0.00           O
ATOM   4649  HW1 SOL  1550      24.614   9.225  53.692  1.00  0.00           H
ATOM   4650  HW2 SOL  1550      25.499   8.984  54.896  1.00  0.00           H
ATOM   4651  OW  SOL  1551      72.240  30.499   2.438  1.00  0.00           O
ATOM   4652  HW1 SOL  1551      72.320  31.452   2.477  1.00  0.00           H
ATOM   4653  HW2 SOL  1551      71.623  30.282   3.137  1.00  0.00           H
ATOM   4654  OW  SOL  1552      21.342  34.587  60.370  1.00  0.00           O
ATOM   4655  HW1 SOL  1552      21.541  33.657  60.264  1.00  0.00           H
ATOM   4656  HW2 SOL  1552      21.991  35.035  59.828  1.00  0.00           H
ATOM   4657  OW  SOL  1553      13.011  24.872  65.038  1.00  0.00           O
ATOM   4658  HW1 SOL  1553      13.710  25.279  64.525  1.00  0.00           H
ATOM   4659  HW2 SOL  1553      12.469  24.422  64.390  1.00  0.00           H
ATOM   4660  OW  SOL  1554      17.405  32.094  22.453  1.00  0.00           O
ATOM   4661  HW1 SOL  1554      17.929  32.892  22.515  1.00  0.00           H
ATOM   4662  HW2 SOL  1554      17.806  31.493  23.081  1.00  0.00           H
ATOM   4663  OW  SOL  1555      27.112  44.829  72.602  1.00  0.00           O
ATOM   4664  HW1 SOL  1555      26.712  45.597  72.194  1.00  0.00           H
ATOM   4665  HW2 SOL  1555      27.497  45.161  73.413  1.00  0.00           H
ATOM   4666  OW  SOL  1556      22.655  32.044  51.707  1.00  0.00           O
ATOM   4667  HW1 SOL  1556      23.335  31.395  51.888  1.00  0.00           H
ATOM   4668  HW2 SOL  1556      22.944  32.830  52.171  1.00  0.00           H
ATOM   4669  OW  SOL  1557       4.835  37.332  44.111  1.00  0.00           O
ATOM   4670  HW1 SOL  1557       5.772  37.407  43.931  1.00  0.00           H
ATOM   4671  HW2 SOL  1557       4.519  36.694  43.471  1.00  0.00           H
ATOM   4672  OW  SOL  1558      72.298   2.899   8.959  1.00  0.00           O
ATOM   4673  HW1 SOL  1558      71.862   2.982   9.808  1.00  0.00           H
ATOM   4674  HW2 SOL  1558      73.205   2.684   9.175  1.00  0.00           H
ATOM   4675  OW  SOL  1559      50.321  36.287  13.813  1.00  0.00           O
ATOM   4676  HW1 SOL  1559      49.906  35.448  14.010  1.00  0.00           H
ATOM   4677  HW2 SOL  1559      49.766  36.677  13.137  1.00  0.00           H
ATOM   4678  OW  SOL  1560      12.863  35.931  14.977  1.00  0.00           O
ATOM   4679  HW1 SOL  1560      13.551  36.581  15.121  1.00  0.00           H
ATOM   4680  HW2 SOL  1560      12.469  36.179  14.142  1.00  0.00           H
ATOM   4681  OW  SOL  1561      42.208  19.036  22.284  1.00  0.00           O
ATOM   4682  HW1 SOL  1561      42.108  19.827  22.814  1.00  0.00           H
ATOM   4683  HW2 SOL  1561      43.140  19.009  22.068  1.00  0.00           H
ATOM   4684  OW  SOL  1562      72.350  36.094  37.761  1.00  0.00           O
ATOM   4685  HW1 SOL  1562      72.605  35.387  37.168  1.00  0.00           H
ATOM   4686  HW2 SOL  1562      72.956  36.807  37.559  1.00  0.00           H
ATOM   4687  OW  SOL  1563      14.584  65.382  53.521  1.00  0.00           O
ATOM   4688  HW1 SOL  1563      15.191  66.042  53.185  1.00  0.00           H
ATOM   4689  HW2 SOL  1563      14.100  65.831  54.213  1.00  0.00           H
ATOM   4690  OW  SOL  1564      71.988  15.824  44.838  1.00  0.00           O
ATOM   4691  HW1 SOL  1564      71.209  16.266  45.178  1.00  0.00           H
ATOM   4692  HW2 SOL  1564      72.227  15.199  45.523  1.00  0.00           H
ATOM   4693  OW  SOL  1565      44.279  14.257  49.152  1.00  0.00           O
ATOM   4694  HW1 SOL  1565      44.561  13.351  49.029  1.00  0.00           H
ATOM   4695  HW2 SOL  1565      45.079  14.728  49.386  1.00  0.00           H
ATOM   4696  OW  SOL  1566      29.826  19.319  64.803  1.00  0.00           O
ATOM   4697  HW1 SOL  1566      30.190  20.154  64.509  1.00  0.00           H
ATOM   4698  HW2 SOL  1566      29.575  19.475  65.714  1.00  0.00           H
ATOM   4699  OW  SOL  1567       1.626  24.297  55.429  1.00  0.00           O
ATOM   4700  HW1 SOL  1567       1.814  24.347  54.492  1.00  0.00           H
ATOM   4701  HW2 SOL  1567       2.483  24.366  55.850  1.00  0.00           H
ATOM   4702  OW  SOL  1568      71.161  14.070  47.966  1.00  0.00           O
ATOM   4703  HW1 SOL  1568      70.787  13.448  47.341  1.00  0.00           H
ATOM   4704  HW2 SOL  1568      71.951  13.639  48.290  1.00  0.00           H
ATOM   4705  OW  SOL  1569      13.201  70.218  52.621  1.00  0.00           O
ATOM   4706  HW1 SOL  1569      13.698  69.684  52.002  1.00  0.00           H
ATOM   4707  HW2 SOL  1569      12.364  69.763  52.713  1.00  0.00           H
ATOM   4708  OW  SOL  1570      73.141  22.427  51.031  1.00  0.00           O
ATOM   4709  HW1 SOL  1570      72.551  21.864  51.531  1.00  0.00           H
ATOM   4710  HW2 SOL  1570      72.622  22.711  50.279  1.00  0.00           H
ATOM   4711  OW  SOL  1571      14.387   1.361  48.722  1.00  0.00           O
ATOM   4712  HW1 SOL  1571      15.040   0.663  48.675  1.00  0.00           H
ATOM   4713  HW2 SOL  1571      13.701   1.010  49.290  1.00  0.00           H
ATOM   4714  OW  SOL  1572      73.068  20.561  63.132  1.00  0.00           O
ATOM   4715  HW1 SOL  1572      73.487  19.953  62.524  1.00  0.00           H
ATOM   4716  HW2 SOL  1572      72.654  21.216  62.570  1.00  0.00           H
ATOM   4717  OW  SOL  1573       0.832  49.517  10.723  1.00  0.00           O
ATOM   4718  HW1 SOL  1573       0.625  49.819   9.838  1.00  0.00           H
ATOM   4719  HW2 SOL  1573      -0.022  49.368  11.130  1.00  0.00           H
ATOM   4720  OW  SOL  1574      51.180  39.542  24.998  1.00  0.00           O
ATOM   4721  HW1 SOL  1574      50.826  39.262  24.154  1.00  0.00           H
ATOM   4722  HW2 SOL  1574      52.057  39.159  25.029  1.00  0.00           H
ATOM   4723  OW  SOL  1575      18.029   1.445   9.073  1.00  0.00           O
ATOM   4724  HW1 SOL  1575      18.227   1.041   9.917  1.00  0.00           H
ATOM   4725  HW2 SOL  1575      17.073   1.427   9.017  1.00  0.00           H
ATOM   4726  OW  SOL  1576      68.675  31.309   2.486  1.00  0.00           O
ATOM   4727  HW1 SOL  1576      69.140  31.942   3.032  1.00  0.00           H
ATOM   4728  HW2 SOL  1576      67.764  31.603   2.498  1.00  0.00           H
ATOM   4729  OW  SOL  1577       7.762  54.351   1.921  1.00  0.00           O
ATOM   4730  HW1 SOL  1577       8.466  54.991   1.820  1.00  0.00           H
ATOM   4731  HW2 SOL  1577       7.019  54.736   1.456  1.00  0.00           H
ATOM   4732  OW  SOL  1578      18.980  57.762  21.699  1.00  0.00           O
ATOM   4733  HW1 SOL  1578      19.301  57.128  22.340  1.00  0.00           H
ATOM   4734  HW2 SOL  1578      19.429  58.577  21.922  1.00  0.00           H
ATOM   4735  OW  SOL  1579       9.829  51.778  61.074  1.00  0.00           O
ATOM   4736  HW1 SOL  1579       9.205  52.171  60.465  1.00  0.00           H
ATOM   4737  HW2 SOL  1579      10.688  52.014  60.724  1.00  0.00           H
ATOM   4738  OW  SOL  1580       7.834  68.455   6.456  1.00  0.00           O
ATOM   4739  HW1 SOL  1580       8.577  68.651   5.886  1.00  0.00           H
ATOM   4740  HW2 SOL  1580       7.374  67.741   6.014  1.00  0.00           H
ATOM   4741  OW  SOL  1581      39.060  27.149  65.150  1.00  0.00           O
ATOM   4742  HW1 SOL  1581      38.842  27.359  66.058  1.00  0.00           H
ATOM   4743  HW2 SOL  1581      38.512  26.393  64.940  1.00  0.00           H
ATOM   4744  OW  SOL  1582       3.619  12.576  48.522  1.00  0.00           O
ATOM   4745  HW1 SOL  1582       3.491  12.047  47.735  1.00  0.00           H
ATOM   4746  HW2 SOL  1582       3.819  11.940  49.209  1.00  0.00           H
ATOM   4747  OW  SOL  1583      14.371  35.399  68.327  1.00  0.00           O
ATOM   4748  HW1 SOL  1583      13.636  35.459  67.716  1.00  0.00           H
ATOM   4749  HW2 SOL  1583      13.994  35.013  69.118  1.00  0.00           H
ATOM   4750  OW  SOL  1584      32.886  19.813   2.520  1.00  0.00           O
ATOM   4751  HW1 SOL  1584      33.036  20.694   2.178  1.00  0.00           H
ATOM   4752  HW2 SOL  1584      32.311  19.943   3.274  1.00  0.00           H
ATOM   4753  OW  SOL  1585      24.231   2.239   0.421  1.00  0.00           O
ATOM   4754  HW1 SOL  1585      23.299   2.457   0.444  1.00  0.00           H
ATOM   4755  HW2 SOL  1585      24.661   2.975   0.857  1.00  0.00           H
ATOM   4756  OW  SOL  1586      43.954  53.909  11.872  1.00  0.00           O
ATOM   4757  HW1 SOL  1586      44.560  54.635  11.722  1.00  0.00           H
ATOM   4758  HW2 SOL  1586      43.424  54.190  12.618  1.00  0.00           H
ATOM   4759  OW  SOL  1587      16.272  53.711  61.102  1.00  0.00           O
ATOM   4760  HW1 SOL  1587      17.124  53.285  61.194  1.00  0.00           H
ATOM   4761  HW2 SOL  1587      16.006  53.523  60.202  1.00  0.00           H
ATOM   4762  OW  SOL  1588      64.985  53.637   5.193  1.00  0.00           O
ATOM   4763  HW1 SOL  1588      64.309  53.013   4.931  1.00  0.00           H
ATOM   4764  HW2 SOL  1588      65.726  53.444   4.618  1.00  0.00           H
ATOM   4765  OW  SOL  1589      35.917  54.441  31.271  1.00  0.00           O
ATOM   4766  HW1 SOL  1589      35.257  54.851  31.831  1.00  0.00           H
ATOM   4767  HW2 SOL  1589      36.600  54.153  31.877  1.00  0.00           H
ATOM   4768  OW  SOL  1590      60.723  55.439  72.930  1.00  0.00           O
ATOM   4769  HW1 SOL  1590      61.079  54.927  72.204  1.00  0.00           H
ATOM   4770  HW2 SOL  1590      61.492  55.732  73.418  1.00  0.00           H
ATOM   4771  OW  SOL  1591      68.767  22.089  17.167  1.00  0.00           O
ATOM   4772  HW1 SOL  1591      69.147  21.358  17.654  1.00  0.00           H
ATOM   4773  HW2 SOL  1591      69.306  22.159  16.380  1.00  0.00           H
ATOM   4774  OW  SOL  1592      26.306  43.658   2.475  1.00  0.00           O
ATOM   4775  HW1 SOL  1592      26.672  44.480   2.147  1.00  0.00           H
ATOM   4776  HW2 SOL  1592      26.913  42.985   2.167  1.00  0.00           H
ATOM   4777  OW  SOL  1593      47.852   7.566  17.559  1.00  0.00           O
ATOM   4778  HW1 SOL  1593      48.317   7.792  16.754  1.00  0.00           H
ATOM   4779  HW2 SOL  1593      47.252   8.298  17.703  1.00  0.00           H
ATOM   4780  OW  SOL  1594      18.444  19.609  19.571  1.00  0.00           O
ATOM   4781  HW1 SOL  1594      17.979  19.020  18.978  1.00  0.00           H
ATOM   4782  HW2 SOL  1594      17.813  19.798  20.265  1.00  0.00           H
ATOM   4783  OW  SOL  1595      69.740   6.895   6.379  1.00  0.00           O
ATOM   4784  HW1 SOL  1595      69.152   7.343   6.988  1.00  0.00           H
ATOM   4785  HW2 SOL  1595      69.355   6.025   6.270  1.00  0.00           H
ATOM   4786  OW  SOL  1596      10.780  70.077  57.845  1.00  0.00           O
ATOM   4787  HW1 SOL  1596      10.781  70.857  57.289  1.00  0.00           H
ATOM   4788  HW2 SOL  1596      11.397  69.480  57.421  1.00  0.00           H
ATOM   4789  OW  SOL  1597       8.408  25.292  23.446  1.00  0.00           O
ATOM   4790  HW1 SOL  1597       9.048  24.741  23.897  1.00  0.00           H
ATOM   4791  HW2 SOL  1597       7.699  25.403  24.078  1.00  0.00           H
ATOM   4792  OW  SOL  1598      35.732  38.683  53.995  1.00  0.00           O
ATOM   4793  HW1 SOL  1598      36.519  39.227  54.004  1.00  0.00           H
ATOM   4794  HW2 SOL  1598      35.068  39.214  54.435  1.00  0.00           H
ATOM   4795  OW  SOL  1599      63.554  67.492  17.467  1.00  0.00           O
ATOM   4796  HW1 SOL  1599      63.030  67.896  18.160  1.00  0.00           H
ATOM   4797  HW2 SOL  1599      64.417  67.896  17.553  1.00  0.00           H
ATOM   4798  OW  SOL  1600      21.677   7.359  56.528  1.00  0.00           O
ATOM   4799  HW1 SOL  1600      21.672   6.430  56.759  1.00  0.00           H
ATOM   4800  HW2 SOL  1600      22.222   7.408  55.743  1.00  0.00           H
ATOM   4801  OW  SOL  1601       5.020   2.885  13.992  1.00  0.00           O
ATOM   4802  HW1 SOL  1601       5.363   2.355  13.272  1.00  0.00           H
ATOM   4803  HW2 SOL  1601       4.115   3.073  13.741  1.00  0.00           H
ATOM   4804  OW  SOL  1602      21.250  44.116   8.461  1.00  0.00           O
ATOM   4805  HW1 SOL  1602      22.033  43.727   8.851  1.00  0.00           H
ATOM   4806  HW2 SOL  1602      20.796  43.381   8.050  1.00  0.00           H
ATOM   4807  OW  SOL  1603      51.109  44.607  65.933  1.00  0.00           O
ATOM   4808  HW1 SOL  1603      50.160  44.485  65.926  1.00  0.00           H
ATOM   4809  HW2 SOL  1603      51.247  45.386  66.472  1.00  0.00           H
ATOM   4810  OW  SOL  1604       4.402  41.432  26.097  1.00  0.00           O
ATOM   4811  HW1 SOL  1604       5.196  41.196  26.577  1.00  0.00           H
ATOM   4812  HW2 SOL  1604       4.621  42.256  25.662  1.00  0.00           H
ATOM   4813  OW  SOL  1605      26.044  72.633  20.629  1.00  0.00           O
ATOM   4814  HW1 SOL  1605      25.246  72.132  20.797  1.00  0.00           H
ATOM   4815  HW2 SOL  1605      25.741  73.531  20.495  1.00  0.00           H
ATOM   4816  OW  SOL  1606       2.622  51.671  14.621  1.00  0.00           O
ATOM   4817  HW1 SOL  1606       2.241  52.493  14.928  1.00  0.00           H
ATOM   4818  HW2 SOL  1606       1.876  51.170  14.291  1.00  0.00           H
ATOM   4819  OW  SOL  1607      33.017   3.270  60.710  1.00  0.00           O
ATOM   4820  HW1 SOL  1607      32.416   3.286  61.456  1.00  0.00           H
ATOM   4821  HW2 SOL  1607      33.629   3.986  60.881  1.00  0.00           H
ATOM   4822  OW  SOL  1608      15.054  42.273   3.131  1.00  0.00           O
ATOM   4823  HW1 SOL  1608      15.343  42.505   2.249  1.00  0.00           H
ATOM   4824  HW2 SOL  1608      14.679  43.081   3.482  1.00  0.00           H
ATOM   4825  OW  SOL  1609      37.610  61.036  67.743  1.00  0.00           O
ATOM   4826  HW1 SOL  1609      36.898  61.546  67.358  1.00  0.00           H
ATOM   4827  HW2 SOL  1609      37.742  61.423  68.608  1.00  0.00           H
ATOM   4828  OW  SOL  1610      17.900  61.520  22.743  1.00  0.00           O
ATOM   4829  HW1 SOL  1610      18.655  61.844  22.253  1.00  0.00           H
ATOM   4830  HW2 SOL  1610      17.901  62.030  23.553  1.00  0.00           H
ATOM   4831  OW  SOL  1611      72.273  47.029  40.138  1.00  0.00           O
ATOM   4832  HW1 SOL  1611      72.310  46.267  39.560  1.00  0.00           H
ATOM   4833  HW2 SOL  1611      73.012  47.573  39.866  1.00  0.00           H
ATOM   4834  OW  SOL  1612       1.196  43.883   3.059  1.00  0.00           O
ATOM   4835  HW1 SOL  1612       0.770  44.428   2.397  1.00  0.00           H
ATOM   4836  HW2 SOL  1612       0.856  44.209   3.893  1.00  0.00           H
ATOM   4837  OW  SOL  1613      66.830  46.878  35.940  1.00  0.00           O
ATOM   4838  HW1 SOL  1613      66.158  47.374  36.409  1.00  0.00           H
ATOM   4839  HW2 SOL  1613      67.658  47.207  36.288  1.00  0.00           H
ATOM   4840  OW  SOL  1614      70.157  29.690   0.362  1.00  0.00           O
ATOM   4841  HW1 SOL  1614      70.822  29.388   0.979  1.00  0.00           H
ATOM   4842  HW2 SOL  1614      69.704  30.396   0.823  1.00  0.00           H
ATOM   4843  OW  SOL  1615      24.377  56.514  64.561  1.00  0.00           O
ATOM   4844  HW1 SOL  1615      24.664  55.749  64.062  1.00  0.00           H
ATOM   4845  HW2 SOL  1615      23.703  56.918  64.016  1.00  0.00           H
ATOM   4846  OW  SOL  1616      11.516  54.822  55.151  1.00  0.00           O
ATOM   4847  HW1 SOL  1616      12.062  54.538  55.885  1.00  0.00           H
ATOM   4848  HW2 SOL  1616      10.651  54.459  55.342  1.00  0.00           H
ATOM   4849  OW  SOL  1617       6.849  45.649   8.630  1.00  0.00           O
ATOM   4850  HW1 SOL  1617       6.019  45.448   9.062  1.00  0.00           H
ATOM   4851  HW2 SOL  1617       6.994  44.914   8.034  1.00  0.00           H
ATOM   4852  OW  SOL  1618      19.076  63.853  10.592  1.00  0.00           O
ATOM   4853  HW1 SOL  1618      18.912  63.494  11.464  1.00  0.00           H
ATOM   4854  HW2 SOL  1618      20.017  64.028  10.579  1.00  0.00           H
ATOM   4855  OW  SOL  1619      15.014  26.333   9.341  1.00  0.00           O
ATOM   4856  HW1 SOL  1619      14.281  25.725   9.438  1.00  0.00           H
ATOM   4857  HW2 SOL  1619      14.810  26.832   8.550  1.00  0.00           H
ATOM   4858  OW  SOL  1620      68.184  56.425   9.415  1.00  0.00           O
ATOM   4859  HW1 SOL  1620      68.903  55.809   9.556  1.00  0.00           H
ATOM   4860  HW2 SOL  1620      68.483  56.981   8.695  1.00  0.00           H
ATOM   4861  OW  SOL  1621      59.715  32.000   9.778  1.00  0.00           O
ATOM   4862  HW1 SOL  1621      59.630  32.932   9.978  1.00  0.00           H
ATOM   4863  HW2 SOL  1621      59.904  31.972   8.840  1.00  0.00           H
ATOM   4864  OW  SOL  1622       7.881  67.206  66.447  1.00  0.00           O
ATOM   4865  HW1 SOL  1622       6.978  66.896  66.371  1.00  0.00           H
ATOM   4866  HW2 SOL  1622       8.394  66.571  65.947  1.00  0.00           H
ATOM   4867  OW  SOL  1623      64.089  30.938  23.346  1.00  0.00           O
ATOM   4868  HW1 SOL  1623      64.366  31.824  23.576  1.00  0.00           H
ATOM   4869  HW2 SOL  1623      64.722  30.652  22.687  1.00  0.00           H
ATOM   4870  OW  SOL  1624      23.386  67.882  11.907  1.00  0.00           O
ATOM   4871  HW1 SOL  1624      22.551  68.263  12.180  1.00  0.00           H
ATOM   4872  HW2 SOL  1624      24.048  68.468  12.272  1.00  0.00           H
ATOM   4873  OW  SOL  1625       6.606  47.716   6.855  1.00  0.00           O
ATOM   4874  HW1 SOL  1625       6.052  47.337   6.173  1.00  0.00           H
ATOM   4875  HW2 SOL  1625       6.542  47.101   7.586  1.00  0.00           H
ATOM   4876  OW  SOL  1626      19.830  58.606  73.521  1.00  0.00           O
ATOM   4877  HW1 SOL  1626      19.012  58.568  74.017  1.00  0.00           H
ATOM   4878  HW2 SOL  1626      20.006  59.541  73.419  1.00  0.00           H
ATOM   4879  OW  SOL  1627      38.662  32.298   2.295  1.00  0.00           O
ATOM   4880  HW1 SOL  1627      37.756  32.149   2.565  1.00  0.00           H
ATOM   4881  HW2 SOL  1627      39.156  31.591   2.710  1.00  0.00           H
ATOM   4882  OW  SOL  1628      16.218  46.852  52.864  1.00  0.00           O
ATOM   4883  HW1 SOL  1628      15.607  47.543  52.607  1.00  0.00           H
ATOM   4884  HW2 SOL  1628      16.079  46.747  53.806  1.00  0.00           H
ATOM   4885  OW  SOL  1629      29.552  63.325  65.475  1.00  0.00           O
ATOM   4886  HW1 SOL  1629      28.844  63.689  66.007  1.00  0.00           H
ATOM   4887  HW2 SOL  1629      29.448  63.742  64.619  1.00  0.00           H
ATOM   4888  OW  SOL  1630      35.373   2.638  31.690  1.00  0.00           O
ATOM   4889  HW1 SOL  1630      35.395   1.719  31.424  1.00  0.00           H
ATOM   4890  HW2 SOL  1630      34.524   2.745  32.119  1.00  0.00           H
ATOM   4891  OW  SOL  1631      67.150  46.845  67.221  1.00  0.00           O
ATOM   4892  HW1 SOL  1631      66.466  47.487  67.412  1.00  0.00           H
ATOM   4893  HW2 SOL  1631      66.679  46.018  67.115  1.00  0.00           H
ATOM   4894  OW  SOL  1632      20.887  32.108  20.829  1.00  0.00           O
ATOM   4895  HW1 SOL  1632      20.569  31.657  20.047  1.00  0.00           H
ATOM   4896  HW2 SOL  1632      21.151  32.974  20.516  1.00  0.00           H
ATOM   4897  OW  SOL  1633      62.379  18.343   4.659  1.00  0.00           O
ATOM   4898  HW1 SOL  1633      61.887  17.774   4.066  1.00  0.00           H
ATOM   4899  HW2 SOL  1633      62.537  19.139   4.152  1.00  0.00           H
ATOM   4900  OW  SOL  1634      67.096  70.481  15.814  1.00  0.00           O
ATOM   4901  HW1 SOL  1634      66.426  71.163  15.864  1.00  0.00           H
ATOM   4902  HW2 SOL  1634      67.421  70.398  16.711  1.00  0.00           H
ATOM   4903  OW  SOL  1635      22.849  41.324  67.057  1.00  0.00           O
ATOM   4904  HW1 SOL  1635      21.938  41.599  66.954  1.00  0.00           H
ATOM   4905  HW2 SOL  1635      22.875  40.895  67.913  1.00  0.00           H
ATOM   4906  OW  SOL  1636       6.561  28.801  20.666  1.00  0.00           O
ATOM   4907  HW1 SOL  1636       7.061  28.248  21.266  1.00  0.00           H
ATOM   4908  HW2 SOL  1636       5.843  29.145  21.198  1.00  0.00           H
ATOM   4909  OW  SOL  1637      67.396  32.979  15.813  1.00  0.00           O
ATOM   4910  HW1 SOL  1637      67.472  33.191  14.882  1.00  0.00           H
ATOM   4911  HW2 SOL  1637      66.586  32.474  15.879  1.00  0.00           H
ATOM   4912  OW  SOL  1638      20.993  47.994  47.629  1.00  0.00           O
ATOM   4913  HW1 SOL  1638      20.449  48.776  47.718  1.00  0.00           H
ATOM   4914  HW2 SOL  1638      21.428  47.906  48.477  1.00  0.00           H
ATOM   4915  OW  SOL  1639      69.663  34.817  61.322  1.00  0.00           O
ATOM   4916  HW1 SOL  1639      70.289  35.325  61.838  1.00  0.00           H
ATOM   4917  HW2 SOL  1639      69.584  35.299  60.499  1.00  0.00           H
ATOM   4918  OW  SOL  1640      14.401  47.212  42.771  1.00  0.00           O
ATOM   4919  HW1 SOL  1640      14.878  46.477  43.157  1.00  0.00           H
ATOM   4920  HW2 SOL  1640      14.377  47.017  41.834  1.00  0.00           H
ATOM   4921  OW  SOL  1641      28.696  41.938   5.865  1.00  0.00           O
ATOM   4922  HW1 SOL  1641      28.509  42.247   6.752  1.00  0.00           H
ATOM   4923  HW2 SOL  1641      29.596  42.221   5.698  1.00  0.00           H
ATOM   4924  OW  SOL  1642       2.191  19.819   5.182  1.00  0.00           O
ATOM   4925  HW1 SOL  1642       1.513  19.263   4.800  1.00  0.00           H
ATOM   4926  HW2 SOL  1642       2.063  20.673   4.769  1.00  0.00           H
ATOM   4927  OW  SOL  1643       8.769  47.116  10.226  1.00  0.00           O
ATOM   4928  HW1 SOL  1643       8.131  47.602  10.748  1.00  0.00           H
ATOM   4929  HW2 SOL  1643       8.239  46.542   9.673  1.00  0.00           H
ATOM   4930  OW  SOL  1644      52.251  32.805  42.150  1.00  0.00           O
ATOM   4931  HW1 SOL  1644      51.565  33.263  41.665  1.00  0.00           H
ATOM   4932  HW2 SOL  1644      52.338  33.299  42.966  1.00  0.00           H
ATOM   4933  OW  SOL  1645       3.942  21.086  45.291  1.00  0.00           O
ATOM   4934  HW1 SOL  1645       3.288  20.508  45.684  1.00  0.00           H
ATOM   4935  HW2 SOL  1645       4.323  20.569  44.581  1.00  0.00           H
ATOM   4936  OW  SOL  1646      66.696  45.478   2.565  1.00  0.00           O
ATOM   4937  HW1 SOL  1646      65.794  45.478   2.246  1.00  0.00           H
ATOM   4938  HW2 SOL  1646      67.072  46.289   2.222  1.00  0.00           H
ATOM   4939  OW  SOL  1647      16.793  42.415  59.727  1.00  0.00           O
ATOM   4940  HW1 SOL  1647      17.547  42.285  59.152  1.00  0.00           H
ATOM   4941  HW2 SOL  1647      17.014  41.935  60.525  1.00  0.00           H
ATOM   4942  OW  SOL  1648      73.376  62.929  12.917  1.00  0.00           O
ATOM   4943  HW1 SOL  1648      73.991  62.579  13.562  1.00  0.00           H
ATOM   4944  HW2 SOL  1648      73.464  62.347  12.162  1.00  0.00           H
ATOM   4945  OW  SOL  1649      10.260  13.401  19.618  1.00  0.00           O
ATOM   4946  HW1 SOL  1649       9.840  13.049  18.833  1.00  0.00           H
ATOM   4947  HW2 SOL  1649       9.715  13.091  20.341  1.00  0.00           H
ATOM   4948  OW  SOL  1650      34.827  33.025  62.306  1.00  0.00           O
ATOM   4949  HW1 SOL  1650      34.437  33.793  62.722  1.00  0.00           H
ATOM   4950  HW2 SOL  1650      35.567  33.372  61.807  1.00  0.00           H
ATOM   4951  OW  SOL  1651      69.247  58.995  66.674  1.00  0.00           O
ATOM   4952  HW1 SOL  1651      69.091  58.744  67.584  1.00  0.00           H
ATOM   4953  HW2 SOL  1651      70.109  59.410  66.683  1.00  0.00           H
ATOM   4954  OW  SOL  1652      56.000  15.700   4.692  1.00  0.00           O
ATOM   4955  HW1 SOL  1652      55.501  15.256   5.378  1.00  0.00           H
ATOM   4956  HW2 SOL  1652      56.622  16.251   5.167  1.00  0.00           H
ATOM   4957  OW  SOL  1653      17.144  57.509  72.142  1.00  0.00           O
ATOM   4958  HW1 SOL  1653      16.920  57.853  73.007  1.00  0.00           H
ATOM   4959  HW2 SOL  1653      17.177  56.560  72.263  1.00  0.00           H
ATOM   4960  OW  SOL  1654      17.106  26.808   4.831  1.00  0.00           O
ATOM   4961  HW1 SOL  1654      17.509  27.676   4.847  1.00  0.00           H
ATOM   4962  HW2 SOL  1654      17.305  26.468   3.959  1.00  0.00           H
ATOM   4963  OW  SOL  1655      30.607  59.939  70.163  1.00  0.00           O
ATOM   4964  HW1 SOL  1655      29.882  60.391  69.731  1.00  0.00           H
ATOM   4965  HW2 SOL  1655      30.254  59.678  71.014  1.00  0.00           H
ATOM   4966  OW  SOL  1656      64.595  64.816   6.116  1.00  0.00           O
ATOM   4967  HW1 SOL  1656      64.682  64.755   5.164  1.00  0.00           H
ATOM   4968  HW2 SOL  1656      64.123  65.636   6.261  1.00  0.00           H
ATOM   4969  OW  SOL  1657      22.543  72.264   9.326  1.00  0.00           O
ATOM   4970  HW1 SOL  1657      23.378  72.173   9.784  1.00  0.00           H
ATOM   4971  HW2 SOL  1657      22.507  71.508   8.740  1.00  0.00           H
ATOM   4972  OW  SOL  1658       2.655  52.565   1.436  1.00  0.00           O
ATOM   4973  HW1 SOL  1658       3.611  52.544   1.481  1.00  0.00           H
ATOM   4974  HW2 SOL  1658       2.389  51.659   1.593  1.00  0.00           H
ATOM   4975  OW  SOL  1659      60.545  47.463  16.201  1.00  0.00           O
ATOM   4976  HW1 SOL  1659      60.539  48.340  15.817  1.00  0.00           H
ATOM   4977  HW2 SOL  1659      60.653  47.612  17.140  1.00  0.00           H
ATOM   4978  OW  SOL  1660      49.664  17.153  64.761  1.00  0.00           O
ATOM   4979  HW1 SOL  1660      48.881  16.844  65.217  1.00  0.00           H
ATOM   4980  HW2 SOL  1660      49.453  17.060  63.832  1.00  0.00           H
ATOM   4981  OW  SOL  1661      55.758  51.338  33.132  1.00  0.00           O
ATOM   4982  HW1 SOL  1661      56.350  50.927  33.763  1.00  0.00           H
ATOM   4983  HW2 SOL  1661      56.202  51.243  32.289  1.00  0.00           H
ATOM   4984  OW  SOL  1662      57.056  45.287  11.570  1.00  0.00           O
ATOM   4985  HW1 SOL  1662      56.332  44.779  11.935  1.00  0.00           H
ATOM   4986  HW2 SOL  1662      56.683  45.720  10.802  1.00  0.00           H
ATOM   4987  OW  SOL  1663      24.886  54.373  63.098  1.00  0.00           O
ATOM   4988  HW1 SOL  1663      24.066  53.908  62.930  1.00  0.00           H
ATOM   4989  HW2 SOL  1663      25.562  53.810  62.722  1.00  0.00           H
ATOM   4990  OW  SOL  1664      68.736  36.945   4.101  1.00  0.00           O
ATOM   4991  HW1 SOL  1664      67.932  36.425   4.084  1.00  0.00           H
ATOM   4992  HW2 SOL  1664      69.185  36.719   3.287  1.00  0.00           H
ATOM   4993  OW  SOL  1665      17.009  37.080  57.890  1.00  0.00           O
ATOM   4994  HW1 SOL  1665      17.055  36.245  58.356  1.00  0.00           H
ATOM   4995  HW2 SOL  1665      16.678  37.700  58.539  1.00  0.00           H
ATOM   4996  OW  SOL  1666       3.240  29.124   0.349  1.00  0.00           O
ATOM   4997  HW1 SOL  1666       2.616  29.391  -0.325  1.00  0.00           H
ATOM   4998  HW2 SOL  1666       4.090  29.138  -0.091  1.00  0.00           H
ATOM   4999  OW  SOL  1667       9.059  23.604  37.642  1.00  0.00           O
ATOM   5000  HW1 SOL  1667       9.598  23.348  38.390  1.00  0.00           H
ATOM   5001  HW2 SOL  1667       9.398  23.084  36.913  1.00  0.00           H
ATOM   5002  OW  SOL  1668      27.533   0.957  54.164  1.00  0.00           O
ATOM   5003  HW1 SOL  1668      27.760   1.782  53.737  1.00  0.00           H
ATOM   5004  HW2 SOL  1668      27.799   1.077  55.076  1.00  0.00           H
ATOM   5005  OW  SOL  1669      68.115  40.260  48.402  1.00  0.00           O
ATOM   5006  HW1 SOL  1669      68.413  40.601  47.559  1.00  0.00           H
ATOM   5007  HW2 SOL  1669      68.669  39.496  48.561  1.00  0.00           H
ATOM   5008  OW  SOL  1670      33.782   8.336  55.240  1.00  0.00           O
ATOM   5009  HW1 SOL  1670      34.189   7.721  54.630  1.00  0.00           H
ATOM   5010  HW2 SOL  1670      34.472   8.968  55.440  1.00  0.00           H
ATOM   5011  OW  SOL  1671      14.917  45.125   7.734  1.00  0.00           O
ATOM   5012  HW1 SOL  1671      14.179  45.732   7.667  1.00  0.00           H
ATOM   5013  HW2 SOL  1671      15.677  45.642   7.467  1.00  0.00           H
ATOM   5014  OW  SOL  1672       7.446  19.459  22.551  1.00  0.00           O
ATOM   5015  HW1 SOL  1672       7.933  19.822  23.291  1.00  0.00           H
ATOM   5016  HW2 SOL  1672       7.769  19.942  21.790  1.00  0.00           H
ATOM   5017  OW  SOL  1673      38.720  27.977  24.341  1.00  0.00           O
ATOM   5018  HW1 SOL  1673      38.169  27.557  23.679  1.00  0.00           H
ATOM   5019  HW2 SOL  1673      38.099  28.367  24.957  1.00  0.00           H
ATOM   5020  OW  SOL  1674      33.211  70.063  18.630  1.00  0.00           O
ATOM   5021  HW1 SOL  1674      34.095  69.861  18.937  1.00  0.00           H
ATOM   5022  HW2 SOL  1674      33.330  70.335  17.720  1.00  0.00           H
ATOM   5023  OW  SOL  1675      15.697  72.960  10.535  1.00  0.00           O
ATOM   5024  HW1 SOL  1675      14.756  72.797  10.466  1.00  0.00           H
ATOM   5025  HW2 SOL  1675      16.024  72.858   9.641  1.00  0.00           H
ATOM   5026  OW  SOL  1676       9.644  52.868   3.073  1.00  0.00           O
ATOM   5027  HW1 SOL  1676       8.893  53.250   2.619  1.00  0.00           H
ATOM   5028  HW2 SOL  1676       9.336  52.724   3.968  1.00  0.00           H
ATOM   5029  OW  SOL  1677       3.900  66.158  24.945  1.00  0.00           O
ATOM   5030  HW1 SOL  1677       4.261  65.318  24.662  1.00  0.00           H
ATOM   5031  HW2 SOL  1677       3.310  65.935  25.665  1.00  0.00           H
ATOM   5032  OW  SOL  1678      70.194  33.682  45.092  1.00  0.00           O
ATOM   5033  HW1 SOL  1678      70.942  34.244  44.892  1.00  0.00           H
ATOM   5034  HW2 SOL  1678      70.174  33.640  46.048  1.00  0.00           H
ATOM   5035  OW  SOL  1679      13.623  29.172   0.847  1.00  0.00           O
ATOM   5036  HW1 SOL  1679      13.964  29.799   0.208  1.00  0.00           H
ATOM   5037  HW2 SOL  1679      13.852  29.548   1.697  1.00  0.00           H
ATOM   5038  OW  SOL  1680       8.015  16.992  15.772  1.00  0.00           O
ATOM   5039  HW1 SOL  1680       8.354  16.823  14.892  1.00  0.00           H
ATOM   5040  HW2 SOL  1680       8.512  16.402  16.338  1.00  0.00           H
ATOM   5041  OW  SOL  1681      58.392  66.305  11.742  1.00  0.00           O
ATOM   5042  HW1 SOL  1681      58.976  66.719  11.107  1.00  0.00           H
ATOM   5043  HW2 SOL  1681      58.963  65.736  12.258  1.00  0.00           H
ATOM   5044  OW  SOL  1682      60.613  51.831  13.122  1.00  0.00           O
ATOM   5045  HW1 SOL  1682      59.778  52.295  13.178  1.00  0.00           H
ATOM   5046  HW2 SOL  1682      61.222  52.475  12.760  1.00  0.00           H
ATOM   5047  OW  SOL  1683      48.495  50.874  23.533  1.00  0.00           O
ATOM   5048  HW1 SOL  1683      48.470  51.698  23.047  1.00  0.00           H
ATOM   5049  HW2 SOL  1683      48.436  51.136  24.452  1.00  0.00           H
ATOM   5050  OW  SOL  1684       0.437  45.080  64.492  1.00  0.00           O
ATOM   5051  HW1 SOL  1684       0.270  44.617  65.313  1.00  0.00           H
ATOM   5052  HW2 SOL  1684      -0.354  45.597  64.342  1.00  0.00           H
ATOM   5053  OW  SOL  1685      19.769  51.385  13.305  1.00  0.00           O
ATOM   5054  HW1 SOL  1685      19.582  52.005  14.011  1.00  0.00           H
ATOM   5055  HW2 SOL  1685      20.602  50.985  13.553  1.00  0.00           H
ATOM   5056  OW  SOL  1686      50.956  50.443  19.394  1.00  0.00           O
ATOM   5057  HW1 SOL  1686      50.922  49.718  18.770  1.00  0.00           H
ATOM   5058  HW2 SOL  1686      51.842  50.407  19.756  1.00  0.00           H
ATOM   5059  OW  SOL  1687       5.286  40.525  18.735  1.00  0.00           O
ATOM   5060  HW1 SOL  1687       5.761  40.897  17.992  1.00  0.00           H
ATOM   5061  HW2 SOL  1687       4.369  40.741  18.565  1.00  0.00           H
[truncated: 2,754,347 more chars]
