# Supplementary material for: Permeation enhancer-induced membrane defects assist the oral absorption of peptide drugs
Source: Nat Commun. 2025 Oct 28;16:9512. doi: 10.1038/s41467-025-64891-0 (PMC12568990; doi:10.1038/s41467-025-64891-0)
Supplement: Supplementary file 20 — Supplementary Data 1 [file 41467_2025_64891_MOESM20_ESM.zip › Supplementary_Data_1/Trajectory_shown_in_Supplementary_Video_6_Last_Frame.pdb]

CRYST1   64.295   64.295  113.877  90.00  90.00  90.00 P 1           1
ATOM      1  N   POPCX   3      21.270  20.290  82.250  1.00  0.00           N
ATOM      2  C12 POPCX   3      21.860  18.990  82.780  1.00  0.00           C
ATOM      3 H12A POPCX   3      22.930  19.110  82.810  1.00  0.00           H
ATOM      4 H12B POPCX   3      21.620  18.310  81.980  1.00  0.00           H
ATOM      5  C13 POPCX   3      21.960  20.720  81.000  1.00  0.00           C
ATOM      6 H13A POPCX   3      21.630  21.710  80.710  1.00  0.00           H
ATOM      7 H13B POPCX   3      23.040  20.720  81.060  1.00  0.00           H
ATOM      8 H13C POPCX   3      21.730  20.070  80.170  1.00  0.00           H
ATOM      9  C14 POPCX   3      19.820  20.250  82.020  1.00  0.00           C
ATOM     10 H14A POPCX   3      19.490  20.890  81.220  1.00  0.00           H
ATOM     11 H14B POPCX   3      19.470  19.250  81.770  1.00  0.00           H
ATOM     12 H14C POPCX   3      19.270  20.490  82.920  1.00  0.00           H
ATOM     13  C15 POPCX   3      21.620  21.310  83.260  1.00  0.00           C
ATOM     14 H15A POPCX   3      21.090  21.040  84.160  1.00  0.00           H
ATOM     15 H15B POPCX   3      21.320  22.320  83.040  1.00  0.00           H
ATOM     16 H15C POPCX   3      22.690  21.320  83.390  1.00  0.00           H
ATOM     17  C11 POPCX   3      21.290  18.430  84.130  1.00  0.00           C
ATOM     18 H11A POPCX   3      20.190  18.250  84.140  1.00  0.00           H
ATOM     19 H11B POPCX   3      21.450  19.190  84.920  1.00  0.00           H
ATOM     20  P   POPCX   3      21.650  15.850  83.880  1.00  0.00           P
ATOM     21  O13 POPCX   3      20.180  15.640  84.140  1.00  0.00           O
ATOM     22  O14 POPCX   3      22.560  14.890  84.550  1.00  0.00           O
ATOM     23  O12 POPCX   3      22.050  17.250  84.370  1.00  0.00           O
ATOM     24  O11 POPCX   3      21.880  16.010  82.320  1.00  0.00           O
ATOM     25  C1  POPCX   3      22.510  15.090  81.450  1.00  0.00           C
ATOM     26  HA  POPCX   3      22.160  14.040  81.550  1.00  0.00           H
ATOM     27  HB  POPCX   3      23.600  15.020  81.630  1.00  0.00           H
ATOM     28  C2  POPCX   3      22.360  15.630  80.040  1.00  0.00           C
ATOM     29  HS  POPCX   3      22.840  16.640  79.980  1.00  0.00           H
ATOM     30  O21 POPCX   3      20.980  15.740  79.580  1.00  0.00           O
ATOM     31  C21 POPCX   3      20.490  16.970  79.420  1.00  0.00           C
ATOM     32  O22 POPCX   3      21.180  18.010  79.290  1.00  0.00           O
ATOM     33  C22 POPCX   3      18.980  16.890  79.750  1.00  0.00           C
ATOM     34  H2R POPCX   3      18.980  17.070  80.850  1.00  0.00           H
ATOM     35  H2S POPCX   3      18.480  15.920  79.550  1.00  0.00           H
ATOM     36  C3  POPCX   3      23.140  14.760  79.060  1.00  0.00           C
ATOM     37  HX  POPCX   3      22.670  13.770  79.260  1.00  0.00           H
ATOM     38  HY  POPCX   3      24.220  14.800  79.280  1.00  0.00           H
ATOM     39  O31 POPCX   3      22.700  15.030  77.690  1.00  0.00           O
ATOM     40  C31 POPCX   3      23.480  15.910  77.120  1.00  0.00           C
ATOM     41  O32 POPCX   3      24.430  16.420  77.630  1.00  0.00           O
ATOM     42  C32 POPCX   3      23.010  16.130  75.660  1.00  0.00           C
ATOM     43  H2X POPCX   3      21.910  16.210  75.550  1.00  0.00           H
ATOM     44  H2Y POPCX   3      23.540  15.340  75.080  1.00  0.00           H
ATOM     45  C23 POPCX   3      18.180  18.060  79.140  1.00  0.00           C
ATOM     46  H3R POPCX   3      18.630  19.050  79.360  1.00  0.00           H
ATOM     47  H3S POPCX   3      17.140  17.990  79.520  1.00  0.00           H
ATOM     48  C24 POPCX   3      18.060  17.980  77.640  1.00  0.00           C
ATOM     49  H4R POPCX   3      18.680  17.130  77.270  1.00  0.00           H
ATOM     50  H4S POPCX   3      18.200  18.960  77.140  1.00  0.00           H
ATOM     51  C25 POPCX   3      16.570  17.480  77.180  1.00  0.00           C
ATOM     52  H5R POPCX   3      15.860  17.820  77.960  1.00  0.00           H
ATOM     53  H5S POPCX   3      16.490  16.380  77.320  1.00  0.00           H
ATOM     54  C26 POPCX   3      16.240  17.850  75.750  1.00  0.00           C
ATOM     55  H6R POPCX   3      16.490  18.930  75.710  1.00  0.00           H
ATOM     56  H6S POPCX   3      15.140  17.670  75.670  1.00  0.00           H
ATOM     57  C27 POPCX   3      17.040  16.980  74.800  1.00  0.00           C
ATOM     58  H7R POPCX   3      16.880  15.880  74.930  1.00  0.00           H
ATOM     59  H7S POPCX   3      18.100  17.240  74.990  1.00  0.00           H
ATOM     60  C28 POPCX   3      16.850  17.260  73.300  1.00  0.00           C
ATOM     61  H8R POPCX   3      17.700  16.800  72.750  1.00  0.00           H
ATOM     62  H8S POPCX   3      16.890  18.360  73.200  1.00  0.00           H
ATOM     63  C29 POPCX   3      15.640  16.650  72.610  1.00  0.00           C
ATOM     64  H91 POPCX   3      14.940  16.130  73.270  1.00  0.00           H
ATOM     65 C210 POPCX   3      15.420  16.690  71.270  1.00  0.00           C
ATOM     66 H101 POPCX   3      14.520  16.330  70.750  1.00  0.00           H
ATOM     67 C211 POPCX   3      16.330  17.500  70.330  1.00  0.00           C
ATOM     68 H11R POPCX   3      17.290  16.980  70.100  1.00  0.00           H
ATOM     69 H11S POPCX   3      16.310  18.530  70.760  1.00  0.00           H
ATOM     70 C212 POPCX   3      15.630  17.640  68.940  1.00  0.00           C
ATOM     71 H12R POPCX   3      14.560  17.900  69.080  1.00  0.00           H
ATOM     72 H12S POPCX   3      15.800  16.660  68.420  1.00  0.00           H
ATOM     73 C213 POPCX   3      16.160  18.770  68.080  1.00  0.00           C
ATOM     74 H13R POPCX   3      15.690  18.650  67.080  1.00  0.00           H
ATOM     75 H13S POPCX   3      17.250  18.580  68.180  1.00  0.00           H
ATOM     76 C214 POPCX   3      15.870  20.230  68.570  1.00  0.00           C
ATOM     77 H14R POPCX   3      16.620  20.610  69.300  1.00  0.00           H
ATOM     78 H14S POPCX   3      14.880  20.240  69.080  1.00  0.00           H
ATOM     79 C215 POPCX   3      15.860  21.250  67.480  1.00  0.00           C
ATOM     80 H15R POPCX   3      15.180  20.970  66.650  1.00  0.00           H
ATOM     81 H15S POPCX   3      16.840  21.310  66.960  1.00  0.00           H
ATOM     82 C216 POPCX   3      15.720  22.680  67.970  1.00  0.00           C
ATOM     83 H16R POPCX   3      16.450  22.950  68.750  1.00  0.00           H
ATOM     84 H16S POPCX   3      14.700  22.740  68.410  1.00  0.00           H
ATOM     85 C217 POPCX   3      15.830  23.630  66.740  1.00  0.00           C
ATOM     86 H17R POPCX   3      15.690  24.630  67.190  1.00  0.00           H
ATOM     87 H17S POPCX   3      15.010  23.410  66.030  1.00  0.00           H
ATOM     88 C218 POPCX   3      17.120  23.550  65.930  1.00  0.00           C
ATOM     89 H18R POPCX   3      18.000  23.840  66.540  1.00  0.00           H
ATOM     90 H18S POPCX   3      17.130  24.280  65.090  1.00  0.00           H
ATOM     91 H18T POPCX   3      17.280  22.570  65.420  1.00  0.00           H
ATOM     92  C33 POPCX   3      23.510  17.550  75.250  1.00  0.00           C
ATOM     93  H3X POPCX   3      24.530  17.810  75.610  1.00  0.00           H
ATOM     94  H3Y POPCX   3      22.860  18.270  75.800  1.00  0.00           H
ATOM     95  C34 POPCX   3      23.570  17.770  73.740  1.00  0.00           C
ATOM     96  H4X POPCX   3      22.610  17.450  73.270  1.00  0.00           H
ATOM     97  H4Y POPCX   3      24.440  17.210  73.340  1.00  0.00           H
ATOM     98  C35 POPCX   3      23.790  19.190  73.310  1.00  0.00           C
ATOM     99  H5X POPCX   3      24.780  19.550  73.690  1.00  0.00           H
ATOM    100  H5Y POPCX   3      23.080  19.850  73.860  1.00  0.00           H
ATOM    101  C36 POPCX   3      23.770  19.270  71.770  1.00  0.00           C
ATOM    102  H6X POPCX   3      24.790  19.150  71.340  1.00  0.00           H
ATOM    103  H6Y POPCX   3      23.400  20.240  71.380  1.00  0.00           H
ATOM    104  C37 POPCX   3      22.830  18.220  70.970  1.00  0.00           C
ATOM    105  H7X POPCX   3      21.810  18.390  71.380  1.00  0.00           H
ATOM    106  H7Y POPCX   3      23.150  17.170  71.120  1.00  0.00           H
ATOM    107  C38 POPCX   3      22.830  18.360  69.460  1.00  0.00           C
ATOM    108  H8X POPCX   3      22.530  19.370  69.130  1.00  0.00           H
ATOM    109  H8Y POPCX   3      22.100  17.610  69.080  1.00  0.00           H
ATOM    110  C39 POPCX   3      24.230  18.000  68.850  1.00  0.00           C
ATOM    111  H9X POPCX   3      24.440  16.920  69.050  1.00  0.00           H
ATOM    112  H9Y POPCX   3      25.050  18.490  69.430  1.00  0.00           H
ATOM    113 C310 POPCX   3      24.440  18.380  67.360  1.00  0.00           C
ATOM    114 H10X POPCX   3      25.440  18.010  67.040  1.00  0.00           H
ATOM    115 H10Y POPCX   3      24.620  19.470  67.340  1.00  0.00           H
ATOM    116 C311 POPCX   3      23.320  17.850  66.390  1.00  0.00           C
ATOM    117 H11X POPCX   3      22.560  18.670  66.350  1.00  0.00           H
ATOM    118 H11Y POPCX   3      22.890  16.860  66.660  1.00  0.00           H
ATOM    119 C312 POPCX   3      23.860  17.440  65.030  1.00  0.00           C
ATOM    120 H12X POPCX   3      24.750  16.790  65.130  1.00  0.00           H
ATOM    121 H12Y POPCX   3      24.190  18.300  64.410  1.00  0.00           H
ATOM    122 C313 POPCX   3      22.830  16.710  64.160  1.00  0.00           C
ATOM    123 H13X POPCX   3      21.920  17.350  64.140  1.00  0.00           H
ATOM    124 H13Y POPCX   3      22.700  15.710  64.610  1.00  0.00           H
ATOM    125 C314 POPCX   3      23.160  16.400  62.700  1.00  0.00           C
ATOM    126 H14X POPCX   3      22.390  15.640  62.440  1.00  0.00           H
ATOM    127 H14Y POPCX   3      24.160  15.900  62.630  1.00  0.00           H
ATOM    128 C315 POPCX   3      23.130  17.500  61.620  1.00  0.00           C
ATOM    129 H15X POPCX   3      23.820  18.300  61.960  1.00  0.00           H
ATOM    130 H15Y POPCX   3      22.110  17.920  61.530  1.00  0.00           H
ATOM    131 C316 POPCX   3      23.640  16.930  60.290  1.00  0.00           C
ATOM    132 H16X POPCX   3      23.150  16.030  59.880  1.00  0.00           H
ATOM    133 H16Y POPCX   3      24.740  16.770  60.400  1.00  0.00           H
ATOM    134 H16Z POPCX   3      23.480  17.770  59.570  1.00  0.00           H
ATOM    135  N   POPCX   4      13.040  18.660  84.900  1.00  0.00           N
ATOM    136  C12 POPCX   4      12.260  17.560  84.070  1.00  0.00           C
ATOM    137 H12A POPCX   4      12.570  16.560  84.310  1.00  0.00           H
ATOM    138 H12B POPCX   4      12.430  17.640  83.010  1.00  0.00           H
ATOM    139  C13 POPCX   4      13.270  19.720  83.990  1.00  0.00           C
ATOM    140 H13A POPCX   4      13.710  20.500  84.600  1.00  0.00           H
ATOM    141 H13B POPCX   4      13.980  19.490  83.210  1.00  0.00           H
ATOM    142 H13C POPCX   4      12.370  20.050  83.490  1.00  0.00           H
ATOM    143  C14 POPCX   4      12.360  19.230  86.040  1.00  0.00           C
ATOM    144 H14A POPCX   4      11.980  18.460  86.700  1.00  0.00           H
ATOM    145 H14B POPCX   4      12.950  19.850  86.700  1.00  0.00           H
ATOM    146 H14C POPCX   4      11.450  19.780  85.810  1.00  0.00           H
ATOM    147  C15 POPCX   4      14.400  18.000  85.270  1.00  0.00           C
ATOM    148 H15A POPCX   4      14.250  17.130  85.890  1.00  0.00           H
ATOM    149 H15B POPCX   4      15.060  18.590  85.890  1.00  0.00           H
ATOM    150 H15C POPCX   4      14.960  17.760  84.370  1.00  0.00           H
ATOM    151  C11 POPCX   4      10.720  17.550  84.310  1.00  0.00           C
ATOM    152 H11A POPCX   4      10.560  17.570  85.410  1.00  0.00           H
ATOM    153 H11B POPCX   4      10.380  16.560  83.930  1.00  0.00           H
ATOM    154  P   POPCX   4       9.100  19.580  84.200  1.00  0.00           P
ATOM    155  O13 POPCX   4       9.690  20.870  84.490  1.00  0.00           O
ATOM    156  O14 POPCX   4       8.550  18.840  85.390  1.00  0.00           O
ATOM    157  O12 POPCX   4      10.180  18.570  83.490  1.00  0.00           O
ATOM    158  O11 POPCX   4       7.920  19.620  83.110  1.00  0.00           O
ATOM    159  C1  POPCX   4       8.260  20.020  81.790  1.00  0.00           C
ATOM    160  HA  POPCX   4       8.360  19.080  81.200  1.00  0.00           H
ATOM    161  HB  POPCX   4       9.180  20.600  81.600  1.00  0.00           H
ATOM    162  C2  POPCX   4       7.070  20.800  81.260  1.00  0.00           C
ATOM    163  HS  POPCX   4       6.190  20.230  81.630  1.00  0.00           H
ATOM    164  O21 POPCX   4       7.100  20.930  79.790  1.00  0.00           O
ATOM    165  C21 POPCX   4       6.720  19.850  79.230  1.00  0.00           C
ATOM    166  O22 POPCX   4       5.870  19.070  79.640  1.00  0.00           O
ATOM    167  C22 POPCX   4       7.210  20.010  77.780  1.00  0.00           C
ATOM    168  H2R POPCX   4       8.300  19.850  77.870  1.00  0.00           H
ATOM    169  H2S POPCX   4       6.840  21.000  77.420  1.00  0.00           H
ATOM    170  C3  POPCX   4       6.940  22.240  81.940  1.00  0.00           C
ATOM    171  HX  POPCX   4       7.960  22.670  81.810  1.00  0.00           H
ATOM    172  HY  POPCX   4       6.790  22.160  83.040  1.00  0.00           H
ATOM    173  O31 POPCX   4       6.030  23.100  81.290  1.00  0.00           O
ATOM    174  C31 POPCX   4       4.670  22.970  81.570  1.00  0.00           C
ATOM    175  O32 POPCX   4       4.230  22.250  82.450  1.00  0.00           O
ATOM    176  C32 POPCX   4       3.950  23.990  80.690  1.00  0.00           C
ATOM    177  H2X POPCX   4       3.990  24.990  81.170  1.00  0.00           H
ATOM    178  H2Y POPCX   4       2.880  23.700  80.760  1.00  0.00           H
ATOM    179  C23 POPCX   4       6.620  19.000  76.930  1.00  0.00           C
ATOM    180  H3R POPCX   4       5.540  18.810  77.100  1.00  0.00           H
ATOM    181  H3S POPCX   4       7.130  18.040  77.150  1.00  0.00           H
ATOM    182  C24 POPCX   4       6.820  19.420  75.470  1.00  0.00           C
ATOM    183  H4R POPCX   4       6.730  20.520  75.430  1.00  0.00           H
ATOM    184  H4S POPCX   4       6.150  18.930  74.730  1.00  0.00           H
ATOM    185  C25 POPCX   4       8.280  19.220  74.970  1.00  0.00           C
ATOM    186  H5R POPCX   4       9.020  19.520  75.740  1.00  0.00           H
ATOM    187  H5S POPCX   4       8.480  19.850  74.080  1.00  0.00           H
ATOM    188  C26 POPCX   4       8.600  17.770  74.630  1.00  0.00           C
ATOM    189  H6R POPCX   4       7.940  17.380  73.820  1.00  0.00           H
ATOM    190  H6S POPCX   4       8.520  17.160  75.550  1.00  0.00           H
ATOM    191  C27 POPCX   4       9.990  17.510  74.130  1.00  0.00           C
ATOM    192  H7R POPCX   4      10.730  18.190  74.600  1.00  0.00           H
ATOM    193  H7S POPCX   4      10.020  17.770  73.050  1.00  0.00           H
ATOM    194  C28 POPCX   4      10.390  16.040  74.280  1.00  0.00           C
ATOM    195  H8R POPCX   4       9.600  15.440  73.780  1.00  0.00           H
ATOM    196  H8S POPCX   4      10.370  15.730  75.350  1.00  0.00           H
ATOM    197  C29 POPCX   4      11.780  15.760  73.610  1.00  0.00           C
ATOM    198  H91 POPCX   4      12.510  16.270  74.240  1.00  0.00           H
ATOM    199 C210 POPCX   4      12.130  15.230  72.410  1.00  0.00           C
ATOM    200 H101 POPCX   4      13.190  15.030  72.210  1.00  0.00           H
ATOM    201 C211 POPCX   4      11.180  14.660  71.330  1.00  0.00           C
ATOM    202 H11R POPCX   4      10.150  14.870  71.690  1.00  0.00           H
ATOM    203 H11S POPCX   4      11.160  13.560  71.220  1.00  0.00           H
ATOM    204 C212 POPCX   4      11.470  15.400  70.050  1.00  0.00           C
ATOM    205 H12R POPCX   4      10.790  15.140  69.210  1.00  0.00           H
ATOM    206 H12S POPCX   4      12.490  15.070  69.780  1.00  0.00           H
ATOM    207 C213 POPCX   4      11.380  16.860  70.030  1.00  0.00           C
ATOM    208 H13R POPCX   4      12.220  17.390  70.520  1.00  0.00           H
ATOM    209 H13S POPCX   4      10.430  17.230  70.460  1.00  0.00           H
ATOM    210 C214 POPCX   4      11.490  17.370  68.590  1.00  0.00           C
ATOM    211 H14R POPCX   4      10.730  16.900  67.930  1.00  0.00           H
ATOM    212 H14S POPCX   4      12.490  17.060  68.220  1.00  0.00           H
ATOM    213 C215 POPCX   4      11.440  18.920  68.380  1.00  0.00           C
ATOM    214 H15R POPCX   4      12.120  19.230  69.210  1.00  0.00           H
ATOM    215 H15S POPCX   4      10.430  19.310  68.620  1.00  0.00           H
ATOM    216 C216 POPCX   4      11.830  19.350  67.000  1.00  0.00           C
ATOM    217 H16R POPCX   4      11.030  19.040  66.300  1.00  0.00           H
ATOM    218 H16S POPCX   4      12.830  18.880  66.850  1.00  0.00           H
ATOM    219 C217 POPCX   4      12.060  20.810  67.020  1.00  0.00           C
ATOM    220 H17R POPCX   4      12.810  21.120  67.780  1.00  0.00           H
ATOM    221 H17S POPCX   4      11.260  21.510  67.340  1.00  0.00           H
ATOM    222 C218 POPCX   4      12.510  21.270  65.650  1.00  0.00           C
ATOM    223 H18R POPCX   4      13.240  20.530  65.250  1.00  0.00           H
ATOM    224 H18S POPCX   4      13.050  22.230  65.780  1.00  0.00           H
ATOM    225 H18T POPCX   4      11.700  21.280  64.890  1.00  0.00           H
ATOM    226  C33 POPCX   4       4.360  24.160  79.230  1.00  0.00           C
ATOM    227  H3X POPCX   4       5.470  24.200  79.210  1.00  0.00           H
ATOM    228  H3Y POPCX   4       4.040  25.140  78.820  1.00  0.00           H
ATOM    229  C34 POPCX   4       3.900  23.090  78.280  1.00  0.00           C
ATOM    230  H4X POPCX   4       2.810  22.980  78.430  1.00  0.00           H
ATOM    231  H4Y POPCX   4       4.440  22.130  78.450  1.00  0.00           H
ATOM    232  C35 POPCX   4       4.200  23.380  76.750  1.00  0.00           C
ATOM    233  H5X POPCX   4       5.260  23.670  76.580  1.00  0.00           H
ATOM    234  H5Y POPCX   4       3.530  24.180  76.360  1.00  0.00           H
ATOM    235  C36 POPCX   4       3.850  22.190  75.870  1.00  0.00           C
ATOM    236  H6X POPCX   4       2.800  21.950  76.150  1.00  0.00           H
ATOM    237  H6Y POPCX   4       4.540  21.350  76.130  1.00  0.00           H
ATOM    238  C37 POPCX   4       3.760  22.650  74.390  1.00  0.00           C
ATOM    239  H7X POPCX   4       2.830  23.210  74.150  1.00  0.00           H
ATOM    240  H7Y POPCX   4       3.840  21.770  73.710  1.00  0.00           H
ATOM    241  C38 POPCX   4       4.970  23.450  73.850  1.00  0.00           C
ATOM    242  H8X POPCX   4       5.870  22.900  74.190  1.00  0.00           H
ATOM    243  H8Y POPCX   4       5.170  24.380  74.410  1.00  0.00           H
ATOM    244  C39 POPCX   4       4.900  23.840  72.400  1.00  0.00           C
ATOM    245  H9X POPCX   4       4.040  24.480  72.120  1.00  0.00           H
ATOM    246  H9Y POPCX   4       4.780  22.880  71.860  1.00  0.00           H
ATOM    247 C310 POPCX   4       6.220  24.510  71.980  1.00  0.00           C
ATOM    248 H10X POPCX   4       6.930  23.660  72.000  1.00  0.00           H
ATOM    249 H10Y POPCX   4       6.530  25.320  72.670  1.00  0.00           H
ATOM    250 C311 POPCX   4       6.080  25.200  70.550  1.00  0.00           C
ATOM    251 H11X POPCX   4       5.210  25.880  70.400  1.00  0.00           H
ATOM    252 H11Y POPCX   4       5.940  24.380  69.810  1.00  0.00           H
ATOM    253 C312 POPCX   4       7.380  25.920  70.190  1.00  0.00           C
ATOM    254 H12X POPCX   4       8.180  25.150  70.270  1.00  0.00           H
ATOM    255 H12Y POPCX   4       7.560  26.820  70.810  1.00  0.00           H
ATOM    256 C313 POPCX   4       7.540  26.450  68.780  1.00  0.00           C
ATOM    257 H13X POPCX   4       8.530  26.940  68.700  1.00  0.00           H
ATOM    258 H13Y POPCX   4       6.770  27.190  68.480  1.00  0.00           H
ATOM    259 C314 POPCX   4       7.510  25.380  67.630  1.00  0.00           C
ATOM    260 H14X POPCX   4       6.460  25.020  67.510  1.00  0.00           H
ATOM    261 H14Y POPCX   4       8.070  24.450  67.850  1.00  0.00           H
ATOM    262 C315 POPCX   4       8.090  25.810  66.270  1.00  0.00           C
ATOM    263 H15X POPCX   4       8.180  25.060  65.460  1.00  0.00           H
ATOM    264 H15Y POPCX   4       9.170  26.100  66.280  1.00  0.00           H
ATOM    265 C316 POPCX   4       7.310  26.970  65.680  1.00  0.00           C
ATOM    266 H16X POPCX   4       6.320  26.560  65.390  1.00  0.00           H
ATOM    267 H16Y POPCX   4       7.750  27.370  64.740  1.00  0.00           H
ATOM    268 H16Z POPCX   4       7.270  27.760  66.460  1.00  0.00           H
ATOM    269  N   POPCX   5      48.030  60.610  79.140  1.00  0.00           N
ATOM    270  C12 POPCX   5      49.080  61.710  79.040  1.00  0.00           C
ATOM    271 H12A POPCX   5      50.030  61.260  79.260  1.00  0.00           H
ATOM    272 H12B POPCX   5      48.830  62.380  79.850  1.00  0.00           H
ATOM    273  C13 POPCX   5      48.090  59.700  78.020  1.00  0.00           C
ATOM    274 H13A POPCX   5      47.760  60.150  77.100  1.00  0.00           H
ATOM    275 H13B POPCX   5      49.100  59.490  77.700  1.00  0.00           H
ATOM    276 H13C POPCX   5      47.500  58.810  78.190  1.00  0.00           H
ATOM    277  C14 POPCX   5      48.220  59.840  80.390  1.00  0.00           C
ATOM    278 H14A POPCX   5      48.870  58.990  80.240  1.00  0.00           H
ATOM    279 H14B POPCX   5      48.570  60.380  81.260  1.00  0.00           H
ATOM    280 H14C POPCX   5      47.270  59.380  80.620  1.00  0.00           H
ATOM    281  C15 POPCX   5      46.630  61.220  79.180  1.00  0.00           C
ATOM    282 H15A POPCX   5      45.900  60.430  79.230  1.00  0.00           H
ATOM    283 H15B POPCX   5      46.420  61.780  78.280  1.00  0.00           H
ATOM    284 H15C POPCX   5      46.410  61.920  79.970  1.00  0.00           H
ATOM    285  C11 POPCX   5      49.000  62.620  77.760  1.00  0.00           C
ATOM    286 H11A POPCX   5      49.020  62.010  76.830  1.00  0.00           H
ATOM    287 H11B POPCX   5      49.900  63.270  77.780  1.00  0.00           H
ATOM    288  P   POPCX   5      47.590   0.270  78.760  1.00  0.00           P
ATOM    289  O13 POPCX   5      48.520   0.160  79.890  1.00  0.00           O
ATOM    290  O14 POPCX   5      46.170   0.180  79.100  1.00  0.00           O
ATOM    291  O12 POPCX   5      47.850  63.460  77.720  1.00  0.00           O
ATOM    292  O11 POPCX   5      47.840   1.690  78.020  1.00  0.00           O
ATOM    293  C1  POPCX   5      48.760   1.790  76.940  1.00  0.00           C
ATOM    294  HA  POPCX   5      49.530   0.990  76.920  1.00  0.00           H
ATOM    295  HB  POPCX   5      49.280   2.760  77.060  1.00  0.00           H
ATOM    296  C2  POPCX   5      48.000   1.900  75.620  1.00  0.00           C
ATOM    297  HS  POPCX   5      47.500   0.960  75.300  1.00  0.00           H
ATOM    298  O21 POPCX   5      48.950   2.330  74.590  1.00  0.00           O
ATOM    299  C21 POPCX   5      49.430   1.360  73.840  1.00  0.00           C
ATOM    300  O22 POPCX   5      49.290   0.180  74.100  1.00  0.00           O
ATOM    301  C22 POPCX   5      50.230   1.950  72.750  1.00  0.00           C
ATOM    302  H2R POPCX   5      51.300   1.820  73.010  1.00  0.00           H
ATOM    303  H2S POPCX   5      49.930   3.010  72.660  1.00  0.00           H
ATOM    304  C3  POPCX   5      46.700   2.810  75.670  1.00  0.00           C
ATOM    305  HX  POPCX   5      47.120   3.830  75.870  1.00  0.00           H
ATOM    306  HY  POPCX   5      46.090   2.510  76.550  1.00  0.00           H
ATOM    307  O31 POPCX   5      45.950   2.770  74.460  1.00  0.00           O
ATOM    308  C31 POPCX   5      44.890   3.640  74.490  1.00  0.00           C
ATOM    309  O32 POPCX   5      44.650   4.320  75.460  1.00  0.00           O
ATOM    310  C32 POPCX   5      44.090   3.600  73.310  1.00  0.00           C
ATOM    311  H2X POPCX   5      43.460   4.510  73.240  1.00  0.00           H
ATOM    312  H2Y POPCX   5      43.320   2.800  73.410  1.00  0.00           H
ATOM    313  C23 POPCX   5      50.030   1.290  71.370  1.00  0.00           C
ATOM    314  H3R POPCX   5      49.930   0.180  71.390  1.00  0.00           H
ATOM    315  H3S POPCX   5      50.850   1.710  70.750  1.00  0.00           H
ATOM    316  C24 POPCX   5      48.630   1.520  70.740  1.00  0.00           C
ATOM    317  H4R POPCX   5      48.360   2.600  70.860  1.00  0.00           H
ATOM    318  H4S POPCX   5      47.950   0.800  71.240  1.00  0.00           H
ATOM    319  C25 POPCX   5      48.590   1.180  69.220  1.00  0.00           C
ATOM    320  H5R POPCX   5      49.190   0.260  69.040  1.00  0.00           H
ATOM    321  H5S POPCX   5      49.160   1.940  68.640  1.00  0.00           H
ATOM    322  C26 POPCX   5      47.210   1.050  68.590  1.00  0.00           C
ATOM    323  H6R POPCX   5      46.520   1.880  68.830  1.00  0.00           H
ATOM    324  H6S POPCX   5      46.760   0.070  68.860  1.00  0.00           H
ATOM    325  C27 POPCX   5      47.280   0.970  67.060  1.00  0.00           C
ATOM    326  H7R POPCX   5      47.900   0.120  66.700  1.00  0.00           H
ATOM    327  H7S POPCX   5      47.790   1.840  66.600  1.00  0.00           H
ATOM    328  C28 POPCX   5      45.880   0.860  66.430  1.00  0.00           C
ATOM    329  H8R POPCX   5      45.170   1.590  66.890  1.00  0.00           H
ATOM    330  H8S POPCX   5      45.360  64.240  66.800  1.00  0.00           H
ATOM    331  C29 POPCX   5      45.950   0.850  64.940  1.00  0.00           C
ATOM    332  H91 POPCX   5      46.870   0.540  64.430  1.00  0.00           H
ATOM    333 C210 POPCX   5      45.060   1.450  64.130  1.00  0.00           C
ATOM    334 H101 POPCX   5      45.250   1.590  63.060  1.00  0.00           H
ATOM    335 C211 POPCX   5      43.690   2.010  64.540  1.00  0.00           C
ATOM    336 H11R POPCX   5      43.740   3.120  64.510  1.00  0.00           H
ATOM    337 H11S POPCX   5      43.470   1.700  65.580  1.00  0.00           H
ATOM    338 C212 POPCX   5      42.450   1.650  63.710  1.00  0.00           C
ATOM    339 H12R POPCX   5      41.530   1.880  64.300  1.00  0.00           H
ATOM    340 H12S POPCX   5      42.450   0.550  63.600  1.00  0.00           H
ATOM    341 C213 POPCX   5      42.280   2.420  62.440  1.00  0.00           C
ATOM    342 H13R POPCX   5      43.110   2.030  61.810  1.00  0.00           H
ATOM    343 H13S POPCX   5      42.450   3.500  62.620  1.00  0.00           H
ATOM    344 C214 POPCX   5      40.940   2.090  61.760  1.00  0.00           C
ATOM    345 H14R POPCX   5      39.980   2.420  62.200  1.00  0.00           H
ATOM    346 H14S POPCX   5      40.890   0.980  61.750  1.00  0.00           H
ATOM    347 C215 POPCX   5      40.800   2.660  60.330  1.00  0.00           C
ATOM    348 H15R POPCX   5      39.720   2.550  60.070  1.00  0.00           H
ATOM    349 H15S POPCX   5      41.450   2.060  59.660  1.00  0.00           H
ATOM    350 C216 POPCX   5      41.190   4.110  59.970  1.00  0.00           C
ATOM    351 H16R POPCX   5      42.280   4.250  59.830  1.00  0.00           H
ATOM    352 H16S POPCX   5      40.890   4.730  60.840  1.00  0.00           H
ATOM    353 C217 POPCX   5      40.570   4.510  58.680  1.00  0.00           C
ATOM    354 H17R POPCX   5      39.480   4.290  58.580  1.00  0.00           H
ATOM    355 H17S POPCX   5      41.190   4.120  57.850  1.00  0.00           H
ATOM    356 C218 POPCX   5      40.640   6.030  58.280  1.00  0.00           C
ATOM    357 H18R POPCX   5      40.730   6.090  57.180  1.00  0.00           H
ATOM    358 H18S POPCX   5      41.500   6.560  58.750  1.00  0.00           H
ATOM    359 H18T POPCX   5      39.650   6.480  58.510  1.00  0.00           H
ATOM    360  C33 POPCX   5      44.880   3.360  72.090  1.00  0.00           C
ATOM    361  H3X POPCX   5      44.130   3.320  71.270  1.00  0.00           H
ATOM    362  H3Y POPCX   5      45.430   2.400  72.140  1.00  0.00           H
ATOM    363  C34 POPCX   5      45.940   4.430  71.730  1.00  0.00           C
ATOM    364  H4X POPCX   5      46.570   3.890  70.980  1.00  0.00           H
ATOM    365  H4Y POPCX   5      46.640   4.600  72.580  1.00  0.00           H
ATOM    366  C35 POPCX   5      45.420   5.770  71.240  1.00  0.00           C
ATOM    367  H5X POPCX   5      44.870   6.340  72.030  1.00  0.00           H
ATOM    368  H5Y POPCX   5      44.740   5.560  70.380  1.00  0.00           H
ATOM    369  C36 POPCX   5      46.630   6.570  70.780  1.00  0.00           C
ATOM    370  H6X POPCX   5      47.300   5.860  70.270  1.00  0.00           H
ATOM    371  H6Y POPCX   5      47.130   6.880  71.730  1.00  0.00           H
ATOM    372  C37 POPCX   5      46.270   7.820  69.970  1.00  0.00           C
ATOM    373  H7X POPCX   5      45.400   8.370  70.380  1.00  0.00           H
ATOM    374  H7Y POPCX   5      46.000   7.600  68.910  1.00  0.00           H
ATOM    375  C38 POPCX   5      47.440   8.750  69.830  1.00  0.00           C
ATOM    376  H8X POPCX   5      48.380   8.180  69.690  1.00  0.00           H
ATOM    377  H8Y POPCX   5      47.660   9.300  70.770  1.00  0.00           H
ATOM    378  C39 POPCX   5      47.340   9.790  68.720  1.00  0.00           C
ATOM    379  H9X POPCX   5      46.960   9.310  67.800  1.00  0.00           H
ATOM    380  H9Y POPCX   5      48.400  10.000  68.470  1.00  0.00           H
ATOM    381 C310 POPCX   5      46.670  11.200  69.040  1.00  0.00           C
ATOM    382 H10X POPCX   5      47.160  11.510  69.980  1.00  0.00           H
ATOM    383 H10Y POPCX   5      45.610  10.960  69.250  1.00  0.00           H
ATOM    384 C311 POPCX   5      46.900  12.210  67.970  1.00  0.00           C
ATOM    385 H11X POPCX   5      46.320  11.790  67.120  1.00  0.00           H
ATOM    386 H11Y POPCX   5      47.960  12.350  67.660  1.00  0.00           H
ATOM    387 C312 POPCX   5      46.300  13.620  68.380  1.00  0.00           C
ATOM    388 H12X POPCX   5      46.930  14.030  69.200  1.00  0.00           H
ATOM    389 H12Y POPCX   5      45.210  13.620  68.590  1.00  0.00           H
ATOM    390 C313 POPCX   5      46.420  14.630  67.220  1.00  0.00           C
ATOM    391 H13X POPCX   5      47.420  14.600  66.730  1.00  0.00           H
ATOM    392 H13Y POPCX   5      46.150  15.660  67.550  1.00  0.00           H
ATOM    393 C314 POPCX   5      45.510  14.360  65.960  1.00  0.00           C
ATOM    394 H14X POPCX   5      45.720  13.350  65.550  1.00  0.00           H
ATOM    395 H14Y POPCX   5      45.810  15.060  65.140  1.00  0.00           H
ATOM    396 C315 POPCX   5      44.030  14.540  66.220  1.00  0.00           C
ATOM    397 H15X POPCX   5      43.820  15.420  66.870  1.00  0.00           H
ATOM    398 H15Y POPCX   5      43.840  13.670  66.880  1.00  0.00           H
ATOM    399 C316 POPCX   5      43.170  14.430  64.990  1.00  0.00           C
ATOM    400 H16X POPCX   5      43.410  13.500  64.420  1.00  0.00           H
ATOM    401 H16Y POPCX   5      43.390  15.280  64.320  1.00  0.00           H
ATOM    402 H16Z POPCX   5      42.080  14.500  65.210  1.00  0.00           H
ATOM    403  N   POPCX   6       9.310  59.380  87.700  1.00  0.00           N
ATOM    404  C12 POPCX   6       8.990  57.880  87.670  1.00  0.00           C
ATOM    405 H12A POPCX   6       9.060  57.590  88.710  1.00  0.00           H
ATOM    406 H12B POPCX   6       9.720  57.420  87.020  1.00  0.00           H
ATOM    407  C13 POPCX   6       8.360  60.120  88.650  1.00  0.00           C
ATOM    408 H13A POPCX   6       8.690  61.150  88.650  1.00  0.00           H
ATOM    409 H13B POPCX   6       7.390  59.910  88.220  1.00  0.00           H
ATOM    410 H13C POPCX   6       8.440  59.750  89.660  1.00  0.00           H
ATOM    411  C14 POPCX   6      10.720  59.680  88.110  1.00  0.00           C
ATOM    412 H14A POPCX   6      11.380  59.120  87.470  1.00  0.00           H
ATOM    413 H14B POPCX   6      10.780  60.760  88.210  1.00  0.00           H
ATOM    414 H14C POPCX   6      10.860  59.410  89.140  1.00  0.00           H
ATOM    415  C15 POPCX   6       9.060  60.030  86.340  1.00  0.00           C
ATOM    416 H15A POPCX   6       9.840  59.630  85.710  1.00  0.00           H
ATOM    417 H15B POPCX   6       9.050  61.110  86.290  1.00  0.00           H
ATOM    418 H15C POPCX   6       8.040  59.810  86.060  1.00  0.00           H
ATOM    419  C11 POPCX   6       7.470  57.500  87.240  1.00  0.00           C
ATOM    420 H11A POPCX   6       6.890  58.160  87.920  1.00  0.00           H
ATOM    421 H11B POPCX   6       7.210  56.470  87.540  1.00  0.00           H
ATOM    422  P   POPCX   6       7.780  56.860  84.750  1.00  0.00           P
ATOM    423  O13 POPCX   6       6.760  55.820  84.400  1.00  0.00           O
ATOM    424  O14 POPCX   6       9.110  56.430  85.240  1.00  0.00           O
ATOM    425  O12 POPCX   6       7.190  57.760  85.850  1.00  0.00           O
ATOM    426  O11 POPCX   6       8.170  57.850  83.540  1.00  0.00           O
ATOM    427  C1  POPCX   6       7.300  58.830  83.010  1.00  0.00           C
ATOM    428  HA  POPCX   6       7.890  59.400  82.260  1.00  0.00           H
ATOM    429  HB  POPCX   6       6.960  59.590  83.750  1.00  0.00           H
ATOM    430  C2  POPCX   6       6.040  58.220  82.340  1.00  0.00           C
ATOM    431  HS  POPCX   6       5.450  57.650  83.090  1.00  0.00           H
ATOM    432  O21 POPCX   6       6.560  57.590  81.220  1.00  0.00           O
ATOM    433  C21 POPCX   6       5.940  56.610  80.670  1.00  0.00           C
ATOM    434  O22 POPCX   6       4.920  56.120  81.110  1.00  0.00           O
ATOM    435  C22 POPCX   6       6.730  56.140  79.330  1.00  0.00           C
ATOM    436  H2R POPCX   6       6.030  55.430  78.840  1.00  0.00           H
ATOM    437  H2S POPCX   6       7.660  55.650  79.690  1.00  0.00           H
ATOM    438  C3  POPCX   6       5.160  59.470  81.870  1.00  0.00           C
ATOM    439  HX  POPCX   6       5.890  60.110  81.330  1.00  0.00           H
ATOM    440  HY  POPCX   6       4.820  59.990  82.790  1.00  0.00           H
ATOM    441  O31 POPCX   6       4.110  59.190  80.910  1.00  0.00           O
ATOM    442  C31 POPCX   6       2.970  58.840  81.560  1.00  0.00           C
ATOM    443  O32 POPCX   6       2.870  58.470  82.710  1.00  0.00           O
ATOM    444  C32 POPCX   6       1.750  58.830  80.660  1.00  0.00           C
ATOM    445  H2X POPCX   6       1.650  59.780  80.090  1.00  0.00           H
ATOM    446  H2Y POPCX   6       0.870  58.690  81.340  1.00  0.00           H
ATOM    447  C23 POPCX   6       7.090  57.300  78.240  1.00  0.00           C
ATOM    448  H3R POPCX   6       7.850  57.970  78.710  1.00  0.00           H
ATOM    449  H3S POPCX   6       6.100  57.770  78.070  1.00  0.00           H
ATOM    450  C24 POPCX   6       7.730  56.750  76.920  1.00  0.00           C
ATOM    451  H4R POPCX   6       6.990  55.990  76.600  1.00  0.00           H
ATOM    452  H4S POPCX   6       8.710  56.230  77.050  1.00  0.00           H
ATOM    453  C25 POPCX   6       7.740  57.890  75.830  1.00  0.00           C
ATOM    454  H5R POPCX   6       8.380  58.750  76.100  1.00  0.00           H
ATOM    455  H5S POPCX   6       6.660  58.130  75.700  1.00  0.00           H
ATOM    456  C26 POPCX   6       8.430  57.440  74.540  1.00  0.00           C
ATOM    457  H6R POPCX   6       8.290  56.350  74.370  1.00  0.00           H
ATOM    458  H6S POPCX   6       9.520  57.550  74.710  1.00  0.00           H
ATOM    459  C27 POPCX   6       8.040  58.230  73.290  1.00  0.00           C
ATOM    460  H7R POPCX   6       8.220  59.310  73.510  1.00  0.00           H
ATOM    461  H7S POPCX   6       6.970  58.160  73.010  1.00  0.00           H
ATOM    462  C28 POPCX   6       8.720  57.750  72.000  1.00  0.00           C
ATOM    463  H8R POPCX   6       8.150  58.010  71.080  1.00  0.00           H
ATOM    464  H8S POPCX   6       8.550  56.650  72.020  1.00  0.00           H
ATOM    465  C29 POPCX   6      10.170  58.130  71.970  1.00  0.00           C
ATOM    466  H91 POPCX   6      10.720  58.090  72.920  1.00  0.00           H
ATOM    467 C210 POPCX   6      10.700  58.660  70.880  1.00  0.00           C
ATOM    468 H101 POPCX   6      11.760  58.980  70.860  1.00  0.00           H
ATOM    469 C211 POPCX   6      10.050  58.750  69.530  1.00  0.00           C
ATOM    470 H11R POPCX   6       9.250  59.520  69.600  1.00  0.00           H
ATOM    471 H11S POPCX   6       9.560  57.780  69.290  1.00  0.00           H
ATOM    472 C212 POPCX   6      11.130  58.930  68.480  1.00  0.00           C
ATOM    473 H12R POPCX   6      11.830  58.070  68.460  1.00  0.00           H
ATOM    474 H12S POPCX   6      11.710  59.870  68.620  1.00  0.00           H
ATOM    475 C213 POPCX   6      10.480  59.120  67.080  1.00  0.00           C
ATOM    476 H13R POPCX   6       9.700  59.900  67.190  1.00  0.00           H
ATOM    477 H13S POPCX   6      10.000  58.180  66.720  1.00  0.00           H
ATOM    478 C214 POPCX   6      11.510  59.770  66.110  1.00  0.00           C
ATOM    479 H14R POPCX   6      12.320  59.010  66.110  1.00  0.00           H
ATOM    480 H14S POPCX   6      11.900  60.690  66.600  1.00  0.00           H
ATOM    481 C215 POPCX   6      11.030  60.160  64.700  1.00  0.00           C
ATOM    482 H15R POPCX   6      10.200  60.880  64.860  1.00  0.00           H
ATOM    483 H15S POPCX   6      10.580  59.280  64.200  1.00  0.00           H
ATOM    484 C216 POPCX   6      12.210  60.600  63.890  1.00  0.00           C
ATOM    485 H16R POPCX   6      12.900  59.800  63.550  1.00  0.00           H
ATOM    486 H16S POPCX   6      12.930  61.190  64.500  1.00  0.00           H
ATOM    487 C217 POPCX   6      11.820  61.460  62.730  1.00  0.00           C
ATOM    488 H17R POPCX   6      11.130  62.280  63.010  1.00  0.00           H
ATOM    489 H17S POPCX   6      11.160  60.740  62.190  1.00  0.00           H
ATOM    490 C218 POPCX   6      13.080  61.920  61.930  1.00  0.00           C
ATOM    491 H18R POPCX   6      13.910  61.200  62.080  1.00  0.00           H
ATOM    492 H18S POPCX   6      13.350  62.980  62.140  1.00  0.00           H
ATOM    493 H18T POPCX   6      12.770  61.930  60.860  1.00  0.00           H
ATOM    494  C33 POPCX   6       1.990  57.780  79.530  1.00  0.00           C
ATOM    495  H3X POPCX   6       1.050  57.210  79.380  1.00  0.00           H
ATOM    496  H3Y POPCX   6       2.770  57.040  79.810  1.00  0.00           H
ATOM    497  C34 POPCX   6       2.390  58.480  78.220  1.00  0.00           C
ATOM    498  H4X POPCX   6       3.420  58.850  78.430  1.00  0.00           H
ATOM    499  H4Y POPCX   6       1.650  59.290  78.030  1.00  0.00           H
ATOM    500  C35 POPCX   6       2.450  57.540  77.000  1.00  0.00           C
ATOM    501  H5X POPCX   6       1.440  57.540  76.550  1.00  0.00           H
ATOM    502  H5Y POPCX   6       2.580  56.500  77.370  1.00  0.00           H
ATOM    503  C36 POPCX   6       3.510  57.720  75.970  1.00  0.00           C
ATOM    504  H6X POPCX   6       4.500  57.380  76.330  1.00  0.00           H
ATOM    505  H6Y POPCX   6       3.570  58.780  75.660  1.00  0.00           H
ATOM    506  C37 POPCX   6       3.190  56.880  74.680  1.00  0.00           C
ATOM    507  H7X POPCX   6       2.200  57.290  74.380  1.00  0.00           H
ATOM    508  H7Y POPCX   6       3.130  55.810  74.990  1.00  0.00           H
ATOM    509  C38 POPCX   6       4.140  57.080  73.500  1.00  0.00           C
ATOM    510  H8X POPCX   6       5.140  56.780  73.880  1.00  0.00           H
ATOM    511  H8Y POPCX   6       4.180  58.160  73.240  1.00  0.00           H
ATOM    512  C39 POPCX   6       3.860  56.290  72.200  1.00  0.00           C
ATOM    513  H9X POPCX   6       2.790  56.470  71.940  1.00  0.00           H
ATOM    514  H9Y POPCX   6       4.000  55.200  72.370  1.00  0.00           H
ATOM    515 C310 POPCX   6       4.760  56.660  71.000  1.00  0.00           C
ATOM    516 H10X POPCX   6       5.170  57.700  71.010  1.00  0.00           H
ATOM    517 H10Y POPCX   6       4.120  56.590  70.100  1.00  0.00           H
ATOM    518 C311 POPCX   6       5.900  55.620  70.630  1.00  0.00           C
ATOM    519 H11X POPCX   6       5.460  54.600  70.500  1.00  0.00           H
ATOM    520 H11Y POPCX   6       6.540  55.650  71.530  1.00  0.00           H
ATOM    521 C312 POPCX   6       6.620  56.080  69.350  1.00  0.00           C
ATOM    522 H12X POPCX   6       7.690  55.770  69.320  1.00  0.00           H
ATOM    523 H12Y POPCX   6       6.550  57.180  69.300  1.00  0.00           H
ATOM    524 C313 POPCX   6       5.980  55.610  67.980  1.00  0.00           C
ATOM    525 H13X POPCX   6       4.890  55.710  68.120  1.00  0.00           H
ATOM    526 H13Y POPCX   6       6.250  54.530  67.940  1.00  0.00           H
ATOM    527 C314 POPCX   6       6.530  56.290  66.740  1.00  0.00           C
ATOM    528 H14X POPCX   6       7.640  56.180  66.720  1.00  0.00           H
ATOM    529 H14Y POPCX   6       6.310  57.370  66.880  1.00  0.00           H
ATOM    530 C315 POPCX   6       6.110  55.670  65.420  1.00  0.00           C
ATOM    531 H15X POPCX   6       6.400  54.600  65.330  1.00  0.00           H
ATOM    532 H15Y POPCX   6       6.690  56.160  64.610  1.00  0.00           H
ATOM    533 C316 POPCX   6       4.630  55.790  65.100  1.00  0.00           C
ATOM    534 H16X POPCX   6       4.160  56.780  65.220  1.00  0.00           H
ATOM    535 H16Y POPCX   6       4.170  55.100  65.840  1.00  0.00           H
ATOM    536 H16Z POPCX   6       4.480  55.400  64.070  1.00  0.00           H
ATOM    537  N   POPCX   7      55.820  34.930  87.320  1.00  0.00           N
ATOM    538  C12 POPCX   7      55.800  34.500  85.820  1.00  0.00           C
ATOM    539 H12A POPCX   7      54.850  34.020  85.630  1.00  0.00           H
ATOM    540 H12B POPCX   7      56.430  33.640  85.680  1.00  0.00           H
ATOM    541  C13 POPCX   7      55.090  36.260  87.510  1.00  0.00           C
ATOM    542 H13A POPCX   7      55.660  37.090  87.140  1.00  0.00           H
ATOM    543 H13B POPCX   7      54.170  36.230  86.930  1.00  0.00           H
ATOM    544 H13C POPCX   7      54.850  36.390  88.560  1.00  0.00           H
ATOM    545  C14 POPCX   7      55.190  33.880  88.170  1.00  0.00           C
ATOM    546 H14A POPCX   7      55.600  32.900  87.990  1.00  0.00           H
ATOM    547 H14B POPCX   7      55.350  34.030  89.230  1.00  0.00           H
ATOM    548 H14C POPCX   7      54.130  33.800  87.980  1.00  0.00           H
ATOM    549  C15 POPCX   7      57.280  35.090  87.790  1.00  0.00           C
ATOM    550 H15A POPCX   7      57.230  35.360  88.830  1.00  0.00           H
ATOM    551 H15B POPCX   7      57.880  35.830  87.270  1.00  0.00           H
ATOM    552 H15C POPCX   7      57.820  34.160  87.730  1.00  0.00           H
ATOM    553  C11 POPCX   7      56.010  35.590  84.820  1.00  0.00           C
ATOM    554 H11A POPCX   7      56.130  35.130  83.820  1.00  0.00           H
ATOM    555 H11B POPCX   7      56.860  36.270  85.090  1.00  0.00           H
ATOM    556  P   POPCX   7      53.530  36.030  83.890  1.00  0.00           P
ATOM    557  O13 POPCX   7      52.590  37.180  83.740  1.00  0.00           O
ATOM    558  O14 POPCX   7      52.980  34.750  84.440  1.00  0.00           O
ATOM    559  O12 POPCX   7      54.910  36.500  84.610  1.00  0.00           O
ATOM    560  O11 POPCX   7      54.090  35.740  82.390  1.00  0.00           O
ATOM    561  C1  POPCX   7      54.880  36.780  81.840  1.00  0.00           C
ATOM    562  HA  POPCX   7      55.670  37.210  82.490  1.00  0.00           H
ATOM    563  HB  POPCX   7      54.280  37.670  81.540  1.00  0.00           H
ATOM    564  C2  POPCX   7      55.580  36.340  80.490  1.00  0.00           C
ATOM    565  HS  POPCX   7      56.220  37.170  80.100  1.00  0.00           H
ATOM    566  O21 POPCX   7      54.540  35.880  79.520  1.00  0.00           O
ATOM    567  C21 POPCX   7      53.950  36.760  78.730  1.00  0.00           C
ATOM    568  O22 POPCX   7      54.260  37.920  78.570  1.00  0.00           O
ATOM    569  C22 POPCX   7      52.890  35.940  77.850  1.00  0.00           C
ATOM    570  H2R POPCX   7      51.900  35.890  78.340  1.00  0.00           H
ATOM    571  H2S POPCX   7      53.190  34.870  77.850  1.00  0.00           H
ATOM    572  C3  POPCX   7      56.560  35.180  80.870  1.00  0.00           C
ATOM    573  HX  POPCX   7      55.950  34.360  81.320  1.00  0.00           H
ATOM    574  HY  POPCX   7      57.270  35.450  81.680  1.00  0.00           H
ATOM    575  O31 POPCX   7      57.280  34.730  79.730  1.00  0.00           O
ATOM    576  C31 POPCX   7      58.370  35.460  79.320  1.00  0.00           C
ATOM    577  O32 POPCX   7      58.820  36.460  79.890  1.00  0.00           O
ATOM    578  C32 POPCX   7      58.810  34.820  78.030  1.00  0.00           C
ATOM    579  H2X POPCX   7      58.000  34.170  77.640  1.00  0.00           H
ATOM    580  H2Y POPCX   7      59.680  34.170  78.260  1.00  0.00           H
ATOM    581  C23 POPCX   7      52.780  36.460  76.380  1.00  0.00           C
ATOM    582  H3R POPCX   7      53.690  36.140  75.830  1.00  0.00           H
ATOM    583  H3S POPCX   7      52.770  37.570  76.390  1.00  0.00           H
ATOM    584  C24 POPCX   7      51.600  35.950  75.570  1.00  0.00           C
ATOM    585  H4R POPCX   7      51.820  34.880  75.330  1.00  0.00           H
ATOM    586  H4S POPCX   7      51.740  36.430  74.580  1.00  0.00           H
ATOM    587  C25 POPCX   7      50.180  36.030  76.160  1.00  0.00           C
ATOM    588  H5R POPCX   7      49.830  37.080  76.130  1.00  0.00           H
ATOM    589  H5S POPCX   7      50.200  35.590  77.170  1.00  0.00           H
ATOM    590  C26 POPCX   7      49.170  35.180  75.340  1.00  0.00           C
ATOM    591  H6R POPCX   7      48.180  35.300  75.820  1.00  0.00           H
ATOM    592  H6S POPCX   7      49.480  34.120  75.250  1.00  0.00           H
ATOM    593  C27 POPCX   7      49.060  35.600  73.850  1.00  0.00           C
ATOM    594  H7R POPCX   7      50.020  35.300  73.390  1.00  0.00           H
ATOM    595  H7S POPCX   7      48.980  36.710  73.800  1.00  0.00           H
ATOM    596  C28 POPCX   7      47.910  34.800  73.200  1.00  0.00           C
ATOM    597  H8R POPCX   7      47.040  34.960  73.860  1.00  0.00           H
ATOM    598  H8S POPCX   7      48.020  33.690  73.210  1.00  0.00           H
ATOM    599  C29 POPCX   7      47.420  35.270  71.910  1.00  0.00           C
ATOM    600  H91 POPCX   7      47.440  34.520  71.110  1.00  0.00           H
ATOM    601 C210 POPCX   7      46.810  36.450  71.590  1.00  0.00           C
ATOM    602 H101 POPCX   7      46.490  36.600  70.550  1.00  0.00           H
ATOM    603 C211 POPCX   7      46.480  37.530  72.610  1.00  0.00           C
ATOM    604 H11R POPCX   7      47.370  38.190  72.660  1.00  0.00           H
ATOM    605 H11S POPCX   7      46.270  37.160  73.640  1.00  0.00           H
ATOM    606 C212 POPCX   7      45.350  38.500  72.150  1.00  0.00           C
ATOM    607 H12R POPCX   7      45.300  39.380  72.830  1.00  0.00           H
ATOM    608 H12S POPCX   7      44.380  37.960  72.250  1.00  0.00           H
ATOM    609 C213 POPCX   7      45.210  39.000  70.670  1.00  0.00           C
ATOM    610 H13R POPCX   7      45.540  38.150  70.020  1.00  0.00           H
ATOM    611 H13S POPCX   7      46.000  39.770  70.520  1.00  0.00           H
ATOM    612 C214 POPCX   7      43.880  39.490  70.110  1.00  0.00           C
ATOM    613 H14R POPCX   7      43.590  40.380  70.710  1.00  0.00           H
ATOM    614 H14S POPCX   7      43.170  38.640  70.180  1.00  0.00           H
ATOM    615 C215 POPCX   7      44.040  39.830  68.590  1.00  0.00           C
ATOM    616 H15R POPCX   7      44.200  38.930  67.970  1.00  0.00           H
ATOM    617 H15S POPCX   7      44.900  40.540  68.520  1.00  0.00           H
ATOM    618 C216 POPCX   7      42.820  40.460  68.020  1.00  0.00           C
ATOM    619 H16R POPCX   7      42.540  41.330  68.650  1.00  0.00           H
ATOM    620 H16S POPCX   7      41.980  39.730  68.020  1.00  0.00           H
ATOM    621 C217 POPCX   7      43.070  40.920  66.610  1.00  0.00           C
ATOM    622 H17R POPCX   7      44.160  40.950  66.390  1.00  0.00           H
ATOM    623 H17S POPCX   7      42.780  41.990  66.570  1.00  0.00           H
ATOM    624 C218 POPCX   7      42.370  40.090  65.640  1.00  0.00           C
ATOM    625 H18R POPCX   7      41.310  39.910  65.930  1.00  0.00           H
ATOM    626 H18S POPCX   7      42.890  39.110  65.650  1.00  0.00           H
ATOM    627 H18T POPCX   7      42.340  40.570  64.640  1.00  0.00           H
ATOM    628  C33 POPCX   7      59.280  35.910  77.030  1.00  0.00           C
ATOM    629  H3X POPCX   7      60.130  36.460  77.480  1.00  0.00           H
ATOM    630  H3Y POPCX   7      58.540  36.730  76.870  1.00  0.00           H
ATOM    631  C34 POPCX   7      59.710  35.220  75.720  1.00  0.00           C
ATOM    632  H4X POPCX   7      60.010  36.070  75.060  1.00  0.00           H
ATOM    633  H4Y POPCX   7      58.830  34.670  75.320  1.00  0.00           H
ATOM    634  C35 POPCX   7      60.840  34.200  75.950  1.00  0.00           C
ATOM    635  H5X POPCX   7      60.490  33.280  76.480  1.00  0.00           H
ATOM    636  H5Y POPCX   7      61.510  34.650  76.710  1.00  0.00           H
ATOM    637  C36 POPCX   7      61.720  33.950  74.690  1.00  0.00           C
ATOM    638  H6X POPCX   7      62.520  33.240  74.970  1.00  0.00           H
ATOM    639  H6Y POPCX   7      62.260  34.900  74.480  1.00  0.00           H
ATOM    640  C37 POPCX   7      60.780  33.590  73.560  1.00  0.00           C
ATOM    641  H7X POPCX   7      60.280  34.470  73.090  1.00  0.00           H
ATOM    642  H7Y POPCX   7      59.960  32.890  73.840  1.00  0.00           H
ATOM    643  C38 POPCX   7      61.520  33.080  72.290  1.00  0.00           C
ATOM    644  H8X POPCX   7      62.310  33.860  72.210  1.00  0.00           H
ATOM    645  H8Y POPCX   7      60.780  33.080  71.470  1.00  0.00           H
ATOM    646  C39 POPCX   7      62.140  31.670  72.350  1.00  0.00           C
ATOM    647  H9X POPCX   7      61.380  30.940  72.700  1.00  0.00           H
ATOM    648  H9Y POPCX   7      63.030  31.580  73.010  1.00  0.00           H
ATOM    649 C310 POPCX   7      62.500  31.270  70.850  1.00  0.00           C
ATOM    650 H10X POPCX   7      62.820  32.220  70.360  1.00  0.00           H
ATOM    651 H10Y POPCX   7      61.590  30.980  70.300  1.00  0.00           H
ATOM    652 C311 POPCX   7      63.500  30.190  70.720  1.00  0.00           C
ATOM    653 H11X POPCX   7      63.180  29.340  71.360  1.00  0.00           H
ATOM    654 H11Y POPCX   7       0.110  30.610  71.210  1.00  0.00           H
ATOM    655 C312 POPCX   7      63.890  29.720  69.290  1.00  0.00           C
ATOM    656 H12X POPCX   7      64.250  30.480  68.560  1.00  0.00           H
ATOM    657 H12Y POPCX   7      62.960  29.280  68.860  1.00  0.00           H
ATOM    658 C313 POPCX   7       0.570  28.530  69.240  1.00  0.00           C
ATOM    659 H13X POPCX   7       0.240  27.650  69.830  1.00  0.00           H
ATOM    660 H13Y POPCX   7       1.610  28.760  69.580  1.00  0.00           H
ATOM    661 C314 POPCX   7       0.600  28.020  67.730  1.00  0.00           C
ATOM    662 H14X POPCX   7       0.950  28.770  66.990  1.00  0.00           H
ATOM    663 H14Y POPCX   7      63.850  27.700  67.520  1.00  0.00           H
ATOM    664 C315 POPCX   7       1.440  26.760  67.560  1.00  0.00           C
ATOM    665 H15X POPCX   7       1.330  26.440  66.500  1.00  0.00           H
ATOM    666 H15Y POPCX   7       0.950  25.940  68.130  1.00  0.00           H
ATOM    667 C316 POPCX   7       2.890  26.950  67.970  1.00  0.00           C
ATOM    668 H16X POPCX   7       3.020  27.120  69.060  1.00  0.00           H
ATOM    669 H16Y POPCX   7       3.360  27.800  67.440  1.00  0.00           H
ATOM    670 H16Z POPCX   7       3.470  26.030  67.700  1.00  0.00           H
ATOM    671  N   POPCX   8      14.650   2.430  87.010  1.00  0.00           N
ATOM    672  C12 POPCX   8      15.020   2.760  85.610  1.00  0.00           C
ATOM    673 H12A POPCX   8      15.520   1.880  85.230  1.00  0.00           H
ATOM    674 H12B POPCX   8      15.810   3.490  85.720  1.00  0.00           H
ATOM    675  C13 POPCX   8      13.500   1.460  86.980  1.00  0.00           C
ATOM    676 H13A POPCX   8      13.950   0.610  86.490  1.00  0.00           H
ATOM    677 H13B POPCX   8      13.160   1.040  87.910  1.00  0.00           H
ATOM    678 H13C POPCX   8      12.660   1.780  86.380  1.00  0.00           H
ATOM    679  C14 POPCX   8      15.770   1.800  87.760  1.00  0.00           C
ATOM    680 H14A POPCX   8      16.440   1.470  86.980  1.00  0.00           H
ATOM    681 H14B POPCX   8      16.120   2.520  88.490  1.00  0.00           H
ATOM    682 H14C POPCX   8      15.470   0.940  88.350  1.00  0.00           H
ATOM    683  C15 POPCX   8      14.380   3.730  87.670  1.00  0.00           C
ATOM    684 H15A POPCX   8      13.590   4.230  87.130  1.00  0.00           H
ATOM    685 H15B POPCX   8      15.290   4.290  87.590  1.00  0.00           H
ATOM    686 H15C POPCX   8      14.030   3.530  88.670  1.00  0.00           H
ATOM    687  C11 POPCX   8      13.940   3.440  84.680  1.00  0.00           C
ATOM    688 H11A POPCX   8      14.360   3.680  83.690  1.00  0.00           H
ATOM    689 H11B POPCX   8      13.640   4.430  85.100  1.00  0.00           H
ATOM    690  P   POPCX   8      12.470   1.690  83.400  1.00  0.00           P
ATOM    691  O13 POPCX   8      11.900   2.360  82.250  1.00  0.00           O
ATOM    692  O14 POPCX   8      11.680   0.670  84.070  1.00  0.00           O
ATOM    693  O12 POPCX   8      12.700   2.730  84.530  1.00  0.00           O
ATOM    694  O11 POPCX   8      13.890   1.000  83.080  1.00  0.00           O
ATOM    695  C1  POPCX   8      14.450   0.570  81.850  1.00  0.00           C
ATOM    696  HA  POPCX   8      13.750   0.540  80.980  1.00  0.00           H
ATOM    697  HB  POPCX   8      14.810  63.820  81.900  1.00  0.00           H
ATOM    698  C2  POPCX   8      15.710   1.440  81.400  1.00  0.00           C
ATOM    699  HS  POPCX   8      16.160   1.450  82.420  1.00  0.00           H
ATOM    700  O21 POPCX   8      15.220   2.700  81.010  1.00  0.00           O
ATOM    701  C21 POPCX   8      16.150   3.590  80.980  1.00  0.00           C
ATOM    702  O22 POPCX   8      17.270   3.510  81.410  1.00  0.00           O
ATOM    703  C22 POPCX   8      15.630   4.800  80.270  1.00  0.00           C
ATOM    704  H2R POPCX   8      14.920   5.330  80.940  1.00  0.00           H
ATOM    705  H2S POPCX   8      15.060   4.460  79.370  1.00  0.00           H
ATOM    706  C3  POPCX   8      16.650   0.680  80.420  1.00  0.00           C
ATOM    707  HX  POPCX   8      16.770  63.950  80.820  1.00  0.00           H
ATOM    708  HY  POPCX   8      17.650   1.170  80.350  1.00  0.00           H
ATOM    709  O31 POPCX   8      16.230   0.770  79.090  1.00  0.00           O
ATOM    710  C31 POPCX   8      15.520  64.020  78.590  1.00  0.00           C
ATOM    711  O32 POPCX   8      15.410  62.960  79.160  1.00  0.00           O
ATOM    712  C32 POPCX   8      15.250   0.020  77.100  1.00  0.00           C
ATOM    713  H2X POPCX   8      15.980   0.820  76.850  1.00  0.00           H
ATOM    714  H2Y POPCX   8      14.190   0.360  77.030  1.00  0.00           H
ATOM    715  C23 POPCX   8      16.770   5.760  79.960  1.00  0.00           C
ATOM    716  H3R POPCX   8      17.370   5.910  80.880  1.00  0.00           H
ATOM    717  H3S POPCX   8      16.200   6.700  79.840  1.00  0.00           H
ATOM    718  C24 POPCX   8      17.590   5.350  78.730  1.00  0.00           C
ATOM    719  H4R POPCX   8      16.820   5.060  77.980  1.00  0.00           H
ATOM    720  H4S POPCX   8      18.120   4.400  78.970  1.00  0.00           H
ATOM    721  C25 POPCX   8      18.370   6.590  78.230  1.00  0.00           C
ATOM    722  H5R POPCX   8      19.140   6.750  79.010  1.00  0.00           H
ATOM    723  H5S POPCX   8      17.790   7.530  78.270  1.00  0.00           H
ATOM    724  C26 POPCX   8      19.030   6.370  76.900  1.00  0.00           C
ATOM    725  H6R POPCX   8      18.240   5.960  76.250  1.00  0.00           H
ATOM    726  H6S POPCX   8      19.930   5.720  76.880  1.00  0.00           H
ATOM    727  C27 POPCX   8      19.570   7.710  76.390  1.00  0.00           C
ATOM    728  H7R POPCX   8      20.430   8.140  76.960  1.00  0.00           H
ATOM    729  H7S POPCX   8      18.820   8.520  76.520  1.00  0.00           H
ATOM    730  C28 POPCX   8      20.010   7.730  74.990  1.00  0.00           C
ATOM    731  H8R POPCX   8      20.280   6.710  74.640  1.00  0.00           H
ATOM    732  H8S POPCX   8      20.920   8.330  74.790  1.00  0.00           H
ATOM    733  C29 POPCX   8      18.840   8.140  74.110  1.00  0.00           C
ATOM    734  H91 POPCX   8      17.990   7.470  74.300  1.00  0.00           H
ATOM    735 C210 POPCX   8      18.880   9.100  73.150  1.00  0.00           C
ATOM    736 H101 POPCX   8      17.970   9.230  72.550  1.00  0.00           H
ATOM    737 C211 POPCX   8      20.070  10.020  72.810  1.00  0.00           C
ATOM    738 H11R POPCX   8      21.020   9.480  73.000  1.00  0.00           H
ATOM    739 H11S POPCX   8      20.150  10.960  73.400  1.00  0.00           H
ATOM    740 C212 POPCX   8      20.220  10.380  71.300  1.00  0.00           C
ATOM    741 H12R POPCX   8      21.120  11.000  71.120  1.00  0.00           H
ATOM    742 H12S POPCX   8      19.390  11.060  71.000  1.00  0.00           H
ATOM    743 C213 POPCX   8      20.430   9.210  70.300  1.00  0.00           C
ATOM    744 H13R POPCX   8      20.710   9.730  69.360  1.00  0.00           H
ATOM    745 H13S POPCX   8      19.400   8.830  70.160  1.00  0.00           H
ATOM    746 C214 POPCX   8      21.430   8.090  70.730  1.00  0.00           C
ATOM    747 H14R POPCX   8      21.090   7.690  71.700  1.00  0.00           H
ATOM    748 H14S POPCX   8      22.410   8.540  70.990  1.00  0.00           H
ATOM    749 C215 POPCX   8      21.470   6.920  69.710  1.00  0.00           C
ATOM    750 H15R POPCX   8      20.480   6.430  69.740  1.00  0.00           H
ATOM    751 H15S POPCX   8      22.300   6.280  70.090  1.00  0.00           H
ATOM    752 C216 POPCX   8      21.900   7.210  68.250  1.00  0.00           C
ATOM    753 H16R POPCX   8      22.860   7.770  68.250  1.00  0.00           H
ATOM    754 H16S POPCX   8      21.130   7.870  67.800  1.00  0.00           H
ATOM    755 C217 POPCX   8      21.960   5.960  67.310  1.00  0.00           C
ATOM    756 H17R POPCX   8      21.870   6.270  66.250  1.00  0.00           H
ATOM    757 H17S POPCX   8      21.090   5.280  67.460  1.00  0.00           H
ATOM    758 C218 POPCX   8      23.310   5.230  67.290  1.00  0.00           C
ATOM    759 H18R POPCX   8      23.290   4.420  66.530  1.00  0.00           H
ATOM    760 H18S POPCX   8      23.510   4.800  68.300  1.00  0.00           H
ATOM    761 H18T POPCX   8      24.120   5.950  67.060  1.00  0.00           H
ATOM    762  C33 POPCX   8      15.420  63.060  76.190  1.00  0.00           C
ATOM    763  H3X POPCX   8      14.870  62.200  76.610  1.00  0.00           H
ATOM    764  H3Y POPCX   8      16.490  62.780  76.160  1.00  0.00           H
ATOM    765  C34 POPCX   8      14.920  63.270  74.700  1.00  0.00           C
ATOM    766  H4X POPCX   8      14.010  63.890  74.680  1.00  0.00           H
ATOM    767  H4Y POPCX   8      14.730  62.260  74.290  1.00  0.00           H
ATOM    768  C35 POPCX   8      15.870  63.990  73.790  1.00  0.00           C
ATOM    769  H5X POPCX   8      16.650  63.210  73.620  1.00  0.00           H
ATOM    770  H5Y POPCX   8      16.230   0.590  74.330  1.00  0.00           H
ATOM    771  C36 POPCX   8      15.370   0.200  72.390  1.00  0.00           C
ATOM    772  H6X POPCX   8      15.020  63.660  71.760  1.00  0.00           H
ATOM    773  H6Y POPCX   8      16.250   0.540  71.820  1.00  0.00           H
ATOM    774  C37 POPCX   8      14.440   1.380  72.520  1.00  0.00           C
ATOM    775  H7X POPCX   8      14.680   2.090  73.340  1.00  0.00           H
ATOM    776  H7Y POPCX   8      13.410   0.990  72.670  1.00  0.00           H
ATOM    777  C38 POPCX   8      14.490   2.180  71.230  1.00  0.00           C
ATOM    778  H8X POPCX   8      14.470   1.460  70.380  1.00  0.00           H
ATOM    779  H8Y POPCX   8      15.500   2.610  71.090  1.00  0.00           H
ATOM    780  C39 POPCX   8      13.550   3.410  71.050  1.00  0.00           C
ATOM    781  H9X POPCX   8      13.970   4.150  71.770  1.00  0.00           H
ATOM    782  H9Y POPCX   8      12.550   3.090  71.410  1.00  0.00           H
ATOM    783 C310 POPCX   8      13.510   3.830  69.580  1.00  0.00           C
ATOM    784 H10X POPCX   8      12.560   4.370  69.380  1.00  0.00           H
ATOM    785 H10Y POPCX   8      13.570   3.030  68.810  1.00  0.00           H
ATOM    786 C311 POPCX   8      14.670   4.840  69.120  1.00  0.00           C
ATOM    787 H11X POPCX   8      15.590   4.240  68.980  1.00  0.00           H
ATOM    788 H11Y POPCX   8      14.880   5.610  69.890  1.00  0.00           H
ATOM    789 C312 POPCX   8      14.370   5.620  67.830  1.00  0.00           C
ATOM    790 H12X POPCX   8      13.470   6.260  67.880  1.00  0.00           H
ATOM    791 H12Y POPCX   8      14.190   4.850  67.050  1.00  0.00           H
ATOM    792 C313 POPCX   8      15.620   6.510  67.410  1.00  0.00           C
ATOM    793 H13X POPCX   8      15.600   6.660  66.310  1.00  0.00           H
ATOM    794 H13Y POPCX   8      16.590   5.990  67.590  1.00  0.00           H
ATOM    795 C314 POPCX   8      15.680   7.900  68.110  1.00  0.00           C
ATOM    796 H14X POPCX   8      15.690   7.640  69.190  1.00  0.00           H
ATOM    797 H14Y POPCX   8      14.740   8.480  67.970  1.00  0.00           H
ATOM    798 C315 POPCX   8      16.990   8.630  67.760  1.00  0.00           C
ATOM    799 H15X POPCX   8      17.040   8.680  66.650  1.00  0.00           H
ATOM    800 H15Y POPCX   8      17.830   7.950  67.990  1.00  0.00           H
ATOM    801 C316 POPCX   8      17.130  10.030  68.400  1.00  0.00           C
ATOM    802 H16X POPCX   8      16.950   9.990  69.500  1.00  0.00           H
ATOM    803 H16Y POPCX   8      16.350  10.720  68.020  1.00  0.00           H
ATOM    804 H16Z POPCX   8      18.140  10.450  68.170  1.00  0.00           H
ATOM    805  N   POPCX   9      14.690  25.050  86.000  1.00  0.00           N
ATOM    806  C12 POPCX   9      15.430  25.010  84.750  1.00  0.00           C
ATOM    807 H12A POPCX   9      15.870  25.950  84.430  1.00  0.00           H
ATOM    808 H12B POPCX   9      14.740  24.790  83.950  1.00  0.00           H
ATOM    809  C13 POPCX   9      13.660  26.040  85.910  1.00  0.00           C
ATOM    810 H13A POPCX   9      13.120  25.940  84.980  1.00  0.00           H
ATOM    811 H13B POPCX   9      13.020  25.910  86.770  1.00  0.00           H
ATOM    812 H13C POPCX   9      14.060  27.040  85.970  1.00  0.00           H
ATOM    813  C14 POPCX   9      14.050  23.670  86.290  1.00  0.00           C
ATOM    814 H14A POPCX   9      13.380  23.430  85.480  1.00  0.00           H
ATOM    815 H14B POPCX   9      14.810  22.900  86.170  1.00  0.00           H
ATOM    816 H14C POPCX   9      13.540  23.630  87.240  1.00  0.00           H
ATOM    817  C15 POPCX   9      15.540  25.410  87.180  1.00  0.00           C
ATOM    818 H15A POPCX   9      16.020  26.370  87.080  1.00  0.00           H
ATOM    819 H15B POPCX   9      16.310  24.670  87.360  1.00  0.00           H
ATOM    820 H15C POPCX   9      14.960  25.510  88.080  1.00  0.00           H
ATOM    821  C11 POPCX   9      16.560  23.870  84.730  1.00  0.00           C
ATOM    822 H11A POPCX   9      17.270  23.970  85.590  1.00  0.00           H
ATOM    823 H11B POPCX   9      17.160  23.950  83.800  1.00  0.00           H
ATOM    824  P   POPCX   9      16.860  21.190  84.310  1.00  0.00           P
ATOM    825  O13 POPCX   9      16.490  20.080  85.250  1.00  0.00           O
ATOM    826  O14 POPCX   9      18.280  21.500  84.170  1.00  0.00           O
ATOM    827  O12 POPCX   9      16.040  22.570  84.740  1.00  0.00           O
ATOM    828  O11 POPCX   9      16.190  20.940  82.900  1.00  0.00           O
ATOM    829  C1  POPCX   9      15.210  21.750  82.170  1.00  0.00           C
ATOM    830  HA  POPCX   9      14.910  22.630  82.770  1.00  0.00           H
ATOM    831  HB  POPCX   9      14.230  21.250  82.070  1.00  0.00           H
ATOM    832  C2  POPCX   9      15.770  22.230  80.800  1.00  0.00           C
ATOM    833  HS  POPCX   9      16.690  22.830  80.990  1.00  0.00           H
ATOM    834  O21 POPCX   9      14.610  22.920  80.290  1.00  0.00           O
ATOM    835  C21 POPCX   9      15.020  23.870  79.480  1.00  0.00           C
ATOM    836  O22 POPCX   9      16.160  24.030  79.130  1.00  0.00           O
ATOM    837  C22 POPCX   9      13.870  24.840  79.160  1.00  0.00           C
ATOM    838  H2R POPCX   9      14.180  25.860  79.470  1.00  0.00           H
ATOM    839  H2S POPCX   9      12.980  24.630  79.790  1.00  0.00           H
ATOM    840  C3  POPCX   9      16.180  20.890  79.990  1.00  0.00           C
ATOM    841  HX  POPCX   9      15.400  20.100  79.870  1.00  0.00           H
ATOM    842  HY  POPCX   9      17.120  20.540  80.470  1.00  0.00           H
ATOM    843  O31 POPCX   9      16.540  21.250  78.650  1.00  0.00           O
ATOM    844  C31 POPCX   9      17.820  21.670  78.450  1.00  0.00           C
ATOM    845  O32 POPCX   9      18.730  21.580  79.240  1.00  0.00           O
ATOM    846  C32 POPCX   9      18.010  22.070  76.970  1.00  0.00           C
ATOM    847  H2X POPCX   9      17.430  22.970  76.700  1.00  0.00           H
ATOM    848  H2Y POPCX   9      17.710  21.210  76.330  1.00  0.00           H
ATOM    849  C23 POPCX   9      13.350  24.690  77.710  1.00  0.00           C
ATOM    850  H3R POPCX   9      12.420  25.300  77.650  1.00  0.00           H
ATOM    851  H3S POPCX   9      12.970  23.650  77.560  1.00  0.00           H
ATOM    852  C24 POPCX   9      14.340  25.140  76.700  1.00  0.00           C
ATOM    853  H4R POPCX   9      15.170  24.410  76.670  1.00  0.00           H
ATOM    854  H4S POPCX   9      14.700  26.080  77.170  1.00  0.00           H
ATOM    855  C25 POPCX   9      13.840  25.340  75.300  1.00  0.00           C
ATOM    856  H5R POPCX   9      12.790  25.690  75.380  1.00  0.00           H
ATOM    857  H5S POPCX   9      14.050  24.380  74.770  1.00  0.00           H
ATOM    858  C26 POPCX   9      14.650  26.310  74.470  1.00  0.00           C
ATOM    859  H6R POPCX   9      14.460  27.310  74.920  1.00  0.00           H
ATOM    860  H6S POPCX   9      14.160  26.420  73.480  1.00  0.00           H
ATOM    861  C27 POPCX   9      16.170  25.940  74.400  1.00  0.00           C
ATOM    862  H7R POPCX   9      16.150  24.850  74.230  1.00  0.00           H
ATOM    863  H7S POPCX   9      16.680  26.010  75.390  1.00  0.00           H
ATOM    864  C28 POPCX   9      16.940  26.830  73.440  1.00  0.00           C
ATOM    865  H8R POPCX   9      16.560  27.880  73.500  1.00  0.00           H
ATOM    866  H8S POPCX   9      16.490  26.630  72.450  1.00  0.00           H
ATOM    867  C29 POPCX   9      18.360  26.750  73.450  1.00  0.00           C
ATOM    868  H91 POPCX   9      18.830  26.690  74.450  1.00  0.00           H
ATOM    869 C210 POPCX   9      19.220  26.870  72.420  1.00  0.00           C
ATOM    870 H101 POPCX   9      20.290  26.700  72.610  1.00  0.00           H
ATOM    871 C211 POPCX   9      18.900  27.150  70.920  1.00  0.00           C
ATOM    872 H11R POPCX   9      19.550  27.950  70.490  1.00  0.00           H
ATOM    873 H11S POPCX   9      17.870  27.530  70.800  1.00  0.00           H
ATOM    874 C212 POPCX   9      18.990  25.790  70.190  1.00  0.00           C
ATOM    875 H12R POPCX   9      18.270  25.080  70.650  1.00  0.00           H
ATOM    876 H12S POPCX   9      19.990  25.320  70.260  1.00  0.00           H
ATOM    877 C213 POPCX   9      18.770  26.020  68.660  1.00  0.00           C
ATOM    878 H13R POPCX   9      17.670  26.190  68.580  1.00  0.00           H
ATOM    879 H13S POPCX   9      18.980  25.050  68.160  1.00  0.00           H
ATOM    880 C214 POPCX   9      19.780  26.950  67.970  1.00  0.00           C
ATOM    881 H14R POPCX   9      20.800  26.520  68.060  1.00  0.00           H
ATOM    882 H14S POPCX   9      19.730  27.960  68.410  1.00  0.00           H
ATOM    883 C215 POPCX   9      19.480  26.990  66.450  1.00  0.00           C
ATOM    884 H15R POPCX   9      18.470  27.430  66.300  1.00  0.00           H
ATOM    885 H15S POPCX   9      19.360  25.910  66.200  1.00  0.00           H
ATOM    886 C216 POPCX   9      20.580  27.790  65.710  1.00  0.00           C
ATOM    887 H16R POPCX   9      21.500  27.250  66.010  1.00  0.00           H
ATOM    888 H16S POPCX   9      20.700  28.820  66.100  1.00  0.00           H
ATOM    889 C217 POPCX   9      20.520  27.830  64.250  1.00  0.00           C
ATOM    890 H17R POPCX   9      19.500  28.150  63.950  1.00  0.00           H
ATOM    891 H17S POPCX   9      20.590  26.820  63.790  1.00  0.00           H
ATOM    892 C218 POPCX   9      21.640  28.600  63.590  1.00  0.00           C
ATOM    893 H18R POPCX   9      22.610  28.050  63.560  1.00  0.00           H
ATOM    894 H18S POPCX   9      21.790  29.530  64.180  1.00  0.00           H
ATOM    895 H18T POPCX   9      21.390  28.820  62.540  1.00  0.00           H
ATOM    896  C33 POPCX   9      19.480  22.380  76.670  1.00  0.00           C
ATOM    897  H3X POPCX   9      19.950  22.850  77.560  1.00  0.00           H
ATOM    898  H3Y POPCX   9      19.520  23.000  75.740  1.00  0.00           H
ATOM    899  C34 POPCX   9      20.550  21.300  76.440  1.00  0.00           C
ATOM    900  H4X POPCX   9      20.560  20.590  77.300  1.00  0.00           H
ATOM    901  H4Y POPCX   9      21.480  21.870  76.250  1.00  0.00           H
ATOM    902  C35 POPCX   9      20.170  20.400  75.260  1.00  0.00           C
ATOM    903  H5X POPCX   9      19.210  19.860  75.440  1.00  0.00           H
ATOM    904  H5Y POPCX   9      20.960  19.640  75.090  1.00  0.00           H
ATOM    905  C36 POPCX   9      20.170  21.180  73.980  1.00  0.00           C
ATOM    906  H6X POPCX   9      21.160  21.640  73.820  1.00  0.00           H
ATOM    907  H6Y POPCX   9      19.390  21.970  74.080  1.00  0.00           H
ATOM    908  C37 POPCX   9      19.870  20.290  72.850  1.00  0.00           C
ATOM    909  H7X POPCX   9      18.800  19.980  72.870  1.00  0.00           H
ATOM    910  H7Y POPCX   9      20.410  19.320  72.980  1.00  0.00           H
ATOM    911  C38 POPCX   9      20.350  20.830  71.490  1.00  0.00           C
ATOM    912  H8X POPCX   9      20.630  19.960  70.860  1.00  0.00           H
ATOM    913  H8Y POPCX   9      21.340  21.340  71.550  1.00  0.00           H
ATOM    914  C39 POPCX   9      19.430  21.840  70.820  1.00  0.00           C
ATOM    915  H9X POPCX   9      19.680  22.810  71.310  1.00  0.00           H
ATOM    916  H9Y POPCX   9      18.370  21.640  71.080  1.00  0.00           H
ATOM    917 C310 POPCX   9      19.570  22.010  69.320  1.00  0.00           C
ATOM    918 H10X POPCX   9      18.850  22.700  68.820  1.00  0.00           H
ATOM    919 H10Y POPCX   9      19.380  21.050  68.790  1.00  0.00           H
ATOM    920 C311 POPCX   9      20.940  22.480  68.970  1.00  0.00           C
ATOM    921 H11X POPCX   9      21.780  21.880  69.370  1.00  0.00           H
ATOM    922 H11Y POPCX   9      21.040  23.440  69.530  1.00  0.00           H
ATOM    923 C312 POPCX   9      21.290  22.800  67.530  1.00  0.00           C
ATOM    924 H12X POPCX   9      22.310  23.220  67.670  1.00  0.00           H
ATOM    925 H12Y POPCX   9      20.630  23.520  66.990  1.00  0.00           H
ATOM    926 C313 POPCX   9      21.370  21.500  66.710  1.00  0.00           C
ATOM    927 H13X POPCX   9      20.350  21.120  66.510  1.00  0.00           H
ATOM    928 H13Y POPCX   9      21.770  20.670  67.330  1.00  0.00           H
ATOM    929 C314 POPCX   9      22.280  21.790  65.460  1.00  0.00           C
ATOM    930 H14X POPCX   9      22.880  20.870  65.360  1.00  0.00           H
ATOM    931 H14Y POPCX   9      23.070  22.520  65.750  1.00  0.00           H
ATOM    932 C315 POPCX   9      21.450  22.170  64.270  1.00  0.00           C
ATOM    933 H15X POPCX   9      20.450  21.690  64.270  1.00  0.00           H
ATOM    934 H15Y POPCX   9      21.830  21.800  63.290  1.00  0.00           H
ATOM    935 C316 POPCX   9      21.250  23.690  64.080  1.00  0.00           C
ATOM    936 H16X POPCX   9      21.020  23.990  63.040  1.00  0.00           H
ATOM    937 H16Y POPCX   9      22.040  24.300  64.560  1.00  0.00           H
ATOM    938 H16Z POPCX   9      20.380  23.960  64.720  1.00  0.00           H
ATOM    939  N   POPCX  10      27.500  50.090  82.400  1.00  0.00           N
ATOM    940  C12 POPCX  10      26.140  50.730  82.210  1.00  0.00           C
ATOM    941 H12A POPCX  10      26.240  51.800  82.050  1.00  0.00           H
ATOM    942 H12B POPCX  10      25.660  50.670  83.170  1.00  0.00           H
ATOM    943  C13 POPCX  10      27.390  48.630  82.790  1.00  0.00           C
ATOM    944 H13A POPCX  10      27.000  48.500  83.790  1.00  0.00           H
ATOM    945 H13B POPCX  10      26.650  48.280  82.070  1.00  0.00           H
ATOM    946 H13C POPCX  10      28.230  47.990  82.550  1.00  0.00           H
ATOM    947  C14 POPCX  10      28.210  49.970  81.130  1.00  0.00           C
ATOM    948 H14A POPCX  10      28.270  50.960  80.690  1.00  0.00           H
ATOM    949 H14B POPCX  10      29.230  49.640  81.250  1.00  0.00           H
ATOM    950 H14C POPCX  10      27.630  49.320  80.480  1.00  0.00           H
ATOM    951  C15 POPCX  10      28.310  50.710  83.500  1.00  0.00           C
ATOM    952 H15A POPCX  10      28.450  51.730  83.190  1.00  0.00           H
ATOM    953 H15B POPCX  10      29.280  50.230  83.450  1.00  0.00           H
ATOM    954 H15C POPCX  10      27.890  50.640  84.500  1.00  0.00           H
ATOM    955  C11 POPCX  10      25.300  50.090  81.130  1.00  0.00           C
ATOM    956 H11A POPCX  10      25.290  48.980  81.190  1.00  0.00           H
ATOM    957 H11B POPCX  10      25.810  50.250  80.160  1.00  0.00           H
ATOM    958  P   POPCX  10      22.680  50.110  81.590  1.00  0.00           P
ATOM    959  O13 POPCX  10      21.530  50.920  81.040  1.00  0.00           O
ATOM    960  O14 POPCX  10      22.770  50.060  83.060  1.00  0.00           O
ATOM    961  O12 POPCX  10      24.020  50.710  80.950  1.00  0.00           O
ATOM    962  O11 POPCX  10      22.680  48.720  80.840  1.00  0.00           O
ATOM    963  C1  POPCX  10      22.400  48.570  79.440  1.00  0.00           C
ATOM    964  HA  POPCX  10      22.320  49.560  78.950  1.00  0.00           H
ATOM    965  HB  POPCX  10      21.430  48.060  79.220  1.00  0.00           H
ATOM    966  C2  POPCX  10      23.640  47.820  78.830  1.00  0.00           C
ATOM    967  HS  POPCX  10      24.400  48.620  78.730  1.00  0.00           H
ATOM    968  O21 POPCX  10      23.250  47.280  77.560  1.00  0.00           O
ATOM    969  C21 POPCX  10      23.150  48.250  76.570  1.00  0.00           C
ATOM    970  O22 POPCX  10      23.410  49.410  76.700  1.00  0.00           O
ATOM    971  C22 POPCX  10      22.750  47.520  75.300  1.00  0.00           C
ATOM    972  H2R POPCX  10      21.790  47.000  75.520  1.00  0.00           H
ATOM    973  H2S POPCX  10      23.560  46.860  74.940  1.00  0.00           H
ATOM    974  C3  POPCX  10      24.360  46.680  79.610  1.00  0.00           C
ATOM    975  HX  POPCX  10      23.570  45.900  79.670  1.00  0.00           H
ATOM    976  HY  POPCX  10      24.790  47.030  80.570  1.00  0.00           H
ATOM    977  O31 POPCX  10      25.360  46.110  78.820  1.00  0.00           O
ATOM    978  C31 POPCX  10      26.550  46.790  78.760  1.00  0.00           C
ATOM    979  O32 POPCX  10      26.800  47.780  79.420  1.00  0.00           O
ATOM    980  C32 POPCX  10      27.430  46.170  77.660  1.00  0.00           C
ATOM    981  H2X POPCX  10      27.780  45.160  77.950  1.00  0.00           H
ATOM    982  H2Y POPCX  10      28.320  46.800  77.480  1.00  0.00           H
ATOM    983  C23 POPCX  10      22.530  48.430  74.080  1.00  0.00           C
ATOM    984  H3R POPCX  10      23.480  48.910  73.730  1.00  0.00           H
ATOM    985  H3S POPCX  10      21.910  49.300  74.390  1.00  0.00           H
ATOM    986  C24 POPCX  10      21.810  47.720  72.990  1.00  0.00           C
ATOM    987  H4R POPCX  10      21.400  48.490  72.310  1.00  0.00           H
ATOM    988  H4S POPCX  10      20.930  47.150  73.350  1.00  0.00           H
ATOM    989  C25 POPCX  10      22.710  46.820  72.160  1.00  0.00           C
ATOM    990  H5R POPCX  10      23.240  46.010  72.710  1.00  0.00           H
ATOM    991  H5S POPCX  10      23.430  47.500  71.650  1.00  0.00           H
ATOM    992  C26 POPCX  10      22.000  45.850  71.130  1.00  0.00           C
ATOM    993  H6R POPCX  10      22.820  45.290  70.630  1.00  0.00           H
ATOM    994  H6S POPCX  10      21.350  46.520  70.530  1.00  0.00           H
ATOM    995  C27 POPCX  10      21.160  44.650  71.790  1.00  0.00           C
ATOM    996  H7R POPCX  10      20.390  45.030  72.500  1.00  0.00           H
ATOM    997  H7S POPCX  10      21.860  44.100  72.450  1.00  0.00           H
ATOM    998  C28 POPCX  10      20.710  43.560  70.830  1.00  0.00           C
ATOM    999  H8R POPCX  10      20.370  42.630  71.320  1.00  0.00           H
ATOM   1000  H8S POPCX  10      21.570  43.240  70.210  1.00  0.00           H
ATOM   1001  C29 POPCX  10      19.650  44.170  69.970  1.00  0.00           C
ATOM   1002  H91 POPCX  10      20.060  44.460  69.000  1.00  0.00           H
ATOM   1003 C210 POPCX  10      18.350  44.350  70.280  1.00  0.00           C
ATOM   1004 H101 POPCX  10      17.710  44.850  69.530  1.00  0.00           H
ATOM   1005 C211 POPCX  10      17.700  43.950  71.590  1.00  0.00           C
ATOM   1006 H11R POPCX  10      18.380  43.380  72.260  1.00  0.00           H
ATOM   1007 H11S POPCX  10      16.990  43.160  71.290  1.00  0.00           H
ATOM   1008 C212 POPCX  10      17.180  45.090  72.460  1.00  0.00           C
ATOM   1009 H12R POPCX  10      16.530  45.730  71.820  1.00  0.00           H
ATOM   1010 H12S POPCX  10      18.010  45.800  72.670  1.00  0.00           H
ATOM   1011 C213 POPCX  10      16.420  44.610  73.680  1.00  0.00           C
ATOM   1012 H13R POPCX  10      16.200  45.530  74.270  1.00  0.00           H
ATOM   1013 H13S POPCX  10      16.940  43.980  74.440  1.00  0.00           H
ATOM   1014 C214 POPCX  10      15.060  43.950  73.330  1.00  0.00           C
ATOM   1015 H14R POPCX  10      14.980  43.440  72.350  1.00  0.00           H
ATOM   1016 H14S POPCX  10      14.370  44.820  73.270  1.00  0.00           H
ATOM   1017 C215 POPCX  10      14.710  42.940  74.420  1.00  0.00           C
ATOM   1018 H15R POPCX  10      15.500  42.170  74.550  1.00  0.00           H
ATOM   1019 H15S POPCX  10      13.820  42.470  73.950  1.00  0.00           H
ATOM   1020 C216 POPCX  10      14.340  43.590  75.790  1.00  0.00           C
ATOM   1021 H16R POPCX  10      13.610  44.400  75.580  1.00  0.00           H
ATOM   1022 H16S POPCX  10      15.250  44.160  76.080  1.00  0.00           H
ATOM   1023 C217 POPCX  10      13.940  42.580  76.810  1.00  0.00           C
ATOM   1024 H17R POPCX  10      14.470  41.620  76.640  1.00  0.00           H
ATOM   1025 H17S POPCX  10      12.900  42.500  76.440  1.00  0.00           H
ATOM   1026 C218 POPCX  10      14.120  43.020  78.230  1.00  0.00           C
ATOM   1027 H18R POPCX  10      14.070  44.130  78.300  1.00  0.00           H
ATOM   1028 H18S POPCX  10      15.100  42.660  78.610  1.00  0.00           H
ATOM   1029 H18T POPCX  10      13.500  42.620  79.060  1.00  0.00           H
ATOM   1030  C33 POPCX  10      26.680  45.820  76.370  1.00  0.00           C
ATOM   1031  H3X POPCX  10      26.400  46.790  75.890  1.00  0.00           H
ATOM   1032  H3Y POPCX  10      25.760  45.250  76.580  1.00  0.00           H
ATOM   1033  C34 POPCX  10      27.410  44.810  75.510  1.00  0.00           C
ATOM   1034  H4X POPCX  10      27.690  43.860  76.020  1.00  0.00           H
ATOM   1035  H4Y POPCX  10      28.470  44.940  75.180  1.00  0.00           H
ATOM   1036  C35 POPCX  10      26.510  44.430  74.310  1.00  0.00           C
ATOM   1037  H5X POPCX  10      25.530  44.110  74.710  1.00  0.00           H
ATOM   1038  H5Y POPCX  10      27.130  43.610  73.880  1.00  0.00           H
ATOM   1039  C36 POPCX  10      26.590  45.480  73.160  1.00  0.00           C
ATOM   1040  H6X POPCX  10      27.610  45.890  73.010  1.00  0.00           H
ATOM   1041  H6Y POPCX  10      26.030  46.410  73.400  1.00  0.00           H
ATOM   1042  C37 POPCX  10      25.990  44.830  71.860  1.00  0.00           C
ATOM   1043  H7X POPCX  10      24.930  44.560  72.040  1.00  0.00           H
ATOM   1044  H7Y POPCX  10      26.480  43.840  71.730  1.00  0.00           H
ATOM   1045  C38 POPCX  10      26.170  45.680  70.610  1.00  0.00           C
ATOM   1046  H8X POPCX  10      27.180  46.150  70.660  1.00  0.00           H
ATOM   1047  H8Y POPCX  10      25.580  46.610  70.780  1.00  0.00           H
ATOM   1048  C39 POPCX  10      25.790  45.100  69.280  1.00  0.00           C
ATOM   1049  H9X POPCX  10      24.710  44.860  69.220  1.00  0.00           H
ATOM   1050  H9Y POPCX  10      26.300  44.110  69.210  1.00  0.00           H
ATOM   1051 C310 POPCX  10      26.150  46.040  68.100  1.00  0.00           C
ATOM   1052 H10X POPCX  10      27.260  46.140  68.050  1.00  0.00           H
ATOM   1053 H10Y POPCX  10      25.710  47.020  68.350  1.00  0.00           H
ATOM   1054 C311 POPCX  10      25.670  45.530  66.740  1.00  0.00           C
ATOM   1055 H11X POPCX  10      24.570  45.370  66.750  1.00  0.00           H
ATOM   1056 H11Y POPCX  10      26.160  44.550  66.580  1.00  0.00           H
ATOM   1057 C312 POPCX  10      25.990  46.530  65.650  1.00  0.00           C
ATOM   1058 H12X POPCX  10      25.720  47.560  65.960  1.00  0.00           H
ATOM   1059 H12Y POPCX  10      25.310  46.250  64.810  1.00  0.00           H
ATOM   1060 C313 POPCX  10      27.450  46.570  65.120  1.00  0.00           C
ATOM   1061 H13X POPCX  10      28.120  46.750  65.990  1.00  0.00           H
ATOM   1062 H13Y POPCX  10      27.610  47.460  64.470  1.00  0.00           H
ATOM   1063 C314 POPCX  10      27.950  45.320  64.360  1.00  0.00           C
ATOM   1064 H14X POPCX  10      27.480  45.540  63.380  1.00  0.00           H
ATOM   1065 H14Y POPCX  10      27.390  44.420  64.690  1.00  0.00           H
ATOM   1066 C315 POPCX  10      29.440  45.110  64.250  1.00  0.00           C
ATOM   1067 H15X POPCX  10      29.790  44.630  65.190  1.00  0.00           H
ATOM   1068 H15Y POPCX  10      29.960  46.070  64.050  1.00  0.00           H
ATOM   1069 C316 POPCX  10      29.740  44.100  63.130  1.00  0.00           C
ATOM   1070 H16X POPCX  10      29.040  43.230  63.130  1.00  0.00           H
ATOM   1071 H16Y POPCX  10      30.800  43.800  63.300  1.00  0.00           H
ATOM   1072 H16Z POPCX  10      29.810  44.570  62.140  1.00  0.00           H
ATOM   1073  N   POPCX  11      27.580  11.050  85.540  1.00  0.00           N
ATOM   1074  C12 POPCX  11      28.670  10.410  84.640  1.00  0.00           C
ATOM   1075 H12A POPCX  11      28.240   9.500  84.240  1.00  0.00           H
ATOM   1076 H12B POPCX  11      29.520  10.040  85.200  1.00  0.00           H
ATOM   1077  C13 POPCX  11      28.110  12.280  86.190  1.00  0.00           C
ATOM   1078 H13A POPCX  11      29.090  12.000  86.530  1.00  0.00           H
ATOM   1079 H13B POPCX  11      28.250  13.050  85.440  1.00  0.00           H
ATOM   1080 H13C POPCX  11      27.600  12.550  87.100  1.00  0.00           H
ATOM   1081  C14 POPCX  11      26.370  11.390  84.740  1.00  0.00           C
ATOM   1082 H14A POPCX  11      26.430  12.370  84.290  1.00  0.00           H
ATOM   1083 H14B POPCX  11      26.030  10.600  84.090  1.00  0.00           H
ATOM   1084 H14C POPCX  11      25.490  11.340  85.370  1.00  0.00           H
ATOM   1085  C15 POPCX  11      27.290  10.110  86.660  1.00  0.00           C
ATOM   1086 H15A POPCX  11      26.650  10.610  87.370  1.00  0.00           H
ATOM   1087 H15B POPCX  11      28.260   9.900  87.100  1.00  0.00           H
ATOM   1088 H15C POPCX  11      26.720   9.220  86.410  1.00  0.00           H
ATOM   1089  C11 POPCX  11      29.050  11.250  83.340  1.00  0.00           C
ATOM   1090 H11A POPCX  11      28.070  11.470  82.850  1.00  0.00           H
ATOM   1091 H11B POPCX  11      29.570  10.510  82.690  1.00  0.00           H
ATOM   1092  P   POPCX  11      30.000  13.550  82.710  1.00  0.00           P
ATOM   1093  O13 POPCX  11      31.180  14.350  83.170  1.00  0.00           O
ATOM   1094  O14 POPCX  11      28.660  14.180  82.680  1.00  0.00           O
ATOM   1095  O12 POPCX  11      29.830  12.390  83.600  1.00  0.00           O
ATOM   1096  O11 POPCX  11      30.290  12.910  81.290  1.00  0.00           O
ATOM   1097  C1  POPCX  11      29.460  13.140  80.220  1.00  0.00           C
ATOM   1098  HA  POPCX  11      30.000  12.820  79.300  1.00  0.00           H
ATOM   1099  HB  POPCX  11      29.030  14.160  80.130  1.00  0.00           H
ATOM   1100  C2  POPCX  11      28.220  12.160  80.180  1.00  0.00           C
ATOM   1101  HS  POPCX  11      27.680  12.440  81.110  1.00  0.00           H
ATOM   1102  O21 POPCX  11      28.670  10.820  80.050  1.00  0.00           O
ATOM   1103  C21 POPCX  11      27.850   9.980  80.430  1.00  0.00           C
ATOM   1104  O22 POPCX  11      26.760  10.200  80.950  1.00  0.00           O
ATOM   1105  C22 POPCX  11      28.470   8.590  80.300  1.00  0.00           C
ATOM   1106  H2R POPCX  11      28.930   8.280  81.260  1.00  0.00           H
ATOM   1107  H2S POPCX  11      29.260   8.680  79.530  1.00  0.00           H
ATOM   1108  C3  POPCX  11      27.320  12.580  79.030  1.00  0.00           C
ATOM   1109  HX  POPCX  11      27.150  13.660  79.190  1.00  0.00           H
ATOM   1110  HY  POPCX  11      26.340  12.070  78.920  1.00  0.00           H
ATOM   1111  O31 POPCX  11      28.030  12.420  77.730  1.00  0.00           O
ATOM   1112  C31 POPCX  11      27.420  13.050  76.770  1.00  0.00           C
ATOM   1113  O32 POPCX  11      26.410  13.710  76.930  1.00  0.00           O
ATOM   1114  C32 POPCX  11      28.000  12.740  75.390  1.00  0.00           C
ATOM   1115  H2X POPCX  11      28.900  13.350  75.140  1.00  0.00           H
ATOM   1116  H2Y POPCX  11      27.280  13.110  74.620  1.00  0.00           H
ATOM   1117  C23 POPCX  11      27.370   7.580  79.840  1.00  0.00           C
ATOM   1118  H3R POPCX  11      26.440   7.730  80.440  1.00  0.00           H
ATOM   1119  H3S POPCX  11      27.700   6.520  79.880  1.00  0.00           H
ATOM   1120  C24 POPCX  11      26.910   7.900  78.420  1.00  0.00           C
ATOM   1121  H4R POPCX  11      27.870   7.810  77.860  1.00  0.00           H
ATOM   1122  H4S POPCX  11      26.490   8.910  78.250  1.00  0.00           H
ATOM   1123  C25 POPCX  11      25.820   6.870  77.850  1.00  0.00           C
ATOM   1124  H5R POPCX  11      24.920   7.160  78.440  1.00  0.00           H
ATOM   1125  H5S POPCX  11      26.110   5.860  78.200  1.00  0.00           H
ATOM   1126  C26 POPCX  11      25.530   6.950  76.360  1.00  0.00           C
ATOM   1127  H6R POPCX  11      26.340   6.460  75.770  1.00  0.00           H
ATOM   1128  H6S POPCX  11      25.490   8.040  76.160  1.00  0.00           H
ATOM   1129  C27 POPCX  11      24.120   6.360  76.100  1.00  0.00           C
ATOM   1130  H7R POPCX  11      23.400   7.140  76.410  1.00  0.00           H
ATOM   1131  H7S POPCX  11      23.890   5.410  76.640  1.00  0.00           H
ATOM   1132  C28 POPCX  11      23.830   6.090  74.600  1.00  0.00           C
ATOM   1133  H8R POPCX  11      24.100   7.030  74.090  1.00  0.00           H
ATOM   1134  H8S POPCX  11      22.730   5.910  74.570  1.00  0.00           H
ATOM   1135  C29 POPCX  11      24.750   5.040  74.090  1.00  0.00           C
ATOM   1136  H91 POPCX  11      25.790   5.370  74.220  1.00  0.00           H
ATOM   1137 C210 POPCX  11      24.440   3.920  73.430  1.00  0.00           C
ATOM   1138 H101 POPCX  11      25.270   3.280  73.100  1.00  0.00           H
ATOM   1139 C211 POPCX  11      23.020   3.370  73.230  1.00  0.00           C
ATOM   1140 H11R POPCX  11      22.300   3.950  73.850  1.00  0.00           H
ATOM   1141 H11S POPCX  11      23.020   2.270  73.390  1.00  0.00           H
ATOM   1142 C212 POPCX  11      22.530   3.640  71.800  1.00  0.00           C
ATOM   1143 H12R POPCX  11      23.210   3.120  71.090  1.00  0.00           H
ATOM   1144 H12S POPCX  11      22.450   4.740  71.660  1.00  0.00           H
ATOM   1145 C213 POPCX  11      21.060   3.260  71.570  1.00  0.00           C
ATOM   1146 H13R POPCX  11      20.890   2.170  71.430  1.00  0.00           H
ATOM   1147 H13S POPCX  11      20.760   3.620  70.560  1.00  0.00           H
ATOM   1148 C214 POPCX  11      20.150   3.690  72.730  1.00  0.00           C
ATOM   1149 H14R POPCX  11      20.220   4.790  72.900  1.00  0.00           H
ATOM   1150 H14S POPCX  11      20.380   3.240  73.720  1.00  0.00           H
ATOM   1151 C215 POPCX  11      18.580   3.670  72.310  1.00  0.00           C
ATOM   1152 H15R POPCX  11      18.250   2.640  72.030  1.00  0.00           H
ATOM   1153 H15S POPCX  11      18.500   4.130  71.310  1.00  0.00           H
ATOM   1154 C216 POPCX  11      17.590   4.310  73.240  1.00  0.00           C
ATOM   1155 H16R POPCX  11      16.650   4.570  72.700  1.00  0.00           H
ATOM   1156 H16S POPCX  11      17.970   5.250  73.690  1.00  0.00           H
ATOM   1157 C217 POPCX  11      17.080   3.360  74.360  1.00  0.00           C
ATOM   1158 H17R POPCX  11      17.940   3.430  75.060  1.00  0.00           H
ATOM   1159 H17S POPCX  11      17.040   2.300  74.020  1.00  0.00           H
ATOM   1160 C218 POPCX  11      15.900   3.900  75.130  1.00  0.00           C
ATOM   1161 H18R POPCX  11      15.550   3.270  75.980  1.00  0.00           H
ATOM   1162 H18S POPCX  11      14.940   4.070  74.600  1.00  0.00           H
ATOM   1163 H18T POPCX  11      16.270   4.870  75.520  1.00  0.00           H
ATOM   1164  C33 POPCX  11      28.320  11.240  75.280  1.00  0.00           C
ATOM   1165  H3X POPCX  11      27.440  10.560  75.220  1.00  0.00           H
ATOM   1166  H3Y POPCX  11      29.030  10.920  76.070  1.00  0.00           H
ATOM   1167  C34 POPCX  11      29.010  10.960  73.850  1.00  0.00           C
ATOM   1168  H4X POPCX  11      29.880  11.630  73.700  1.00  0.00           H
ATOM   1169  H4Y POPCX  11      28.290  11.280  73.070  1.00  0.00           H
ATOM   1170  C35 POPCX  11      29.390   9.480  73.830  1.00  0.00           C
ATOM   1171  H5X POPCX  11      28.560   8.870  73.400  1.00  0.00           H
ATOM   1172  H5Y POPCX  11      29.750   9.110  74.820  1.00  0.00           H
ATOM   1173  C36 POPCX  11      30.510   9.390  72.720  1.00  0.00           C
ATOM   1174  H6X POPCX  11      31.480   9.900  72.910  1.00  0.00           H
ATOM   1175  H6Y POPCX  11      30.250   9.860  71.740  1.00  0.00           H
ATOM   1176  C37 POPCX  11      30.680   7.920  72.330  1.00  0.00           C
ATOM   1177  H7X POPCX  11      29.900   7.490  71.670  1.00  0.00           H
ATOM   1178  H7Y POPCX  11      30.720   7.480  73.350  1.00  0.00           H
ATOM   1179  C38 POPCX  11      32.020   7.700  71.570  1.00  0.00           C
ATOM   1180  H8X POPCX  11      32.900   8.050  72.160  1.00  0.00           H
ATOM   1181  H8Y POPCX  11      32.020   8.380  70.690  1.00  0.00           H
ATOM   1182  C39 POPCX  11      32.330   6.280  70.980  1.00  0.00           C
ATOM   1183  H9X POPCX  11      32.210   5.480  71.730  1.00  0.00           H
ATOM   1184  H9Y POPCX  11      33.390   6.270  70.640  1.00  0.00           H
ATOM   1185 C310 POPCX  11      31.440   5.890  69.760  1.00  0.00           C
ATOM   1186 H10X POPCX  11      31.680   6.690  69.020  1.00  0.00           H
ATOM   1187 H10Y POPCX  11      30.390   5.990  70.100  1.00  0.00           H
ATOM   1188 C311 POPCX  11      31.790   4.550  69.060  1.00  0.00           C
ATOM   1189 H11X POPCX  11      31.410   3.810  69.810  1.00  0.00           H
ATOM   1190 H11Y POPCX  11      32.890   4.530  68.930  1.00  0.00           H
ATOM   1191 C312 POPCX  11      31.110   4.360  67.730  1.00  0.00           C
ATOM   1192 H12X POPCX  11      31.540   3.470  67.220  1.00  0.00           H
ATOM   1193 H12Y POPCX  11      31.400   5.120  66.970  1.00  0.00           H
ATOM   1194 C313 POPCX  11      29.550   4.360  67.830  1.00  0.00           C
ATOM   1195 H13X POPCX  11      29.230   5.350  68.210  1.00  0.00           H
ATOM   1196 H13Y POPCX  11      29.350   3.530  68.540  1.00  0.00           H
ATOM   1197 C314 POPCX  11      28.920   3.970  66.510  1.00  0.00           C
ATOM   1198 H14X POPCX  11      29.150   2.890  66.370  1.00  0.00           H
ATOM   1199 H14Y POPCX  11      29.490   4.500  65.720  1.00  0.00           H
ATOM   1200 C315 POPCX  11      27.420   4.100  66.450  1.00  0.00           C
ATOM   1201 H15X POPCX  11      27.300   5.130  66.850  1.00  0.00           H
ATOM   1202 H15Y POPCX  11      26.920   3.360  67.110  1.00  0.00           H
ATOM   1203 C316 POPCX  11      26.750   4.050  65.050  1.00  0.00           C
ATOM   1204 H16X POPCX  11      27.320   4.690  64.340  1.00  0.00           H
ATOM   1205 H16Y POPCX  11      25.670   4.320  65.140  1.00  0.00           H
ATOM   1206 H16Z POPCX  11      26.800   2.970  64.780  1.00  0.00           H
ATOM   1207  N   POPCX  12      16.200  54.110  84.690  1.00  0.00           N
ATOM   1208  C12 POPCX  12      15.500  53.720  83.400  1.00  0.00           C
ATOM   1209 H12A POPCX  12      15.180  52.690  83.510  1.00  0.00           H
ATOM   1210 H12B POPCX  12      16.180  53.790  82.560  1.00  0.00           H
ATOM   1211  C13 POPCX  12      15.280  53.920  85.870  1.00  0.00           C
ATOM   1212 H13A POPCX  12      15.000  52.880  85.970  1.00  0.00           H
ATOM   1213 H13B POPCX  12      15.860  54.200  86.730  1.00  0.00           H
ATOM   1214 H13C POPCX  12      14.420  54.550  85.740  1.00  0.00           H
ATOM   1215  C14 POPCX  12      17.300  53.170  84.790  1.00  0.00           C
ATOM   1216 H14A POPCX  12      16.970  52.150  84.850  1.00  0.00           H
ATOM   1217 H14B POPCX  12      17.870  53.370  83.890  1.00  0.00           H
ATOM   1218 H14C POPCX  12      17.930  53.280  85.660  1.00  0.00           H
ATOM   1219  C15 POPCX  12      16.650  55.500  84.610  1.00  0.00           C
ATOM   1220 H15A POPCX  12      17.330  55.610  85.440  1.00  0.00           H
ATOM   1221 H15B POPCX  12      15.830  56.200  84.730  1.00  0.00           H
ATOM   1222 H15C POPCX  12      17.210  55.690  83.700  1.00  0.00           H
ATOM   1223  C11 POPCX  12      14.330  54.490  82.980  1.00  0.00           C
ATOM   1224 H11A POPCX  12      14.100  54.280  81.910  1.00  0.00           H
ATOM   1225 H11B POPCX  12      14.370  55.590  83.150  1.00  0.00           H
ATOM   1226  P   POPCX  12      12.510  52.650  83.540  1.00  0.00           P
ATOM   1227  O13 POPCX  12      11.200  52.760  84.280  1.00  0.00           O
ATOM   1228  O14 POPCX  12      13.430  51.580  83.930  1.00  0.00           O
ATOM   1229  O12 POPCX  12      13.140  54.040  83.660  1.00  0.00           O
ATOM   1230  O11 POPCX  12      12.400  52.430  81.990  1.00  0.00           O
ATOM   1231  C1  POPCX  12      11.170  51.900  81.460  1.00  0.00           C
ATOM   1232  HA  POPCX  12      10.350  52.630  81.590  1.00  0.00           H
ATOM   1233  HB  POPCX  12      10.960  50.940  81.980  1.00  0.00           H
ATOM   1234  C2  POPCX  12      11.350  51.650  79.990  1.00  0.00           C
ATOM   1235  HS  POPCX  12      11.580  52.650  79.560  1.00  0.00           H
ATOM   1236  O21 POPCX  12      10.190  50.970  79.490  1.00  0.00           O
ATOM   1237  C21 POPCX  12       9.210  51.750  78.980  1.00  0.00           C
ATOM   1238  O22 POPCX  12       9.170  53.000  78.900  1.00  0.00           O
ATOM   1239  C22 POPCX  12       8.120  50.750  78.400  1.00  0.00           C
ATOM   1240  H2R POPCX  12       7.180  51.270  78.120  1.00  0.00           H
ATOM   1241  H2S POPCX  12       7.890  50.040  79.230  1.00  0.00           H
ATOM   1242  C3  POPCX  12      12.580  50.750  79.710  1.00  0.00           C
ATOM   1243  HX  POPCX  12      12.530  49.990  80.520  1.00  0.00           H
ATOM   1244  HY  POPCX  12      13.500  51.280  80.010  1.00  0.00           H
ATOM   1245  O31 POPCX  12      12.780  50.210  78.420  1.00  0.00           O
ATOM   1246  C31 POPCX  12      13.750  49.240  78.370  1.00  0.00           C
ATOM   1247  O32 POPCX  12      14.470  49.030  79.360  1.00  0.00           O
ATOM   1248  C32 POPCX  12      13.940  48.540  76.970  1.00  0.00           C
ATOM   1249  H2X POPCX  12      13.700  47.480  77.200  1.00  0.00           H
ATOM   1250  H2Y POPCX  12      15.010  48.770  76.740  1.00  0.00           H
ATOM   1251  C23 POPCX  12       8.590  50.110  77.050  1.00  0.00           C
ATOM   1252  H3R POPCX  12       7.960  49.230  76.800  1.00  0.00           H
ATOM   1253  H3S POPCX  12       9.580  49.620  77.100  1.00  0.00           H
ATOM   1254  C24 POPCX  12       8.710  51.040  75.830  1.00  0.00           C
ATOM   1255  H4R POPCX  12       9.530  51.780  75.960  1.00  0.00           H
ATOM   1256  H4S POPCX  12       7.750  51.590  75.760  1.00  0.00           H
ATOM   1257  C25 POPCX  12       8.930  50.370  74.470  1.00  0.00           C
ATOM   1258  H5R POPCX  12       7.940  49.910  74.260  1.00  0.00           H
ATOM   1259  H5S POPCX  12       9.750  49.630  74.460  1.00  0.00           H
ATOM   1260  C26 POPCX  12       9.200  51.350  73.370  1.00  0.00           C
ATOM   1261  H6R POPCX  12      10.010  52.070  73.610  1.00  0.00           H
ATOM   1262  H6S POPCX  12       8.380  52.080  73.250  1.00  0.00           H
ATOM   1263  C27 POPCX  12       9.480  50.700  72.000  1.00  0.00           C
ATOM   1264  H7R POPCX  12       8.650  50.060  71.650  1.00  0.00           H
ATOM   1265  H7S POPCX  12      10.350  50.050  72.210  1.00  0.00           H
ATOM   1266  C28 POPCX  12       9.940  51.710  70.890  1.00  0.00           C
ATOM   1267  H8R POPCX  12      10.450  51.090  70.120  1.00  0.00           H
ATOM   1268  H8S POPCX  12      10.680  52.340  71.430  1.00  0.00           H
ATOM   1269  C29 POPCX  12       8.760  52.420  70.280  1.00  0.00           C
ATOM   1270  H91 POPCX  12       7.890  52.580  70.940  1.00  0.00           H
ATOM   1271 C210 POPCX  12       8.610  52.800  68.990  1.00  0.00           C
ATOM   1272 H101 POPCX  12       7.820  53.520  68.730  1.00  0.00           H
ATOM   1273 C211 POPCX  12       9.640  52.560  67.870  1.00  0.00           C
ATOM   1274 H11R POPCX  12      10.600  52.340  68.400  1.00  0.00           H
ATOM   1275 H11S POPCX  12       9.810  53.500  67.300  1.00  0.00           H
ATOM   1276 C212 POPCX  12       9.170  51.450  66.940  1.00  0.00           C
ATOM   1277 H12R POPCX  12       8.890  50.480  67.410  1.00  0.00           H
ATOM   1278 H12S POPCX  12      10.010  51.200  66.260  1.00  0.00           H
ATOM   1279 C213 POPCX  12       7.920  51.960  66.170  1.00  0.00           C
ATOM   1280 H13R POPCX  12       8.240  52.900  65.670  1.00  0.00           H
ATOM   1281 H13S POPCX  12       7.010  52.070  66.810  1.00  0.00           H
ATOM   1282 C214 POPCX  12       7.540  50.840  65.120  1.00  0.00           C
ATOM   1283 H14R POPCX  12       7.180  49.950  65.680  1.00  0.00           H
ATOM   1284 H14S POPCX  12       8.470  50.650  64.550  1.00  0.00           H
ATOM   1285 C215 POPCX  12       6.490  51.350  64.180  1.00  0.00           C
ATOM   1286 H15R POPCX  12       6.950  52.260  63.730  1.00  0.00           H
ATOM   1287 H15S POPCX  12       5.550  51.560  64.730  1.00  0.00           H
ATOM   1288 C216 POPCX  12       6.320  50.480  62.970  1.00  0.00           C
ATOM   1289 H16R POPCX  12       7.350  50.140  62.710  1.00  0.00           H
ATOM   1290 H16S POPCX  12       5.990  51.060  62.080  1.00  0.00           H
ATOM   1291 C217 POPCX  12       5.250  49.350  63.140  1.00  0.00           C
ATOM   1292 H17R POPCX  12       4.280  49.850  63.380  1.00  0.00           H
ATOM   1293 H17S POPCX  12       5.500  48.680  63.990  1.00  0.00           H
ATOM   1294 C218 POPCX  12       5.000  48.500  61.850  1.00  0.00           C
ATOM   1295 H18R POPCX  12       5.130  49.020  60.880  1.00  0.00           H
ATOM   1296 H18S POPCX  12       4.010  48.000  61.960  1.00  0.00           H
ATOM   1297 H18T POPCX  12       5.740  47.670  61.890  1.00  0.00           H
ATOM   1298  C33 POPCX  12      13.170  49.110  75.750  1.00  0.00           C
ATOM   1299  H3X POPCX  12      12.740  50.100  76.020  1.00  0.00           H
ATOM   1300  H3Y POPCX  12      12.320  48.440  75.530  1.00  0.00           H
ATOM   1301  C34 POPCX  12      13.970  49.180  74.420  1.00  0.00           C
ATOM   1302  H4X POPCX  12      14.330  48.150  74.240  1.00  0.00           H
ATOM   1303  H4Y POPCX  12      14.880  49.800  74.570  1.00  0.00           H
ATOM   1304  C35 POPCX  12      13.100  49.570  73.220  1.00  0.00           C
ATOM   1305  H5X POPCX  12      12.730  50.560  73.570  1.00  0.00           H
ATOM   1306  H5Y POPCX  12      12.280  48.860  72.990  1.00  0.00           H
ATOM   1307  C36 POPCX  12      13.970  49.750  71.920  1.00  0.00           C
ATOM   1308  H6X POPCX  12      14.530  48.810  71.740  1.00  0.00           H
ATOM   1309  H6Y POPCX  12      14.620  50.650  72.060  1.00  0.00           H
ATOM   1310  C37 POPCX  12      13.070  49.970  70.750  1.00  0.00           C
ATOM   1311  H7X POPCX  12      12.720  51.010  70.910  1.00  0.00           H
ATOM   1312  H7Y POPCX  12      12.220  49.250  70.790  1.00  0.00           H
ATOM   1313  C38 POPCX  12      13.770  50.150  69.340  1.00  0.00           C
ATOM   1314  H8X POPCX  12      14.260  49.160  69.160  1.00  0.00           H
ATOM   1315  H8Y POPCX  12      14.460  51.020  69.370  1.00  0.00           H
ATOM   1316  C39 POPCX  12      12.860  50.410  68.110  1.00  0.00           C
ATOM   1317  H9X POPCX  12      12.370  51.380  68.330  1.00  0.00           H
ATOM   1318  H9Y POPCX  12      11.990  49.710  68.100  1.00  0.00           H
ATOM   1319 C310 POPCX  12      13.560  50.300  66.780  1.00  0.00           C
ATOM   1320 H10X POPCX  12      13.760  49.240  66.510  1.00  0.00           H
ATOM   1321 H10Y POPCX  12      14.550  50.720  67.050  1.00  0.00           H
ATOM   1322 C311 POPCX  12      12.860  51.200  65.670  1.00  0.00           C
ATOM   1323 H11X POPCX  12      12.500  52.180  66.040  1.00  0.00           H
ATOM   1324 H11Y POPCX  12      11.920  50.670  65.410  1.00  0.00           H
ATOM   1325 C312 POPCX  12      13.820  51.520  64.490  1.00  0.00           C
ATOM   1326 H12X POPCX  12      14.220  50.610  63.980  1.00  0.00           H
ATOM   1327 H12Y POPCX  12      14.670  52.100  64.890  1.00  0.00           H
ATOM   1328 C313 POPCX  12      13.280  52.240  63.230  1.00  0.00           C
ATOM   1329 H13X POPCX  12      13.320  53.330  63.410  1.00  0.00           H
ATOM   1330 H13Y POPCX  12      12.230  51.980  63.000  1.00  0.00           H
ATOM   1331 C314 POPCX  12      14.190  51.820  62.030  1.00  0.00           C
ATOM   1332 H14X POPCX  12      13.860  52.050  61.000  1.00  0.00           H
ATOM   1333 H14Y POPCX  12      14.280  50.710  61.940  1.00  0.00           H
ATOM   1334 C315 POPCX  12      15.570  52.570  61.990  1.00  0.00           C
ATOM   1335 H15X POPCX  12      16.180  52.200  62.850  1.00  0.00           H
ATOM   1336 H15Y POPCX  12      15.380  53.670  62.000  1.00  0.00           H
ATOM   1337 C316 POPCX  12      16.350  52.320  60.750  1.00  0.00           C
ATOM   1338 H16X POPCX  12      17.370  52.750  60.770  1.00  0.00           H
ATOM   1339 H16Y POPCX  12      15.730  52.750  59.930  1.00  0.00           H
ATOM   1340 H16Z POPCX  12      16.580  51.240  60.670  1.00  0.00           H
ATOM   1341  N   POPCX  13      16.270  13.400  88.800  1.00  0.00           N
ATOM   1342  C12 POPCX  13      16.520  13.830  87.350  1.00  0.00           C
ATOM   1343 H12A POPCX  13      16.450  12.940  86.740  1.00  0.00           H
ATOM   1344 H12B POPCX  13      17.570  14.030  87.190  1.00  0.00           H
ATOM   1345  C13 POPCX  13      16.400  14.410  89.850  1.00  0.00           C
ATOM   1346 H13A POPCX  13      15.620  15.150  89.770  1.00  0.00           H
ATOM   1347 H13B POPCX  13      16.350  14.060  90.870  1.00  0.00           H
ATOM   1348 H13C POPCX  13      17.350  14.870  89.610  1.00  0.00           H
ATOM   1349  C14 POPCX  13      14.890  12.810  88.940  1.00  0.00           C
ATOM   1350 H14A POPCX  13      14.810  12.270  89.880  1.00  0.00           H
ATOM   1351 H14B POPCX  13      14.090  13.530  88.930  1.00  0.00           H
ATOM   1352 H14C POPCX  13      14.840  12.090  88.140  1.00  0.00           H
ATOM   1353  C15 POPCX  13      17.190  12.160  89.120  1.00  0.00           C
ATOM   1354 H15A POPCX  13      16.860  11.330  88.520  1.00  0.00           H
ATOM   1355 H15B POPCX  13      17.140  11.880  90.160  1.00  0.00           H
ATOM   1356 H15C POPCX  13      18.170  12.460  88.770  1.00  0.00           H
ATOM   1357  C11 POPCX  13      15.790  15.040  86.720  1.00  0.00           C
ATOM   1358 H11A POPCX  13      16.120  15.300  85.690  1.00  0.00           H
ATOM   1359 H11B POPCX  13      16.040  15.960  87.290  1.00  0.00           H
ATOM   1360  P   POPCX  13      13.650  13.990  85.510  1.00  0.00           P
ATOM   1361  O13 POPCX  13      12.260  13.880  85.980  1.00  0.00           O
ATOM   1362  O14 POPCX  13      14.480  12.820  85.320  1.00  0.00           O
ATOM   1363  O12 POPCX  13      14.370  14.850  86.670  1.00  0.00           O
ATOM   1364  O11 POPCX  13      13.650  14.840  84.170  1.00  0.00           O
ATOM   1365  C1  POPCX  13      14.720  14.870  83.230  1.00  0.00           C
ATOM   1366  HA  POPCX  13      15.720  14.590  83.640  1.00  0.00           H
ATOM   1367  HB  POPCX  13      14.880  15.910  82.890  1.00  0.00           H
ATOM   1368  C2  POPCX  13      14.550  13.980  82.000  1.00  0.00           C
ATOM   1369  HS  POPCX  13      13.470  14.120  81.760  1.00  0.00           H
ATOM   1370  O21 POPCX  13      14.930  12.560  82.310  1.00  0.00           O
ATOM   1371  C21 POPCX  13      14.330  11.720  81.510  1.00  0.00           C
ATOM   1372  O22 POPCX  13      13.410  11.930  80.720  1.00  0.00           O
ATOM   1373  C22 POPCX  13      15.020  10.330  81.720  1.00  0.00           C
ATOM   1374  H2R POPCX  13      14.740  10.190  82.790  1.00  0.00           H
ATOM   1375  H2S POPCX  13      16.120  10.410  81.740  1.00  0.00           H
ATOM   1376  C3  POPCX  13      15.420  14.550  80.800  1.00  0.00           C
ATOM   1377  HX  POPCX  13      16.460  14.510  81.180  1.00  0.00           H
ATOM   1378  HY  POPCX  13      15.300  15.650  80.700  1.00  0.00           H
ATOM   1379  O31 POPCX  13      15.170  13.830  79.540  1.00  0.00           O
ATOM   1380  C31 POPCX  13      14.290  14.400  78.780  1.00  0.00           C
ATOM   1381  O32 POPCX  13      13.750  15.500  78.980  1.00  0.00           O
ATOM   1382  C32 POPCX  13      13.810  13.420  77.680  1.00  0.00           C
ATOM   1383  H2X POPCX  13      12.830  13.890  77.460  1.00  0.00           H
ATOM   1384  H2Y POPCX  13      13.780  12.400  78.130  1.00  0.00           H
ATOM   1385  C23 POPCX  13      14.590   9.120  80.840  1.00  0.00           C
ATOM   1386  H3R POPCX  13      13.480   9.070  80.760  1.00  0.00           H
ATOM   1387  H3S POPCX  13      15.050   8.170  81.180  1.00  0.00           H
ATOM   1388  C24 POPCX  13      15.190   9.380  79.440  1.00  0.00           C
ATOM   1389  H4R POPCX  13      16.270   9.260  79.680  1.00  0.00           H
ATOM   1390  H4S POPCX  13      15.050  10.460  79.220  1.00  0.00           H
ATOM   1391  C25 POPCX  13      14.520   8.710  78.270  1.00  0.00           C
ATOM   1392  H5R POPCX  13      13.430   8.910  78.190  1.00  0.00           H
ATOM   1393  H5S POPCX  13      14.490   7.610  78.370  1.00  0.00           H
ATOM   1394  C26 POPCX  13      15.050   9.190  76.870  1.00  0.00           C
ATOM   1395  H6R POPCX  13      16.160   9.150  76.890  1.00  0.00           H
ATOM   1396  H6S POPCX  13      14.730  10.230  76.630  1.00  0.00           H
ATOM   1397  C27 POPCX  13      14.570   8.140  75.820  1.00  0.00           C
ATOM   1398  H7R POPCX  13      13.460   8.140  75.810  1.00  0.00           H
ATOM   1399  H7S POPCX  13      14.980   7.110  75.930  1.00  0.00           H
ATOM   1400  C28 POPCX  13      14.970   8.760  74.460  1.00  0.00           C
ATOM   1401  H8R POPCX  13      15.990   9.180  74.610  1.00  0.00           H
ATOM   1402  H8S POPCX  13      14.200   9.540  74.270  1.00  0.00           H
ATOM   1403  C29 POPCX  13      15.020   7.790  73.340  1.00  0.00           C
ATOM   1404  H91 POPCX  13      16.020   7.330  73.210  1.00  0.00           H
ATOM   1405 C210 POPCX  13      14.020   7.340  72.620  1.00  0.00           C
ATOM   1406 H101 POPCX  13      14.260   6.590  71.850  1.00  0.00           H
ATOM   1407 C211 POPCX  13      12.580   7.830  72.640  1.00  0.00           C
ATOM   1408 H11R POPCX  13      12.420   8.720  73.280  1.00  0.00           H
ATOM   1409 H11S POPCX  13      11.860   7.090  73.050  1.00  0.00           H
ATOM   1410 C212 POPCX  13      11.990   8.190  71.270  1.00  0.00           C
ATOM   1411 H12R POPCX  13      10.900   8.410  71.290  1.00  0.00           H
ATOM   1412 H12S POPCX  13      12.120   7.300  70.620  1.00  0.00           H
ATOM   1413 C213 POPCX  13      12.590   9.480  70.680  1.00  0.00           C
ATOM   1414 H13R POPCX  13      13.680   9.360  70.530  1.00  0.00           H
ATOM   1415 H13S POPCX  13      12.320  10.390  71.260  1.00  0.00           H
ATOM   1416 C214 POPCX  13      12.090   9.760  69.230  1.00  0.00           C
ATOM   1417 H14R POPCX  13      10.980   9.820  69.250  1.00  0.00           H
ATOM   1418 H14S POPCX  13      12.440   8.850  68.710  1.00  0.00           H
ATOM   1419 C215 POPCX  13      12.610  11.120  68.790  1.00  0.00           C
ATOM   1420 H15R POPCX  13      13.720  11.080  68.860  1.00  0.00           H
ATOM   1421 H15S POPCX  13      12.290  11.830  69.590  1.00  0.00           H
ATOM   1422 C216 POPCX  13      12.150  11.660  67.380  1.00  0.00           C
ATOM   1423 H16R POPCX  13      12.390  12.740  67.300  1.00  0.00           H
ATOM   1424 H16S POPCX  13      11.100  11.360  67.180  1.00  0.00           H
ATOM   1425 C217 POPCX  13      12.950  10.900  66.340  1.00  0.00           C
ATOM   1426 H17R POPCX  13      13.070   9.810  66.530  1.00  0.00           H
ATOM   1427 H17S POPCX  13      14.000  11.260  66.370  1.00  0.00           H
ATOM   1428 C218 POPCX  13      12.370  11.110  64.950  1.00  0.00           C
ATOM   1429 H18R POPCX  13      13.180  10.940  64.210  1.00  0.00           H
ATOM   1430 H18S POPCX  13      12.040  12.170  64.870  1.00  0.00           H
ATOM   1431 H18T POPCX  13      11.550  10.380  64.780  1.00  0.00           H
ATOM   1432  C33 POPCX  13      14.760  13.500  76.390  1.00  0.00           C
ATOM   1433  H3X POPCX  13      15.650  12.920  76.730  1.00  0.00           H
ATOM   1434  H3Y POPCX  13      15.110  14.540  76.230  1.00  0.00           H
ATOM   1435  C34 POPCX  13      14.130  12.910  75.100  1.00  0.00           C
ATOM   1436  H4X POPCX  13      13.340  13.600  74.740  1.00  0.00           H
ATOM   1437  H4Y POPCX  13      13.630  11.950  75.380  1.00  0.00           H
ATOM   1438  C35 POPCX  13      15.260  12.620  74.040  1.00  0.00           C
ATOM   1439  H5X POPCX  13      16.010  11.920  74.480  1.00  0.00           H
ATOM   1440  H5Y POPCX  13      15.790  13.590  73.930  1.00  0.00           H
ATOM   1441  C36 POPCX  13      14.620  12.340  72.710  1.00  0.00           C
ATOM   1442  H6X POPCX  13      13.620  12.810  72.720  1.00  0.00           H
ATOM   1443  H6Y POPCX  13      14.460  11.260  72.510  1.00  0.00           H
ATOM   1444  C37 POPCX  13      15.580  12.950  71.740  1.00  0.00           C
ATOM   1445  H7X POPCX  13      16.560  12.460  71.940  1.00  0.00           H
ATOM   1446  H7Y POPCX  13      15.780  14.000  72.030  1.00  0.00           H
ATOM   1447  C38 POPCX  13      15.370  12.960  70.260  1.00  0.00           C
ATOM   1448  H8X POPCX  13      14.410  13.470  70.020  1.00  0.00           H
ATOM   1449  H8Y POPCX  13      15.180  11.900  69.980  1.00  0.00           H
ATOM   1450  C39 POPCX  13      16.630  13.490  69.510  1.00  0.00           C
ATOM   1451  H9X POPCX  13      17.430  12.760  69.750  1.00  0.00           H
ATOM   1452  H9Y POPCX  13      16.820  14.490  69.960  1.00  0.00           H
ATOM   1453 C310 POPCX  13      16.350  13.650  67.980  1.00  0.00           C
ATOM   1454 H10X POPCX  13      15.670  14.490  67.720  1.00  0.00           H
ATOM   1455 H10Y POPCX  13      15.830  12.760  67.560  1.00  0.00           H
ATOM   1456 C311 POPCX  13      17.690  13.650  67.120  1.00  0.00           C
ATOM   1457 H11X POPCX  13      18.100  12.620  67.140  1.00  0.00           H
ATOM   1458 H11Y POPCX  13      18.450  14.310  67.600  1.00  0.00           H
ATOM   1459 C312 POPCX  13      17.400  13.990  65.660  1.00  0.00           C
ATOM   1460 H12X POPCX  13      16.710  14.860  65.690  1.00  0.00           H
ATOM   1461 H12Y POPCX  13      16.750  13.300  65.080  1.00  0.00           H
ATOM   1462 C313 POPCX  13      18.670  14.380  64.930  1.00  0.00           C
ATOM   1463 H13X POPCX  13      19.120  15.150  65.590  1.00  0.00           H
ATOM   1464 H13Y POPCX  13      18.320  14.910  64.020  1.00  0.00           H
ATOM   1465 C314 POPCX  13      19.550  13.160  64.710  1.00  0.00           C
ATOM   1466 H14X POPCX  13      18.900  12.300  64.410  1.00  0.00           H
ATOM   1467 H14Y POPCX  13      19.940  12.770  65.670  1.00  0.00           H
ATOM   1468 C315 POPCX  13      20.660  13.370  63.730  1.00  0.00           C
ATOM   1469 H15X POPCX  13      21.400  14.160  63.980  1.00  0.00           H
ATOM   1470 H15Y POPCX  13      20.230  13.670  62.750  1.00  0.00           H
ATOM   1471 C316 POPCX  13      21.420  12.090  63.250  1.00  0.00           C
ATOM   1472 H16X POPCX  13      20.770  11.210  63.080  1.00  0.00           H
ATOM   1473 H16Y POPCX  13      22.180  11.750  63.990  1.00  0.00           H
ATOM   1474 H16Z POPCX  13      22.090  12.360  62.410  1.00  0.00           H
ATOM   1475  N   POPCX  14      56.310  27.420  86.970  1.00  0.00           N
ATOM   1476  C12 POPCX  14      55.440  27.980  85.820  1.00  0.00           C
ATOM   1477 H12A POPCX  14      54.830  28.780  86.190  1.00  0.00           H
ATOM   1478 H12B POPCX  14      54.810  27.180  85.450  1.00  0.00           H
ATOM   1479  C13 POPCX  14      55.310  26.940  87.990  1.00  0.00           C
ATOM   1480 H13A POPCX  14      54.630  27.760  88.150  1.00  0.00           H
ATOM   1481 H13B POPCX  14      54.720  26.120  87.600  1.00  0.00           H
ATOM   1482 H13C POPCX  14      55.680  26.550  88.920  1.00  0.00           H
ATOM   1483  C14 POPCX  14      57.160  26.230  86.540  1.00  0.00           C
ATOM   1484 H14A POPCX  14      57.590  25.730  87.400  1.00  0.00           H
ATOM   1485 H14B POPCX  14      56.480  25.520  86.100  1.00  0.00           H
ATOM   1486 H14C POPCX  14      57.950  26.450  85.840  1.00  0.00           H
ATOM   1487  C15 POPCX  14      57.120  28.480  87.570  1.00  0.00           C
ATOM   1488 H15A POPCX  14      56.490  29.000  88.270  1.00  0.00           H
ATOM   1489 H15B POPCX  14      57.490  29.140  86.800  1.00  0.00           H
ATOM   1490 H15C POPCX  14      57.960  28.060  88.110  1.00  0.00           H
ATOM   1491  C11 POPCX  14      56.200  28.510  84.570  1.00  0.00           C
ATOM   1492 H11A POPCX  14      55.360  28.640  83.860  1.00  0.00           H
ATOM   1493 H11B POPCX  14      56.850  27.750  84.080  1.00  0.00           H
ATOM   1494  P   POPCX  14      56.090  31.020  85.060  1.00  0.00           P
ATOM   1495  O13 POPCX  14      57.000  32.120  84.680  1.00  0.00           O
ATOM   1496  O14 POPCX  14      55.530  31.070  86.430  1.00  0.00           O
ATOM   1497  O12 POPCX  14      56.810  29.680  84.940  1.00  0.00           O
ATOM   1498  O11 POPCX  14      54.900  30.860  84.060  1.00  0.00           O
ATOM   1499  C1  POPCX  14      54.340  31.890  83.250  1.00  0.00           C
ATOM   1500  HA  POPCX  14      54.950  32.810  83.320  1.00  0.00           H
ATOM   1501  HB  POPCX  14      53.290  31.990  83.590  1.00  0.00           H
ATOM   1502  C2  POPCX  14      54.290  31.580  81.700  1.00  0.00           C
ATOM   1503  HS  POPCX  14      53.950  30.520  81.630  1.00  0.00           H
ATOM   1504  O21 POPCX  14      55.560  31.600  81.140  1.00  0.00           O
ATOM   1505  C21 POPCX  14      56.310  30.550  81.370  1.00  0.00           C
ATOM   1506  O22 POPCX  14      55.890  29.450  81.550  1.00  0.00           O
ATOM   1507  C22 POPCX  14      57.770  30.890  81.140  1.00  0.00           C
ATOM   1508  H2R POPCX  14      58.390  30.830  82.060  1.00  0.00           H
ATOM   1509  H2S POPCX  14      57.730  31.970  80.850  1.00  0.00           H
ATOM   1510  C3  POPCX  14      53.330  32.580  80.880  1.00  0.00           C
ATOM   1511  HX  POPCX  14      53.670  33.610  81.110  1.00  0.00           H
ATOM   1512  HY  POPCX  14      52.380  32.420  81.440  1.00  0.00           H
ATOM   1513  O31 POPCX  14      53.310  32.310  79.440  1.00  0.00           O
ATOM   1514  C31 POPCX  14      52.430  31.440  79.080  1.00  0.00           C
ATOM   1515  O32 POPCX  14      51.700  30.770  79.900  1.00  0.00           O
ATOM   1516  C32 POPCX  14      52.410  31.280  77.580  1.00  0.00           C
ATOM   1517  H2X POPCX  14      53.200  30.620  77.140  1.00  0.00           H
ATOM   1518  H2Y POPCX  14      52.410  32.330  77.230  1.00  0.00           H
ATOM   1519  C23 POPCX  14      58.390  30.100  79.970  1.00  0.00           C
ATOM   1520  H3R POPCX  14      58.460  29.050  80.330  1.00  0.00           H
ATOM   1521  H3S POPCX  14      59.450  30.430  79.880  1.00  0.00           H
ATOM   1522  C24 POPCX  14      57.590  30.460  78.690  1.00  0.00           C
ATOM   1523  H4R POPCX  14      57.070  31.440  78.830  1.00  0.00           H
ATOM   1524  H4S POPCX  14      56.790  29.720  78.470  1.00  0.00           H
ATOM   1525  C25 POPCX  14      58.600  30.710  77.580  1.00  0.00           C
ATOM   1526  H5R POPCX  14      59.350  29.890  77.610  1.00  0.00           H
ATOM   1527  H5S POPCX  14      59.060  31.710  77.710  1.00  0.00           H
ATOM   1528  C26 POPCX  14      58.050  30.620  76.160  1.00  0.00           C
ATOM   1529  H6R POPCX  14      57.400  29.720  76.190  1.00  0.00           H
ATOM   1530  H6S POPCX  14      58.900  30.440  75.470  1.00  0.00           H
ATOM   1531  C27 POPCX  14      57.320  31.870  75.770  1.00  0.00           C
ATOM   1532  H7R POPCX  14      58.090  32.670  75.670  1.00  0.00           H
ATOM   1533  H7S POPCX  14      56.530  32.080  76.530  1.00  0.00           H
ATOM   1534  C28 POPCX  14      56.570  31.700  74.460  1.00  0.00           C
ATOM   1535  H8R POPCX  14      55.660  32.330  74.460  1.00  0.00           H
ATOM   1536  H8S POPCX  14      56.230  30.660  74.620  1.00  0.00           H
ATOM   1537  C29 POPCX  14      57.420  31.970  73.220  1.00  0.00           C
ATOM   1538  H91 POPCX  14      57.990  31.050  73.000  1.00  0.00           H
ATOM   1539 C210 POPCX  14      57.390  33.090  72.510  1.00  0.00           C
ATOM   1540 H101 POPCX  14      58.040  33.330  71.660  1.00  0.00           H
ATOM   1541 C211 POPCX  14      56.410  34.250  72.850  1.00  0.00           C
ATOM   1542 H11R POPCX  14      56.820  35.270  72.710  1.00  0.00           H
ATOM   1543 H11S POPCX  14      56.110  34.200  73.920  1.00  0.00           H
ATOM   1544 C212 POPCX  14      55.130  34.320  71.920  1.00  0.00           C
ATOM   1545 H12R POPCX  14      54.660  33.330  71.710  1.00  0.00           H
ATOM   1546 H12S POPCX  14      55.450  34.830  70.990  1.00  0.00           H
ATOM   1547 C213 POPCX  14      54.060  35.100  72.590  1.00  0.00           C
ATOM   1548 H13R POPCX  14      54.480  36.110  72.800  1.00  0.00           H
ATOM   1549 H13S POPCX  14      53.770  34.600  73.540  1.00  0.00           H
ATOM   1550 C214 POPCX  14      52.790  35.260  71.680  1.00  0.00           C
ATOM   1551 H14R POPCX  14      52.100  35.760  72.390  1.00  0.00           H
ATOM   1552 H14S POPCX  14      52.380  34.230  71.550  1.00  0.00           H
ATOM   1553 C215 POPCX  14      52.970  36.130  70.390  1.00  0.00           C
ATOM   1554 H15R POPCX  14      53.350  35.580  69.510  1.00  0.00           H
ATOM   1555 H15S POPCX  14      53.720  36.890  70.720  1.00  0.00           H
ATOM   1556 C216 POPCX  14      51.610  36.820  70.020  1.00  0.00           C
ATOM   1557 H16R POPCX  14      51.140  37.370  70.870  1.00  0.00           H
ATOM   1558 H16S POPCX  14      50.850  36.130  69.610  1.00  0.00           H
ATOM   1559 C217 POPCX  14      51.960  37.810  68.880  1.00  0.00           C
ATOM   1560 H17R POPCX  14      52.220  37.210  67.980  1.00  0.00           H
ATOM   1561 H17S POPCX  14      52.850  38.390  69.210  1.00  0.00           H
ATOM   1562 C218 POPCX  14      50.830  38.690  68.420  1.00  0.00           C
ATOM   1563 H18R POPCX  14      50.070  37.920  68.190  1.00  0.00           H
ATOM   1564 H18S POPCX  14      50.860  39.270  67.470  1.00  0.00           H
ATOM   1565 H18T POPCX  14      50.340  39.300  69.210  1.00  0.00           H
ATOM   1566  C33 POPCX  14      50.990  30.730  77.210  1.00  0.00           C
ATOM   1567  H3X POPCX  14      50.180  31.170  77.830  1.00  0.00           H
ATOM   1568  H3Y POPCX  14      50.970  29.620  77.250  1.00  0.00           H
ATOM   1569  C34 POPCX  14      50.460  31.150  75.770  1.00  0.00           C
ATOM   1570  H4X POPCX  14      50.640  32.250  75.760  1.00  0.00           H
ATOM   1571  H4Y POPCX  14      49.400  30.830  75.700  1.00  0.00           H
ATOM   1572  C35 POPCX  14      51.210  30.510  74.540  1.00  0.00           C
ATOM   1573  H5X POPCX  14      51.150  29.400  74.500  1.00  0.00           H
ATOM   1574  H5Y POPCX  14      52.290  30.600  74.780  1.00  0.00           H
ATOM   1575  C36 POPCX  14      51.050  31.240  73.210  1.00  0.00           C
ATOM   1576  H6X POPCX  14      51.760  30.840  72.460  1.00  0.00           H
ATOM   1577  H6Y POPCX  14      51.270  32.320  73.290  1.00  0.00           H
ATOM   1578  C37 POPCX  14      49.570  31.050  72.680  1.00  0.00           C
ATOM   1579  H7X POPCX  14      49.240  31.800  71.940  1.00  0.00           H
ATOM   1580  H7Y POPCX  14      48.790  31.270  73.440  1.00  0.00           H
ATOM   1581  C38 POPCX  14      49.390  29.680  72.090  1.00  0.00           C
ATOM   1582  H8X POPCX  14      49.530  28.980  72.940  1.00  0.00           H
ATOM   1583  H8Y POPCX  14      50.130  29.470  71.280  1.00  0.00           H
ATOM   1584  C39 POPCX  14      47.950  29.590  71.430  1.00  0.00           C
ATOM   1585  H9X POPCX  14      47.840  30.370  70.650  1.00  0.00           H
ATOM   1586  H9Y POPCX  14      47.200  29.740  72.230  1.00  0.00           H
ATOM   1587 C310 POPCX  14      47.680  28.230  70.670  1.00  0.00           C
ATOM   1588 H10X POPCX  14      46.650  27.940  70.970  1.00  0.00           H
ATOM   1589 H10Y POPCX  14      48.260  27.420  71.150  1.00  0.00           H
ATOM   1590 C311 POPCX  14      47.970  28.360  69.170  1.00  0.00           C
ATOM   1591 H11X POPCX  14      47.040  28.750  68.710  1.00  0.00           H
ATOM   1592 H11Y POPCX  14      48.100  27.300  68.840  1.00  0.00           H
ATOM   1593 C312 POPCX  14      49.270  28.940  68.690  1.00  0.00           C
ATOM   1594 H12X POPCX  14      50.130  28.240  68.830  1.00  0.00           H
ATOM   1595 H12Y POPCX  14      49.350  29.840  69.330  1.00  0.00           H
ATOM   1596 C313 POPCX  14      49.190  29.300  67.210  1.00  0.00           C
ATOM   1597 H13X POPCX  14      50.180  29.540  66.760  1.00  0.00           H
ATOM   1598 H13Y POPCX  14      48.640  30.230  66.930  1.00  0.00           H
ATOM   1599 C314 POPCX  14      48.630  28.150  66.370  1.00  0.00           C
ATOM   1600 H14X POPCX  14      47.540  27.990  66.540  1.00  0.00           H
ATOM   1601 H14Y POPCX  14      49.180  27.210  66.600  1.00  0.00           H
ATOM   1602 C315 POPCX  14      48.710  28.310  64.850  1.00  0.00           C
ATOM   1603 H15X POPCX  14      49.560  29.020  64.740  1.00  0.00           H
ATOM   1604 H15Y POPCX  14      47.740  28.660  64.450  1.00  0.00           H
ATOM   1605 C316 POPCX  14      49.000  26.990  64.130  1.00  0.00           C
ATOM   1606 H16X POPCX  14      49.400  27.210  63.110  1.00  0.00           H
ATOM   1607 H16Y POPCX  14      48.030  26.450  64.040  1.00  0.00           H
ATOM   1608 H16Z POPCX  14      49.680  26.250  64.600  1.00  0.00           H
ATOM   1609  N   POPCX  15      41.820  19.120  79.420  1.00  0.00           N
ATOM   1610  C12 POPCX  15      40.400  18.640  79.560  1.00  0.00           C
ATOM   1611 H12A POPCX  15      39.700  19.450  79.490  1.00  0.00           H
ATOM   1612 H12B POPCX  15      40.320  18.140  80.520  1.00  0.00           H
ATOM   1613  C13 POPCX  15      42.730  17.910  79.610  1.00  0.00           C
ATOM   1614 H13A POPCX  15      43.030  17.880  80.650  1.00  0.00           H
ATOM   1615 H13B POPCX  15      42.280  16.990  79.280  1.00  0.00           H
ATOM   1616 H13C POPCX  15      43.660  18.000  79.070  1.00  0.00           H
ATOM   1617  C14 POPCX  15      42.060  19.800  78.040  1.00  0.00           C
ATOM   1618 H14A POPCX  15      43.120  19.910  77.870  1.00  0.00           H
ATOM   1619 H14B POPCX  15      41.590  19.250  77.230  1.00  0.00           H
ATOM   1620 H14C POPCX  15      41.690  20.800  78.130  1.00  0.00           H
ATOM   1621  C15 POPCX  15      42.290  20.080  80.530  1.00  0.00           C
ATOM   1622 H15A POPCX  15      43.300  20.430  80.360  1.00  0.00           H
ATOM   1623 H15B POPCX  15      42.240  19.650  81.520  1.00  0.00           H
ATOM   1624 H15C POPCX  15      41.620  20.930  80.540  1.00  0.00           H
ATOM   1625  C11 POPCX  15      39.920  17.580  78.580  1.00  0.00           C
ATOM   1626 H11A POPCX  15      40.250  17.950  77.590  1.00  0.00           H
ATOM   1627 H11B POPCX  15      38.810  17.510  78.580  1.00  0.00           H
ATOM   1628  P   POPCX  15      40.480  15.370  80.050  1.00  0.00           P
ATOM   1629  O13 POPCX  15      39.830  16.150  81.100  1.00  0.00           O
ATOM   1630  O14 POPCX  15      41.850  14.900  80.310  1.00  0.00           O
ATOM   1631  O12 POPCX  15      40.550  16.290  78.700  1.00  0.00           O
ATOM   1632  O11 POPCX  15      39.540  14.170  79.640  1.00  0.00           O
ATOM   1633  C1  POPCX  15      39.530  13.510  78.360  1.00  0.00           C
ATOM   1634  HA  POPCX  15      40.250  12.670  78.240  1.00  0.00           H
ATOM   1635  HB  POPCX  15      39.670  14.290  77.580  1.00  0.00           H
ATOM   1636  C2  POPCX  15      38.120  12.920  78.080  1.00  0.00           C
ATOM   1637  HS  POPCX  15      38.010  12.110  78.830  1.00  0.00           H
ATOM   1638  O21 POPCX  15      38.250  12.370  76.740  1.00  0.00           O
ATOM   1639  C21 POPCX  15      37.270  11.680  76.360  1.00  0.00           C
ATOM   1640  O22 POPCX  15      36.320  11.480  77.110  1.00  0.00           O
ATOM   1641  C22 POPCX  15      37.460  10.940  75.030  1.00  0.00           C
ATOM   1642  H2R POPCX  15      36.430  10.730  74.670  1.00  0.00           H
ATOM   1643  H2S POPCX  15      37.880   9.930  75.200  1.00  0.00           H
ATOM   1644  C3  POPCX  15      37.060  14.020  78.270  1.00  0.00           C
ATOM   1645  HX  POPCX  15      36.950  14.370  79.320  1.00  0.00           H
ATOM   1646  HY  POPCX  15      36.090  13.570  77.990  1.00  0.00           H
ATOM   1647  O31 POPCX  15      37.490  15.220  77.590  1.00  0.00           O
ATOM   1648  C31 POPCX  15      36.980  15.360  76.370  1.00  0.00           C
ATOM   1649  O32 POPCX  15      36.200  14.570  75.800  1.00  0.00           O
ATOM   1650  C32 POPCX  15      37.550  16.590  75.770  1.00  0.00           C
ATOM   1651  H2X POPCX  15      38.610  16.280  75.620  1.00  0.00           H
ATOM   1652  H2Y POPCX  15      37.470  17.360  76.570  1.00  0.00           H
ATOM   1653  C23 POPCX  15      38.240  11.730  73.870  1.00  0.00           C
ATOM   1654  H3R POPCX  15      39.320  11.480  73.910  1.00  0.00           H
ATOM   1655  H3S POPCX  15      38.120  12.830  74.000  1.00  0.00           H
ATOM   1656  C24 POPCX  15      37.680  11.510  72.440  1.00  0.00           C
ATOM   1657  H4R POPCX  15      36.640  11.850  72.220  1.00  0.00           H
ATOM   1658  H4S POPCX  15      37.880  10.450  72.150  1.00  0.00           H
ATOM   1659  C25 POPCX  15      38.580  12.230  71.380  1.00  0.00           C
ATOM   1660  H5R POPCX  15      39.650  11.990  71.560  1.00  0.00           H
ATOM   1661  H5S POPCX  15      38.440  13.330  71.320  1.00  0.00           H
ATOM   1662  C26 POPCX  15      38.320  11.740  69.960  1.00  0.00           C
ATOM   1663  H6R POPCX  15      38.110  10.650  69.830  1.00  0.00           H
ATOM   1664  H6S POPCX  15      39.250  11.940  69.380  1.00  0.00           H
ATOM   1665  C27 POPCX  15      37.280  12.640  69.190  1.00  0.00           C
ATOM   1666  H7R POPCX  15      37.400  13.720  69.430  1.00  0.00           H
ATOM   1667  H7S POPCX  15      36.250  12.400  69.510  1.00  0.00           H
ATOM   1668  C28 POPCX  15      37.520  12.550  67.730  1.00  0.00           C
ATOM   1669  H8R POPCX  15      37.430  11.450  67.570  1.00  0.00           H
ATOM   1670  H8S POPCX  15      38.560  12.760  67.420  1.00  0.00           H
ATOM   1671  C29 POPCX  15      36.510  13.200  66.810  1.00  0.00           C
ATOM   1672  H91 POPCX  15      35.640  12.580  66.580  1.00  0.00           H
ATOM   1673 C210 POPCX  15      36.570  14.400  66.190  1.00  0.00           C
ATOM   1674 H101 POPCX  15      35.710  14.720  65.580  1.00  0.00           H
ATOM   1675 C211 POPCX  15      37.560  15.490  66.270  1.00  0.00           C
ATOM   1676 H11R POPCX  15      38.070  15.340  65.300  1.00  0.00           H
ATOM   1677 H11S POPCX  15      38.290  15.220  67.060  1.00  0.00           H
ATOM   1678 C212 POPCX  15      36.860  16.870  66.390  1.00  0.00           C
ATOM   1679 H12R POPCX  15      36.680  17.130  67.460  1.00  0.00           H
ATOM   1680 H12S POPCX  15      35.860  16.990  65.920  1.00  0.00           H
ATOM   1681 C213 POPCX  15      37.820  17.920  65.870  1.00  0.00           C
ATOM   1682 H13R POPCX  15      37.980  17.720  64.790  1.00  0.00           H
ATOM   1683 H13S POPCX  15      38.720  17.840  66.510  1.00  0.00           H
ATOM   1684 C214 POPCX  15      37.270  19.290  65.990  1.00  0.00           C
ATOM   1685 H14R POPCX  15      38.090  20.010  66.240  1.00  0.00           H
ATOM   1686 H14S POPCX  15      36.610  19.410  66.870  1.00  0.00           H
ATOM   1687 C215 POPCX  15      36.730  19.800  64.570  1.00  0.00           C
ATOM   1688 H15R POPCX  15      35.960  19.050  64.290  1.00  0.00           H
ATOM   1689 H15S POPCX  15      37.560  19.690  63.840  1.00  0.00           H
ATOM   1690 C216 POPCX  15      36.080  21.160  64.780  1.00  0.00           C
ATOM   1691 H16R POPCX  15      36.750  22.030  64.990  1.00  0.00           H
ATOM   1692 H16S POPCX  15      35.470  21.050  65.700  1.00  0.00           H
ATOM   1693 C217 POPCX  15      35.120  21.560  63.730  1.00  0.00           C
ATOM   1694 H17R POPCX  15      34.670  22.510  64.090  1.00  0.00           H
ATOM   1695 H17S POPCX  15      34.290  20.840  63.600  1.00  0.00           H
ATOM   1696 C218 POPCX  15      35.680  21.910  62.360  1.00  0.00           C
ATOM   1697 H18R POPCX  15      36.110  21.040  61.810  1.00  0.00           H
ATOM   1698 H18S POPCX  15      36.640  22.460  62.460  1.00  0.00           H
ATOM   1699 H18T POPCX  15      34.940  22.410  61.700  1.00  0.00           H
ATOM   1700  C33 POPCX  15      36.820  17.080  74.450  1.00  0.00           C
ATOM   1701  H3X POPCX  15      35.900  17.650  74.710  1.00  0.00           H
ATOM   1702  H3Y POPCX  15      36.480  16.210  73.840  1.00  0.00           H
ATOM   1703  C34 POPCX  15      37.830  17.680  73.450  1.00  0.00           C
ATOM   1704  H4X POPCX  15      38.460  16.820  73.110  1.00  0.00           H
ATOM   1705  H4Y POPCX  15      38.440  18.570  73.690  1.00  0.00           H
ATOM   1706  C35 POPCX  15      36.990  18.170  72.180  1.00  0.00           C
ATOM   1707  H5X POPCX  15      36.270  18.960  72.490  1.00  0.00           H
ATOM   1708  H5Y POPCX  15      36.290  17.310  72.090  1.00  0.00           H
ATOM   1709  C36 POPCX  15      37.830  18.430  70.890  1.00  0.00           C
ATOM   1710  H6X POPCX  15      38.310  17.550  70.420  1.00  0.00           H
ATOM   1711  H6Y POPCX  15      38.650  19.160  71.010  1.00  0.00           H
ATOM   1712  C37 POPCX  15      37.030  19.010  69.720  1.00  0.00           C
ATOM   1713  H7X POPCX  15      36.360  18.230  69.290  1.00  0.00           H
ATOM   1714  H7Y POPCX  15      37.860  19.220  69.020  1.00  0.00           H
ATOM   1715  C38 POPCX  15      36.190  20.240  69.980  1.00  0.00           C
ATOM   1716  H8X POPCX  15      36.770  21.000  70.540  1.00  0.00           H
ATOM   1717  H8Y POPCX  15      35.330  19.950  70.630  1.00  0.00           H
ATOM   1718  C39 POPCX  15      35.590  20.920  68.700  1.00  0.00           C
ATOM   1719  H9X POPCX  15      35.000  20.130  68.180  1.00  0.00           H
ATOM   1720  H9Y POPCX  15      36.390  21.380  68.080  1.00  0.00           H
ATOM   1721 C310 POPCX  15      34.580  22.070  69.160  1.00  0.00           C
ATOM   1722 H10X POPCX  15      35.060  23.020  69.480  1.00  0.00           H
ATOM   1723 H10Y POPCX  15      34.040  21.740  70.070  1.00  0.00           H
ATOM   1724 C311 POPCX  15      33.540  22.440  68.030  1.00  0.00           C
ATOM   1725 H11X POPCX  15      34.100  22.620  67.090  1.00  0.00           H
ATOM   1726 H11Y POPCX  15      33.060  23.410  68.320  1.00  0.00           H
ATOM   1727 C312 POPCX  15      32.360  21.440  67.880  1.00  0.00           C
ATOM   1728 H12X POPCX  15      31.920  21.320  68.890  1.00  0.00           H
ATOM   1729 H12Y POPCX  15      32.810  20.470  67.580  1.00  0.00           H
ATOM   1730 C313 POPCX  15      31.370  21.820  66.690  1.00  0.00           C
ATOM   1731 H13X POPCX  15      30.790  22.730  66.960  1.00  0.00           H
ATOM   1732 H13Y POPCX  15      30.630  21.000  66.570  1.00  0.00           H
ATOM   1733 C314 POPCX  15      32.050  22.220  65.360  1.00  0.00           C
ATOM   1734 H14X POPCX  15      32.810  21.530  64.910  1.00  0.00           H
ATOM   1735 H14Y POPCX  15      32.650  23.150  65.440  1.00  0.00           H
ATOM   1736 C315 POPCX  15      31.060  22.550  64.150  1.00  0.00           C
ATOM   1737 H15X POPCX  15      30.620  23.550  64.380  1.00  0.00           H
ATOM   1738 H15Y POPCX  15      30.270  21.780  64.280  1.00  0.00           H
ATOM   1739 C316 POPCX  15      31.550  22.750  62.700  1.00  0.00           C
ATOM   1740 H16X POPCX  15      30.700  22.880  61.990  1.00  0.00           H
ATOM   1741 H16Y POPCX  15      32.130  21.870  62.350  1.00  0.00           H
ATOM   1742 H16Z POPCX  15      32.120  23.710  62.610  1.00  0.00           H
ATOM   1743  N   POPCX  16      55.720  12.080  83.160  1.00  0.00           N
ATOM   1744  C12 POPCX  16      56.830  11.110  82.750  1.00  0.00           C
ATOM   1745 H12A POPCX  16      57.370  10.710  83.600  1.00  0.00           H
ATOM   1746 H12B POPCX  16      57.550  11.700  82.210  1.00  0.00           H
ATOM   1747  C13 POPCX  16      54.830  12.510  82.090  1.00  0.00           C
ATOM   1748 H13A POPCX  16      54.530  11.630  81.540  1.00  0.00           H
ATOM   1749 H13B POPCX  16      53.870  12.890  82.410  1.00  0.00           H
ATOM   1750 H13C POPCX  16      55.410  13.110  81.400  1.00  0.00           H
ATOM   1751  C14 POPCX  16      54.760  11.480  84.100  1.00  0.00           C
ATOM   1752 H14A POPCX  16      54.400  12.260  84.750  1.00  0.00           H
ATOM   1753 H14B POPCX  16      53.980  10.900  83.620  1.00  0.00           H
ATOM   1754 H14C POPCX  16      55.210  10.850  84.850  1.00  0.00           H
ATOM   1755  C15 POPCX  16      56.190  13.210  83.940  1.00  0.00           C
ATOM   1756 H15A POPCX  16      56.850  13.930  83.470  1.00  0.00           H
ATOM   1757 H15B POPCX  16      56.870  12.780  84.660  1.00  0.00           H
ATOM   1758 H15C POPCX  16      55.340  13.830  84.210  1.00  0.00           H
ATOM   1759  C11 POPCX  16      56.530   9.880  81.820  1.00  0.00           C
ATOM   1760 H11A POPCX  16      57.420   9.250  82.010  1.00  0.00           H
ATOM   1761 H11B POPCX  16      56.620  10.290  80.790  1.00  0.00           H
ATOM   1762  P   POPCX  16      55.180   7.950  83.080  1.00  0.00           P
ATOM   1763  O13 POPCX  16      53.800   7.990  83.600  1.00  0.00           O
ATOM   1764  O14 POPCX  16      56.240   8.030  84.080  1.00  0.00           O
ATOM   1765  O12 POPCX  16      55.300   9.200  82.020  1.00  0.00           O
ATOM   1766  O11 POPCX  16      55.250   6.640  82.250  1.00  0.00           O
ATOM   1767  C1  POPCX  16      54.900   6.460  80.910  1.00  0.00           C
ATOM   1768  HA  POPCX  16      54.720   7.410  80.360  1.00  0.00           H
ATOM   1769  HB  POPCX  16      53.970   5.870  80.940  1.00  0.00           H
ATOM   1770  C2  POPCX  16      56.010   5.800  80.130  1.00  0.00           C
ATOM   1771  HS  POPCX  16      56.320   4.880  80.660  1.00  0.00           H
ATOM   1772  O21 POPCX  16      57.190   6.680  80.190  1.00  0.00           O
ATOM   1773  C21 POPCX  16      58.320   6.390  79.590  1.00  0.00           C
ATOM   1774  O22 POPCX  16      58.680   5.350  79.050  1.00  0.00           O
ATOM   1775  C22 POPCX  16      59.170   7.650  79.600  1.00  0.00           C
ATOM   1776  H2R POPCX  16      60.240   7.370  79.450  1.00  0.00           H
ATOM   1777  H2S POPCX  16      58.980   8.050  80.620  1.00  0.00           H
ATOM   1778  C3  POPCX  16      55.560   5.450  78.630  1.00  0.00           C
ATOM   1779  HX  POPCX  16      54.660   4.810  78.710  1.00  0.00           H
ATOM   1780  HY  POPCX  16      56.380   4.820  78.220  1.00  0.00           H
ATOM   1781  O31 POPCX  16      55.050   6.620  77.860  1.00  0.00           O
ATOM   1782  C31 POPCX  16      55.620   6.730  76.670  1.00  0.00           C
ATOM   1783  O32 POPCX  16      56.460   6.000  76.150  1.00  0.00           O
ATOM   1784  C32 POPCX  16      54.660   7.640  75.830  1.00  0.00           C
ATOM   1785  H2X POPCX  16      53.670   7.580  76.330  1.00  0.00           H
ATOM   1786  H2Y POPCX  16      54.470   6.980  74.960  1.00  0.00           H
ATOM   1787  C23 POPCX  16      58.720   8.640  78.470  1.00  0.00           C
ATOM   1788  H3R POPCX  16      57.700   9.010  78.720  1.00  0.00           H
ATOM   1789  H3S POPCX  16      58.730   8.320  77.410  1.00  0.00           H
ATOM   1790  C24 POPCX  16      59.660   9.870  78.440  1.00  0.00           C
ATOM   1791  H4R POPCX  16      60.030   9.950  79.490  1.00  0.00           H
ATOM   1792  H4S POPCX  16      59.160  10.810  78.140  1.00  0.00           H
ATOM   1793  C25 POPCX  16      60.900   9.520  77.560  1.00  0.00           C
ATOM   1794  H5R POPCX  16      60.630   9.310  76.500  1.00  0.00           H
ATOM   1795  H5S POPCX  16      61.240   8.560  78.010  1.00  0.00           H
ATOM   1796  C26 POPCX  16      62.000  10.580  77.620  1.00  0.00           C
ATOM   1797  H6R POPCX  16      62.360  10.550  78.670  1.00  0.00           H
ATOM   1798  H6S POPCX  16      61.450  11.510  77.380  1.00  0.00           H
ATOM   1799  C27 POPCX  16      63.140  10.400  76.540  1.00  0.00           C
ATOM   1800  H7R POPCX  16      62.750  10.320  75.510  1.00  0.00           H
ATOM   1801  H7S POPCX  16      63.750   9.510  76.810  1.00  0.00           H
ATOM   1802  C28 POPCX  16      64.190  11.540  76.620  1.00  0.00           C
ATOM   1803  H8R POPCX  16       0.760  11.220  76.000  1.00  0.00           H
ATOM   1804  H8S POPCX  16       0.410  11.610  77.600  1.00  0.00           H
ATOM   1805  C29 POPCX  16      63.650  12.920  76.260  1.00  0.00           C
ATOM   1806  H91 POPCX  16      62.810  13.240  76.890  1.00  0.00           H
ATOM   1807 C210 POPCX  16      64.090  13.780  75.310  1.00  0.00           C
ATOM   1808 H101 POPCX  16      63.550  14.720  75.160  1.00  0.00           H
ATOM   1809 C211 POPCX  16       0.940  13.490  74.360  1.00  0.00           C
ATOM   1810 H11R POPCX  16       0.910  12.500  73.850  1.00  0.00           H
ATOM   1811 H11S POPCX  16       1.900  13.530  74.900  1.00  0.00           H
ATOM   1812 C212 POPCX  16       1.000  14.500  73.200  1.00  0.00           C
ATOM   1813 H12R POPCX  16       1.970  14.260  72.720  1.00  0.00           H
ATOM   1814 H12S POPCX  16       1.030  15.510  73.650  1.00  0.00           H
ATOM   1815 C213 POPCX  16      64.020  14.420  72.350  1.00  0.00           C
ATOM   1816 H13R POPCX  16      63.120  14.570  72.970  1.00  0.00           H
ATOM   1817 H13S POPCX  16      63.900  13.440  71.840  1.00  0.00           H
ATOM   1818 C214 POPCX  16      63.940  15.550  71.290  1.00  0.00           C
ATOM   1819 H14R POPCX  16      63.990  16.560  71.740  1.00  0.00           H
ATOM   1820 H14S POPCX  16      62.980  15.540  70.740  1.00  0.00           H
ATOM   1821 C215 POPCX  16       0.740  15.380  70.240  1.00  0.00           C
ATOM   1822 H15R POPCX  16       0.800  14.300  69.970  1.00  0.00           H
ATOM   1823 H15S POPCX  16       1.640  15.670  70.820  1.00  0.00           H
ATOM   1824 C216 POPCX  16       0.490  16.190  68.910  1.00  0.00           C
ATOM   1825 H16R POPCX  16       0.330  17.240  69.240  1.00  0.00           H
ATOM   1826 H16S POPCX  16      63.810  15.860  68.490  1.00  0.00           H
ATOM   1827 C217 POPCX  16       1.620  16.070  67.970  1.00  0.00           C
ATOM   1828 H17R POPCX  16       1.600  15.040  67.560  1.00  0.00           H
ATOM   1829 H17S POPCX  16       2.520  16.250  68.600  1.00  0.00           H
ATOM   1830 C218 POPCX  16       1.460  17.090  66.800  1.00  0.00           C
ATOM   1831 H18R POPCX  16       2.320  17.050  66.100  1.00  0.00           H
ATOM   1832 H18S POPCX  16       1.390  18.150  67.150  1.00  0.00           H
ATOM   1833 H18T POPCX  16       0.630  16.770  66.140  1.00  0.00           H
ATOM   1834  C33 POPCX  16      55.120   9.020  75.480  1.00  0.00           C
ATOM   1835  H3X POPCX  16      55.030   9.590  76.430  1.00  0.00           H
ATOM   1836  H3Y POPCX  16      54.380   9.570  74.850  1.00  0.00           H
ATOM   1837  C34 POPCX  16      56.430   9.100  74.780  1.00  0.00           C
ATOM   1838  H4X POPCX  16      57.340   8.900  75.390  1.00  0.00           H
ATOM   1839  H4Y POPCX  16      56.400  10.150  74.420  1.00  0.00           H
ATOM   1840  C35 POPCX  16      56.510   8.150  73.610  1.00  0.00           C
ATOM   1841  H5X POPCX  16      55.720   8.400  72.870  1.00  0.00           H
ATOM   1842  H5Y POPCX  16      56.290   7.110  73.930  1.00  0.00           H
ATOM   1843  C36 POPCX  16      57.840   8.150  72.860  1.00  0.00           C
ATOM   1844  H6X POPCX  16      58.660   7.880  73.560  1.00  0.00           H
ATOM   1845  H6Y POPCX  16      58.040   9.170  72.470  1.00  0.00           H
ATOM   1846  C37 POPCX  16      57.860   7.290  71.660  1.00  0.00           C
ATOM   1847  H7X POPCX  16      57.120   7.610  70.900  1.00  0.00           H
ATOM   1848  H7Y POPCX  16      57.700   6.210  71.890  1.00  0.00           H
ATOM   1849  C38 POPCX  16      59.270   7.300  70.940  1.00  0.00           C
ATOM   1850  H8X POPCX  16      60.100   7.230  71.680  1.00  0.00           H
ATOM   1851  H8Y POPCX  16      59.480   8.180  70.300  1.00  0.00           H
ATOM   1852  C39 POPCX  16      59.650   6.070  70.110  1.00  0.00           C
ATOM   1853  H9X POPCX  16      59.460   5.110  70.650  1.00  0.00           H
ATOM   1854  H9Y POPCX  16      60.750   6.060  69.940  1.00  0.00           H
ATOM   1855 C310 POPCX  16      59.010   6.150  68.760  1.00  0.00           C
ATOM   1856 H10X POPCX  16      59.350   6.980  68.110  1.00  0.00           H
ATOM   1857 H10Y POPCX  16      57.910   6.210  68.800  1.00  0.00           H
ATOM   1858 C311 POPCX  16      59.510   4.950  67.920  1.00  0.00           C
ATOM   1859 H11X POPCX  16      59.100   4.060  68.450  1.00  0.00           H
ATOM   1860 H11Y POPCX  16      60.610   4.820  67.950  1.00  0.00           H
ATOM   1861 C312 POPCX  16      58.960   4.870  66.480  1.00  0.00           C
ATOM   1862 H12X POPCX  16      59.080   5.920  66.150  1.00  0.00           H
ATOM   1863 H12Y POPCX  16      57.900   4.600  66.640  1.00  0.00           H
ATOM   1864 C313 POPCX  16      59.530   3.750  65.640  1.00  0.00           C
ATOM   1865 H13X POPCX  16      59.190   2.710  65.860  1.00  0.00           H
ATOM   1866 H13Y POPCX  16      60.590   3.620  65.960  1.00  0.00           H
ATOM   1867 C314 POPCX  16      59.490   4.070  64.100  1.00  0.00           C
ATOM   1868 H14X POPCX  16      60.110   4.990  64.030  1.00  0.00           H
ATOM   1869 H14Y POPCX  16      58.430   4.340  63.890  1.00  0.00           H
ATOM   1870 C315 POPCX  16      60.030   2.950  63.200  1.00  0.00           C
ATOM   1871 H15X POPCX  16      60.990   2.620  63.660  1.00  0.00           H
ATOM   1872 H15Y POPCX  16      60.150   3.470  62.230  1.00  0.00           H
ATOM   1873 C316 POPCX  16      59.030   1.730  63.090  1.00  0.00           C
ATOM   1874 H16X POPCX  16      59.190   1.020  63.920  1.00  0.00           H
ATOM   1875 H16Y POPCX  16      59.200   1.170  62.140  1.00  0.00           H
ATOM   1876 H16Z POPCX  16      58.000   2.150  63.060  1.00  0.00           H
ATOM   1877  N   POPCX  17      23.340  53.970  79.640  1.00  0.00           N
ATOM   1878  C12 POPCX  17      24.730  53.420  79.860  1.00  0.00           C
ATOM   1879 H12A POPCX  17      25.340  53.490  78.970  1.00  0.00           H
ATOM   1880 H12B POPCX  17      24.690  52.350  80.000  1.00  0.00           H
ATOM   1881  C13 POPCX  17      22.720  53.290  78.510  1.00  0.00           C
ATOM   1882 H13A POPCX  17      21.700  53.630  78.380  1.00  0.00           H
ATOM   1883 H13B POPCX  17      23.250  53.370  77.570  1.00  0.00           H
ATOM   1884 H13C POPCX  17      22.640  52.230  78.700  1.00  0.00           H
ATOM   1885  C14 POPCX  17      22.400  53.780  80.710  1.00  0.00           C
ATOM   1886 H14A POPCX  17      21.600  54.480  80.520  1.00  0.00           H
ATOM   1887 H14B POPCX  17      21.910  52.820  80.690  1.00  0.00           H
ATOM   1888 H14C POPCX  17      22.850  53.840  81.690  1.00  0.00           H
ATOM   1889  C15 POPCX  17      23.470  55.410  79.300  1.00  0.00           C
ATOM   1890 H15A POPCX  17      22.510  55.860  79.080  1.00  0.00           H
ATOM   1891 H15B POPCX  17      24.280  55.590  78.610  1.00  0.00           H
ATOM   1892 H15C POPCX  17      23.840  56.010  80.120  1.00  0.00           H
ATOM   1893  C11 POPCX  17      25.610  54.000  80.950  1.00  0.00           C
ATOM   1894 H11A POPCX  17      25.080  53.780  81.900  1.00  0.00           H
ATOM   1895 H11B POPCX  17      25.630  55.090  80.780  1.00  0.00           H
ATOM   1896  P   POPCX  17      28.280  54.100  81.460  1.00  0.00           P
ATOM   1897  O13 POPCX  17      28.550  53.830  82.890  1.00  0.00           O
ATOM   1898  O14 POPCX  17      28.340  55.550  81.180  1.00  0.00           O
ATOM   1899  O12 POPCX  17      26.910  53.410  80.930  1.00  0.00           O
ATOM   1900  O11 POPCX  17      29.230  53.320  80.500  1.00  0.00           O
ATOM   1901  C1  POPCX  17      29.470  53.860  79.220  1.00  0.00           C
ATOM   1902  HA  POPCX  17      30.410  53.330  78.980  1.00  0.00           H
ATOM   1903  HB  POPCX  17      29.630  54.960  79.210  1.00  0.00           H
ATOM   1904  C2  POPCX  17      28.430  53.370  78.210  1.00  0.00           C
ATOM   1905  HS  POPCX  17      27.390  53.520  78.570  1.00  0.00           H
ATOM   1906  O21 POPCX  17      28.770  51.940  77.980  1.00  0.00           O
ATOM   1907  C21 POPCX  17      27.860  51.070  77.810  1.00  0.00           C
ATOM   1908  O22 POPCX  17      26.620  51.220  77.890  1.00  0.00           O
ATOM   1909  C22 POPCX  17      28.520  49.820  77.280  1.00  0.00           C
ATOM   1910  H2R POPCX  17      28.140  48.990  77.920  1.00  0.00           H
ATOM   1911  H2S POPCX  17      29.610  49.920  77.470  1.00  0.00           H
ATOM   1912  C3  POPCX  17      28.470  54.190  76.820  1.00  0.00           C
ATOM   1913  HX  POPCX  17      29.500  54.050  76.430  1.00  0.00           H
ATOM   1914  HY  POPCX  17      28.250  55.250  77.070  1.00  0.00           H
ATOM   1915  O31 POPCX  17      27.420  53.650  75.970  1.00  0.00           O
ATOM   1916  C31 POPCX  17      26.260  54.390  76.100  1.00  0.00           C
ATOM   1917  O32 POPCX  17      25.900  54.860  77.150  1.00  0.00           O
ATOM   1918  C32 POPCX  17      25.580  54.380  74.690  1.00  0.00           C
ATOM   1919  H2X POPCX  17      25.270  53.320  74.550  1.00  0.00           H
ATOM   1920  H2Y POPCX  17      26.430  54.650  74.020  1.00  0.00           H
ATOM   1921  C23 POPCX  17      28.020  49.490  75.880  1.00  0.00           C
ATOM   1922  H3R POPCX  17      26.920  49.410  75.740  1.00  0.00           H
ATOM   1923  H3S POPCX  17      28.360  48.480  75.590  1.00  0.00           H
ATOM   1924  C24 POPCX  17      28.690  50.460  74.970  1.00  0.00           C
ATOM   1925  H4R POPCX  17      29.700  50.560  75.410  1.00  0.00           H
ATOM   1926  H4S POPCX  17      28.120  51.400  75.090  1.00  0.00           H
ATOM   1927  C25 POPCX  17      28.640  49.890  73.570  1.00  0.00           C
ATOM   1928  H5R POPCX  17      28.690  48.780  73.680  1.00  0.00           H
ATOM   1929  H5S POPCX  17      29.600  50.140  73.060  1.00  0.00           H
ATOM   1930  C26 POPCX  17      27.260  50.040  72.890  1.00  0.00           C
ATOM   1931  H6R POPCX  17      26.490  49.410  73.380  1.00  0.00           H
ATOM   1932  H6S POPCX  17      27.290  49.640  71.850  1.00  0.00           H
ATOM   1933  C27 POPCX  17      26.790  51.490  72.660  1.00  0.00           C
ATOM   1934  H7R POPCX  17      27.700  52.000  72.290  1.00  0.00           H
ATOM   1935  H7S POPCX  17      26.400  51.810  73.650  1.00  0.00           H
ATOM   1936  C28 POPCX  17      25.740  51.590  71.530  1.00  0.00           C
ATOM   1937  H8R POPCX  17      26.130  51.140  70.600  1.00  0.00           H
ATOM   1938  H8S POPCX  17      25.740  52.700  71.390  1.00  0.00           H
ATOM   1939  C29 POPCX  17      24.390  51.100  71.820  1.00  0.00           C
ATOM   1940  H91 POPCX  17      24.100  51.110  72.880  1.00  0.00           H
ATOM   1941 C210 POPCX  17      23.470  50.730  71.010  1.00  0.00           C
ATOM   1942 H101 POPCX  17      22.560  50.390  71.540  1.00  0.00           H
ATOM   1943 C211 POPCX  17      23.430  50.620  69.500  1.00  0.00           C
ATOM   1944 H11R POPCX  17      24.480  50.600  69.130  1.00  0.00           H
ATOM   1945 H11S POPCX  17      23.000  51.540  69.050  1.00  0.00           H
ATOM   1946 C212 POPCX  17      22.740  49.280  69.060  1.00  0.00           C
ATOM   1947 H12R POPCX  17      21.770  49.320  69.600  1.00  0.00           H
ATOM   1948 H12S POPCX  17      23.300  48.350  69.300  1.00  0.00           H
ATOM   1949 C213 POPCX  17      22.490  49.380  67.560  1.00  0.00           C
ATOM   1950 H13R POPCX  17      23.440  49.140  67.040  1.00  0.00           H
ATOM   1951 H13S POPCX  17      22.120  50.370  67.230  1.00  0.00           H
ATOM   1952 C214 POPCX  17      21.470  48.370  67.040  1.00  0.00           C
ATOM   1953 H14R POPCX  17      21.320  48.730  66.000  1.00  0.00           H
ATOM   1954 H14S POPCX  17      20.520  48.480  67.600  1.00  0.00           H
ATOM   1955 C215 POPCX  17      22.030  46.970  66.950  1.00  0.00           C
ATOM   1956 H15R POPCX  17      22.300  46.640  67.980  1.00  0.00           H
ATOM   1957 H15S POPCX  17      23.000  46.980  66.400  1.00  0.00           H
ATOM   1958 C216 POPCX  17      21.030  45.940  66.380  1.00  0.00           C
ATOM   1959 H16R POPCX  17      20.790  45.970  65.300  1.00  0.00           H
ATOM   1960 H16S POPCX  17      20.140  46.040  67.030  1.00  0.00           H
ATOM   1961 C217 POPCX  17      21.460  44.550  66.830  1.00  0.00           C
ATOM   1962 H17R POPCX  17      21.860  44.570  67.870  1.00  0.00           H
ATOM   1963 H17S POPCX  17      22.390  44.450  66.230  1.00  0.00           H
ATOM   1964 C218 POPCX  17      20.460  43.380  66.570  1.00  0.00           C
ATOM   1965 H18R POPCX  17      19.480  43.550  67.040  1.00  0.00           H
ATOM   1966 H18S POPCX  17      20.950  42.430  66.870  1.00  0.00           H
ATOM   1967 H18T POPCX  17      20.170  43.320  65.500  1.00  0.00           H
ATOM   1968  C33 POPCX  17      24.310  55.250  74.580  1.00  0.00           C
ATOM   1969  H3X POPCX  17      24.650  56.300  74.460  1.00  0.00           H
ATOM   1970  H3Y POPCX  17      23.590  55.150  75.420  1.00  0.00           H
ATOM   1971  C34 POPCX  17      23.260  54.980  73.420  1.00  0.00           C
ATOM   1972  H4X POPCX  17      22.550  55.830  73.430  1.00  0.00           H
ATOM   1973  H4Y POPCX  17      22.700  54.050  73.680  1.00  0.00           H
ATOM   1974  C35 POPCX  17      23.920  55.120  72.030  1.00  0.00           C
ATOM   1975  H5X POPCX  17      24.840  54.500  72.020  1.00  0.00           H
ATOM   1976  H5Y POPCX  17      24.250  56.180  71.950  1.00  0.00           H
ATOM   1977  C36 POPCX  17      23.170  54.720  70.750  1.00  0.00           C
ATOM   1978  H6X POPCX  17      22.340  55.420  70.530  1.00  0.00           H
ATOM   1979  H6Y POPCX  17      22.740  53.720  70.970  1.00  0.00           H
ATOM   1980  C37 POPCX  17      24.030  54.660  69.490  1.00  0.00           C
ATOM   1981  H7X POPCX  17      24.770  53.840  69.590  1.00  0.00           H
ATOM   1982  H7Y POPCX  17      24.650  55.590  69.430  1.00  0.00           H
ATOM   1983  C38 POPCX  17      23.140  54.540  68.260  1.00  0.00           C
ATOM   1984  H8X POPCX  17      22.400  55.350  68.110  1.00  0.00           H
ATOM   1985  H8Y POPCX  17      22.490  53.650  68.410  1.00  0.00           H
ATOM   1986  C39 POPCX  17      23.870  54.280  66.960  1.00  0.00           C
ATOM   1987  H9X POPCX  17      24.740  53.610  67.100  1.00  0.00           H
ATOM   1988  H9Y POPCX  17      24.300  55.160  66.440  1.00  0.00           H
ATOM   1989 C310 POPCX  17      22.950  53.580  65.950  1.00  0.00           C
ATOM   1990 H10X POPCX  17      22.570  52.590  66.280  1.00  0.00           H
ATOM   1991 H10Y POPCX  17      23.430  53.490  64.960  1.00  0.00           H
ATOM   1992 C311 POPCX  17      21.730  54.510  65.590  1.00  0.00           C
ATOM   1993 H11X POPCX  17      22.170  55.510  65.400  1.00  0.00           H
ATOM   1994 H11Y POPCX  17      20.960  54.580  66.390  1.00  0.00           H
ATOM   1995 C312 POPCX  17      21.020  54.010  64.370  1.00  0.00           C
ATOM   1996 H12X POPCX  17      21.090  52.910  64.280  1.00  0.00           H
ATOM   1997 H12Y POPCX  17      21.510  54.310  63.420  1.00  0.00           H
ATOM   1998 C313 POPCX  17      19.510  54.450  64.280  1.00  0.00           C
ATOM   1999 H13X POPCX  17      19.040  54.080  65.220  1.00  0.00           H
ATOM   2000 H13Y POPCX  17      19.070  53.850  63.460  1.00  0.00           H
ATOM   2001 C314 POPCX  17      19.330  56.050  64.210  1.00  0.00           C
ATOM   2002 H14X POPCX  17      19.850  56.380  65.140  1.00  0.00           H
ATOM   2003 H14Y POPCX  17      18.300  56.450  64.260  1.00  0.00           H
ATOM   2004 C315 POPCX  17      19.970  56.640  62.930  1.00  0.00           C
ATOM   2005 H15X POPCX  17      19.660  56.000  62.080  1.00  0.00           H
ATOM   2006 H15Y POPCX  17      21.080  56.610  62.960  1.00  0.00           H
ATOM   2007 C316 POPCX  17      19.590  58.120  62.720  1.00  0.00           C
ATOM   2008 H16X POPCX  17      18.520  58.410  62.790  1.00  0.00           H
ATOM   2009 H16Y POPCX  17      20.050  58.420  61.750  1.00  0.00           H
ATOM   2010 H16Z POPCX  17      20.220  58.630  63.490  1.00  0.00           H
ATOM   2011  N   POPCX  18      35.960  31.300  78.270  1.00  0.00           N
ATOM   2012  C12 POPCX  18      37.000  30.410  77.650  1.00  0.00           C
ATOM   2013 H12A POPCX  18      37.560  31.050  76.990  1.00  0.00           H
ATOM   2014 H12B POPCX  18      36.440  29.730  77.020  1.00  0.00           H
ATOM   2015  C13 POPCX  18      36.510  32.500  78.970  1.00  0.00           C
ATOM   2016 H13A POPCX  18      37.310  32.220  79.640  1.00  0.00           H
ATOM   2017 H13B POPCX  18      36.880  33.140  78.180  1.00  0.00           H
ATOM   2018 H13C POPCX  18      35.670  32.970  79.460  1.00  0.00           H
ATOM   2019  C14 POPCX  18      34.940  31.760  77.320  1.00  0.00           C
ATOM   2020 H14A POPCX  18      35.340  32.330  76.500  1.00  0.00           H
ATOM   2021 H14B POPCX  18      34.480  30.890  76.860  1.00  0.00           H
ATOM   2022 H14C POPCX  18      34.170  32.380  77.760  1.00  0.00           H
ATOM   2023  C15 POPCX  18      35.190  30.470  79.270  1.00  0.00           C
ATOM   2024 H15A POPCX  18      35.910  29.900  79.840  1.00  0.00           H
ATOM   2025 H15B POPCX  18      34.580  29.710  78.790  1.00  0.00           H
ATOM   2026 H15C POPCX  18      34.510  30.990  79.930  1.00  0.00           H
ATOM   2027  C11 POPCX  18      38.060  29.750  78.540  1.00  0.00           C
ATOM   2028 H11A POPCX  18      38.580  30.560  79.070  1.00  0.00           H
ATOM   2029 H11B POPCX  18      38.770  29.120  77.950  1.00  0.00           H
ATOM   2030  P   POPCX  18      37.340  27.310  79.370  1.00  0.00           P
ATOM   2031  O13 POPCX  18      36.170  27.020  78.500  1.00  0.00           O
ATOM   2032  O14 POPCX  18      37.240  26.760  80.750  1.00  0.00           O
ATOM   2033  O12 POPCX  18      37.490  28.910  79.520  1.00  0.00           O
ATOM   2034  O11 POPCX  18      38.670  26.860  78.620  1.00  0.00           O
ATOM   2035  C1  POPCX  18      39.900  27.210  79.170  1.00  0.00           C
ATOM   2036  HA  POPCX  18      40.180  26.480  79.960  1.00  0.00           H
ATOM   2037  HB  POPCX  18      39.910  28.290  79.430  1.00  0.00           H
ATOM   2038  C2  POPCX  18      41.120  27.110  78.170  1.00  0.00           C
ATOM   2039  HS  POPCX  18      40.980  28.060  77.600  1.00  0.00           H
ATOM   2040  O21 POPCX  18      41.040  25.920  77.450  1.00  0.00           O
ATOM   2041  C21 POPCX  18      41.440  26.060  76.200  1.00  0.00           C
ATOM   2042  O22 POPCX  18      41.930  27.100  75.800  1.00  0.00           O
ATOM   2043  C22 POPCX  18      41.140  24.720  75.410  1.00  0.00           C
ATOM   2044  H2R POPCX  18      40.370  25.080  74.700  1.00  0.00           H
ATOM   2045  H2S POPCX  18      40.670  23.970  76.080  1.00  0.00           H
ATOM   2046  C3  POPCX  18      42.500  27.360  78.930  1.00  0.00           C
ATOM   2047  HX  POPCX  18      42.650  26.660  79.790  1.00  0.00           H
ATOM   2048  HY  POPCX  18      42.390  28.420  79.250  1.00  0.00           H
ATOM   2049  O31 POPCX  18      43.610  27.300  78.000  1.00  0.00           O
ATOM   2050  C31 POPCX  18      44.830  27.700  78.400  1.00  0.00           C
ATOM   2051  O32 POPCX  18      45.180  28.040  79.520  1.00  0.00           O
ATOM   2052  C32 POPCX  18      45.930  27.710  77.330  1.00  0.00           C
ATOM   2053  H2X POPCX  18      45.460  27.810  76.330  1.00  0.00           H
ATOM   2054  H2Y POPCX  18      46.460  26.740  77.410  1.00  0.00           H
ATOM   2055  C23 POPCX  18      42.400  24.240  74.570  1.00  0.00           C
ATOM   2056  H3R POPCX  18      42.230  23.150  74.440  1.00  0.00           H
ATOM   2057  H3S POPCX  18      43.280  24.410  75.230  1.00  0.00           H
ATOM   2058  C24 POPCX  18      42.580  24.750  73.170  1.00  0.00           C
ATOM   2059  H4R POPCX  18      42.700  25.850  73.260  1.00  0.00           H
ATOM   2060  H4S POPCX  18      41.630  24.570  72.620  1.00  0.00           H
ATOM   2061  C25 POPCX  18      43.720  24.270  72.360  1.00  0.00           C
ATOM   2062  H5R POPCX  18      43.920  23.210  72.590  1.00  0.00           H
ATOM   2063  H5S POPCX  18      44.670  24.780  72.620  1.00  0.00           H
ATOM   2064  C26 POPCX  18      43.410  24.510  70.870  1.00  0.00           C
ATOM   2065  H6R POPCX  18      43.010  25.550  70.860  1.00  0.00           H
ATOM   2066  H6S POPCX  18      42.530  23.880  70.600  1.00  0.00           H
ATOM   2067  C27 POPCX  18      44.630  24.420  69.950  1.00  0.00           C
ATOM   2068  H7R POPCX  18      44.980  23.370  70.030  1.00  0.00           H
ATOM   2069  H7S POPCX  18      45.470  25.040  70.330  1.00  0.00           H
ATOM   2070  C28 POPCX  18      44.290  24.840  68.460  1.00  0.00           C
ATOM   2071  H8R POPCX  18      43.240  24.550  68.230  1.00  0.00           H
ATOM   2072  H8S POPCX  18      44.970  24.210  67.860  1.00  0.00           H
ATOM   2073  C29 POPCX  18      44.490  26.280  68.120  1.00  0.00           C
ATOM   2074  H91 POPCX  18      45.480  26.500  67.700  1.00  0.00           H
ATOM   2075 C210 POPCX  18      43.570  27.220  67.840  1.00  0.00           C
ATOM   2076 H101 POPCX  18      43.890  28.270  67.800  1.00  0.00           H
ATOM   2077 C211 POPCX  18      42.080  27.020  67.910  1.00  0.00           C
ATOM   2078 H11R POPCX  18      41.700  27.300  68.920  1.00  0.00           H
ATOM   2079 H11S POPCX  18      41.740  25.980  67.740  1.00  0.00           H
ATOM   2080 C212 POPCX  18      41.340  27.940  66.850  1.00  0.00           C
ATOM   2081 H12R POPCX  18      40.310  27.550  66.660  1.00  0.00           H
ATOM   2082 H12S POPCX  18      41.880  27.900  65.880  1.00  0.00           H
ATOM   2083 C213 POPCX  18      41.320  29.440  67.290  1.00  0.00           C
ATOM   2084 H13R POPCX  18      42.340  29.790  67.020  1.00  0.00           H
ATOM   2085 H13S POPCX  18      41.200  29.480  68.390  1.00  0.00           H
ATOM   2086 C214 POPCX  18      40.180  30.190  66.660  1.00  0.00           C
ATOM   2087 H14R POPCX  18      39.260  29.620  66.870  1.00  0.00           H
ATOM   2088 H14S POPCX  18      40.450  30.340  65.590  1.00  0.00           H
ATOM   2089 C215 POPCX  18      40.140  31.590  67.190  1.00  0.00           C
ATOM   2090 H15R POPCX  18      41.100  32.140  67.240  1.00  0.00           H
ATOM   2091 H15S POPCX  18      39.560  31.450  68.130  1.00  0.00           H
ATOM   2092 C216 POPCX  18      39.380  32.590  66.280  1.00  0.00           C
ATOM   2093 H16R POPCX  18      38.970  33.320  67.000  1.00  0.00           H
ATOM   2094 H16S POPCX  18      38.490  32.110  65.810  1.00  0.00           H
ATOM   2095 C217 POPCX  18      40.360  33.390  65.480  1.00  0.00           C
ATOM   2096 H17R POPCX  18      41.060  32.780  64.890  1.00  0.00           H
ATOM   2097 H17S POPCX  18      41.020  33.930  66.200  1.00  0.00           H
ATOM   2098 C218 POPCX  18      39.630  34.350  64.520  1.00  0.00           C
ATOM   2099 H18R POPCX  18      38.970  35.040  65.090  1.00  0.00           H
ATOM   2100 H18S POPCX  18      39.050  33.820  63.740  1.00  0.00           H
ATOM   2101 H18T POPCX  18      40.370  34.920  63.910  1.00  0.00           H
ATOM   2102  C33 POPCX  18      46.990  28.740  77.550  1.00  0.00           C
ATOM   2103  H3X POPCX  18      47.870  28.450  76.950  1.00  0.00           H
ATOM   2104  H3Y POPCX  18      47.320  28.700  78.610  1.00  0.00           H
ATOM   2105  C34 POPCX  18      46.580  30.160  77.210  1.00  0.00           C
ATOM   2106  H4X POPCX  18      47.400  30.900  77.370  1.00  0.00           H
ATOM   2107  H4Y POPCX  18      45.760  30.390  77.920  1.00  0.00           H
ATOM   2108  C35 POPCX  18      46.050  30.320  75.790  1.00  0.00           C
ATOM   2109  H5X POPCX  18      45.110  29.820  75.490  1.00  0.00           H
ATOM   2110  H5Y POPCX  18      46.850  29.940  75.120  1.00  0.00           H
ATOM   2111  C36 POPCX  18      45.880  31.830  75.410  1.00  0.00           C
ATOM   2112  H6X POPCX  18      46.000  31.910  74.310  1.00  0.00           H
ATOM   2113  H6Y POPCX  18      46.620  32.440  75.960  1.00  0.00           H
ATOM   2114  C37 POPCX  18      44.520  32.350  75.710  1.00  0.00           C
ATOM   2115  H7X POPCX  18      44.370  32.490  76.800  1.00  0.00           H
ATOM   2116  H7Y POPCX  18      43.670  31.740  75.330  1.00  0.00           H
ATOM   2117  C38 POPCX  18      44.310  33.820  75.260  1.00  0.00           C
ATOM   2118  H8X POPCX  18      45.230  34.440  75.210  1.00  0.00           H
ATOM   2119  H8Y POPCX  18      43.600  34.290  75.980  1.00  0.00           H
ATOM   2120  C39 POPCX  18      43.660  34.020  73.900  1.00  0.00           C
ATOM   2121  H9X POPCX  18      42.750  33.390  73.810  1.00  0.00           H
ATOM   2122  H9Y POPCX  18      44.290  33.440  73.190  1.00  0.00           H
ATOM   2123 C310 POPCX  18      43.340  35.440  73.670  1.00  0.00           C
ATOM   2124 H10X POPCX  18      44.250  36.050  73.850  1.00  0.00           H
ATOM   2125 H10Y POPCX  18      42.510  35.950  74.200  1.00  0.00           H
ATOM   2126 C311 POPCX  18      42.970  35.720  72.200  1.00  0.00           C
ATOM   2127 H11X POPCX  18      43.810  35.580  71.490  1.00  0.00           H
ATOM   2128 H11Y POPCX  18      42.710  36.780  71.970  1.00  0.00           H
ATOM   2129 C312 POPCX  18      41.820  34.800  71.750  1.00  0.00           C
ATOM   2130 H12X POPCX  18      41.230  34.540  72.660  1.00  0.00           H
ATOM   2131 H12Y POPCX  18      42.370  33.870  71.510  1.00  0.00           H
ATOM   2132 C313 POPCX  18      40.780  35.270  70.750  1.00  0.00           C
ATOM   2133 H13X POPCX  18      40.360  36.210  71.180  1.00  0.00           H
ATOM   2134 H13Y POPCX  18      39.850  34.670  70.840  1.00  0.00           H
ATOM   2135 C314 POPCX  18      41.320  35.480  69.280  1.00  0.00           C
ATOM   2136 H14X POPCX  18      41.600  34.490  68.860  1.00  0.00           H
ATOM   2137 H14Y POPCX  18      42.200  36.160  69.300  1.00  0.00           H
ATOM   2138 C315 POPCX  18      40.200  36.130  68.400  1.00  0.00           C
ATOM   2139 H15X POPCX  18      39.760  36.930  69.020  1.00  0.00           H
ATOM   2140 H15Y POPCX  18      39.400  35.390  68.180  1.00  0.00           H
ATOM   2141 C316 POPCX  18      40.640  36.790  67.080  1.00  0.00           C
ATOM   2142 H16X POPCX  18      41.360  37.600  67.330  1.00  0.00           H
ATOM   2143 H16Y POPCX  18      39.860  37.340  66.520  1.00  0.00           H
ATOM   2144 H16Z POPCX  18      41.110  36.090  66.360  1.00  0.00           H
ATOM   2145  N   POPCX  19      64.040  10.450  84.810  1.00  0.00           N
ATOM   2146  C12 POPCX  19      63.960  11.330  83.580  1.00  0.00           C
ATOM   2147 H12A POPCX  19      63.030  11.860  83.510  1.00  0.00           H
ATOM   2148 H12B POPCX  19      63.960  10.760  82.660  1.00  0.00           H
ATOM   2149  C13 POPCX  19      63.920  11.350  86.040  1.00  0.00           C
ATOM   2150 H13A POPCX  19      62.890  11.640  86.120  1.00  0.00           H
ATOM   2151 H13B POPCX  19       0.040  10.810  86.880  1.00  0.00           H
ATOM   2152 H13C POPCX  19       0.230  12.240  86.000  1.00  0.00           H
ATOM   2153  C14 POPCX  19      62.860   9.550  84.810  1.00  0.00           C
ATOM   2154 H14A POPCX  19      61.950  10.090  84.600  1.00  0.00           H
ATOM   2155 H14B POPCX  19      62.900   8.840  84.000  1.00  0.00           H
ATOM   2156 H14C POPCX  19      62.780   8.930  85.680  1.00  0.00           H
ATOM   2157  C15 POPCX  19       1.040   9.680  84.870  1.00  0.00           C
ATOM   2158 H15A POPCX  19       1.300   9.480  85.890  1.00  0.00           H
ATOM   2159 H15B POPCX  19       1.860  10.150  84.350  1.00  0.00           H
ATOM   2160 H15C POPCX  19       1.010   8.690  84.440  1.00  0.00           H
ATOM   2161  C11 POPCX  19       0.860  12.320  83.460  1.00  0.00           C
ATOM   2162 H11A POPCX  19       1.080  12.670  82.430  1.00  0.00           H
ATOM   2163 H11B POPCX  19       1.740  11.810  83.890  1.00  0.00           H
ATOM   2164  P   POPCX  19      63.820  14.510  83.880  1.00  0.00           P
ATOM   2165  O13 POPCX  19      63.880  15.620  84.840  1.00  0.00           O
ATOM   2166  O14 POPCX  19      62.520  13.770  83.820  1.00  0.00           O
ATOM   2167  O12 POPCX  19       0.640  13.450  84.330  1.00  0.00           O
ATOM   2168  O11 POPCX  19       0.100  14.950  82.410  1.00  0.00           O
ATOM   2169  C1  POPCX  19      63.540  14.550  81.340  1.00  0.00           C
ATOM   2170  HA  POPCX  19      62.450  14.740  81.480  1.00  0.00           H
ATOM   2171  HB  POPCX  19      63.690  13.450  81.230  1.00  0.00           H
ATOM   2172  C2  POPCX  19      63.970  15.220  79.980  1.00  0.00           C
ATOM   2173  HS  POPCX  19      63.720  14.500  79.170  1.00  0.00           H
ATOM   2174  O21 POPCX  19       1.100  15.390  80.010  1.00  0.00           O
ATOM   2175  C21 POPCX  19       1.760  14.260  79.830  1.00  0.00           C
ATOM   2176  O22 POPCX  19       1.310  13.090  79.770  1.00  0.00           O
ATOM   2177  C22 POPCX  19       3.310  14.460  79.760  1.00  0.00           C
ATOM   2178  H2R POPCX  19       3.790  13.930  80.610  1.00  0.00           H
ATOM   2179  H2S POPCX  19       3.660  15.510  79.650  1.00  0.00           H
ATOM   2180  C3  POPCX  19      63.400  16.560  79.700  1.00  0.00           C
ATOM   2181  HX  POPCX  19      63.960  16.960  78.830  1.00  0.00           H
ATOM   2182  HY  POPCX  19      63.630  17.300  80.500  1.00  0.00           H
ATOM   2183  O31 POPCX  19      61.960  16.420  79.460  1.00  0.00           O
ATOM   2184  C31 POPCX  19      61.580  16.150  78.240  1.00  0.00           C
ATOM   2185  O32 POPCX  19      62.270  16.270  77.260  1.00  0.00           O
ATOM   2186  C32 POPCX  19      59.990  15.910  78.250  1.00  0.00           C
ATOM   2187  H2X POPCX  19      59.380  16.810  78.490  1.00  0.00           H
ATOM   2188  H2Y POPCX  19      59.740  15.130  79.000  1.00  0.00           H
ATOM   2189  C23 POPCX  19       3.830  13.670  78.500  1.00  0.00           C
ATOM   2190  H3R POPCX  19       3.400  12.650  78.390  1.00  0.00           H
ATOM   2191  H3S POPCX  19       4.920  13.660  78.710  1.00  0.00           H
ATOM   2192  C24 POPCX  19       3.590  14.590  77.280  1.00  0.00           C
ATOM   2193  H4R POPCX  19       3.720  15.680  77.430  1.00  0.00           H
ATOM   2194  H4S POPCX  19       2.620  14.330  76.780  1.00  0.00           H
ATOM   2195  C25 POPCX  19       4.700  14.220  76.260  1.00  0.00           C
ATOM   2196  H5R POPCX  19       4.540  13.190  75.880  1.00  0.00           H
ATOM   2197  H5S POPCX  19       5.710  14.250  76.740  1.00  0.00           H
ATOM   2198  C26 POPCX  19       4.610  15.220  75.090  1.00  0.00           C
ATOM   2199  H6R POPCX  19       4.770  16.250  75.470  1.00  0.00           H
ATOM   2200  H6S POPCX  19       3.570  15.210  74.710  1.00  0.00           H
ATOM   2201  C27 POPCX  19       5.640  14.860  74.040  1.00  0.00           C
ATOM   2202  H7R POPCX  19       5.410  13.820  73.720  1.00  0.00           H
ATOM   2203  H7S POPCX  19       6.590  14.860  74.610  1.00  0.00           H
ATOM   2204  C28 POPCX  19       5.700  15.800  72.820  1.00  0.00           C
ATOM   2205  H8R POPCX  19       5.710  16.830  73.240  1.00  0.00           H
ATOM   2206  H8S POPCX  19       4.680  15.650  72.410  1.00  0.00           H
ATOM   2207  C29 POPCX  19       6.880  15.570  71.900  1.00  0.00           C
ATOM   2208  H91 POPCX  19       7.820  15.490  72.460  1.00  0.00           H
ATOM   2209 C210 POPCX  19       6.790  15.390  70.600  1.00  0.00           C
ATOM   2210 H101 POPCX  19       7.760  15.310  70.080  1.00  0.00           H
ATOM   2211 C211 POPCX  19       5.710  15.460  69.670  1.00  0.00           C
ATOM   2212 H11R POPCX  19       4.790  15.910  70.120  1.00  0.00           H
ATOM   2213 H11S POPCX  19       5.410  14.440  69.330  1.00  0.00           H
ATOM   2214 C212 POPCX  19       5.960  16.260  68.370  1.00  0.00           C
ATOM   2215 H12R POPCX  19       5.010  16.190  67.790  1.00  0.00           H
ATOM   2216 H12S POPCX  19       6.800  15.820  67.810  1.00  0.00           H
ATOM   2217 C213 POPCX  19       6.250  17.750  68.480  1.00  0.00           C
ATOM   2218 H13R POPCX  19       7.180  17.900  69.080  1.00  0.00           H
ATOM   2219 H13S POPCX  19       5.460  18.210  69.110  1.00  0.00           H
ATOM   2220 C214 POPCX  19       6.290  18.530  67.120  1.00  0.00           C
ATOM   2221 H14R POPCX  19       5.860  19.540  67.290  1.00  0.00           H
ATOM   2222 H14S POPCX  19       5.570  18.030  66.430  1.00  0.00           H
ATOM   2223 C215 POPCX  19       7.720  18.580  66.560  1.00  0.00           C
ATOM   2224 H15R POPCX  19       8.040  17.520  66.460  1.00  0.00           H
ATOM   2225 H15S POPCX  19       8.390  19.080  67.280  1.00  0.00           H
ATOM   2226 C216 POPCX  19       7.760  19.180  65.170  1.00  0.00           C
ATOM   2227 H16R POPCX  19       7.180  18.610  64.410  1.00  0.00           H
ATOM   2228 H16S POPCX  19       8.840  19.080  64.900  1.00  0.00           H
ATOM   2229 C217 POPCX  19       7.380  20.660  65.050  1.00  0.00           C
ATOM   2230 H17R POPCX  19       6.280  20.750  65.160  1.00  0.00           H
ATOM   2231 H17S POPCX  19       7.630  21.000  64.020  1.00  0.00           H
ATOM   2232 C218 POPCX  19       8.010  21.580  66.060  1.00  0.00           C
ATOM   2233 H18R POPCX  19       9.120  21.560  66.150  1.00  0.00           H
ATOM   2234 H18S POPCX  19       7.650  21.320  67.080  1.00  0.00           H
ATOM   2235 H18T POPCX  19       7.730  22.640  65.860  1.00  0.00           H
ATOM   2236  C33 POPCX  19      59.600  15.390  76.870  1.00  0.00           C
ATOM   2237  H3X POPCX  19      60.180  15.700  75.970  1.00  0.00           H
ATOM   2238  H3Y POPCX  19      58.540  15.700  76.750  1.00  0.00           H
ATOM   2239  C34 POPCX  19      59.780  13.910  76.710  1.00  0.00           C
ATOM   2240  H4X POPCX  19      59.210  13.430  77.540  1.00  0.00           H
ATOM   2241  H4Y POPCX  19      60.830  13.610  76.930  1.00  0.00           H
ATOM   2242  C35 POPCX  19      59.320  13.410  75.300  1.00  0.00           C
ATOM   2243  H5X POPCX  19      59.130  14.340  74.720  1.00  0.00           H
ATOM   2244  H5Y POPCX  19      58.300  12.970  75.340  1.00  0.00           H
ATOM   2245  C36 POPCX  19      60.220  12.440  74.540  1.00  0.00           C
ATOM   2246  H6X POPCX  19      60.320  11.490  75.110  1.00  0.00           H
ATOM   2247  H6Y POPCX  19      61.250  12.820  74.380  1.00  0.00           H
ATOM   2248  C37 POPCX  19      59.690  11.970  73.250  1.00  0.00           C
ATOM   2249  H7X POPCX  19      58.640  11.630  73.320  1.00  0.00           H
ATOM   2250  H7Y POPCX  19      60.250  11.060  72.930  1.00  0.00           H
ATOM   2251  C38 POPCX  19      60.000  12.960  72.130  1.00  0.00           C
ATOM   2252  H8X POPCX  19      61.080  13.200  72.140  1.00  0.00           H
ATOM   2253  H8Y POPCX  19      59.420  13.900  72.260  1.00  0.00           H
ATOM   2254  C39 POPCX  19      59.630  12.420  70.730  1.00  0.00           C
ATOM   2255  H9X POPCX  19      58.570  12.080  70.670  1.00  0.00           H
ATOM   2256  H9Y POPCX  19      60.280  11.580  70.390  1.00  0.00           H
ATOM   2257 C310 POPCX  19      59.790  13.510  69.650  1.00  0.00           C
ATOM   2258 H10X POPCX  19      60.870  13.740  69.520  1.00  0.00           H
ATOM   2259 H10Y POPCX  19      59.360  14.480  69.980  1.00  0.00           H
ATOM   2260 C311 POPCX  19      59.080  13.120  68.420  1.00  0.00           C
ATOM   2261 H11X POPCX  19      58.060  12.830  68.750  1.00  0.00           H
ATOM   2262 H11Y POPCX  19      59.530  12.170  68.060  1.00  0.00           H
ATOM   2263 C312 POPCX  19      59.120  14.140  67.300  1.00  0.00           C
ATOM   2264 H12X POPCX  19      60.170  14.330  66.980  1.00  0.00           H
ATOM   2265 H12Y POPCX  19      58.610  15.060  67.640  1.00  0.00           H
ATOM   2266 C313 POPCX  19      58.300  13.520  66.160  1.00  0.00           C
ATOM   2267 H13X POPCX  19      57.270  13.240  66.470  1.00  0.00           H
ATOM   2268 H13Y POPCX  19      58.650  12.530  65.820  1.00  0.00           H
ATOM   2269 C314 POPCX  19      58.350  14.480  64.980  1.00  0.00           C
ATOM   2270 H14X POPCX  19      59.390  14.820  64.790  1.00  0.00           H
ATOM   2271 H14Y POPCX  19      57.810  15.390  65.320  1.00  0.00           H
ATOM   2272 C315 POPCX  19      57.690  14.020  63.720  1.00  0.00           C
ATOM   2273 H15X POPCX  19      56.680  13.610  63.900  1.00  0.00           H
ATOM   2274 H15Y POPCX  19      58.200  13.160  63.230  1.00  0.00           H
ATOM   2275 C316 POPCX  19      57.680  15.160  62.670  1.00  0.00           C
ATOM   2276 H16X POPCX  19      58.630  15.700  62.490  1.00  0.00           H
ATOM   2277 H16Y POPCX  19      57.040  16.010  62.980  1.00  0.00           H
ATOM   2278 H16Z POPCX  19      57.270  14.720  61.740  1.00  0.00           H
ATOM   2279  N   POPCX  20      45.980  20.030  87.640  1.00  0.00           N
ATOM   2280  C12 POPCX  20      46.030  20.620  86.240  1.00  0.00           C
ATOM   2281 H12A POPCX  20      46.090  21.690  86.370  1.00  0.00           H
ATOM   2282 H12B POPCX  20      45.120  20.470  85.680  1.00  0.00           H
ATOM   2283  C13 POPCX  20      46.390  18.580  87.610  1.00  0.00           C
ATOM   2284 H13A POPCX  20      47.350  18.460  87.140  1.00  0.00           H
ATOM   2285 H13B POPCX  20      46.490  18.190  88.620  1.00  0.00           H
ATOM   2286 H13C POPCX  20      45.650  17.900  87.210  1.00  0.00           H
ATOM   2287  C14 POPCX  20      47.020  20.810  88.420  1.00  0.00           C
ATOM   2288 H14A POPCX  20      47.980  20.830  87.930  1.00  0.00           H
ATOM   2289 H14B POPCX  20      46.790  21.860  88.560  1.00  0.00           H
ATOM   2290 H14C POPCX  20      47.190  20.280  89.340  1.00  0.00           H
ATOM   2291  C15 POPCX  20      44.650  20.210  88.350  1.00  0.00           C
ATOM   2292 H15A POPCX  20      44.740  19.850  89.360  1.00  0.00           H
ATOM   2293 H15B POPCX  20      43.890  19.680  87.800  1.00  0.00           H
ATOM   2294 H15C POPCX  20      44.300  21.230  88.280  1.00  0.00           H
ATOM   2295  C11 POPCX  20      47.210  20.200  85.290  1.00  0.00           C
ATOM   2296 H11A POPCX  20      47.330  20.930  84.470  1.00  0.00           H
ATOM   2297 H11B POPCX  20      46.970  19.200  84.860  1.00  0.00           H
ATOM   2298  P   POPCX  20      49.570  19.060  85.700  1.00  0.00           P
ATOM   2299  O13 POPCX  20      48.970  17.660  85.540  1.00  0.00           O
ATOM   2300  O14 POPCX  20      50.590  19.190  86.790  1.00  0.00           O
ATOM   2301  O12 POPCX  20      48.470  20.170  86.050  1.00  0.00           O
ATOM   2302  O11 POPCX  20      50.240  19.650  84.310  1.00  0.00           O
ATOM   2303  C1  POPCX  20      50.760  21.010  84.540  1.00  0.00           C
ATOM   2304  HA  POPCX  20      51.420  21.100  85.440  1.00  0.00           H
ATOM   2305  HB  POPCX  20      49.900  21.680  84.770  1.00  0.00           H
ATOM   2306  C2  POPCX  20      51.630  21.420  83.300  1.00  0.00           C
ATOM   2307  HS  POPCX  20      51.890  22.490  83.420  1.00  0.00           H
ATOM   2308  O21 POPCX  20      51.140  21.130  81.970  1.00  0.00           O
ATOM   2309  C21 POPCX  20      49.900  21.470  81.690  1.00  0.00           C
ATOM   2310  O22 POPCX  20      49.080  21.930  82.480  1.00  0.00           O
ATOM   2311  C22 POPCX  20      49.570  21.090  80.320  1.00  0.00           C
ATOM   2312  H2R POPCX  20      48.600  20.540  80.320  1.00  0.00           H
ATOM   2313  H2S POPCX  20      50.390  20.430  79.980  1.00  0.00           H
ATOM   2314  C3  POPCX  20      53.050  20.690  83.560  1.00  0.00           C
ATOM   2315  HX  POPCX  20      52.770  19.610  83.500  1.00  0.00           H
ATOM   2316  HY  POPCX  20      53.480  20.890  84.570  1.00  0.00           H
ATOM   2317  O31 POPCX  20      53.960  20.950  82.490  1.00  0.00           O
ATOM   2318  C31 POPCX  20      54.810  21.900  82.620  1.00  0.00           C
ATOM   2319  O32 POPCX  20      54.920  22.610  83.610  1.00  0.00           O
ATOM   2320  C32 POPCX  20      55.570  22.010  81.280  1.00  0.00           C
ATOM   2321  H2X POPCX  20      56.080  21.030  81.200  1.00  0.00           H
ATOM   2322  H2Y POPCX  20      56.340  22.820  81.280  1.00  0.00           H
ATOM   2323  C23 POPCX  20      49.400  22.270  79.290  1.00  0.00           C
ATOM   2324  H3R POPCX  20      48.770  23.030  79.790  1.00  0.00           H
ATOM   2325  H3S POPCX  20      48.920  21.710  78.460  1.00  0.00           H
ATOM   2326  C24 POPCX  20      50.730  22.750  78.740  1.00  0.00           C
ATOM   2327  H4R POPCX  20      51.340  21.890  78.410  1.00  0.00           H
ATOM   2328  H4S POPCX  20      51.240  23.370  79.510  1.00  0.00           H
ATOM   2329  C25 POPCX  20      50.500  23.740  77.520  1.00  0.00           C
ATOM   2330  H5R POPCX  20      49.780  23.390  76.750  1.00  0.00           H
ATOM   2331  H5S POPCX  20      51.450  23.790  76.950  1.00  0.00           H
ATOM   2332  C26 POPCX  20      50.090  25.190  77.890  1.00  0.00           C
ATOM   2333  H6R POPCX  20      50.840  25.540  78.630  1.00  0.00           H
ATOM   2334  H6S POPCX  20      49.070  25.120  78.330  1.00  0.00           H
ATOM   2335  C27 POPCX  20      50.110  26.230  76.830  1.00  0.00           C
ATOM   2336  H7R POPCX  20      51.200  26.460  76.750  1.00  0.00           H
ATOM   2337  H7S POPCX  20      49.600  27.170  77.120  1.00  0.00           H
ATOM   2338  C28 POPCX  20      49.710  25.840  75.410  1.00  0.00           C
ATOM   2339  H8R POPCX  20      50.260  24.990  74.960  1.00  0.00           H
ATOM   2340  H8S POPCX  20      50.030  26.640  74.700  1.00  0.00           H
ATOM   2341  C29 POPCX  20      48.250  25.570  75.280  1.00  0.00           C
ATOM   2342  H91 POPCX  20      47.580  25.940  76.070  1.00  0.00           H
ATOM   2343 C210 POPCX  20      47.630  24.950  74.220  1.00  0.00           C
ATOM   2344 H101 POPCX  20      46.570  24.700  74.380  1.00  0.00           H
ATOM   2345 C211 POPCX  20      48.370  24.530  72.970  1.00  0.00           C
ATOM   2346 H11R POPCX  20      49.470  24.700  72.960  1.00  0.00           H
ATOM   2347 H11S POPCX  20      48.020  25.280  72.230  1.00  0.00           H
ATOM   2348 C212 POPCX  20      48.000  23.130  72.450  1.00  0.00           C
ATOM   2349 H12R POPCX  20      46.930  22.850  72.550  1.00  0.00           H
ATOM   2350 H12S POPCX  20      48.530  22.320  72.990  1.00  0.00           H
ATOM   2351 C213 POPCX  20      48.480  23.060  70.920  1.00  0.00           C
ATOM   2352 H13R POPCX  20      49.530  23.420  70.850  1.00  0.00           H
ATOM   2353 H13S POPCX  20      47.810  23.750  70.370  1.00  0.00           H
ATOM   2354 C214 POPCX  20      48.400  21.750  70.200  1.00  0.00           C
ATOM   2355 H14R POPCX  20      47.380  21.310  70.220  1.00  0.00           H
ATOM   2356 H14S POPCX  20      49.050  21.080  70.810  1.00  0.00           H
ATOM   2357 C215 POPCX  20      48.910  21.950  68.780  1.00  0.00           C
ATOM   2358 H15R POPCX  20      48.980  20.920  68.360  1.00  0.00           H
ATOM   2359 H15S POPCX  20      49.920  22.410  68.750  1.00  0.00           H
ATOM   2360 C216 POPCX  20      47.910  22.770  67.950  1.00  0.00           C
ATOM   2361 H16R POPCX  20      47.830  23.780  68.390  1.00  0.00           H
ATOM   2362 H16S POPCX  20      46.970  22.190  67.830  1.00  0.00           H
ATOM   2363 C217 POPCX  20      48.430  23.070  66.540  1.00  0.00           C
ATOM   2364 H17R POPCX  20      48.510  22.110  65.990  1.00  0.00           H
ATOM   2365 H17S POPCX  20      49.460  23.480  66.550  1.00  0.00           H
ATOM   2366 C218 POPCX  20      47.510  23.990  65.780  1.00  0.00           C
ATOM   2367 H18R POPCX  20      47.530  25.020  66.190  1.00  0.00           H
ATOM   2368 H18S POPCX  20      46.450  23.680  65.910  1.00  0.00           H
ATOM   2369 H18T POPCX  20      47.720  24.040  64.680  1.00  0.00           H
ATOM   2370  C33 POPCX  20      54.610  22.280  80.030  1.00  0.00           C
ATOM   2371  H3X POPCX  20      54.150  23.270  80.260  1.00  0.00           H
ATOM   2372  H3Y POPCX  20      53.870  21.440  79.990  1.00  0.00           H
ATOM   2373  C34 POPCX  20      55.340  22.450  78.680  1.00  0.00           C
ATOM   2374  H4X POPCX  20      55.860  21.480  78.530  1.00  0.00           H
ATOM   2375  H4Y POPCX  20      56.090  23.260  78.790  1.00  0.00           H
ATOM   2376  C35 POPCX  20      54.300  22.830  77.590  1.00  0.00           C
ATOM   2377  H5X POPCX  20      53.600  23.650  77.860  1.00  0.00           H
ATOM   2378  H5Y POPCX  20      53.630  22.000  77.270  1.00  0.00           H
ATOM   2379  C36 POPCX  20      55.090  23.280  76.330  1.00  0.00           C
ATOM   2380  H6X POPCX  20      55.710  22.520  75.800  1.00  0.00           H
ATOM   2381  H6Y POPCX  20      55.780  24.080  76.670  1.00  0.00           H
ATOM   2382  C37 POPCX  20      54.060  23.820  75.380  1.00  0.00           C
ATOM   2383  H7X POPCX  20      53.790  24.830  75.770  1.00  0.00           H
ATOM   2384  H7Y POPCX  20      53.240  23.080  75.350  1.00  0.00           H
ATOM   2385  C38 POPCX  20      54.600  24.050  73.980  1.00  0.00           C
ATOM   2386  H8X POPCX  20      55.130  23.120  73.700  1.00  0.00           H
ATOM   2387  H8Y POPCX  20      55.290  24.920  73.970  1.00  0.00           H
ATOM   2388  C39 POPCX  20      53.340  24.210  73.050  1.00  0.00           C
ATOM   2389  H9X POPCX  20      52.860  25.120  73.470  1.00  0.00           H
ATOM   2390  H9Y POPCX  20      52.590  23.410  73.220  1.00  0.00           H
ATOM   2391 C310 POPCX  20      53.680  24.480  71.550  1.00  0.00           C
ATOM   2392 H10X POPCX  20      54.240  23.560  71.260  1.00  0.00           H
ATOM   2393 H10Y POPCX  20      54.440  25.300  71.560  1.00  0.00           H
ATOM   2394 C311 POPCX  20      52.500  24.880  70.660  1.00  0.00           C
ATOM   2395 H11X POPCX  20      52.030  25.740  71.180  1.00  0.00           H
ATOM   2396 H11Y POPCX  20      51.740  24.080  70.620  1.00  0.00           H
ATOM   2397 C312 POPCX  20      52.940  25.390  69.270  1.00  0.00           C
ATOM   2398 H12X POPCX  20      53.600  24.570  68.910  1.00  0.00           H
ATOM   2399 H12Y POPCX  20      53.430  26.380  69.330  1.00  0.00           H
ATOM   2400 C313 POPCX  20      51.740  25.630  68.310  1.00  0.00           C
ATOM   2401 H13X POPCX  20      51.170  26.370  68.920  1.00  0.00           H
ATOM   2402 H13Y POPCX  20      51.140  24.700  68.290  1.00  0.00           H
ATOM   2403 C314 POPCX  20      52.070  26.120  66.860  1.00  0.00           C
ATOM   2404 H14X POPCX  20      52.880  26.870  67.010  1.00  0.00           H
ATOM   2405 H14Y POPCX  20      51.290  26.830  66.540  1.00  0.00           H
ATOM   2406 C315 POPCX  20      52.410  25.060  65.850  1.00  0.00           C
ATOM   2407 H15X POPCX  20      51.690  24.260  66.100  1.00  0.00           H
ATOM   2408 H15Y POPCX  20      53.330  24.630  66.300  1.00  0.00           H
ATOM   2409 C316 POPCX  20      52.480  25.400  64.390  1.00  0.00           C
ATOM   2410 H16X POPCX  20      51.570  25.980  64.090  1.00  0.00           H
ATOM   2411 H16Y POPCX  20      52.600  24.430  63.860  1.00  0.00           H
ATOM   2412 H16Z POPCX  20      53.410  25.980  64.190  1.00  0.00           H
ATOM   2413  N   POPCX  21      56.560  53.890  84.510  1.00  0.00           N
ATOM   2414  C12 POPCX  21      56.780  55.010  83.470  1.00  0.00           C
ATOM   2415 H12A POPCX  21      57.740  55.440  83.730  1.00  0.00           H
ATOM   2416 H12B POPCX  21      56.000  55.750  83.530  1.00  0.00           H
ATOM   2417  C13 POPCX  21      55.230  53.220  84.360  1.00  0.00           C
ATOM   2418 H13A POPCX  21      55.350  52.740  83.410  1.00  0.00           H
ATOM   2419 H13B POPCX  21      54.940  52.550  85.150  1.00  0.00           H
ATOM   2420 H13C POPCX  21      54.480  53.980  84.220  1.00  0.00           H
ATOM   2421  C14 POPCX  21      57.570  52.810  84.420  1.00  0.00           C
ATOM   2422 H14A POPCX  21      57.410  52.080  85.200  1.00  0.00           H
ATOM   2423 H14B POPCX  21      57.650  52.340  83.450  1.00  0.00           H
ATOM   2424 H14C POPCX  21      58.570  53.170  84.620  1.00  0.00           H
ATOM   2425  C15 POPCX  21      56.670  54.520  85.860  1.00  0.00           C
ATOM   2426 H15A POPCX  21      57.710  54.790  85.960  1.00  0.00           H
ATOM   2427 H15B POPCX  21      56.490  53.790  86.630  1.00  0.00           H
ATOM   2428 H15C POPCX  21      56.030  55.370  86.060  1.00  0.00           H
ATOM   2429  C11 POPCX  21      56.910  54.520  81.920  1.00  0.00           C
ATOM   2430 H11A POPCX  21      57.820  53.890  82.080  1.00  0.00           H
ATOM   2431 H11B POPCX  21      57.200  55.350  81.240  1.00  0.00           H
ATOM   2432  P   POPCX  21      54.510  54.690  81.330  1.00  0.00           P
ATOM   2433  O13 POPCX  21      54.570  55.910  82.190  1.00  0.00           O
ATOM   2434  O14 POPCX  21      53.240  53.940  81.510  1.00  0.00           O
ATOM   2435  O12 POPCX  21      55.800  53.740  81.580  1.00  0.00           O
ATOM   2436  O11 POPCX  21      54.710  55.010  79.770  1.00  0.00           O
ATOM   2437  C1  POPCX  21      54.820  53.990  78.720  1.00  0.00           C
ATOM   2438  HA  POPCX  21      54.070  54.130  77.920  1.00  0.00           H
ATOM   2439  HB  POPCX  21      54.750  52.990  79.210  1.00  0.00           H
ATOM   2440  C2  POPCX  21      56.290  54.190  78.150  1.00  0.00           C
ATOM   2441  HS  POPCX  21      56.980  54.340  79.010  1.00  0.00           H
ATOM   2442  O21 POPCX  21      56.260  55.260  77.180  1.00  0.00           O
ATOM   2443  C21 POPCX  21      57.410  55.870  77.070  1.00  0.00           C
ATOM   2444  O22 POPCX  21      58.420  55.700  77.680  1.00  0.00           O
ATOM   2445  C22 POPCX  21      57.400  56.640  75.770  1.00  0.00           C
ATOM   2446  H2R POPCX  21      57.720  57.690  75.920  1.00  0.00           H
ATOM   2447  H2S POPCX  21      56.550  56.490  75.070  1.00  0.00           H
ATOM   2448  C3  POPCX  21      56.570  52.890  77.450  1.00  0.00           C
ATOM   2449  HX  POPCX  21      55.730  52.840  76.730  1.00  0.00           H
ATOM   2450  HY  POPCX  21      56.470  51.980  78.070  1.00  0.00           H
ATOM   2451  O31 POPCX  21      57.890  52.910  76.850  1.00  0.00           O
ATOM   2452  C31 POPCX  21      58.860  52.280  77.340  1.00  0.00           C
ATOM   2453  O32 POPCX  21      58.790  51.450  78.290  1.00  0.00           O
ATOM   2454  C32 POPCX  21      60.170  52.550  76.490  1.00  0.00           C
ATOM   2455  H2X POPCX  21      60.460  53.620  76.570  1.00  0.00           H
ATOM   2456  H2Y POPCX  21      59.870  52.390  75.430  1.00  0.00           H
ATOM   2457  C23 POPCX  21      58.600  56.000  74.920  1.00  0.00           C
ATOM   2458  H3R POPCX  21      58.200  54.960  74.910  1.00  0.00           H
ATOM   2459  H3S POPCX  21      59.610  56.140  75.370  1.00  0.00           H
ATOM   2460  C24 POPCX  21      58.650  56.540  73.490  1.00  0.00           C
ATOM   2461  H4R POPCX  21      58.910  57.620  73.580  1.00  0.00           H
ATOM   2462  H4S POPCX  21      57.670  56.430  72.980  1.00  0.00           H
ATOM   2463  C25 POPCX  21      59.660  55.910  72.470  1.00  0.00           C
ATOM   2464  H5R POPCX  21      60.660  55.770  72.920  1.00  0.00           H
ATOM   2465  H5S POPCX  21      59.850  56.580  71.610  1.00  0.00           H
ATOM   2466  C26 POPCX  21      59.290  54.540  71.930  1.00  0.00           C
ATOM   2467  H6R POPCX  21      58.180  54.500  71.920  1.00  0.00           H
ATOM   2468  H6S POPCX  21      59.520  53.740  72.680  1.00  0.00           H
ATOM   2469  C27 POPCX  21      59.810  54.240  70.500  1.00  0.00           C
ATOM   2470  H7R POPCX  21      60.920  54.240  70.540  1.00  0.00           H
ATOM   2471  H7S POPCX  21      59.640  55.120  69.850  1.00  0.00           H
ATOM   2472  C28 POPCX  21      59.270  52.920  70.030  1.00  0.00           C
ATOM   2473  H8R POPCX  21      58.170  52.850  70.200  1.00  0.00           H
ATOM   2474  H8S POPCX  21      59.570  52.080  70.700  1.00  0.00           H
ATOM   2475  C29 POPCX  21      59.710  52.790  68.600  1.00  0.00           C
ATOM   2476  H91 POPCX  21      60.810  52.860  68.540  1.00  0.00           H
ATOM   2477 C210 POPCX  21      58.880  52.420  67.630  1.00  0.00           C
ATOM   2478 H101 POPCX  21      59.290  52.530  66.610  1.00  0.00           H
ATOM   2479 C211 POPCX  21      57.410  52.100  67.920  1.00  0.00           C
ATOM   2480 H11R POPCX  21      56.790  52.960  68.270  1.00  0.00           H
ATOM   2481 H11S POPCX  21      57.250  51.310  68.680  1.00  0.00           H
ATOM   2482 C212 POPCX  21      56.940  51.420  66.570  1.00  0.00           C
ATOM   2483 H12R POPCX  21      55.900  51.050  66.580  1.00  0.00           H
ATOM   2484 H12S POPCX  21      57.570  50.550  66.270  1.00  0.00           H
ATOM   2485 C213 POPCX  21      56.970  52.400  65.330  1.00  0.00           C
ATOM   2486 H13R POPCX  21      57.880  53.010  65.150  1.00  0.00           H
ATOM   2487 H13S POPCX  21      56.200  53.140  65.620  1.00  0.00           H
ATOM   2488 C214 POPCX  21      56.370  51.750  64.030  1.00  0.00           C
ATOM   2489 H14R POPCX  21      55.440  51.180  64.270  1.00  0.00           H
ATOM   2490 H14S POPCX  21      57.190  51.090  63.680  1.00  0.00           H
ATOM   2491 C215 POPCX  21      56.070  52.880  62.940  1.00  0.00           C
ATOM   2492 H15R POPCX  21      57.150  53.120  62.790  1.00  0.00           H
ATOM   2493 H15S POPCX  21      55.600  53.730  63.470  1.00  0.00           H
ATOM   2494 C216 POPCX  21      55.540  52.470  61.530  1.00  0.00           C
ATOM   2495 H16R POPCX  21      54.510  52.140  61.770  1.00  0.00           H
ATOM   2496 H16S POPCX  21      56.090  51.550  61.260  1.00  0.00           H
ATOM   2497 C217 POPCX  21      55.620  53.660  60.570  1.00  0.00           C
ATOM   2498 H17R POPCX  21      54.980  54.450  61.020  1.00  0.00           H
ATOM   2499 H17S POPCX  21      55.100  53.350  59.640  1.00  0.00           H
ATOM   2500 C218 POPCX  21      57.050  54.080  60.080  1.00  0.00           C
ATOM   2501 H18R POPCX  21      57.380  53.220  59.460  1.00  0.00           H
ATOM   2502 H18S POPCX  21      57.680  54.180  61.000  1.00  0.00           H
ATOM   2503 H18T POPCX  21      57.070  54.930  59.360  1.00  0.00           H
ATOM   2504  C33 POPCX  21      61.430  51.640  76.840  1.00  0.00           C
ATOM   2505  H3X POPCX  21      61.100  50.590  76.980  1.00  0.00           H
ATOM   2506  H3Y POPCX  21      61.740  51.940  77.860  1.00  0.00           H
ATOM   2507  C34 POPCX  21      62.650  51.820  75.910  1.00  0.00           C
ATOM   2508  H4X POPCX  21      62.350  51.540  74.880  1.00  0.00           H
ATOM   2509  H4Y POPCX  21      63.470  51.090  76.080  1.00  0.00           H
ATOM   2510  C35 POPCX  21      63.220  53.270  75.980  1.00  0.00           C
ATOM   2511  H5X POPCX  21      63.480  53.430  77.050  1.00  0.00           H
ATOM   2512  H5Y POPCX  21      62.560  54.130  75.750  1.00  0.00           H
ATOM   2513  C36 POPCX  21       0.070  53.470  74.930  1.00  0.00           C
ATOM   2514  H6X POPCX  21       0.550  52.480  74.810  1.00  0.00           H
ATOM   2515  H6Y POPCX  21       0.840  54.180  75.330  1.00  0.00           H
ATOM   2516  C37 POPCX  21      63.850  53.850  73.560  1.00  0.00           C
ATOM   2517  H7X POPCX  21      63.550  54.910  73.640  1.00  0.00           H
ATOM   2518  H7Y POPCX  21      62.920  53.330  73.240  1.00  0.00           H
ATOM   2519  C38 POPCX  21       0.640  53.790  72.420  1.00  0.00           C
ATOM   2520  H8X POPCX  21       0.820  52.750  72.100  1.00  0.00           H
ATOM   2521  H8Y POPCX  21       1.680  54.120  72.640  1.00  0.00           H
ATOM   2522  C39 POPCX  21       0.140  54.630  71.170  1.00  0.00           C
ATOM   2523  H9X POPCX  21       0.420  55.700  71.320  1.00  0.00           H
ATOM   2524  H9Y POPCX  21      63.350  54.500  70.950  1.00  0.00           H
ATOM   2525 C310 POPCX  21       0.870  54.250  69.820  1.00  0.00           C
ATOM   2526 H10X POPCX  21       0.890  53.150  69.680  1.00  0.00           H
ATOM   2527 H10Y POPCX  21       1.950  54.390  70.010  1.00  0.00           H
ATOM   2528 C311 POPCX  21       0.460  55.010  68.590  1.00  0.00           C
ATOM   2529 H11X POPCX  21       1.170  54.720  67.780  1.00  0.00           H
ATOM   2530 H11Y POPCX  21       0.620  56.080  68.850  1.00  0.00           H
ATOM   2531 C312 POPCX  21      63.270  54.780  68.210  1.00  0.00           C
ATOM   2532 H12X POPCX  21      62.500  55.040  68.960  1.00  0.00           H
ATOM   2533 H12Y POPCX  21      63.120  53.720  67.910  1.00  0.00           H
ATOM   2534 C313 POPCX  21      62.920  55.600  66.950  1.00  0.00           C
ATOM   2535 H13X POPCX  21      63.690  55.370  66.180  1.00  0.00           H
ATOM   2536 H13Y POPCX  21      63.120  56.650  67.220  1.00  0.00           H
ATOM   2537 C314 POPCX  21      61.570  55.260  66.320  1.00  0.00           C
ATOM   2538 H14X POPCX  21      60.820  55.310  67.130  1.00  0.00           H
ATOM   2539 H14Y POPCX  21      61.520  54.220  65.930  1.00  0.00           H
ATOM   2540 C315 POPCX  21      61.010  56.230  65.310  1.00  0.00           C
ATOM   2541 H15X POPCX  21      60.200  55.660  64.820  1.00  0.00           H
ATOM   2542 H15Y POPCX  21      61.830  56.430  64.580  1.00  0.00           H
ATOM   2543 C316 POPCX  21      60.610  57.590  65.830  1.00  0.00           C
ATOM   2544 H16X POPCX  21      59.730  57.590  66.510  1.00  0.00           H
ATOM   2545 H16Y POPCX  21      60.460  58.350  65.030  1.00  0.00           H
ATOM   2546 H16Z POPCX  21      61.520  57.850  66.410  1.00  0.00           H
ATOM   2547  N   POPCX  22      17.870  49.130  81.690  1.00  0.00           N
ATOM   2548  C12 POPCX  22      17.010  49.900  80.780  1.00  0.00           C
ATOM   2549 H12A POPCX  22      16.240  49.200  80.510  1.00  0.00           H
ATOM   2550 H12B POPCX  22      17.560  50.180  79.890  1.00  0.00           H
ATOM   2551  C13 POPCX  22      18.790  48.120  80.880  1.00  0.00           C
ATOM   2552 H13A POPCX  22      19.460  48.550  80.150  1.00  0.00           H
ATOM   2553 H13B POPCX  22      19.280  47.450  81.580  1.00  0.00           H
ATOM   2554 H13C POPCX  22      18.150  47.460  80.320  1.00  0.00           H
ATOM   2555  C14 POPCX  22      18.750  49.970  82.570  1.00  0.00           C
ATOM   2556 H14A POPCX  22      18.150  50.800  82.930  1.00  0.00           H
ATOM   2557 H14B POPCX  22      19.170  49.520  83.460  1.00  0.00           H
ATOM   2558 H14C POPCX  22      19.510  50.490  82.000  1.00  0.00           H
ATOM   2559  C15 POPCX  22      17.000  48.290  82.640  1.00  0.00           C
ATOM   2560 H15A POPCX  22      16.550  47.450  82.130  1.00  0.00           H
ATOM   2561 H15B POPCX  22      16.230  48.880  83.110  1.00  0.00           H
ATOM   2562 H15C POPCX  22      17.670  47.760  83.300  1.00  0.00           H
ATOM   2563  C11 POPCX  22      16.400  51.190  81.510  1.00  0.00           C
ATOM   2564 H11A POPCX  22      16.040  50.860  82.510  1.00  0.00           H
ATOM   2565 H11B POPCX  22      15.490  51.450  80.940  1.00  0.00           H
ATOM   2566  P   POPCX  22      17.620  53.320  80.420  1.00  0.00           P
ATOM   2567  O13 POPCX  22      18.870  53.030  79.720  1.00  0.00           O
ATOM   2568  O14 POPCX  22      17.460  54.700  80.930  1.00  0.00           O
ATOM   2569  O12 POPCX  22      17.320  52.270  81.610  1.00  0.00           O
ATOM   2570  O11 POPCX  22      16.430  53.050  79.440  1.00  0.00           O
ATOM   2571  C1  POPCX  22      15.610  54.100  78.990  1.00  0.00           C
ATOM   2572  HA  POPCX  22      16.170  55.060  79.020  1.00  0.00           H
ATOM   2573  HB  POPCX  22      14.630  54.090  79.500  1.00  0.00           H
ATOM   2574  C2  POPCX  22      15.420  53.930  77.510  1.00  0.00           C
ATOM   2575  HS  POPCX  22      14.530  53.260  77.440  1.00  0.00           H
ATOM   2576  O21 POPCX  22      16.550  53.590  76.720  1.00  0.00           O
ATOM   2577  C21 POPCX  22      16.570  52.220  76.660  1.00  0.00           C
ATOM   2578  O22 POPCX  22      15.690  51.460  77.020  1.00  0.00           O
ATOM   2579  C22 POPCX  22      17.940  51.860  76.000  1.00  0.00           C
ATOM   2580  H2R POPCX  22      18.570  51.480  76.830  1.00  0.00           H
ATOM   2581  H2S POPCX  22      18.330  52.780  75.520  1.00  0.00           H
ATOM   2582  C3  POPCX  22      14.800  55.240  76.810  1.00  0.00           C
ATOM   2583  HX  POPCX  22      15.720  55.820  76.570  1.00  0.00           H
ATOM   2584  HY  POPCX  22      14.130  55.690  77.580  1.00  0.00           H
ATOM   2585  O31 POPCX  22      14.270  54.740  75.600  1.00  0.00           O
ATOM   2586  C31 POPCX  22      13.000  54.480  75.540  1.00  0.00           C
ATOM   2587  O32 POPCX  22      12.160  54.740  76.430  1.00  0.00           O
ATOM   2588  C32 POPCX  22      12.580  53.690  74.200  1.00  0.00           C
ATOM   2589  H2X POPCX  22      11.680  54.230  73.820  1.00  0.00           H
ATOM   2590  H2Y POPCX  22      12.270  52.700  74.580  1.00  0.00           H
ATOM   2591  C23 POPCX  22      17.910  50.680  75.060  1.00  0.00           C
ATOM   2592  H3R POPCX  22      17.160  49.930  75.400  1.00  0.00           H
ATOM   2593  H3S POPCX  22      18.880  50.160  75.170  1.00  0.00           H
ATOM   2594  C24 POPCX  22      17.760  51.000  73.600  1.00  0.00           C
ATOM   2595  H4R POPCX  22      18.560  51.750  73.460  1.00  0.00           H
ATOM   2596  H4S POPCX  22      16.800  51.540  73.440  1.00  0.00           H
ATOM   2597  C25 POPCX  22      17.780  49.810  72.720  1.00  0.00           C
ATOM   2598  H5R POPCX  22      16.920  49.150  72.980  1.00  0.00           H
ATOM   2599  H5S POPCX  22      18.590  49.090  72.980  1.00  0.00           H
ATOM   2600  C26 POPCX  22      17.830  50.180  71.270  1.00  0.00           C
ATOM   2601  H6R POPCX  22      18.460  51.050  70.990  1.00  0.00           H
ATOM   2602  H6S POPCX  22      16.810  50.430  70.920  1.00  0.00           H
ATOM   2603  C27 POPCX  22      18.220  48.890  70.470  1.00  0.00           C
ATOM   2604  H7R POPCX  22      17.740  48.030  70.970  1.00  0.00           H
ATOM   2605  H7S POPCX  22      19.330  48.810  70.570  1.00  0.00           H
ATOM   2606  C28 POPCX  22      17.780  48.870  68.970  1.00  0.00           C
ATOM   2607  H8R POPCX  22      18.510  49.540  68.460  1.00  0.00           H
ATOM   2608  H8S POPCX  22      16.730  49.200  68.850  1.00  0.00           H
ATOM   2609  C29 POPCX  22      18.000  47.530  68.310  1.00  0.00           C
ATOM   2610  H91 POPCX  22      19.020  47.160  68.450  1.00  0.00           H
ATOM   2611 C210 POPCX  22      17.100  46.820  67.730  1.00  0.00           C
ATOM   2612 H101 POPCX  22      17.310  45.880  67.210  1.00  0.00           H
ATOM   2613 C211 POPCX  22      15.690  47.170  67.580  1.00  0.00           C
ATOM   2614 H11R POPCX  22      15.210  46.790  66.650  1.00  0.00           H
ATOM   2615 H11S POPCX  22      15.570  48.280  67.660  1.00  0.00           H
ATOM   2616 C212 POPCX  22      14.930  46.500  68.700  1.00  0.00           C
ATOM   2617 H12R POPCX  22      13.880  46.860  68.620  1.00  0.00           H
ATOM   2618 H12S POPCX  22      15.300  46.610  69.740  1.00  0.00           H
ATOM   2619 C213 POPCX  22      14.840  44.920  68.650  1.00  0.00           C
ATOM   2620 H13R POPCX  22      14.480  44.680  69.670  1.00  0.00           H
ATOM   2621 H13S POPCX  22      15.870  44.520  68.560  1.00  0.00           H
ATOM   2622 C214 POPCX  22      13.870  44.440  67.600  1.00  0.00           C
ATOM   2623 H14R POPCX  22      13.840  43.340  67.740  1.00  0.00           H
ATOM   2624 H14S POPCX  22      14.150  44.620  66.540  1.00  0.00           H
ATOM   2625 C215 POPCX  22      12.390  44.900  67.750  1.00  0.00           C
ATOM   2626 H15R POPCX  22      12.240  45.830  67.160  1.00  0.00           H
ATOM   2627 H15S POPCX  22      12.300  45.240  68.810  1.00  0.00           H
ATOM   2628 C216 POPCX  22      11.370  43.800  67.660  1.00  0.00           C
ATOM   2629 H16R POPCX  22      11.520  43.350  66.650  1.00  0.00           H
ATOM   2630 H16S POPCX  22      10.310  44.140  67.700  1.00  0.00           H
ATOM   2631 C217 POPCX  22      11.290  42.730  68.760  1.00  0.00           C
ATOM   2632 H17R POPCX  22      12.250  42.160  68.740  1.00  0.00           H
ATOM   2633 H17S POPCX  22      10.480  42.030  68.450  1.00  0.00           H
ATOM   2634 C218 POPCX  22      10.950  43.240  70.120  1.00  0.00           C
ATOM   2635 H18R POPCX  22      10.090  43.950  70.100  1.00  0.00           H
ATOM   2636 H18S POPCX  22      11.790  43.730  70.660  1.00  0.00           H
ATOM   2637 H18T POPCX  22      10.650  42.450  70.840  1.00  0.00           H
ATOM   2638  C33 POPCX  22      13.710  53.580  73.120  1.00  0.00           C
ATOM   2639  H3X POPCX  22      13.160  52.940  72.400  1.00  0.00           H
ATOM   2640  H3Y POPCX  22      14.690  53.100  73.320  1.00  0.00           H
ATOM   2641  C34 POPCX  22      13.900  54.900  72.370  1.00  0.00           C
ATOM   2642  H4X POPCX  22      14.580  55.550  72.950  1.00  0.00           H
ATOM   2643  H4Y POPCX  22      12.990  55.540  72.400  1.00  0.00           H
ATOM   2644  C35 POPCX  22      14.340  54.870  70.890  1.00  0.00           C
ATOM   2645  H5X POPCX  22      15.310  54.330  70.870  1.00  0.00           H
ATOM   2646  H5Y POPCX  22      14.700  55.860  70.540  1.00  0.00           H
ATOM   2647  C36 POPCX  22      13.400  54.230  69.870  1.00  0.00           C
ATOM   2648  H6X POPCX  22      12.400  54.710  69.990  1.00  0.00           H
ATOM   2649  H6Y POPCX  22      13.190  53.190  70.190  1.00  0.00           H
ATOM   2650  C37 POPCX  22      14.030  54.150  68.500  1.00  0.00           C
ATOM   2651  H7X POPCX  22      13.400  53.460  67.890  1.00  0.00           H
ATOM   2652  H7Y POPCX  22      15.010  53.630  68.570  1.00  0.00           H
ATOM   2653  C38 POPCX  22      14.090  55.500  67.760  1.00  0.00           C
ATOM   2654  H8X POPCX  22      14.750  56.230  68.280  1.00  0.00           H
ATOM   2655  H8Y POPCX  22      13.060  55.910  67.740  1.00  0.00           H
ATOM   2656  C39 POPCX  22      14.420  55.340  66.290  1.00  0.00           C
ATOM   2657  H9X POPCX  22      13.570  54.870  65.760  1.00  0.00           H
ATOM   2658  H9Y POPCX  22      15.130  54.500  66.120  1.00  0.00           H
ATOM   2659 C310 POPCX  22      14.900  56.580  65.590  1.00  0.00           C
ATOM   2660 H10X POPCX  22      15.800  57.020  66.050  1.00  0.00           H
ATOM   2661 H10Y POPCX  22      14.150  57.370  65.790  1.00  0.00           H
ATOM   2662 C311 POPCX  22      15.110  56.200  64.140  1.00  0.00           C
ATOM   2663 H11X POPCX  22      16.130  55.750  64.100  1.00  0.00           H
ATOM   2664 H11Y POPCX  22      14.360  55.420  63.890  1.00  0.00           H
ATOM   2665 C312 POPCX  22      15.170  57.470  63.340  1.00  0.00           C
ATOM   2666 H12X POPCX  22      15.810  58.230  63.850  1.00  0.00           H
ATOM   2667 H12Y POPCX  22      14.200  57.980  63.140  1.00  0.00           H
ATOM   2668 C313 POPCX  22      15.900  57.280  61.980  1.00  0.00           C
ATOM   2669 H13X POPCX  22      15.280  56.690  61.270  1.00  0.00           H
ATOM   2670 H13Y POPCX  22      16.870  56.810  62.230  1.00  0.00           H
ATOM   2671 C314 POPCX  22      16.090  58.620  61.220  1.00  0.00           C
ATOM   2672 H14X POPCX  22      16.420  59.450  61.890  1.00  0.00           H
ATOM   2673 H14Y POPCX  22      15.120  58.940  60.780  1.00  0.00           H
ATOM   2674 C315 POPCX  22      17.090  58.560  60.160  1.00  0.00           C
ATOM   2675 H15X POPCX  22      16.840  57.680  59.540  1.00  0.00           H
ATOM   2676 H15Y POPCX  22      18.080  58.310  60.600  1.00  0.00           H
ATOM   2677 C316 POPCX  22      17.130  59.770  59.210  1.00  0.00           C
ATOM   2678 H16X POPCX  22      17.610  59.650  58.210  1.00  0.00           H
ATOM   2679 H16Y POPCX  22      17.560  60.650  59.720  1.00  0.00           H
ATOM   2680 H16Z POPCX  22      16.080  60.060  59.020  1.00  0.00           H
ATOM   2681  N   POPCX  23      46.110  58.750  85.810  1.00  0.00           N
ATOM   2682  C12 POPCX  23      46.490  58.260  84.420  1.00  0.00           C
ATOM   2683 H12A POPCX  23      47.260  58.910  84.020  1.00  0.00           H
ATOM   2684 H12B POPCX  23      45.690  58.260  83.700  1.00  0.00           H
ATOM   2685  C13 POPCX  23      47.410  58.760  86.640  1.00  0.00           C
ATOM   2686 H13A POPCX  23      47.270  59.300  87.560  1.00  0.00           H
ATOM   2687 H13B POPCX  23      47.690  57.780  86.980  1.00  0.00           H
ATOM   2688 H13C POPCX  23      48.240  59.210  86.110  1.00  0.00           H
ATOM   2689  C14 POPCX  23      45.500  60.130  85.760  1.00  0.00           C
ATOM   2690 H14A POPCX  23      45.300  60.450  86.770  1.00  0.00           H
ATOM   2691 H14B POPCX  23      46.070  60.880  85.240  1.00  0.00           H
ATOM   2692 H14C POPCX  23      44.520  60.110  85.290  1.00  0.00           H
ATOM   2693  C15 POPCX  23      45.220  57.890  86.490  1.00  0.00           C
ATOM   2694 H15A POPCX  23      45.170  58.170  87.530  1.00  0.00           H
ATOM   2695 H15B POPCX  23      45.690  56.920  86.540  1.00  0.00           H
ATOM   2696 H15C POPCX  23      44.260  57.770  86.000  1.00  0.00           H
ATOM   2697  C11 POPCX  23      47.170  56.830  84.270  1.00  0.00           C
ATOM   2698 H11A POPCX  23      46.450  56.020  84.540  1.00  0.00           H
ATOM   2699 H11B POPCX  23      47.980  56.810  85.030  1.00  0.00           H
ATOM   2700  P   POPCX  23      49.130  56.870  82.490  1.00  0.00           P
ATOM   2701  O13 POPCX  23      49.830  55.710  83.080  1.00  0.00           O
ATOM   2702  O14 POPCX  23      49.640  58.180  82.880  1.00  0.00           O
ATOM   2703  O12 POPCX  23      47.660  56.740  82.910  1.00  0.00           O
ATOM   2704  O11 POPCX  23      49.180  56.870  80.890  1.00  0.00           O
ATOM   2705  C1  POPCX  23      48.330  56.040  80.040  1.00  0.00           C
ATOM   2706  HA  POPCX  23      48.580  56.280  78.980  1.00  0.00           H
ATOM   2707  HB  POPCX  23      47.270  56.310  80.230  1.00  0.00           H
ATOM   2708  C2  POPCX  23      48.410  54.520  80.200  1.00  0.00           C
ATOM   2709  HS  POPCX  23      48.400  54.290  81.290  1.00  0.00           H
ATOM   2710  O21 POPCX  23      49.580  54.050  79.530  1.00  0.00           O
ATOM   2711  C21 POPCX  23      50.050  52.890  79.900  1.00  0.00           C
ATOM   2712  O22 POPCX  23      49.430  52.060  80.560  1.00  0.00           O
ATOM   2713  C22 POPCX  23      51.360  52.590  79.100  1.00  0.00           C
ATOM   2714  H2R POPCX  23      52.070  52.070  79.770  1.00  0.00           H
ATOM   2715  H2S POPCX  23      51.790  53.560  78.750  1.00  0.00           H
ATOM   2716  C3  POPCX  23      47.170  53.910  79.620  1.00  0.00           C
ATOM   2717  HX  POPCX  23      46.320  54.390  80.150  1.00  0.00           H
ATOM   2718  HY  POPCX  23      46.980  52.850  79.890  1.00  0.00           H
ATOM   2719  O31 POPCX  23      47.170  54.240  78.180  1.00  0.00           O
ATOM   2720  C31 POPCX  23      47.490  53.160  77.400  1.00  0.00           C
ATOM   2721  O32 POPCX  23      47.680  52.010  77.760  1.00  0.00           O
ATOM   2722  C32 POPCX  23      47.360  53.640  75.940  1.00  0.00           C
ATOM   2723  H2X POPCX  23      48.050  54.470  75.690  1.00  0.00           H
ATOM   2724  H2Y POPCX  23      46.340  53.970  75.700  1.00  0.00           H
ATOM   2725  C23 POPCX  23      50.990  51.630  77.920  1.00  0.00           C
ATOM   2726  H3R POPCX  23      50.420  52.210  77.160  1.00  0.00           H
ATOM   2727  H3S POPCX  23      50.390  50.800  78.350  1.00  0.00           H
ATOM   2728  C24 POPCX  23      52.280  51.060  77.390  1.00  0.00           C
ATOM   2729  H4R POPCX  23      52.720  50.480  78.230  1.00  0.00           H
ATOM   2730  H4S POPCX  23      53.050  51.760  76.990  1.00  0.00           H
ATOM   2731  C25 POPCX  23      52.050  50.180  76.150  1.00  0.00           C
ATOM   2732  H5R POPCX  23      51.570  50.790  75.360  1.00  0.00           H
ATOM   2733  H5S POPCX  23      51.360  49.340  76.420  1.00  0.00           H
ATOM   2734  C26 POPCX  23      53.260  49.580  75.440  1.00  0.00           C
ATOM   2735  H6R POPCX  23      53.850  49.100  76.250  1.00  0.00           H
ATOM   2736  H6S POPCX  23      53.850  50.350  74.920  1.00  0.00           H
ATOM   2737  C27 POPCX  23      52.850  48.550  74.350  1.00  0.00           C
ATOM   2738  H7R POPCX  23      53.030  49.020  73.360  1.00  0.00           H
ATOM   2739  H7S POPCX  23      51.760  48.330  74.350  1.00  0.00           H
ATOM   2740  C28 POPCX  23      53.560  47.170  74.510  1.00  0.00           C
ATOM   2741  H8R POPCX  23      54.650  47.360  74.620  1.00  0.00           H
ATOM   2742  H8S POPCX  23      53.460  46.650  73.530  1.00  0.00           H
ATOM   2743  C29 POPCX  23      52.990  46.380  75.660  1.00  0.00           C
ATOM   2744  H91 POPCX  23      52.890  46.860  76.640  1.00  0.00           H
ATOM   2745 C210 POPCX  23      52.820  45.020  75.720  1.00  0.00           C
ATOM   2746 H101 POPCX  23      52.430  44.630  76.670  1.00  0.00           H
ATOM   2747 C211 POPCX  23      53.130  43.960  74.700  1.00  0.00           C
ATOM   2748 H11R POPCX  23      53.870  44.360  73.970  1.00  0.00           H
ATOM   2749 H11S POPCX  23      52.140  43.720  74.260  1.00  0.00           H
ATOM   2750 C212 POPCX  23      53.660  42.750  75.470  1.00  0.00           C
ATOM   2751 H12R POPCX  23      52.720  42.300  75.870  1.00  0.00           H
ATOM   2752 H12S POPCX  23      54.310  42.940  76.350  1.00  0.00           H
ATOM   2753 C213 POPCX  23      54.210  41.690  74.510  1.00  0.00           C
ATOM   2754 H13R POPCX  23      55.270  41.980  74.310  1.00  0.00           H
ATOM   2755 H13S POPCX  23      53.600  41.830  73.600  1.00  0.00           H
ATOM   2756 C214 POPCX  23      53.840  40.310  75.000  1.00  0.00           C
ATOM   2757 H14R POPCX  23      52.770  40.340  75.270  1.00  0.00           H
ATOM   2758 H14S POPCX  23      54.370  39.950  75.910  1.00  0.00           H
ATOM   2759 C215 POPCX  23      53.990  39.120  74.030  1.00  0.00           C
ATOM   2760 H15R POPCX  23      53.340  39.430  73.190  1.00  0.00           H
ATOM   2761 H15S POPCX  23      53.670  38.150  74.460  1.00  0.00           H
ATOM   2762 C216 POPCX  23      55.440  39.060  73.600  1.00  0.00           C
ATOM   2763 H16R POPCX  23      56.040  40.000  73.660  1.00  0.00           H
ATOM   2764 H16S POPCX  23      55.420  38.840  72.510  1.00  0.00           H
ATOM   2765 C217 POPCX  23      56.310  38.010  74.210  1.00  0.00           C
ATOM   2766 H17R POPCX  23      55.960  37.020  73.840  1.00  0.00           H
ATOM   2767 H17S POPCX  23      56.230  38.050  75.310  1.00  0.00           H
ATOM   2768 C218 POPCX  23      57.870  38.210  73.950  1.00  0.00           C
ATOM   2769 H18R POPCX  23      58.150  38.450  72.900  1.00  0.00           H
ATOM   2770 H18S POPCX  23      58.420  37.310  74.300  1.00  0.00           H
ATOM   2771 H18T POPCX  23      58.120  39.130  74.520  1.00  0.00           H
ATOM   2772  C33 POPCX  23      47.710  52.470  74.940  1.00  0.00           C
ATOM   2773  H3X POPCX  23      47.140  51.550  75.190  1.00  0.00           H
ATOM   2774  H3Y POPCX  23      48.780  52.280  75.170  1.00  0.00           H
ATOM   2775  C34 POPCX  23      47.540  52.930  73.450  1.00  0.00           C
ATOM   2776  H4X POPCX  23      48.250  53.750  73.220  1.00  0.00           H
ATOM   2777  H4Y POPCX  23      46.490  53.220  73.260  1.00  0.00           H
ATOM   2778  C35 POPCX  23      47.960  51.830  72.480  1.00  0.00           C
ATOM   2779  H5X POPCX  23      47.400  52.020  71.540  1.00  0.00           H
ATOM   2780  H5Y POPCX  23      47.610  50.860  72.910  1.00  0.00           H
ATOM   2781  C36 POPCX  23      49.490  51.700  72.180  1.00  0.00           C
ATOM   2782  H6X POPCX  23      49.990  51.420  73.130  1.00  0.00           H
ATOM   2783  H6Y POPCX  23      49.990  52.660  71.920  1.00  0.00           H
ATOM   2784  C37 POPCX  23      49.940  50.640  71.160  1.00  0.00           C
ATOM   2785  H7X POPCX  23      49.400  50.740  70.190  1.00  0.00           H
ATOM   2786  H7Y POPCX  23      49.640  49.610  71.450  1.00  0.00           H
ATOM   2787  C38 POPCX  23      51.420  50.730  70.870  1.00  0.00           C
ATOM   2788  H8X POPCX  23      51.820  50.690  71.900  1.00  0.00           H
ATOM   2789  H8Y POPCX  23      51.640  51.690  70.350  1.00  0.00           H
ATOM   2790  C39 POPCX  23      52.070  49.610  69.990  1.00  0.00           C
ATOM   2791  H9X POPCX  23      51.890  49.640  68.890  1.00  0.00           H
ATOM   2792  H9Y POPCX  23      51.600  48.670  70.350  1.00  0.00           H
ATOM   2793 C310 POPCX  23      53.570  49.530  70.240  1.00  0.00           C
ATOM   2794 H10X POPCX  23      53.810  49.310  71.300  1.00  0.00           H
ATOM   2795 H10Y POPCX  23      54.020  50.530  70.080  1.00  0.00           H
ATOM   2796 C311 POPCX  23      54.450  48.480  69.390  1.00  0.00           C
ATOM   2797 H11X POPCX  23      54.200  48.630  68.320  1.00  0.00           H
ATOM   2798 H11Y POPCX  23      54.200  47.480  69.800  1.00  0.00           H
ATOM   2799 C312 POPCX  23      56.020  48.490  69.420  1.00  0.00           C
ATOM   2800 H12X POPCX  23      56.380  48.550  70.470  1.00  0.00           H
ATOM   2801 H12Y POPCX  23      56.300  49.450  68.920  1.00  0.00           H
ATOM   2802 C313 POPCX  23      56.710  47.320  68.820  1.00  0.00           C
ATOM   2803 H13X POPCX  23      56.480  46.340  69.300  1.00  0.00           H
ATOM   2804 H13Y POPCX  23      57.790  47.580  68.800  1.00  0.00           H
ATOM   2805 C314 POPCX  23      56.380  47.090  67.310  1.00  0.00           C
ATOM   2806 H14X POPCX  23      56.310  48.060  66.760  1.00  0.00           H
ATOM   2807 H14Y POPCX  23      55.410  46.570  67.230  1.00  0.00           H
ATOM   2808 C315 POPCX  23      57.390  46.170  66.530  1.00  0.00           C
ATOM   2809 H15X POPCX  23      57.670  45.320  67.180  1.00  0.00           H
ATOM   2810 H15Y POPCX  23      58.330  46.700  66.270  1.00  0.00           H
ATOM   2811 C316 POPCX  23      56.820  45.720  65.130  1.00  0.00           C
ATOM   2812 H16X POPCX  23      57.580  44.960  64.840  1.00  0.00           H
ATOM   2813 H16Y POPCX  23      56.890  46.580  64.430  1.00  0.00           H
ATOM   2814 H16Z POPCX  23      55.770  45.360  65.090  1.00  0.00           H
ATOM   2815  N   POPCX  24      29.170  42.300  88.330  1.00  0.00           N
ATOM   2816  C12 POPCX  24      28.460  42.820  87.080  1.00  0.00           C
ATOM   2817 H12A POPCX  24      28.950  43.780  86.990  1.00  0.00           H
ATOM   2818 H12B POPCX  24      27.430  43.060  87.310  1.00  0.00           H
ATOM   2819  C13 POPCX  24      30.680  42.250  87.970  1.00  0.00           C
ATOM   2820 H13A POPCX  24      31.080  43.250  87.940  1.00  0.00           H
ATOM   2821 H13B POPCX  24      31.120  41.520  88.640  1.00  0.00           H
ATOM   2822 H13C POPCX  24      30.820  41.810  86.990  1.00  0.00           H
ATOM   2823  C14 POPCX  24      28.980  43.100  89.490  1.00  0.00           C
ATOM   2824 H14A POPCX  24      27.990  42.980  89.890  1.00  0.00           H
ATOM   2825 H14B POPCX  24      29.740  43.010  90.250  1.00  0.00           H
ATOM   2826 H14C POPCX  24      29.040  44.150  89.260  1.00  0.00           H
ATOM   2827  C15 POPCX  24      28.760  40.980  88.750  1.00  0.00           C
ATOM   2828 H15A POPCX  24      27.760  40.880  89.150  1.00  0.00           H
ATOM   2829 H15B POPCX  24      29.420  40.700  89.560  1.00  0.00           H
ATOM   2830 H15C POPCX  24      28.840  40.360  87.880  1.00  0.00           H
ATOM   2831  C11 POPCX  24      28.550  42.230  85.640  1.00  0.00           C
ATOM   2832 H11A POPCX  24      27.980  42.830  84.890  1.00  0.00           H
ATOM   2833 H11B POPCX  24      28.040  41.270  85.880  1.00  0.00           H
ATOM   2834  P   POPCX  24      30.160  40.860  84.080  1.00  0.00           P
ATOM   2835  O13 POPCX  24      28.870  40.190  83.650  1.00  0.00           O
ATOM   2836  O14 POPCX  24      31.280  40.000  84.430  1.00  0.00           O
ATOM   2837  O12 POPCX  24      29.900  41.980  85.260  1.00  0.00           O
ATOM   2838  O11 POPCX  24      30.610  41.810  82.910  1.00  0.00           O
ATOM   2839  C1  POPCX  24      29.990  42.980  82.440  1.00  0.00           C
ATOM   2840  HA  POPCX  24      30.800  43.730  82.330  1.00  0.00           H
ATOM   2841  HB  POPCX  24      29.150  43.340  83.070  1.00  0.00           H
ATOM   2842  C2  POPCX  24      29.100  42.770  81.120  1.00  0.00           C
ATOM   2843  HS  POPCX  24      28.480  41.850  81.210  1.00  0.00           H
ATOM   2844  O21 POPCX  24      29.990  42.710  80.040  1.00  0.00           O
ATOM   2845  C21 POPCX  24      30.560  41.470  79.850  1.00  0.00           C
ATOM   2846  O22 POPCX  24      30.260  40.450  80.390  1.00  0.00           O
ATOM   2847  C22 POPCX  24      31.550  41.720  78.640  1.00  0.00           C
ATOM   2848  H2R POPCX  24      31.810  42.790  78.560  1.00  0.00           H
ATOM   2849  H2S POPCX  24      32.410  41.090  78.940  1.00  0.00           H
ATOM   2850  C3  POPCX  24      28.140  43.970  80.900  1.00  0.00           C
ATOM   2851  HX  POPCX  24      28.700  44.920  80.850  1.00  0.00           H
ATOM   2852  HY  POPCX  24      27.490  44.100  81.800  1.00  0.00           H
ATOM   2853  O31 POPCX  24      27.320  43.780  79.740  1.00  0.00           O
ATOM   2854  C31 POPCX  24      26.170  43.140  79.980  1.00  0.00           C
ATOM   2855  O32 POPCX  24      25.620  43.110  81.050  1.00  0.00           O
ATOM   2856  C32 POPCX  24      25.580  42.540  78.760  1.00  0.00           C
ATOM   2857  H2X POPCX  24      25.580  43.310  77.960  1.00  0.00           H
ATOM   2858  H2Y POPCX  24      24.500  42.350  78.940  1.00  0.00           H
ATOM   2859  C23 POPCX  24      30.900  41.190  77.350  1.00  0.00           C
ATOM   2860  H3R POPCX  24      30.190  40.350  77.530  1.00  0.00           H
ATOM   2861  H3S POPCX  24      31.690  41.050  76.580  1.00  0.00           H
ATOM   2862  C24 POPCX  24      30.090  42.340  76.810  1.00  0.00           C
ATOM   2863  H4R POPCX  24      30.030  43.150  77.570  1.00  0.00           H
ATOM   2864  H4S POPCX  24      29.070  42.020  76.510  1.00  0.00           H
ATOM   2865  C25 POPCX  24      30.710  42.850  75.500  1.00  0.00           C
ATOM   2866  H5R POPCX  24      31.800  42.970  75.650  1.00  0.00           H
ATOM   2867  H5S POPCX  24      30.240  43.850  75.400  1.00  0.00           H
ATOM   2868  C26 POPCX  24      30.440  41.870  74.340  1.00  0.00           C
ATOM   2869  H6R POPCX  24      29.420  41.440  74.270  1.00  0.00           H
ATOM   2870  H6S POPCX  24      31.110  41.000  74.490  1.00  0.00           H
ATOM   2871  C27 POPCX  24      30.760  42.460  72.960  1.00  0.00           C
ATOM   2872  H7R POPCX  24      31.730  43.010  73.010  1.00  0.00           H
ATOM   2873  H7S POPCX  24      30.000  43.220  72.710  1.00  0.00           H
ATOM   2874  C28 POPCX  24      30.740  41.330  71.860  1.00  0.00           C
ATOM   2875  H8R POPCX  24      31.360  40.470  72.200  1.00  0.00           H
ATOM   2876  H8S POPCX  24      31.280  41.790  71.000  1.00  0.00           H
ATOM   2877  C29 POPCX  24      29.320  41.040  71.400  1.00  0.00           C
ATOM   2878  H91 POPCX  24      28.760  40.440  72.130  1.00  0.00           H
ATOM   2879 C210 POPCX  24      28.720  41.330  70.240  1.00  0.00           C
ATOM   2880 H101 POPCX  24      27.640  41.190  70.140  1.00  0.00           H
ATOM   2881 C211 POPCX  24      29.380  42.140  69.190  1.00  0.00           C
ATOM   2882 H11R POPCX  24      30.230  42.670  69.680  1.00  0.00           H
ATOM   2883 H11S POPCX  24      28.660  42.910  68.840  1.00  0.00           H
ATOM   2884 C212 POPCX  24      29.840  41.470  67.940  1.00  0.00           C
ATOM   2885 H12R POPCX  24      30.500  40.640  68.260  1.00  0.00           H
ATOM   2886 H12S POPCX  24      30.480  42.040  67.230  1.00  0.00           H
ATOM   2887 C213 POPCX  24      28.700  40.890  67.000  1.00  0.00           C
ATOM   2888 H13R POPCX  24      28.050  40.250  67.630  1.00  0.00           H
ATOM   2889 H13S POPCX  24      29.340  40.290  66.320  1.00  0.00           H
ATOM   2890 C214 POPCX  24      28.060  42.040  66.160  1.00  0.00           C
ATOM   2891 H14R POPCX  24      28.950  42.430  65.620  1.00  0.00           H
ATOM   2892 H14S POPCX  24      27.860  42.880  66.850  1.00  0.00           H
ATOM   2893 C215 POPCX  24      26.950  41.580  65.310  1.00  0.00           C
ATOM   2894 H15R POPCX  24      26.400  42.480  64.950  1.00  0.00           H
ATOM   2895 H15S POPCX  24      26.260  41.110  66.050  1.00  0.00           H
ATOM   2896 C216 POPCX  24      27.200  40.490  64.300  1.00  0.00           C
ATOM   2897 H16R POPCX  24      27.080  39.510  64.810  1.00  0.00           H
ATOM   2898 H16S POPCX  24      28.160  40.540  63.740  1.00  0.00           H
ATOM   2899 C217 POPCX  24      26.050  40.680  63.300  1.00  0.00           C
ATOM   2900 H17R POPCX  24      25.940  41.710  62.910  1.00  0.00           H
ATOM   2901 H17S POPCX  24      25.150  40.470  63.910  1.00  0.00           H
ATOM   2902 C218 POPCX  24      26.200  39.710  62.080  1.00  0.00           C
ATOM   2903 H18R POPCX  24      27.120  40.010  61.520  1.00  0.00           H
ATOM   2904 H18S POPCX  24      25.320  39.790  61.410  1.00  0.00           H
ATOM   2905 H18T POPCX  24      26.300  38.670  62.450  1.00  0.00           H
ATOM   2906  C33 POPCX  24      26.420  41.370  78.210  1.00  0.00           C
ATOM   2907  H3X POPCX  24      26.650  40.750  79.110  1.00  0.00           H
ATOM   2908  H3Y POPCX  24      27.430  41.650  77.830  1.00  0.00           H
ATOM   2909  C34 POPCX  24      25.750  40.500  77.230  1.00  0.00           C
ATOM   2910  H4X POPCX  24      25.900  40.920  76.210  1.00  0.00           H
ATOM   2911  H4Y POPCX  24      24.660  40.420  77.410  1.00  0.00           H
ATOM   2912  C35 POPCX  24      26.390  39.040  77.190  1.00  0.00           C
ATOM   2913  H5X POPCX  24      26.000  38.590  78.130  1.00  0.00           H
ATOM   2914  H5Y POPCX  24      27.500  39.090  77.260  1.00  0.00           H
ATOM   2915  C36 POPCX  24      26.010  38.150  75.960  1.00  0.00           C
ATOM   2916  H6X POPCX  24      24.960  38.360  75.670  1.00  0.00           H
ATOM   2917  H6Y POPCX  24      26.060  37.100  76.310  1.00  0.00           H
ATOM   2918  C37 POPCX  24      26.860  38.310  74.670  1.00  0.00           C
ATOM   2919  H7X POPCX  24      27.960  38.210  74.830  1.00  0.00           H
ATOM   2920  H7Y POPCX  24      26.730  39.290  74.160  1.00  0.00           H
ATOM   2921  C38 POPCX  24      26.350  37.240  73.710  1.00  0.00           C
ATOM   2922  H8X POPCX  24      25.300  37.510  73.460  1.00  0.00           H
ATOM   2923  H8Y POPCX  24      26.270  36.240  74.190  1.00  0.00           H
ATOM   2924  C39 POPCX  24      27.060  37.150  72.360  1.00  0.00           C
ATOM   2925  H9X POPCX  24      27.960  36.530  72.500  1.00  0.00           H
ATOM   2926  H9Y POPCX  24      27.290  38.170  71.990  1.00  0.00           H
ATOM   2927 C310 POPCX  24      26.340  36.390  71.280  1.00  0.00           C
ATOM   2928 H10X POPCX  24      25.290  36.740  71.150  1.00  0.00           H
ATOM   2929 H10Y POPCX  24      26.320  35.350  71.680  1.00  0.00           H
ATOM   2930 C311 POPCX  24      26.880  36.370  69.910  1.00  0.00           C
ATOM   2931 H11X POPCX  24      26.940  37.440  69.640  1.00  0.00           H
ATOM   2932 H11Y POPCX  24      26.180  35.830  69.230  1.00  0.00           H
ATOM   2933 C312 POPCX  24      28.310  35.790  69.680  1.00  0.00           C
ATOM   2934 H12X POPCX  24      28.170  34.700  69.810  1.00  0.00           H
ATOM   2935 H12Y POPCX  24      28.980  36.260  70.440  1.00  0.00           H
ATOM   2936 C313 POPCX  24      28.760  36.230  68.280  1.00  0.00           C
ATOM   2937 H13X POPCX  24      28.470  37.290  68.130  1.00  0.00           H
ATOM   2938 H13Y POPCX  24      28.220  35.660  67.500  1.00  0.00           H
ATOM   2939 C314 POPCX  24      30.180  35.920  68.000  1.00  0.00           C
ATOM   2940 H14X POPCX  24      30.450  34.880  67.720  1.00  0.00           H
ATOM   2941 H14Y POPCX  24      30.750  36.240  68.900  1.00  0.00           H
ATOM   2942 C315 POPCX  24      30.760  36.750  66.850  1.00  0.00           C
ATOM   2943 H15X POPCX  24      30.200  37.660  66.550  1.00  0.00           H
ATOM   2944 H15Y POPCX  24      30.750  36.100  65.950  1.00  0.00           H
ATOM   2945 C316 POPCX  24      32.150  37.280  67.070  1.00  0.00           C
ATOM   2946 H16X POPCX  24      32.180  38.230  67.650  1.00  0.00           H
ATOM   2947 H16Y POPCX  24      32.570  37.710  66.140  1.00  0.00           H
ATOM   2948 H16Z POPCX  24      32.780  36.440  67.440  1.00  0.00           H
ATOM   2949  N   POPCX  25      39.200  49.590  81.410  1.00  0.00           N
ATOM   2950  C12 POPCX  25      39.130  48.880  80.080  1.00  0.00           C
ATOM   2951 H12A POPCX  25      38.510  49.430  79.380  1.00  0.00           H
ATOM   2952 H12B POPCX  25      38.570  47.970  80.180  1.00  0.00           H
ATOM   2953  C13 POPCX  25      40.110  50.800  81.330  1.00  0.00           C
ATOM   2954 H13A POPCX  25      39.760  51.490  80.570  1.00  0.00           H
ATOM   2955 H13B POPCX  25      40.220  51.410  82.210  1.00  0.00           H
ATOM   2956 H13C POPCX  25      41.080  50.460  81.010  1.00  0.00           H
ATOM   2957  C14 POPCX  25      37.840  50.060  81.790  1.00  0.00           C
ATOM   2958 H14A POPCX  25      37.700  50.520  82.760  1.00  0.00           H
ATOM   2959 H14B POPCX  25      37.510  50.790  81.070  1.00  0.00           H
ATOM   2960 H14C POPCX  25      37.130  49.250  81.900  1.00  0.00           H
ATOM   2961  C15 POPCX  25      39.750  48.620  82.380  1.00  0.00           C
ATOM   2962 H15A POPCX  25      39.090  47.780  82.510  1.00  0.00           H
ATOM   2963 H15B POPCX  25      39.880  49.050  83.360  1.00  0.00           H
ATOM   2964 H15C POPCX  25      40.770  48.360  82.130  1.00  0.00           H
ATOM   2965  C11 POPCX  25      40.470  48.650  79.320  1.00  0.00           C
ATOM   2966 H11A POPCX  25      40.890  49.660  79.100  1.00  0.00           H
ATOM   2967 H11B POPCX  25      39.950  48.280  78.410  1.00  0.00           H
ATOM   2968  P   POPCX  25      41.560  46.220  79.350  1.00  0.00           P
ATOM   2969  O13 POPCX  25      40.300  45.500  79.710  1.00  0.00           O
ATOM   2970  O14 POPCX  25      42.890  45.660  79.830  1.00  0.00           O
ATOM   2971  O12 POPCX  25      41.400  47.680  79.910  1.00  0.00           O
ATOM   2972  O11 POPCX  25      41.660  46.480  77.750  1.00  0.00           O
ATOM   2973  C1  POPCX  25      42.850  46.850  77.210  1.00  0.00           C
ATOM   2974  HA  POPCX  25      42.970  46.370  76.220  1.00  0.00           H
ATOM   2975  HB  POPCX  25      43.760  46.640  77.810  1.00  0.00           H
ATOM   2976  C2  POPCX  25      42.930  48.360  76.840  1.00  0.00           C
ATOM   2977  HS  POPCX  25      42.720  48.890  77.790  1.00  0.00           H
ATOM   2978  O21 POPCX  25      41.940  48.610  75.880  1.00  0.00           O
ATOM   2979  C21 POPCX  25      41.610  49.860  75.620  1.00  0.00           C
ATOM   2980  O22 POPCX  25      41.870  50.760  76.390  1.00  0.00           O
ATOM   2981  C22 POPCX  25      40.760  50.050  74.320  1.00  0.00           C
ATOM   2982  H2R POPCX  25      41.370  49.540  73.550  1.00  0.00           H
ATOM   2983  H2S POPCX  25      40.610  51.110  74.020  1.00  0.00           H
ATOM   2984  C3  POPCX  25      44.380  48.740  76.320  1.00  0.00           C
ATOM   2985  HX  POPCX  25      45.200  48.390  76.980  1.00  0.00           H
ATOM   2986  HY  POPCX  25      44.320  49.840  76.400  1.00  0.00           H
ATOM   2987  O31 POPCX  25      44.720  48.270  75.000  1.00  0.00           O
ATOM   2988  C31 POPCX  25      44.590  49.140  74.030  1.00  0.00           C
ATOM   2989  O32 POPCX  25      44.130  50.250  74.130  1.00  0.00           O
ATOM   2990  C32 POPCX  25      45.160  48.340  72.850  1.00  0.00           C
ATOM   2991  H2X POPCX  25      44.460  47.500  72.680  1.00  0.00           H
ATOM   2992  H2Y POPCX  25      46.190  48.010  73.130  1.00  0.00           H
ATOM   2993  C23 POPCX  25      39.370  49.440  74.540  1.00  0.00           C
ATOM   2994  H3R POPCX  25      39.010  49.900  75.480  1.00  0.00           H
ATOM   2995  H3S POPCX  25      39.540  48.360  74.710  1.00  0.00           H
ATOM   2996  C24 POPCX  25      38.430  49.760  73.400  1.00  0.00           C
ATOM   2997  H4R POPCX  25      38.680  49.060  72.570  1.00  0.00           H
ATOM   2998  H4S POPCX  25      38.460  50.820  73.040  1.00  0.00           H
ATOM   2999  C25 POPCX  25      36.990  49.510  73.870  1.00  0.00           C
ATOM   3000  H5R POPCX  25      36.760  50.200  74.710  1.00  0.00           H
ATOM   3001  H5S POPCX  25      36.840  48.440  74.120  1.00  0.00           H
ATOM   3002  C26 POPCX  25      36.080  49.820  72.750  1.00  0.00           C
ATOM   3003  H6R POPCX  25      36.540  49.500  71.790  1.00  0.00           H
ATOM   3004  H6S POPCX  25      35.900  50.920  72.760  1.00  0.00           H
ATOM   3005  C27 POPCX  25      34.660  49.210  72.770  1.00  0.00           C
ATOM   3006  H7R POPCX  25      34.260  49.570  73.740  1.00  0.00           H
ATOM   3007  H7S POPCX  25      34.780  48.110  72.820  1.00  0.00           H
ATOM   3008  C28 POPCX  25      33.810  49.780  71.560  1.00  0.00           C
ATOM   3009  H8R POPCX  25      32.850  49.210  71.470  1.00  0.00           H
ATOM   3010  H8S POPCX  25      34.340  49.380  70.670  1.00  0.00           H
ATOM   3011  C29 POPCX  25      33.720  51.290  71.450  1.00  0.00           C
ATOM   3012  H91 POPCX  25      33.070  51.810  72.170  1.00  0.00           H
ATOM   3013 C210 POPCX  25      34.280  52.040  70.520  1.00  0.00           C
ATOM   3014 H101 POPCX  25      34.090  53.110  70.650  1.00  0.00           H
ATOM   3015 C211 POPCX  25      35.180  51.710  69.370  1.00  0.00           C
ATOM   3016 H11R POPCX  25      35.290  50.610  69.240  1.00  0.00           H
ATOM   3017 H11S POPCX  25      36.160  52.160  69.630  1.00  0.00           H
ATOM   3018 C212 POPCX  25      34.540  52.390  68.100  1.00  0.00           C
ATOM   3019 H12R POPCX  25      34.130  53.370  68.430  1.00  0.00           H
ATOM   3020 H12S POPCX  25      33.620  51.840  67.820  1.00  0.00           H
ATOM   3021 C213 POPCX  25      35.530  52.700  66.940  1.00  0.00           C
ATOM   3022 H13R POPCX  25      35.950  51.690  66.760  1.00  0.00           H
ATOM   3023 H13S POPCX  25      36.260  53.440  67.320  1.00  0.00           H
ATOM   3024 C214 POPCX  25      34.890  53.170  65.610  1.00  0.00           C
ATOM   3025 H14R POPCX  25      34.270  54.080  65.770  1.00  0.00           H
ATOM   3026 H14S POPCX  25      34.080  52.440  65.350  1.00  0.00           H
ATOM   3027 C215 POPCX  25      36.020  53.240  64.590  1.00  0.00           C
ATOM   3028 H15R POPCX  25      36.530  52.270  64.440  1.00  0.00           H
ATOM   3029 H15S POPCX  25      36.710  54.050  64.900  1.00  0.00           H
ATOM   3030 C216 POPCX  25      35.470  53.560  63.150  1.00  0.00           C
ATOM   3031 H16R POPCX  25      34.920  52.690  62.750  1.00  0.00           H
ATOM   3032 H16S POPCX  25      36.250  53.810  62.400  1.00  0.00           H
ATOM   3033 C217 POPCX  25      34.460  54.750  63.020  1.00  0.00           C
ATOM   3034 H17R POPCX  25      34.870  55.750  63.290  1.00  0.00           H
ATOM   3035 H17S POPCX  25      33.590  54.550  63.680  1.00  0.00           H
ATOM   3036 C218 POPCX  25      33.720  54.710  61.660  1.00  0.00           C
ATOM   3037 H18R POPCX  25      33.550  53.630  61.490  1.00  0.00           H
ATOM   3038 H18S POPCX  25      34.390  55.050  60.840  1.00  0.00           H
ATOM   3039 H18T POPCX  25      32.800  55.340  61.590  1.00  0.00           H
ATOM   3040  C33 POPCX  25      45.310  49.210  71.660  1.00  0.00           C
ATOM   3041  H3X POPCX  25      45.700  50.200  71.970  1.00  0.00           H
ATOM   3042  H3Y POPCX  25      44.320  49.360  71.180  1.00  0.00           H
ATOM   3043  C34 POPCX  25      46.320  48.610  70.650  1.00  0.00           C
ATOM   3044  H4X POPCX  25      46.070  47.550  70.420  1.00  0.00           H
ATOM   3045  H4Y POPCX  25      47.300  48.590  71.180  1.00  0.00           H
ATOM   3046  C35 POPCX  25      46.510  49.560  69.490  1.00  0.00           C
ATOM   3047  H5X POPCX  25      46.800  50.550  69.890  1.00  0.00           H
ATOM   3048  H5Y POPCX  25      45.530  49.710  69.000  1.00  0.00           H
ATOM   3049  C36 POPCX  25      47.520  49.060  68.420  1.00  0.00           C
ATOM   3050  H6X POPCX  25      47.020  48.320  67.750  1.00  0.00           H
ATOM   3051  H6Y POPCX  25      48.230  48.440  69.000  1.00  0.00           H
ATOM   3052  C37 POPCX  25      48.220  50.260  67.610  1.00  0.00           C
ATOM   3053  H7X POPCX  25      48.600  51.020  68.320  1.00  0.00           H
ATOM   3054  H7Y POPCX  25      47.550  50.780  66.890  1.00  0.00           H
ATOM   3055  C38 POPCX  25      49.520  49.700  66.930  1.00  0.00           C
ATOM   3056  H8X POPCX  25      50.010  49.290  67.840  1.00  0.00           H
ATOM   3057  H8Y POPCX  25      50.050  50.610  66.570  1.00  0.00           H
ATOM   3058  C39 POPCX  25      49.220  48.610  65.860  1.00  0.00           C
ATOM   3059  H9X POPCX  25      48.380  47.970  66.230  1.00  0.00           H
ATOM   3060  H9Y POPCX  25      50.120  47.990  65.680  1.00  0.00           H
ATOM   3061 C310 POPCX  25      48.790  49.110  64.470  1.00  0.00           C
ATOM   3062 H10X POPCX  25      49.590  49.760  64.050  1.00  0.00           H
ATOM   3063 H10Y POPCX  25      47.870  49.730  64.470  1.00  0.00           H
ATOM   3064 C311 POPCX  25      48.720  48.050  63.360  1.00  0.00           C
ATOM   3065 H11X POPCX  25      48.080  47.190  63.640  1.00  0.00           H
ATOM   3066 H11Y POPCX  25      49.780  47.700  63.410  1.00  0.00           H
ATOM   3067 C312 POPCX  25      48.340  48.400  61.900  1.00  0.00           C
ATOM   3068 H12X POPCX  25      47.270  48.680  61.930  1.00  0.00           H
ATOM   3069 H12Y POPCX  25      48.400  47.520  61.230  1.00  0.00           H
ATOM   3070 C313 POPCX  25      49.130  49.590  61.230  1.00  0.00           C
ATOM   3071 H13X POPCX  25      48.790  50.520  61.720  1.00  0.00           H
ATOM   3072 H13Y POPCX  25      48.810  49.640  60.160  1.00  0.00           H
ATOM   3073 C314 POPCX  25      50.700  49.430  61.160  1.00  0.00           C
ATOM   3074 H14X POPCX  25      50.960  48.350  61.040  1.00  0.00           H
ATOM   3075 H14Y POPCX  25      50.950  49.800  62.180  1.00  0.00           H
ATOM   3076 C315 POPCX  25      51.450  50.360  60.160  1.00  0.00           C
ATOM   3077 H15X POPCX  25      52.540  50.180  60.310  1.00  0.00           H
ATOM   3078 H15Y POPCX  25      51.310  51.400  60.540  1.00  0.00           H
ATOM   3079 C316 POPCX  25      51.030  50.320  58.710  1.00  0.00           C
ATOM   3080 H16X POPCX  25      51.720  50.970  58.120  1.00  0.00           H
ATOM   3081 H16Y POPCX  25      49.980  50.650  58.630  1.00  0.00           H
ATOM   3082 H16Z POPCX  25      51.340  49.330  58.310  1.00  0.00           H
ATOM   3083  N   POPCX  26      33.000  58.010  85.880  1.00  0.00           N
ATOM   3084  C12 POPCX  26      33.930  59.080  86.250  1.00  0.00           C
ATOM   3085 H12A POPCX  26      34.410  58.790  87.170  1.00  0.00           H
ATOM   3086 H12B POPCX  26      33.400  60.020  86.370  1.00  0.00           H
ATOM   3087  C13 POPCX  26      33.770  56.710  85.680  1.00  0.00           C
ATOM   3088 H13A POPCX  26      34.350  56.280  86.470  1.00  0.00           H
ATOM   3089 H13B POPCX  26      33.180  55.910  85.250  1.00  0.00           H
ATOM   3090 H13C POPCX  26      34.510  56.900  84.920  1.00  0.00           H
ATOM   3091  C14 POPCX  26      32.140  57.780  87.150  1.00  0.00           C
ATOM   3092 H14A POPCX  26      31.540  58.620  87.470  1.00  0.00           H
ATOM   3093 H14B POPCX  26      31.410  57.050  86.820  1.00  0.00           H
ATOM   3094 H14C POPCX  26      32.660  57.220  87.920  1.00  0.00           H
ATOM   3095  C15 POPCX  26      32.150  58.350  84.710  1.00  0.00           C
ATOM   3096 H15A POPCX  26      31.560  57.510  84.380  1.00  0.00           H
ATOM   3097 H15B POPCX  26      32.660  58.730  83.830  1.00  0.00           H
ATOM   3098 H15C POPCX  26      31.510  59.200  84.920  1.00  0.00           H
ATOM   3099  C11 POPCX  26      35.090  59.560  85.210  1.00  0.00           C
ATOM   3100 H11A POPCX  26      35.890  58.790  85.170  1.00  0.00           H
ATOM   3101 H11B POPCX  26      35.560  60.520  85.530  1.00  0.00           H
ATOM   3102  P   POPCX  26      35.430  59.170  82.640  1.00  0.00           P
ATOM   3103  O13 POPCX  26      34.510  59.050  81.460  1.00  0.00           O
ATOM   3104  O14 POPCX  26      36.140  57.920  83.040  1.00  0.00           O
ATOM   3105  O12 POPCX  26      34.610  59.760  83.860  1.00  0.00           O
ATOM   3106  O11 POPCX  26      36.570  60.240  82.400  1.00  0.00           O
ATOM   3107  C1  POPCX  26      36.470  61.440  81.700  1.00  0.00           C
ATOM   3108  HA  POPCX  26      37.480  61.880  81.850  1.00  0.00           H
ATOM   3109  HB  POPCX  26      35.750  62.090  82.230  1.00  0.00           H
ATOM   3110  C2  POPCX  26      36.050  61.330  80.170  1.00  0.00           C
ATOM   3111  HS  POPCX  26      35.090  60.780  80.030  1.00  0.00           H
ATOM   3112  O21 POPCX  26      37.160  60.690  79.510  1.00  0.00           O
ATOM   3113  C21 POPCX  26      36.870  60.170  78.420  1.00  0.00           C
ATOM   3114  O22 POPCX  26      35.750  59.920  77.920  1.00  0.00           O
ATOM   3115  C22 POPCX  26      38.150  60.020  77.690  1.00  0.00           C
ATOM   3116  H2R POPCX  26      38.540  59.000  77.920  1.00  0.00           H
ATOM   3117  H2S POPCX  26      38.900  60.760  78.030  1.00  0.00           H
ATOM   3118  C3  POPCX  26      35.850  62.750  79.640  1.00  0.00           C
ATOM   3119  HX  POPCX  26      36.640  63.450  80.000  1.00  0.00           H
ATOM   3120  HY  POPCX  26      34.890  63.150  80.030  1.00  0.00           H
ATOM   3121  O31 POPCX  26      35.770  62.740  78.240  1.00  0.00           O
ATOM   3122  C31 POPCX  26      34.570  62.800  77.630  1.00  0.00           C
ATOM   3123  O32 POPCX  26      33.510  62.650  78.140  1.00  0.00           O
ATOM   3124  C32 POPCX  26      34.720  63.180  76.120  1.00  0.00           C
ATOM   3125  H2X POPCX  26      35.650  63.740  75.900  1.00  0.00           H
ATOM   3126  H2Y POPCX  26      33.890  63.840  75.780  1.00  0.00           H
ATOM   3127  C23 POPCX  26      37.990  60.160  76.180  1.00  0.00           C
ATOM   3128  H3R POPCX  26      37.660  61.160  75.830  1.00  0.00           H
ATOM   3129  H3S POPCX  26      37.260  59.420  75.800  1.00  0.00           H
ATOM   3130  C24 POPCX  26      39.340  59.850  75.430  1.00  0.00           C
ATOM   3131  H4R POPCX  26      39.680  58.800  75.540  1.00  0.00           H
ATOM   3132  H4S POPCX  26      40.160  60.460  75.870  1.00  0.00           H
ATOM   3133  C25 POPCX  26      39.350  60.120  73.950  1.00  0.00           C
ATOM   3134  H5R POPCX  26      38.910  61.120  73.800  1.00  0.00           H
ATOM   3135  H5S POPCX  26      38.700  59.290  73.580  1.00  0.00           H
ATOM   3136  C26 POPCX  26      40.760  60.090  73.340  1.00  0.00           C
ATOM   3137  H6R POPCX  26      41.320  59.210  73.710  1.00  0.00           H
ATOM   3138  H6S POPCX  26      41.330  60.970  73.710  1.00  0.00           H
ATOM   3139  C27 POPCX  26      40.770  60.130  71.820  1.00  0.00           C
ATOM   3140  H7R POPCX  26      41.800  60.220  71.430  1.00  0.00           H
ATOM   3141  H7S POPCX  26      40.080  60.860  71.340  1.00  0.00           H
ATOM   3142  C28 POPCX  26      40.280  58.700  71.340  1.00  0.00           C
ATOM   3143  H8R POPCX  26      40.350  58.750  70.240  1.00  0.00           H
ATOM   3144  H8S POPCX  26      39.210  58.560  71.590  1.00  0.00           H
ATOM   3145  C29 POPCX  26      41.110  57.420  71.680  1.00  0.00           C
ATOM   3146  H91 POPCX  26      41.210  57.310  72.770  1.00  0.00           H
ATOM   3147 C210 POPCX  26      41.810  56.580  70.870  1.00  0.00           C
ATOM   3148 H101 POPCX  26      42.400  55.780  71.340  1.00  0.00           H
ATOM   3149 C211 POPCX  26      41.900  56.660  69.340  1.00  0.00           C
ATOM   3150 H11R POPCX  26      40.970  56.980  68.830  1.00  0.00           H
ATOM   3151 H11S POPCX  26      42.100  55.720  68.790  1.00  0.00           H
ATOM   3152 C212 POPCX  26      42.910  57.660  68.760  1.00  0.00           C
ATOM   3153 H12R POPCX  26      43.970  57.570  69.100  1.00  0.00           H
ATOM   3154 H12S POPCX  26      42.580  58.720  68.860  1.00  0.00           H
ATOM   3155 C213 POPCX  26      42.950  57.550  67.140  1.00  0.00           C
ATOM   3156 H13R POPCX  26      42.010  57.870  66.630  1.00  0.00           H
ATOM   3157 H13S POPCX  26      43.190  56.500  66.840  1.00  0.00           H
ATOM   3158 C214 POPCX  26      44.070  58.440  66.570  1.00  0.00           C
ATOM   3159 H14R POPCX  26      45.010  58.410  67.170  1.00  0.00           H
ATOM   3160 H14S POPCX  26      43.870  59.540  66.600  1.00  0.00           H
ATOM   3161 C215 POPCX  26      44.390  58.220  65.100  1.00  0.00           C
ATOM   3162 H15R POPCX  26      44.720  59.110  64.520  1.00  0.00           H
ATOM   3163 H15S POPCX  26      43.440  57.900  64.610  1.00  0.00           H
ATOM   3164 C216 POPCX  26      45.490  57.100  64.750  1.00  0.00           C
ATOM   3165 H16R POPCX  26      45.310  56.040  65.060  1.00  0.00           H
ATOM   3166 H16S POPCX  26      46.400  57.450  65.290  1.00  0.00           H
ATOM   3167 C217 POPCX  26      45.790  56.940  63.240  1.00  0.00           C
ATOM   3168 H17R POPCX  26      46.510  56.100  63.180  1.00  0.00           H
ATOM   3169 H17S POPCX  26      46.330  57.830  62.830  1.00  0.00           H
ATOM   3170 C218 POPCX  26      44.610  56.480  62.340  1.00  0.00           C
ATOM   3171 H18R POPCX  26      43.880  57.310  62.210  1.00  0.00           H
ATOM   3172 H18S POPCX  26      44.130  55.640  62.880  1.00  0.00           H
ATOM   3173 H18T POPCX  26      44.890  56.160  61.310  1.00  0.00           H
ATOM   3174  C33 POPCX  26      34.810  61.930  75.350  1.00  0.00           C
ATOM   3175  H3X POPCX  26      33.760  61.610  75.190  1.00  0.00           H
ATOM   3176  H3Y POPCX  26      35.510  61.150  75.720  1.00  0.00           H
ATOM   3177  C34 POPCX  26      35.380  62.340  73.960  1.00  0.00           C
ATOM   3178  H4X POPCX  26      36.380  62.830  73.980  1.00  0.00           H
ATOM   3179  H4Y POPCX  26      34.600  63.010  73.530  1.00  0.00           H
ATOM   3180  C35 POPCX  26      35.590  61.060  73.080  1.00  0.00           C
ATOM   3181  H5X POPCX  26      34.920  60.230  73.410  1.00  0.00           H
ATOM   3182  H5Y POPCX  26      36.610  60.700  73.300  1.00  0.00           H
ATOM   3183  C36 POPCX  26      35.500  61.210  71.550  1.00  0.00           C
ATOM   3184  H6X POPCX  26      34.510  61.660  71.330  1.00  0.00           H
ATOM   3185  H6Y POPCX  26      35.490  60.210  71.060  1.00  0.00           H
ATOM   3186  C37 POPCX  26      36.550  62.130  70.960  1.00  0.00           C
ATOM   3187  H7X POPCX  26      37.550  61.650  71.030  1.00  0.00           H
ATOM   3188  H7Y POPCX  26      36.610  63.090  71.510  1.00  0.00           H
ATOM   3189  C38 POPCX  26      36.080  62.560  69.610  1.00  0.00           C
ATOM   3190  H8X POPCX  26      34.980  62.690  69.690  1.00  0.00           H
ATOM   3191  H8Y POPCX  26      36.310  61.930  68.720  1.00  0.00           H
ATOM   3192  C39 POPCX  26      36.720  63.890  69.110  1.00  0.00           C
ATOM   3193  H9X POPCX  26      37.810  63.890  69.310  1.00  0.00           H
ATOM   3194  H9Y POPCX  26      36.350   0.390  69.790  1.00  0.00           H
ATOM   3195 C310 POPCX  26      36.530   0.040  67.650  1.00  0.00           C
ATOM   3196 H10X POPCX  26      35.480  64.230  67.300  1.00  0.00           H
ATOM   3197 H10Y POPCX  26      37.090  63.620  67.010  1.00  0.00           H
ATOM   3198 C311 POPCX  26      36.950   1.510  67.450  1.00  0.00           C
ATOM   3199 H11X POPCX  26      37.980   1.680  67.060  1.00  0.00           H
ATOM   3200 H11Y POPCX  26      36.860   1.970  68.460  1.00  0.00           H
ATOM   3201 C312 POPCX  26      36.070   2.190  66.440  1.00  0.00           C
ATOM   3202 H12X POPCX  26      35.000   1.980  66.680  1.00  0.00           H
ATOM   3203 H12Y POPCX  26      36.360   1.780  65.450  1.00  0.00           H
ATOM   3204 C313 POPCX  26      36.150   3.700  66.770  1.00  0.00           C
ATOM   3205 H13X POPCX  26      37.150   4.110  67.030  1.00  0.00           H
ATOM   3206 H13Y POPCX  26      35.570   3.850  67.710  1.00  0.00           H
ATOM   3207 C314 POPCX  26      35.500   4.460  65.610  1.00  0.00           C
ATOM   3208 H14X POPCX  26      34.980   3.720  64.960  1.00  0.00           H
ATOM   3209 H14Y POPCX  26      36.360   4.730  64.970  1.00  0.00           H
ATOM   3210 C315 POPCX  26      34.590   5.690  65.990  1.00  0.00           C
ATOM   3211 H15X POPCX  26      35.250   6.160  66.750  1.00  0.00           H
ATOM   3212 H15Y POPCX  26      33.730   5.180  66.470  1.00  0.00           H
ATOM   3213 C316 POPCX  26      34.160   6.500  64.790  1.00  0.00           C
ATOM   3214 H16X POPCX  26      33.430   6.040  64.100  1.00  0.00           H
ATOM   3215 H16Y POPCX  26      34.990   6.950  64.200  1.00  0.00           H
ATOM   3216 H16Z POPCX  26      33.670   7.400  65.220  1.00  0.00           H
ATOM   3217  N   POPCX  27      10.860  56.920  81.840  1.00  0.00           N
ATOM   3218  C12 POPCX  27      10.930  58.170  82.680  1.00  0.00           C
ATOM   3219 H12A POPCX  27       9.950  58.270  83.120  1.00  0.00           H
ATOM   3220 H12B POPCX  27      10.990  59.070  82.090  1.00  0.00           H
ATOM   3221  C13 POPCX  27      10.800  55.740  82.810  1.00  0.00           C
ATOM   3222 H13A POPCX  27      10.530  54.820  82.310  1.00  0.00           H
ATOM   3223 H13B POPCX  27      11.830  55.560  83.070  1.00  0.00           H
ATOM   3224 H13C POPCX  27      10.010  55.810  83.540  1.00  0.00           H
ATOM   3225  C14 POPCX  27       9.730  57.030  80.930  1.00  0.00           C
ATOM   3226 H14A POPCX  27       8.770  57.170  81.390  1.00  0.00           H
ATOM   3227 H14B POPCX  27       9.890  57.770  80.150  1.00  0.00           H
ATOM   3228 H14C POPCX  27       9.700  56.100  80.380  1.00  0.00           H
ATOM   3229  C15 POPCX  27      12.170  56.780  81.130  1.00  0.00           C
ATOM   3230 H15A POPCX  27      12.160  57.590  80.420  1.00  0.00           H
ATOM   3231 H15B POPCX  27      12.250  55.820  80.630  1.00  0.00           H
ATOM   3232 H15C POPCX  27      13.020  56.910  81.770  1.00  0.00           H
ATOM   3233  C11 POPCX  27      12.090  58.290  83.700  1.00  0.00           C
ATOM   3234 H11A POPCX  27      12.000  57.380  84.330  1.00  0.00           H
ATOM   3235 H11B POPCX  27      11.710  59.020  84.440  1.00  0.00           H
ATOM   3236  P   POPCX  27      13.590  60.100  82.870  1.00  0.00           P
ATOM   3237  O13 POPCX  27      14.560  60.330  81.760  1.00  0.00           O
ATOM   3238  O14 POPCX  27      13.720  60.920  84.140  1.00  0.00           O
ATOM   3239  O12 POPCX  27      13.340  58.570  83.150  1.00  0.00           O
ATOM   3240  O11 POPCX  27      12.220  60.580  82.320  1.00  0.00           O
ATOM   3241  C1  POPCX  27      11.830  61.900  82.110  1.00  0.00           C
ATOM   3242  HA  POPCX  27      12.640  62.490  81.640  1.00  0.00           H
ATOM   3243  HB  POPCX  27      11.520  62.390  83.060  1.00  0.00           H
ATOM   3244  C2  POPCX  27      10.730  61.910  81.050  1.00  0.00           C
ATOM   3245  HS  POPCX  27       9.930  61.280  81.520  1.00  0.00           H
ATOM   3246  O21 POPCX  27      11.330  61.410  79.800  1.00  0.00           O
ATOM   3247  C21 POPCX  27      10.670  60.370  79.360  1.00  0.00           C
ATOM   3248  O22 POPCX  27       9.730  59.810  79.890  1.00  0.00           O
ATOM   3249  C22 POPCX  27      11.180  60.010  78.020  1.00  0.00           C
ATOM   3250  H2R POPCX  27      12.260  60.280  78.070  1.00  0.00           H
ATOM   3251  H2S POPCX  27      10.690  60.790  77.390  1.00  0.00           H
ATOM   3252  C3  POPCX  27      10.240  63.390  80.780  1.00  0.00           C
ATOM   3253  HX  POPCX  27      11.110  64.060  80.570  1.00  0.00           H
ATOM   3254  HY  POPCX  27       9.810  63.820  81.710  1.00  0.00           H
ATOM   3255  O31 POPCX  27       9.250  63.350  79.760  1.00  0.00           O
ATOM   3256  C31 POPCX  27       8.060  63.020  80.130  1.00  0.00           C
ATOM   3257  O32 POPCX  27       7.650  62.930  81.310  1.00  0.00           O
ATOM   3258  C32 POPCX  27       7.150  62.980  78.840  1.00  0.00           C
ATOM   3259  H2X POPCX  27       7.510  63.530  77.940  1.00  0.00           H
ATOM   3260  H2Y POPCX  27       6.190  63.500  79.070  1.00  0.00           H
ATOM   3261  C23 POPCX  27      11.000  58.580  77.490  1.00  0.00           C
ATOM   3262  H3R POPCX  27       9.930  58.310  77.450  1.00  0.00           H
ATOM   3263  H3S POPCX  27      11.330  57.820  78.230  1.00  0.00           H
ATOM   3264  C24 POPCX  27      11.610  58.430  76.130  1.00  0.00           C
ATOM   3265  H4R POPCX  27      11.060  59.000  75.350  1.00  0.00           H
ATOM   3266  H4S POPCX  27      11.610  57.360  75.820  1.00  0.00           H
ATOM   3267  C25 POPCX  27      13.070  58.890  75.970  1.00  0.00           C
ATOM   3268  H5R POPCX  27      13.660  58.210  76.620  1.00  0.00           H
ATOM   3269  H5S POPCX  27      13.240  59.940  76.280  1.00  0.00           H
ATOM   3270  C26 POPCX  27      13.660  58.790  74.520  1.00  0.00           C
ATOM   3271  H6R POPCX  27      13.080  59.410  73.800  1.00  0.00           H
ATOM   3272  H6S POPCX  27      13.570  57.740  74.140  1.00  0.00           H
ATOM   3273  C27 POPCX  27      15.210  59.140  74.530  1.00  0.00           C
ATOM   3274  H7R POPCX  27      15.760  58.400  75.150  1.00  0.00           H
ATOM   3275  H7S POPCX  27      15.320  60.120  75.050  1.00  0.00           H
ATOM   3276  C28 POPCX  27      15.940  59.220  73.140  1.00  0.00           C
ATOM   3277  H8R POPCX  27      15.860  58.200  72.710  1.00  0.00           H
ATOM   3278  H8S POPCX  27      17.000  59.480  73.340  1.00  0.00           H
ATOM   3279  C29 POPCX  27      15.370  60.270  72.260  1.00  0.00           C
ATOM   3280  H91 POPCX  27      14.640  61.000  72.650  1.00  0.00           H
ATOM   3281 C210 POPCX  27      15.680  60.340  70.980  1.00  0.00           C
ATOM   3282 H101 POPCX  27      15.210  61.200  70.480  1.00  0.00           H
ATOM   3283 C211 POPCX  27      16.700  59.600  70.120  1.00  0.00           C
ATOM   3284 H11R POPCX  27      17.320  58.920  70.740  1.00  0.00           H
ATOM   3285 H11S POPCX  27      17.390  60.250  69.540  1.00  0.00           H
ATOM   3286 C212 POPCX  27      15.950  58.640  69.110  1.00  0.00           C
ATOM   3287 H12R POPCX  27      15.270  57.950  69.660  1.00  0.00           H
ATOM   3288 H12S POPCX  27      16.660  58.000  68.540  1.00  0.00           H
ATOM   3289 C213 POPCX  27      15.000  59.390  68.160  1.00  0.00           C
ATOM   3290 H13R POPCX  27      14.140  59.860  68.680  1.00  0.00           H
ATOM   3291 H13S POPCX  27      14.570  58.710  67.390  1.00  0.00           H
ATOM   3292 C214 POPCX  27      15.720  60.490  67.370  1.00  0.00           C
ATOM   3293 H14R POPCX  27      16.650  60.070  66.910  1.00  0.00           H
ATOM   3294 H14S POPCX  27      16.010  61.310  68.060  1.00  0.00           H
ATOM   3295 C215 POPCX  27      15.000  61.030  66.110  1.00  0.00           C
ATOM   3296 H15R POPCX  27      14.040  61.530  66.350  1.00  0.00           H
ATOM   3297 H15S POPCX  27      14.710  60.100  65.580  1.00  0.00           H
ATOM   3298 C216 POPCX  27      15.760  61.970  65.200  1.00  0.00           C
ATOM   3299 H16R POPCX  27      16.170  62.810  65.790  1.00  0.00           H
ATOM   3300 H16S POPCX  27      15.070  62.410  64.450  1.00  0.00           H
ATOM   3301 C217 POPCX  27      16.780  61.280  64.330  1.00  0.00           C
ATOM   3302 H17R POPCX  27      16.190  60.500  63.810  1.00  0.00           H
ATOM   3303 H17S POPCX  27      17.630  60.810  64.860  1.00  0.00           H
ATOM   3304 C218 POPCX  27      17.370  62.120  63.230  1.00  0.00           C
ATOM   3305 H18R POPCX  27      16.680  62.220  62.370  1.00  0.00           H
ATOM   3306 H18S POPCX  27      18.290  61.650  62.820  1.00  0.00           H
ATOM   3307 H18T POPCX  27      17.550  63.130  63.660  1.00  0.00           H
ATOM   3308  C33 POPCX  27       6.670  61.560  78.440  1.00  0.00           C
ATOM   3309  H3X POPCX  27       6.430  60.930  79.320  1.00  0.00           H
ATOM   3310  H3Y POPCX  27       7.410  61.010  77.820  1.00  0.00           H
ATOM   3311  C34 POPCX  27       5.310  61.670  77.720  1.00  0.00           C
ATOM   3312  H4X POPCX  27       4.650  62.400  78.230  1.00  0.00           H
ATOM   3313  H4Y POPCX  27       4.720  60.730  77.770  1.00  0.00           H
ATOM   3314  C35 POPCX  27       5.540  62.140  76.270  1.00  0.00           C
ATOM   3315  H5X POPCX  27       6.380  61.580  75.800  1.00  0.00           H
ATOM   3316  H5Y POPCX  27       5.910  63.190  76.320  1.00  0.00           H
ATOM   3317  C36 POPCX  27       4.300  62.150  75.360  1.00  0.00           C
ATOM   3318  H6X POPCX  27       3.690  62.950  75.830  1.00  0.00           H
ATOM   3319  H6Y POPCX  27       3.680  61.230  75.470  1.00  0.00           H
ATOM   3320  C37 POPCX  27       4.520  62.360  73.870  1.00  0.00           C
ATOM   3321  H7X POPCX  27       5.290  63.160  73.770  1.00  0.00           H
ATOM   3322  H7Y POPCX  27       3.530  62.640  73.440  1.00  0.00           H
ATOM   3323  C38 POPCX  27       4.980  61.170  72.930  1.00  0.00           C
ATOM   3324  H8X POPCX  27       4.130  60.470  72.810  1.00  0.00           H
ATOM   3325  H8Y POPCX  27       5.730  60.730  73.630  1.00  0.00           H
ATOM   3326  C39 POPCX  27       5.650  61.730  71.620  1.00  0.00           C
ATOM   3327  H9X POPCX  27       6.600  62.190  71.960  1.00  0.00           H
ATOM   3328  H9Y POPCX  27       5.030  62.460  71.070  1.00  0.00           H
ATOM   3329 C310 POPCX  27       6.100  60.660  70.590  1.00  0.00           C
ATOM   3330 H10X POPCX  27       5.270  59.920  70.560  1.00  0.00           H
ATOM   3331 H10Y POPCX  27       6.970  60.060  70.920  1.00  0.00           H
ATOM   3332 C311 POPCX  27       6.170  61.170  69.130  1.00  0.00           C
ATOM   3333 H11X POPCX  27       5.280  61.730  68.760  1.00  0.00           H
ATOM   3334 H11Y POPCX  27       6.300  60.240  68.530  1.00  0.00           H
ATOM   3335 C312 POPCX  27       7.430  62.120  68.970  1.00  0.00           C
ATOM   3336 H12X POPCX  27       8.240  61.620  69.550  1.00  0.00           H
ATOM   3337 H12Y POPCX  27       7.210  63.150  69.300  1.00  0.00           H
ATOM   3338 C313 POPCX  27       7.860  62.250  67.520  1.00  0.00           C
ATOM   3339 H13X POPCX  27       7.040  62.570  66.850  1.00  0.00           H
ATOM   3340 H13Y POPCX  27       8.260  61.250  67.250  1.00  0.00           H
ATOM   3341 C314 POPCX  27       9.160  63.080  67.470  1.00  0.00           C
ATOM   3342 H14X POPCX  27      10.000  62.610  68.030  1.00  0.00           H
ATOM   3343 H14Y POPCX  27       8.970  64.050  67.970  1.00  0.00           H
ATOM   3344 C315 POPCX  27       9.580  63.390  66.070  1.00  0.00           C
ATOM   3345 H15X POPCX  27       9.000  64.230  65.640  1.00  0.00           H
ATOM   3346 H15Y POPCX  27       9.490  62.590  65.310  1.00  0.00           H
ATOM   3347 C316 POPCX  27      11.020  63.850  65.940  1.00  0.00           C
ATOM   3348 H16X POPCX  27      11.650  63.060  66.420  1.00  0.00           H
ATOM   3349 H16Y POPCX  27      10.920   0.470  66.570  1.00  0.00           H
ATOM   3350 H16Z POPCX  27      11.320  64.010  64.880  1.00  0.00           H
ATOM   3351  N   POPCX  28      29.180  30.430  86.930  1.00  0.00           N
ATOM   3352  C12 POPCX  28      28.630  30.780  85.570  1.00  0.00           C
ATOM   3353 H12A POPCX  28      27.780  31.440  85.660  1.00  0.00           H
ATOM   3354 H12B POPCX  28      28.270  29.880  85.070  1.00  0.00           H
ATOM   3355  C13 POPCX  28      28.190  29.700  87.710  1.00  0.00           C
ATOM   3356 H13A POPCX  28      27.210  30.160  87.790  1.00  0.00           H
ATOM   3357 H13B POPCX  28      28.050  28.690  87.350  1.00  0.00           H
ATOM   3358 H13C POPCX  28      28.490  29.510  88.730  1.00  0.00           H
ATOM   3359  C14 POPCX  28      30.470  29.630  86.840  1.00  0.00           C
ATOM   3360 H14A POPCX  28      31.020  30.000  85.980  1.00  0.00           H
ATOM   3361 H14B POPCX  28      31.140  29.810  87.670  1.00  0.00           H
ATOM   3362 H14C POPCX  28      30.340  28.580  86.670  1.00  0.00           H
ATOM   3363  C15 POPCX  28      29.490  31.720  87.670  1.00  0.00           C
ATOM   3364 H15A POPCX  28      29.660  31.490  88.720  1.00  0.00           H
ATOM   3365 H15B POPCX  28      28.670  32.410  87.530  1.00  0.00           H
ATOM   3366 H15C POPCX  28      30.440  32.140  87.380  1.00  0.00           H
ATOM   3367  C11 POPCX  28      29.660  31.420  84.650  1.00  0.00           C
ATOM   3368 H11A POPCX  28      30.450  31.950  85.210  1.00  0.00           H
ATOM   3369 H11B POPCX  28      29.270  32.210  83.980  1.00  0.00           H
ATOM   3370  P   POPCX  28      31.520  30.660  83.070  1.00  0.00           P
ATOM   3371  O13 POPCX  28      32.090  29.350  82.720  1.00  0.00           O
ATOM   3372  O14 POPCX  28      32.350  31.560  83.840  1.00  0.00           O
ATOM   3373  O12 POPCX  28      30.210  30.340  83.910  1.00  0.00           O
ATOM   3374  O11 POPCX  28      31.120  31.410  81.720  1.00  0.00           O
ATOM   3375  C1  POPCX  28      29.760  31.200  81.180  1.00  0.00           C
ATOM   3376  HA  POPCX  28      29.010  31.360  81.980  1.00  0.00           H
ATOM   3377  HB  POPCX  28      29.680  30.170  80.770  1.00  0.00           H
ATOM   3378  C2  POPCX  28      29.570  32.110  79.900  1.00  0.00           C
ATOM   3379  HS  POPCX  28      28.530  31.930  79.560  1.00  0.00           H
ATOM   3380  O21 POPCX  28      30.560  31.870  78.890  1.00  0.00           O
ATOM   3381  C21 POPCX  28      30.100  31.170  77.830  1.00  0.00           C
ATOM   3382  O22 POPCX  28      28.960  30.780  77.740  1.00  0.00           O
ATOM   3383  C22 POPCX  28      31.240  30.910  76.800  1.00  0.00           C
ATOM   3384  H2R POPCX  28      31.870  30.030  77.050  1.00  0.00           H
ATOM   3385  H2S POPCX  28      31.970  31.740  76.940  1.00  0.00           H
ATOM   3386  C3  POPCX  28      29.580  33.570  80.350  1.00  0.00           C
ATOM   3387  HX  POPCX  28      30.620  33.710  80.730  1.00  0.00           H
ATOM   3388  HY  POPCX  28      28.880  33.800  81.180  1.00  0.00           H
ATOM   3389  O31 POPCX  28      29.120  34.540  79.320  1.00  0.00           O
ATOM   3390  C31 POPCX  28      29.870  35.400  78.730  1.00  0.00           C
ATOM   3391  O32 POPCX  28      31.030  35.700  79.000  1.00  0.00           O
ATOM   3392  C32 POPCX  28      29.020  35.950  77.680  1.00  0.00           C
ATOM   3393  H2X POPCX  28      28.150  36.470  78.130  1.00  0.00           H
ATOM   3394  H2Y POPCX  28      28.690  35.140  76.990  1.00  0.00           H
ATOM   3395  C23 POPCX  28      30.910  30.870  75.250  1.00  0.00           C
ATOM   3396  H3R POPCX  28      30.310  31.760  74.970  1.00  0.00           H
ATOM   3397  H3S POPCX  28      30.310  29.950  75.090  1.00  0.00           H
ATOM   3398  C24 POPCX  28      32.180  30.780  74.410  1.00  0.00           C
ATOM   3399  H4R POPCX  28      32.790  29.860  74.540  1.00  0.00           H
ATOM   3400  H4S POPCX  28      32.930  31.570  74.610  1.00  0.00           H
ATOM   3401  C25 POPCX  28      31.640  30.580  72.950  1.00  0.00           C
ATOM   3402  H5R POPCX  28      30.890  31.360  72.680  1.00  0.00           H
ATOM   3403  H5S POPCX  28      31.090  29.620  72.880  1.00  0.00           H
ATOM   3404  C26 POPCX  28      32.740  30.580  71.910  1.00  0.00           C
ATOM   3405  H6R POPCX  28      33.710  30.860  72.370  1.00  0.00           H
ATOM   3406  H6S POPCX  28      32.520  31.470  71.270  1.00  0.00           H
ATOM   3407  C27 POPCX  28      32.730  29.520  70.890  1.00  0.00           C
ATOM   3408  H7R POPCX  28      32.890  29.870  69.850  1.00  0.00           H
ATOM   3409  H7S POPCX  28      31.680  29.140  70.880  1.00  0.00           H
ATOM   3410  C28 POPCX  28      33.760  28.430  71.170  1.00  0.00           C
ATOM   3411  H8R POPCX  28      34.830  28.720  71.040  1.00  0.00           H
ATOM   3412  H8S POPCX  28      33.650  27.560  70.480  1.00  0.00           H
ATOM   3413  C29 POPCX  28      33.730  27.820  72.600  1.00  0.00           C
ATOM   3414  H91 POPCX  28      34.070  28.560  73.350  1.00  0.00           H
ATOM   3415 C210 POPCX  28      33.230  26.640  72.960  1.00  0.00           C
ATOM   3416 H101 POPCX  28      33.250  26.300  74.010  1.00  0.00           H
ATOM   3417 C211 POPCX  28      32.850  25.530  71.990  1.00  0.00           C
ATOM   3418 H11R POPCX  28      33.150  25.650  70.930  1.00  0.00           H
ATOM   3419 H11S POPCX  28      31.740  25.430  72.030  1.00  0.00           H
ATOM   3420 C212 POPCX  28      33.380  24.120  72.570  1.00  0.00           C
ATOM   3421 H12R POPCX  28      32.930  23.250  72.040  1.00  0.00           H
ATOM   3422 H12S POPCX  28      33.070  24.100  73.640  1.00  0.00           H
ATOM   3423 C213 POPCX  28      34.930  23.980  72.500  1.00  0.00           C
ATOM   3424 H13R POPCX  28      35.210  24.860  73.130  1.00  0.00           H
ATOM   3425 H13S POPCX  28      35.330  24.000  71.470  1.00  0.00           H
ATOM   3426 C214 POPCX  28      35.480  22.770  73.350  1.00  0.00           C
ATOM   3427 H14R POPCX  28      35.150  21.850  72.820  1.00  0.00           H
ATOM   3428 H14S POPCX  28      34.970  22.900  74.320  1.00  0.00           H
ATOM   3429 C215 POPCX  28      36.960  22.800  73.450  1.00  0.00           C
ATOM   3430 H15R POPCX  28      37.240  23.840  73.700  1.00  0.00           H
ATOM   3431 H15S POPCX  28      37.440  22.500  72.490  1.00  0.00           H
ATOM   3432 C216 POPCX  28      37.410  21.940  74.630  1.00  0.00           C
ATOM   3433 H16R POPCX  28      37.070  20.930  74.320  1.00  0.00           H
ATOM   3434 H16S POPCX  28      37.040  22.320  75.600  1.00  0.00           H
ATOM   3435 C217 POPCX  28      38.920  21.870  74.740  1.00  0.00           C
ATOM   3436 H17R POPCX  28      39.300  22.910  74.770  1.00  0.00           H
ATOM   3437 H17S POPCX  28      39.260  21.430  73.780  1.00  0.00           H
ATOM   3438 C218 POPCX  28      39.410  21.080  75.900  1.00  0.00           C
ATOM   3439 H18R POPCX  28      38.760  20.180  75.940  1.00  0.00           H
ATOM   3440 H18S POPCX  28      39.340  21.800  76.740  1.00  0.00           H
ATOM   3441 H18T POPCX  28      40.480  20.820  75.750  1.00  0.00           H
ATOM   3442  C33 POPCX  28      29.770  37.040  76.800  1.00  0.00           C
ATOM   3443  H3X POPCX  28      30.690  37.390  77.300  1.00  0.00           H
ATOM   3444  H3Y POPCX  28      29.130  37.920  76.580  1.00  0.00           H
ATOM   3445  C34 POPCX  28      30.290  36.570  75.380  1.00  0.00           C
ATOM   3446  H4X POPCX  28      30.800  37.400  74.840  1.00  0.00           H
ATOM   3447  H4Y POPCX  28      29.360  36.350  74.820  1.00  0.00           H
ATOM   3448  C35 POPCX  28      31.300  35.500  75.450  1.00  0.00           C
ATOM   3449  H5X POPCX  28      30.870  34.500  75.670  1.00  0.00           H
ATOM   3450  H5Y POPCX  28      32.070  35.740  76.220  1.00  0.00           H
ATOM   3451  C36 POPCX  28      32.190  35.240  74.160  1.00  0.00           C
ATOM   3452  H6X POPCX  28      33.060  34.580  74.350  1.00  0.00           H
ATOM   3453  H6Y POPCX  28      32.610  36.230  73.890  1.00  0.00           H
ATOM   3454  C37 POPCX  28      31.420  34.700  72.940  1.00  0.00           C
ATOM   3455  H7X POPCX  28      30.610  35.360  72.540  1.00  0.00           H
ATOM   3456  H7Y POPCX  28      30.770  33.860  73.280  1.00  0.00           H
ATOM   3457  C38 POPCX  28      32.270  34.420  71.700  1.00  0.00           C
ATOM   3458  H8X POPCX  28      31.630  34.130  70.840  1.00  0.00           H
ATOM   3459  H8Y POPCX  28      32.850  33.530  72.010  1.00  0.00           H
ATOM   3460  C39 POPCX  28      33.280  35.490  71.220  1.00  0.00           C
ATOM   3461  H9X POPCX  28      34.060  35.780  71.950  1.00  0.00           H
ATOM   3462  H9Y POPCX  28      32.760  36.460  71.040  1.00  0.00           H
ATOM   3463 C310 POPCX  28      34.080  35.090  70.000  1.00  0.00           C
ATOM   3464 H10X POPCX  28      34.770  35.850  69.580  1.00  0.00           H
ATOM   3465 H10Y POPCX  28      33.370  34.830  69.180  1.00  0.00           H
ATOM   3466 C311 POPCX  28      35.010  33.890  70.280  1.00  0.00           C
ATOM   3467 H11X POPCX  28      34.550  33.360  71.150  1.00  0.00           H
ATOM   3468 H11Y POPCX  28      36.030  34.310  70.420  1.00  0.00           H
ATOM   3469 C312 POPCX  28      34.870  32.900  69.040  1.00  0.00           C
ATOM   3470 H12X POPCX  28      35.090  33.600  68.200  1.00  0.00           H
ATOM   3471 H12Y POPCX  28      33.850  32.450  69.030  1.00  0.00           H
ATOM   3472 C313 POPCX  28      35.890  31.780  69.000  1.00  0.00           C
ATOM   3473 H13X POPCX  28      35.680  30.900  69.640  1.00  0.00           H
ATOM   3474 H13Y POPCX  28      36.890  32.110  69.350  1.00  0.00           H
ATOM   3475 C314 POPCX  28      36.010  31.120  67.620  1.00  0.00           C
ATOM   3476 H14X POPCX  28      36.580  31.850  67.000  1.00  0.00           H
ATOM   3477 H14Y POPCX  28      35.010  31.020  67.150  1.00  0.00           H
ATOM   3478 C315 POPCX  28      36.710  29.770  67.770  1.00  0.00           C
ATOM   3479 H15X POPCX  28      37.520  29.760  68.530  1.00  0.00           H
ATOM   3480 H15Y POPCX  28      37.300  29.510  66.860  1.00  0.00           H
ATOM   3481 C316 POPCX  28      35.700  28.640  67.980  1.00  0.00           C
ATOM   3482 H16X POPCX  28      36.190  27.650  68.090  1.00  0.00           H
ATOM   3483 H16Y POPCX  28      35.020  28.600  67.100  1.00  0.00           H
ATOM   3484 H16Z POPCX  28      35.080  28.900  68.860  1.00  0.00           H
ATOM   3485  N   POPCX  29       0.820   2.550  86.720  1.00  0.00           N
ATOM   3486  C12 POPCX  29       0.200   1.610  85.700  1.00  0.00           C
ATOM   3487 H12A POPCX  29      63.610   2.010  85.230  1.00  0.00           H
ATOM   3488 H12B POPCX  29      64.220   0.730  86.270  1.00  0.00           H
ATOM   3489  C13 POPCX  29       1.800   1.760  87.670  1.00  0.00           C
ATOM   3490 H13A POPCX  29       1.180   1.030  88.170  1.00  0.00           H
ATOM   3491 H13B POPCX  29       2.460   1.260  86.970  1.00  0.00           H
ATOM   3492 H13C POPCX  29       2.400   2.430  88.260  1.00  0.00           H
ATOM   3493  C14 POPCX  29       1.410   3.850  86.240  1.00  0.00           C
ATOM   3494 H14A POPCX  29       1.770   4.540  86.990  1.00  0.00           H
ATOM   3495 H14B POPCX  29       2.230   3.710  85.550  1.00  0.00           H
ATOM   3496 H14C POPCX  29       0.670   4.320  85.610  1.00  0.00           H
ATOM   3497  C15 POPCX  29      63.950   2.950  87.580  1.00  0.00           C
ATOM   3498 H15A POPCX  29      63.130   3.290  86.960  1.00  0.00           H
ATOM   3499 H15B POPCX  29      64.260   3.670  88.320  1.00  0.00           H
ATOM   3500 H15C POPCX  29      63.630   2.010  88.010  1.00  0.00           H
ATOM   3501  C11 POPCX  29       1.020   1.050  84.540  1.00  0.00           C
ATOM   3502 H11A POPCX  29       1.380   1.880  83.890  1.00  0.00           H
ATOM   3503 H11B POPCX  29       0.320   0.540  83.840  1.00  0.00           H
ATOM   3504  P   POPCX  29       1.590  63.030  85.420  1.00  0.00           P
ATOM   3505  O13 POPCX  29       0.310  63.220  86.210  1.00  0.00           O
ATOM   3506  O14 POPCX  29       2.730  62.420  86.180  1.00  0.00           O
ATOM   3507  O12 POPCX  29       2.050   0.210  84.980  1.00  0.00           O
ATOM   3508  O11 POPCX  29       1.410  62.200  84.090  1.00  0.00           O
ATOM   3509  C1  POPCX  29       2.510  62.000  83.140  1.00  0.00           C
ATOM   3510  HA  POPCX  29       2.130  61.060  82.690  1.00  0.00           H
ATOM   3511  HB  POPCX  29       3.570  61.940  83.470  1.00  0.00           H
ATOM   3512  C2  POPCX  29       2.500  63.000  82.000  1.00  0.00           C
ATOM   3513  HS  POPCX  29       2.570  63.990  82.500  1.00  0.00           H
ATOM   3514  O21 POPCX  29       1.320  62.810  81.130  1.00  0.00           O
ATOM   3515  C21 POPCX  29       0.820  63.930  80.660  1.00  0.00           C
ATOM   3516  O22 POPCX  29       1.150   0.750  80.940  1.00  0.00           O
ATOM   3517  C22 POPCX  29      63.930  63.430  79.760  1.00  0.00           C
ATOM   3518  H2R POPCX  29      63.110  63.020  80.390  1.00  0.00           H
ATOM   3519  H2S POPCX  29       0.090  62.650  79.120  1.00  0.00           H
ATOM   3520  C3  POPCX  29       3.810  63.010  81.140  1.00  0.00           C
ATOM   3521  HX  POPCX  29       3.960  61.950  80.840  1.00  0.00           H
ATOM   3522  HY  POPCX  29       4.710  63.210  81.760  1.00  0.00           H
ATOM   3523  O31 POPCX  29       3.740  63.840  79.970  1.00  0.00           O
ATOM   3524  C31 POPCX  29       3.920   0.830  80.210  1.00  0.00           C
ATOM   3525  O32 POPCX  29       4.140   1.240  81.380  1.00  0.00           O
ATOM   3526  C32 POPCX  29       3.710   1.790  79.010  1.00  0.00           C
ATOM   3527  H2X POPCX  29       4.010   2.770  79.460  1.00  0.00           H
ATOM   3528  H2Y POPCX  29       2.620   1.690  78.850  1.00  0.00           H
ATOM   3529  C23 POPCX  29      63.360   0.220  78.920  1.00  0.00           C
ATOM   3530  H3R POPCX  29      63.490   1.220  79.370  1.00  0.00           H
ATOM   3531  H3S POPCX  29      62.270   0.100  78.700  1.00  0.00           H
ATOM   3532  C24 POPCX  29      64.170   0.200  77.550  1.00  0.00           C
ATOM   3533  H4R POPCX  29      64.000  63.500  77.100  1.00  0.00           H
ATOM   3534  H4S POPCX  29       0.960   0.320  77.760  1.00  0.00           H
ATOM   3535  C25 POPCX  29      63.810   1.380  76.630  1.00  0.00           C
ATOM   3536  H5R POPCX  29      64.110   2.320  77.140  1.00  0.00           H
ATOM   3537  H5S POPCX  29      62.710   1.430  76.500  1.00  0.00           H
ATOM   3538  C26 POPCX  29       0.210   1.280  75.260  1.00  0.00           C
ATOM   3539  H6R POPCX  29      63.970   2.020  74.620  1.00  0.00           H
ATOM   3540  H6S POPCX  29      64.260   0.300  74.800  1.00  0.00           H
ATOM   3541  C27 POPCX  29       1.750   1.490  75.080  1.00  0.00           C
ATOM   3542  H7R POPCX  29       2.220   0.750  75.760  1.00  0.00           H
ATOM   3543  H7S POPCX  29       2.050   2.460  75.500  1.00  0.00           H
ATOM   3544  C28 POPCX  29       2.310   1.090  73.730  1.00  0.00           C
ATOM   3545  H8R POPCX  29       1.990   0.040  73.560  1.00  0.00           H
ATOM   3546  H8S POPCX  29       3.420   0.980  73.720  1.00  0.00           H
ATOM   3547  C29 POPCX  29       1.870   1.990  72.630  1.00  0.00           C
ATOM   3548  H91 POPCX  29       1.600   2.970  73.050  1.00  0.00           H
ATOM   3549 C210 POPCX  29       1.620   1.630  71.340  1.00  0.00           C
ATOM   3550 H101 POPCX  29       1.130   2.360  70.670  1.00  0.00           H
ATOM   3551 C211 POPCX  29       1.650   0.310  70.740  1.00  0.00           C
ATOM   3552 H11R POPCX  29       0.660   0.000  70.320  1.00  0.00           H
ATOM   3553 H11S POPCX  29       1.930  63.820  71.480  1.00  0.00           H
ATOM   3554 C212 POPCX  29       2.580   0.150  69.470  1.00  0.00           C
ATOM   3555 H12R POPCX  29       3.650   0.360  69.640  1.00  0.00           H
ATOM   3556 H12S POPCX  29       2.440   1.040  68.810  1.00  0.00           H
ATOM   3557 C213 POPCX  29       2.370  63.130  68.710  1.00  0.00           C
ATOM   3558 H13R POPCX  29       1.290  62.880  68.580  1.00  0.00           H
ATOM   3559 H13S POPCX  29       2.810  62.310  69.320  1.00  0.00           H
ATOM   3560 C214 POPCX  29       3.130  63.160  67.420  1.00  0.00           C
ATOM   3561 H14R POPCX  29       4.230  63.120  67.570  1.00  0.00           H
ATOM   3562 H14S POPCX  29       3.050  64.110  66.840  1.00  0.00           H
ATOM   3563 C215 POPCX  29       2.840  61.970  66.440  1.00  0.00           C
ATOM   3564 H15R POPCX  29       3.440  62.110  65.510  1.00  0.00           H
ATOM   3565 H15S POPCX  29       1.810  62.050  66.050  1.00  0.00           H
ATOM   3566 C216 POPCX  29       3.180  60.640  67.120  1.00  0.00           C
ATOM   3567 H16R POPCX  29       2.960  60.590  68.210  1.00  0.00           H
ATOM   3568 H16S POPCX  29       4.290  60.590  67.150  1.00  0.00           H
ATOM   3569 C217 POPCX  29       2.620  59.330  66.500  1.00  0.00           C
ATOM   3570 H17R POPCX  29       3.140  59.340  65.510  1.00  0.00           H
ATOM   3571 H17S POPCX  29       1.540  59.430  66.280  1.00  0.00           H
ATOM   3572 C218 POPCX  29       2.990  58.120  67.330  1.00  0.00           C
ATOM   3573 H18R POPCX  29       2.520  58.230  68.330  1.00  0.00           H
ATOM   3574 H18S POPCX  29       4.080  58.230  67.510  1.00  0.00           H
ATOM   3575 H18T POPCX  29       2.670  57.170  66.840  1.00  0.00           H
ATOM   3576  C33 POPCX  29       4.520   1.440  77.720  1.00  0.00           C
ATOM   3577  H3X POPCX  29       3.970   1.820  76.840  1.00  0.00           H
ATOM   3578  H3Y POPCX  29       4.610   0.330  77.690  1.00  0.00           H
ATOM   3579  C34 POPCX  29       5.840   2.150  77.770  1.00  0.00           C
ATOM   3580  H4X POPCX  29       6.370   1.750  78.650  1.00  0.00           H
ATOM   3581  H4Y POPCX  29       5.810   3.250  77.900  1.00  0.00           H
ATOM   3582  C35 POPCX  29       6.700   1.920  76.520  1.00  0.00           C
ATOM   3583  H5X POPCX  29       6.860   0.830  76.440  1.00  0.00           H
ATOM   3584  H5Y POPCX  29       7.700   2.400  76.680  1.00  0.00           H
ATOM   3585  C36 POPCX  29       6.080   2.590  75.270  1.00  0.00           C
ATOM   3586  H6X POPCX  29       6.220   3.680  75.160  1.00  0.00           H
ATOM   3587  H6Y POPCX  29       4.990   2.380  75.210  1.00  0.00           H
ATOM   3588  C37 POPCX  29       6.650   2.060  73.910  1.00  0.00           C
ATOM   3589  H7X POPCX  29       6.300   1.020  73.800  1.00  0.00           H
ATOM   3590  H7Y POPCX  29       7.750   2.110  73.760  1.00  0.00           H
ATOM   3591  C38 POPCX  29       5.920   2.910  72.760  1.00  0.00           C
ATOM   3592  H8X POPCX  29       6.360   3.920  72.700  1.00  0.00           H
ATOM   3593  H8Y POPCX  29       4.890   3.200  73.060  1.00  0.00           H
ATOM   3594  C39 POPCX  29       6.180   2.060  71.490  1.00  0.00           C
ATOM   3595  H9X POPCX  29       5.760   1.050  71.710  1.00  0.00           H
ATOM   3596  H9Y POPCX  29       7.280   1.980  71.360  1.00  0.00           H
ATOM   3597 C310 POPCX  29       5.480   2.530  70.210  1.00  0.00           C
ATOM   3598 H10X POPCX  29       5.420   3.630  70.180  1.00  0.00           H
ATOM   3599 H10Y POPCX  29       4.420   2.180  70.260  1.00  0.00           H
ATOM   3600 C311 POPCX  29       6.170   2.220  68.820  1.00  0.00           C
ATOM   3601 H11X POPCX  29       6.070   1.110  68.820  1.00  0.00           H
ATOM   3602 H11Y POPCX  29       7.250   2.460  68.870  1.00  0.00           H
ATOM   3603 C312 POPCX  29       5.410   2.800  67.640  1.00  0.00           C
ATOM   3604 H12X POPCX  29       5.270   3.890  67.820  1.00  0.00           H
ATOM   3605 H12Y POPCX  29       4.400   2.340  67.680  1.00  0.00           H
ATOM   3606 C313 POPCX  29       5.980   2.540  66.230  1.00  0.00           C
ATOM   3607 H13X POPCX  29       7.060   2.750  66.290  1.00  0.00           H
ATOM   3608 H13Y POPCX  29       5.550   3.350  65.600  1.00  0.00           H
ATOM   3609 C314 POPCX  29       5.710   1.090  65.770  1.00  0.00           C
ATOM   3610 H14X POPCX  29       4.640   0.860  65.980  1.00  0.00           H
ATOM   3611 H14Y POPCX  29       6.330   0.420  66.410  1.00  0.00           H
ATOM   3612 C315 POPCX  29       6.030   0.860  64.330  1.00  0.00           C
ATOM   3613 H15X POPCX  29       7.070   1.070  63.990  1.00  0.00           H
ATOM   3614 H15Y POPCX  29       5.310   1.460  63.740  1.00  0.00           H
ATOM   3615 C316 POPCX  29       5.590  63.680  63.990  1.00  0.00           C
ATOM   3616 H16X POPCX  29       4.540  63.560  64.320  1.00  0.00           H
ATOM   3617 H16Y POPCX  29       6.300  62.910  64.360  1.00  0.00           H
ATOM   3618 H16Z POPCX  29       5.620  63.680  62.880  1.00  0.00           H
ATOM   3619  N   POPCX  30      57.050   4.220  84.400  1.00  0.00           N
ATOM   3620  C12 POPCX  30      58.130   4.880  83.620  1.00  0.00           C
ATOM   3621 H12A POPCX  30      58.810   5.230  84.380  1.00  0.00           H
ATOM   3622 H12B POPCX  30      57.700   5.710  83.080  1.00  0.00           H
ATOM   3623  C13 POPCX  30      56.320   5.080  85.420  1.00  0.00           C
ATOM   3624 H13A POPCX  30      55.370   4.730  85.820  1.00  0.00           H
ATOM   3625 H13B POPCX  30      57.000   5.190  86.250  1.00  0.00           H
ATOM   3626 H13C POPCX  30      56.070   6.070  85.080  1.00  0.00           H
ATOM   3627  C14 POPCX  30      56.040   3.900  83.400  1.00  0.00           C
ATOM   3628 H14A POPCX  30      56.310   3.340  82.520  1.00  0.00           H
ATOM   3629 H14B POPCX  30      55.210   3.380  83.860  1.00  0.00           H
ATOM   3630 H14C POPCX  30      55.530   4.750  82.970  1.00  0.00           H
ATOM   3631  C15 POPCX  30      57.570   2.950  85.080  1.00  0.00           C
ATOM   3632 H15A POPCX  30      58.180   2.340  84.440  1.00  0.00           H
ATOM   3633 H15B POPCX  30      56.730   2.350  85.400  1.00  0.00           H
ATOM   3634 H15C POPCX  30      58.240   3.210  85.890  1.00  0.00           H
ATOM   3635  C11 POPCX  30      58.970   4.060  82.650  1.00  0.00           C
ATOM   3636 H11A POPCX  30      59.610   4.690  81.980  1.00  0.00           H
ATOM   3637 H11B POPCX  30      58.240   3.680  81.910  1.00  0.00           H
ATOM   3638  P   POPCX  30      61.060   3.220  84.050  1.00  0.00           P
ATOM   3639  O13 POPCX  30      61.810   1.980  84.380  1.00  0.00           O
ATOM   3640  O14 POPCX  30      60.880   4.130  85.200  1.00  0.00           O
ATOM   3641  O12 POPCX  30      59.730   3.000  83.370  1.00  0.00           O
ATOM   3642  O11 POPCX  30      61.780   3.980  82.870  1.00  0.00           O
ATOM   3643  C1  POPCX  30      63.070   3.670  82.360  1.00  0.00           C
ATOM   3644  HA  POPCX  30      63.140   2.610  82.040  1.00  0.00           H
ATOM   3645  HB  POPCX  30      63.830   3.840  83.140  1.00  0.00           H
ATOM   3646  C2  POPCX  30      63.330   4.570  81.100  1.00  0.00           C
ATOM   3647  HS  POPCX  30      63.010   5.610  81.320  1.00  0.00           H
ATOM   3648  O21 POPCX  30      62.600   3.980  79.990  1.00  0.00           O
ATOM   3649  C21 POPCX  30      62.100   4.920  79.150  1.00  0.00           C
ATOM   3650  O22 POPCX  30      62.000   6.040  79.450  1.00  0.00           O
ATOM   3651  C22 POPCX  30      61.620   4.170  77.910  1.00  0.00           C
ATOM   3652  H2R POPCX  30      60.900   3.370  78.200  1.00  0.00           H
ATOM   3653  H2S POPCX  30      62.470   3.660  77.410  1.00  0.00           H
ATOM   3654  C3  POPCX  30       0.570   4.530  80.750  1.00  0.00           C
ATOM   3655  HX  POPCX  30       0.870   3.550  80.320  1.00  0.00           H
ATOM   3656  HY  POPCX  30       1.090   4.550  81.730  1.00  0.00           H
ATOM   3657  O31 POPCX  30       1.080   5.650  80.020  1.00  0.00           O
ATOM   3658  C31 POPCX  30       1.460   5.470  78.750  1.00  0.00           C
ATOM   3659  O32 POPCX  30       1.610   4.390  78.220  1.00  0.00           O
ATOM   3660  C32 POPCX  30       1.820   6.770  78.110  1.00  0.00           C
ATOM   3661  H2X POPCX  30       2.880   6.870  78.420  1.00  0.00           H
ATOM   3662  H2Y POPCX  30       1.380   7.680  78.580  1.00  0.00           H
ATOM   3663  C23 POPCX  30      61.070   5.040  76.770  1.00  0.00           C
ATOM   3664  H3R POPCX  30      60.610   5.970  77.190  1.00  0.00           H
ATOM   3665  H3S POPCX  30      60.400   4.560  76.020  1.00  0.00           H
ATOM   3666  C24 POPCX  30      62.270   5.510  75.910  1.00  0.00           C
ATOM   3667  H4R POPCX  30      62.610   4.630  75.310  1.00  0.00           H
ATOM   3668  H4S POPCX  30      63.030   5.810  76.670  1.00  0.00           H
ATOM   3669  C25 POPCX  30      61.980   6.680  74.980  1.00  0.00           C
ATOM   3670  H5R POPCX  30      61.900   7.520  75.710  1.00  0.00           H
ATOM   3671  H5S POPCX  30      60.960   6.570  74.550  1.00  0.00           H
ATOM   3672  C26 POPCX  30      62.990   6.930  73.870  1.00  0.00           C
ATOM   3673  H6R POPCX  30      63.020   6.070  73.180  1.00  0.00           H
ATOM   3674  H6S POPCX  30      64.040   6.950  74.220  1.00  0.00           H
ATOM   3675  C27 POPCX  30      62.520   8.240  73.130  1.00  0.00           C
ATOM   3676  H7R POPCX  30      62.500   8.970  73.970  1.00  0.00           H
ATOM   3677  H7S POPCX  30      61.460   8.210  72.800  1.00  0.00           H
ATOM   3678  C28 POPCX  30      63.420   8.660  72.040  1.00  0.00           C
ATOM   3679  H8R POPCX  30      63.250   7.940  71.210  1.00  0.00           H
ATOM   3680  H8S POPCX  30       0.200   8.660  72.320  1.00  0.00           H
ATOM   3681  C29 POPCX  30      63.190  10.060  71.600  1.00  0.00           C
ATOM   3682  H91 POPCX  30      62.940  10.860  72.320  1.00  0.00           H
ATOM   3683 C210 POPCX  30      63.410  10.510  70.370  1.00  0.00           C
ATOM   3684 H101 POPCX  30      63.340  11.590  70.160  1.00  0.00           H
ATOM   3685 C211 POPCX  30      63.850   9.840  69.110  1.00  0.00           C
ATOM   3686 H11R POPCX  30      64.250   8.810  69.280  1.00  0.00           H
ATOM   3687 H11S POPCX  30       0.320  10.520  68.680  1.00  0.00           H
ATOM   3688 C212 POPCX  30      62.740   9.650  68.130  1.00  0.00           C
ATOM   3689 H12R POPCX  30      61.860   9.210  68.650  1.00  0.00           H
ATOM   3690 H12S POPCX  30      63.040   8.970  67.300  1.00  0.00           H
ATOM   3691 C213 POPCX  30      62.180  10.900  67.390  1.00  0.00           C
ATOM   3692 H13R POPCX  30      62.000  11.730  68.100  1.00  0.00           H
ATOM   3693 H13S POPCX  30      61.260  10.580  66.840  1.00  0.00           H
ATOM   3694 C214 POPCX  30      63.110  11.520  66.300  1.00  0.00           C
ATOM   3695 H14R POPCX  30      63.040  10.890  65.390  1.00  0.00           H
ATOM   3696 H14S POPCX  30      64.180  11.560  66.600  1.00  0.00           H
ATOM   3697 C215 POPCX  30      62.540  12.920  65.940  1.00  0.00           C
ATOM   3698 H15R POPCX  30      62.630  13.570  66.840  1.00  0.00           H
ATOM   3699 H15S POPCX  30      61.440  12.830  65.810  1.00  0.00           H
ATOM   3700 C216 POPCX  30      63.300  13.570  64.800  1.00  0.00           C
ATOM   3701 H16R POPCX  30      63.450  12.780  64.030  1.00  0.00           H
ATOM   3702 H16S POPCX  30      64.290  13.950  65.130  1.00  0.00           H
ATOM   3703 C217 POPCX  30      62.500  14.740  64.110  1.00  0.00           C
ATOM   3704 H17R POPCX  30      62.130  15.500  64.830  1.00  0.00           H
ATOM   3705 H17S POPCX  30      61.550  14.300  63.740  1.00  0.00           H
ATOM   3706 C218 POPCX  30      63.270  15.440  62.990  1.00  0.00           C
ATOM   3707 H18R POPCX  30      62.480  15.810  62.310  1.00  0.00           H
ATOM   3708 H18S POPCX  30      63.940  14.680  62.530  1.00  0.00           H
ATOM   3709 H18T POPCX  30      63.770  16.310  63.460  1.00  0.00           H
ATOM   3710  C33 POPCX  30       1.730   6.950  76.520  1.00  0.00           C
ATOM   3711  H3X POPCX  30       0.680   6.960  76.130  1.00  0.00           H
ATOM   3712  H3Y POPCX  30       2.150   6.110  75.930  1.00  0.00           H
ATOM   3713  C34 POPCX  30       2.510   8.180  76.020  1.00  0.00           C
ATOM   3714  H4X POPCX  30       3.610   8.010  76.060  1.00  0.00           H
ATOM   3715  H4Y POPCX  30       2.280   8.960  76.770  1.00  0.00           H
ATOM   3716  C35 POPCX  30       2.220   8.580  74.560  1.00  0.00           C
ATOM   3717  H5X POPCX  30       1.200   9.020  74.590  1.00  0.00           H
ATOM   3718  H5Y POPCX  30       2.210   7.800  73.770  1.00  0.00           H
ATOM   3719  C36 POPCX  30       3.330   9.580  73.990  1.00  0.00           C
ATOM   3720  H6X POPCX  30       4.190   8.890  73.850  1.00  0.00           H
ATOM   3721  H6Y POPCX  30       3.550  10.380  74.730  1.00  0.00           H
ATOM   3722  C37 POPCX  30       3.020  10.410  72.730  1.00  0.00           C
ATOM   3723  H7X POPCX  30       2.140  11.090  72.830  1.00  0.00           H
ATOM   3724  H7Y POPCX  30       2.710   9.830  71.840  1.00  0.00           H
ATOM   3725  C38 POPCX  30       4.300  11.260  72.380  1.00  0.00           C
ATOM   3726  H8X POPCX  30       5.140  10.580  72.150  1.00  0.00           H
ATOM   3727  H8Y POPCX  30       4.690  11.920  73.190  1.00  0.00           H
ATOM   3728  C39 POPCX  30       3.980  12.250  71.250  1.00  0.00           C
ATOM   3729  H9X POPCX  30       4.880  12.880  71.100  1.00  0.00           H
ATOM   3730  H9Y POPCX  30       3.150  12.900  71.580  1.00  0.00           H
ATOM   3731 C310 POPCX  30       3.520  11.560  69.950  1.00  0.00           C
ATOM   3732 H10X POPCX  30       2.430  11.380  70.000  1.00  0.00           H
ATOM   3733 H10Y POPCX  30       4.230  10.720  69.760  1.00  0.00           H
ATOM   3734 C311 POPCX  30       3.660  12.340  68.730  1.00  0.00           C
ATOM   3735 H11X POPCX  30       4.730  12.550  68.500  1.00  0.00           H
ATOM   3736 H11Y POPCX  30       3.080  13.280  68.870  1.00  0.00           H
ATOM   3737 C312 POPCX  30       2.990  11.750  67.460  1.00  0.00           C
ATOM   3738 H12X POPCX  30       1.980  11.290  67.590  1.00  0.00           H
ATOM   3739 H12Y POPCX  30       3.530  10.870  67.040  1.00  0.00           H
ATOM   3740 C313 POPCX  30       2.890  12.680  66.270  1.00  0.00           C
ATOM   3741 H13X POPCX  30       2.030  13.330  66.550  1.00  0.00           H
ATOM   3742 H13Y POPCX  30       2.580  12.120  65.370  1.00  0.00           H
ATOM   3743 C314 POPCX  30       4.150  13.470  65.940  1.00  0.00           C
ATOM   3744 H14X POPCX  30       5.070  12.890  66.190  1.00  0.00           H
ATOM   3745 H14Y POPCX  30       4.170  14.400  66.550  1.00  0.00           H
ATOM   3746 C315 POPCX  30       4.170  13.970  64.450  1.00  0.00           C
ATOM   3747 H15X POPCX  30       4.940  14.770  64.410  1.00  0.00           H
ATOM   3748 H15Y POPCX  30       3.220  14.370  64.020  1.00  0.00           H
ATOM   3749 C316 POPCX  30       4.710  12.890  63.530  1.00  0.00           C
ATOM   3750 H16X POPCX  30       4.670  13.340  62.520  1.00  0.00           H
ATOM   3751 H16Y POPCX  30       4.050  12.000  63.430  1.00  0.00           H
ATOM   3752 H16Z POPCX  30       5.720  12.520  63.790  1.00  0.00           H
ATOM   3753  N   POPCX  31      45.470   3.080  80.660  1.00  0.00           N
ATOM   3754  C12 POPCX  31      46.330   2.170  81.550  1.00  0.00           C
ATOM   3755 H12A POPCX  31      46.360   1.220  81.040  1.00  0.00           H
ATOM   3756 H12B POPCX  31      45.850   1.810  82.440  1.00  0.00           H
ATOM   3757  C13 POPCX  31      46.270   3.760  79.600  1.00  0.00           C
ATOM   3758 H13A POPCX  31      45.630   4.350  78.960  1.00  0.00           H
ATOM   3759 H13B POPCX  31      46.940   4.470  80.060  1.00  0.00           H
ATOM   3760 H13C POPCX  31      46.800   2.960  79.100  1.00  0.00           H
ATOM   3761  C14 POPCX  31      44.440   2.370  79.900  1.00  0.00           C
ATOM   3762 H14A POPCX  31      43.810   3.130  79.460  1.00  0.00           H
ATOM   3763 H14B POPCX  31      44.980   1.800  79.160  1.00  0.00           H
ATOM   3764 H14C POPCX  31      44.000   1.670  80.600  1.00  0.00           H
ATOM   3765  C15 POPCX  31      44.770   4.080  81.550  1.00  0.00           C
ATOM   3766 H15A POPCX  31      45.450   4.400  82.330  1.00  0.00           H
ATOM   3767 H15B POPCX  31      43.900   3.660  82.020  1.00  0.00           H
ATOM   3768 H15C POPCX  31      44.360   4.940  81.040  1.00  0.00           H
ATOM   3769  C11 POPCX  31      47.730   2.710  82.030  1.00  0.00           C
ATOM   3770 H11A POPCX  31      48.350   2.780  81.120  1.00  0.00           H
ATOM   3771 H11B POPCX  31      48.210   1.920  82.650  1.00  0.00           H
ATOM   3772  P   POPCX  31      48.400   5.230  82.510  1.00  0.00           P
ATOM   3773  O13 POPCX  31      49.750   5.070  83.090  1.00  0.00           O
ATOM   3774  O14 POPCX  31      47.510   6.400  82.910  1.00  0.00           O
ATOM   3775  O12 POPCX  31      47.660   3.870  82.850  1.00  0.00           O
ATOM   3776  O11 POPCX  31      48.490   5.440  80.930  1.00  0.00           O
ATOM   3777  C1  POPCX  31      49.500   4.960  80.060  1.00  0.00           C
ATOM   3778  HA  POPCX  31      49.040   4.450  79.190  1.00  0.00           H
ATOM   3779  HB  POPCX  31      50.170   4.180  80.480  1.00  0.00           H
ATOM   3780  C2  POPCX  31      50.560   6.010  79.570  1.00  0.00           C
ATOM   3781  HS  POPCX  31      51.280   6.100  80.410  1.00  0.00           H
ATOM   3782  O21 POPCX  31      49.750   7.230  79.520  1.00  0.00           O
ATOM   3783  C21 POPCX  31      50.450   8.300  79.160  1.00  0.00           C
ATOM   3784  O22 POPCX  31      51.650   8.370  79.310  1.00  0.00           O
ATOM   3785  C22 POPCX  31      49.550   9.430  78.620  1.00  0.00           C
ATOM   3786  H2R POPCX  31      49.410  10.080  79.510  1.00  0.00           H
ATOM   3787  H2S POPCX  31      48.620   9.020  78.170  1.00  0.00           H
ATOM   3788  C3  POPCX  31      51.430   5.770  78.360  1.00  0.00           C
ATOM   3789  HX  POPCX  31      52.050   4.860  78.500  1.00  0.00           H
ATOM   3790  HY  POPCX  31      52.310   6.440  78.280  1.00  0.00           H
ATOM   3791  O31 POPCX  31      50.690   5.700  77.100  1.00  0.00           O
ATOM   3792  C31 POPCX  31      51.500   5.410  76.120  1.00  0.00           C
ATOM   3793  O32 POPCX  31      52.580   4.810  76.100  1.00  0.00           O
ATOM   3794  C32 POPCX  31      50.760   5.730  74.770  1.00  0.00           C
ATOM   3795  H2X POPCX  31      49.810   6.210  75.120  1.00  0.00           H
ATOM   3796  H2Y POPCX  31      50.570   4.680  74.480  1.00  0.00           H
ATOM   3797  C23 POPCX  31      50.260  10.430  77.730  1.00  0.00           C
ATOM   3798  H3R POPCX  31      51.130  10.760  78.340  1.00  0.00           H
ATOM   3799  H3S POPCX  31      49.560  11.270  77.570  1.00  0.00           H
ATOM   3800  C24 POPCX  31      50.670   9.800  76.380  1.00  0.00           C
ATOM   3801  H4R POPCX  31      49.770   9.590  75.760  1.00  0.00           H
ATOM   3802  H4S POPCX  31      51.100   8.780  76.530  1.00  0.00           H
ATOM   3803  C25 POPCX  31      51.720  10.650  75.550  1.00  0.00           C
ATOM   3804  H5R POPCX  31      52.220  10.000  74.800  1.00  0.00           H
ATOM   3805  H5S POPCX  31      52.510  10.940  76.280  1.00  0.00           H
ATOM   3806  C26 POPCX  31      51.190  11.950  74.930  1.00  0.00           C
ATOM   3807  H6R POPCX  31      52.100  12.530  74.680  1.00  0.00           H
ATOM   3808  H6S POPCX  31      50.740  12.490  75.790  1.00  0.00           H
ATOM   3809  C27 POPCX  31      50.250  11.800  73.760  1.00  0.00           C
ATOM   3810  H7R POPCX  31      49.570  11.000  74.130  1.00  0.00           H
ATOM   3811  H7S POPCX  31      50.690  11.370  72.830  1.00  0.00           H
ATOM   3812  C28 POPCX  31      49.570  13.130  73.370  1.00  0.00           C
ATOM   3813  H8R POPCX  31      48.950  13.060  72.440  1.00  0.00           H
ATOM   3814  H8S POPCX  31      50.350  13.840  73.020  1.00  0.00           H
ATOM   3815  C29 POPCX  31      48.740  13.870  74.430  1.00  0.00           C
ATOM   3816  H91 POPCX  31      48.670  13.430  75.430  1.00  0.00           H
ATOM   3817 C210 POPCX  31      48.050  14.950  74.190  1.00  0.00           C
ATOM   3818 H101 POPCX  31      47.470  15.340  75.040  1.00  0.00           H
ATOM   3819 C211 POPCX  31      47.950  15.670  72.920  1.00  0.00           C
ATOM   3820 H11R POPCX  31      48.260  14.940  72.140  1.00  0.00           H
ATOM   3821 H11S POPCX  31      48.680  16.500  72.920  1.00  0.00           H
ATOM   3822 C212 POPCX  31      46.510  16.190  72.790  1.00  0.00           C
ATOM   3823 H12R POPCX  31      46.430  17.170  73.310  1.00  0.00           H
ATOM   3824 H12S POPCX  31      45.720  15.620  73.330  1.00  0.00           H
ATOM   3825 C213 POPCX  31      46.030  16.460  71.340  1.00  0.00           C
ATOM   3826 H13R POPCX  31      44.930  16.560  71.410  1.00  0.00           H
ATOM   3827 H13S POPCX  31      46.300  15.720  70.550  1.00  0.00           H
ATOM   3828 C214 POPCX  31      46.820  17.680  70.870  1.00  0.00           C
ATOM   3829 H14R POPCX  31      47.910  17.470  70.780  1.00  0.00           H
ATOM   3830 H14S POPCX  31      46.630  18.480  71.620  1.00  0.00           H
ATOM   3831 C215 POPCX  31      46.390  18.270  69.430  1.00  0.00           C
ATOM   3832 H15R POPCX  31      46.650  17.520  68.650  1.00  0.00           H
ATOM   3833 H15S POPCX  31      47.030  19.160  69.270  1.00  0.00           H
ATOM   3834 C216 POPCX  31      44.950  18.850  69.280  1.00  0.00           C
ATOM   3835 H16R POPCX  31      44.840  19.610  70.080  1.00  0.00           H
ATOM   3836 H16S POPCX  31      44.180  18.070  69.440  1.00  0.00           H
ATOM   3837 C217 POPCX  31      44.780  19.660  67.970  1.00  0.00           C
ATOM   3838 H17R POPCX  31      45.720  20.230  67.770  1.00  0.00           H
ATOM   3839 H17S POPCX  31      43.960  20.400  67.940  1.00  0.00           H
ATOM   3840 C218 POPCX  31      44.420  18.730  66.790  1.00  0.00           C
ATOM   3841 H18R POPCX  31      43.510  18.120  66.900  1.00  0.00           H
ATOM   3842 H18S POPCX  31      44.340  19.300  65.840  1.00  0.00           H
ATOM   3843 H18T POPCX  31      45.290  18.090  66.530  1.00  0.00           H
ATOM   3844  C33 POPCX  31      51.290   6.560  73.610  1.00  0.00           C
ATOM   3845  H3X POPCX  31      51.550   7.590  73.920  1.00  0.00           H
ATOM   3846  H3Y POPCX  31      50.450   6.720  72.900  1.00  0.00           H
ATOM   3847  C34 POPCX  31      52.410   5.960  72.720  1.00  0.00           C
ATOM   3848  H4X POPCX  31      52.140   5.030  72.190  1.00  0.00           H
ATOM   3849  H4Y POPCX  31      53.240   5.670  73.400  1.00  0.00           H
ATOM   3850  C35 POPCX  31      52.920   7.010  71.730  1.00  0.00           C
ATOM   3851  H5X POPCX  31      53.230   8.000  72.130  1.00  0.00           H
ATOM   3852  H5Y POPCX  31      52.050   7.150  71.050  1.00  0.00           H
ATOM   3853  C36 POPCX  31      54.110   6.530  70.850  1.00  0.00           C
ATOM   3854  H6X POPCX  31      54.290   5.440  70.950  1.00  0.00           H
ATOM   3855  H6Y POPCX  31      55.030   7.010  71.250  1.00  0.00           H
ATOM   3856  C37 POPCX  31      53.960   6.920  69.360  1.00  0.00           C
ATOM   3857  H7X POPCX  31      54.970   6.940  68.880  1.00  0.00           H
ATOM   3858  H7Y POPCX  31      53.600   7.970  69.340  1.00  0.00           H
ATOM   3859  C38 POPCX  31      53.190   6.030  68.340  1.00  0.00           C
ATOM   3860  H8X POPCX  31      53.680   5.030  68.450  1.00  0.00           H
ATOM   3861  H8Y POPCX  31      53.230   6.510  67.340  1.00  0.00           H
ATOM   3862  C39 POPCX  31      51.710   6.030  68.700  1.00  0.00           C
ATOM   3863  H9X POPCX  31      51.420   7.050  69.040  1.00  0.00           H
ATOM   3864  H9Y POPCX  31      51.360   5.330  69.500  1.00  0.00           H
ATOM   3865 C310 POPCX  31      50.840   5.770  67.480  1.00  0.00           C
ATOM   3866 H10X POPCX  31      51.300   4.880  66.990  1.00  0.00           H
ATOM   3867 H10Y POPCX  31      51.000   6.640  66.800  1.00  0.00           H
ATOM   3868 C311 POPCX  31      49.380   5.540  67.850  1.00  0.00           C
ATOM   3869 H11X POPCX  31      48.960   6.360  68.480  1.00  0.00           H
ATOM   3870 H11Y POPCX  31      49.360   4.540  68.340  1.00  0.00           H
ATOM   3871 C312 POPCX  31      48.520   5.530  66.540  1.00  0.00           C
ATOM   3872 H12X POPCX  31      48.900   4.750  65.840  1.00  0.00           H
ATOM   3873 H12Y POPCX  31      48.490   6.520  66.040  1.00  0.00           H
ATOM   3874 C313 POPCX  31      47.000   5.270  66.880  1.00  0.00           C
ATOM   3875 H13X POPCX  31      46.560   6.000  67.590  1.00  0.00           H
ATOM   3876 H13Y POPCX  31      47.170   4.370  67.520  1.00  0.00           H
ATOM   3877 C314 POPCX  31      46.080   5.010  65.690  1.00  0.00           C
ATOM   3878 H14X POPCX  31      45.090   4.620  65.990  1.00  0.00           H
ATOM   3879 H14Y POPCX  31      46.470   4.150  65.090  1.00  0.00           H
ATOM   3880 C315 POPCX  31      45.820   6.060  64.620  1.00  0.00           C
ATOM   3881 H15X POPCX  31      45.290   5.640  63.730  1.00  0.00           H
ATOM   3882 H15Y POPCX  31      46.780   6.420  64.190  1.00  0.00           H
ATOM   3883 C316 POPCX  31      45.040   7.230  65.180  1.00  0.00           C
ATOM   3884 H16X POPCX  31      44.870   7.980  64.370  1.00  0.00           H
ATOM   3885 H16Y POPCX  31      45.500   7.610  66.110  1.00  0.00           H
ATOM   3886 H16Z POPCX  31      44.030   6.790  65.320  1.00  0.00           H
ATOM   3887  N   POPCX  32      40.140  58.340  81.520  1.00  0.00           N
ATOM   3888  C12 POPCX  32      41.280  58.090  80.480  1.00  0.00           C
ATOM   3889 H12A POPCX  32      41.530  57.040  80.490  1.00  0.00           H
ATOM   3890 H12B POPCX  32      42.120  58.580  80.960  1.00  0.00           H
ATOM   3891  C13 POPCX  32      39.890  59.890  81.550  1.00  0.00           C
ATOM   3892 H13A POPCX  32      39.760  60.080  80.500  1.00  0.00           H
ATOM   3893 H13B POPCX  32      38.980  60.160  82.060  1.00  0.00           H
ATOM   3894 H13C POPCX  32      40.770  60.430  81.870  1.00  0.00           H
ATOM   3895  C14 POPCX  32      38.840  57.730  81.060  1.00  0.00           C
ATOM   3896 H14A POPCX  32      38.930  56.670  80.860  1.00  0.00           H
ATOM   3897 H14B POPCX  32      38.090  57.870  81.820  1.00  0.00           H
ATOM   3898 H14C POPCX  32      38.420  58.220  80.200  1.00  0.00           H
ATOM   3899  C15 POPCX  32      40.490  57.810  82.830  1.00  0.00           C
ATOM   3900 H15A POPCX  32      39.630  57.810  83.490  1.00  0.00           H
ATOM   3901 H15B POPCX  32      41.410  58.190  83.230  1.00  0.00           H
ATOM   3902 H15C POPCX  32      40.660  56.750  82.700  1.00  0.00           H
ATOM   3903  C11 POPCX  32      41.210  58.710  79.060  1.00  0.00           C
ATOM   3904 H11A POPCX  32      40.340  58.310  78.490  1.00  0.00           H
ATOM   3905 H11B POPCX  32      42.140  58.280  78.610  1.00  0.00           H
ATOM   3906  P   POPCX  32      42.560  60.860  79.350  1.00  0.00           P
ATOM   3907  O13 POPCX  32      43.760  59.970  79.510  1.00  0.00           O
ATOM   3908  O14 POPCX  32      42.260  61.870  80.390  1.00  0.00           O
ATOM   3909  O12 POPCX  32      41.210  60.150  79.030  1.00  0.00           O
ATOM   3910  O11 POPCX  32      42.790  61.580  77.980  1.00  0.00           O
ATOM   3911  C1  POPCX  32      42.710  60.870  76.730  1.00  0.00           C
ATOM   3912  HA  POPCX  32      42.300  61.560  75.960  1.00  0.00           H
ATOM   3913  HB  POPCX  32      42.060  59.980  76.860  1.00  0.00           H
ATOM   3914  C2  POPCX  32      44.140  60.320  76.340  1.00  0.00           C
ATOM   3915  HS  POPCX  32      44.600  59.540  76.980  1.00  0.00           H
ATOM   3916  O21 POPCX  32      44.980  61.560  76.290  1.00  0.00           O
ATOM   3917  C21 POPCX  32      46.100  61.460  75.560  1.00  0.00           C
ATOM   3918  O22 POPCX  32      46.670  60.410  75.260  1.00  0.00           O
ATOM   3919  C22 POPCX  32      46.330  62.810  74.890  1.00  0.00           C
ATOM   3920  H2R POPCX  32      47.180  63.270  75.430  1.00  0.00           H
ATOM   3921  H2S POPCX  32      45.450  63.450  75.100  1.00  0.00           H
ATOM   3922  C3  POPCX  32      43.980  59.550  75.010  1.00  0.00           C
ATOM   3923  HX  POPCX  32      44.950  59.310  74.540  1.00  0.00           H
ATOM   3924  HY  POPCX  32      43.420  60.250  74.350  1.00  0.00           H
ATOM   3925  O31 POPCX  32      43.180  58.340  75.230  1.00  0.00           O
ATOM   3926  C31 POPCX  32      43.880  57.390  75.850  1.00  0.00           C
ATOM   3927  O32 POPCX  32      45.020  57.410  76.160  1.00  0.00           O
ATOM   3928  C32 POPCX  32      42.930  56.270  76.160  1.00  0.00           C
ATOM   3929  H2X POPCX  32      41.890  56.450  75.820  1.00  0.00           H
ATOM   3930  H2Y POPCX  32      42.790  56.340  77.260  1.00  0.00           H
ATOM   3931  C23 POPCX  32      46.630  62.710  73.370  1.00  0.00           C
ATOM   3932  H3R POPCX  32      47.570  62.200  73.070  1.00  0.00           H
ATOM   3933  H3S POPCX  32      46.790  63.800  73.250  1.00  0.00           H
ATOM   3934  C24 POPCX  32      45.470  62.110  72.530  1.00  0.00           C
ATOM   3935  H4R POPCX  32      44.710  61.690  73.230  1.00  0.00           H
ATOM   3936  H4S POPCX  32      45.960  61.220  72.070  1.00  0.00           H
ATOM   3937  C25 POPCX  32      44.850  63.030  71.450  1.00  0.00           C
ATOM   3938  H5R POPCX  32      45.640  63.680  71.020  1.00  0.00           H
ATOM   3939  H5S POPCX  32      44.050  63.670  71.870  1.00  0.00           H
ATOM   3940  C26 POPCX  32      44.350  62.260  70.170  1.00  0.00           C
ATOM   3941  H6R POPCX  32      43.550  61.520  70.410  1.00  0.00           H
ATOM   3942  H6S POPCX  32      45.170  61.700  69.680  1.00  0.00           H
ATOM   3943  C27 POPCX  32      43.890  63.220  69.140  1.00  0.00           C
ATOM   3944  H7R POPCX  32      43.570  62.770  68.170  1.00  0.00           H
ATOM   3945  H7S POPCX  32      44.780  63.840  68.900  1.00  0.00           H
ATOM   3946  C28 POPCX  32      42.730  64.200  69.640  1.00  0.00           C
ATOM   3947  H8R POPCX  32      42.460   0.510  68.750  1.00  0.00           H
ATOM   3948  H8S POPCX  32      43.100   0.650  70.380  1.00  0.00           H
ATOM   3949  C29 POPCX  32      41.470  63.560  70.210  1.00  0.00           C
ATOM   3950  H91 POPCX  32      41.380  63.550  71.310  1.00  0.00           H
ATOM   3951 C210 POPCX  32      40.410  63.110  69.500  1.00  0.00           C
ATOM   3952 H101 POPCX  32      39.600  62.600  70.040  1.00  0.00           H
ATOM   3953 C211 POPCX  32      40.270  63.110  68.040  1.00  0.00           C
ATOM   3954 H11R POPCX  32      41.170  63.380  67.440  1.00  0.00           H
ATOM   3955 H11S POPCX  32      39.560  63.920  67.760  1.00  0.00           H
ATOM   3956 C212 POPCX  32      39.530  61.910  67.330  1.00  0.00           C
ATOM   3957 H12R POPCX  32      39.640  61.980  66.220  1.00  0.00           H
ATOM   3958 H12S POPCX  32      38.480  62.030  67.650  1.00  0.00           H
ATOM   3959 C213 POPCX  32      40.120  60.520  67.770  1.00  0.00           C
ATOM   3960 H13R POPCX  32      39.950  60.490  68.860  1.00  0.00           H
ATOM   3961 H13S POPCX  32      41.220  60.480  67.590  1.00  0.00           H
ATOM   3962 C214 POPCX  32      39.400  59.290  67.080  1.00  0.00           C
ATOM   3963 H14R POPCX  32      39.860  58.420  67.600  1.00  0.00           H
ATOM   3964 H14S POPCX  32      39.300  59.450  65.990  1.00  0.00           H
ATOM   3965 C215 POPCX  32      37.890  59.130  67.480  1.00  0.00           C
ATOM   3966 H15R POPCX  32      37.390  60.100  67.310  1.00  0.00           H
ATOM   3967 H15S POPCX  32      37.960  58.890  68.560  1.00  0.00           H
ATOM   3968 C216 POPCX  32      37.170  58.040  66.600  1.00  0.00           C
ATOM   3969 H16R POPCX  32      37.830  57.150  66.560  1.00  0.00           H
ATOM   3970 H16S POPCX  32      37.100  58.390  65.550  1.00  0.00           H
ATOM   3971 C217 POPCX  32      35.870  57.400  67.090  1.00  0.00           C
ATOM   3972 H17R POPCX  32      36.040  56.980  68.110  1.00  0.00           H
ATOM   3973 H17S POPCX  32      35.520  56.520  66.520  1.00  0.00           H
ATOM   3974 C218 POPCX  32      34.790  58.490  67.250  1.00  0.00           C
ATOM   3975 H18R POPCX  32      33.760  58.130  67.470  1.00  0.00           H
ATOM   3976 H18S POPCX  32      34.600  59.040  66.310  1.00  0.00           H
ATOM   3977 H18T POPCX  32      35.080  59.080  68.150  1.00  0.00           H
ATOM   3978  C33 POPCX  32      43.450  54.890  75.780  1.00  0.00           C
ATOM   3979  H3X POPCX  32      42.790  54.110  76.210  1.00  0.00           H
ATOM   3980  H3Y POPCX  32      44.420  54.700  76.290  1.00  0.00           H
ATOM   3981  C34 POPCX  32      43.320  54.760  74.220  1.00  0.00           C
ATOM   3982  H4X POPCX  32      44.080  55.390  73.710  1.00  0.00           H
ATOM   3983  H4Y POPCX  32      42.270  55.010  73.970  1.00  0.00           H
ATOM   3984  C35 POPCX  32      43.510  53.340  73.750  1.00  0.00           C
ATOM   3985  H5X POPCX  32      42.820  52.590  74.210  1.00  0.00           H
ATOM   3986  H5Y POPCX  32      44.550  53.010  73.960  1.00  0.00           H
ATOM   3987  C36 POPCX  32      43.160  52.980  72.240  1.00  0.00           C
ATOM   3988  H6X POPCX  32      42.160  53.380  71.990  1.00  0.00           H
ATOM   3989  H6Y POPCX  32      43.220  51.890  72.030  1.00  0.00           H
ATOM   3990  C37 POPCX  32      44.140  53.690  71.330  1.00  0.00           C
ATOM   3991  H7X POPCX  32      45.120  53.250  71.580  1.00  0.00           H
ATOM   3992  H7Y POPCX  32      44.140  54.780  71.540  1.00  0.00           H
ATOM   3993  C38 POPCX  32      43.780  53.410  69.880  1.00  0.00           C
ATOM   3994  H8X POPCX  32      42.740  53.730  69.690  1.00  0.00           H
ATOM   3995  H8Y POPCX  32      43.770  52.310  69.740  1.00  0.00           H
ATOM   3996  C39 POPCX  32      44.660  54.100  68.770  1.00  0.00           C
ATOM   3997  H9X POPCX  32      44.560  55.200  68.670  1.00  0.00           H
ATOM   3998  H9Y POPCX  32      44.300  53.710  67.790  1.00  0.00           H
ATOM   3999 C310 POPCX  32      46.170  53.770  68.890  1.00  0.00           C
ATOM   4000 H10X POPCX  32      46.300  52.670  68.750  1.00  0.00           H
ATOM   4001 H10Y POPCX  32      46.450  54.080  69.920  1.00  0.00           H
ATOM   4002 C311 POPCX  32      46.990  54.530  67.860  1.00  0.00           C
ATOM   4003 H11X POPCX  32      46.890  55.630  68.030  1.00  0.00           H
ATOM   4004 H11Y POPCX  32      46.630  54.250  66.850  1.00  0.00           H
ATOM   4005 C312 POPCX  32      48.490  54.140  67.850  1.00  0.00           C
ATOM   4006 H12X POPCX  32      48.900  54.560  66.900  1.00  0.00           H
ATOM   4007 H12Y POPCX  32      48.580  53.040  67.810  1.00  0.00           H
ATOM   4008 C313 POPCX  32      49.320  54.680  69.090  1.00  0.00           C
ATOM   4009 H13X POPCX  32      49.520  55.770  69.140  1.00  0.00           H
ATOM   4010 H13Y POPCX  32      48.800  54.310  70.000  1.00  0.00           H
ATOM   4011 C314 POPCX  32      50.630  53.930  69.270  1.00  0.00           C
ATOM   4012 H14X POPCX  32      51.090  54.120  70.260  1.00  0.00           H
ATOM   4013 H14Y POPCX  32      50.330  52.860  69.300  1.00  0.00           H
ATOM   4014 C315 POPCX  32      51.780  54.230  68.240  1.00  0.00           C
ATOM   4015 H15X POPCX  32      51.990  55.320  68.340  1.00  0.00           H
ATOM   4016 H15Y POPCX  32      51.460  54.100  67.190  1.00  0.00           H
ATOM   4017 C316 POPCX  32      53.080  53.520  68.510  1.00  0.00           C
ATOM   4018 H16X POPCX  32      53.920  53.910  67.900  1.00  0.00           H
ATOM   4019 H16Y POPCX  32      52.950  52.460  68.210  1.00  0.00           H
ATOM   4020 H16Z POPCX  32      53.250  53.600  69.610  1.00  0.00           H
ATOM   4021  N   POPCX  33       7.030  23.430  86.740  1.00  0.00           N
ATOM   4022  C12 POPCX  33       7.000  25.000  86.750  1.00  0.00           C
ATOM   4023 H12A POPCX  33       6.170  25.260  87.390  1.00  0.00           H
ATOM   4024 H12B POPCX  33       6.790  25.300  85.740  1.00  0.00           H
ATOM   4025  C13 POPCX  33       5.650  22.980  86.260  1.00  0.00           C
ATOM   4026 H13A POPCX  33       5.320  23.560  85.400  1.00  0.00           H
ATOM   4027 H13B POPCX  33       5.650  21.940  85.980  1.00  0.00           H
ATOM   4028 H13C POPCX  33       4.920  23.040  87.050  1.00  0.00           H
ATOM   4029  C14 POPCX  33       8.030  23.000  85.840  1.00  0.00           C
ATOM   4030 H14A POPCX  33       7.930  23.550  84.920  1.00  0.00           H
ATOM   4031 H14B POPCX  33       8.990  23.370  86.170  1.00  0.00           H
ATOM   4032 H14C POPCX  33       8.170  21.960  85.560  1.00  0.00           H
ATOM   4033  C15 POPCX  33       7.180  22.900  88.180  1.00  0.00           C
ATOM   4034 H15A POPCX  33       6.520  23.320  88.930  1.00  0.00           H
ATOM   4035 H15B POPCX  33       8.150  23.090  88.630  1.00  0.00           H
ATOM   4036 H15C POPCX  33       7.100  21.830  88.260  1.00  0.00           H
ATOM   4037  C11 POPCX  33       8.220  25.850  87.250  1.00  0.00           C
ATOM   4038 H11A POPCX  33       8.290  25.430  88.280  1.00  0.00           H
ATOM   4039 H11B POPCX  33       8.000  26.940  87.260  1.00  0.00           H
ATOM   4040  P   POPCX  33       9.500  26.410  85.140  1.00  0.00           P
ATOM   4041  O13 POPCX  33      10.410  25.670  84.280  1.00  0.00           O
ATOM   4042  O14 POPCX  33       9.880  27.800  85.440  1.00  0.00           O
ATOM   4043  O12 POPCX  33       9.420  25.550  86.480  1.00  0.00           O
ATOM   4044  O11 POPCX  33       8.020  26.380  84.470  1.00  0.00           O
ATOM   4045  C1  POPCX  33       7.540  25.520  83.450  1.00  0.00           C
ATOM   4046  HA  POPCX  33       6.570  25.020  83.630  1.00  0.00           H
ATOM   4047  HB  POPCX  33       8.250  24.690  83.260  1.00  0.00           H
ATOM   4048  C2  POPCX  33       7.270  26.350  82.140  1.00  0.00           C
ATOM   4049  HS  POPCX  33       6.870  25.730  81.310  1.00  0.00           H
ATOM   4050  O21 POPCX  33       8.460  26.990  81.720  1.00  0.00           O
ATOM   4051  C21 POPCX  33       9.430  26.190  81.290  1.00  0.00           C
ATOM   4052  O22 POPCX  33       9.350  24.970  81.130  1.00  0.00           O
ATOM   4053  C22 POPCX  33      10.770  26.890  81.050  1.00  0.00           C
ATOM   4054  H2R POPCX  33      11.450  26.040  80.840  1.00  0.00           H
ATOM   4055  H2S POPCX  33      11.010  27.430  81.990  1.00  0.00           H
ATOM   4056  C3  POPCX  33       6.200  27.410  82.440  1.00  0.00           C
ATOM   4057  HX  POPCX  33       6.430  28.050  83.320  1.00  0.00           H
ATOM   4058  HY  POPCX  33       5.260  26.860  82.630  1.00  0.00           H
ATOM   4059  O31 POPCX  33       6.170  28.330  81.310  1.00  0.00           O
ATOM   4060  C31 POPCX  33       5.130  28.330  80.530  1.00  0.00           C
ATOM   4061  O32 POPCX  33       4.100  27.740  80.680  1.00  0.00           O
ATOM   4062  C32 POPCX  33       5.460  29.150  79.320  1.00  0.00           C
ATOM   4063  H2X POPCX  33       5.560  30.250  79.480  1.00  0.00           H
ATOM   4064  H2Y POPCX  33       4.540  29.100  78.690  1.00  0.00           H
ATOM   4065  C23 POPCX  33      10.610  27.990  79.960  1.00  0.00           C
ATOM   4066  H3R POPCX  33      11.510  28.580  80.260  1.00  0.00           H
ATOM   4067  H3S POPCX  33       9.750  28.670  80.150  1.00  0.00           H
ATOM   4068  C24 POPCX  33      10.650  27.420  78.530  1.00  0.00           C
ATOM   4069  H4R POPCX  33       9.620  27.060  78.280  1.00  0.00           H
ATOM   4070  H4S POPCX  33      11.300  26.520  78.560  1.00  0.00           H
ATOM   4071  C25 POPCX  33      10.980  28.450  77.510  1.00  0.00           C
ATOM   4072  H5R POPCX  33      11.580  28.050  76.670  1.00  0.00           H
ATOM   4073  H5S POPCX  33      11.700  29.110  78.030  1.00  0.00           H
ATOM   4074  C26 POPCX  33       9.770  29.340  77.030  1.00  0.00           C
ATOM   4075  H6R POPCX  33       9.230  29.670  77.940  1.00  0.00           H
ATOM   4076  H6S POPCX  33       9.050  28.680  76.520  1.00  0.00           H
ATOM   4077  C27 POPCX  33      10.080  30.670  76.350  1.00  0.00           C
ATOM   4078  H7R POPCX  33      10.820  31.240  76.950  1.00  0.00           H
ATOM   4079  H7S POPCX  33       9.170  31.290  76.340  1.00  0.00           H
ATOM   4080  C28 POPCX  33      10.550  30.440  74.830  1.00  0.00           C
ATOM   4081  H8R POPCX  33      11.410  29.730  74.930  1.00  0.00           H
ATOM   4082  H8S POPCX  33      10.950  31.390  74.430  1.00  0.00           H
ATOM   4083  C29 POPCX  33       9.450  29.820  73.980  1.00  0.00           C
ATOM   4084  H91 POPCX  33       8.540  30.430  73.950  1.00  0.00           H
ATOM   4085 C210 POPCX  33       9.600  28.800  73.100  1.00  0.00           C
ATOM   4086 H101 POPCX  33       8.730  28.760  72.430  1.00  0.00           H
ATOM   4087 C211 POPCX  33      10.760  27.840  73.060  1.00  0.00           C
ATOM   4088 H11R POPCX  33      11.540  28.160  73.780  1.00  0.00           H
ATOM   4089 H11S POPCX  33      11.330  27.840  72.100  1.00  0.00           H
ATOM   4090 C212 POPCX  33      10.350  26.320  73.350  1.00  0.00           C
ATOM   4091 H12R POPCX  33      11.310  25.750  73.420  1.00  0.00           H
ATOM   4092 H12S POPCX  33       9.700  25.990  72.520  1.00  0.00           H
ATOM   4093 C213 POPCX  33       9.560  26.270  74.690  1.00  0.00           C
ATOM   4094 H13R POPCX  33       8.740  27.020  74.650  1.00  0.00           H
ATOM   4095 H13S POPCX  33      10.220  26.720  75.460  1.00  0.00           H
ATOM   4096 C214 POPCX  33       9.140  24.890  75.070  1.00  0.00           C
ATOM   4097 H14R POPCX  33      10.010  24.220  75.230  1.00  0.00           H
ATOM   4098 H14S POPCX  33       8.610  24.440  74.200  1.00  0.00           H
ATOM   4099 C215 POPCX  33       8.310  24.840  76.360  1.00  0.00           C
ATOM   4100 H15R POPCX  33       7.270  25.060  76.010  1.00  0.00           H
ATOM   4101 H15S POPCX  33       8.720  25.610  77.050  1.00  0.00           H
ATOM   4102 C216 POPCX  33       8.350  23.550  77.160  1.00  0.00           C
ATOM   4103 H16R POPCX  33       7.740  22.750  76.680  1.00  0.00           H
ATOM   4104 H16S POPCX  33       7.800  23.730  78.110  1.00  0.00           H
ATOM   4105 C217 POPCX  33       9.810  23.140  77.410  1.00  0.00           C
ATOM   4106 H17R POPCX  33      10.330  24.060  77.760  1.00  0.00           H
ATOM   4107 H17S POPCX  33      10.360  22.750  76.530  1.00  0.00           H
ATOM   4108 C218 POPCX  33       9.970  22.220  78.620  1.00  0.00           C
ATOM   4109 H18R POPCX  33      11.050  22.360  78.820  1.00  0.00           H
ATOM   4110 H18S POPCX  33       9.770  21.130  78.540  1.00  0.00           H
ATOM   4111 H18T POPCX  33       9.470  22.660  79.510  1.00  0.00           H
ATOM   4112  C33 POPCX  33       6.590  28.590  78.510  1.00  0.00           C
ATOM   4113  H3X POPCX  33       7.200  27.930  79.150  1.00  0.00           H
ATOM   4114  H3Y POPCX  33       7.180  29.430  78.070  1.00  0.00           H
ATOM   4115  C34 POPCX  33       6.220  27.690  77.240  1.00  0.00           C
ATOM   4116  H4X POPCX  33       5.550  26.840  77.500  1.00  0.00           H
ATOM   4117  H4Y POPCX  33       7.160  27.230  76.880  1.00  0.00           H
ATOM   4118  C35 POPCX  33       5.580  28.460  76.120  1.00  0.00           C
ATOM   4119  H5X POPCX  33       6.170  29.300  75.690  1.00  0.00           H
ATOM   4120  H5Y POPCX  33       4.630  28.920  76.470  1.00  0.00           H
ATOM   4121  C36 POPCX  33       5.210  27.410  74.950  1.00  0.00           C
ATOM   4122  H6X POPCX  33       4.700  26.570  75.450  1.00  0.00           H
ATOM   4123  H6Y POPCX  33       6.220  27.030  74.680  1.00  0.00           H
ATOM   4124  C37 POPCX  33       4.510  27.990  73.800  1.00  0.00           C
ATOM   4125  H7X POPCX  33       3.540  28.340  74.200  1.00  0.00           H
ATOM   4126  H7Y POPCX  33       4.340  27.170  73.070  1.00  0.00           H
ATOM   4127  C38 POPCX  33       5.180  29.080  72.980  1.00  0.00           C
ATOM   4128  H8X POPCX  33       6.100  28.640  72.550  1.00  0.00           H
ATOM   4129  H8Y POPCX  33       5.510  30.010  73.500  1.00  0.00           H
ATOM   4130  C39 POPCX  33       4.220  29.360  71.810  1.00  0.00           C
ATOM   4131  H9X POPCX  33       3.510  30.130  72.180  1.00  0.00           H
ATOM   4132  H9Y POPCX  33       3.660  28.470  71.450  1.00  0.00           H
ATOM   4133 C310 POPCX  33       5.050  29.820  70.610  1.00  0.00           C
ATOM   4134 H10X POPCX  33       5.800  29.040  70.350  1.00  0.00           H
ATOM   4135 H10Y POPCX  33       5.700  30.580  71.100  1.00  0.00           H
ATOM   4136 C311 POPCX  33       4.270  30.410  69.410  1.00  0.00           C
ATOM   4137 H11X POPCX  33       3.600  31.150  69.900  1.00  0.00           H
ATOM   4138 H11Y POPCX  33       3.650  29.550  69.090  1.00  0.00           H
ATOM   4139 C312 POPCX  33       5.130  31.090  68.360  1.00  0.00           C
ATOM   4140 H12X POPCX  33       5.920  31.760  68.770  1.00  0.00           H
ATOM   4141 H12Y POPCX  33       4.400  31.710  67.800  1.00  0.00           H
ATOM   4142 C313 POPCX  33       5.600  30.070  67.300  1.00  0.00           C
ATOM   4143 H13X POPCX  33       4.620  29.660  66.960  1.00  0.00           H
ATOM   4144 H13Y POPCX  33       6.180  29.300  67.850  1.00  0.00           H
ATOM   4145 C314 POPCX  33       6.290  30.730  66.130  1.00  0.00           C
ATOM   4146 H14X POPCX  33       6.720  29.850  65.600  1.00  0.00           H
ATOM   4147 H14Y POPCX  33       7.090  31.400  66.510  1.00  0.00           H
ATOM   4148 C315 POPCX  33       5.340  31.490  65.260  1.00  0.00           C
ATOM   4149 H15X POPCX  33       4.910  32.310  65.870  1.00  0.00           H
ATOM   4150 H15Y POPCX  33       4.540  30.740  65.090  1.00  0.00           H
ATOM   4151 C316 POPCX  33       6.100  32.020  63.980  1.00  0.00           C
ATOM   4152 H16X POPCX  33       5.420  32.380  63.190  1.00  0.00           H
ATOM   4153 H16Y POPCX  33       6.770  31.240  63.550  1.00  0.00           H
ATOM   4154 H16Z POPCX  33       6.820  32.790  64.330  1.00  0.00           H
ATOM   4155  N   POPCX  34      44.440  32.180  82.040  1.00  0.00           N
ATOM   4156  C12 POPCX  34      44.030  32.740  80.670  1.00  0.00           C
ATOM   4157 H12A POPCX  34      44.900  33.290  80.330  1.00  0.00           H
ATOM   4158 H12B POPCX  34      43.250  33.450  80.910  1.00  0.00           H
ATOM   4159  C13 POPCX  34      44.620  33.310  83.000  1.00  0.00           C
ATOM   4160 H13A POPCX  34      45.470  33.200  83.650  1.00  0.00           H
ATOM   4161 H13B POPCX  34      44.790  34.220  82.460  1.00  0.00           H
ATOM   4162 H13C POPCX  34      43.750  33.640  83.560  1.00  0.00           H
ATOM   4163  C14 POPCX  34      43.390  31.280  82.580  1.00  0.00           C
ATOM   4164 H14A POPCX  34      43.030  30.670  81.760  1.00  0.00           H
ATOM   4165 H14B POPCX  34      43.690  30.600  83.360  1.00  0.00           H
ATOM   4166 H14C POPCX  34      42.480  31.800  82.860  1.00  0.00           H
ATOM   4167  C15 POPCX  34      45.720  31.440  81.860  1.00  0.00           C
ATOM   4168 H15A POPCX  34      45.760  30.670  82.620  1.00  0.00           H
ATOM   4169 H15B POPCX  34      46.610  32.020  82.050  1.00  0.00           H
ATOM   4170 H15C POPCX  34      45.790  30.960  80.900  1.00  0.00           H
ATOM   4171  C11 POPCX  34      43.500  31.780  79.600  1.00  0.00           C
ATOM   4172 H11A POPCX  34      44.040  30.830  79.400  1.00  0.00           H
ATOM   4173 H11B POPCX  34      43.430  32.290  78.610  1.00  0.00           H
ATOM   4174  P   POPCX  34      40.870  32.300  79.870  1.00  0.00           P
ATOM   4175  O13 POPCX  34      41.340  33.670  79.860  1.00  0.00           O
ATOM   4176  O14 POPCX  34      39.990  31.870  80.970  1.00  0.00           O
ATOM   4177  O12 POPCX  34      42.130  31.370  79.890  1.00  0.00           O
ATOM   4178  O11 POPCX  34      40.410  31.950  78.420  1.00  0.00           O
ATOM   4179  C1  POPCX  34      41.030  31.320  77.390  1.00  0.00           C
ATOM   4180  HA  POPCX  34      41.070  30.230  77.620  1.00  0.00           H
ATOM   4181  HB  POPCX  34      42.060  31.720  77.270  1.00  0.00           H
ATOM   4182  C2  POPCX  34      40.240  31.510  76.090  1.00  0.00           C
ATOM   4183  HS  POPCX  34      39.240  31.090  76.280  1.00  0.00           H
ATOM   4184  O21 POPCX  34      40.900  30.910  74.940  1.00  0.00           O
ATOM   4185  C21 POPCX  34      40.520  29.710  74.700  1.00  0.00           C
ATOM   4186  O22 POPCX  34      39.750  29.050  75.340  1.00  0.00           O
ATOM   4187  C22 POPCX  34      41.200  29.320  73.460  1.00  0.00           C
ATOM   4188  H2R POPCX  34      40.420  29.460  72.690  1.00  0.00           H
ATOM   4189  H2S POPCX  34      41.270  28.220  73.630  1.00  0.00           H
ATOM   4190  C3  POPCX  34      40.070  32.990  75.720  1.00  0.00           C
ATOM   4191  HX  POPCX  34      41.090  33.410  75.780  1.00  0.00           H
ATOM   4192  HY  POPCX  34      39.460  33.550  76.460  1.00  0.00           H
ATOM   4193  O31 POPCX  34      39.440  33.160  74.430  1.00  0.00           O
ATOM   4194  C31 POPCX  34      38.090  33.010  74.520  1.00  0.00           C
ATOM   4195  O32 POPCX  34      37.490  32.880  75.590  1.00  0.00           O
ATOM   4196  C32 POPCX  34      37.540  32.940  73.040  1.00  0.00           C
ATOM   4197  H2X POPCX  34      38.450  32.910  72.410  1.00  0.00           H
ATOM   4198  H2Y POPCX  34      37.040  33.920  72.890  1.00  0.00           H
ATOM   4199  C23 POPCX  34      42.580  29.970  73.050  1.00  0.00           C
ATOM   4200  H3R POPCX  34      43.270  29.870  73.910  1.00  0.00           H
ATOM   4201  H3S POPCX  34      42.540  31.060  72.830  1.00  0.00           H
ATOM   4202  C24 POPCX  34      43.110  29.170  71.880  1.00  0.00           C
ATOM   4203  H4R POPCX  34      42.230  29.170  71.200  1.00  0.00           H
ATOM   4204  H4S POPCX  34      43.410  28.120  72.090  1.00  0.00           H
ATOM   4205  C25 POPCX  34      44.240  29.950  71.050  1.00  0.00           C
ATOM   4206  H5R POPCX  34      44.780  29.260  70.370  1.00  0.00           H
ATOM   4207  H5S POPCX  34      44.910  30.410  71.800  1.00  0.00           H
ATOM   4208  C26 POPCX  34      43.630  31.060  70.190  1.00  0.00           C
ATOM   4209  H6R POPCX  34      42.970  31.770  70.730  1.00  0.00           H
ATOM   4210  H6S POPCX  34      42.930  30.580  69.470  1.00  0.00           H
ATOM   4211  C27 POPCX  34      44.720  31.790  69.430  1.00  0.00           C
ATOM   4212  H7R POPCX  34      45.420  31.110  68.900  1.00  0.00           H
ATOM   4213  H7S POPCX  34      45.400  32.320  70.130  1.00  0.00           H
ATOM   4214  C28 POPCX  34      44.170  32.830  68.510  1.00  0.00           C
ATOM   4215  H8R POPCX  34      43.850  33.650  69.190  1.00  0.00           H
ATOM   4216  H8S POPCX  34      43.260  32.370  68.070  1.00  0.00           H
ATOM   4217  C29 POPCX  34      44.960  33.400  67.420  1.00  0.00           C
ATOM   4218  H91 POPCX  34      45.070  34.490  67.450  1.00  0.00           H
ATOM   4219 C210 POPCX  34      45.500  32.810  66.370  1.00  0.00           C
ATOM   4220 H101 POPCX  34      46.110  33.420  65.690  1.00  0.00           H
ATOM   4221 C211 POPCX  34      45.540  31.290  66.040  1.00  0.00           C
ATOM   4222 H11R POPCX  34      44.900  30.820  66.820  1.00  0.00           H
ATOM   4223 H11S POPCX  34      46.580  30.890  66.060  1.00  0.00           H
ATOM   4224 C212 POPCX  34      44.900  31.050  64.650  1.00  0.00           C
ATOM   4225 H12R POPCX  34      45.440  31.590  63.840  1.00  0.00           H
ATOM   4226 H12S POPCX  34      43.840  31.400  64.640  1.00  0.00           H
ATOM   4227 C213 POPCX  34      44.670  29.560  64.410  1.00  0.00           C
ATOM   4228 H13R POPCX  34      44.090  29.100  65.240  1.00  0.00           H
ATOM   4229 H13S POPCX  34      45.640  29.020  64.260  1.00  0.00           H
ATOM   4230 C214 POPCX  34      43.840  29.410  63.110  1.00  0.00           C
ATOM   4231 H14R POPCX  34      44.190  30.090  62.310  1.00  0.00           H
ATOM   4232 H14S POPCX  34      42.800  29.750  63.300  1.00  0.00           H
ATOM   4233 C215 POPCX  34      43.870  27.910  62.730  1.00  0.00           C
ATOM   4234 H15R POPCX  34      43.410  27.320  63.560  1.00  0.00           H
ATOM   4235 H15S POPCX  34      44.920  27.600  62.550  1.00  0.00           H
ATOM   4236 C216 POPCX  34      43.080  27.720  61.430  1.00  0.00           C
ATOM   4237 H16R POPCX  34      43.660  28.090  60.550  1.00  0.00           H
ATOM   4238 H16S POPCX  34      42.140  28.300  61.560  1.00  0.00           H
ATOM   4239 C217 POPCX  34      42.620  26.330  61.080  1.00  0.00           C
ATOM   4240 H17R POPCX  34      41.960  26.260  60.180  1.00  0.00           H
ATOM   4241 H17S POPCX  34      42.020  25.920  61.920  1.00  0.00           H
ATOM   4242 C218 POPCX  34      43.780  25.370  60.910  1.00  0.00           C
ATOM   4243 H18R POPCX  34      43.610  24.360  60.480  1.00  0.00           H
ATOM   4244 H18S POPCX  34      44.120  25.190  61.960  1.00  0.00           H
ATOM   4245 H18T POPCX  34      44.650  25.790  60.360  1.00  0.00           H
ATOM   4246  C33 POPCX  34      36.610  31.740  72.860  1.00  0.00           C
ATOM   4247  H3X POPCX  34      36.150  31.710  71.850  1.00  0.00           H
ATOM   4248  H3Y POPCX  34      35.760  31.860  73.560  1.00  0.00           H
ATOM   4249  C34 POPCX  34      37.190  30.330  73.030  1.00  0.00           C
ATOM   4250  H4X POPCX  34      36.420  29.600  73.370  1.00  0.00           H
ATOM   4251  H4Y POPCX  34      38.030  30.490  73.730  1.00  0.00           H
ATOM   4252  C35 POPCX  34      37.670  29.730  71.680  1.00  0.00           C
ATOM   4253  H5X POPCX  34      38.540  30.310  71.310  1.00  0.00           H
ATOM   4254  H5Y POPCX  34      36.930  29.740  70.850  1.00  0.00           H
ATOM   4255  C36 POPCX  34      38.110  28.240  71.820  1.00  0.00           C
ATOM   4256  H6X POPCX  34      37.290  27.560  72.130  1.00  0.00           H
ATOM   4257  H6Y POPCX  34      38.890  28.240  72.610  1.00  0.00           H
ATOM   4258  C37 POPCX  34      38.620  27.810  70.450  1.00  0.00           C
ATOM   4259  H7X POPCX  34      39.540  28.430  70.380  1.00  0.00           H
ATOM   4260  H7Y POPCX  34      37.920  28.100  69.640  1.00  0.00           H
ATOM   4261  C38 POPCX  34      39.050  26.290  70.370  1.00  0.00           C
ATOM   4262  H8X POPCX  34      39.470  25.940  71.340  1.00  0.00           H
ATOM   4263  H8Y POPCX  34      39.920  26.150  69.690  1.00  0.00           H
ATOM   4264  C39 POPCX  34      37.920  25.310  70.000  1.00  0.00           C
ATOM   4265  H9X POPCX  34      37.430  25.470  69.010  1.00  0.00           H
ATOM   4266  H9Y POPCX  34      37.200  25.580  70.800  1.00  0.00           H
ATOM   4267 C310 POPCX  34      38.380  23.880  70.100  1.00  0.00           C
ATOM   4268 H10X POPCX  34      37.620  23.110  70.360  1.00  0.00           H
ATOM   4269 H10Y POPCX  34      38.930  23.840  71.070  1.00  0.00           H
ATOM   4270 C311 POPCX  34      39.210  23.250  68.960  1.00  0.00           C
ATOM   4271 H11X POPCX  34      40.050  23.930  68.730  1.00  0.00           H
ATOM   4272 H11Y POPCX  34      38.520  23.220  68.080  1.00  0.00           H
ATOM   4273 C312 POPCX  34      39.830  21.920  69.130  1.00  0.00           C
ATOM   4274 H12X POPCX  34      39.170  21.310  69.780  1.00  0.00           H
ATOM   4275 H12Y POPCX  34      40.790  22.010  69.680  1.00  0.00           H
ATOM   4276 C313 POPCX  34      40.080  21.230  67.810  1.00  0.00           C
ATOM   4277 H13X POPCX  34      39.090  21.320  67.320  1.00  0.00           H
ATOM   4278 H13Y POPCX  34      40.390  20.170  67.880  1.00  0.00           H
ATOM   4279 C314 POPCX  34      41.120  21.900  66.890  1.00  0.00           C
ATOM   4280 H14X POPCX  34      42.060  21.960  67.470  1.00  0.00           H
ATOM   4281 H14Y POPCX  34      40.510  22.770  66.580  1.00  0.00           H
ATOM   4282 C315 POPCX  34      41.500  21.080  65.620  1.00  0.00           C
ATOM   4283 H15X POPCX  34      40.540  20.890  65.090  1.00  0.00           H
ATOM   4284 H15Y POPCX  34      42.000  20.110  65.820  1.00  0.00           H
ATOM   4285 C316 POPCX  34      42.400  22.010  64.720  1.00  0.00           C
ATOM   4286 H16X POPCX  34      43.430  22.020  65.140  1.00  0.00           H
ATOM   4287 H16Y POPCX  34      41.960  23.030  64.670  1.00  0.00           H
ATOM   4288 H16Z POPCX  34      42.400  21.590  63.700  1.00  0.00           H
ATOM   4289  N   POPCX  35       3.010  55.610  85.250  1.00  0.00           N
ATOM   4290  C12 POPCX  35       1.730  56.430  85.140  1.00  0.00           C
ATOM   4291 H12A POPCX  35       1.970  57.400  84.730  1.00  0.00           H
ATOM   4292 H12B POPCX  35       1.300  56.580  86.120  1.00  0.00           H
ATOM   4293  C13 POPCX  35       2.810  54.450  86.200  1.00  0.00           C
ATOM   4294 H13A POPCX  35       3.640  53.770  86.090  1.00  0.00           H
ATOM   4295 H13B POPCX  35       2.990  54.770  87.220  1.00  0.00           H
ATOM   4296 H13C POPCX  35       1.890  53.920  86.030  1.00  0.00           H
ATOM   4297  C14 POPCX  35       3.290  55.050  83.880  1.00  0.00           C
ATOM   4298 H14A POPCX  35       4.160  54.420  83.900  1.00  0.00           H
ATOM   4299 H14B POPCX  35       2.430  54.490  83.540  1.00  0.00           H
ATOM   4300 H14C POPCX  35       3.490  55.870  83.210  1.00  0.00           H
ATOM   4301  C15 POPCX  35       4.170  56.440  85.750  1.00  0.00           C
ATOM   4302 H15A POPCX  35       4.530  57.300  85.190  1.00  0.00           H
ATOM   4303 H15B POPCX  35       5.010  55.770  85.810  1.00  0.00           H
ATOM   4304 H15C POPCX  35       4.090  56.750  86.780  1.00  0.00           H
ATOM   4305  C11 POPCX  35       0.590  55.830  84.300  1.00  0.00           C
ATOM   4306 H11A POPCX  35       0.930  55.850  83.250  1.00  0.00           H
ATOM   4307 H11B POPCX  35      64.010  56.500  84.420  1.00  0.00           H
ATOM   4308  P   POPCX  35      63.840  53.530  83.960  1.00  0.00           P
ATOM   4309  O13 POPCX  35      62.390  53.800  84.030  1.00  0.00           O
ATOM   4310  O14 POPCX  35       0.020  52.200  84.400  1.00  0.00           O
ATOM   4311  O12 POPCX  35       0.280  54.570  84.850  1.00  0.00           O
ATOM   4312  O11 POPCX  35      64.270  53.860  82.490  1.00  0.00           O
ATOM   4313  C1  POPCX  35      64.000  53.010  81.370  1.00  0.00           C
ATOM   4314  HA  POPCX  35      62.990  52.540  81.410  1.00  0.00           H
ATOM   4315  HB  POPCX  35       0.430  52.180  81.270  1.00  0.00           H
ATOM   4316  C2  POPCX  35      64.040  53.870  80.050  1.00  0.00           C
ATOM   4317  HS  POPCX  35      63.570  53.210  79.290  1.00  0.00           H
ATOM   4318  O21 POPCX  35       1.120  54.280  79.840  1.00  0.00           O
ATOM   4319  C21 POPCX  35       1.850  53.260  79.480  1.00  0.00           C
ATOM   4320  O22 POPCX  35       1.400  52.170  79.210  1.00  0.00           O
ATOM   4321  C22 POPCX  35       3.310  53.690  79.300  1.00  0.00           C
ATOM   4322  H2R POPCX  35       3.750  53.570  80.320  1.00  0.00           H
ATOM   4323  H2S POPCX  35       3.180  54.760  79.070  1.00  0.00           H
ATOM   4324  C3  POPCX  35      63.160  55.050  80.270  1.00  0.00           C
ATOM   4325  HX  POPCX  35      63.570  55.830  80.940  1.00  0.00           H
ATOM   4326  HY  POPCX  35      62.250  54.600  80.710  1.00  0.00           H
ATOM   4327  O31 POPCX  35      62.890  55.610  78.970  1.00  0.00           O
ATOM   4328  C31 POPCX  35      62.050  56.570  79.020  1.00  0.00           C
ATOM   4329  O32 POPCX  35      61.470  57.010  80.000  1.00  0.00           O
ATOM   4330  C32 POPCX  35      61.930  57.260  77.670  1.00  0.00           C
ATOM   4331  H2X POPCX  35      61.550  56.560  76.890  1.00  0.00           H
ATOM   4332  H2Y POPCX  35      62.890  57.730  77.370  1.00  0.00           H
ATOM   4333  C23 POPCX  35       3.990  52.920  78.120  1.00  0.00           C
ATOM   4334  H3R POPCX  35       3.940  51.820  78.270  1.00  0.00           H
ATOM   4335  H3S POPCX  35       5.060  53.160  77.990  1.00  0.00           H
ATOM   4336  C24 POPCX  35       3.380  53.190  76.750  1.00  0.00           C
ATOM   4337  H4R POPCX  35       3.010  54.230  76.640  1.00  0.00           H
ATOM   4338  H4S POPCX  35       2.470  52.570  76.690  1.00  0.00           H
ATOM   4339  C25 POPCX  35       4.360  52.910  75.620  1.00  0.00           C
ATOM   4340  H5R POPCX  35       4.980  52.020  75.880  1.00  0.00           H
ATOM   4341  H5S POPCX  35       5.110  53.730  75.620  1.00  0.00           H
ATOM   4342  C26 POPCX  35       3.740  52.720  74.250  1.00  0.00           C
ATOM   4343  H6R POPCX  35       3.540  53.690  73.750  1.00  0.00           H
ATOM   4344  H6S POPCX  35       2.840  52.070  74.300  1.00  0.00           H
ATOM   4345  C27 POPCX  35       4.780  51.960  73.270  1.00  0.00           C
ATOM   4346  H7R POPCX  35       4.950  51.020  73.840  1.00  0.00           H
ATOM   4347  H7S POPCX  35       5.770  52.450  73.100  1.00  0.00           H
ATOM   4348  C28 POPCX  35       4.130  51.640  71.860  1.00  0.00           C
ATOM   4349  H8R POPCX  35       3.650  52.520  71.370  1.00  0.00           H
ATOM   4350  H8S POPCX  35       3.290  50.930  72.010  1.00  0.00           H
ATOM   4351  C29 POPCX  35       5.130  51.030  70.890  1.00  0.00           C
ATOM   4352  H91 POPCX  35       5.950  50.620  71.490  1.00  0.00           H
ATOM   4353 C210 POPCX  35       5.040  51.210  69.570  1.00  0.00           C
ATOM   4354 H101 POPCX  35       5.840  50.940  68.870  1.00  0.00           H
ATOM   4355 C211 POPCX  35       3.860  51.860  68.870  1.00  0.00           C
ATOM   4356 H11R POPCX  35       4.140  52.920  68.710  1.00  0.00           H
ATOM   4357 H11S POPCX  35       2.920  51.880  69.450  1.00  0.00           H
ATOM   4358 C212 POPCX  35       3.590  51.260  67.500  1.00  0.00           C
ATOM   4359 H12R POPCX  35       4.460  51.420  66.830  1.00  0.00           H
ATOM   4360 H12S POPCX  35       2.770  51.800  67.000  1.00  0.00           H
ATOM   4361 C213 POPCX  35       3.310  49.750  67.530  1.00  0.00           C
ATOM   4362 H13R POPCX  35       2.650  49.280  68.290  1.00  0.00           H
ATOM   4363 H13S POPCX  35       4.300  49.290  67.740  1.00  0.00           H
ATOM   4364 C214 POPCX  35       2.920  49.210  66.100  1.00  0.00           C
ATOM   4365 H14R POPCX  35       3.840  49.350  65.490  1.00  0.00           H
ATOM   4366 H14S POPCX  35       2.160  49.960  65.790  1.00  0.00           H
ATOM   4367 C215 POPCX  35       2.490  47.770  66.120  1.00  0.00           C
ATOM   4368 H15R POPCX  35       1.560  47.600  66.700  1.00  0.00           H
ATOM   4369 H15S POPCX  35       3.230  46.960  66.280  1.00  0.00           H
ATOM   4370 C216 POPCX  35       1.980  47.170  64.760  1.00  0.00           C
ATOM   4371 H16R POPCX  35       1.540  46.150  64.840  1.00  0.00           H
ATOM   4372 H16S POPCX  35       2.720  47.050  63.940  1.00  0.00           H
ATOM   4373 C217 POPCX  35       0.820  47.980  64.040  1.00  0.00           C
ATOM   4374 H17R POPCX  35       1.130  49.020  63.830  1.00  0.00           H
ATOM   4375 H17S POPCX  35      64.230  47.960  64.720  1.00  0.00           H
ATOM   4376 C218 POPCX  35       0.430  47.300  62.680  1.00  0.00           C
ATOM   4377 H18R POPCX  35       1.220  47.390  61.900  1.00  0.00           H
ATOM   4378 H18S POPCX  35      63.880  47.880  62.240  1.00  0.00           H
ATOM   4379 H18T POPCX  35       0.050  46.280  62.900  1.00  0.00           H
ATOM   4380  C33 POPCX  35      61.000  58.510  77.730  1.00  0.00           C
ATOM   4381  H3X POPCX  35      61.370  59.270  78.440  1.00  0.00           H
ATOM   4382  H3Y POPCX  35      59.950  58.210  77.930  1.00  0.00           H
ATOM   4383  C34 POPCX  35      60.830  59.230  76.400  1.00  0.00           C
ATOM   4384  H4X POPCX  35      60.110  60.060  76.550  1.00  0.00           H
ATOM   4385  H4Y POPCX  35      60.340  58.490  75.730  1.00  0.00           H
ATOM   4386  C35 POPCX  35      62.070  59.760  75.710  1.00  0.00           C
ATOM   4387  H5X POPCX  35      62.650  58.930  75.250  1.00  0.00           H
ATOM   4388  H5Y POPCX  35      62.700  60.190  76.510  1.00  0.00           H
ATOM   4389  C36 POPCX  35      61.900  61.020  74.760  1.00  0.00           C
ATOM   4390  H6X POPCX  35      61.340  61.780  75.350  1.00  0.00           H
ATOM   4391  H6Y POPCX  35      61.220  60.780  73.920  1.00  0.00           H
ATOM   4392  C37 POPCX  35      63.210  61.630  74.270  1.00  0.00           C
ATOM   4393  H7X POPCX  35      63.830  60.740  74.030  1.00  0.00           H
ATOM   4394  H7Y POPCX  35      63.790  62.250  74.990  1.00  0.00           H
ATOM   4395  C38 POPCX  35      63.260  62.370  72.980  1.00  0.00           C
ATOM   4396  H8X POPCX  35      64.280  62.270  72.550  1.00  0.00           H
ATOM   4397  H8Y POPCX  35      63.070  63.460  73.110  1.00  0.00           H
ATOM   4398  C39 POPCX  35      62.260  61.850  71.970  1.00  0.00           C
ATOM   4399  H9X POPCX  35      61.210  62.120  72.220  1.00  0.00           H
ATOM   4400  H9Y POPCX  35      62.320  60.740  71.890  1.00  0.00           H
ATOM   4401 C310 POPCX  35      62.590  62.320  70.550  1.00  0.00           C
ATOM   4402 H10X POPCX  35      63.660  62.250  70.260  1.00  0.00           H
ATOM   4403 H10Y POPCX  35      62.330  63.400  70.660  1.00  0.00           H
ATOM   4404 C311 POPCX  35      61.890  61.620  69.380  1.00  0.00           C
ATOM   4405 H11X POPCX  35      60.780  61.580  69.480  1.00  0.00           H
ATOM   4406 H11Y POPCX  35      62.130  60.540  69.310  1.00  0.00           H
ATOM   4407 C312 POPCX  35      62.170  62.160  67.930  1.00  0.00           C
ATOM   4408 H12X POPCX  35      63.170  61.760  67.660  1.00  0.00           H
ATOM   4409 H12Y POPCX  35      62.200  63.270  67.990  1.00  0.00           H
ATOM   4410 C313 POPCX  35      61.250  61.630  66.820  1.00  0.00           C
ATOM   4411 H13X POPCX  35      61.340  60.520  66.920  1.00  0.00           H
ATOM   4412 H13Y POPCX  35      61.590  61.920  65.800  1.00  0.00           H
ATOM   4413 C314 POPCX  35      59.800  62.080  67.030  1.00  0.00           C
ATOM   4414 H14X POPCX  35      59.710  63.190  67.090  1.00  0.00           H
ATOM   4415 H14Y POPCX  35      59.370  61.670  67.970  1.00  0.00           H
ATOM   4416 C315 POPCX  35      58.890  61.680  65.860  1.00  0.00           C
ATOM   4417 H15X POPCX  35      58.940  60.580  65.730  1.00  0.00           H
ATOM   4418 H15Y POPCX  35      59.280  62.140  64.930  1.00  0.00           H
ATOM   4419 C316 POPCX  35      57.490  62.120  66.150  1.00  0.00           C
ATOM   4420 H16X POPCX  35      57.040  61.520  66.970  1.00  0.00           H
ATOM   4421 H16Y POPCX  35      56.830  62.020  65.260  1.00  0.00           H
ATOM   4422 H16Z POPCX  35      57.510  63.180  66.490  1.00  0.00           H
ATOM   4423  N   POPCX  36      50.050  41.650  84.230  1.00  0.00           N
ATOM   4424  C12 POPCX  36      50.790  42.930  84.460  1.00  0.00           C
ATOM   4425 H12A POPCX  36      51.190  43.020  85.460  1.00  0.00           H
ATOM   4426 H12B POPCX  36      50.090  43.750  84.400  1.00  0.00           H
ATOM   4427  C13 POPCX  36      49.780  41.450  82.760  1.00  0.00           C
ATOM   4428 H13A POPCX  36      49.060  42.180  82.420  1.00  0.00           H
ATOM   4429 H13B POPCX  36      50.700  41.280  82.230  1.00  0.00           H
ATOM   4430 H13C POPCX  36      49.280  40.500  82.730  1.00  0.00           H
ATOM   4431  C14 POPCX  36      50.770  40.400  84.740  1.00  0.00           C
ATOM   4432 H14A POPCX  36      50.250  39.470  84.530  1.00  0.00           H
ATOM   4433 H14B POPCX  36      51.780  40.360  84.370  1.00  0.00           H
ATOM   4434 H14C POPCX  36      50.860  40.370  85.810  1.00  0.00           H
ATOM   4435  C15 POPCX  36      48.690  41.720  84.870  1.00  0.00           C
ATOM   4436 H15A POPCX  36      48.100  40.850  84.600  1.00  0.00           H
ATOM   4437 H15B POPCX  36      48.150  42.570  84.460  1.00  0.00           H
ATOM   4438 H15C POPCX  36      48.720  41.810  85.950  1.00  0.00           H
ATOM   4439  C11 POPCX  36      51.990  43.280  83.590  1.00  0.00           C
ATOM   4440 H11A POPCX  36      52.370  44.290  83.840  1.00  0.00           H
ATOM   4441 H11B POPCX  36      51.720  43.360  82.520  1.00  0.00           H
ATOM   4442  P   POPCX  36      54.350  42.620  84.470  1.00  0.00           P
ATOM   4443  O13 POPCX  36      55.180  41.390  84.620  1.00  0.00           O
ATOM   4444  O14 POPCX  36      54.090  43.350  85.690  1.00  0.00           O
ATOM   4445  O12 POPCX  36      52.950  42.240  83.760  1.00  0.00           O
ATOM   4446  O11 POPCX  36      55.000  43.630  83.420  1.00  0.00           O
ATOM   4447  C1  POPCX  36      54.840  43.320  82.000  1.00  0.00           C
ATOM   4448  HA  POPCX  36      53.790  43.490  81.690  1.00  0.00           H
ATOM   4449  HB  POPCX  36      55.050  42.250  81.810  1.00  0.00           H
ATOM   4450  C2  POPCX  36      55.810  44.100  81.120  1.00  0.00           C
ATOM   4451  HS  POPCX  36      56.840  43.860  81.430  1.00  0.00           H
ATOM   4452  O21 POPCX  36      55.570  45.460  81.300  1.00  0.00           O
ATOM   4453  C21 POPCX  36      56.600  46.210  81.020  1.00  0.00           C
ATOM   4454  O22 POPCX  36      57.780  45.860  80.990  1.00  0.00           O
ATOM   4455  C22 POPCX  36      56.220  47.670  80.820  1.00  0.00           C
ATOM   4456  H2R POPCX  36      57.140  48.270  80.680  1.00  0.00           H
ATOM   4457  H2S POPCX  36      55.770  48.090  81.740  1.00  0.00           H
ATOM   4458  C3  POPCX  36      55.310  43.790  79.610  1.00  0.00           C
ATOM   4459  HX  POPCX  36      54.280  44.180  79.470  1.00  0.00           H
ATOM   4460  HY  POPCX  36      55.080  42.710  79.500  1.00  0.00           H
ATOM   4461  O31 POPCX  36      56.210  44.280  78.570  1.00  0.00           O
ATOM   4462  C31 POPCX  36      57.300  43.600  78.540  1.00  0.00           C
ATOM   4463  O32 POPCX  36      57.650  42.700  79.260  1.00  0.00           O
ATOM   4464  C32 POPCX  36      58.120  44.000  77.300  1.00  0.00           C
ATOM   4465  H2X POPCX  36      58.200  45.090  77.100  1.00  0.00           H
ATOM   4466  H2Y POPCX  36      57.590  43.550  76.430  1.00  0.00           H
ATOM   4467  C23 POPCX  36      55.230  47.940  79.600  1.00  0.00           C
ATOM   4468  H3R POPCX  36      54.710  48.910  79.730  1.00  0.00           H
ATOM   4469  H3S POPCX  36      54.400  47.210  79.680  1.00  0.00           H
ATOM   4470  C24 POPCX  36      55.890  47.810  78.210  1.00  0.00           C
ATOM   4471  H4R POPCX  36      54.960  47.630  77.620  1.00  0.00           H
ATOM   4472  H4S POPCX  36      56.570  46.930  78.160  1.00  0.00           H
ATOM   4473  C25 POPCX  36      56.550  49.050  77.740  1.00  0.00           C
ATOM   4474  H5R POPCX  36      57.490  49.390  78.230  1.00  0.00           H
ATOM   4475  H5S POPCX  36      55.790  49.850  77.890  1.00  0.00           H
ATOM   4476  C26 POPCX  36      56.930  49.090  76.250  1.00  0.00           C
ATOM   4477  H6R POPCX  36      56.890  50.120  75.850  1.00  0.00           H
ATOM   4478  H6S POPCX  36      56.270  48.550  75.540  1.00  0.00           H
ATOM   4479  C27 POPCX  36      58.410  48.690  76.080  1.00  0.00           C
ATOM   4480  H7R POPCX  36      58.520  47.650  76.440  1.00  0.00           H
ATOM   4481  H7S POPCX  36      59.120  49.360  76.610  1.00  0.00           H
ATOM   4482  C28 POPCX  36      58.750  48.660  74.500  1.00  0.00           C
ATOM   4483  H8R POPCX  36      57.880  48.170  74.010  1.00  0.00           H
ATOM   4484  H8S POPCX  36      59.610  47.960  74.470  1.00  0.00           H
ATOM   4485  C29 POPCX  36      59.100  49.970  73.920  1.00  0.00           C
ATOM   4486  H91 POPCX  36      60.090  50.350  74.220  1.00  0.00           H
ATOM   4487 C210 POPCX  36      58.450  50.720  73.130  1.00  0.00           C
ATOM   4488 H101 POPCX  36      58.880  51.670  72.800  1.00  0.00           H
ATOM   4489 C211 POPCX  36      57.010  50.520  72.650  1.00  0.00           C
ATOM   4490 H11R POPCX  36      56.520  49.560  72.940  1.00  0.00           H
ATOM   4491 H11S POPCX  36      56.930  50.500  71.540  1.00  0.00           H
ATOM   4492 C212 POPCX  36      56.280  51.810  73.020  1.00  0.00           C
ATOM   4493 H12R POPCX  36      56.850  52.710  72.720  1.00  0.00           H
ATOM   4494 H12S POPCX  36      56.380  51.820  74.130  1.00  0.00           H
ATOM   4495 C213 POPCX  36      54.860  51.890  72.590  1.00  0.00           C
ATOM   4496 H13R POPCX  36      54.380  50.920  72.850  1.00  0.00           H
ATOM   4497 H13S POPCX  36      54.850  52.140  71.510  1.00  0.00           H
ATOM   4498 C214 POPCX  36      54.170  52.940  73.410  1.00  0.00           C
ATOM   4499 H14R POPCX  36      54.390  52.810  74.490  1.00  0.00           H
ATOM   4500 H14S POPCX  36      53.070  52.760  73.360  1.00  0.00           H
ATOM   4501 C215 POPCX  36      54.590  54.350  72.970  1.00  0.00           C
ATOM   4502 H15R POPCX  36      54.410  54.480  71.880  1.00  0.00           H
ATOM   4503 H15S POPCX  36      55.690  54.360  73.130  1.00  0.00           H
ATOM   4504 C216 POPCX  36      53.990  55.640  73.720  1.00  0.00           C
ATOM   4505 H16R POPCX  36      54.510  56.480  73.210  1.00  0.00           H
ATOM   4506 H16S POPCX  36      54.300  55.730  74.780  1.00  0.00           H
ATOM   4507 C217 POPCX  36      52.490  55.980  73.520  1.00  0.00           C
ATOM   4508 H17R POPCX  36      52.300  56.040  72.430  1.00  0.00           H
ATOM   4509 H17S POPCX  36      52.230  56.940  74.010  1.00  0.00           H
ATOM   4510 C218 POPCX  36      51.580  54.940  74.270  1.00  0.00           C
ATOM   4511 H18R POPCX  36      51.380  54.060  73.620  1.00  0.00           H
ATOM   4512 H18S POPCX  36      50.580  55.400  74.430  1.00  0.00           H
ATOM   4513 H18T POPCX  36      51.980  54.590  75.250  1.00  0.00           H
ATOM   4514  C33 POPCX  36      59.620  43.530  77.340  1.00  0.00           C
ATOM   4515  H3X POPCX  36      60.100  43.810  78.300  1.00  0.00           H
ATOM   4516  H3Y POPCX  36      60.140  44.020  76.480  1.00  0.00           H
ATOM   4517  C34 POPCX  36      59.780  41.960  77.170  1.00  0.00           C
ATOM   4518  H4X POPCX  36      59.020  41.600  76.440  1.00  0.00           H
ATOM   4519  H4Y POPCX  36      59.510  41.390  78.080  1.00  0.00           H
ATOM   4520  C35 POPCX  36      61.210  41.520  76.680  1.00  0.00           C
ATOM   4521  H5X POPCX  36      61.980  41.780  77.440  1.00  0.00           H
ATOM   4522  H5Y POPCX  36      61.360  41.840  75.630  1.00  0.00           H
ATOM   4523  C36 POPCX  36      61.370  40.020  76.700  1.00  0.00           C
ATOM   4524  H6X POPCX  36      60.660  39.630  75.950  1.00  0.00           H
ATOM   4525  H6Y POPCX  36      61.120  39.630  77.710  1.00  0.00           H
ATOM   4526  C37 POPCX  36      62.740  39.500  76.230  1.00  0.00           C
ATOM   4527  H7X POPCX  36      63.520  39.860  76.930  1.00  0.00           H
ATOM   4528  H7Y POPCX  36      62.990  39.840  75.200  1.00  0.00           H
ATOM   4529  C38 POPCX  36      62.480  38.010  76.290  1.00  0.00           C
ATOM   4530  H8X POPCX  36      61.530  37.650  75.850  1.00  0.00           H
ATOM   4531  H8Y POPCX  36      62.440  37.660  77.340  1.00  0.00           H
ATOM   4532  C39 POPCX  36      63.550  37.250  75.540  1.00  0.00           C
ATOM   4533  H9X POPCX  36      63.550  36.160  75.740  1.00  0.00           H
ATOM   4534  H9Y POPCX  36       0.290  37.560  75.810  1.00  0.00           H
ATOM   4535 C310 POPCX  36      63.620  37.410  74.000  1.00  0.00           C
ATOM   4536 H10X POPCX  36      64.190  36.510  73.690  1.00  0.00           H
ATOM   4537 H10Y POPCX  36      64.240  38.270  73.700  1.00  0.00           H
ATOM   4538 C311 POPCX  36      62.190  37.520  73.340  1.00  0.00           C
ATOM   4539 H11X POPCX  36      61.770  38.520  73.570  1.00  0.00           H
ATOM   4540 H11Y POPCX  36      61.550  36.790  73.880  1.00  0.00           H
ATOM   4541 C312 POPCX  36      62.130  37.350  71.790  1.00  0.00           C
ATOM   4542 H12X POPCX  36      62.670  36.430  71.480  1.00  0.00           H
ATOM   4543 H12Y POPCX  36      62.550  38.240  71.270  1.00  0.00           H
ATOM   4544 C313 POPCX  36      60.710  37.200  71.350  1.00  0.00           C
ATOM   4545 H13X POPCX  36      60.080  38.040  71.740  1.00  0.00           H
ATOM   4546 H13Y POPCX  36      60.250  36.310  71.830  1.00  0.00           H
ATOM   4547 C314 POPCX  36      60.560  37.220  69.820  1.00  0.00           C
ATOM   4548 H14X POPCX  36      60.870  36.220  69.450  1.00  0.00           H
ATOM   4549 H14Y POPCX  36      61.350  37.930  69.480  1.00  0.00           H
ATOM   4550 C315 POPCX  36      59.150  37.660  69.370  1.00  0.00           C
ATOM   4551 H15X POPCX  36      59.100  37.830  68.270  1.00  0.00           H
ATOM   4552 H15Y POPCX  36      58.950  38.650  69.840  1.00  0.00           H
ATOM   4553 C316 POPCX  36      58.130  36.630  69.670  1.00  0.00           C
ATOM   4554 H16X POPCX  36      58.030  36.380  70.750  1.00  0.00           H
ATOM   4555 H16Y POPCX  36      58.340  35.710  69.090  1.00  0.00           H
ATOM   4556 H16Z POPCX  36      57.120  37.060  69.510  1.00  0.00           H
ATOM   4557  N   POPCX  37      59.870  41.940  84.780  1.00  0.00           N
ATOM   4558  C12 POPCX  37      60.220  40.690  85.630  1.00  0.00           C
ATOM   4559 H12A POPCX  37      60.010  39.800  85.060  1.00  0.00           H
ATOM   4560 H12B POPCX  37      59.600  40.710  86.510  1.00  0.00           H
ATOM   4561  C13 POPCX  37      58.440  42.030  84.530  1.00  0.00           C
ATOM   4562 H13A POPCX  37      57.980  41.780  85.470  1.00  0.00           H
ATOM   4563 H13B POPCX  37      58.260  43.070  84.290  1.00  0.00           H
ATOM   4564 H13C POPCX  37      58.040  41.340  83.810  1.00  0.00           H
ATOM   4565  C14 POPCX  37      60.190  43.160  85.580  1.00  0.00           C
ATOM   4566 H14A POPCX  37      60.410  44.030  84.970  1.00  0.00           H
ATOM   4567 H14B POPCX  37      59.410  43.500  86.250  1.00  0.00           H
ATOM   4568 H14C POPCX  37      61.040  43.000  86.220  1.00  0.00           H
ATOM   4569  C15 POPCX  37      60.660  42.070  83.520  1.00  0.00           C
ATOM   4570 H15A POPCX  37      60.250  41.590  82.640  1.00  0.00           H
ATOM   4571 H15B POPCX  37      61.620  41.630  83.740  1.00  0.00           H
ATOM   4572 H15C POPCX  37      60.840  43.090  83.240  1.00  0.00           H
ATOM   4573  C11 POPCX  37      61.670  40.640  86.110  1.00  0.00           C
ATOM   4574 H11A POPCX  37      61.790  39.770  86.790  1.00  0.00           H
ATOM   4575 H11B POPCX  37      61.780  41.520  86.770  1.00  0.00           H
ATOM   4576  P   POPCX  37      63.590  39.420  84.670  1.00  0.00           P
ATOM   4577  O13 POPCX  37      62.850  38.140  84.820  1.00  0.00           O
ATOM   4578  O14 POPCX  37       0.580  39.620  85.340  1.00  0.00           O
ATOM   4579  O12 POPCX  37      62.660  40.670  85.050  1.00  0.00           O
ATOM   4580  O11 POPCX  37      63.750  39.700  83.140  1.00  0.00           O
ATOM   4581  C1  POPCX  37      62.680  39.570  82.240  1.00  0.00           C
ATOM   4582  HA  POPCX  37      62.640  40.510  81.650  1.00  0.00           H
ATOM   4583  HB  POPCX  37      61.760  39.560  82.860  1.00  0.00           H
ATOM   4584  C2  POPCX  37      62.800  38.250  81.440  1.00  0.00           C
ATOM   4585  HS  POPCX  37      62.890  37.500  82.260  1.00  0.00           H
ATOM   4586  O21 POPCX  37      64.040  38.380  80.760  1.00  0.00           O
ATOM   4587  C21 POPCX  37       0.550  37.260  80.680  1.00  0.00           C
ATOM   4588  O22 POPCX  37       0.510  36.260  81.390  1.00  0.00           O
ATOM   4589  C22 POPCX  37       1.390  37.440  79.460  1.00  0.00           C
ATOM   4590  H2R POPCX  37       2.320  38.000  79.690  1.00  0.00           H
ATOM   4591  H2S POPCX  37       0.900  38.110  78.720  1.00  0.00           H
ATOM   4592  C3  POPCX  37      61.710  37.850  80.500  1.00  0.00           C
ATOM   4593  HX  POPCX  37      61.700  38.600  79.680  1.00  0.00           H
ATOM   4594  HY  POPCX  37      60.670  37.810  80.890  1.00  0.00           H
ATOM   4595  O31 POPCX  37      62.140  36.600  79.900  1.00  0.00           O
ATOM   4596  C31 POPCX  37      61.840  35.550  80.550  1.00  0.00           C
ATOM   4597  O32 POPCX  37      61.450  35.540  81.710  1.00  0.00           O
ATOM   4598  C32 POPCX  37      62.200  34.290  79.840  1.00  0.00           C
ATOM   4599  H2X POPCX  37      63.300  34.260  79.680  1.00  0.00           H
ATOM   4600  H2Y POPCX  37      61.710  34.440  78.850  1.00  0.00           H
ATOM   4601  C23 POPCX  37       1.820  36.040  78.910  1.00  0.00           C
ATOM   4602  H3R POPCX  37       0.940  35.640  78.370  1.00  0.00           H
ATOM   4603  H3S POPCX  37       2.150  35.360  79.710  1.00  0.00           H
ATOM   4604  C24 POPCX  37       3.090  36.070  77.960  1.00  0.00           C
ATOM   4605  H4R POPCX  37       3.530  35.080  77.740  1.00  0.00           H
ATOM   4606  H4S POPCX  37       3.920  36.610  78.470  1.00  0.00           H
ATOM   4607  C25 POPCX  37       2.820  36.910  76.750  1.00  0.00           C
ATOM   4608  H5R POPCX  37       2.470  37.910  77.100  1.00  0.00           H
ATOM   4609  H5S POPCX  37       2.050  36.330  76.210  1.00  0.00           H
ATOM   4610  C26 POPCX  37       4.030  37.130  75.830  1.00  0.00           C
ATOM   4611  H6R POPCX  37       4.540  36.150  75.730  1.00  0.00           H
ATOM   4612  H6S POPCX  37       4.740  37.870  76.260  1.00  0.00           H
ATOM   4613  C27 POPCX  37       3.710  37.610  74.420  1.00  0.00           C
ATOM   4614  H7R POPCX  37       3.020  36.880  73.940  1.00  0.00           H
ATOM   4615  H7S POPCX  37       4.630  37.600  73.810  1.00  0.00           H
ATOM   4616  C28 POPCX  37       3.070  39.000  74.410  1.00  0.00           C
ATOM   4617  H8R POPCX  37       3.780  39.610  75.000  1.00  0.00           H
ATOM   4618  H8S POPCX  37       2.080  39.050  74.900  1.00  0.00           H
ATOM   4619  C29 POPCX  37       3.040  39.660  73.030  1.00  0.00           C
ATOM   4620  H91 POPCX  37       3.780  40.470  72.970  1.00  0.00           H
ATOM   4621 C210 POPCX  37       2.220  39.380  72.000  1.00  0.00           C
ATOM   4622 H101 POPCX  37       1.670  38.430  72.070  1.00  0.00           H
ATOM   4623 C211 POPCX  37       2.340  39.900  70.630  1.00  0.00           C
ATOM   4624 H11R POPCX  37       1.580  39.550  69.900  1.00  0.00           H
ATOM   4625 H11S POPCX  37       3.350  39.800  70.180  1.00  0.00           H
ATOM   4626 C212 POPCX  37       2.160  41.450  70.590  1.00  0.00           C
ATOM   4627 H12R POPCX  37       2.930  41.940  71.230  1.00  0.00           H
ATOM   4628 H12S POPCX  37       1.240  41.810  71.110  1.00  0.00           H
ATOM   4629 C213 POPCX  37       2.300  42.060  69.210  1.00  0.00           C
ATOM   4630 H13R POPCX  37       1.840  41.380  68.460  1.00  0.00           H
ATOM   4631 H13S POPCX  37       3.380  42.090  68.960  1.00  0.00           H
ATOM   4632 C214 POPCX  37       1.770  43.450  69.080  1.00  0.00           C
ATOM   4633 H14R POPCX  37       0.730  43.670  69.380  1.00  0.00           H
ATOM   4634 H14S POPCX  37       1.930  43.640  68.000  1.00  0.00           H
ATOM   4635 C215 POPCX  37       2.600  44.510  69.770  1.00  0.00           C
ATOM   4636 H15R POPCX  37       3.680  44.300  69.590  1.00  0.00           H
ATOM   4637 H15S POPCX  37       2.460  44.230  70.830  1.00  0.00           H
ATOM   4638 C216 POPCX  37       2.360  46.010  69.410  1.00  0.00           C
ATOM   4639 H16R POPCX  37       1.300  46.350  69.370  1.00  0.00           H
ATOM   4640 H16S POPCX  37       2.740  46.070  68.370  1.00  0.00           H
ATOM   4641 C217 POPCX  37       3.130  46.970  70.310  1.00  0.00           C
ATOM   4642 H17R POPCX  37       2.670  46.920  71.320  1.00  0.00           H
ATOM   4643 H17S POPCX  37       2.990  48.010  69.950  1.00  0.00           H
ATOM   4644 C218 POPCX  37       4.620  46.730  70.460  1.00  0.00           C
ATOM   4645 H18R POPCX  37       5.140  47.410  71.160  1.00  0.00           H
ATOM   4646 H18S POPCX  37       4.840  45.680  70.780  1.00  0.00           H
ATOM   4647 H18T POPCX  37       5.140  46.830  69.480  1.00  0.00           H
ATOM   4648  C33 POPCX  37      61.650  32.960  80.480  1.00  0.00           C
ATOM   4649  H3X POPCX  37      60.570  33.000  80.230  1.00  0.00           H
ATOM   4650  H3Y POPCX  37      61.820  33.030  81.570  1.00  0.00           H
ATOM   4651  C34 POPCX  37      62.230  31.660  80.010  1.00  0.00           C
ATOM   4652  H4X POPCX  37      61.580  30.800  80.280  1.00  0.00           H
ATOM   4653  H4Y POPCX  37      63.230  31.380  80.410  1.00  0.00           H
ATOM   4654  C35 POPCX  37      62.380  31.660  78.470  1.00  0.00           C
ATOM   4655  H5X POPCX  37      62.970  32.570  78.220  1.00  0.00           H
ATOM   4656  H5Y POPCX  37      61.370  31.810  78.020  1.00  0.00           H
ATOM   4657  C36 POPCX  37      63.000  30.370  78.030  1.00  0.00           C
ATOM   4658  H6X POPCX  37      62.240  29.560  78.130  1.00  0.00           H
ATOM   4659  H6Y POPCX  37      63.840  30.230  78.750  1.00  0.00           H
ATOM   4660  C37 POPCX  37      63.530  30.350  76.570  1.00  0.00           C
ATOM   4661  H7X POPCX  37       0.080  31.060  76.510  1.00  0.00           H
ATOM   4662  H7Y POPCX  37      62.800  30.730  75.830  1.00  0.00           H
ATOM   4663  C38 POPCX  37      63.950  28.920  76.170  1.00  0.00           C
ATOM   4664  H8X POPCX  37      63.180  28.150  76.400  1.00  0.00           H
ATOM   4665  H8Y POPCX  37       0.490  28.700  76.860  1.00  0.00           H
ATOM   4666  C39 POPCX  37       0.040  28.730  74.720  1.00  0.00           C
ATOM   4667  H9X POPCX  37       1.140  28.680  74.590  1.00  0.00           H
ATOM   4668  H9Y POPCX  37      63.980  29.530  74.040  1.00  0.00           H
ATOM   4669 C310 POPCX  37      63.830  27.320  74.270  1.00  0.00           C
ATOM   4670 H10X POPCX  37      62.720  27.240  74.310  1.00  0.00           H
ATOM   4671 H10Y POPCX  37      64.170  26.640  75.080  1.00  0.00           H
ATOM   4672 C311 POPCX  37       0.180  26.780  72.960  1.00  0.00           C
ATOM   4673 H11X POPCX  37       1.280  26.930  72.960  1.00  0.00           H
ATOM   4674 H11Y POPCX  37      64.120  27.500  72.190  1.00  0.00           H
ATOM   4675 C312 POPCX  37      64.010  25.350  72.460  1.00  0.00           C
ATOM   4676 H12X POPCX  37      62.970  25.350  72.860  1.00  0.00           H
ATOM   4677 H12Y POPCX  37       0.150  24.530  73.060  1.00  0.00           H
ATOM   4678 C313 POPCX  37      64.150  25.080  71.010  1.00  0.00           C
ATOM   4679 H13X POPCX  37       0.930  25.150  70.760  1.00  0.00           H
ATOM   4680 H13Y POPCX  37      63.560  25.840  70.450  1.00  0.00           H
ATOM   4681 C314 POPCX  37      63.630  23.690  70.600  1.00  0.00           C
ATOM   4682 H14X POPCX  37      64.220  22.890  71.090  1.00  0.00           H
ATOM   4683 H14Y POPCX  37      63.760  23.700  69.500  1.00  0.00           H
ATOM   4684 C315 POPCX  37      62.160  23.310  70.860  1.00  0.00           C
ATOM   4685 H15X POPCX  37      61.630  24.240  70.550  1.00  0.00           H
ATOM   4686 H15Y POPCX  37      62.010  23.170  71.950  1.00  0.00           H
ATOM   4687 C316 POPCX  37      61.790  22.150  69.970  1.00  0.00           C
ATOM   4688 H16X POPCX  37      62.530  21.360  70.190  1.00  0.00           H
ATOM   4689 H16Y POPCX  37      61.880  22.390  68.880  1.00  0.00           H
ATOM   4690 H16Z POPCX  37      60.740  21.830  70.150  1.00  0.00           H
ATOM   4691  N   POPCX  38      25.760  17.660  84.380  1.00  0.00           N
ATOM   4692  C12 POPCX  38      25.060  17.120  83.150  1.00  0.00           C
ATOM   4693 H12A POPCX  38      24.010  17.010  83.370  1.00  0.00           H
ATOM   4694 H12B POPCX  38      25.460  16.150  82.890  1.00  0.00           H
ATOM   4695  C13 POPCX  38      25.080  18.940  84.790  1.00  0.00           C
ATOM   4696 H13A POPCX  38      24.010  18.810  84.870  1.00  0.00           H
ATOM   4697 H13B POPCX  38      25.460  19.180  85.770  1.00  0.00           H
ATOM   4698 H13C POPCX  38      25.270  19.730  84.090  1.00  0.00           H
ATOM   4699  C14 POPCX  38      25.620  16.640  85.470  1.00  0.00           C
ATOM   4700 H14A POPCX  38      25.950  16.920  86.460  1.00  0.00           H
ATOM   4701 H14B POPCX  38      24.610  16.300  85.650  1.00  0.00           H
ATOM   4702 H14C POPCX  38      26.110  15.740  85.120  1.00  0.00           H
ATOM   4703  C15 POPCX  38      27.140  18.100  84.130  1.00  0.00           C
ATOM   4704 H15A POPCX  38      27.540  17.220  83.660  1.00  0.00           H
ATOM   4705 H15B POPCX  38      27.620  18.190  85.090  1.00  0.00           H
ATOM   4706 H15C POPCX  38      27.230  18.970  83.490  1.00  0.00           H
ATOM   4707  C11 POPCX  38      25.160  18.020  81.890  1.00  0.00           C
ATOM   4708 H11A POPCX  38      24.590  17.540  81.070  1.00  0.00           H
ATOM   4709 H11B POPCX  38      26.210  18.060  81.530  1.00  0.00           H
ATOM   4710  P   POPCX  38      25.610  20.590  81.620  1.00  0.00           P
ATOM   4711  O13 POPCX  38      26.590  20.560  82.730  1.00  0.00           O
ATOM   4712  O14 POPCX  38      24.810  21.770  81.390  1.00  0.00           O
ATOM   4713  O12 POPCX  38      24.650  19.340  81.990  1.00  0.00           O
ATOM   4714  O11 POPCX  38      26.290  20.240  80.230  1.00  0.00           O
ATOM   4715  C1  POPCX  38      25.760  19.520  79.190  1.00  0.00           C
ATOM   4716  HA  POPCX  38      24.700  19.300  79.420  1.00  0.00           H
ATOM   4717  HB  POPCX  38      26.320  18.560  79.120  1.00  0.00           H
ATOM   4718  C2  POPCX  38      25.870  20.240  77.850  1.00  0.00           C
ATOM   4719  HS  POPCX  38      25.190  19.730  77.130  1.00  0.00           H
ATOM   4720  O21 POPCX  38      27.240  20.060  77.370  1.00  0.00           O
ATOM   4721  C21 POPCX  38      27.310  19.800  76.120  1.00  0.00           C
ATOM   4722  O22 POPCX  38      26.550  19.990  75.210  1.00  0.00           O
ATOM   4723  C22 POPCX  38      28.790  19.360  75.810  1.00  0.00           C
ATOM   4724  H2R POPCX  38      29.450  20.080  76.340  1.00  0.00           H
ATOM   4725  H2S POPCX  38      29.010  19.560  74.740  1.00  0.00           H
ATOM   4726  C3  POPCX  38      25.420  21.700  77.840  1.00  0.00           C
ATOM   4727  HX  POPCX  38      25.950  22.270  78.630  1.00  0.00           H
ATOM   4728  HY  POPCX  38      24.330  21.590  78.050  1.00  0.00           H
ATOM   4729  O31 POPCX  38      25.750  22.440  76.630  1.00  0.00           O
ATOM   4730  C31 POPCX  38      24.940  23.350  76.220  1.00  0.00           C
ATOM   4731  O32 POPCX  38      24.050  23.820  76.910  1.00  0.00           O
ATOM   4732  C32 POPCX  38      25.040  23.650  74.730  1.00  0.00           C
ATOM   4733  H2X POPCX  38      26.030  23.210  74.460  1.00  0.00           H
ATOM   4734  H2Y POPCX  38      24.980  24.740  74.520  1.00  0.00           H
ATOM   4735  C23 POPCX  38      29.130  18.000  76.330  1.00  0.00           C
ATOM   4736  H3R POPCX  38      28.890  17.930  77.410  1.00  0.00           H
ATOM   4737  H3S POPCX  38      30.240  17.910  76.310  1.00  0.00           H
ATOM   4738  C24 POPCX  38      28.550  16.830  75.480  1.00  0.00           C
ATOM   4739  H4R POPCX  38      27.470  17.080  75.490  1.00  0.00           H
ATOM   4740  H4S POPCX  38      28.760  15.830  75.900  1.00  0.00           H
ATOM   4741  C25 POPCX  38      28.920  16.820  73.990  1.00  0.00           C
ATOM   4742  H5R POPCX  38      29.970  16.530  73.780  1.00  0.00           H
ATOM   4743  H5S POPCX  38      28.720  17.800  73.490  1.00  0.00           H
ATOM   4744  C26 POPCX  38      28.120  15.720  73.300  1.00  0.00           C
ATOM   4745  H6R POPCX  38      27.040  15.760  73.570  1.00  0.00           H
ATOM   4746  H6S POPCX  38      28.470  14.760  73.730  1.00  0.00           H
ATOM   4747  C27 POPCX  38      28.280  15.770  71.780  1.00  0.00           C
ATOM   4748  H7R POPCX  38      29.370  15.710  71.560  1.00  0.00           H
ATOM   4749  H7S POPCX  38      27.980  16.790  71.480  1.00  0.00           H
ATOM   4750  C28 POPCX  38      27.460  14.770  71.000  1.00  0.00           C
ATOM   4751  H8R POPCX  38      27.640  13.770  71.450  1.00  0.00           H
ATOM   4752  H8S POPCX  38      27.890  14.690  69.980  1.00  0.00           H
ATOM   4753  C29 POPCX  38      26.000  15.150  71.050  1.00  0.00           C
ATOM   4754  H91 POPCX  38      25.920  16.160  70.620  1.00  0.00           H
ATOM   4755 C210 POPCX  38      25.040  14.700  71.840  1.00  0.00           C
ATOM   4756 H101 POPCX  38      24.070  15.220  71.750  1.00  0.00           H
ATOM   4757 C211 POPCX  38      25.170  13.530  72.720  1.00  0.00           C
ATOM   4758 H11R POPCX  38      25.100  13.890  73.770  1.00  0.00           H
ATOM   4759 H11S POPCX  38      26.160  13.040  72.660  1.00  0.00           H
ATOM   4760 C212 POPCX  38      24.110  12.400  72.480  1.00  0.00           C
ATOM   4761 H12R POPCX  38      24.240  11.980  71.460  1.00  0.00           H
ATOM   4762 H12S POPCX  38      23.150  12.950  72.620  1.00  0.00           H
ATOM   4763 C213 POPCX  38      24.020  11.250  73.530  1.00  0.00           C
ATOM   4764 H13R POPCX  38      25.030  10.800  73.660  1.00  0.00           H
ATOM   4765 H13S POPCX  38      23.360  10.430  73.170  1.00  0.00           H
ATOM   4766 C214 POPCX  38      23.580  11.600  74.970  1.00  0.00           C
ATOM   4767 H14R POPCX  38      22.610  12.100  75.130  1.00  0.00           H
ATOM   4768 H14S POPCX  38      24.240  12.410  75.350  1.00  0.00           H
ATOM   4769 C215 POPCX  38      23.610  10.350  75.840  1.00  0.00           C
ATOM   4770 H15R POPCX  38      24.610   9.900  75.950  1.00  0.00           H
ATOM   4771 H15S POPCX  38      22.840   9.690  75.390  1.00  0.00           H
ATOM   4772 C216 POPCX  38      23.050  10.700  77.240  1.00  0.00           C
ATOM   4773 H16R POPCX  38      21.960  10.920  77.110  1.00  0.00           H
ATOM   4774 H16S POPCX  38      23.620  11.530  77.700  1.00  0.00           H
ATOM   4775 C217 POPCX  38      23.100   9.630  78.360  1.00  0.00           C
ATOM   4776 H17R POPCX  38      24.020   9.750  78.970  1.00  0.00           H
ATOM   4777 H17S POPCX  38      23.090   8.600  77.950  1.00  0.00           H
ATOM   4778 C218 POPCX  38      21.980   9.720  79.430  1.00  0.00           C
ATOM   4779 H18R POPCX  38      22.180   9.160  80.370  1.00  0.00           H
ATOM   4780 H18S POPCX  38      21.060   9.380  78.910  1.00  0.00           H
ATOM   4781 H18T POPCX  38      21.790  10.780  79.690  1.00  0.00           H
ATOM   4782  C33 POPCX  38      24.020  22.770  73.900  1.00  0.00           C
ATOM   4783  H3X POPCX  38      23.030  22.980  74.360  1.00  0.00           H
ATOM   4784  H3Y POPCX  38      24.250  21.710  74.140  1.00  0.00           H
ATOM   4785  C34 POPCX  38      24.070  23.050  72.370  1.00  0.00           C
ATOM   4786  H4X POPCX  38      24.200  24.150  72.380  1.00  0.00           H
ATOM   4787  H4Y POPCX  38      23.080  22.770  71.940  1.00  0.00           H
ATOM   4788  C35 POPCX  38      25.310  22.390  71.690  1.00  0.00           C
ATOM   4789  H5X POPCX  38      25.240  21.290  71.790  1.00  0.00           H
ATOM   4790  H5Y POPCX  38      26.240  22.780  72.150  1.00  0.00           H
ATOM   4791  C36 POPCX  38      25.340  22.750  70.230  1.00  0.00           C
ATOM   4792  H6X POPCX  38      25.480  23.850  70.150  1.00  0.00           H
ATOM   4793  H6Y POPCX  38      24.340  22.460  69.850  1.00  0.00           H
ATOM   4794  C37 POPCX  38      26.500  22.260  69.510  1.00  0.00           C
ATOM   4795  H7X POPCX  38      26.510  21.150  69.600  1.00  0.00           H
ATOM   4796  H7Y POPCX  38      27.460  22.630  69.930  1.00  0.00           H
ATOM   4797  C38 POPCX  38      26.330  22.560  68.000  1.00  0.00           C
ATOM   4798  H8X POPCX  38      26.290  23.660  67.830  1.00  0.00           H
ATOM   4799  H8Y POPCX  38      25.350  22.170  67.670  1.00  0.00           H
ATOM   4800  C39 POPCX  38      27.450  21.960  67.060  1.00  0.00           C
ATOM   4801  H9X POPCX  38      27.460  20.880  67.340  1.00  0.00           H
ATOM   4802  H9Y POPCX  38      28.410  22.440  67.330  1.00  0.00           H
ATOM   4803 C310 POPCX  38      27.160  22.090  65.570  1.00  0.00           C
ATOM   4804 H10X POPCX  38      26.350  21.360  65.350  1.00  0.00           H
ATOM   4805 H10Y POPCX  38      27.990  21.550  65.070  1.00  0.00           H
ATOM   4806 C311 POPCX  38      26.840  23.530  65.130  1.00  0.00           C
ATOM   4807 H11X POPCX  38      27.740  24.140  65.350  1.00  0.00           H
ATOM   4808 H11Y POPCX  38      25.870  23.880  65.550  1.00  0.00           H
ATOM   4809 C312 POPCX  38      26.750  23.620  63.580  1.00  0.00           C
ATOM   4810 H12X POPCX  38      27.750  23.290  63.210  1.00  0.00           H
ATOM   4811 H12Y POPCX  38      26.730  24.660  63.190  1.00  0.00           H
ATOM   4812 C313 POPCX  38      25.560  22.890  62.890  1.00  0.00           C
ATOM   4813 H13X POPCX  38      24.600  23.340  63.230  1.00  0.00           H
ATOM   4814 H13Y POPCX  38      25.490  21.900  63.380  1.00  0.00           H
ATOM   4815 C314 POPCX  38      25.720  22.630  61.350  1.00  0.00           C
ATOM   4816 H14X POPCX  38      26.430  21.770  61.370  1.00  0.00           H
ATOM   4817 H14Y POPCX  38      26.180  23.540  60.910  1.00  0.00           H
ATOM   4818 C315 POPCX  38      24.460  22.260  60.640  1.00  0.00           C
ATOM   4819 H15X POPCX  38      24.660  22.370  59.550  1.00  0.00           H
ATOM   4820 H15Y POPCX  38      23.640  22.970  60.870  1.00  0.00           H
ATOM   4821 C316 POPCX  38      24.040  20.810  60.930  1.00  0.00           C
ATOM   4822 H16X POPCX  38      24.780  20.220  60.370  1.00  0.00           H
ATOM   4823 H16Y POPCX  38      23.030  20.620  60.500  1.00  0.00           H
ATOM   4824 H16Z POPCX  38      24.060  20.600  62.020  1.00  0.00           H
ATOM   4825  N   POPCX  39      39.880  14.300  84.540  1.00  0.00           N
ATOM   4826  C12 POPCX  39      38.790  14.420  83.380  1.00  0.00           C
ATOM   4827 H12A POPCX  39      38.560  13.410  83.080  1.00  0.00           H
ATOM   4828 H12B POPCX  39      39.250  14.920  82.540  1.00  0.00           H
ATOM   4829  C13 POPCX  39      41.200  13.960  83.880  1.00  0.00           C
ATOM   4830 H13A POPCX  39      41.540  14.750  83.220  1.00  0.00           H
ATOM   4831 H13B POPCX  39      41.930  13.790  84.660  1.00  0.00           H
ATOM   4832 H13C POPCX  39      41.190  13.130  83.200  1.00  0.00           H
ATOM   4833  C14 POPCX  39      40.100  15.720  85.160  1.00  0.00           C
ATOM   4834 H14A POPCX  39      40.860  15.700  85.920  1.00  0.00           H
ATOM   4835 H14B POPCX  39      40.460  16.470  84.470  1.00  0.00           H
ATOM   4836 H14C POPCX  39      39.250  16.130  85.680  1.00  0.00           H
ATOM   4837  C15 POPCX  39      39.540  13.250  85.540  1.00  0.00           C
ATOM   4838 H15A POPCX  39      39.120  12.370  85.080  1.00  0.00           H
ATOM   4839 H15B POPCX  39      38.780  13.610  86.220  1.00  0.00           H
ATOM   4840 H15C POPCX  39      40.370  12.960  86.170  1.00  0.00           H
ATOM   4841  C11 POPCX  39      37.470  15.080  83.750  1.00  0.00           C
ATOM   4842 H11A POPCX  39      36.910  15.200  82.800  1.00  0.00           H
ATOM   4843 H11B POPCX  39      37.540  16.110  84.170  1.00  0.00           H
ATOM   4844  P   POPCX  39      35.900  13.080  84.230  1.00  0.00           P
ATOM   4845  O13 POPCX  39      34.570  13.440  84.620  1.00  0.00           O
ATOM   4846  O14 POPCX  39      36.480  11.830  84.680  1.00  0.00           O
ATOM   4847  O12 POPCX  39      36.800  14.310  84.680  1.00  0.00           O
ATOM   4848  O11 POPCX  39      35.970  13.050  82.730  1.00  0.00           O
ATOM   4849  C1  POPCX  39      34.890  12.760  81.880  1.00  0.00           C
ATOM   4850  HA  POPCX  39      35.130  13.300  80.940  1.00  0.00           H
ATOM   4851  HB  POPCX  39      33.940  13.200  82.240  1.00  0.00           H
ATOM   4852  C2  POPCX  39      34.750  11.220  81.600  1.00  0.00           C
ATOM   4853  HS  POPCX  39      35.050  10.620  82.490  1.00  0.00           H
ATOM   4854  O21 POPCX  39      35.710  10.960  80.540  1.00  0.00           O
ATOM   4855  C21 POPCX  39      35.870   9.630  80.270  1.00  0.00           C
ATOM   4856  O22 POPCX  39      35.310   8.770  80.910  1.00  0.00           O
ATOM   4857  C22 POPCX  39      36.730   9.390  79.040  1.00  0.00           C
ATOM   4858  H2R POPCX  39      37.200  10.330  78.680  1.00  0.00           H
ATOM   4859  H2S POPCX  39      36.030   8.980  78.280  1.00  0.00           H
ATOM   4860  C3  POPCX  39      33.290  10.760  81.400  1.00  0.00           C
ATOM   4861  HX  POPCX  39      32.660  11.370  82.080  1.00  0.00           H
ATOM   4862  HY  POPCX  39      33.220   9.670  81.600  1.00  0.00           H
ATOM   4863  O31 POPCX  39      32.770  11.030  80.090  1.00  0.00           O
ATOM   4864  C31 POPCX  39      31.680  10.300  79.750  1.00  0.00           C
ATOM   4865  O32 POPCX  39      31.140   9.420  80.420  1.00  0.00           O
ATOM   4866  C32 POPCX  39      31.460  10.640  78.200  1.00  0.00           C
ATOM   4867  H2X POPCX  39      32.110  11.530  78.080  1.00  0.00           H
ATOM   4868  H2Y POPCX  39      30.370  10.810  78.070  1.00  0.00           H
ATOM   4869  C23 POPCX  39      37.760   8.280  79.370  1.00  0.00           C
ATOM   4870  H3R POPCX  39      37.260   7.310  79.530  1.00  0.00           H
ATOM   4871  H3S POPCX  39      38.440   8.460  80.230  1.00  0.00           H
ATOM   4872  C24 POPCX  39      38.730   8.090  78.200  1.00  0.00           C
ATOM   4873  H4R POPCX  39      38.250   7.690  77.290  1.00  0.00           H
ATOM   4874  H4S POPCX  39      39.250   7.170  78.530  1.00  0.00           H
ATOM   4875  C25 POPCX  39      39.720   9.300  78.070  1.00  0.00           C
ATOM   4876  H5R POPCX  39      39.780   9.870  79.020  1.00  0.00           H
ATOM   4877  H5S POPCX  39      39.420   9.960  77.230  1.00  0.00           H
ATOM   4878  C26 POPCX  39      41.140   8.880  77.720  1.00  0.00           C
ATOM   4879  H6R POPCX  39      41.030   8.210  76.830  1.00  0.00           H
ATOM   4880  H6S POPCX  39      41.620   8.220  78.470  1.00  0.00           H
ATOM   4881  C27 POPCX  39      42.050  10.060  77.310  1.00  0.00           C
ATOM   4882  H7R POPCX  39      42.280  10.520  78.300  1.00  0.00           H
ATOM   4883  H7S POPCX  39      41.420  10.700  76.650  1.00  0.00           H
ATOM   4884  C28 POPCX  39      43.370   9.540  76.740  1.00  0.00           C
ATOM   4885  H8R POPCX  39      43.170   9.080  75.750  1.00  0.00           H
ATOM   4886  H8S POPCX  39      43.570   8.610  77.300  1.00  0.00           H
ATOM   4887  C29 POPCX  39      44.590  10.430  76.680  1.00  0.00           C
ATOM   4888  H91 POPCX  39      44.600  11.080  77.570  1.00  0.00           H
ATOM   4889 C210 POPCX  39      45.530  10.540  75.670  1.00  0.00           C
ATOM   4890 H101 POPCX  39      46.300  11.330  75.710  1.00  0.00           H
ATOM   4891 C211 POPCX  39      45.590   9.750  74.420  1.00  0.00           C
ATOM   4892 H11R POPCX  39      44.940   8.860  74.540  1.00  0.00           H
ATOM   4893 H11S POPCX  39      46.620   9.410  74.210  1.00  0.00           H
ATOM   4894 C212 POPCX  39      44.980  10.570  73.230  1.00  0.00           C
ATOM   4895 H12R POPCX  39      43.900  10.650  73.480  1.00  0.00           H
ATOM   4896 H12S POPCX  39      45.010   9.870  72.370  1.00  0.00           H
ATOM   4897 C213 POPCX  39      45.480  12.000  72.900  1.00  0.00           C
ATOM   4898 H13R POPCX  39      46.550  11.950  72.610  1.00  0.00           H
ATOM   4899 H13S POPCX  39      45.380  12.570  73.840  1.00  0.00           H
ATOM   4900 C214 POPCX  39      44.750  12.710  71.730  1.00  0.00           C
ATOM   4901 H14R POPCX  39      45.180  12.220  70.830  1.00  0.00           H
ATOM   4902 H14S POPCX  39      45.000  13.790  71.690  1.00  0.00           H
ATOM   4903 C215 POPCX  39      43.230  12.600  71.760  1.00  0.00           C
ATOM   4904 H15R POPCX  39      43.000  13.240  72.640  1.00  0.00           H
ATOM   4905 H15S POPCX  39      42.990  11.520  71.780  1.00  0.00           H
ATOM   4906 C216 POPCX  39      42.690  13.110  70.420  1.00  0.00           C
ATOM   4907 H16R POPCX  39      41.670  12.710  70.250  1.00  0.00           H
ATOM   4908 H16S POPCX  39      43.310  12.790  69.550  1.00  0.00           H
ATOM   4909 C217 POPCX  39      42.500  14.670  70.400  1.00  0.00           C
ATOM   4910 H17R POPCX  39      43.510  15.130  70.380  1.00  0.00           H
ATOM   4911 H17S POPCX  39      41.870  14.930  71.280  1.00  0.00           H
ATOM   4912 C218 POPCX  39      41.710  15.220  69.170  1.00  0.00           C
ATOM   4913 H18R POPCX  39      41.450  16.300  69.190  1.00  0.00           H
ATOM   4914 H18S POPCX  39      40.670  14.810  69.220  1.00  0.00           H
ATOM   4915 H18T POPCX  39      42.120  14.920  68.180  1.00  0.00           H
ATOM   4916  C33 POPCX  39      31.930   9.490  77.260  1.00  0.00           C
ATOM   4917  H3X POPCX  39      31.870   9.840  76.210  1.00  0.00           H
ATOM   4918  H3Y POPCX  39      31.160   8.690  77.320  1.00  0.00           H
ATOM   4919  C34 POPCX  39      33.270   8.800  77.570  1.00  0.00           C
ATOM   4920  H4X POPCX  39      33.010   8.200  78.470  1.00  0.00           H
ATOM   4921  H4Y POPCX  39      34.110   9.470  77.850  1.00  0.00           H
ATOM   4922  C35 POPCX  39      33.660   7.770  76.450  1.00  0.00           C
ATOM   4923  H5X POPCX  39      32.760   7.260  76.060  1.00  0.00           H
ATOM   4924  H5Y POPCX  39      34.300   7.020  76.960  1.00  0.00           H
ATOM   4925  C36 POPCX  39      34.370   8.470  75.240  1.00  0.00           C
ATOM   4926  H6X POPCX  39      35.190   9.180  75.470  1.00  0.00           H
ATOM   4927  H6Y POPCX  39      33.630   9.090  74.680  1.00  0.00           H
ATOM   4928  C37 POPCX  39      34.960   7.420  74.250  1.00  0.00           C
ATOM   4929  H7X POPCX  39      34.130   6.810  73.850  1.00  0.00           H
ATOM   4930  H7Y POPCX  39      35.440   6.570  74.790  1.00  0.00           H
ATOM   4931  C38 POPCX  39      35.860   7.920  73.130  1.00  0.00           C
ATOM   4932  H8X POPCX  39      36.710   8.390  73.680  1.00  0.00           H
ATOM   4933  H8Y POPCX  39      35.240   8.740  72.700  1.00  0.00           H
ATOM   4934  C39 POPCX  39      36.240   6.850  72.160  1.00  0.00           C
ATOM   4935  H9X POPCX  39      35.320   6.380  71.760  1.00  0.00           H
ATOM   4936  H9Y POPCX  39      36.800   6.050  72.680  1.00  0.00           H
ATOM   4937 C310 POPCX  39      37.110   7.500  71.110  1.00  0.00           C
ATOM   4938 H10X POPCX  39      37.810   8.200  71.610  1.00  0.00           H
ATOM   4939 H10Y POPCX  39      36.420   8.170  70.540  1.00  0.00           H
ATOM   4940 C311 POPCX  39      37.880   6.580  70.220  1.00  0.00           C
ATOM   4941 H11X POPCX  39      37.310   5.770  69.730  1.00  0.00           H
ATOM   4942 H11Y POPCX  39      38.600   6.110  70.920  1.00  0.00           H
ATOM   4943 C312 POPCX  39      38.750   7.220  69.140  1.00  0.00           C
ATOM   4944 H12X POPCX  39      39.400   6.450  68.680  1.00  0.00           H
ATOM   4945 H12Y POPCX  39      39.400   7.970  69.630  1.00  0.00           H
ATOM   4946 C313 POPCX  39      37.820   7.840  68.080  1.00  0.00           C
ATOM   4947 H13X POPCX  39      37.120   8.590  68.510  1.00  0.00           H
ATOM   4948 H13Y POPCX  39      37.250   6.960  67.730  1.00  0.00           H
ATOM   4949 C314 POPCX  39      38.550   8.510  66.850  1.00  0.00           C
ATOM   4950 H14X POPCX  39      39.460   7.990  66.480  1.00  0.00           H
ATOM   4951 H14Y POPCX  39      38.960   9.490  67.170  1.00  0.00           H
ATOM   4952 C315 POPCX  39      37.630   8.610  65.750  1.00  0.00           C
ATOM   4953 H15X POPCX  39      36.640   8.970  66.120  1.00  0.00           H
ATOM   4954 H15Y POPCX  39      37.500   7.570  65.370  1.00  0.00           H
ATOM   4955 C316 POPCX  39      38.180   9.520  64.700  1.00  0.00           C
ATOM   4956 H16X POPCX  39      39.210   9.280  64.350  1.00  0.00           H
ATOM   4957 H16Y POPCX  39      38.180  10.550  65.100  1.00  0.00           H
ATOM   4958 H16Z POPCX  39      37.410   9.600  63.910  1.00  0.00           H
ATOM   4959  N   POPCX  40      29.930  19.480  80.530  1.00  0.00           N
ATOM   4960  C12 POPCX  40      29.130  20.440  79.590  1.00  0.00           C
ATOM   4961 H12A POPCX  40      28.110  20.130  79.790  1.00  0.00           H
ATOM   4962 H12B POPCX  40      29.310  20.190  78.560  1.00  0.00           H
ATOM   4963  C13 POPCX  40      31.390  19.790  80.450  1.00  0.00           C
ATOM   4964 H13A POPCX  40      31.560  20.790  80.820  1.00  0.00           H
ATOM   4965 H13B POPCX  40      31.890  19.240  81.230  1.00  0.00           H
ATOM   4966 H13C POPCX  40      31.840  19.670  79.480  1.00  0.00           H
ATOM   4967  C14 POPCX  40      29.620  19.750  82.000  1.00  0.00           C
ATOM   4968 H14A POPCX  40      28.620  19.420  82.250  1.00  0.00           H
ATOM   4969 H14B POPCX  40      30.330  19.120  82.510  1.00  0.00           H
ATOM   4970 H14C POPCX  40      29.830  20.790  82.190  1.00  0.00           H
ATOM   4971  C15 POPCX  40      29.560  18.040  80.350  1.00  0.00           C
ATOM   4972 H15A POPCX  40      28.520  17.850  80.130  1.00  0.00           H
ATOM   4973 H15B POPCX  40      29.690  17.640  81.340  1.00  0.00           H
ATOM   4974 H15C POPCX  40      30.190  17.600  79.580  1.00  0.00           H
ATOM   4975  C11 POPCX  40      29.190  21.920  79.940  1.00  0.00           C
ATOM   4976 H11A POPCX  40      28.920  22.080  81.010  1.00  0.00           H
ATOM   4977 H11B POPCX  40      28.480  22.400  79.230  1.00  0.00           H
ATOM   4978  P   POPCX  40      30.610  23.990  79.830  1.00  0.00           P
ATOM   4979  O13 POPCX  40      30.810  24.280  81.250  1.00  0.00           O
ATOM   4980  O14 POPCX  40      29.420  24.640  79.310  1.00  0.00           O
ATOM   4981  O12 POPCX  40      30.530  22.450  79.650  1.00  0.00           O
ATOM   4982  O11 POPCX  40      31.820  24.520  79.000  1.00  0.00           O
ATOM   4983  C1  POPCX  40      32.570  23.760  78.080  1.00  0.00           C
ATOM   4984  HA  POPCX  40      32.720  22.710  78.430  1.00  0.00           H
ATOM   4985  HB  POPCX  40      33.600  24.180  78.000  1.00  0.00           H
ATOM   4986  C2  POPCX  40      31.940  23.800  76.650  1.00  0.00           C
ATOM   4987  HS  POPCX  40      32.690  23.640  75.850  1.00  0.00           H
ATOM   4988  O21 POPCX  40      31.310  25.100  76.350  1.00  0.00           O
ATOM   4989  C21 POPCX  40      32.160  26.050  76.360  1.00  0.00           C
ATOM   4990  O22 POPCX  40      33.380  25.880  76.340  1.00  0.00           O
ATOM   4991  C22 POPCX  40      31.440  27.460  76.420  1.00  0.00           C
ATOM   4992  H2R POPCX  40      31.940  28.190  75.750  1.00  0.00           H
ATOM   4993  H2S POPCX  40      31.570  27.750  77.490  1.00  0.00           H
ATOM   4994  C3  POPCX  40      30.810  22.710  76.470  1.00  0.00           C
ATOM   4995  HX  POPCX  40      29.900  23.030  77.010  1.00  0.00           H
ATOM   4996  HY  POPCX  40      31.280  21.810  76.940  1.00  0.00           H
ATOM   4997  O31 POPCX  40      30.500  22.450  75.040  1.00  0.00           O
ATOM   4998  C31 POPCX  40      29.380  22.960  74.490  1.00  0.00           C
ATOM   4999  O32 POPCX  40      28.470  23.550  75.010  1.00  0.00           O
ATOM   5000  C32 POPCX  40      29.460  22.780  72.940  1.00  0.00           C
ATOM   5001  H2X POPCX  40      29.940  23.650  72.430  1.00  0.00           H
ATOM   5002  H2Y POPCX  40      28.390  22.690  72.660  1.00  0.00           H
ATOM   5003  C23 POPCX  40      29.970  27.390  76.000  1.00  0.00           C
ATOM   5004  H3R POPCX  40      29.400  28.290  76.300  1.00  0.00           H
ATOM   5005  H3S POPCX  40      29.470  26.520  76.500  1.00  0.00           H
ATOM   5006  C24 POPCX  40      29.920  27.280  74.450  1.00  0.00           C
ATOM   5007  H4R POPCX  40      30.340  26.270  74.250  1.00  0.00           H
ATOM   5008  H4S POPCX  40      30.550  28.000  73.880  1.00  0.00           H
ATOM   5009  C25 POPCX  40      28.540  27.220  73.890  1.00  0.00           C
ATOM   5010  H5R POPCX  40      27.990  28.180  74.010  1.00  0.00           H
ATOM   5011  H5S POPCX  40      27.890  26.500  74.430  1.00  0.00           H
ATOM   5012  C26 POPCX  40      28.510  26.740  72.400  1.00  0.00           C
ATOM   5013  H6R POPCX  40      28.880  25.730  72.100  1.00  0.00           H
ATOM   5014  H6S POPCX  40      29.080  27.430  71.750  1.00  0.00           H
ATOM   5015  C27 POPCX  40      27.030  26.660  71.930  1.00  0.00           C
ATOM   5016  H7R POPCX  40      26.650  27.690  72.100  1.00  0.00           H
ATOM   5017  H7S POPCX  40      26.450  26.010  72.610  1.00  0.00           H
ATOM   5018  C28 POPCX  40      26.910  26.250  70.460  1.00  0.00           C
ATOM   5019  H8R POPCX  40      25.840  26.060  70.190  1.00  0.00           H
ATOM   5020  H8S POPCX  40      27.360  25.230  70.430  1.00  0.00           H
ATOM   5021  C29 POPCX  40      27.400  27.200  69.380  1.00  0.00           C
ATOM   5022  H91 POPCX  40      27.020  28.230  69.340  1.00  0.00           H
ATOM   5023 C210 POPCX  40      28.350  26.870  68.480  1.00  0.00           C
ATOM   5024 H101 POPCX  40      28.720  27.670  67.820  1.00  0.00           H
ATOM   5025 C211 POPCX  40      29.090  25.560  68.390  1.00  0.00           C
ATOM   5026 H11R POPCX  40      28.610  25.030  67.530  1.00  0.00           H
ATOM   5027 H11S POPCX  40      28.980  24.950  69.310  1.00  0.00           H
ATOM   5028 C212 POPCX  40      30.590  25.730  68.370  1.00  0.00           C
ATOM   5029 H12R POPCX  40      30.980  24.690  68.470  1.00  0.00           H
ATOM   5030 H12S POPCX  40      30.880  26.220  69.320  1.00  0.00           H
ATOM   5031 C213 POPCX  40      31.060  26.510  67.190  1.00  0.00           C
ATOM   5032 H13R POPCX  40      32.160  26.400  67.140  1.00  0.00           H
ATOM   5033 H13S POPCX  40      30.740  27.580  67.250  1.00  0.00           H
ATOM   5034 C214 POPCX  40      30.670  25.950  65.900  1.00  0.00           C
ATOM   5035 H14R POPCX  40      29.620  26.230  65.650  1.00  0.00           H
ATOM   5036 H14S POPCX  40      30.730  24.840  65.910  1.00  0.00           H
ATOM   5037 C215 POPCX  40      31.680  26.310  64.730  1.00  0.00           C
ATOM   5038 H15R POPCX  40      31.370  25.800  63.790  1.00  0.00           H
ATOM   5039 H15S POPCX  40      32.720  26.030  65.000  1.00  0.00           H
ATOM   5040 C216 POPCX  40      31.750  27.810  64.340  1.00  0.00           C
ATOM   5041 H16R POPCX  40      32.040  28.370  65.250  1.00  0.00           H
ATOM   5042 H16S POPCX  40      30.710  28.150  64.190  1.00  0.00           H
ATOM   5043 C217 POPCX  40      32.810  28.080  63.150  1.00  0.00           C
ATOM   5044 H17R POPCX  40      32.760  29.190  63.040  1.00  0.00           H
ATOM   5045 H17S POPCX  40      32.310  27.630  62.260  1.00  0.00           H
ATOM   5046 C218 POPCX  40      34.220  27.630  63.380  1.00  0.00           C
ATOM   5047 H18R POPCX  40      34.580  28.220  64.250  1.00  0.00           H
ATOM   5048 H18S POPCX  40      34.930  27.910  62.570  1.00  0.00           H
ATOM   5049 H18T POPCX  40      34.340  26.530  63.470  1.00  0.00           H
ATOM   5050  C33 POPCX  40      30.110  21.470  72.510  1.00  0.00           C
ATOM   5051  H3X POPCX  40      29.790  20.740  73.290  1.00  0.00           H
ATOM   5052  H3Y POPCX  40      31.220  21.350  72.460  1.00  0.00           H
ATOM   5053  C34 POPCX  40      29.530  20.970  71.160  1.00  0.00           C
ATOM   5054  H4X POPCX  40      29.750  21.780  70.430  1.00  0.00           H
ATOM   5055  H4Y POPCX  40      28.420  20.970  71.180  1.00  0.00           H
ATOM   5056  C35 POPCX  40      29.940  19.560  70.600  1.00  0.00           C
ATOM   5057  H5X POPCX  40      29.840  18.860  71.460  1.00  0.00           H
ATOM   5058  H5Y POPCX  40      30.950  19.700  70.170  1.00  0.00           H
ATOM   5059  C36 POPCX  40      28.970  19.090  69.490  1.00  0.00           C
ATOM   5060  H6X POPCX  40      28.960  19.970  68.800  1.00  0.00           H
ATOM   5061  H6Y POPCX  40      27.900  18.980  69.760  1.00  0.00           H
ATOM   5062  C37 POPCX  40      29.400  17.740  68.920  1.00  0.00           C
[truncated: 3,429,000 more chars]
