# Supplementary material for: Permeation enhancer-induced membrane defects assist the oral absorption of peptide drugs
Source: Nat Commun. 2025 Oct 28;16:9512. doi: 10.1038/s41467-025-64891-0 (PMC12568990; doi:10.1038/s41467-025-64891-0)
Supplement: Supplementary file 20 — Supplementary Data 1 [file 41467_2025_64891_MOESM20_ESM.zip › Supplementary_Data_1/Trajectory_shown_in_Supplementary_Video_13_First_frame.pdb]

REMARK    GENERATED BY TRJCONV
TITLE     membrane test t=   0.00000 step= 0
REMARK    THIS IS A SIMULATION BOX
CRYST1  103.949  103.949  168.217  90.00  90.00  90.00 P 1           1
MODEL        1
ATOM      1  OW  SOL    37      72.690  32.780 131.130  1.00  0.00           O
ATOM      2  HW1 SOL    37      71.940  32.460 131.640  1.00  0.00           H
ATOM      3  HW2 SOL    37      73.160  31.990 130.870  1.00  0.00           H
ATOM      4  OW  SOL    38      97.850  46.110  27.060  1.00  0.00           O
ATOM      5  HW1 SOL    38      97.600  45.930  26.150  1.00  0.00           H
ATOM      6  HW2 SOL    38      97.330  45.490  27.580  1.00  0.00           H
ATOM      7  OW  SOL    39      37.890  66.240  58.470  1.00  0.00           O
ATOM      8  HW1 SOL    39      38.280  65.740  57.760  1.00  0.00           H
ATOM      9  HW2 SOL    39      37.060  65.810  58.640  1.00  0.00           H
ATOM     10  OW  SOL    40      47.110 101.290  54.590  1.00  0.00           O
ATOM     11  HW1 SOL    40      46.320 101.730  54.280  1.00  0.00           H
ATOM     12  HW2 SOL    40      47.250 100.580  53.970  1.00  0.00           H
ATOM     13  OW  SOL    41       1.940  64.320  42.340  1.00  0.00           O
ATOM     14  HW1 SOL    41       1.130  63.820  42.240  1.00  0.00           H
ATOM     15  HW2 SOL    41       2.630  63.660  42.300  1.00  0.00           H
ATOM     16  OW  SOL    42      28.840  60.670 150.220  1.00  0.00           O
ATOM     17  HW1 SOL    42      28.960  61.010 151.100  1.00  0.00           H
ATOM     18  HW2 SOL    42      29.250  59.800 150.240  1.00  0.00           H
ATOM     19  OW  SOL    43      48.990  93.820  29.460  1.00  0.00           O
ATOM     20  HW1 SOL    43      49.270  93.900  30.370  1.00  0.00           H
ATOM     21  HW2 SOL    43      48.230  93.240  29.500  1.00  0.00           H
ATOM     22  OW  SOL    44      39.270   3.460 168.010  1.00  0.00           O
ATOM     23  HW1 SOL    44      38.340   3.330 167.820  1.00  0.00           H
ATOM     24  HW2 SOL    44      39.370   3.170   0.700  1.00  0.00           H
ATOM     25  OW  SOL    45      91.630  11.550 120.580  1.00  0.00           O
ATOM     26  HW1 SOL    45      91.300  12.200 119.960  1.00  0.00           H
ATOM     27  HW2 SOL    45      91.820  10.780 120.040  1.00  0.00           H
ATOM     28  OW  SOL    46      47.020  74.220 155.480  1.00  0.00           O
ATOM     29  HW1 SOL    46      46.580  73.380 155.600  1.00  0.00           H
ATOM     30  HW2 SOL    46      46.340  74.870 155.630  1.00  0.00           H
ATOM     31  OW  SOL    47      79.090  27.410 119.950  1.00  0.00           O
ATOM     32  HW1 SOL    47      78.880  28.340 119.870  1.00  0.00           H
ATOM     33  HW2 SOL    47      79.220  27.270 120.880  1.00  0.00           H
ATOM     34  OW  SOL    48      40.470  96.620   4.160  1.00  0.00           O
ATOM     35  HW1 SOL    48      40.640  97.050   3.320  1.00  0.00           H
ATOM     36  HW2 SOL    48      41.310  96.680   4.630  1.00  0.00           H
ATOM     37  OW  SOL    49      24.300  66.300 114.630  1.00  0.00           O
ATOM     38  HW1 SOL    49      24.550  66.740 115.440  1.00  0.00           H
ATOM     39  HW2 SOL    49      24.170  67.010 114.000  1.00  0.00           H
ATOM     40  OW  SOL    50      62.770  47.920  22.190  1.00  0.00           O
ATOM     41  HW1 SOL    50      61.880  48.280  22.120  1.00  0.00           H
ATOM     42  HW2 SOL    50      63.300  48.650  22.520  1.00  0.00           H
ATOM     43  OW  SOL    51      19.810  75.830 119.180  1.00  0.00           O
ATOM     44  HW1 SOL    51      19.690  76.610 119.710  1.00  0.00           H
ATOM     45  HW2 SOL    51      18.990  75.340 119.270  1.00  0.00           H
ATOM     46  OW  SOL    52      52.010  75.270  27.290  1.00  0.00           O
ATOM     47  HW1 SOL    52      51.670  75.920  27.900  1.00  0.00           H
ATOM     48  HW2 SOL    52      51.270  74.680  27.130  1.00  0.00           H
ATOM     49  OW  SOL    53      35.340  91.560  21.160  1.00  0.00           O
ATOM     50  HW1 SOL    53      34.540  91.380  21.670  1.00  0.00           H
ATOM     51  HW2 SOL    53      35.060  92.200  20.510  1.00  0.00           H
ATOM     52  OW  SOL    54      58.940  12.070 111.370  1.00  0.00           O
ATOM     53  HW1 SOL    54      58.650  11.630 110.570  1.00  0.00           H
ATOM     54  HW2 SOL    54      58.130  12.330 111.820  1.00  0.00           H
ATOM     55  OW  SOL    55      47.150  36.450 153.610  1.00  0.00           O
ATOM     56  HW1 SOL    55      46.700  37.260 153.360  1.00  0.00           H
ATOM     57  HW2 SOL    55      46.440  35.820 153.720  1.00  0.00           H
ATOM     58  OW  SOL    56      90.990  40.910   6.370  1.00  0.00           O
ATOM     59  HW1 SOL    56      91.630  41.610   6.470  1.00  0.00           H
ATOM     60  HW2 SOL    56      90.550  40.860   7.220  1.00  0.00           H
ATOM     61  OW  SOL    57      63.030  63.890 132.070  1.00  0.00           O
ATOM     62  HW1 SOL    57      63.150  64.810 132.280  1.00  0.00           H
ATOM     63  HW2 SOL    57      62.150  63.680 132.400  1.00  0.00           H
ATOM     64  OW  SOL    58      97.160  54.720 133.360  1.00  0.00           O
ATOM     65  HW1 SOL    58      97.760  55.110 132.740  1.00  0.00           H
ATOM     66  HW2 SOL    58      96.630  54.110 132.850  1.00  0.00           H
ATOM     67  OW  SOL    59      23.770  30.830  51.520  1.00  0.00           O
ATOM     68  HW1 SOL    59      22.910  30.450  51.690  1.00  0.00           H
ATOM     69  HW2 SOL    59      23.680  31.750  51.770  1.00  0.00           H
ATOM     70  OW  SOL    60      84.240  59.460   7.930  1.00  0.00           O
ATOM     71  HW1 SOL    60      84.820  58.920   7.400  1.00  0.00           H
ATOM     72  HW2 SOL    60      84.830  59.930   8.520  1.00  0.00           H
ATOM     73  OW  SOL    61     101.980  10.110 126.540  1.00  0.00           O
ATOM     74  HW1 SOL    61     101.270  10.650 126.170  1.00  0.00           H
ATOM     75  HW2 SOL    61     101.780  10.060 127.470  1.00  0.00           H
ATOM     76  OW  SOL    62      59.780  51.480 146.710  1.00  0.00           O
ATOM     77  HW1 SOL    62      58.850  51.630 146.860  1.00  0.00           H
ATOM     78  HW2 SOL    62      59.820  50.680 146.180  1.00  0.00           H
ATOM     79  OW  SOL    63       9.420  35.110 123.490  1.00  0.00           O
ATOM     80  HW1 SOL    63       9.310  34.320 124.020  1.00  0.00           H
ATOM     81  HW2 SOL    63       8.540  35.320 123.180  1.00  0.00           H
ATOM     82  OW  SOL    64      52.520  16.600  40.800  1.00  0.00           O
ATOM     83  HW1 SOL    64      51.850  16.970  40.220  1.00  0.00           H
ATOM     84  HW2 SOL    64      52.170  16.730  41.680  1.00  0.00           H
ATOM     85  OW  SOL    65      20.060  96.420 156.110  1.00  0.00           O
ATOM     86  HW1 SOL    65      20.510  97.230 156.380  1.00  0.00           H
ATOM     87  HW2 SOL    65      20.140  95.850 156.870  1.00  0.00           H
ATOM     88  OW  SOL    66      59.150  89.460 112.740  1.00  0.00           O
ATOM     89  HW1 SOL    66      59.040  89.210 111.820  1.00  0.00           H
ATOM     90  HW2 SOL    66      59.110  88.630 113.220  1.00  0.00           H
ATOM     91  OW  SOL    67      25.410  49.620 119.200  1.00  0.00           O
ATOM     92  HW1 SOL    67      25.750  49.210 120.000  1.00  0.00           H
ATOM     93  HW2 SOL    67      24.530  49.260 119.090  1.00  0.00           H
ATOM     94  OW  SOL    68      91.460  33.540  45.280  1.00  0.00           O
ATOM     95  HW1 SOL    68      90.960  32.990  44.680  1.00  0.00           H
ATOM     96  HW2 SOL    68      91.180  34.440  45.080  1.00  0.00           H
ATOM     97  OW  SOL    69      19.680  53.500 106.160  1.00  0.00           O
ATOM     98  HW1 SOL    69      20.620  53.560 106.000  1.00  0.00           H
ATOM     99  HW2 SOL    69      19.360  52.860 105.520  1.00  0.00           H
ATOM    100  OW  SOL    70      23.810   2.370   1.180  1.00  0.00           O
ATOM    101  HW1 SOL    70      24.560   2.610   0.640  1.00  0.00           H
ATOM    102  HW2 SOL    70      24.180   1.810   1.860  1.00  0.00           H
ATOM    103  OW  SOL    71      30.840  40.170 136.320  1.00  0.00           O
ATOM    104  HW1 SOL    71      31.010  39.250 136.160  1.00  0.00           H
ATOM    105  HW2 SOL    71      31.700  40.560 136.430  1.00  0.00           H
ATOM    106  OW  SOL    72      28.760  30.520  23.800  1.00  0.00           O
ATOM    107  HW1 SOL    72      28.510  31.010  23.020  1.00  0.00           H
ATOM    108  HW2 SOL    72      28.310  29.680  23.720  1.00  0.00           H
ATOM    109  OW  SOL    73      73.990  91.770 161.720  1.00  0.00           O
ATOM    110  HW1 SOL    73      74.900  92.050 161.680  1.00  0.00           H
ATOM    111  HW2 SOL    73      73.990  90.880 161.370  1.00  0.00           H
ATOM    112  OW  SOL    74      13.010  58.020   1.970  1.00  0.00           O
ATOM    113  HW1 SOL    74      13.480  57.640   2.720  1.00  0.00           H
ATOM    114  HW2 SOL    74      13.480  57.690   1.200  1.00  0.00           H
ATOM    115  OW  SOL    75      59.180  30.260   2.840  1.00  0.00           O
ATOM    116  HW1 SOL    75      58.810  29.400   2.690  1.00  0.00           H
ATOM    117  HW2 SOL    75      59.910  30.320   2.230  1.00  0.00           H
ATOM    118  OW  SOL    76       2.170  36.470  53.390  1.00  0.00           O
ATOM    119  HW1 SOL    76       2.090  36.490  54.340  1.00  0.00           H
ATOM    120  HW2 SOL    76       1.620  37.200  53.080  1.00  0.00           H
ATOM    121  OW  SOL    77      24.070  20.130  51.320  1.00  0.00           O
ATOM    122  HW1 SOL    77      23.450  20.640  50.810  1.00  0.00           H
ATOM    123  HW2 SOL    77      23.760  19.230  51.250  1.00  0.00           H
ATOM    124  OW  SOL    78      53.960  53.500  42.140  1.00  0.00           O
ATOM    125  HW1 SOL    78      54.510  53.140  42.840  1.00  0.00           H
ATOM    126  HW2 SOL    78      53.900  54.430  42.330  1.00  0.00           H
ATOM    127  OW  SOL    79       6.860  85.680 159.710  1.00  0.00           O
ATOM    128  HW1 SOL    79       7.620  86.260 159.600  1.00  0.00           H
ATOM    129  HW2 SOL    79       7.240  84.850 159.980  1.00  0.00           H
ATOM    130  OW  SOL    80      69.240   8.630 127.300  1.00  0.00           O
ATOM    131  HW1 SOL    80      69.670   8.900 126.490  1.00  0.00           H
ATOM    132  HW2 SOL    80      68.370   8.340 127.030  1.00  0.00           H
ATOM    133  OW  SOL    81      42.860  53.720 160.110  1.00  0.00           O
ATOM    134  HW1 SOL    81      43.010  53.170 160.870  1.00  0.00           H
ATOM    135  HW2 SOL    81      42.020  53.410 159.750  1.00  0.00           H
ATOM    136  OW  SOL    82      44.140  81.260  13.520  1.00  0.00           O
ATOM    137  HW1 SOL    82      43.260  80.900  13.560  1.00  0.00           H
ATOM    138  HW2 SOL    82      44.160  81.940  14.190  1.00  0.00           H
ATOM    139  OW  SOL    83       2.190   0.370  26.290  1.00  0.00           O
ATOM    140  HW1 SOL    83       3.130   0.550  26.290  1.00  0.00           H
ATOM    141  HW2 SOL    83       2.130 103.380  26.460  1.00  0.00           H
ATOM    142  OW  SOL    84      17.900  93.390 165.620  1.00  0.00           O
ATOM    143  HW1 SOL    84      18.840  93.560 165.720  1.00  0.00           H
ATOM    144  HW2 SOL    84      17.650  92.960 166.440  1.00  0.00           H
ATOM    145  OW  SOL    85      87.640  19.260  39.780  1.00  0.00           O
ATOM    146  HW1 SOL    85      88.520  19.630  39.720  1.00  0.00           H
ATOM    147  HW2 SOL    85      87.770  18.370  40.120  1.00  0.00           H
ATOM    148  OW  SOL    86      16.690  87.020 160.230  1.00  0.00           O
ATOM    149  HW1 SOL    86      16.950  87.490 161.020  1.00  0.00           H
ATOM    150  HW2 SOL    86      15.740  87.130 160.190  1.00  0.00           H
ATOM    151  OW  SOL    87      92.770  45.880 142.400  1.00  0.00           O
ATOM    152  HW1 SOL    87      91.880  46.170 142.190  1.00  0.00           H
ATOM    153  HW2 SOL    87      93.150  46.600 142.890  1.00  0.00           H
ATOM    154  OW  SOL    88       4.450  65.000 121.690  1.00  0.00           O
ATOM    155  HW1 SOL    88       3.640  64.960 121.180  1.00  0.00           H
ATOM    156  HW2 SOL    88       4.690  65.930 121.690  1.00  0.00           H
ATOM    157  OW  SOL    89      78.910  54.510  13.270  1.00  0.00           O
ATOM    158  HW1 SOL    89      78.680  53.620  13.030  1.00  0.00           H
ATOM    159  HW2 SOL    89      78.450  55.060  12.640  1.00  0.00           H
ATOM    160  OW  SOL    90      45.030  90.230 125.960  1.00  0.00           O
ATOM    161  HW1 SOL    90      45.900  89.890 126.180  1.00  0.00           H
ATOM    162  HW2 SOL    90      45.120  90.570 125.070  1.00  0.00           H
ATOM    163  OW  SOL    91      47.470  95.670  24.020  1.00  0.00           O
ATOM    164  HW1 SOL    91      47.230  96.120  23.210  1.00  0.00           H
ATOM    165  HW2 SOL    91      46.690  95.170  24.260  1.00  0.00           H
ATOM    166  OW  SOL    92      35.820  50.610  22.000  1.00  0.00           O
ATOM    167  HW1 SOL    92      34.980  51.010  21.800  1.00  0.00           H
ATOM    168  HW2 SOL    92      36.470  51.210  21.630  1.00  0.00           H
ATOM    169  OW  SOL    93      41.500  57.660 154.440  1.00  0.00           O
ATOM    170  HW1 SOL    93      41.450  58.130 153.610  1.00  0.00           H
ATOM    171  HW2 SOL    93      40.600  57.640 154.760  1.00  0.00           H
ATOM    172  OW  SOL    94      81.620  11.180  64.150  1.00  0.00           O
ATOM    173  HW1 SOL    94      80.790  10.720  64.040  1.00  0.00           H
ATOM    174  HW2 SOL    94      81.450  12.050  63.790  1.00  0.00           H
ATOM    175  OW  SOL    95      81.560  26.530 118.210  1.00  0.00           O
ATOM    176  HW1 SOL    95      80.830  26.910 117.720  1.00  0.00           H
ATOM    177  HW2 SOL    95      81.230  26.430 119.100  1.00  0.00           H
ATOM    178  OW  SOL    96      70.700  40.450 163.050  1.00  0.00           O
ATOM    179  HW1 SOL    96      70.090  40.750 163.720  1.00  0.00           H
ATOM    180  HW2 SOL    96      71.560  40.720 163.370  1.00  0.00           H
ATOM    181  OW  SOL    97      10.900  65.390  13.300  1.00  0.00           O
ATOM    182  HW1 SOL    97      10.660  65.380  14.230  1.00  0.00           H
ATOM    183  HW2 SOL    97      10.710  66.280  13.010  1.00  0.00           H
ATOM    184  OW  SOL    98      43.670  82.720   3.600  1.00  0.00           O
ATOM    185  HW1 SOL    98      43.850  82.010   4.210  1.00  0.00           H
ATOM    186  HW2 SOL    98      44.520  83.120   3.430  1.00  0.00           H
ATOM    187  OW  SOL    99      59.390  99.320 131.330  1.00  0.00           O
ATOM    188  HW1 SOL    99      58.930  99.960 131.870  1.00  0.00           H
ATOM    189  HW2 SOL    99      60.270  99.660 131.250  1.00  0.00           H
ATOM    190  OW  SOL   100      40.890  45.710 123.240  1.00  0.00           O
ATOM    191  HW1 SOL   100      41.290  46.560 123.410  1.00  0.00           H
ATOM    192  HW2 SOL   100      41.610  45.090 123.340  1.00  0.00           H
ATOM    193  OW  SOL   101      81.310  28.000 145.330  1.00  0.00           O
ATOM    194  HW1 SOL   101      81.490  27.860 146.260  1.00  0.00           H
ATOM    195  HW2 SOL   101      81.650  28.880 145.150  1.00  0.00           H
ATOM    196  OW  SOL   102      38.140  99.860  46.210  1.00  0.00           O
ATOM    197  HW1 SOL   102      38.760 100.180  46.860  1.00  0.00           H
ATOM    198  HW2 SOL   102      37.430 100.510  46.200  1.00  0.00           H
ATOM    199  OW  SOL   103      80.100  88.070  50.650  1.00  0.00           O
ATOM    200  HW1 SOL   103      79.470  87.980  49.930  1.00  0.00           H
ATOM    201  HW2 SOL   103      80.950  88.120  50.210  1.00  0.00           H
ATOM    202  OW  SOL   104       8.850  27.530  35.370  1.00  0.00           O
ATOM    203  HW1 SOL   104       8.390  26.880  35.900  1.00  0.00           H
ATOM    204  HW2 SOL   104       9.760  27.490  35.660  1.00  0.00           H
ATOM    205  OW  SOL   105       6.930 101.760 137.450  1.00  0.00           O
ATOM    206  HW1 SOL   105       7.610 101.820 138.120  1.00  0.00           H
ATOM    207  HW2 SOL   105       6.520 100.910 137.590  1.00  0.00           H
ATOM    208  OW  SOL   106      72.100  38.780 114.360  1.00  0.00           O
ATOM    209  HW1 SOL   106      71.270  39.010 114.780  1.00  0.00           H
ATOM    210  HW2 SOL   106      72.760  39.010 115.010  1.00  0.00           H
ATOM    211  OW  SOL   107      38.650  49.670  20.360  1.00  0.00           O
ATOM    212  HW1 SOL   107      38.950  49.250  19.560  1.00  0.00           H
ATOM    213  HW2 SOL   107      38.460  48.950  20.960  1.00  0.00           H
ATOM    214  OW  SOL   108      32.160  80.700  36.930  1.00  0.00           O
ATOM    215  HW1 SOL   108      31.830  81.340  37.560  1.00  0.00           H
ATOM    216  HW2 SOL   108      33.110  80.800  36.960  1.00  0.00           H
ATOM    217  OW  SOL   109      21.670  51.730   1.420  1.00  0.00           O
ATOM    218  HW1 SOL   109      21.210  52.570   1.350  1.00  0.00           H
ATOM    219  HW2 SOL   109      21.000  51.070   1.230  1.00  0.00           H
ATOM    220  OW  SOL   110      49.470  23.620 165.440  1.00  0.00           O
ATOM    221  HW1 SOL   110      49.940  23.500 164.610  1.00  0.00           H
ATOM    222  HW2 SOL   110      48.720  24.180 165.210  1.00  0.00           H
ATOM    223  OW  SOL   111      82.850  21.500   5.620  1.00  0.00           O
ATOM    224  HW1 SOL   111      83.290  21.780   6.420  1.00  0.00           H
ATOM    225  HW2 SOL   111      82.670  20.570   5.750  1.00  0.00           H
ATOM    226  OW  SOL   112      87.700  72.000  37.920  1.00  0.00           O
ATOM    227  HW1 SOL   112      86.890  72.100  37.420  1.00  0.00           H
ATOM    228  HW2 SOL   112      87.410  71.780  38.810  1.00  0.00           H
ATOM    229  OW  SOL   113      39.870  55.520  19.220  1.00  0.00           O
ATOM    230  HW1 SOL   113      40.360  56.150  19.750  1.00  0.00           H
ATOM    231  HW2 SOL   113      39.500  56.040  18.510  1.00  0.00           H
ATOM    232  OW  SOL   114      28.890  99.630  16.170  1.00  0.00           O
ATOM    233  HW1 SOL   114      29.310  99.730  15.320  1.00  0.00           H
ATOM    234  HW2 SOL   114      27.960  99.580  15.980  1.00  0.00           H
ATOM    235  OW  SOL   115      55.150  91.890  54.390  1.00  0.00           O
ATOM    236  HW1 SOL   115      55.080  92.630  54.990  1.00  0.00           H
ATOM    237  HW2 SOL   115      55.420  91.160  54.940  1.00  0.00           H
ATOM    238  OW  SOL   116      36.650  29.320 146.500  1.00  0.00           O
ATOM    239  HW1 SOL   116      36.070  29.420 147.250  1.00  0.00           H
ATOM    240  HW2 SOL   116      36.550  28.400 146.250  1.00  0.00           H
ATOM    241  OW  SOL   117      30.040  16.590 143.140  1.00  0.00           O
ATOM    242  HW1 SOL   117      30.730  16.510 143.800  1.00  0.00           H
ATOM    243  HW2 SOL   117      29.220  16.490 143.640  1.00  0.00           H
ATOM    244  OW  SOL   118     101.370  18.940  16.220  1.00  0.00           O
ATOM    245  HW1 SOL   118     102.120  18.350  16.310  1.00  0.00           H
ATOM    246  HW2 SOL   118     101.470  19.580  16.930  1.00  0.00           H
ATOM    247  OW  SOL   119      92.500   3.100   0.720  1.00  0.00           O
ATOM    248  HW1 SOL   119      91.900   2.920 168.200  1.00  0.00           H
ATOM    249  HW2 SOL   119      93.350   2.800   0.410  1.00  0.00           H
ATOM    250  OW  SOL   120      38.360   0.780 119.100  1.00  0.00           O
ATOM    251  HW1 SOL   120      37.510   0.420 118.880  1.00  0.00           H
ATOM    252  HW2 SOL   120      38.760   0.970 118.250  1.00  0.00           H
ATOM    253  OW  SOL   121       6.390   1.150 157.890  1.00  0.00           O
ATOM    254  HW1 SOL   121       5.630   0.740 158.310  1.00  0.00           H
ATOM    255  HW2 SOL   121       7.120   0.920 158.470  1.00  0.00           H
ATOM    256  OW  SOL   122      32.380  47.100 162.930  1.00  0.00           O
ATOM    257  HW1 SOL   122      32.730  47.960 163.130  1.00  0.00           H
ATOM    258  HW2 SOL   122      31.560  47.270 162.470  1.00  0.00           H
ATOM    259  OW  SOL   123     101.510  67.480  64.390  1.00  0.00           O
ATOM    260  HW1 SOL   123     101.200  67.480  63.490  1.00  0.00           H
ATOM    261  HW2 SOL   123     102.230  68.110  64.400  1.00  0.00           H
ATOM    262  OW  SOL   124      37.110  48.640 125.820  1.00  0.00           O
ATOM    263  HW1 SOL   124      36.930  48.300 124.940  1.00  0.00           H
ATOM    264  HW2 SOL   124      36.700  48.010 126.410  1.00  0.00           H
ATOM    265  OW  SOL   125      48.180  93.930  39.690  1.00  0.00           O
ATOM    266  HW1 SOL   125      48.550  94.800  39.870  1.00  0.00           H
ATOM    267  HW2 SOL   125      47.290  94.110  39.380  1.00  0.00           H
ATOM    268  OW  SOL   126      68.880 103.460 163.640  1.00  0.00           O
ATOM    269  HW1 SOL   126      69.630   0.110 163.590  1.00  0.00           H
ATOM    270  HW2 SOL   126      68.200   0.020 164.080  1.00  0.00           H
ATOM    271  OW  SOL   127      67.360   3.880 110.410  1.00  0.00           O
ATOM    272  HW1 SOL   127      67.060   4.780 110.560  1.00  0.00           H
ATOM    273  HW2 SOL   127      66.560   3.400 110.160  1.00  0.00           H
ATOM    274  OW  SOL   128       5.370  64.340 144.420  1.00  0.00           O
ATOM    275  HW1 SOL   128       5.110  63.480 144.750  1.00  0.00           H
ATOM    276  HW2 SOL   128       4.550  64.820 144.340  1.00  0.00           H
ATOM    277  OW  SOL   129      41.500  15.000 159.330  1.00  0.00           O
ATOM    278  HW1 SOL   129      41.890  15.740 158.860  1.00  0.00           H
ATOM    279  HW2 SOL   129      41.530  15.270 160.250  1.00  0.00           H
ATOM    280  OW  SOL   130      73.310  84.880 130.720  1.00  0.00           O
ATOM    281  HW1 SOL   130      74.190  84.720 131.040  1.00  0.00           H
ATOM    282  HW2 SOL   130      73.430  85.390 129.920  1.00  0.00           H
ATOM    283  OW  SOL   131      42.120  73.350 157.370  1.00  0.00           O
ATOM    284  HW1 SOL   131      41.460  73.800 157.900  1.00  0.00           H
ATOM    285  HW2 SOL   131      42.850  73.190 157.970  1.00  0.00           H
ATOM    286  OW  SOL   132      26.770  89.820  45.990  1.00  0.00           O
ATOM    287  HW1 SOL   132      27.250  89.870  46.820  1.00  0.00           H
ATOM    288  HW2 SOL   132      27.180  90.480  45.430  1.00  0.00           H
ATOM    289  OW  SOL   133      76.070  60.520   9.830  1.00  0.00           O
ATOM    290  HW1 SOL   133      76.590  60.620  10.620  1.00  0.00           H
ATOM    291  HW2 SOL   133      75.720  59.620   9.880  1.00  0.00           H
ATOM    292  OW  SOL   134     101.620  21.330  29.610  1.00  0.00           O
ATOM    293  HW1 SOL   134     101.280  21.150  30.480  1.00  0.00           H
ATOM    294  HW2 SOL   134     102.380  20.760  29.530  1.00  0.00           H
ATOM    295  OW  SOL   135      36.160  46.290 117.450  1.00  0.00           O
ATOM    296  HW1 SOL   135      36.570  45.470 117.160  1.00  0.00           H
ATOM    297  HW2 SOL   135      36.840  46.950 117.320  1.00  0.00           H
ATOM    298  OW  SOL   136       1.900  65.960 140.250  1.00  0.00           O
ATOM    299  HW1 SOL   136       1.690  66.330 139.390  1.00  0.00           H
ATOM    300  HW2 SOL   136       1.060  65.950 140.720  1.00  0.00           H
ATOM    301  OW  SOL   137      13.190  26.070 117.930  1.00  0.00           O
ATOM    302  HW1 SOL   137      12.380  26.540 117.740  1.00  0.00           H
ATOM    303  HW2 SOL   137      13.710  26.170 117.130  1.00  0.00           H
ATOM    304  OW  SOL   138      55.810  81.300  22.600  1.00  0.00           O
ATOM    305  HW1 SOL   138      55.400  80.700  21.980  1.00  0.00           H
ATOM    306  HW2 SOL   138      55.560  80.960  23.460  1.00  0.00           H
ATOM    307  OW  SOL   139      41.950  87.410 135.780  1.00  0.00           O
ATOM    308  HW1 SOL   139      41.200  88.000 135.790  1.00  0.00           H
ATOM    309  HW2 SOL   139      42.170  87.280 136.710  1.00  0.00           H
ATOM    310  OW  SOL   140      42.860  81.560 126.410  1.00  0.00           O
ATOM    311  HW1 SOL   140      43.650  81.750 125.900  1.00  0.00           H
ATOM    312  HW2 SOL   140      43.140  80.910 127.060  1.00  0.00           H
ATOM    313  OW  SOL   141       8.060  45.240  33.740  1.00  0.00           O
ATOM    314  HW1 SOL   141       8.930  44.870  33.890  1.00  0.00           H
ATOM    315  HW2 SOL   141       7.500  44.480  33.580  1.00  0.00           H
ATOM    316  OW  SOL   142      87.020  92.240  42.280  1.00  0.00           O
ATOM    317  HW1 SOL   142      87.680  91.560  42.180  1.00  0.00           H
ATOM    318  HW2 SOL   142      87.510  93.000  42.610  1.00  0.00           H
ATOM    319  OW  SOL   143      87.260  36.480  20.700  1.00  0.00           O
ATOM    320  HW1 SOL   143      87.130  36.170  19.800  1.00  0.00           H
ATOM    321  HW2 SOL   143      86.730  35.890  21.230  1.00  0.00           H
ATOM    322  OW  SOL   144      35.070  77.320 137.850  1.00  0.00           O
ATOM    323  HW1 SOL   144      35.590  76.980 138.570  1.00  0.00           H
ATOM    324  HW2 SOL   144      35.700  77.770 137.280  1.00  0.00           H
ATOM    325  OW  SOL   145      48.740  44.590 165.150  1.00  0.00           O
ATOM    326  HW1 SOL   145      49.470  43.970 165.070  1.00  0.00           H
ATOM    327  HW2 SOL   145      48.370  44.410 166.010  1.00  0.00           H
ATOM    328  OW  SOL   146     101.370   4.970 157.340  1.00  0.00           O
ATOM    329  HW1 SOL   146     101.280   4.020 157.470  1.00  0.00           H
ATOM    330  HW2 SOL   146     100.580   5.340 157.710  1.00  0.00           H
ATOM    331  OW  SOL   147       4.740  84.530 136.380  1.00  0.00           O
ATOM    332  HW1 SOL   147       5.660  84.400 136.150  1.00  0.00           H
ATOM    333  HW2 SOL   147       4.360  83.660 136.300  1.00  0.00           H
ATOM    334  OW  SOL   148      46.660  70.800 108.360  1.00  0.00           O
ATOM    335  HW1 SOL   148      47.210  70.620 107.600  1.00  0.00           H
ATOM    336  HW2 SOL   148      47.120  71.480 108.840  1.00  0.00           H
ATOM    337  OW  SOL   149      51.190  25.200 129.750  1.00  0.00           O
ATOM    338  HW1 SOL   149      51.990  25.510 130.180  1.00  0.00           H
ATOM    339  HW2 SOL   149      51.410  24.320 129.430  1.00  0.00           H
ATOM    340  OW  SOL   150      17.020  18.590 141.460  1.00  0.00           O
ATOM    341  HW1 SOL   150      16.690  18.610 140.560  1.00  0.00           H
ATOM    342  HW2 SOL   150      17.530  17.780 141.510  1.00  0.00           H
ATOM    343  OW  SOL   151      28.280  45.460 119.310  1.00  0.00           O
ATOM    344  HW1 SOL   151      28.800  44.670 119.140  1.00  0.00           H
ATOM    345  HW2 SOL   151      27.430  45.270 118.920  1.00  0.00           H
ATOM    346  OW  SOL   152      33.460  59.590 121.880  1.00  0.00           O
ATOM    347  HW1 SOL   152      34.220  59.510 122.460  1.00  0.00           H
ATOM    348  HW2 SOL   152      33.460  58.780 121.370  1.00  0.00           H
ATOM    349  OW  SOL   153      56.460  40.460 164.430  1.00  0.00           O
ATOM    350  HW1 SOL   153      57.010  39.810 164.870  1.00  0.00           H
ATOM    351  HW2 SOL   153      55.820  39.950 163.930  1.00  0.00           H
ATOM    352  OW  SOL   154      20.540  59.350  56.690  1.00  0.00           O
ATOM    353  HW1 SOL   154      20.890  58.470  56.570  1.00  0.00           H
ATOM    354  HW2 SOL   154      20.140  59.570  55.840  1.00  0.00           H
ATOM    355  OW  SOL   155      56.170   9.140 160.780  1.00  0.00           O
ATOM    356  HW1 SOL   155      56.650   9.360 159.990  1.00  0.00           H
ATOM    357  HW2 SOL   155      55.250   9.200 160.520  1.00  0.00           H
ATOM    358  OW  SOL   156      23.140  53.810  52.250  1.00  0.00           O
ATOM    359  HW1 SOL   156      22.700  53.000  51.980  1.00  0.00           H
ATOM    360  HW2 SOL   156      22.530  54.500  52.000  1.00  0.00           H
ATOM    361  OW  SOL   157      89.540  66.460  49.840  1.00  0.00           O
ATOM    362  HW1 SOL   157      89.430  67.110  50.530  1.00  0.00           H
ATOM    363  HW2 SOL   157      89.800  66.970  49.070  1.00  0.00           H
ATOM    364  OW  SOL   158      82.890  65.930 126.400  1.00  0.00           O
ATOM    365  HW1 SOL   158      82.720  65.420 125.610  1.00  0.00           H
ATOM    366  HW2 SOL   158      82.030  66.220 126.700  1.00  0.00           H
ATOM    367  OW  SOL   159      99.250  44.900 110.240  1.00  0.00           O
ATOM    368  HW1 SOL   159      98.890  45.320 109.450  1.00  0.00           H
ATOM    369  HW2 SOL   159      98.780  44.070 110.310  1.00  0.00           H
ATOM    370  OW  SOL   160      73.490  46.290   9.900  1.00  0.00           O
ATOM    371  HW1 SOL   160      73.980  46.220  10.710  1.00  0.00           H
ATOM    372  HW2 SOL   160      72.680  46.740  10.150  1.00  0.00           H
ATOM    373  OW  SOL   161     102.650  54.040 112.410  1.00  0.00           O
ATOM    374  HW1 SOL   161     102.440  53.290 112.960  1.00  0.00           H
ATOM    375  HW2 SOL   161     103.480  53.810 111.990  1.00  0.00           H
ATOM    376  OW  SOL   162     103.410  65.350 165.550  1.00  0.00           O
ATOM    377  HW1 SOL   162     103.320  64.900 166.390  1.00  0.00           H
ATOM    378  HW2 SOL   162     103.850  66.170 165.760  1.00  0.00           H
ATOM    379  OW  SOL   163      32.500  61.690  35.390  1.00  0.00           O
ATOM    380  HW1 SOL   163      32.560  62.270  34.630  1.00  0.00           H
ATOM    381  HW2 SOL   163      33.070  62.110  36.040  1.00  0.00           H
ATOM    382  OW  SOL   164      74.480  92.290  31.860  1.00  0.00           O
ATOM    383  HW1 SOL   164      73.630  92.600  31.540  1.00  0.00           H
ATOM    384  HW2 SOL   164      74.310  91.400  32.160  1.00  0.00           H
ATOM    385  OW  SOL   165      84.780  85.660 114.020  1.00  0.00           O
ATOM    386  HW1 SOL   165      84.470  86.570 113.950  1.00  0.00           H
ATOM    387  HW2 SOL   165      85.660  85.740 114.400  1.00  0.00           H
ATOM    388  OW  SOL   166      49.820   6.370   5.270  1.00  0.00           O
ATOM    389  HW1 SOL   166      49.500   7.250   5.460  1.00  0.00           H
ATOM    390  HW2 SOL   166      50.550   6.250   5.890  1.00  0.00           H
ATOM    391  OW  SOL   167      94.400  68.500 124.680  1.00  0.00           O
ATOM    392  HW1 SOL   167      95.100  68.310 124.050  1.00  0.00           H
ATOM    393  HW2 SOL   167      94.830  68.950 125.400  1.00  0.00           H
ATOM    394  OW  SOL   168      59.540  17.550 145.990  1.00  0.00           O
ATOM    395  HW1 SOL   168      59.850  17.150 146.800  1.00  0.00           H
ATOM    396  HW2 SOL   168      59.970  17.060 145.300  1.00  0.00           H
ATOM    397  OW  SOL   169       7.130  28.610  30.650  1.00  0.00           O
ATOM    398  HW1 SOL   169       7.270  28.520  31.590  1.00  0.00           H
ATOM    399  HW2 SOL   169       6.730  27.780  30.390  1.00  0.00           H
ATOM    400  OW  SOL   170       9.890  10.370  50.880  1.00  0.00           O
ATOM    401  HW1 SOL   170       9.560  11.110  51.380  1.00  0.00           H
ATOM    402  HW2 SOL   170       9.930   9.650  51.510  1.00  0.00           H
ATOM    403  OW  SOL   171      23.880  68.330  47.790  1.00  0.00           O
ATOM    404  HW1 SOL   171      24.480  68.980  47.440  1.00  0.00           H
ATOM    405  HW2 SOL   171      23.580  68.700  48.620  1.00  0.00           H
ATOM    406  OW  SOL   172      72.940  80.800 153.990  1.00  0.00           O
ATOM    407  HW1 SOL   172      72.990  81.370 153.220  1.00  0.00           H
ATOM    408  HW2 SOL   172      72.460  80.030 153.680  1.00  0.00           H
ATOM    409  OW  SOL   173     100.290  57.780  46.110  1.00  0.00           O
ATOM    410  HW1 SOL   173     100.740  56.960  46.320  1.00  0.00           H
ATOM    411  HW2 SOL   173      99.610  57.860  46.770  1.00  0.00           H
ATOM    412  OW  SOL   174      79.880  92.450 160.270  1.00  0.00           O
ATOM    413  HW1 SOL   174      79.580  93.360 160.220  1.00  0.00           H
ATOM    414  HW2 SOL   174      79.170  91.940 159.890  1.00  0.00           H
ATOM    415  OW  SOL   175      19.090  86.360  27.130  1.00  0.00           O
ATOM    416  HW1 SOL   175      19.530  85.570  26.810  1.00  0.00           H
ATOM    417  HW2 SOL   175      18.190  86.080  27.310  1.00  0.00           H
ATOM    418  OW  SOL   176      13.250  67.940 163.890  1.00  0.00           O
ATOM    419  HW1 SOL   176      12.830  68.620 163.350  1.00  0.00           H
ATOM    420  HW2 SOL   176      12.910  68.090 164.770  1.00  0.00           H
ATOM    421  OW  SOL   177      29.270  75.580  23.830  1.00  0.00           O
ATOM    422  HW1 SOL   177      28.580  74.920  23.870  1.00  0.00           H
ATOM    423  HW2 SOL   177      29.920  75.290  24.460  1.00  0.00           H
ATOM    424  OW  SOL   178      35.200  71.200 154.950  1.00  0.00           O
ATOM    425  HW1 SOL   178      34.680  71.010 155.730  1.00  0.00           H
ATOM    426  HW2 SOL   178      36.090  71.310 155.280  1.00  0.00           H
ATOM    427  OW  SOL   179      89.050  46.040 144.050  1.00  0.00           O
ATOM    428  HW1 SOL   179      89.520  46.670 144.590  1.00  0.00           H
ATOM    429  HW2 SOL   179      88.120  46.220 144.220  1.00  0.00           H
ATOM    430  OW  SOL   180      65.740  83.090 105.600  1.00  0.00           O
ATOM    431  HW1 SOL   180      65.210  82.450 105.120  1.00  0.00           H
ATOM    432  HW2 SOL   180      65.380  83.940 105.340  1.00  0.00           H
ATOM    433  OW  SOL   181       3.060  69.210 121.380  1.00  0.00           O
ATOM    434  HW1 SOL   181       3.900  69.120 120.930  1.00  0.00           H
ATOM    435  HW2 SOL   181       2.400  69.090 120.690  1.00  0.00           H
ATOM    436  OW  SOL   182      11.630  30.310  58.220  1.00  0.00           O
ATOM    437  HW1 SOL   182      11.730  31.260  58.150  1.00  0.00           H
ATOM    438  HW2 SOL   182      10.740  30.180  58.560  1.00  0.00           H
ATOM    439  OW  SOL   183      22.400  84.730 134.550  1.00  0.00           O
ATOM    440  HW1 SOL   183      22.590  84.000 133.970  1.00  0.00           H
ATOM    441  HW2 SOL   183      21.830  84.370 135.220  1.00  0.00           H
ATOM    442  OW  SOL   184      65.290  97.440 145.650  1.00  0.00           O
ATOM    443  HW1 SOL   184      64.970  97.960 146.380  1.00  0.00           H
ATOM    444  HW2 SOL   184      66.010  96.920 146.010  1.00  0.00           H
ATOM    445  OW  SOL   185      47.180  85.170 139.780  1.00  0.00           O
ATOM    446  HW1 SOL   185      47.720  85.920 140.030  1.00  0.00           H
ATOM    447  HW2 SOL   185      46.900  84.780 140.610  1.00  0.00           H
ATOM    448  OW  SOL   186     102.450  16.720  60.530  1.00  0.00           O
ATOM    449  HW1 SOL   186     102.930  15.920  60.330  1.00  0.00           H
ATOM    450  HW2 SOL   186     102.170  16.610  61.440  1.00  0.00           H
ATOM    451  OW  SOL   187     101.480  87.640   3.560  1.00  0.00           O
ATOM    452  HW1 SOL   187     101.640  88.580   3.580  1.00  0.00           H
ATOM    453  HW2 SOL   187     100.630  87.550   3.130  1.00  0.00           H
ATOM    454  OW  SOL   188      45.180  65.740 139.590  1.00  0.00           O
ATOM    455  HW1 SOL   188      45.770  65.050 139.300  1.00  0.00           H
ATOM    456  HW2 SOL   188      44.380  65.610 139.080  1.00  0.00           H
ATOM    457  OW  SOL   189      23.830  74.380   8.930  1.00  0.00           O
ATOM    458  HW1 SOL   189      23.210  75.110   8.870  1.00  0.00           H
ATOM    459  HW2 SOL   189      23.470  73.710   8.360  1.00  0.00           H
ATOM    460  OW  SOL   190      11.470   9.670 167.860  1.00  0.00           O
ATOM    461  HW1 SOL   190      12.400   9.510 168.060  1.00  0.00           H
ATOM    462  HW2 SOL   190      11.480  10.110 167.020  1.00  0.00           H
ATOM    463  OW  SOL   191       4.880  60.050  18.850  1.00  0.00           O
ATOM    464  HW1 SOL   191       4.710  59.240  18.360  1.00  0.00           H
ATOM    465  HW2 SOL   191       4.140  60.110  19.450  1.00  0.00           H
ATOM    466  OW  SOL   192      34.000  98.300   4.530  1.00  0.00           O
ATOM    467  HW1 SOL   192      33.230  98.700   4.140  1.00  0.00           H
ATOM    468  HW2 SOL   192      34.410  97.810   3.810  1.00  0.00           H
ATOM    469  OW  SOL   193      74.820 101.830 125.160  1.00  0.00           O
ATOM    470  HW1 SOL   193      75.710 101.910 124.820  1.00  0.00           H
ATOM    471  HW2 SOL   193      74.740 102.550 125.790  1.00  0.00           H
ATOM    472  OW  SOL   194      99.860  89.450  30.990  1.00  0.00           O
ATOM    473  HW1 SOL   194     100.450  88.750  31.290  1.00  0.00           H
ATOM    474  HW2 SOL   194      99.610  89.190  30.110  1.00  0.00           H
ATOM    475  OW  SOL   195      93.010  86.920 131.160  1.00  0.00           O
ATOM    476  HW1 SOL   195      93.240  86.000 130.990  1.00  0.00           H
ATOM    477  HW2 SOL   195      92.200  87.060 130.660  1.00  0.00           H
ATOM    478  OW  SOL   196      28.980  10.710 140.570  1.00  0.00           O
ATOM    479  HW1 SOL   196      29.790  10.770 141.080  1.00  0.00           H
ATOM    480  HW2 SOL   196      28.290  10.950 141.190  1.00  0.00           H
ATOM    481  OW  SOL   197      12.860  35.930  12.020  1.00  0.00           O
ATOM    482  HW1 SOL   197      12.340  35.850  11.220  1.00  0.00           H
ATOM    483  HW2 SOL   197      13.760  36.000  11.720  1.00  0.00           H
ATOM    484  OW  SOL   198      12.060  11.340   8.450  1.00  0.00           O
ATOM    485  HW1 SOL   198      12.590  11.550   9.220  1.00  0.00           H
ATOM    486  HW2 SOL   198      12.480  10.560   8.080  1.00  0.00           H
ATOM    487  OW  SOL   199      30.850  68.440  27.940  1.00  0.00           O
ATOM    488  HW1 SOL   199      30.080  68.310  28.500  1.00  0.00           H
ATOM    489  HW2 SOL   199      30.990  67.590  27.520  1.00  0.00           H
ATOM    490  OW  SOL   200       5.320  74.520  35.210  1.00  0.00           O
ATOM    491  HW1 SOL   200       4.850  73.700  35.060  1.00  0.00           H
ATOM    492  HW2 SOL   200       4.650  75.140  35.490  1.00  0.00           H
ATOM    493  OW  SOL   201      58.010  91.420   3.520  1.00  0.00           O
ATOM    494  HW1 SOL   201      57.410  92.020   3.060  1.00  0.00           H
ATOM    495  HW2 SOL   201      57.800  91.550   4.450  1.00  0.00           H
ATOM    496  OW  SOL   202      25.840 101.880 144.630  1.00  0.00           O
ATOM    497  HW1 SOL   202      24.940 101.560 144.580  1.00  0.00           H
ATOM    498  HW2 SOL   202      25.780 102.690 145.130  1.00  0.00           H
ATOM    499  OW  SOL   203      44.330  72.410  13.220  1.00  0.00           O
ATOM    500  HW1 SOL   203      44.910  71.720  12.900  1.00  0.00           H
ATOM    501  HW2 SOL   203      43.450  72.110  13.000  1.00  0.00           H
ATOM    502  OW  SOL   204      30.990  98.090 164.960  1.00  0.00           O
ATOM    503  HW1 SOL   204      30.900  97.980 164.010  1.00  0.00           H
ATOM    504  HW2 SOL   204      30.970  97.200 165.300  1.00  0.00           H
ATOM    505  OW  SOL   205      50.120  53.690  19.640  1.00  0.00           O
ATOM    506  HW1 SOL   205      51.010  53.770  19.300  1.00  0.00           H
ATOM    507  HW2 SOL   205      49.840  54.600  19.780  1.00  0.00           H
ATOM    508  OW  SOL   206      69.150  88.300  37.160  1.00  0.00           O
ATOM    509  HW1 SOL   206      69.420  88.890  37.870  1.00  0.00           H
ATOM    510  HW2 SOL   206      68.510  88.810  36.660  1.00  0.00           H
ATOM    511  OW  SOL   207      68.190  18.580 162.150  1.00  0.00           O
ATOM    512  HW1 SOL   207      68.390  17.700 162.490  1.00  0.00           H
ATOM    513  HW2 SOL   207      67.250  18.680 162.280  1.00  0.00           H
ATOM    514  OW  SOL   208     100.350  35.380 124.410  1.00  0.00           O
ATOM    515  HW1 SOL   208     101.120  34.840 124.280  1.00  0.00           H
ATOM    516  HW2 SOL   208     100.360  36.000 123.690  1.00  0.00           H
ATOM    517  OW  SOL   209      35.990   9.260 109.350  1.00  0.00           O
ATOM    518  HW1 SOL   209      35.910   8.680 110.110  1.00  0.00           H
ATOM    519  HW2 SOL   209      36.940   9.330 109.210  1.00  0.00           H
ATOM    520  OW  SOL   210      46.220  73.670 160.160  1.00  0.00           O
ATOM    521  HW1 SOL   210      46.660  73.560 161.010  1.00  0.00           H
ATOM    522  HW2 SOL   210      45.530  73.000 160.160  1.00  0.00           H
ATOM    523  OW  SOL   211      23.660  29.370  49.180  1.00  0.00           O
ATOM    524  HW1 SOL   211      23.900  29.880  49.960  1.00  0.00           H
ATOM    525  HW2 SOL   211      23.410  28.510  49.520  1.00  0.00           H
ATOM    526  OW  SOL   212      14.220  11.860  52.250  1.00  0.00           O
ATOM    527  HW1 SOL   212      15.040  12.220  52.590  1.00  0.00           H
ATOM    528  HW2 SOL   212      14.420  11.600  51.350  1.00  0.00           H
ATOM    529  OW  SOL   213      10.580  52.610  63.780  1.00  0.00           O
ATOM    530  HW1 SOL   213      11.350  52.580  64.330  1.00  0.00           H
ATOM    531  HW2 SOL   213      10.470  53.530  63.560  1.00  0.00           H
ATOM    532  OW  SOL   214      51.050  92.200 163.440  1.00  0.00           O
ATOM    533  HW1 SOL   214      51.030  91.550 164.150  1.00  0.00           H
ATOM    534  HW2 SOL   214      51.350  91.700 162.670  1.00  0.00           H
ATOM    535  OW  SOL   215      56.700  19.220   9.550  1.00  0.00           O
ATOM    536  HW1 SOL   215      57.420  19.740   9.900  1.00  0.00           H
ATOM    537  HW2 SOL   215      56.940  19.060   8.640  1.00  0.00           H
ATOM    538  OW  SOL   216       7.600  86.950 135.850  1.00  0.00           O
ATOM    539  HW1 SOL   216       7.290  87.850 135.890  1.00  0.00           H
ATOM    540  HW2 SOL   216       8.220  86.880 136.580  1.00  0.00           H
ATOM    541  OW  SOL   217      14.830 101.390  43.480  1.00  0.00           O
ATOM    542  HW1 SOL   217      15.340 100.620  43.740  1.00  0.00           H
ATOM    543  HW2 SOL   217      14.190 101.050  42.840  1.00  0.00           H
ATOM    544  OW  SOL   218      38.600  73.380  13.080  1.00  0.00           O
ATOM    545  HW1 SOL   218      39.120  72.920  12.420  1.00  0.00           H
ATOM    546  HW2 SOL   218      38.660  74.300  12.830  1.00  0.00           H
ATOM    547  OW  SOL   219      74.810  94.320 114.810  1.00  0.00           O
ATOM    548  HW1 SOL   219      75.280  94.860 115.450  1.00  0.00           H
ATOM    549  HW2 SOL   219      74.600  94.920 114.090  1.00  0.00           H
ATOM    550  OW  SOL   220      74.100  49.530  20.710  1.00  0.00           O
ATOM    551  HW1 SOL   220      74.450  49.590  21.600  1.00  0.00           H
ATOM    552  HW2 SOL   220      73.780  48.630  20.640  1.00  0.00           H
ATOM    553  OW  SOL   221       8.440  22.060  16.830  1.00  0.00           O
ATOM    554  HW1 SOL   221       7.660  21.600  16.490  1.00  0.00           H
ATOM    555  HW2 SOL   221       8.700  21.540  17.590  1.00  0.00           H
ATOM    556  OW  SOL   222      55.380  74.700  49.390  1.00  0.00           O
ATOM    557  HW1 SOL   222      55.690  74.940  48.520  1.00  0.00           H
ATOM    558  HW2 SOL   222      55.000  75.510  49.740  1.00  0.00           H
ATOM    559  OW  SOL   223      87.810  90.200  48.990  1.00  0.00           O
ATOM    560  HW1 SOL   223      87.950  90.170  49.940  1.00  0.00           H
ATOM    561  HW2 SOL   223      87.180  90.910  48.860  1.00  0.00           H
ATOM    562  OW  SOL   224      49.420  37.070   1.950  1.00  0.00           O
ATOM    563  HW1 SOL   224      49.090  36.480   1.280  1.00  0.00           H
ATOM    564  HW2 SOL   224      49.380  37.940   1.550  1.00  0.00           H
ATOM    565  OW  SOL   225      60.540  95.000  16.910  1.00  0.00           O
ATOM    566  HW1 SOL   225      61.220  94.490  16.460  1.00  0.00           H
ATOM    567  HW2 SOL   225      59.740  94.820  16.410  1.00  0.00           H
ATOM    568  OW  SOL   226      16.000  81.200 124.030  1.00  0.00           O
ATOM    569  HW1 SOL   226      15.100  80.970 124.260  1.00  0.00           H
ATOM    570  HW2 SOL   226      15.940  82.110 123.720  1.00  0.00           H
ATOM    571  OW  SOL   227      27.260  14.610 135.170  1.00  0.00           O
ATOM    572  HW1 SOL   227      26.560  14.330 135.760  1.00  0.00           H
ATOM    573  HW2 SOL   227      27.050  14.210 134.330  1.00  0.00           H
ATOM    574  OW  SOL   228      98.670  37.610 162.920  1.00  0.00           O
ATOM    575  HW1 SOL   228      98.990  37.910 163.770  1.00  0.00           H
ATOM    576  HW2 SOL   228      98.110  38.330 162.620  1.00  0.00           H
ATOM    577  OW  SOL   229      66.070  77.930 156.990  1.00  0.00           O
ATOM    578  HW1 SOL   229      66.350  77.080 156.660  1.00  0.00           H
ATOM    579  HW2 SOL   229      66.510  78.560 156.430  1.00  0.00           H
ATOM    580  OW  SOL   230      51.660  79.920 153.730  1.00  0.00           O
ATOM    581  HW1 SOL   230      52.100  79.980 152.880  1.00  0.00           H
ATOM    582  HW2 SOL   230      51.850  80.760 154.150  1.00  0.00           H
ATOM    583  OW  SOL   231      95.030  22.710 162.270  1.00  0.00           O
ATOM    584  HW1 SOL   231      94.150  22.340 162.250  1.00  0.00           H
ATOM    585  HW2 SOL   231      94.910  23.610 162.550  1.00  0.00           H
ATOM    586  OW  SOL   232     102.860  53.390 160.320  1.00  0.00           O
ATOM    587  HW1 SOL   232     102.680  52.510 160.650  1.00  0.00           H
ATOM    588  HW2 SOL   232     103.240  53.260 159.460  1.00  0.00           H
ATOM    589  OW  SOL   233      71.500  11.600 117.840  1.00  0.00           O
ATOM    590  HW1 SOL   233      71.860  12.480 117.840  1.00  0.00           H
ATOM    591  HW2 SOL   233      70.800  11.630 118.500  1.00  0.00           H
ATOM    592  OW  SOL   234      41.780  86.160  40.680  1.00  0.00           O
ATOM    593  HW1 SOL   234      41.210  85.420  40.890  1.00  0.00           H
ATOM    594  HW2 SOL   234      41.750  86.230  39.730  1.00  0.00           H
ATOM    595  OW  SOL   235      80.230  64.150  45.250  1.00  0.00           O
ATOM    596  HW1 SOL   235      79.290  64.000  45.190  1.00  0.00           H
ATOM    597  HW2 SOL   235      80.440  63.950  46.170  1.00  0.00           H
ATOM    598  OW  SOL   236      45.050  44.660 157.270  1.00  0.00           O
ATOM    599  HW1 SOL   236      44.670  45.510 157.480  1.00  0.00           H
ATOM    600  HW2 SOL   236      45.740  44.540 157.920  1.00  0.00           H
ATOM    601  OW  SOL   237      70.310  71.730  15.880  1.00  0.00           O
ATOM    602  HW1 SOL   237      70.260  71.570  16.820  1.00  0.00           H
ATOM    603  HW2 SOL   237      70.000  72.630  15.770  1.00  0.00           H
ATOM    604  OW  SOL   238      15.760   5.000   4.640  1.00  0.00           O
ATOM    605  HW1 SOL   238      16.130   5.870   4.800  1.00  0.00           H
ATOM    606  HW2 SOL   238      16.430   4.390   4.950  1.00  0.00           H
ATOM    607  OW  SOL   239      20.690  74.230 166.600  1.00  0.00           O
ATOM    608  HW1 SOL   239      21.190  73.640 167.170  1.00  0.00           H
ATOM    609  HW2 SOL   239      20.750  73.830 165.730  1.00  0.00           H
ATOM    610  OW  SOL   240      71.080  67.930 168.110  1.00  0.00           O
ATOM    611  HW1 SOL   240      70.600  68.340   0.610  1.00  0.00           H
ATOM    612  HW2 SOL   240      71.540  68.650 167.690  1.00  0.00           H
ATOM    613  OW  SOL   241      40.330  77.810 129.090  1.00  0.00           O
ATOM    614  HW1 SOL   241      40.110  76.880 129.180  1.00  0.00           H
ATOM    615  HW2 SOL   241      39.520  78.270 129.330  1.00  0.00           H
ATOM    616  OW  SOL   242      65.780  66.880  58.890  1.00  0.00           O
ATOM    617  HW1 SOL   242      66.700  66.960  58.640  1.00  0.00           H
ATOM    618  HW2 SOL   242      65.320  67.490  58.320  1.00  0.00           H
ATOM    619  OW  SOL   243      61.690  41.770 167.750  1.00  0.00           O
ATOM    620  HW1 SOL   243      61.020  42.210 167.230  1.00  0.00           H
ATOM    621  HW2 SOL   243      61.710  42.240   0.360  1.00  0.00           H
ATOM    622  OW  SOL   244      31.600  83.770 128.140  1.00  0.00           O
ATOM    623  HW1 SOL   244      32.080  82.990 128.430  1.00  0.00           H
ATOM    624  HW2 SOL   244      31.100  84.050 128.900  1.00  0.00           H
ATOM    625  OW  SOL   245      18.150   4.710  34.390  1.00  0.00           O
ATOM    626  HW1 SOL   245      18.440   5.050  33.550  1.00  0.00           H
ATOM    627  HW2 SOL   245      18.920   4.770  34.960  1.00  0.00           H
ATOM    628  OW  SOL   246      60.340  44.550  22.370  1.00  0.00           O
ATOM    629  HW1 SOL   246      59.440  44.770  22.590  1.00  0.00           H
ATOM    630  HW2 SOL   246      60.260  43.780  21.790  1.00  0.00           H
ATOM    631  OW  SOL   247      49.500  31.670  46.860  1.00  0.00           O
ATOM    632  HW1 SOL   247      49.310  32.610  46.940  1.00  0.00           H
ATOM    633  HW2 SOL   247      49.250  31.440  45.970  1.00  0.00           H
ATOM    634  OW  SOL   248      17.700  66.740  12.380  1.00  0.00           O
ATOM    635  HW1 SOL   248      17.940  66.540  11.470  1.00  0.00           H
ATOM    636  HW2 SOL   248      18.380  67.330  12.690  1.00  0.00           H
ATOM    637  OW  SOL   249      23.760  74.250 152.130  1.00  0.00           O
ATOM    638  HW1 SOL   249      23.910  74.460 151.210  1.00  0.00           H
ATOM    639  HW2 SOL   249      24.520  73.730 152.390  1.00  0.00           H
ATOM    640  OW  SOL   250      34.500   6.680 132.940  1.00  0.00           O
ATOM    641  HW1 SOL   250      35.180   6.420 133.560  1.00  0.00           H
ATOM    642  HW2 SOL   250      33.680   6.560 133.420  1.00  0.00           H
ATOM    643  OW  SOL   251      93.430  77.030 142.940  1.00  0.00           O
ATOM    644  HW1 SOL   251      94.360  76.930 142.710  1.00  0.00           H
ATOM    645  HW2 SOL   251      93.190  77.890 142.610  1.00  0.00           H
ATOM    646  OW  SOL   252      82.230  15.250  38.800  1.00  0.00           O
ATOM    647  HW1 SOL   252      81.990  15.840  38.080  1.00  0.00           H
ATOM    648  HW2 SOL   252      82.900  15.730  39.290  1.00  0.00           H
ATOM    649  OW  SOL   253      97.070  65.390  37.780  1.00  0.00           O
ATOM    650  HW1 SOL   253      97.740  65.510  38.450  1.00  0.00           H
ATOM    651  HW2 SOL   253      97.000  64.440  37.680  1.00  0.00           H
ATOM    652  OW  SOL   254      95.020  49.710  17.780  1.00  0.00           O
ATOM    653  HW1 SOL   254      95.070  50.120  16.920  1.00  0.00           H
ATOM    654  HW2 SOL   254      95.660  50.180  18.310  1.00  0.00           H
ATOM    655  OW  SOL   255      73.840   7.070 155.860  1.00  0.00           O
ATOM    656  HW1 SOL   255      73.010   7.530 155.980  1.00  0.00           H
ATOM    657  HW2 SOL   255      74.480   7.580 156.350  1.00  0.00           H
ATOM    658  OW  SOL   256      56.660  63.600 135.940  1.00  0.00           O
ATOM    659  HW1 SOL   256      55.910  64.180 135.790  1.00  0.00           H
ATOM    660  HW2 SOL   256      56.290  62.860 136.420  1.00  0.00           H
ATOM    661  OW  SOL   257      89.850  81.960  37.540  1.00  0.00           O
ATOM    662  HW1 SOL   257      89.900  81.990  38.490  1.00  0.00           H
ATOM    663  HW2 SOL   257      88.930  81.760  37.360  1.00  0.00           H
ATOM    664  OW  SOL   258      42.600  73.620 139.280  1.00  0.00           O
ATOM    665  HW1 SOL   258      43.020  73.430 138.450  1.00  0.00           H
ATOM    666  HW2 SOL   258      43.320  73.700 139.910  1.00  0.00           H
ATOM    667  OW  SOL   259      45.790  36.480 161.260  1.00  0.00           O
ATOM    668  HW1 SOL   259      45.540  37.360 160.970  1.00  0.00           H
ATOM    669  HW2 SOL   259      45.040  36.170 161.770  1.00  0.00           H
ATOM    670  OW  SOL   260       3.100  38.560 153.560  1.00  0.00           O
ATOM    671  HW1 SOL   260       2.560  39.220 153.120  1.00  0.00           H
ATOM    672  HW2 SOL   260       3.750  38.310 152.910  1.00  0.00           H
ATOM    673  OW  SOL   261       6.620  15.220  27.780  1.00  0.00           O
ATOM    674  HW1 SOL   261       7.490  15.540  28.010  1.00  0.00           H
ATOM    675  HW2 SOL   261       6.290  15.850  27.150  1.00  0.00           H
ATOM    676  OW  SOL   262      40.670   8.230 159.680  1.00  0.00           O
ATOM    677  HW1 SOL   262      40.120   8.410 160.440  1.00  0.00           H
ATOM    678  HW2 SOL   262      40.050   8.130 158.960  1.00  0.00           H
ATOM    679  OW  SOL   263      15.230  35.390   0.670  1.00  0.00           O
ATOM    680  HW1 SOL   263      15.650  36.010   1.270  1.00  0.00           H
ATOM    681  HW2 SOL   263      14.340  35.750   0.550  1.00  0.00           H
ATOM    682  OW  SOL   264      71.250  29.910   2.960  1.00  0.00           O
ATOM    683  HW1 SOL   264      71.250  30.630   2.330  1.00  0.00           H
ATOM    684  HW2 SOL   264      71.690  29.190   2.510  1.00  0.00           H
ATOM    685  OW  SOL   265      89.720  59.710   2.350  1.00  0.00           O
ATOM    686  HW1 SOL   265      90.180  59.420   1.560  1.00  0.00           H
ATOM    687  HW2 SOL   265      89.810  60.670   2.330  1.00  0.00           H
ATOM    688  OW  SOL   266      31.570  94.470 155.070  1.00  0.00           O
ATOM    689  HW1 SOL   266      31.580  93.520 154.950  1.00  0.00           H
ATOM    690  HW2 SOL   266      30.950  94.620 155.780  1.00  0.00           H
ATOM    691  OW  SOL   267       5.780  26.240 112.000  1.00  0.00           O
ATOM    692  HW1 SOL   267       6.600  25.750 112.010  1.00  0.00           H
ATOM    693  HW2 SOL   267       6.010  27.100 112.350  1.00  0.00           H
ATOM    694  OW  SOL   268      26.130  20.020 164.760  1.00  0.00           O
ATOM    695  HW1 SOL   268      25.610  20.760 165.070  1.00  0.00           H
ATOM    696  HW2 SOL   268      25.800  19.270 165.240  1.00  0.00           H
ATOM    697  OW  SOL   269      74.450  36.160 156.800  1.00  0.00           O
ATOM    698  HW1 SOL   269      74.910  36.810 157.320  1.00  0.00           H
ATOM    699  HW2 SOL   269      74.200  36.610 155.990  1.00  0.00           H
ATOM    700  OW  SOL   270      47.870  96.670 107.710  1.00  0.00           O
ATOM    701  HW1 SOL   270      47.600  97.030 106.870  1.00  0.00           H
ATOM    702  HW2 SOL   270      47.910  95.720 107.570  1.00  0.00           H
ATOM    703  OW  SOL   271      13.550  82.750  53.460  1.00  0.00           O
ATOM    704  HW1 SOL   271      14.330  82.420  53.010  1.00  0.00           H
ATOM    705  HW2 SOL   271      13.790  83.640  53.720  1.00  0.00           H
ATOM    706  OW  SOL   272      37.910  56.500 150.290  1.00  0.00           O
ATOM    707  HW1 SOL   272      37.860  55.660 150.760  1.00  0.00           H
ATOM    708  HW2 SOL   272      37.000  56.730 150.120  1.00  0.00           H
ATOM    709  OW  SOL   273      27.340 102.020 109.650  1.00  0.00           O
ATOM    710  HW1 SOL   273      26.900 101.480 109.000  1.00  0.00           H
ATOM    711  HW2 SOL   273      28.000 101.450 110.040  1.00  0.00           H
ATOM    712  OW  SOL   274      26.780  15.010  22.470  1.00  0.00           O
ATOM    713  HW1 SOL   274      27.350  15.710  22.150  1.00  0.00           H
ATOM    714  HW2 SOL   274      27.060  14.230  22.000  1.00  0.00           H
ATOM    715  OW  SOL   275      82.830  90.940  29.500  1.00  0.00           O
ATOM    716  HW1 SOL   275      82.460  91.810  29.330  1.00  0.00           H
ATOM    717  HW2 SOL   275      82.170  90.330  29.160  1.00  0.00           H
ATOM    718  OW  SOL   276      70.100  80.310 145.210  1.00  0.00           O
ATOM    719  HW1 SOL   276      69.460  80.400 144.500  1.00  0.00           H
ATOM    720  HW2 SOL   276      70.490  79.440 145.070  1.00  0.00           H
ATOM    721  OW  SOL   277      39.560  84.010  51.830  1.00  0.00           O
ATOM    722  HW1 SOL   277      40.190  83.580  52.420  1.00  0.00           H
ATOM    723  HW2 SOL   277      38.750  84.050  52.340  1.00  0.00           H
ATOM    724  OW  SOL   278      52.910  47.890 139.390  1.00  0.00           O
ATOM    725  HW1 SOL   278      52.230  47.240 139.580  1.00  0.00           H
ATOM    726  HW2 SOL   278      53.140  48.260 140.240  1.00  0.00           H
ATOM    727  OW  SOL   279      46.160  76.900 125.340  1.00  0.00           O
ATOM    728  HW1 SOL   279      45.810  76.360 124.630  1.00  0.00           H
ATOM    729  HW2 SOL   279      46.420  76.280 126.020  1.00  0.00           H
ATOM    730  OW  SOL   280      22.260  17.900 127.800  1.00  0.00           O
ATOM    731  HW1 SOL   280      21.630  18.130 127.110  1.00  0.00           H
ATOM    732  HW2 SOL   280      21.820  18.150 128.620  1.00  0.00           H
ATOM    733  OW  SOL   281      20.770  74.600 133.390  1.00  0.00           O
ATOM    734  HW1 SOL   281      21.180  74.610 134.260  1.00  0.00           H
ATOM    735  HW2 SOL   281      19.930  75.050 133.520  1.00  0.00           H
ATOM    736  OW  SOL   282      61.590  60.390 164.710  1.00  0.00           O
ATOM    737  HW1 SOL   282      62.340  60.820 164.280  1.00  0.00           H
ATOM    738  HW2 SOL   282      60.960  60.240 164.010  1.00  0.00           H
ATOM    739  OW  SOL   283      94.990   2.460  39.000  1.00  0.00           O
ATOM    740  HW1 SOL   283      94.260   1.950  39.350  1.00  0.00           H
ATOM    741  HW2 SOL   283      95.750   1.880  39.080  1.00  0.00           H
ATOM    742  OW  SOL   284      83.240  63.180 107.180  1.00  0.00           O
ATOM    743  HW1 SOL   284      83.660  64.030 107.290  1.00  0.00           H
ATOM    744  HW2 SOL   284      82.470  63.360 106.640  1.00  0.00           H
ATOM    745  OW  SOL   285      29.630  29.860 114.710  1.00  0.00           O
ATOM    746  HW1 SOL   285      29.150  29.120 114.360  1.00  0.00           H
ATOM    747  HW2 SOL   285      30.190  30.160 113.990  1.00  0.00           H
ATOM    748  OW  SOL   286      52.110  44.370  61.520  1.00  0.00           O
ATOM    749  HW1 SOL   286      51.610  44.640  60.750  1.00  0.00           H
ATOM    750  HW2 SOL   286      52.020  45.100  62.140  1.00  0.00           H
ATOM    751  OW  SOL   287      22.550 102.860  23.220  1.00  0.00           O
ATOM    752  HW1 SOL   287      21.780 103.050  23.750  1.00  0.00           H
ATOM    753  HW2 SOL   287      22.290 103.040  22.320  1.00  0.00           H
ATOM    754  OW  SOL   288      30.070   1.150  57.890  1.00  0.00           O
ATOM    755  HW1 SOL   288      30.660   1.900  57.860  1.00  0.00           H
ATOM    756  HW2 SOL   288      30.120   0.830  58.800  1.00  0.00           H
ATOM    757  OW  SOL   289       9.240  72.540 147.910  1.00  0.00           O
ATOM    758  HW1 SOL   289       8.590  72.890 148.520  1.00  0.00           H
ATOM    759  HW2 SOL   289      10.050  72.490 148.410  1.00  0.00           H
ATOM    760  OW  SOL   290      37.400  98.310  24.110  1.00  0.00           O
ATOM    761  HW1 SOL   290      37.790  97.490  23.810  1.00  0.00           H
ATOM    762  HW2 SOL   290      37.550  98.930  23.390  1.00  0.00           H
ATOM    763  OW  SOL   291      29.200  89.490  25.940  1.00  0.00           O
ATOM    764  HW1 SOL   291      29.760  89.110  26.610  1.00  0.00           H
ATOM    765  HW2 SOL   291      29.330  88.940  25.170  1.00  0.00           H
ATOM    766  OW  SOL   292      17.390  88.990 124.780  1.00  0.00           O
ATOM    767  HW1 SOL   292      16.480  89.130 125.060  1.00  0.00           H
ATOM    768  HW2 SOL   292      17.840  89.810 124.990  1.00  0.00           H
ATOM    769  OW  SOL   293       0.240   2.500  32.860  1.00  0.00           O
ATOM    770  HW1 SOL   293       0.870   3.190  33.080  1.00  0.00           H
ATOM    771  HW2 SOL   293       0.780   1.730  32.670  1.00  0.00           H
ATOM    772  OW  SOL   294      50.330  85.490   0.430  1.00  0.00           O
ATOM    773  HW1 SOL   294      50.170  86.220 168.050  1.00  0.00           H
ATOM    774  HW2 SOL   294      51.010  84.980   0.000  1.00  0.00           H
ATOM    775  OW  SOL   295      44.810  94.430 105.990  1.00  0.00           O
ATOM    776  HW1 SOL   295      44.890  93.480 105.910  1.00  0.00           H
ATOM    777  HW2 SOL   295      45.160  94.770 105.170  1.00  0.00           H
ATOM    778  OW  SOL   296      89.020   9.280 126.000  1.00  0.00           O
ATOM    779  HW1 SOL   296      89.750   9.560 125.440  1.00  0.00           H
ATOM    780  HW2 SOL   296      89.170   8.340 126.120  1.00  0.00           H
ATOM    781  OW  SOL   297      23.310  45.970  72.740  1.00  0.00           O
ATOM    782  HW1 SOL   297      23.750  45.120  72.760  1.00  0.00           H
ATOM    783  HW2 SOL   297      22.590  45.880  73.360  1.00  0.00           H
ATOM    784  OW  SOL   298      16.170  27.660  26.990  1.00  0.00           O
ATOM    785  HW1 SOL   298      15.730  27.990  27.770  1.00  0.00           H
ATOM    786  HW2 SOL   298      16.730  26.950  27.320  1.00  0.00           H
ATOM    787  OW  SOL   299      86.820  84.800  65.860  1.00  0.00           O
ATOM    788  HW1 SOL   299      87.480  85.400  66.200  1.00  0.00           H
ATOM    789  HW2 SOL   299      87.310  84.010  65.620  1.00  0.00           H
ATOM    790  OW  SOL   300      27.010  52.200 139.750  1.00  0.00           O
ATOM    791  HW1 SOL   300      27.270  52.610 138.930  1.00  0.00           H
ATOM    792  HW2 SOL   300      27.050  51.260 139.580  1.00  0.00           H
ATOM    793  OW  SOL   301      28.670  40.460 124.850  1.00  0.00           O
ATOM    794  HW1 SOL   301      29.160  41.250 125.100  1.00  0.00           H
ATOM    795  HW2 SOL   301      29.070  39.760 125.370  1.00  0.00           H
ATOM    796  OW  SOL   302      69.320  78.490  54.510  1.00  0.00           O
ATOM    797  HW1 SOL   302      68.710  79.100  54.930  1.00  0.00           H
ATOM    798  HW2 SOL   302      68.770  77.740  54.280  1.00  0.00           H
ATOM    799  OW  SOL   303      10.750 103.480 124.130  1.00  0.00           O
ATOM    800  HW1 SOL   303      11.370 103.110 124.750  1.00  0.00           H
ATOM    801  HW2 SOL   303       9.900 103.380 124.560  1.00  0.00           H
ATOM    802  OW  SOL   304      99.780  64.660  35.120  1.00  0.00           O
ATOM    803  HW1 SOL   304      99.320  64.410  35.920  1.00  0.00           H
ATOM    804  HW2 SOL   304      99.490  65.560  34.950  1.00  0.00           H
ATOM    805  OW  SOL   305      93.790  52.330 151.830  1.00  0.00           O
ATOM    806  HW1 SOL   305      93.150  52.990 152.120  1.00  0.00           H
ATOM    807  HW2 SOL   305      93.270  51.710 151.320  1.00  0.00           H
ATOM    808  OW  SOL   306     103.050  38.290 141.300  1.00  0.00           O
ATOM    809  HW1 SOL   306     102.850  38.160 142.230  1.00  0.00           H
ATOM    810  HW2 SOL   306     103.920  38.680 141.300  1.00  0.00           H
ATOM    811  OW  SOL   307      98.940   2.070 156.900  1.00  0.00           O
ATOM    812  HW1 SOL   307      99.650   2.190 156.270  1.00  0.00           H
ATOM    813  HW2 SOL   307      99.330   1.570 157.620  1.00  0.00           H
ATOM    814  OW  SOL   308      89.790  25.360 122.230  1.00  0.00           O
ATOM    815  HW1 SOL   308      90.630  25.330 121.770  1.00  0.00           H
ATOM    816  HW2 SOL   308      89.850  26.140 122.780  1.00  0.00           H
ATOM    817  OW  SOL   309      75.960  91.420   9.040  1.00  0.00           O
ATOM    818  HW1 SOL   309      76.140  91.870   8.220  1.00  0.00           H
ATOM    819  HW2 SOL   309      76.080  92.090   9.720  1.00  0.00           H
ATOM    820  OW  SOL   310      14.560   1.340  18.560  1.00  0.00           O
ATOM    821  HW1 SOL   310      13.680   1.270  18.190  1.00  0.00           H
ATOM    822  HW2 SOL   310      14.720   0.490  18.970  1.00  0.00           H
ATOM    823  OW  SOL   311      56.580  67.450 109.570  1.00  0.00           O
ATOM    824  HW1 SOL   311      56.040  68.110 110.020  1.00  0.00           H
ATOM    825  HW2 SOL   311      56.710  66.770 110.230  1.00  0.00           H
ATOM    826  OW  SOL   312      77.580 102.070 134.360  1.00  0.00           O
ATOM    827  HW1 SOL   312      77.040 102.660 134.900  1.00  0.00           H
ATOM    828  HW2 SOL   312      76.950 101.460 133.980  1.00  0.00           H
ATOM    829  OW  SOL   313     102.890   3.040 149.660  1.00  0.00           O
ATOM    830  HW1 SOL   313     103.800   2.950 149.380  1.00  0.00           H
ATOM    831  HW2 SOL   313     102.910   3.690 150.360  1.00  0.00           H
ATOM    832  OW  SOL   314      75.860  26.360 115.460  1.00  0.00           O
ATOM    833  HW1 SOL   314      75.970  27.260 115.770  1.00  0.00           H
ATOM    834  HW2 SOL   314      75.600  26.450 114.540  1.00  0.00           H
ATOM    835  OW  SOL   315      81.260  93.910 100.950  1.00  0.00           O
ATOM    836  HW1 SOL   315      80.640  93.420 100.410  1.00  0.00           H
ATOM    837  HW2 SOL   315      80.770  94.680 101.240  1.00  0.00           H
ATOM    838  OW  SOL   316      95.910  83.230  57.840  1.00  0.00           O
ATOM    839  HW1 SOL   316      95.080  83.630  58.090  1.00  0.00           H
ATOM    840  HW2 SOL   316      96.090  82.600  58.540  1.00  0.00           H
ATOM    841  OW  SOL   317      82.710  17.370 159.790  1.00  0.00           O
ATOM    842  HW1 SOL   317      82.100  18.100 159.870  1.00  0.00           H
ATOM    843  HW2 SOL   317      83.510  17.680 160.210  1.00  0.00           H
ATOM    844  OW  SOL   318      66.600  84.620  11.880  1.00  0.00           O
ATOM    845  HW1 SOL   318      66.000  84.740  11.150  1.00  0.00           H
ATOM    846  HW2 SOL   318      66.120  84.090  12.520  1.00  0.00           H
ATOM    847  OW  SOL   319       3.140  23.120  47.780  1.00  0.00           O
ATOM    848  HW1 SOL   319       3.430  23.440  48.630  1.00  0.00           H
ATOM    849  HW2 SOL   319       3.140  23.900  47.220  1.00  0.00           H
ATOM    850  OW  SOL   320      16.270  27.950  19.180  1.00  0.00           O
ATOM    851  HW1 SOL   320      17.200  28.020  19.380  1.00  0.00           H
ATOM    852  HW2 SOL   320      15.870  28.720  19.600  1.00  0.00           H
ATOM    853  OW  SOL   321      21.940  40.150  40.800  1.00  0.00           O
ATOM    854  HW1 SOL   321      22.190  40.440  39.920  1.00  0.00           H
ATOM    855  HW2 SOL   321      21.700  39.230  40.690  1.00  0.00           H
ATOM    856  OW  SOL   322      17.130  21.740  54.230  1.00  0.00           O
ATOM    857  HW1 SOL   322      16.730  20.970  53.810  1.00  0.00           H
ATOM    858  HW2 SOL   322      16.580  21.910  54.990  1.00  0.00           H
ATOM    859  OW  SOL   323       7.210 103.930 130.140  1.00  0.00           O
ATOM    860  HW1 SOL   323       7.490   0.030 129.220  1.00  0.00           H
ATOM    861  HW2 SOL   323       6.570   0.690 130.220  1.00  0.00           H
ATOM    862  OW  SOL   324      76.910  48.170  23.750  1.00  0.00           O
ATOM    863  HW1 SOL   324      77.610  47.560  23.960  1.00  0.00           H
ATOM    864  HW2 SOL   324      77.350  49.010  23.620  1.00  0.00           H
ATOM    865  OW  SOL   325      88.580  16.650  40.490  1.00  0.00           O
ATOM    866  HW1 SOL   325      89.530  16.640  40.450  1.00  0.00           H
ATOM    867  HW2 SOL   325      88.330  15.730  40.600  1.00  0.00           H
ATOM    868  OW  SOL   326      95.650  77.490 124.980  1.00  0.00           O
ATOM    869  HW1 SOL   326      96.320  76.930 125.360  1.00  0.00           H
ATOM    870  HW2 SOL   326      95.680  78.290 125.500  1.00  0.00           H
ATOM    871  OW  SOL   327       3.350  22.830  35.480  1.00  0.00           O
ATOM    872  HW1 SOL   327       2.910  23.440  34.880  1.00  0.00           H
ATOM    873  HW2 SOL   327       3.390  23.300  36.310  1.00  0.00           H
ATOM    874  OW  SOL   328      74.260  21.570 133.850  1.00  0.00           O
ATOM    875  HW1 SOL   328      73.680  22.310 134.030  1.00  0.00           H
ATOM    876  HW2 SOL   328      75.120  21.860 134.170  1.00  0.00           H
ATOM    877  OW  SOL   329       8.460  75.320 155.870  1.00  0.00           O
ATOM    878  HW1 SOL   329       7.980  75.180 155.050  1.00  0.00           H
ATOM    879  HW2 SOL   329       8.060  76.110 156.250  1.00  0.00           H
ATOM    880  OW  SOL   330      41.830  15.930 161.790  1.00  0.00           O
ATOM    881  HW1 SOL   330      42.580  16.530 161.720  1.00  0.00           H
ATOM    882  HW2 SOL   330      41.990  15.430 162.580  1.00  0.00           H
ATOM    883  OW  SOL   331      55.460  18.020  32.200  1.00  0.00           O
ATOM    884  HW1 SOL   331      55.640  17.710  33.080  1.00  0.00           H
ATOM    885  HW2 SOL   331      54.540  18.280  32.220  1.00  0.00           H
ATOM    886  OW  SOL   332      53.290   5.720  67.920  1.00  0.00           O
ATOM    887  HW1 SOL   332      53.500   6.630  67.680  1.00  0.00           H
ATOM    888  HW2 SOL   332      54.150   5.320  68.090  1.00  0.00           H
ATOM    889  OW  SOL   333      59.310  98.880 109.190  1.00  0.00           O
ATOM    890  HW1 SOL   333      60.100  98.540 109.620  1.00  0.00           H
ATOM    891  HW2 SOL   333      58.590  98.640 109.770  1.00  0.00           H
ATOM    892  OW  SOL   334      15.790  43.200 159.020  1.00  0.00           O
ATOM    893  HW1 SOL   334      15.290  43.940 158.670  1.00  0.00           H
ATOM    894  HW2 SOL   334      15.830  43.370 159.970  1.00  0.00           H
ATOM    895  OW  SOL   335      93.600  97.240   7.390  1.00  0.00           O
ATOM    896  HW1 SOL   335      94.130  97.100   8.170  1.00  0.00           H
ATOM    897  HW2 SOL   335      94.240  97.360   6.690  1.00  0.00           H
ATOM    898  OW  SOL   336      66.480  13.820 167.250  1.00  0.00           O
ATOM    899  HW1 SOL   336      66.980  13.940 168.050  1.00  0.00           H
ATOM    900  HW2 SOL   336      65.570  13.970 167.500  1.00  0.00           H
ATOM    901  OW  SOL   337       6.310  36.950  61.770  1.00  0.00           O
ATOM    902  HW1 SOL   337       5.740  36.850  62.530  1.00  0.00           H
ATOM    903  HW2 SOL   337       6.350  36.070  61.390  1.00  0.00           H
ATOM    904  OW  SOL   338      99.030 101.040  14.600  1.00  0.00           O
ATOM    905  HW1 SOL   338      99.680 101.600  14.160  1.00  0.00           H
ATOM    906  HW2 SOL   338      98.470 100.730  13.890  1.00  0.00           H
ATOM    907  OW  SOL   339      69.700   5.630 111.540  1.00  0.00           O
ATOM    908  HW1 SOL   339      69.400   4.840 111.090  1.00  0.00           H
ATOM    909  HW2 SOL   339      69.690   6.310 110.870  1.00  0.00           H
ATOM    910  OW  SOL   340      30.700  73.830  28.430  1.00  0.00           O
ATOM    911  HW1 SOL   340      29.750  73.980  28.430  1.00  0.00           H
ATOM    912  HW2 SOL   340      30.790  72.890  28.550  1.00  0.00           H
ATOM    913  OW  SOL   341      30.550  44.930  31.400  1.00  0.00           O
ATOM    914  HW1 SOL   341      30.070  44.990  30.580  1.00  0.00           H
ATOM    915  HW2 SOL   341      30.910  44.050  31.410  1.00  0.00           H
ATOM    916  OW  SOL   342      40.750  71.650  39.810  1.00  0.00           O
ATOM    917  HW1 SOL   342      41.520  71.390  40.310  1.00  0.00           H
ATOM    918  HW2 SOL   342      40.110  71.930  40.470  1.00  0.00           H
ATOM    919  OW  SOL   343      88.500  68.270 166.400  1.00  0.00           O
ATOM    920  HW1 SOL   343      89.240  67.720 166.140  1.00  0.00           H
ATOM    921  HW2 SOL   343      88.650  69.110 165.960  1.00  0.00           H
ATOM    922  OW  SOL   344      71.310   5.830  55.990  1.00  0.00           O
ATOM    923  HW1 SOL   344      71.330   6.420  56.740  1.00  0.00           H
ATOM    924  HW2 SOL   344      72.220   5.680  55.770  1.00  0.00           H
ATOM    925  OW  SOL   345      42.350  27.780  25.460  1.00  0.00           O
ATOM    926  HW1 SOL   345      43.300  27.900  25.520  1.00  0.00           H
ATOM    927  HW2 SOL   345      42.170  27.000  25.970  1.00  0.00           H
ATOM    928  OW  SOL   346      21.220  94.910  10.820  1.00  0.00           O
ATOM    929  HW1 SOL   346      21.620  94.120  11.190  1.00  0.00           H
ATOM    930  HW2 SOL   346      20.670  95.250  11.520  1.00  0.00           H
ATOM    931  OW  SOL   347      33.600  37.720 142.860  1.00  0.00           O
ATOM    932  HW1 SOL   347      33.500  38.340 143.580  1.00  0.00           H
ATOM    933  HW2 SOL   347      32.720  37.640 142.500  1.00  0.00           H
ATOM    934  OW  SOL   348      13.860  86.580 131.910  1.00  0.00           O
ATOM    935  HW1 SOL   348      13.700  86.120 132.740  1.00  0.00           H
ATOM    936  HW2 SOL   348      14.370  87.350 132.170  1.00  0.00           H
ATOM    937  OW  SOL   349      61.050  78.390  62.010  1.00  0.00           O
ATOM    938  HW1 SOL   349      60.290  77.830  62.110  1.00  0.00           H
ATOM    939  HW2 SOL   349      60.770  79.240  62.350  1.00  0.00           H
ATOM    940  OW  SOL   350      45.500  85.990 112.950  1.00  0.00           O
ATOM    941  HW1 SOL   350      45.280  86.920 112.910  1.00  0.00           H
ATOM    942  HW2 SOL   350      44.950  85.650 113.660  1.00  0.00           H
ATOM    943  OW  SOL   351      93.690  32.920 138.510  1.00  0.00           O
ATOM    944  HW1 SOL   351      93.890  33.220 139.400  1.00  0.00           H
ATOM    945  HW2 SOL   351      94.010  32.020 138.490  1.00  0.00           H
ATOM    946  OW  SOL   352      35.190  48.370  16.490  1.00  0.00           O
ATOM    947  HW1 SOL   352      34.510  47.750  16.230  1.00  0.00           H
ATOM    948  HW2 SOL   352      35.420  48.100  17.380  1.00  0.00           H
ATOM    949  OW  SOL   353      96.130  75.900  13.210  1.00  0.00           O
ATOM    950  HW1 SOL   353      96.890  76.440  13.450  1.00  0.00           H
ATOM    951  HW2 SOL   353      96.450  75.310  12.530  1.00  0.00           H
ATOM    952  OW  SOL   354       4.270  75.020  22.110  1.00  0.00           O
ATOM    953  HW1 SOL   354       4.350  75.080  21.160  1.00  0.00           H
ATOM    954  HW2 SOL   354       3.850  75.830  22.370  1.00  0.00           H
ATOM    955  OW  SOL   355      90.840  59.590  59.140  1.00  0.00           O
ATOM    956  HW1 SOL   355      91.770  59.460  58.960  1.00  0.00           H
ATOM    957  HW2 SOL   355      90.820  60.320  59.760  1.00  0.00           H
ATOM    958  OW  SOL   356      86.250  19.120  63.750  1.00  0.00           O
ATOM    959  HW1 SOL   356      86.860  19.820  63.980  1.00  0.00           H
ATOM    960  HW2 SOL   356      86.800  18.450  63.330  1.00  0.00           H
ATOM    961  OW  SOL   357      32.560  31.170 147.870  1.00  0.00           O
ATOM    962  HW1 SOL   357      32.360  30.380 148.380  1.00  0.00           H
ATOM    963  HW2 SOL   357      32.280  31.890 148.440  1.00  0.00           H
ATOM    964  OW  SOL   358      93.520  36.840 124.930  1.00  0.00           O
ATOM    965  HW1 SOL   358      93.620  37.660 125.410  1.00  0.00           H
ATOM    966  HW2 SOL   358      93.530  37.090 124.010  1.00  0.00           H
ATOM    967  OW  SOL   359      82.300  91.570 115.200  1.00  0.00           O
ATOM    968  HW1 SOL   359      81.460  91.690 114.760  1.00  0.00           H
ATOM    969  HW2 SOL   359      82.780  92.380 115.040  1.00  0.00           H
ATOM    970  OW  SOL   360      29.590  27.340 159.190  1.00  0.00           O
ATOM    971  HW1 SOL   360      29.330  26.670 159.830  1.00  0.00           H
ATOM    972  HW2 SOL   360      28.900  28.000 159.230  1.00  0.00           H
ATOM    973  OW  SOL   361       5.950  81.160 116.280  1.00  0.00           O
ATOM    974  HW1 SOL   361       5.350  80.840 115.610  1.00  0.00           H
ATOM    975  HW2 SOL   361       6.790  81.260 115.820  1.00  0.00           H
ATOM    976  OW  SOL   362      46.610  86.660  22.250  1.00  0.00           O
ATOM    977  HW1 SOL   362      46.710  86.660  21.300  1.00  0.00           H
ATOM    978  HW2 SOL   362      45.960  85.980  22.430  1.00  0.00           H
ATOM    979  OW  SOL   363      68.510   6.720  50.200  1.00  0.00           O
ATOM    980  HW1 SOL   363      69.120   7.440  50.060  1.00  0.00           H
ATOM    981  HW2 SOL   363      68.410   6.670  51.150  1.00  0.00           H
ATOM    982  OW  SOL   364      89.610  29.800 156.460  1.00  0.00           O
ATOM    983  HW1 SOL   364      90.560  29.950 156.540  1.00  0.00           H
ATOM    984  HW2 SOL   364      89.520  29.290 155.660  1.00  0.00           H
ATOM    985  OW  SOL   365      55.230  17.720  64.280  1.00  0.00           O
ATOM    986  HW1 SOL   365      55.170  18.670  64.160  1.00  0.00           H
ATOM    987  HW2 SOL   365      55.680  17.410  63.490  1.00  0.00           H
ATOM    988  OW  SOL   366      87.050  51.080 115.400  1.00  0.00           O
ATOM    989  HW1 SOL   366      87.290  50.300 114.900  1.00  0.00           H
ATOM    990  HW2 SOL   366      86.330  50.790 115.960  1.00  0.00           H
ATOM    991  OW  SOL   367      61.180  35.120  14.110  1.00  0.00           O
ATOM    992  HW1 SOL   367      60.460  34.740  13.590  1.00  0.00           H
ATOM    993  HW2 SOL   367      61.960  34.940  13.590  1.00  0.00           H
ATOM    994  OW  SOL   368      98.940  65.840  39.900  1.00  0.00           O
ATOM    995  HW1 SOL   368      98.590  65.190  40.510  1.00  0.00           H
ATOM    996  HW2 SOL   368      99.160  66.590  40.460  1.00  0.00           H
ATOM    997  OW  SOL   369      21.560   8.670  20.900  1.00  0.00           O
ATOM    998  HW1 SOL   369      21.740   8.010  20.220  1.00  0.00           H
ATOM    999  HW2 SOL   369      20.610   8.640  21.010  1.00  0.00           H
ATOM   1000  OW  SOL   370      52.840  53.430 129.790  1.00  0.00           O
ATOM   1001  HW1 SOL   370      52.460  54.310 129.710  1.00  0.00           H
ATOM   1002  HW2 SOL   370      53.100  53.360 130.710  1.00  0.00           H
ATOM   1003  OW  SOL   371      48.510  97.460 148.290  1.00  0.00           O
ATOM   1004  HW1 SOL   371      49.010  97.090 147.560  1.00  0.00           H
ATOM   1005  HW2 SOL   371      48.120  98.250 147.930  1.00  0.00           H
ATOM   1006  OW  SOL   372      25.600   1.980 133.300  1.00  0.00           O
ATOM   1007  HW1 SOL   372      24.690   2.190 133.500  1.00  0.00           H
ATOM   1008  HW2 SOL   372      25.890   2.700 132.740  1.00  0.00           H
ATOM   1009  OW  SOL   373      50.580  58.770 135.990  1.00  0.00           O
ATOM   1010  HW1 SOL   373      50.630  58.180 136.750  1.00  0.00           H
ATOM   1011  HW2 SOL   373      50.770  58.210 135.240  1.00  0.00           H
ATOM   1012  OW  SOL   374      48.590  86.330 148.150  1.00  0.00           O
ATOM   1013  HW1 SOL   374      48.560  85.380 148.110  1.00  0.00           H
ATOM   1014  HW2 SOL   374      49.500  86.550 147.920  1.00  0.00           H
ATOM   1015  OW  SOL   375      92.890   6.840 164.780  1.00  0.00           O
ATOM   1016  HW1 SOL   375      93.710   6.470 165.130  1.00  0.00           H
ATOM   1017  HW2 SOL   375      93.140   7.240 163.950  1.00  0.00           H
ATOM   1018  OW  SOL   376      23.050  19.410  46.250  1.00  0.00           O
ATOM   1019  HW1 SOL   376      23.650  19.900  46.790  1.00  0.00           H
ATOM   1020  HW2 SOL   376      22.820  18.640  46.770  1.00  0.00           H
ATOM   1021  OW  SOL   377      75.190  57.600 129.100  1.00  0.00           O
ATOM   1022  HW1 SOL   377      75.980  57.120 128.870  1.00  0.00           H
ATOM   1023  HW2 SOL   377      75.040  58.180 128.360  1.00  0.00           H
ATOM   1024  OW  SOL   378     102.620  86.180 122.700  1.00  0.00           O
ATOM   1025  HW1 SOL   378     103.230  86.250 123.430  1.00  0.00           H
ATOM   1026  HW2 SOL   378     102.410  87.090 122.470  1.00  0.00           H
ATOM   1027  OW  SOL   379      10.030  22.410 120.170  1.00  0.00           O
ATOM   1028  HW1 SOL   379      10.380  21.770 120.780  1.00  0.00           H
ATOM   1029  HW2 SOL   379      10.780  22.960 119.940  1.00  0.00           H
ATOM   1030  OW  SOL   380      44.620  94.680  18.900  1.00  0.00           O
ATOM   1031  HW1 SOL   380      45.480  94.430  19.240  1.00  0.00           H
ATOM   1032  HW2 SOL   380      44.390  93.970  18.300  1.00  0.00           H
ATOM   1033  OW  SOL   381      22.640  63.740   3.670  1.00  0.00           O
ATOM   1034  HW1 SOL   381      22.950  64.600   3.980  1.00  0.00           H
ATOM   1035  HW2 SOL   381      21.730  63.700   3.960  1.00  0.00           H
ATOM   1036  OW  SOL   382      92.620  62.360  11.470  1.00  0.00           O
ATOM   1037  HW1 SOL   382      91.830  62.890  11.550  1.00  0.00           H
ATOM   1038  HW2 SOL   382      93.220  62.720  12.120  1.00  0.00           H
ATOM   1039  OW  SOL   383      75.480  72.790  34.330  1.00  0.00           O
ATOM   1040  HW1 SOL   383      75.290  72.570  35.240  1.00  0.00           H
ATOM   1041  HW2 SOL   383      74.650  73.150  33.990  1.00  0.00           H
ATOM   1042  OW  SOL   384      51.980  25.770 113.730  1.00  0.00           O
ATOM   1043  HW1 SOL   384      52.450  26.130 112.980  1.00  0.00           H
ATOM   1044  HW2 SOL   384      52.660  25.370 114.270  1.00  0.00           H
ATOM   1045  OW  SOL   385      46.400 100.370 120.690  1.00  0.00           O
ATOM   1046  HW1 SOL   385      46.530 101.200 121.150  1.00  0.00           H
ATOM   1047  HW2 SOL   385      45.470 100.340 120.500  1.00  0.00           H
ATOM   1048  OW  SOL   386       8.540  38.900 152.120  1.00  0.00           O
ATOM   1049  HW1 SOL   386       8.620  39.860 152.130  1.00  0.00           H
ATOM   1050  HW2 SOL   386       9.340  38.600 151.680  1.00  0.00           H
ATOM   1051  OW  SOL   387      70.020  59.220   7.260  1.00  0.00           O
ATOM   1052  HW1 SOL   387      70.680  59.910   7.200  1.00  0.00           H
ATOM   1053  HW2 SOL   387      69.260  59.640   7.670  1.00  0.00           H
ATOM   1054  OW  SOL   388      44.280  57.750  27.340  1.00  0.00           O
ATOM   1055  HW1 SOL   388      45.110  57.510  26.920  1.00  0.00           H
ATOM   1056  HW2 SOL   388      43.690  57.920  26.610  1.00  0.00           H
ATOM   1057  OW  SOL   389       4.560  39.390 121.250  1.00  0.00           O
ATOM   1058  HW1 SOL   389       4.540  38.840 120.470  1.00  0.00           H
ATOM   1059  HW2 SOL   389       5.350  39.930 121.140  1.00  0.00           H
ATOM   1060  OW  SOL   390      86.490  75.190   9.230  1.00  0.00           O
ATOM   1061  HW1 SOL   390      87.180  75.080   8.580  1.00  0.00           H
ATOM   1062  HW2 SOL   390      86.760  74.650   9.970  1.00  0.00           H
ATOM   1063  OW  SOL   391       3.920 102.120  55.660  1.00  0.00           O
ATOM   1064  HW1 SOL   391       3.050 102.520  55.590  1.00  0.00           H
ATOM   1065  HW2 SOL   391       3.780 101.330  56.170  1.00  0.00           H
ATOM   1066  OW  SOL   392      70.900  37.480 112.220  1.00  0.00           O
ATOM   1067  HW1 SOL   392      71.360  37.990 112.880  1.00  0.00           H
ATOM   1068  HW2 SOL   392      70.210  38.060 111.900  1.00  0.00           H
ATOM   1069  OW  SOL   393      89.460  24.830   0.900  1.00  0.00           O
ATOM   1070  HW1 SOL   393      89.500  25.690   1.310  1.00  0.00           H
ATOM   1071  HW2 SOL   393      88.830  24.340   1.440  1.00  0.00           H
ATOM   1072  OW  SOL   394       9.330   7.610 103.000  1.00  0.00           O
ATOM   1073  HW1 SOL   394       8.700   8.230 102.630  1.00  0.00           H
ATOM   1074  HW2 SOL   394       8.810   6.830 103.190  1.00  0.00           H
ATOM   1075  OW  SOL   395      66.400  66.020 136.550  1.00  0.00           O
ATOM   1076  HW1 SOL   395      67.080  66.670 136.400  1.00  0.00           H
ATOM   1077  HW2 SOL   395      66.480  65.410 135.820  1.00  0.00           H
ATOM   1078  OW  SOL   396      90.180  30.290 144.060  1.00  0.00           O
ATOM   1079  HW1 SOL   396      89.900  31.160 143.770  1.00  0.00           H
ATOM   1080  HW2 SOL   396      90.390  30.400 144.990  1.00  0.00           H
ATOM   1081  OW  SOL   397       7.270   0.970 121.680  1.00  0.00           O
ATOM   1082  HW1 SOL   397       6.890   0.250 122.180  1.00  0.00           H
ATOM   1083  HW2 SOL   397       7.710   0.540 120.940  1.00  0.00           H
ATOM   1084  OW  SOL   398      93.370  15.400 140.350  1.00  0.00           O
ATOM   1085  HW1 SOL   398      93.300  14.890 139.540  1.00  0.00           H
ATOM   1086  HW2 SOL   398      94.290  15.340 140.590  1.00  0.00           H
ATOM   1087  OW  SOL   399      60.290  88.310  25.770  1.00  0.00           O
ATOM   1088  HW1 SOL   399      60.100  87.900  24.920  1.00  0.00           H
ATOM   1089  HW2 SOL   399      59.630  87.930  26.360  1.00  0.00           H
ATOM   1090  OW  SOL   400      18.630  87.070  22.400  1.00  0.00           O
ATOM   1091  HW1 SOL   400      18.330  87.100  21.490  1.00  0.00           H
ATOM   1092  HW2 SOL   400      18.650  86.140  22.620  1.00  0.00           H
ATOM   1093  OW  SOL   401      80.330  32.880  21.560  1.00  0.00           O
ATOM   1094  HW1 SOL   401      79.970  32.080  21.180  1.00  0.00           H
ATOM   1095  HW2 SOL   401      79.690  33.560  21.340  1.00  0.00           H
ATOM   1096  OW  SOL   402      95.660  74.010   9.430  1.00  0.00           O
ATOM   1097  HW1 SOL   402      96.600  73.870   9.340  1.00  0.00           H
ATOM   1098  HW2 SOL   402      95.280  73.130   9.400  1.00  0.00           H
ATOM   1099  OW  SOL   403      22.310  53.450 105.770  1.00  0.00           O
ATOM   1100  HW1 SOL   403      22.790  52.930 105.130  1.00  0.00           H
ATOM   1101  HW2 SOL   403      22.710  53.240 106.610  1.00  0.00           H
ATOM   1102  OW  SOL   404       0.870  83.900  32.470  1.00  0.00           O
ATOM   1103  HW1 SOL   404       1.040  84.830  32.600  1.00  0.00           H
ATOM   1104  HW2 SOL   404       1.100  83.750  31.550  1.00  0.00           H
ATOM   1105  OW  SOL   405      20.400  36.480   0.420  1.00  0.00           O
ATOM   1106  HW1 SOL   405      19.960  36.210   1.230  1.00  0.00           H
ATOM   1107  HW2 SOL   405      21.000  37.180   0.700  1.00  0.00           H
ATOM   1108  OW  SOL   406     102.680  43.070 128.240  1.00  0.00           O
ATOM   1109  HW1 SOL   406     103.000  42.710 127.400  1.00  0.00           H
ATOM   1110  HW2 SOL   406     102.400  43.960 128.020  1.00  0.00           H
ATOM   1111  OW  SOL   407      29.880  86.890  39.390  1.00  0.00           O
ATOM   1112  HW1 SOL   407      30.260  86.070  39.100  1.00  0.00           H
ATOM   1113  HW2 SOL   407      30.600  87.520  39.360  1.00  0.00           H
ATOM   1114  OW  SOL   408      74.620  23.630   7.840  1.00  0.00           O
ATOM   1115  HW1 SOL   408      73.720  23.830   8.110  1.00  0.00           H
ATOM   1116  HW2 SOL   408      74.590  22.720   7.550  1.00  0.00           H
ATOM   1117  OW  SOL   409      89.760   2.050 122.150  1.00  0.00           O
ATOM   1118  HW1 SOL   409      90.290   2.820 122.350  1.00  0.00           H
ATOM   1119  HW2 SOL   409      89.130   1.990 122.860  1.00  0.00           H
ATOM   1120  OW  SOL   410      82.880  51.300 118.330  1.00  0.00           O
ATOM   1121  HW1 SOL   410      82.030  51.320 118.760  1.00  0.00           H
ATOM   1122  HW2 SOL   410      83.490  51.660 118.980  1.00  0.00           H
ATOM   1123  OW  SOL   411      60.450  89.830 119.420  1.00  0.00           O
ATOM   1124  HW1 SOL   411      59.950  90.610 119.680  1.00  0.00           H
ATOM   1125  HW2 SOL   411      60.650  89.390 120.250  1.00  0.00           H
ATOM   1126  OW  SOL   412      34.550   2.570  28.100  1.00  0.00           O
ATOM   1127  HW1 SOL   412      35.090   3.320  28.360  1.00  0.00           H
ATOM   1128  HW2 SOL   412      33.810   2.960  27.640  1.00  0.00           H
ATOM   1129  OW  SOL   413     102.970  36.600  63.370  1.00  0.00           O
ATOM   1130  HW1 SOL   413     103.640  36.430  62.710  1.00  0.00           H
ATOM   1131  HW2 SOL   413     102.450  35.790  63.400  1.00  0.00           H
ATOM   1132  OW  SOL   414      73.360  26.080   5.900  1.00  0.00           O
ATOM   1133  HW1 SOL   414      73.910  26.860   6.000  1.00  0.00           H
ATOM   1134  HW2 SOL   414      73.950  25.410   5.580  1.00  0.00           H
ATOM   1135  OW  SOL   415      78.840   6.030 162.650  1.00  0.00           O
ATOM   1136  HW1 SOL   415      78.580   6.820 162.180  1.00  0.00           H
ATOM   1137  HW2 SOL   415      78.240   5.350 162.340  1.00  0.00           H
ATOM   1138  OW  SOL   416      84.090  27.570  35.580  1.00  0.00           O
ATOM   1139  HW1 SOL   416      84.410  28.480  35.570  1.00  0.00           H
ATOM   1140  HW2 SOL   416      84.660  27.110  34.960  1.00  0.00           H
ATOM   1141  OW  SOL   417      54.270  94.560 159.310  1.00  0.00           O
ATOM   1142  HW1 SOL   417      54.230  93.870 159.970  1.00  0.00           H
ATOM   1143  HW2 SOL   417      53.460  95.060 159.430  1.00  0.00           H
ATOM   1144  OW  SOL   418      25.240  17.350   4.990  1.00  0.00           O
ATOM   1145  HW1 SOL   418      25.070  16.600   4.420  1.00  0.00           H
ATOM   1146  HW2 SOL   418      24.990  18.110   4.460  1.00  0.00           H
ATOM   1147  OW  SOL   419      95.070  67.720 148.010  1.00  0.00           O
ATOM   1148  HW1 SOL   419      95.250  67.110 147.300  1.00  0.00           H
ATOM   1149  HW2 SOL   419      95.800  67.620 148.620  1.00  0.00           H
ATOM   1150  OW  SOL   420      65.790  79.800 128.140  1.00  0.00           O
ATOM   1151  HW1 SOL   420      65.360  80.530 127.700  1.00  0.00           H
ATOM   1152  HW2 SOL   420      66.670  79.770 127.750  1.00  0.00           H
ATOM   1153  OW  SOL   421      37.450  71.090  16.120  1.00  0.00           O
ATOM   1154  HW1 SOL   421      38.270  71.550  16.270  1.00  0.00           H
ATOM   1155  HW2 SOL   421      37.670  70.390  15.490  1.00  0.00           H
ATOM   1156  OW  SOL   422      95.200   7.650  47.620  1.00  0.00           O
ATOM   1157  HW1 SOL   422      95.850   7.040  47.290  1.00  0.00           H
ATOM   1158  HW2 SOL   422      95.530   8.520  47.370  1.00  0.00           H
ATOM   1159  OW  SOL   423       2.800  51.200 125.350  1.00  0.00           O
ATOM   1160  HW1 SOL   423       3.390  51.920 125.560  1.00  0.00           H
ATOM   1161  HW2 SOL   423       2.600  50.800 126.190  1.00  0.00           H
ATOM   1162  OW  SOL   424      72.530  62.980  15.210  1.00  0.00           O
ATOM   1163  HW1 SOL   424      72.200  62.480  15.950  1.00  0.00           H
ATOM   1164  HW2 SOL   424      73.300  63.440  15.560  1.00  0.00           H
ATOM   1165  OW  SOL   425      11.580  90.920  15.250  1.00  0.00           O
ATOM   1166  HW1 SOL   425      11.270  91.000  16.150  1.00  0.00           H
ATOM   1167  HW2 SOL   425      12.130  91.690  15.110  1.00  0.00           H
ATOM   1168  OW  SOL   426      73.020  82.080 138.910  1.00  0.00           O
ATOM   1169  HW1 SOL   426      73.340  81.700 139.730  1.00  0.00           H
ATOM   1170  HW2 SOL   426      73.430  82.950 138.880  1.00  0.00           H
ATOM   1171  OW  SOL   427      34.430  54.130 121.440  1.00  0.00           O
ATOM   1172  HW1 SOL   427      35.000  53.460 121.060  1.00  0.00           H
ATOM   1173  HW2 SOL   427      33.760  53.640 121.920  1.00  0.00           H
ATOM   1174  OW  SOL   428      64.030  37.290 119.530  1.00  0.00           O
ATOM   1175  HW1 SOL   428      63.520  37.830 118.930  1.00  0.00           H
ATOM   1176  HW2 SOL   428      63.830  36.390 119.280  1.00  0.00           H
ATOM   1177  OW  SOL   429      50.350   8.910 119.060  1.00  0.00           O
ATOM   1178  HW1 SOL   429      49.680   8.260 118.870  1.00  0.00           H
ATOM   1179  HW2 SOL   429      51.180   8.460 118.880  1.00  0.00           H
ATOM   1180  OW  SOL   430      13.380  77.660 108.250  1.00  0.00           O
ATOM   1181  HW1 SOL   430      12.530  78.090 108.200  1.00  0.00           H
ATOM   1182  HW2 SOL   430      13.630  77.710 109.170  1.00  0.00           H
ATOM   1183  OW  SOL   431      96.670  51.720 106.010  1.00  0.00           O
ATOM   1184  HW1 SOL   431      97.440  52.170 106.360  1.00  0.00           H
ATOM   1185  HW2 SOL   431      96.750  50.820 106.320  1.00  0.00           H
ATOM   1186  OW  SOL   432      26.230 100.280 129.060  1.00  0.00           O
ATOM   1187  HW1 SOL   432      25.910 100.980 128.480  1.00  0.00           H
ATOM   1188  HW2 SOL   432      25.870  99.480 128.680  1.00  0.00           H
ATOM   1189  OW  SOL   433      91.920  91.630 162.190  1.00  0.00           O
ATOM   1190  HW1 SOL   433      92.220  90.760 161.920  1.00  0.00           H
ATOM   1191  HW2 SOL   433      92.560  92.230 161.800  1.00  0.00           H
ATOM   1192  OW  SOL   434       5.770  70.900  49.200  1.00  0.00           O
ATOM   1193  HW1 SOL   434       6.170  71.640  48.750  1.00  0.00           H
ATOM   1194  HW2 SOL   434       6.500  70.500  49.680  1.00  0.00           H
ATOM   1195  OW  SOL   435      87.840  98.500 135.130  1.00  0.00           O
ATOM   1196  HW1 SOL   435      87.230  98.160 134.480  1.00  0.00           H
ATOM   1197  HW2 SOL   435      87.290  98.680 135.890  1.00  0.00           H
ATOM   1198  OW  SOL   436     101.450  80.720 168.000  1.00  0.00           O
ATOM   1199  HW1 SOL   436     100.570  81.090 168.070  1.00  0.00           H
ATOM   1200  HW2 SOL   436     101.730  80.950 167.120  1.00  0.00           H
ATOM   1201  OW  SOL   437      25.710  21.900  40.650  1.00  0.00           O
ATOM   1202  HW1 SOL   437      25.990  21.020  40.390  1.00  0.00           H
ATOM   1203  HW2 SOL   437      26.470  22.450  40.480  1.00  0.00           H
ATOM   1204  OW  SOL   438      67.660   9.750  40.880  1.00  0.00           O
ATOM   1205  HW1 SOL   438      68.040  10.260  41.590  1.00  0.00           H
ATOM   1206  HW2 SOL   438      66.790  10.130  40.750  1.00  0.00           H
ATOM   1207  OW  SOL   439      73.560  49.670 129.560  1.00  0.00           O
ATOM   1208  HW1 SOL   439      73.510  48.760 129.270  1.00  0.00           H
ATOM   1209  HW2 SOL   439      73.230  50.170 128.810  1.00  0.00           H
ATOM   1210  OW  SOL   440      64.240  83.690 162.260  1.00  0.00           O
ATOM   1211  HW1 SOL   440      64.730  82.890 162.090  1.00  0.00           H
ATOM   1212  HW2 SOL   440      63.380  83.380 162.550  1.00  0.00           H
ATOM   1213  OW  SOL   441      76.100 100.970   5.770  1.00  0.00           O
ATOM   1214  HW1 SOL   441      75.720 101.770   6.130  1.00  0.00           H
ATOM   1215  HW2 SOL   441      75.370 100.540   5.330  1.00  0.00           H
ATOM   1216  OW  SOL   442      62.090  40.820 135.570  1.00  0.00           O
ATOM   1217  HW1 SOL   442      61.270  41.300 135.670  1.00  0.00           H
ATOM   1218  HW2 SOL   442      62.740  41.350 136.020  1.00  0.00           H
ATOM   1219  OW  SOL   443       0.970  64.940 162.950  1.00  0.00           O
ATOM   1220  HW1 SOL   443       1.900  65.140 162.810  1.00  0.00           H
ATOM   1221  HW2 SOL   443       0.790  65.250 163.840  1.00  0.00           H
ATOM   1222  OW  SOL   444      60.990   4.120 102.960  1.00  0.00           O
ATOM   1223  HW1 SOL   444      60.300   4.790 102.940  1.00  0.00           H
ATOM   1224  HW2 SOL   444      61.710   4.540 103.430  1.00  0.00           H
ATOM   1225  OW  SOL   445      76.790  82.410 127.820  1.00  0.00           O
ATOM   1226  HW1 SOL   445      76.860  82.880 128.650  1.00  0.00           H
ATOM   1227  HW2 SOL   445      75.860  82.210 127.730  1.00  0.00           H
ATOM   1228  OW  SOL   446      97.250  58.740  15.480  1.00  0.00           O
ATOM   1229  HW1 SOL   446      97.230  58.890  14.540  1.00  0.00           H
ATOM   1230  HW2 SOL   446      96.630  58.020  15.620  1.00  0.00           H
ATOM   1231  OW  SOL   447      88.610  60.580  27.860  1.00  0.00           O
ATOM   1232  HW1 SOL   447      88.180  61.220  28.430  1.00  0.00           H
ATOM   1233  HW2 SOL   447      89.490  60.490  28.210  1.00  0.00           H
ATOM   1234  OW  SOL   448      70.810  33.040 164.870  1.00  0.00           O
ATOM   1235  HW1 SOL   448      70.070  33.480 164.440  1.00  0.00           H
ATOM   1236  HW2 SOL   448      71.170  33.700 165.460  1.00  0.00           H
ATOM   1237  OW  SOL   449      96.360  71.860 122.620  1.00  0.00           O
ATOM   1238  HW1 SOL   449      96.620  71.900 121.710  1.00  0.00           H
ATOM   1239  HW2 SOL   449      96.900  71.170 123.000  1.00  0.00           H
ATOM   1240  OW  SOL   450      72.250  52.970 158.690  1.00  0.00           O
ATOM   1241  HW1 SOL   450      72.560  52.070 158.740  1.00  0.00           H
ATOM   1242  HW2 SOL   450      71.300  52.890 158.610  1.00  0.00           H
ATOM   1243  OW  SOL   451      43.500  13.140  34.560  1.00  0.00           O
ATOM   1244  HW1 SOL   451      42.750  13.420  34.030  1.00  0.00           H
ATOM   1245  HW2 SOL   451      44.260  13.560  34.150  1.00  0.00           H
ATOM   1246  OW  SOL   452      68.650  68.360 111.330  1.00  0.00           O
ATOM   1247  HW1 SOL   452      68.110  68.330 112.120  1.00  0.00           H
ATOM   1248  HW2 SOL   452      68.640  67.460 111.000  1.00  0.00           H
ATOM   1249  OW  SOL   453       4.770  68.190 134.880  1.00  0.00           O
ATOM   1250  HW1 SOL   453       5.550  67.960 135.390  1.00  0.00           H
ATOM   1251  HW2 SOL   453       4.190  67.440 135.000  1.00  0.00           H
ATOM   1252  OW  SOL   454      73.360  69.720  37.970  1.00  0.00           O
ATOM   1253  HW1 SOL   454      73.800  69.640  38.820  1.00  0.00           H
ATOM   1254  HW2 SOL   454      72.440  69.830  38.180  1.00  0.00           H
ATOM   1255  OW  SOL   455      14.970  24.260 151.190  1.00  0.00           O
ATOM   1256  HW1 SOL   455      14.660  24.870 150.520  1.00  0.00           H
ATOM   1257  HW2 SOL   455      14.220  24.150 151.770  1.00  0.00           H
ATOM   1258  OW  SOL   456      37.590  91.950 146.620  1.00  0.00           O
ATOM   1259  HW1 SOL   456      38.400  91.570 146.980  1.00  0.00           H
ATOM   1260  HW2 SOL   456      36.890  91.500 147.100  1.00  0.00           H
ATOM   1261  OW  SOL   457      99.430  11.810 125.400  1.00  0.00           O
ATOM   1262  HW1 SOL   457      99.420  12.630 124.910  1.00  0.00           H
ATOM   1263  HW2 SOL   457      99.040  11.170 124.810  1.00  0.00           H
ATOM   1264  OW  SOL   458      76.080  16.640 146.350  1.00  0.00           O
ATOM   1265  HW1 SOL   458      76.700  16.700 145.620  1.00  0.00           H
ATOM   1266  HW2 SOL   458      75.340  16.160 145.990  1.00  0.00           H
ATOM   1267  OW  SOL   459       3.130  22.830 110.000  1.00  0.00           O
ATOM   1268  HW1 SOL   459       2.980  22.400 110.830  1.00  0.00           H
ATOM   1269  HW2 SOL   459       3.360  23.730 110.230  1.00  0.00           H
ATOM   1270  OW  SOL   460      36.200  43.830   0.930  1.00  0.00           O
ATOM   1271  HW1 SOL   460      35.660  43.420   0.250  1.00  0.00           H
ATOM   1272  HW2 SOL   460      36.940  43.230   1.040  1.00  0.00           H
ATOM   1273  OW  SOL   461       8.590  53.660  39.100  1.00  0.00           O
ATOM   1274  HW1 SOL   461       8.380  52.960  39.720  1.00  0.00           H
ATOM   1275  HW2 SOL   461       7.760  54.110  38.950  1.00  0.00           H
ATOM   1276  OW  SOL   462      88.650  17.160  12.010  1.00  0.00           O
ATOM   1277  HW1 SOL   462      89.060  16.310  12.160  1.00  0.00           H
ATOM   1278  HW2 SOL   462      88.750  17.310  11.070  1.00  0.00           H
ATOM   1279  OW  SOL   463       9.220   7.620 165.540  1.00  0.00           O
ATOM   1280  HW1 SOL   463      10.140   7.480 165.740  1.00  0.00           H
ATOM   1281  HW2 SOL   463       9.000   8.440 165.980  1.00  0.00           H
ATOM   1282  OW  SOL   464      89.790  73.140 143.860  1.00  0.00           O
ATOM   1283  HW1 SOL   464      89.150  73.260 143.150  1.00  0.00           H
ATOM   1284  HW2 SOL   464      90.550  73.650 143.580  1.00  0.00           H
ATOM   1285  OW  SOL   465      48.670  71.670   8.620  1.00  0.00           O
ATOM   1286  HW1 SOL   465      49.350  71.900   9.250  1.00  0.00           H
ATOM   1287  HW2 SOL   465      49.120  71.140   7.970  1.00  0.00           H
ATOM   1288  OW  SOL   466      75.840  10.420  32.400  1.00  0.00           O
ATOM   1289  HW1 SOL   466      74.990  10.420  31.960  1.00  0.00           H
ATOM   1290  HW2 SOL   466      76.340  11.110  31.970  1.00  0.00           H
ATOM   1291  OW  SOL   467      14.680  89.700   7.460  1.00  0.00           O
ATOM   1292  HW1 SOL   467      14.830  90.290   6.720  1.00  0.00           H
ATOM   1293  HW2 SOL   467      14.960  90.200   8.220  1.00  0.00           H
ATOM   1294  OW  SOL   468      67.820  43.810 131.420  1.00  0.00           O
ATOM   1295  HW1 SOL   468      68.540  43.750 132.050  1.00  0.00           H
ATOM   1296  HW2 SOL   468      67.060  43.480 131.910  1.00  0.00           H
ATOM   1297  OW  SOL   469       9.850  39.570  22.160  1.00  0.00           O
ATOM   1298  HW1 SOL   469       9.390  40.010  22.880  1.00  0.00           H
ATOM   1299  HW2 SOL   469       9.150  39.250  21.590  1.00  0.00           H
ATOM   1300  OW  SOL   470      89.460  79.340  38.810  1.00  0.00           O
ATOM   1301  HW1 SOL   470      90.150  79.430  38.160  1.00  0.00           H
ATOM   1302  HW2 SOL   470      89.770  79.830  39.570  1.00  0.00           H
ATOM   1303  OW  SOL   471      62.150  99.760 157.740  1.00  0.00           O
ATOM   1304  HW1 SOL   471      62.450  99.640 156.840  1.00  0.00           H
ATOM   1305  HW2 SOL   471      61.570 100.520 157.710  1.00  0.00           H
ATOM   1306  OW  SOL   472      57.960  72.520 122.450  1.00  0.00           O
ATOM   1307  HW1 SOL   472      58.550  71.800 122.260  1.00  0.00           H
ATOM   1308  HW2 SOL   472      57.420  72.200 123.180  1.00  0.00           H
ATOM   1309  OW  SOL   473      76.850   7.520  37.110  1.00  0.00           O
ATOM   1310  HW1 SOL   473      76.290   7.860  36.420  1.00  0.00           H
ATOM   1311  HW2 SOL   473      77.680   7.310  36.680  1.00  0.00           H
ATOM   1312  OW  SOL   474      92.600  78.710 112.300  1.00  0.00           O
ATOM   1313  HW1 SOL   474      92.900  79.000 113.160  1.00  0.00           H
ATOM   1314  HW2 SOL   474      92.520  79.510 111.780  1.00  0.00           H
ATOM   1315  OW  SOL   475      83.300 100.710 159.240  1.00  0.00           O
ATOM   1316  HW1 SOL   475      83.350 101.320 158.500  1.00  0.00           H
ATOM   1317  HW2 SOL   475      82.490 100.220 159.090  1.00  0.00           H
ATOM   1318  OW  SOL   476      82.780  53.440   1.520  1.00  0.00           O
ATOM   1319  HW1 SOL   476      82.540  53.590   0.610  1.00  0.00           H
ATOM   1320  HW2 SOL   476      83.650  53.840   1.600  1.00  0.00           H
ATOM   1321  OW  SOL   477      59.690  39.170 130.450  1.00  0.00           O
ATOM   1322  HW1 SOL   477      58.910  39.100 131.000  1.00  0.00           H
ATOM   1323  HW2 SOL   477      59.760  40.100 130.240  1.00  0.00           H
ATOM   1324  OW  SOL   478      75.030  48.920  14.770  1.00  0.00           O
ATOM   1325  HW1 SOL   478      75.740  48.320  14.540  1.00  0.00           H
ATOM   1326  HW2 SOL   478      74.960  48.870  15.720  1.00  0.00           H
ATOM   1327  OW  SOL   479      22.470  21.680 153.790  1.00  0.00           O
ATOM   1328  HW1 SOL   479      22.950  20.870 153.600  1.00  0.00           H
ATOM   1329  HW2 SOL   479      21.610  21.540 153.400  1.00  0.00           H
ATOM   1330  OW  SOL   480      13.290 103.210 137.280  1.00  0.00           O
ATOM   1331  HW1 SOL   480      14.190 103.240 137.590  1.00  0.00           H
ATOM   1332  HW2 SOL   480      13.300 103.680 136.450  1.00  0.00           H
ATOM   1333  OW  SOL   481      55.870  60.740  34.420  1.00  0.00           O
ATOM   1334  HW1 SOL   481      55.060  60.580  33.940  1.00  0.00           H
ATOM   1335  HW2 SOL   481      56.520  60.190  33.990  1.00  0.00           H
ATOM   1336  OW  SOL   482      36.900  77.030 104.360  1.00  0.00           O
ATOM   1337  HW1 SOL   482      36.620  76.400 105.020  1.00  0.00           H
ATOM   1338  HW2 SOL   482      37.080  77.830 104.850  1.00  0.00           H
ATOM   1339  OW  SOL   483      38.870  21.610 147.850  1.00  0.00           O
ATOM   1340  HW1 SOL   483      39.050  20.700 148.090  1.00  0.00           H
ATOM   1341  HW2 SOL   483      39.260  22.120 148.570  1.00  0.00           H
ATOM   1342  OW  SOL   484      21.380  67.780  29.380  1.00  0.00           O
ATOM   1343  HW1 SOL   484      22.060  68.160  29.940  1.00  0.00           H
ATOM   1344  HW2 SOL   484      20.940  67.130  29.940  1.00  0.00           H
ATOM   1345  OW  SOL   485      98.420  54.880 152.030  1.00  0.00           O
ATOM   1346  HW1 SOL   485      99.310  54.900 151.680  1.00  0.00           H
ATOM   1347  HW2 SOL   485      97.860  54.700 151.280  1.00  0.00           H
ATOM   1348  OW  SOL   486      11.260  45.780   1.480  1.00  0.00           O
ATOM   1349  HW1 SOL   486      10.830  44.950   1.670  1.00  0.00           H
ATOM   1350  HW2 SOL   486      11.360  46.200   2.340  1.00  0.00           H
ATOM   1351  OW  SOL   487      76.260  37.810  12.410  1.00  0.00           O
ATOM   1352  HW1 SOL   487      76.030  36.970  12.810  1.00  0.00           H
ATOM   1353  HW2 SOL   487      75.420  38.280  12.340  1.00  0.00           H
ATOM   1354  OW  SOL   488      49.240  19.690 137.010  1.00  0.00           O
ATOM   1355  HW1 SOL   488      50.170  19.850 136.840  1.00  0.00           H
ATOM   1356  HW2 SOL   488      48.940  20.480 137.460  1.00  0.00           H
ATOM   1357  OW  SOL   489      56.400 102.350 147.240  1.00  0.00           O
ATOM   1358  HW1 SOL   489      56.170 103.240 147.500  1.00  0.00           H
ATOM   1359  HW2 SOL   489      55.560 101.890 147.160  1.00  0.00           H
ATOM   1360  OW  SOL   490      40.710  81.090  51.220  1.00  0.00           O
ATOM   1361  HW1 SOL   490      40.620  81.810  50.590  1.00  0.00           H
ATOM   1362  HW2 SOL   490      41.050  81.510  52.010  1.00  0.00           H
ATOM   1363  OW  SOL   491      81.990  66.190 112.210  1.00  0.00           O
ATOM   1364  HW1 SOL   491      82.440  66.770 112.820  1.00  0.00           H
ATOM   1365  HW2 SOL   491      81.640  65.490 112.770  1.00  0.00           H
ATOM   1366  OW  SOL   492      48.380  70.980 106.230  1.00  0.00           O
ATOM   1367  HW1 SOL   492      48.790  71.820 106.010  1.00  0.00           H
ATOM   1368  HW2 SOL   492      48.140  70.600 105.390  1.00  0.00           H
ATOM   1369  OW  SOL   493      39.120  67.960   3.190  1.00  0.00           O
ATOM   1370  HW1 SOL   493      38.690  67.180   2.830  1.00  0.00           H
ATOM   1371  HW2 SOL   493      38.410  68.590   3.330  1.00  0.00           H
ATOM   1372  OW  SOL   494      33.420  20.140  10.900  1.00  0.00           O
ATOM   1373  HW1 SOL   494      33.420  19.700  10.050  1.00  0.00           H
ATOM   1374  HW2 SOL   494      32.560  19.940  11.270  1.00  0.00           H
ATOM   1375  OW  SOL   495      19.400  12.530  14.570  1.00  0.00           O
ATOM   1376  HW1 SOL   495      18.660  12.390  15.160  1.00  0.00           H
ATOM   1377  HW2 SOL   495      19.970  11.770  14.720  1.00  0.00           H
ATOM   1378  OW  SOL   496      33.790  55.560  13.770  1.00  0.00           O
ATOM   1379  HW1 SOL   496      32.880  55.280  13.820  1.00  0.00           H
ATOM   1380  HW2 SOL   496      33.770  56.360  13.240  1.00  0.00           H
ATOM   1381  OW  SOL   497      66.920  75.160 156.640  1.00  0.00           O
ATOM   1382  HW1 SOL   497      66.860  74.310 156.210  1.00  0.00           H
ATOM   1383  HW2 SOL   497      67.850  75.400 156.570  1.00  0.00           H
ATOM   1384  OW  SOL   498      99.690  70.910 112.690  1.00  0.00           O
ATOM   1385  HW1 SOL   498      99.110  70.150 112.800  1.00  0.00           H
ATOM   1386  HW2 SOL   498      99.110  71.600 112.340  1.00  0.00           H
ATOM   1387  OW  SOL   499      12.580   5.050  13.790  1.00  0.00           O
ATOM   1388  HW1 SOL   499      12.240   4.900  12.910  1.00  0.00           H
ATOM   1389  HW2 SOL   499      13.530   4.970  13.710  1.00  0.00           H
ATOM   1390  OW  SOL   500      88.480   7.670  11.760  1.00  0.00           O
ATOM   1391  HW1 SOL   500      88.910   8.200  11.090  1.00  0.00           H
ATOM   1392  HW2 SOL   500      87.780   8.230  12.090  1.00  0.00           H
ATOM   1393  OW  SOL   501      77.970  47.900 114.770  1.00  0.00           O
ATOM   1394  HW1 SOL   501      78.710  48.200 114.230  1.00  0.00           H
ATOM   1395  HW2 SOL   501      78.090  46.950 114.810  1.00  0.00           H
ATOM   1396  OW  SOL   502      31.070  15.320  18.020  1.00  0.00           O
ATOM   1397  HW1 SOL   502      30.530  15.930  17.510  1.00  0.00           H
ATOM   1398  HW2 SOL   502      31.080  15.690  18.900  1.00  0.00           H
ATOM   1399  OW  SOL   503      45.530  91.460 112.610  1.00  0.00           O
ATOM   1400  HW1 SOL   503      45.640  90.530 112.800  1.00  0.00           H
ATOM   1401  HW2 SOL   503      46.050  91.900 113.290  1.00  0.00           H
ATOM   1402  OW  SOL   504      33.690  24.870 122.180  1.00  0.00           O
ATOM   1403  HW1 SOL   504      33.980  24.150 122.750  1.00  0.00           H
ATOM   1404  HW2 SOL   504      32.860  24.570 121.820  1.00  0.00           H
ATOM   1405  OW  SOL   505      57.500  40.790  70.920  1.00  0.00           O
ATOM   1406  HW1 SOL   505      58.450  40.760  71.080  1.00  0.00           H
ATOM   1407  HW2 SOL   505      57.390  40.280  70.110  1.00  0.00           H
ATOM   1408  OW  SOL   506       8.610   9.660 162.970  1.00  0.00           O
ATOM   1409  HW1 SOL   506       8.510   8.910 163.550  1.00  0.00           H
ATOM   1410  HW2 SOL   506       9.250   9.380 162.310  1.00  0.00           H
ATOM   1411  OW  SOL   507      26.590  91.760  16.440  1.00  0.00           O
ATOM   1412  HW1 SOL   507      25.680  92.000  16.630  1.00  0.00           H
ATOM   1413  HW2 SOL   507      26.920  91.410  17.280  1.00  0.00           H
ATOM   1414  OW  SOL   508      85.670  85.520  53.470  1.00  0.00           O
ATOM   1415  HW1 SOL   508      86.470  85.510  53.990  1.00  0.00           H
ATOM   1416  HW2 SOL   508      85.060  86.060  53.960  1.00  0.00           H
ATOM   1417  OW  SOL   509      10.670  37.520 162.750  1.00  0.00           O
ATOM   1418  HW1 SOL   509      11.080  38.380 162.740  1.00  0.00           H
ATOM   1419  HW2 SOL   509      11.240  36.980 163.300  1.00  0.00           H
ATOM   1420  OW  SOL   510      93.260  79.870 136.860  1.00  0.00           O
ATOM   1421  HW1 SOL   510      94.210  80.040 136.880  1.00  0.00           H
ATOM   1422  HW2 SOL   510      92.860  80.700 137.120  1.00  0.00           H
ATOM   1423  OW  SOL   511      99.290  34.520  51.110  1.00  0.00           O
ATOM   1424  HW1 SOL   511     100.030  34.120  51.580  1.00  0.00           H
ATOM   1425  HW2 SOL   511      99.420  34.260  50.200  1.00  0.00           H
ATOM   1426  OW  SOL   512      36.710  78.220   5.050  1.00  0.00           O
ATOM   1427  HW1 SOL   512      37.370  78.400   5.730  1.00  0.00           H
ATOM   1428  HW2 SOL   512      35.910  78.620   5.390  1.00  0.00           H
ATOM   1429  OW  SOL   513      23.860   7.510  12.530  1.00  0.00           O
ATOM   1430  HW1 SOL   513      23.880   6.680  12.050  1.00  0.00           H
ATOM   1431  HW2 SOL   513      22.990   7.540  12.930  1.00  0.00           H
ATOM   1432  OW  SOL   514      96.430  57.480   8.310  1.00  0.00           O
ATOM   1433  HW1 SOL   514      96.830  57.330   7.450  1.00  0.00           H
ATOM   1434  HW2 SOL   514      95.630  57.960   8.120  1.00  0.00           H
ATOM   1435  OW  SOL   515     102.460   6.210  57.310  1.00  0.00           O
ATOM   1436  HW1 SOL   515     103.030   5.530  57.660  1.00  0.00           H
ATOM   1437  HW2 SOL   515     102.370   6.000  56.380  1.00  0.00           H
ATOM   1438  OW  SOL   516      20.410  20.330   1.960  1.00  0.00           O
ATOM   1439  HW1 SOL   516      20.270  21.110   2.500  1.00  0.00           H
ATOM   1440  HW2 SOL   516      19.960  20.530   1.140  1.00  0.00           H
ATOM   1441  OW  SOL   517      99.080  92.470 143.070  1.00  0.00           O
ATOM   1442  HW1 SOL   517      98.280  92.420 142.540  1.00  0.00           H
ATOM   1443  HW2 SOL   517      98.820  92.100 143.920  1.00  0.00           H
ATOM   1444  OW  SOL   518      47.010  97.260  14.290  1.00  0.00           O
ATOM   1445  HW1 SOL   518      46.400  97.310  13.540  1.00  0.00           H
ATOM   1446  HW2 SOL   518      47.620  97.980  14.140  1.00  0.00           H
ATOM   1447  OW  SOL   519      34.580 100.140 145.350  1.00  0.00           O
ATOM   1448  HW1 SOL   519      34.330 100.810 144.710  1.00  0.00           H
ATOM   1449  HW2 SOL   519      33.860 100.130 145.970  1.00  0.00           H
ATOM   1450  OW  SOL   520      60.320  57.350 155.850  1.00  0.00           O
ATOM   1451  HW1 SOL   520      61.130  57.150 156.310  1.00  0.00           H
ATOM   1452  HW2 SOL   520      59.840  57.920 156.440  1.00  0.00           H
ATOM   1453  OW  SOL   521      78.040   6.770  51.940  1.00  0.00           O
ATOM   1454  HW1 SOL   521      78.080   7.710  52.080  1.00  0.00           H
ATOM   1455  HW2 SOL   521      78.730   6.410  52.490  1.00  0.00           H
ATOM   1456  OW  SOL   522      64.360  87.750 115.890  1.00  0.00           O
ATOM   1457  HW1 SOL   522      65.200  87.770 115.440  1.00  0.00           H
ATOM   1458  HW2 SOL   522      64.540  87.320 116.720  1.00  0.00           H
ATOM   1459  OW  SOL   523      27.200  58.050  33.770  1.00  0.00           O
ATOM   1460  HW1 SOL   523      27.640  57.270  34.120  1.00  0.00           H
ATOM   1461  HW2 SOL   523      27.470  58.760  34.340  1.00  0.00           H
ATOM   1462  OW  SOL   524      47.520  32.440 129.610  1.00  0.00           O
ATOM   1463  HW1 SOL   524      47.650  31.760 128.950  1.00  0.00           H
ATOM   1464  HW2 SOL   524      48.180  33.100 129.410  1.00  0.00           H
ATOM   1465  OW  SOL   525      54.660   7.290 133.360  1.00  0.00           O
ATOM   1466  HW1 SOL   525      54.780   8.120 132.890  1.00  0.00           H
ATOM   1467  HW2 SOL   525      54.000   7.480 134.030  1.00  0.00           H
ATOM   1468  OW  SOL   526      48.460  14.460  61.260  1.00  0.00           O
ATOM   1469  HW1 SOL   526      48.600  15.240  60.730  1.00  0.00           H
ATOM   1470  HW2 SOL   526      47.710  14.680  61.810  1.00  0.00           H
ATOM   1471  OW  SOL   527      15.330  35.580  53.300  1.00  0.00           O
ATOM   1472  HW1 SOL   527      15.800  34.750  53.370  1.00  0.00           H
ATOM   1473  HW2 SOL   527      16.010  36.240  53.190  1.00  0.00           H
ATOM   1474  OW  SOL   528      22.030  30.520  41.140  1.00  0.00           O
ATOM   1475  HW1 SOL   528      21.150  30.880  41.290  1.00  0.00           H
ATOM   1476  HW2 SOL   528      22.450  31.150  40.550  1.00  0.00           H
ATOM   1477  OW  SOL   529      24.560  97.060  16.080  1.00  0.00           O
ATOM   1478  HW1 SOL   529      24.000  97.550  15.480  1.00  0.00           H
ATOM   1479  HW2 SOL   529      24.700  97.660  16.820  1.00  0.00           H
ATOM   1480  OW  SOL   530      37.120  93.080 140.920  1.00  0.00           O
ATOM   1481  HW1 SOL   530      37.990  93.400 140.700  1.00  0.00           H
ATOM   1482  HW2 SOL   530      36.920  93.490 141.760  1.00  0.00           H
ATOM   1483  OW  SOL   531     100.210  72.660 118.250  1.00  0.00           O
ATOM   1484  HW1 SOL   531     100.720  72.730 117.440  1.00  0.00           H
ATOM   1485  HW2 SOL   531      99.460  72.130 118.000  1.00  0.00           H
ATOM   1486  OW  SOL   532      87.730  74.260  46.790  1.00  0.00           O
ATOM   1487  HW1 SOL   532      88.450  74.760  46.400  1.00  0.00           H
ATOM   1488  HW2 SOL   532      88.140  73.480  47.150  1.00  0.00           H
ATOM   1489  OW  SOL   533      77.330  54.350 163.690  1.00  0.00           O
ATOM   1490  HW1 SOL   533      76.480  54.410 163.260  1.00  0.00           H
ATOM   1491  HW2 SOL   533      77.830  55.090 163.360  1.00  0.00           H
ATOM   1492  OW  SOL   534      68.620  67.940 142.030  1.00  0.00           O
ATOM   1493  HW1 SOL   534      68.260  68.730 142.440  1.00  0.00           H
ATOM   1494  HW2 SOL   534      68.030  67.750 141.310  1.00  0.00           H
ATOM   1495  OW  SOL   535      78.760  18.780  64.830  1.00  0.00           O
ATOM   1496  HW1 SOL   535      77.940  18.370  65.110  1.00  0.00           H
ATOM   1497  HW2 SOL   535      78.490  19.550  64.320  1.00  0.00           H
ATOM   1498  OW  SOL   536      63.630 101.440  29.840  1.00  0.00           O
ATOM   1499  HW1 SOL   536      63.160 101.910  30.530  1.00  0.00           H
ATOM   1500  HW2 SOL   536      63.330 101.860  29.030  1.00  0.00           H
ATOM   1501  OW  SOL   537      11.360  79.940 165.820  1.00  0.00           O
ATOM   1502  HW1 SOL   537      11.880  80.740 165.920  1.00  0.00           H
ATOM   1503  HW2 SOL   537      11.690  79.540 165.020  1.00  0.00           H
ATOM   1504  OW  SOL   538      42.740 102.630 136.710  1.00  0.00           O
ATOM   1505  HW1 SOL   538      43.270 102.730 137.500  1.00  0.00           H
ATOM   1506  HW2 SOL   538      42.830 103.470 136.250  1.00  0.00           H
ATOM   1507  OW  SOL   539      32.200  20.960 141.740  1.00  0.00           O
ATOM   1508  HW1 SOL   539      32.500  21.670 142.310  1.00  0.00           H
ATOM   1509  HW2 SOL   539      31.720  20.370 142.330  1.00  0.00           H
ATOM   1510  OW  SOL   540      38.140   2.050 150.940  1.00  0.00           O
ATOM   1511  HW1 SOL   540      38.920   2.490 151.260  1.00  0.00           H
ATOM   1512  HW2 SOL   540      38.470   1.350 150.370  1.00  0.00           H
ATOM   1513  OW  SOL   541       4.000  15.150  56.950  1.00  0.00           O
ATOM   1514  HW1 SOL   541       4.810  14.670  57.090  1.00  0.00           H
ATOM   1515  HW2 SOL   541       4.000  15.810  57.650  1.00  0.00           H
ATOM   1516  OW  SOL   542      24.680  74.750 140.370  1.00  0.00           O
ATOM   1517  HW1 SOL   542      24.250  73.900 140.280  1.00  0.00           H
ATOM   1518  HW2 SOL   542      25.610  74.570 140.250  1.00  0.00           H
ATOM   1519  OW  SOL   543      90.410  85.120 132.930  1.00  0.00           O
ATOM   1520  HW1 SOL   543      90.960  84.370 132.710  1.00  0.00           H
ATOM   1521  HW2 SOL   543      91.010  85.860 132.980  1.00  0.00           H
ATOM   1522  OW  SOL   544      78.550  92.800  58.600  1.00  0.00           O
ATOM   1523  HW1 SOL   544      79.030  92.040  58.920  1.00  0.00           H
ATOM   1524  HW2 SOL   544      78.720  93.490  59.250  1.00  0.00           H
ATOM   1525  OW  SOL   545      72.760  89.360 145.380  1.00  0.00           O
ATOM   1526  HW1 SOL   545      71.800  89.350 145.420  1.00  0.00           H
ATOM   1527  HW2 SOL   545      73.030  89.610 146.260  1.00  0.00           H
ATOM   1528  OW  SOL   546       4.310  89.860  26.380  1.00  0.00           O
ATOM   1529  HW1 SOL   546       4.060  90.650  26.850  1.00  0.00           H
ATOM   1530  HW2 SOL   546       4.280  89.160  27.040  1.00  0.00           H
ATOM   1531  OW  SOL   547      26.930  67.520 111.320  1.00  0.00           O
ATOM   1532  HW1 SOL   547      27.520  68.250 111.490  1.00  0.00           H
ATOM   1533  HW2 SOL   547      26.140  67.730 111.820  1.00  0.00           H
ATOM   1534  OW  SOL   548      39.460  84.480   2.990  1.00  0.00           O
ATOM   1535  HW1 SOL   548      39.150  83.640   2.660  1.00  0.00           H
ATOM   1536  HW2 SOL   548      38.700  85.060   2.940  1.00  0.00           H
ATOM   1537  OW  SOL   549      67.700 100.980 164.710  1.00  0.00           O
ATOM   1538  HW1 SOL   549      67.160 101.580 165.220  1.00  0.00           H
ATOM   1539  HW2 SOL   549      68.160 101.530 164.090  1.00  0.00           H
ATOM   1540  OW  SOL   550      45.310  47.880 108.220  1.00  0.00           O
ATOM   1541  HW1 SOL   550      44.830  47.140 107.860  1.00  0.00           H
ATOM   1542  HW2 SOL   550      45.880  48.170 107.510  1.00  0.00           H
ATOM   1543  OW  SOL   551      69.690  41.900 143.340  1.00  0.00           O
ATOM   1544  HW1 SOL   551      69.890  41.000 143.620  1.00  0.00           H
ATOM   1545  HW2 SOL   551      68.740  41.950 143.380  1.00  0.00           H
ATOM   1546  OW  SOL   552       8.440  96.120  36.420  1.00  0.00           O
ATOM   1547  HW1 SOL   552       9.020  96.560  35.810  1.00  0.00           H
ATOM   1548  HW2 SOL   552       7.830  95.620  35.870  1.00  0.00           H
ATOM   1549  OW  SOL   553      98.800  22.200  62.570  1.00  0.00           O
ATOM   1550  HW1 SOL   553      98.840  22.260  63.520  1.00  0.00           H
ATOM   1551  HW2 SOL   553      98.220  21.460  62.390  1.00  0.00           H
ATOM   1552  OW  SOL   554      12.540  50.030 151.440  1.00  0.00           O
ATOM   1553  HW1 SOL   554      13.190  50.350 150.820  1.00  0.00           H
ATOM   1554  HW2 SOL   554      11.700  50.340 151.090  1.00  0.00           H
ATOM   1555  OW  SOL   555       5.930  50.880  52.550  1.00  0.00           O
ATOM   1556  HW1 SOL   555       6.670  50.350  52.850  1.00  0.00           H
ATOM   1557  HW2 SOL   555       6.300  51.750  52.400  1.00  0.00           H
ATOM   1558  OW  SOL   556      64.310  80.480  56.010  1.00  0.00           O
ATOM   1559  HW1 SOL   556      64.050  81.080  56.700  1.00  0.00           H
ATOM   1560  HW2 SOL   556      64.110  79.610  56.350  1.00  0.00           H
ATOM   1561  OW  SOL   557      32.030  89.260  39.050  1.00  0.00           O
ATOM   1562  HW1 SOL   557      31.390  89.910  39.340  1.00  0.00           H
ATOM   1563  HW2 SOL   557      32.780  89.780  38.750  1.00  0.00           H
ATOM   1564  OW  SOL   558      72.320  61.410 167.000  1.00  0.00           O
ATOM   1565  HW1 SOL   558      73.030  61.800 166.490  1.00  0.00           H
ATOM   1566  HW2 SOL   558      72.110  60.600 166.540  1.00  0.00           H
ATOM   1567  OW  SOL   559      92.460  51.150 162.260  1.00  0.00           O
ATOM   1568  HW1 SOL   559      93.160  51.570 161.750  1.00  0.00           H
ATOM   1569  HW2 SOL   559      91.650  51.410 161.820  1.00  0.00           H
ATOM   1570  OW  SOL   560      79.150  25.070 126.430  1.00  0.00           O
ATOM   1571  HW1 SOL   560      79.950  25.260 125.940  1.00  0.00           H
ATOM   1572  HW2 SOL   560      79.150  25.710 127.140  1.00  0.00           H
ATOM   1573  OW  SOL   561      35.350  83.250  38.960  1.00  0.00           O
ATOM   1574  HW1 SOL   561      34.950  83.890  38.370  1.00  0.00           H
ATOM   1575  HW2 SOL   561      35.670  82.560  38.380  1.00  0.00           H
ATOM   1576  OW  SOL   562      51.180  85.980  57.580  1.00  0.00           O
ATOM   1577  HW1 SOL   562      51.680  85.190  57.380  1.00  0.00           H
ATOM   1578  HW2 SOL   562      50.380  85.890  57.060  1.00  0.00           H
ATOM   1579  OW  SOL   563     103.130   2.470  12.930  1.00  0.00           O
ATOM   1580  HW1 SOL   563     103.270   3.400  13.110  1.00  0.00           H
ATOM   1581  HW2 SOL   563     103.750   2.020  13.510  1.00  0.00           H
ATOM   1582  OW  SOL   564      50.500  61.040 154.890  1.00  0.00           O
ATOM   1583  HW1 SOL   564      50.150  60.580 155.650  1.00  0.00           H
ATOM   1584  HW2 SOL   564      51.400  60.720 154.810  1.00  0.00           H
ATOM   1585  OW  SOL   565      66.690  37.700  10.270  1.00  0.00           O
ATOM   1586  HW1 SOL   565      66.820  36.860   9.810  1.00  0.00           H
ATOM   1587  HW2 SOL   565      66.680  38.350   9.570  1.00  0.00           H
ATOM   1588  OW  SOL   566      51.060  11.420  31.800  1.00  0.00           O
ATOM   1589  HW1 SOL   566      50.910  12.220  32.310  1.00  0.00           H
ATOM   1590  HW2 SOL   566      51.980  11.470  31.540  1.00  0.00           H
ATOM   1591  OW  SOL   567      33.520  19.020   8.430  1.00  0.00           O
ATOM   1592  HW1 SOL   567      34.140  18.330   8.680  1.00  0.00           H
ATOM   1593  HW2 SOL   567      32.980  18.620   7.750  1.00  0.00           H
ATOM   1594  OW  SOL   568      99.640   6.530  28.920  1.00  0.00           O
ATOM   1595  HW1 SOL   568      99.790   7.440  28.670  1.00  0.00           H
ATOM   1596  HW2 SOL   568      99.780   6.040  28.110  1.00  0.00           H
ATOM   1597  OW  SOL   569      14.290  49.780 123.160  1.00  0.00           O
ATOM   1598  HW1 SOL   569      13.820  50.250 122.480  1.00  0.00           H
ATOM   1599  HW2 SOL   569      14.450  50.430 123.840  1.00  0.00           H
ATOM   1600  OW  SOL   570      36.520  60.820 156.250  1.00  0.00           O
ATOM   1601  HW1 SOL   570      37.220  60.470 156.810  1.00  0.00           H
ATOM   1602  HW2 SOL   570      36.310  61.670 156.640  1.00  0.00           H
ATOM   1603  OW  SOL   571      48.590  95.760 118.700  1.00  0.00           O
ATOM   1604  HW1 SOL   571      49.400  95.810 119.210  1.00  0.00           H
ATOM   1605  HW2 SOL   571      48.290  96.670 118.640  1.00  0.00           H
ATOM   1606  OW  SOL   572      74.690  72.060  36.760  1.00  0.00           O
ATOM   1607  HW1 SOL   572      75.530  72.100  37.210  1.00  0.00           H
ATOM   1608  HW2 SOL   572      74.280  71.260  37.090  1.00  0.00           H
ATOM   1609  OW  SOL   573      40.910 102.720 152.820  1.00  0.00           O
ATOM   1610  HW1 SOL   573      40.050 102.780 152.390  1.00  0.00           H
ATOM   1611  HW2 SOL   573      40.990 101.800 153.080  1.00  0.00           H
ATOM   1612  OW  SOL   574     102.650  76.140  15.940  1.00  0.00           O
ATOM   1613  HW1 SOL   574     102.070  75.390  15.770  1.00  0.00           H
ATOM   1614  HW2 SOL   574     103.200  76.200  15.160  1.00  0.00           H
ATOM   1615  OW  SOL   575      57.910  73.900  29.260  1.00  0.00           O
ATOM   1616  HW1 SOL   575      57.140  74.150  28.740  1.00  0.00           H
ATOM   1617  HW2 SOL   575      58.630  74.390  28.870  1.00  0.00           H
ATOM   1618  OW  SOL   576      79.590  89.090  63.250  1.00  0.00           O
ATOM   1619  HW1 SOL   576      79.290  89.700  62.580  1.00  0.00           H
ATOM   1620  HW2 SOL   576      80.300  89.550  63.690  1.00  0.00           H
ATOM   1621  OW  SOL   577       6.750   1.590 139.430  1.00  0.00           O
ATOM   1622  HW1 SOL   577       7.640   1.350 139.150  1.00  0.00           H
ATOM   1623  HW2 SOL   577       6.510   0.900 140.060  1.00  0.00           H
ATOM   1624  OW  SOL   578      14.510  68.160 130.580  1.00  0.00           O
ATOM   1625  HW1 SOL   578      14.600  67.900 131.490  1.00  0.00           H
ATOM   1626  HW2 SOL   578      13.570  68.270 130.450  1.00  0.00           H
ATOM   1627  OW  SOL   579      14.020  76.770 121.380  1.00  0.00           O
ATOM   1628  HW1 SOL   579      13.950  76.000 121.950  1.00  0.00           H
ATOM   1629  HW2 SOL   579      13.110  77.030 121.210  1.00  0.00           H
ATOM   1630  OW  SOL   580      69.470  75.450   9.850  1.00  0.00           O
ATOM   1631  HW1 SOL   580      68.520  75.500   9.940  1.00  0.00           H
ATOM   1632  HW2 SOL   580      69.610  75.130   8.960  1.00  0.00           H
ATOM   1633  OW  SOL   581      18.220  50.340  52.620  1.00  0.00           O
ATOM   1634  HW1 SOL   581      17.730  51.120  52.340  1.00  0.00           H
ATOM   1635  HW2 SOL   581      18.590  49.990  51.820  1.00  0.00           H
ATOM   1636  OW  SOL   582      34.560  52.300  10.320  1.00  0.00           O
ATOM   1637  HW1 SOL   582      34.310  51.500  10.780  1.00  0.00           H
ATOM   1638  HW2 SOL   582      33.760  52.820  10.290  1.00  0.00           H
ATOM   1639  OW  SOL   583      74.460  68.080 168.150  1.00  0.00           O
ATOM   1640  HW1 SOL   583      74.010  67.330   0.320  1.00  0.00           H
ATOM   1641  HW2 SOL   583      73.830  68.800 168.200  1.00  0.00           H
ATOM   1642  OW  SOL   584      49.720  93.890  31.970  1.00  0.00           O
ATOM   1643  HW1 SOL   584      49.230  93.230  32.450  1.00  0.00           H
ATOM   1644  HW2 SOL   584      50.620  93.810  32.280  1.00  0.00           H
ATOM   1645  OW  SOL   585       5.660  69.930 152.060  1.00  0.00           O
ATOM   1646  HW1 SOL   585       6.010  69.080 152.320  1.00  0.00           H
ATOM   1647  HW2 SOL   585       5.620  69.890 151.110  1.00  0.00           H
ATOM   1648  OW  SOL   586       6.940   9.760  97.440  1.00  0.00           O
ATOM   1649  HW1 SOL   586       6.870   8.950  96.930  1.00  0.00           H
ATOM   1650  HW2 SOL   586       7.780   9.690  97.890  1.00  0.00           H
ATOM   1651  OW  SOL   587      93.370  68.310  59.980  1.00  0.00           O
ATOM   1652  HW1 SOL   587      92.680  68.670  59.420  1.00  0.00           H
ATOM   1653  HW2 SOL   587      93.060  67.440  60.210  1.00  0.00           H
ATOM   1654  OW  SOL   588      42.900  17.360 153.610  1.00  0.00           O
ATOM   1655  HW1 SOL   588      43.210  17.150 152.720  1.00  0.00           H
ATOM   1656  HW2 SOL   588      42.810  16.500 154.030  1.00  0.00           H
ATOM   1657  OW  SOL   589      25.490  25.720 141.550  1.00  0.00           O
ATOM   1658  HW1 SOL   589      25.370  26.420 142.180  1.00  0.00           H
ATOM   1659  HW2 SOL   589      26.390  25.800 141.250  1.00  0.00           H
ATOM   1660  OW  SOL   590       9.840  34.440  28.960  1.00  0.00           O
ATOM   1661  HW1 SOL   590      10.630  34.970  29.010  1.00  0.00           H
ATOM   1662  HW2 SOL   590       9.400  34.570  29.800  1.00  0.00           H
ATOM   1663  OW  SOL   591      79.620  40.810   8.200  1.00  0.00           O
ATOM   1664  HW1 SOL   591      78.860  41.400   8.140  1.00  0.00           H
ATOM   1665  HW2 SOL   591      80.300  41.350   8.610  1.00  0.00           H
ATOM   1666  OW  SOL   592     102.070   5.460 138.430  1.00  0.00           O
ATOM   1667  HW1 SOL   592     101.380   6.060 138.690  1.00  0.00           H
ATOM   1668  HW2 SOL   592     101.960   4.700 139.010  1.00  0.00           H
ATOM   1669  OW  SOL   593      81.560  82.520 166.250  1.00  0.00           O
ATOM   1670  HW1 SOL   593      82.310  83.090 166.410  1.00  0.00           H
ATOM   1671  HW2 SOL   593      80.850  82.910 166.740  1.00  0.00           H
ATOM   1672  OW  SOL   594      17.420  32.530  10.920  1.00  0.00           O
ATOM   1673  HW1 SOL   594      16.670  32.980  10.510  1.00  0.00           H
ATOM   1674  HW2 SOL   594      17.050  32.100  11.690  1.00  0.00           H
ATOM   1675  OW  SOL   595       2.860  13.480  29.110  1.00  0.00           O
ATOM   1676  HW1 SOL   595       2.880  12.530  29.020  1.00  0.00           H
ATOM   1677  HW2 SOL   595       3.750  13.720  29.390  1.00  0.00           H
ATOM   1678  OW  SOL   596      83.390  22.400  10.230  1.00  0.00           O
ATOM   1679  HW1 SOL   596      83.590  23.180   9.700  1.00  0.00           H
ATOM   1680  HW2 SOL   596      82.450  22.270  10.120  1.00  0.00           H
ATOM   1681  OW  SOL   597       1.240   6.360  22.920  1.00  0.00           O
ATOM   1682  HW1 SOL   597       1.450   7.140  23.440  1.00  0.00           H
ATOM   1683  HW2 SOL   597       1.630   6.520  22.060  1.00  0.00           H
ATOM   1684  OW  SOL   598      12.280  23.220 116.780  1.00  0.00           O
ATOM   1685  HW1 SOL   598      11.670  22.490 116.870  1.00  0.00           H
ATOM   1686  HW2 SOL   598      12.700  23.280 117.640  1.00  0.00           H
ATOM   1687  OW  SOL   599      26.820  64.970 102.640  1.00  0.00           O
ATOM   1688  HW1 SOL   599      27.480  64.650 102.020  1.00  0.00           H
ATOM   1689  HW2 SOL   599      26.320  65.620 102.150  1.00  0.00           H
ATOM   1690  OW  SOL   600      94.180  24.060  29.170  1.00  0.00           O
ATOM   1691  HW1 SOL   600      93.900  23.420  29.830  1.00  0.00           H
ATOM   1692  HW2 SOL   600      93.870  23.690  28.340  1.00  0.00           H
ATOM   1693  OW  SOL   601      13.170  53.340  51.960  1.00  0.00           O
ATOM   1694  HW1 SOL   601      13.860  54.000  52.020  1.00  0.00           H
ATOM   1695  HW2 SOL   601      12.360  53.830  52.100  1.00  0.00           H
ATOM   1696  OW  SOL   602      29.070  96.410 140.240  1.00  0.00           O
ATOM   1697  HW1 SOL   602      28.220  96.540 139.830  1.00  0.00           H
ATOM   1698  HW2 SOL   602      29.690  96.790 139.620  1.00  0.00           H
ATOM   1699  OW  SOL   603      92.320  39.490  28.810  1.00  0.00           O
ATOM   1700  HW1 SOL   603      92.200  40.370  29.150  1.00  0.00           H
ATOM   1701  HW2 SOL   603      91.520  39.020  29.070  1.00  0.00           H
ATOM   1702  OW  SOL   604      20.130  60.070   2.530  1.00  0.00           O
ATOM   1703  HW1 SOL   604      19.930  59.390   1.890  1.00  0.00           H
ATOM   1704  HW2 SOL   604      19.450  59.990   3.190  1.00  0.00           H
ATOM   1705  OW  SOL   605      24.320  87.300 127.860  1.00  0.00           O
ATOM   1706  HW1 SOL   605      25.220  87.010 128.000  1.00  0.00           H
ATOM   1707  HW2 SOL   605      23.800  86.500 127.900  1.00  0.00           H
ATOM   1708  OW  SOL   606      78.440  88.520   6.020  1.00  0.00           O
ATOM   1709  HW1 SOL   606      78.770  89.380   6.240  1.00  0.00           H
ATOM   1710  HW2 SOL   606      77.530  88.530   6.330  1.00  0.00           H
ATOM   1711  OW  SOL   607      20.870   5.140  30.510  1.00  0.00           O
ATOM   1712  HW1 SOL   607      21.710   5.350  30.110  1.00  0.00           H
ATOM   1713  HW2 SOL   607      20.620   5.940  30.970  1.00  0.00           H
ATOM   1714  OW  SOL   608      39.910  93.900 140.950  1.00  0.00           O
ATOM   1715  HW1 SOL   608      40.200  93.810 141.850  1.00  0.00           H
ATOM   1716  HW2 SOL   608      40.460  94.600 140.590  1.00  0.00           H
ATOM   1717  OW  SOL   609      88.070  64.030  52.970  1.00  0.00           O
ATOM   1718  HW1 SOL   609      87.880  64.880  52.570  1.00  0.00           H
ATOM   1719  HW2 SOL   609      87.270  63.520  52.840  1.00  0.00           H
ATOM   1720  OW  SOL   610      22.680  46.570 109.360  1.00  0.00           O
ATOM   1721  HW1 SOL   610      23.000  47.280 108.800  1.00  0.00           H
ATOM   1722  HW2 SOL   610      23.450  46.040 109.540  1.00  0.00           H
ATOM   1723  OW  SOL   611       5.640  17.180  26.140  1.00  0.00           O
ATOM   1724  HW1 SOL   611       4.760  17.330  26.490  1.00  0.00           H
ATOM   1725  HW2 SOL   611       5.760  17.880  25.490  1.00  0.00           H
ATOM   1726  OW  SOL   612      27.480  45.310 147.160  1.00  0.00           O
ATOM   1727  HW1 SOL   612      27.320  46.260 147.110  1.00  0.00           H
ATOM   1728  HW2 SOL   612      28.370  45.240 147.510  1.00  0.00           H
ATOM   1729  OW  SOL   613       1.040  13.710 122.930  1.00  0.00           O
ATOM   1730  HW1 SOL   613       0.090  13.560 122.960  1.00  0.00           H
ATOM   1731  HW2 SOL   613       1.430  12.880 123.200  1.00  0.00           H
ATOM   1732  OW  SOL   614      59.990  86.000 117.310  1.00  0.00           O
ATOM   1733  HW1 SOL   614      60.440  85.150 117.370  1.00  0.00           H
ATOM   1734  HW2 SOL   614      59.120  85.780 116.980  1.00  0.00           H
ATOM   1735  OW  SOL   615      86.170  45.180  20.120  1.00  0.00           O
ATOM   1736  HW1 SOL   615      86.930  45.180  20.700  1.00  0.00           H
ATOM   1737  HW2 SOL   615      86.510  44.870  19.280  1.00  0.00           H
ATOM   1738  OW  SOL   616     100.290  71.530 156.850  1.00  0.00           O
ATOM   1739  HW1 SOL   616      99.570  72.160 156.850  1.00  0.00           H
ATOM   1740  HW2 SOL   616     100.300  71.180 155.960  1.00  0.00           H
ATOM   1741  OW  SOL   617       0.090 100.380   9.560  1.00  0.00           O
ATOM   1742  HW1 SOL   617     103.370 100.460   8.870  1.00  0.00           H
ATOM   1743  HW2 SOL   617       0.710  99.740   9.210  1.00  0.00           H
ATOM   1744  OW  SOL   618      59.780  45.480 122.710  1.00  0.00           O
ATOM   1745  HW1 SOL   618      59.820  46.270 122.170  1.00  0.00           H
ATOM   1746  HW2 SOL   618      58.850  45.260 122.740  1.00  0.00           H
ATOM   1747  OW  SOL   619      20.280  19.630   7.350  1.00  0.00           O
ATOM   1748  HW1 SOL   619      20.140  19.090   8.130  1.00  0.00           H
ATOM   1749  HW2 SOL   619      20.570  20.480   7.690  1.00  0.00           H
ATOM   1750  OW  SOL   620      31.880   2.530  54.600  1.00  0.00           O
ATOM   1751  HW1 SOL   620      31.750   3.360  55.050  1.00  0.00           H
ATOM   1752  HW2 SOL   620      32.690   2.640  54.110  1.00  0.00           H
ATOM   1753  OW  SOL   621       7.680  18.480  16.550  1.00  0.00           O
ATOM   1754  HW1 SOL   621       8.350  18.730  17.190  1.00  0.00           H
ATOM   1755  HW2 SOL   621       7.280  19.310  16.290  1.00  0.00           H
ATOM   1756  OW  SOL   622      19.480  64.860 121.740  1.00  0.00           O
ATOM   1757  HW1 SOL   622      20.100  64.490 122.380  1.00  0.00           H
ATOM   1758  HW2 SOL   622      19.310  64.140 121.130  1.00  0.00           H
ATOM   1759  OW  SOL   623      31.350  90.230 114.590  1.00  0.00           O
ATOM   1760  HW1 SOL   623      30.820  90.490 113.840  1.00  0.00           H
ATOM   1761  HW2 SOL   623      31.750  91.040 114.900  1.00  0.00           H
ATOM   1762  OW  SOL   624      80.810  57.460 132.330  1.00  0.00           O
ATOM   1763  HW1 SOL   624      80.720  57.970 133.140  1.00  0.00           H
ATOM   1764  HW2 SOL   624      79.990  57.590 131.870  1.00  0.00           H
ATOM   1765  OW  SOL   625      93.270  26.680  21.270  1.00  0.00           O
ATOM   1766  HW1 SOL   625      92.460  27.120  21.020  1.00  0.00           H
ATOM   1767  HW2 SOL   625      92.980  25.850  21.660  1.00  0.00           H
ATOM   1768  OW  SOL   626      99.460  17.140   4.280  1.00  0.00           O
ATOM   1769  HW1 SOL   626     100.020  17.920   4.220  1.00  0.00           H
ATOM   1770  HW2 SOL   626      98.580  17.490   4.380  1.00  0.00           H
ATOM   1771  OW  SOL   627     100.800  91.540  11.720  1.00  0.00           O
ATOM   1772  HW1 SOL   627     100.140  92.080  12.150  1.00  0.00           H
ATOM   1773  HW2 SOL   627     100.440  90.650  11.760  1.00  0.00           H
ATOM   1774  OW  SOL   628      13.810  83.470  10.140  1.00  0.00           O
ATOM   1775  HW1 SOL   628      12.950  83.150   9.860  1.00  0.00           H
ATOM   1776  HW2 SOL   628      14.030  82.920  10.890  1.00  0.00           H
ATOM   1777  OW  SOL   629      74.950  72.910  42.320  1.00  0.00           O
ATOM   1778  HW1 SOL   629      75.130  72.140  42.870  1.00  0.00           H
ATOM   1779  HW2 SOL   629      75.010  72.590  41.420  1.00  0.00           H
ATOM   1780  OW  SOL   630      76.710  97.080 133.240  1.00  0.00           O
ATOM   1781  HW1 SOL   630      77.420  96.440 133.300  1.00  0.00           H
ATOM   1782  HW2 SOL   630      76.870  97.680 133.970  1.00  0.00           H
ATOM   1783  OW  SOL   631      92.970  23.970 135.540  1.00  0.00           O
ATOM   1784  HW1 SOL   631      93.650  23.890 136.210  1.00  0.00           H
ATOM   1785  HW2 SOL   631      92.250  24.410 135.990  1.00  0.00           H
ATOM   1786  OW  SOL   632      51.340  32.560 164.290  1.00  0.00           O
ATOM   1787  HW1 SOL   632      50.750  32.430 165.030  1.00  0.00           H
ATOM   1788  HW2 SOL   632      51.520  33.500 164.290  1.00  0.00           H
ATOM   1789  OW  SOL   633      88.300  78.420 159.210  1.00  0.00           O
ATOM   1790  HW1 SOL   633      87.680  77.770 159.540  1.00  0.00           H
ATOM   1791  HW2 SOL   633      89.130  78.200 159.620  1.00  0.00           H
ATOM   1792  OW  SOL   634      19.210 100.970  27.460  1.00  0.00           O
ATOM   1793  HW1 SOL   634      19.910 100.730  26.860  1.00  0.00           H
ATOM   1794  HW2 SOL   634      19.310 100.370  28.200  1.00  0.00           H
ATOM   1795  OW  SOL   635      46.650  95.550 114.850  1.00  0.00           O
ATOM   1796  HW1 SOL   635      45.750  95.850 114.720  1.00  0.00           H
ATOM   1797  HW2 SOL   635      46.610  94.610 114.710  1.00  0.00           H
ATOM   1798  OW  SOL   636      84.420  88.420  38.160  1.00  0.00           O
ATOM   1799  HW1 SOL   636      84.550  87.710  38.790  1.00  0.00           H
ATOM   1800  HW2 SOL   636      84.240  89.180  38.700  1.00  0.00           H
ATOM   1801  OW  SOL   637      43.760  56.930 125.780  1.00  0.00           O
ATOM   1802  HW1 SOL   637      43.660  57.870 125.970  1.00  0.00           H
ATOM   1803  HW2 SOL   637      44.460  56.640 126.360  1.00  0.00           H
ATOM   1804  OW  SOL   638      65.990  69.050 126.010  1.00  0.00           O
ATOM   1805  HW1 SOL   638      66.540  69.410 126.700  1.00  0.00           H
ATOM   1806  HW2 SOL   638      66.470  68.290 125.680  1.00  0.00           H
ATOM   1807  OW  SOL   639      34.310  35.940 126.740  1.00  0.00           O
ATOM   1808  HW1 SOL   639      34.810  36.320 126.010  1.00  0.00           H
ATOM   1809  HW2 SOL   639      34.410  36.580 127.450  1.00  0.00           H
ATOM   1810  OW  SOL   640       2.840  44.760 135.130  1.00  0.00           O
ATOM   1811  HW1 SOL   640       3.310  45.580 134.990  1.00  0.00           H
ATOM   1812  HW2 SOL   640       3.040  44.220 134.360  1.00  0.00           H
ATOM   1813  OW  SOL   641      43.670  62.400  21.430  1.00  0.00           O
ATOM   1814  HW1 SOL   641      44.540  62.270  21.060  1.00  0.00           H
ATOM   1815  HW2 SOL   641      43.830  62.530  22.370  1.00  0.00           H
ATOM   1816  OW  SOL   642      61.950  36.110   3.890  1.00  0.00           O
ATOM   1817  HW1 SOL   642      61.690  37.020   3.750  1.00  0.00           H
ATOM   1818  HW2 SOL   642      61.830  35.700   3.030  1.00  0.00           H
ATOM   1819  OW  SOL   643      21.060  15.710 138.330  1.00  0.00           O
ATOM   1820  HW1 SOL   643      21.780  15.960 138.910  1.00  0.00           H
ATOM   1821  HW2 SOL   643      21.210  16.230 137.530  1.00  0.00           H
ATOM   1822  OW  SOL   644       5.190  30.560   9.080  1.00  0.00           O
ATOM   1823  HW1 SOL   644       4.590  30.990   9.690  1.00  0.00           H
ATOM   1824  HW2 SOL   644       5.730  29.990   9.630  1.00  0.00           H
ATOM   1825  OW  SOL   645      43.470  80.140  52.310  1.00  0.00           O
ATOM   1826  HW1 SOL   645      43.590  81.060  52.060  1.00  0.00           H
ATOM   1827  HW2 SOL   645      43.910  79.640  51.630  1.00  0.00           H
ATOM   1828  OW  SOL   646       2.780  53.320   4.630  1.00  0.00           O
ATOM   1829  HW1 SOL   646       3.180  52.470   4.790  1.00  0.00           H
ATOM   1830  HW2 SOL   646       3.010  53.530   3.730  1.00  0.00           H
ATOM   1831  OW  SOL   647      68.850  33.190 109.560  1.00  0.00           O
ATOM   1832  HW1 SOL   647      69.200  33.980 109.160  1.00  0.00           H
ATOM   1833  HW2 SOL   647      69.600  32.780 109.980  1.00  0.00           H
ATOM   1834  OW  SOL   648      49.860  39.590 126.410  1.00  0.00           O
ATOM   1835  HW1 SOL   648      50.300  38.900 125.920  1.00  0.00           H
ATOM   1836  HW2 SOL   648      49.860  39.280 127.320  1.00  0.00           H
ATOM   1837  OW  SOL   649      29.000  24.180  22.940  1.00  0.00           O
ATOM   1838  HW1 SOL   649      29.760  23.680  22.650  1.00  0.00           H
ATOM   1839  HW2 SOL   649      28.470  24.290  22.150  1.00  0.00           H
ATOM   1840  OW  SOL   650      73.500  23.440  13.790  1.00  0.00           O
ATOM   1841  HW1 SOL   650      73.360  22.510  13.920  1.00  0.00           H
ATOM   1842  HW2 SOL   650      73.390  23.830  14.660  1.00  0.00           H
ATOM   1843  OW  SOL   651      57.920  92.990  20.090  1.00  0.00           O
ATOM   1844  HW1 SOL   651      58.700  92.470  19.860  1.00  0.00           H
ATOM   1845  HW2 SOL   651      58.180  93.890  19.930  1.00  0.00           H
ATOM   1846  OW  SOL   652      72.880  75.310 126.450  1.00  0.00           O
ATOM   1847  HW1 SOL   652      72.620  75.850 127.200  1.00  0.00           H
ATOM   1848  HW2 SOL   652      72.090  75.270 125.910  1.00  0.00           H
ATOM   1849  OW  SOL   653      29.860  87.270 107.780  1.00  0.00           O
ATOM   1850  HW1 SOL   653      30.190  86.930 106.940  1.00  0.00           H
ATOM   1851  HW2 SOL   653      30.240  86.690 108.430  1.00  0.00           H
ATOM   1852  OW  SOL   654     103.800  72.350  33.310  1.00  0.00           O
ATOM   1853  HW1 SOL   654       0.160  71.980  34.140  1.00  0.00           H
ATOM   1854  HW2 SOL   654       0.440  71.980  32.650  1.00  0.00           H
ATOM   1855  OW  SOL   655      24.150  80.870 111.590  1.00  0.00           O
ATOM   1856  HW1 SOL   655      24.810  81.530 111.360  1.00  0.00           H
ATOM   1857  HW2 SOL   655      23.500  80.930 110.890  1.00  0.00           H
ATOM   1858  OW  SOL   656      30.050  22.120  15.260  1.00  0.00           O
ATOM   1859  HW1 SOL   656      30.670  22.330  14.570  1.00  0.00           H
ATOM   1860  HW2 SOL   656      29.230  21.930  14.810  1.00  0.00           H
ATOM   1861  OW  SOL   657      75.440  49.970  60.390  1.00  0.00           O
ATOM   1862  HW1 SOL   657      75.980  49.700  61.130  1.00  0.00           H
ATOM   1863  HW2 SOL   657      75.330  49.170  59.870  1.00  0.00           H
ATOM   1864  OW  SOL   658      35.420  62.090  54.180  1.00  0.00           O
ATOM   1865  HW1 SOL   658      35.220  62.880  54.680  1.00  0.00           H
ATOM   1866  HW2 SOL   658      36.210  62.310  53.690  1.00  0.00           H
ATOM   1867  OW  SOL   659      24.870  66.380 149.360  1.00  0.00           O
ATOM   1868  HW1 SOL   659      25.410  65.630 149.620  1.00  0.00           H
ATOM   1869  HW2 SOL   659      24.060  66.000 149.030  1.00  0.00           H
ATOM   1870  OW  SOL   660      43.500 100.950  50.400  1.00  0.00           O
ATOM   1871  HW1 SOL   660      43.160 101.710  49.920  1.00  0.00           H
ATOM   1872  HW2 SOL   660      42.740 100.620  50.890  1.00  0.00           H
ATOM   1873  OW  SOL   661      92.510  78.240  48.440  1.00  0.00           O
ATOM   1874  HW1 SOL   661      92.700  78.980  49.020  1.00  0.00           H
ATOM   1875  HW2 SOL   661      91.550  78.230  48.370  1.00  0.00           H
ATOM   1876  OW  SOL   662      31.220  73.510  49.390  1.00  0.00           O
ATOM   1877  HW1 SOL   662      30.880  73.200  48.560  1.00  0.00           H
ATOM   1878  HW2 SOL   662      30.490  74.010  49.770  1.00  0.00           H
ATOM   1879  OW  SOL   663      92.490  48.390 120.900  1.00  0.00           O
ATOM   1880  HW1 SOL   663      92.430  48.430 121.850  1.00  0.00           H
ATOM   1881  HW2 SOL   663      91.930  47.660 120.650  1.00  0.00           H
ATOM   1882  OW  SOL   664      46.010  89.520  36.930  1.00  0.00           O
ATOM   1883  HW1 SOL   664      46.300  90.400  36.670  1.00  0.00           H
ATOM   1884  HW2 SOL   664      45.210  89.670  37.430  1.00  0.00           H
ATOM   1885  OW  SOL   665      62.250  72.590 107.950  1.00  0.00           O
ATOM   1886  HW1 SOL   665      61.750  73.160 107.370  1.00  0.00           H
ATOM   1887  HW2 SOL   665      62.330  71.760 107.470  1.00  0.00           H
ATOM   1888  OW  SOL   666       1.720  18.210  33.010  1.00  0.00           O
ATOM   1889  HW1 SOL   666       2.060  18.880  33.600  1.00  0.00           H
ATOM   1890  HW2 SOL   666       2.390  18.100  32.340  1.00  0.00           H
ATOM   1891  OW  SOL   667      80.720  89.440  46.350  1.00  0.00           O
ATOM   1892  HW1 SOL   667      81.180  89.080  47.100  1.00  0.00           H
ATOM   1893  HW2 SOL   667      81.360  90.000  45.920  1.00  0.00           H
ATOM   1894  OW  SOL   668      99.890  89.980  27.600  1.00  0.00           O
ATOM   1895  HW1 SOL   668      99.610  90.590  28.290  1.00  0.00           H
ATOM   1896  HW2 SOL   668      99.310  89.220  27.710  1.00  0.00           H
ATOM   1897  OW  SOL   669      76.190  11.250 117.280  1.00  0.00           O
ATOM   1898  HW1 SOL   669      75.410  11.010 116.770  1.00  0.00           H
ATOM   1899  HW2 SOL   669      76.120  12.200 117.380  1.00  0.00           H
ATOM   1900  OW  SOL   670      87.370   7.870 152.680  1.00  0.00           O
ATOM   1901  HW1 SOL   670      87.040   8.760 152.600  1.00  0.00           H
ATOM   1902  HW2 SOL   670      87.390   7.710 153.620  1.00  0.00           H
ATOM   1903  OW  SOL   671      94.620  69.520 127.700  1.00  0.00           O
ATOM   1904  HW1 SOL   671      94.700  70.330 128.200  1.00  0.00           H
ATOM   1905  HW2 SOL   671      95.520  69.250 127.520  1.00  0.00           H
ATOM   1906  OW  SOL   672      32.710  64.530 146.440  1.00  0.00           O
ATOM   1907  HW1 SOL   672      31.980  64.780 147.000  1.00  0.00           H
ATOM   1908  HW2 SOL   672      33.490  64.860 146.900  1.00  0.00           H
ATOM   1909  OW  SOL   673      87.900 100.620  56.550  1.00  0.00           O
ATOM   1910  HW1 SOL   673      87.590 101.510  56.400  1.00  0.00           H
ATOM   1911  HW2 SOL   673      88.170 100.310  55.690  1.00  0.00           H
ATOM   1912  OW  SOL   674      78.830  52.310   6.550  1.00  0.00           O
ATOM   1913  HW1 SOL   674      79.000  53.240   6.380  1.00  0.00           H
ATOM   1914  HW2 SOL   674      79.630  51.990   6.970  1.00  0.00           H
ATOM   1915  OW  SOL   675      52.790  61.610   1.770  1.00  0.00           O
ATOM   1916  HW1 SOL   675      51.860  61.790   1.790  1.00  0.00           H
ATOM   1917  HW2 SOL   675      52.980  61.240   2.640  1.00  0.00           H
ATOM   1918  OW  SOL   676      61.110  76.210 115.920  1.00  0.00           O
ATOM   1919  HW1 SOL   676      61.080  75.710 116.740  1.00  0.00           H
ATOM   1920  HW2 SOL   676      61.620  75.660 115.330  1.00  0.00           H
ATOM   1921  OW  SOL   677      69.600  85.900 158.720  1.00  0.00           O
ATOM   1922  HW1 SOL   677      70.530  85.690 158.750  1.00  0.00           H
ATOM   1923  HW2 SOL   677      69.330  85.920 159.640  1.00  0.00           H
ATOM   1924  OW  SOL   678      74.340  69.140  63.210  1.00  0.00           O
ATOM   1925  HW1 SOL   678      74.010  69.990  63.490  1.00  0.00           H
ATOM   1926  HW2 SOL   678      73.910  68.510  63.780  1.00  0.00           H
ATOM   1927  OW  SOL   679      61.340  12.210  63.390  1.00  0.00           O
ATOM   1928  HW1 SOL   679      60.650  12.000  64.030  1.00  0.00           H
ATOM   1929  HW2 SOL   679      62.030  12.620  63.900  1.00  0.00           H
ATOM   1930  OW  SOL   680      25.550  26.520 131.070  1.00  0.00           O
ATOM   1931  HW1 SOL   680      25.930  27.400 131.140  1.00  0.00           H
ATOM   1932  HW2 SOL   680      24.900  26.590 130.370  1.00  0.00           H
ATOM   1933  OW  SOL   681      72.280  24.800  27.130  1.00  0.00           O
ATOM   1934  HW1 SOL   681      72.750  25.500  27.580  1.00  0.00           H
ATOM   1935  HW2 SOL   681      72.750  24.000  27.390  1.00  0.00           H
ATOM   1936  OW  SOL   682      35.890  34.960 150.870  1.00  0.00           O
ATOM   1937  HW1 SOL   682      35.200  35.530 151.210  1.00  0.00           H
ATOM   1938  HW2 SOL   682      35.560  34.070 151.010  1.00  0.00           H
ATOM   1939  OW  SOL   683      10.380  71.960 110.600  1.00  0.00           O
ATOM   1940  HW1 SOL   683       9.640  71.460 110.240  1.00  0.00           H
ATOM   1941  HW2 SOL   683      11.150  71.590 110.160  1.00  0.00           H
ATOM   1942  OW  SOL   684      74.690  65.040  14.340  1.00  0.00           O
ATOM   1943  HW1 SOL   684      74.260  65.380  13.550  1.00  0.00           H
ATOM   1944  HW2 SOL   684      74.660  65.770  14.950  1.00  0.00           H
ATOM   1945  OW  SOL   685      54.950  90.750 152.100  1.00  0.00           O
ATOM   1946  HW1 SOL   685      54.300  90.310 151.540  1.00  0.00           H
ATOM   1947  HW2 SOL   685      55.770  90.300 151.910  1.00  0.00           H
ATOM   1948  OW  SOL   686      63.900  57.510  32.170  1.00  0.00           O
ATOM   1949  HW1 SOL   686      64.120  56.730  32.690  1.00  0.00           H
ATOM   1950  HW2 SOL   686      62.950  57.600  32.260  1.00  0.00           H
ATOM   1951  OW  SOL   687      24.860  44.170  40.180  1.00  0.00           O
ATOM   1952  HW1 SOL   687      24.090  44.460  39.690  1.00  0.00           H
ATOM   1953  HW2 SOL   687      25.480  44.890  40.100  1.00  0.00           H
ATOM   1954  OW  SOL   688      73.360   3.570  16.220  1.00  0.00           O
ATOM   1955  HW1 SOL   688      73.730   3.560  15.330  1.00  0.00           H
ATOM   1956  HW2 SOL   688      73.920   4.170  16.710  1.00  0.00           H
ATOM   1957  OW  SOL   689      98.560  15.160 128.580  1.00  0.00           O
ATOM   1958  HW1 SOL   689      99.000  15.350 127.750  1.00  0.00           H
ATOM   1959  HW2 SOL   689      99.220  15.300 129.250  1.00  0.00           H
ATOM   1960  OW  SOL   690      85.790  58.200  32.990  1.00  0.00           O
ATOM   1961  HW1 SOL   690      86.200  57.680  32.300  1.00  0.00           H
ATOM   1962  HW2 SOL   690      86.470  58.810  33.270  1.00  0.00           H
ATOM   1963  OW  SOL   691      13.690  14.960  28.440  1.00  0.00           O
ATOM   1964  HW1 SOL   691      13.820  14.750  29.360  1.00  0.00           H
ATOM   1965  HW2 SOL   691      14.570  14.910  28.050  1.00  0.00           H
ATOM   1966  OW  SOL   692     103.400  65.450  57.100  1.00  0.00           O
ATOM   1967  HW1 SOL   692     103.060  64.770  56.520  1.00  0.00           H
ATOM   1968  HW2 SOL   692     103.720  66.130  56.520  1.00  0.00           H
ATOM   1969  OW  SOL   693      14.210 101.170   2.700  1.00  0.00           O
ATOM   1970  HW1 SOL   693      13.820 101.580   1.930  1.00  0.00           H
ATOM   1971  HW2 SOL   693      13.600 100.470   2.930  1.00  0.00           H
ATOM   1972  OW  SOL   694      91.270  65.740  53.780  1.00  0.00           O
ATOM   1973  HW1 SOL   694      91.120  64.960  54.310  1.00  0.00           H
ATOM   1974  HW2 SOL   694      91.970  65.490  53.180  1.00  0.00           H
ATOM   1975  OW  SOL   695       8.630  79.210   7.560  1.00  0.00           O
ATOM   1976  HW1 SOL   695       8.190  78.370   7.430  1.00  0.00           H
ATOM   1977  HW2 SOL   695       8.790  79.530   6.670  1.00  0.00           H
ATOM   1978  OW  SOL   696       4.670 101.370  66.250  1.00  0.00           O
ATOM   1979  HW1 SOL   696       3.860 101.310  65.760  1.00  0.00           H
ATOM   1980  HW2 SOL   696       4.770 102.300  66.460  1.00  0.00           H
ATOM   1981  OW  SOL   697      40.770  34.230 117.620  1.00  0.00           O
ATOM   1982  HW1 SOL   697      39.880  34.250 117.250  1.00  0.00           H
ATOM   1983  HW2 SOL   697      40.680  33.720 118.420  1.00  0.00           H
ATOM   1984  OW  SOL   698      99.940  78.940  58.730  1.00  0.00           O
ATOM   1985  HW1 SOL   698      99.910  79.870  58.480  1.00  0.00           H
ATOM   1986  HW2 SOL   698      99.200  78.830  59.320  1.00  0.00           H
ATOM   1987  OW  SOL   699     100.800   0.300 140.750  1.00  0.00           O
ATOM   1988  HW1 SOL   699     101.100 103.820 139.950  1.00  0.00           H
ATOM   1989  HW2 SOL   699      99.870   0.070 140.800  1.00  0.00           H
ATOM   1990  OW  SOL   700      63.850  45.930 143.910  1.00  0.00           O
ATOM   1991  HW1 SOL   700      63.210  46.530 144.290  1.00  0.00           H
ATOM   1992  HW2 SOL   700      63.330  45.230 143.520  1.00  0.00           H
ATOM   1993  OW  SOL   701     100.730  94.330 147.970  1.00  0.00           O
ATOM   1994  HW1 SOL   701     101.000  94.980 147.320  1.00  0.00           H
ATOM   1995  HW2 SOL   701     100.970  94.720 148.810  1.00  0.00           H
ATOM   1996  OW  SOL   702      70.490  63.800  46.260  1.00  0.00           O
ATOM   1997  HW1 SOL   702      69.700  64.240  45.980  1.00  0.00           H
ATOM   1998  HW2 SOL   702      70.370  63.670  47.200  1.00  0.00           H
ATOM   1999  OW  SOL   703      73.180  24.930 131.560  1.00  0.00           O
ATOM   2000  HW1 SOL   703      72.550  24.230 131.730  1.00  0.00           H
ATOM   2001  HW2 SOL   703      73.480  24.780 130.670  1.00  0.00           H
ATOM   2002  OW  SOL   704      57.890  21.960 152.220  1.00  0.00           O
ATOM   2003  HW1 SOL   704      57.020  22.360 152.130  1.00  0.00           H
ATOM   2004  HW2 SOL   704      58.320  22.150 151.380  1.00  0.00           H
ATOM   2005  OW  SOL   705      32.720   4.610 144.070  1.00  0.00           O
ATOM   2006  HW1 SOL   705      32.000   4.010 144.290  1.00  0.00           H
ATOM   2007  HW2 SOL   705      32.550   4.880 143.170  1.00  0.00           H
ATOM   2008  OW  SOL   706      77.310  16.020 165.380  1.00  0.00           O
ATOM   2009  HW1 SOL   706      77.210  15.340 166.040  1.00  0.00           H
ATOM   2010  HW2 SOL   706      77.960  15.670 164.770  1.00  0.00           H
ATOM   2011  OW  SOL   707      97.390  42.180 161.200  1.00  0.00           O
ATOM   2012  HW1 SOL   707      97.750  42.600 160.410  1.00  0.00           H
ATOM   2013  HW2 SOL   707      98.000  42.430 161.900  1.00  0.00           H
ATOM   2014  OW  SOL   708      66.760  98.740 152.130  1.00  0.00           O
ATOM   2015  HW1 SOL   708      67.540  98.210 151.960  1.00  0.00           H
ATOM   2016  HW2 SOL   708      67.090  99.620 152.280  1.00  0.00           H
ATOM   2017  OW  SOL   709      77.290   4.690 150.000  1.00  0.00           O
ATOM   2018  HW1 SOL   709      78.230   4.820 149.990  1.00  0.00           H
ATOM   2019  HW2 SOL   709      77.070   4.430 149.110  1.00  0.00           H
ATOM   2020  OW  SOL   710      24.230  70.630  26.140  1.00  0.00           O
ATOM   2021  HW1 SOL   710      23.680  71.140  25.540  1.00  0.00           H
ATOM   2022  HW2 SOL   710      23.890  69.740  26.080  1.00  0.00           H
ATOM   2023  OW  SOL   711      10.250  29.860 164.780  1.00  0.00           O
ATOM   2024  HW1 SOL   711      11.200  29.890 164.660  1.00  0.00           H
ATOM   2025  HW2 SOL   711      10.100  30.330 165.600  1.00  0.00           H
ATOM   2026  OW  SOL   712      12.180  70.990 145.980  1.00  0.00           O
ATOM   2027  HW1 SOL   712      12.570  70.150 146.250  1.00  0.00           H
ATOM   2028  HW2 SOL   712      11.560  70.750 145.290  1.00  0.00           H
ATOM   2029  OW  SOL   713      41.520  91.510  10.990  1.00  0.00           O
ATOM   2030  HW1 SOL   713      40.650  91.910  10.920  1.00  0.00           H
ATOM   2031  HW2 SOL   713      41.660  91.060  10.160  1.00  0.00           H
ATOM   2032  OW  SOL   714      35.120 101.490 114.410  1.00  0.00           O
ATOM   2033  HW1 SOL   714      35.000 101.690 113.480  1.00  0.00           H
ATOM   2034  HW2 SOL   714      34.960 102.310 114.860  1.00  0.00           H
ATOM   2035  OW  SOL   715       5.350  75.190  50.170  1.00  0.00           O
ATOM   2036  HW1 SOL   715       5.340  75.310  49.220  1.00  0.00           H
ATOM   2037  HW2 SOL   715       5.720  76.000  50.520  1.00  0.00           H
ATOM   2038  OW  SOL   716      20.750  80.680  36.870  1.00  0.00           O
ATOM   2039  HW1 SOL   716      20.900  81.150  36.050  1.00  0.00           H
ATOM   2040  HW2 SOL   716      20.880  79.760  36.640  1.00  0.00           H
ATOM   2041  OW  SOL   717      66.730  96.310 124.790  1.00  0.00           O
ATOM   2042  HW1 SOL   717      65.810  96.090 124.900  1.00  0.00           H
ATOM   2043  HW2 SOL   717      67.200  95.660 125.310  1.00  0.00           H
ATOM   2044  OW  SOL   718      89.950  93.900 160.950  1.00  0.00           O
ATOM   2045  HW1 SOL   718      90.210  93.120 161.440  1.00  0.00           H
ATOM   2046  HW2 SOL   718      90.740  94.420 160.890  1.00  0.00           H
ATOM   2047  OW  SOL   719      33.340  10.570 166.540  1.00  0.00           O
ATOM   2048  HW1 SOL   719      33.320   9.830 165.930  1.00  0.00           H
ATOM   2049  HW2 SOL   719      32.870  10.260 167.310  1.00  0.00           H
ATOM   2050  OW  SOL   720      46.310  57.870  37.140  1.00  0.00           O
ATOM   2051  HW1 SOL   720      47.010  57.740  36.500  1.00  0.00           H
ATOM   2052  HW2 SOL   720      46.180  58.820  37.170  1.00  0.00           H
ATOM   2053  OW  SOL   721      89.160  69.410 123.750  1.00  0.00           O
ATOM   2054  HW1 SOL   721      89.630  68.760 123.240  1.00  0.00           H
ATOM   2055  HW2 SOL   721      88.700  69.940 123.090  1.00  0.00           H
ATOM   2056  OW  SOL   722      82.210  88.990  48.670  1.00  0.00           O
ATOM   2057  HW1 SOL   722      82.300  89.800  49.180  1.00  0.00           H
ATOM   2058  HW2 SOL   722      83.100  88.670  48.580  1.00  0.00           H
ATOM   2059  OW  SOL   723      63.960  73.560 134.010  1.00  0.00           O
ATOM   2060  HW1 SOL   723      63.020  73.710 133.950  1.00  0.00           H
ATOM   2061  HW2 SOL   723      64.310  74.360 134.420  1.00  0.00           H
ATOM   2062  OW  SOL   724      65.540  28.900 139.250  1.00  0.00           O
ATOM   2063  HW1 SOL   724      66.180  28.870 139.960  1.00  0.00           H
ATOM   2064  HW2 SOL   724      65.610  29.790 138.900  1.00  0.00           H
ATOM   2065  OW  SOL   725      90.430  99.260  30.380  1.00  0.00           O
ATOM   2066  HW1 SOL   725      91.130  98.710  30.010  1.00  0.00           H
ATOM   2067  HW2 SOL   725      90.890  99.950  30.850  1.00  0.00           H
ATOM   2068  OW  SOL   726      59.530  73.380  42.280  1.00  0.00           O
ATOM   2069  HW1 SOL   726      60.110  74.000  42.710  1.00  0.00           H
ATOM   2070  HW2 SOL   726      58.780  73.890  42.000  1.00  0.00           H
ATOM   2071  OW  SOL   727      37.140  11.320 161.570  1.00  0.00           O
ATOM   2072  HW1 SOL   727      36.900  10.560 161.030  1.00  0.00           H
ATOM   2073  HW2 SOL   727      37.990  11.080 161.950  1.00  0.00           H
ATOM   2074  OW  SOL   728      26.390  76.420 110.030  1.00  0.00           O
ATOM   2075  HW1 SOL   728      26.040  76.850 109.250  1.00  0.00           H
ATOM   2076  HW2 SOL   728      25.980  76.880 110.760  1.00  0.00           H
ATOM   2077  OW  SOL   729     100.060  78.600 120.060  1.00  0.00           O
ATOM   2078  HW1 SOL   729     100.650  79.290 119.750  1.00  0.00           H
ATOM   2079  HW2 SOL   729      99.230  78.790 119.620  1.00  0.00           H
ATOM   2080  OW  SOL   730      52.840  37.110   5.240  1.00  0.00           O
ATOM   2081  HW1 SOL   730      52.300  37.360   4.490  1.00  0.00           H
ATOM   2082  HW2 SOL   730      53.390  36.400   4.900  1.00  0.00           H
ATOM   2083  OW  SOL   731      19.960  27.040 131.180  1.00  0.00           O
ATOM   2084  HW1 SOL   731      20.580  27.030 130.450  1.00  0.00           H
ATOM   2085  HW2 SOL   731      19.520  27.880 131.120  1.00  0.00           H
ATOM   2086  OW  SOL   732      82.560  27.050 128.300  1.00  0.00           O
ATOM   2087  HW1 SOL   732      81.920  27.750 128.130  1.00  0.00           H
ATOM   2088  HW2 SOL   732      83.240  27.470 128.820  1.00  0.00           H
ATOM   2089  OW  SOL   733      15.550  33.150 125.810  1.00  0.00           O
ATOM   2090  HW1 SOL   733      16.430  32.920 125.520  1.00  0.00           H
ATOM   2091  HW2 SOL   733      15.540  34.100 125.840  1.00  0.00           H
ATOM   2092  OW  SOL   734      48.890  48.260 112.340  1.00  0.00           O
ATOM   2093  HW1 SOL   734      48.380  48.200 111.530  1.00  0.00           H
ATOM   2094  HW2 SOL   734      48.510  49.010 112.800  1.00  0.00           H
ATOM   2095  OW  SOL   735      95.490  95.090 157.720  1.00  0.00           O
ATOM   2096  HW1 SOL   735      95.550  96.000 157.430  1.00  0.00           H
ATOM   2097  HW2 SOL   735      95.820  95.100 158.620  1.00  0.00           H
ATOM   2098  OW  SOL   736      33.060  89.970 159.240  1.00  0.00           O
ATOM   2099  HW1 SOL   736      33.960  90.240 159.460  1.00  0.00           H
ATOM   2100  HW2 SOL   736      32.520  90.380 159.920  1.00  0.00           H
ATOM   2101  OW  SOL   737      37.830  59.940 144.550  1.00  0.00           O
ATOM   2102  HW1 SOL   737      38.280  60.790 144.480  1.00  0.00           H
ATOM   2103  HW2 SOL   737      38.520  59.290 144.420  1.00  0.00           H
ATOM   2104  OW  SOL   738      80.490  13.040 123.230  1.00  0.00           O
ATOM   2105  HW1 SOL   738      80.950  12.400 122.690  1.00  0.00           H
ATOM   2106  HW2 SOL   738      80.560  13.860 122.730  1.00  0.00           H
ATOM   2107  OW  SOL   739      30.430  78.010  60.450  1.00  0.00           O
ATOM   2108  HW1 SOL   739      31.340  78.290  60.370  1.00  0.00           H
ATOM   2109  HW2 SOL   739      29.920  78.820  60.500  1.00  0.00           H
ATOM   2110  OW  SOL   740      37.390  64.010 137.210  1.00  0.00           O
ATOM   2111  HW1 SOL   740      36.770  64.610 137.630  1.00  0.00           H
ATOM   2112  HW2 SOL   740      37.000  63.140 137.330  1.00  0.00           H
ATOM   2113  OW  SOL   741      83.220  72.620  16.800  1.00  0.00           O
ATOM   2114  HW1 SOL   741      82.540  71.950  16.870  1.00  0.00           H
ATOM   2115  HW2 SOL   741      83.980  72.150  16.450  1.00  0.00           H
ATOM   2116  OW  SOL   742      96.940  13.050 164.620  1.00  0.00           O
ATOM   2117  HW1 SOL   742      97.170  13.120 165.550  1.00  0.00           H
ATOM   2118  HW2 SOL   742      97.730  13.330 164.160  1.00  0.00           H
ATOM   2119  OW  SOL   743      16.300  94.140   3.050  1.00  0.00           O
ATOM   2120  HW1 SOL   743      16.570  94.330   3.950  1.00  0.00           H
ATOM   2121  HW2 SOL   743      15.970  94.970   2.710  1.00  0.00           H
ATOM   2122  OW  SOL   744      62.450 101.290 107.570  1.00  0.00           O
ATOM   2123  HW1 SOL   744      61.560 101.650 107.650  1.00  0.00           H
ATOM   2124  HW2 SOL   744      62.390 100.650 106.870  1.00  0.00           H
ATOM   2125  OW  SOL   745      62.350  18.740   6.800  1.00  0.00           O
ATOM   2126  HW1 SOL   745      62.930  18.020   7.050  1.00  0.00           H
ATOM   2127  HW2 SOL   745      62.530  18.880   5.870  1.00  0.00           H
ATOM   2128  OW  SOL   746      19.170  24.840  21.990  1.00  0.00           O
ATOM   2129  HW1 SOL   746      18.920  23.960  21.710  1.00  0.00           H
ATOM   2130  HW2 SOL   746      19.620  24.690  22.830  1.00  0.00           H
ATOM   2131  OW  SOL   747       9.390  97.690 153.080  1.00  0.00           O
ATOM   2132  HW1 SOL   747       9.050  97.930 153.940  1.00  0.00           H
ATOM   2133  HW2 SOL   747      10.250  98.120 153.040  1.00  0.00           H
ATOM   2134  OW  SOL   748      13.350  67.870   2.850  1.00  0.00           O
ATOM   2135  HW1 SOL   748      13.770  68.160   2.040  1.00  0.00           H
ATOM   2136  HW2 SOL   748      13.330  68.660   3.400  1.00  0.00           H
ATOM   2137  OW  SOL   749      71.130  80.650 125.900  1.00  0.00           O
ATOM   2138  HW1 SOL   749      71.060  81.100 126.750  1.00  0.00           H
ATOM   2139  HW2 SOL   749      71.740  81.180 125.390  1.00  0.00           H
ATOM   2140  OW  SOL   750      97.110  91.410  16.520  1.00  0.00           O
ATOM   2141  HW1 SOL   750      96.840  91.940  17.270  1.00  0.00           H
ATOM   2142  HW2 SOL   750      98.070  91.410  16.560  1.00  0.00           H
ATOM   2143  OW  SOL   751      58.840  49.270  27.020  1.00  0.00           O
ATOM   2144  HW1 SOL   751      58.030  48.830  26.780  1.00  0.00           H
ATOM   2145  HW2 SOL   751      58.560  50.130  27.320  1.00  0.00           H
ATOM   2146  OW  SOL   752      44.350  56.760 159.320  1.00  0.00           O
ATOM   2147  HW1 SOL   752      44.180  57.110 158.440  1.00  0.00           H
ATOM   2148  HW2 SOL   752      44.710  55.890 159.160  1.00  0.00           H
ATOM   2149  OW  SOL   753      58.500  22.420  35.730  1.00  0.00           O
ATOM   2150  HW1 SOL   753      57.770  21.860  35.470  1.00  0.00           H
ATOM   2151  HW2 SOL   753      58.080  23.170  36.160  1.00  0.00           H
ATOM   2152  OW  SOL   754      96.600  52.960 139.150  1.00  0.00           O
ATOM   2153  HW1 SOL   754      96.770  53.250 138.250  1.00  0.00           H
ATOM   2154  HW2 SOL   754      97.410  53.160 139.620  1.00  0.00           H
ATOM   2155  OW  SOL   755      22.140  70.580  14.770  1.00  0.00           O
ATOM   2156  HW1 SOL   755      22.940  70.280  14.350  1.00  0.00           H
ATOM   2157  HW2 SOL   755      22.220  71.530  14.780  1.00  0.00           H
ATOM   2158  OW  SOL   756      93.090  26.330  57.850  1.00  0.00           O
ATOM   2159  HW1 SOL   756      92.140  26.330  57.720  1.00  0.00           H
ATOM   2160  HW2 SOL   756      93.400  25.590  57.330  1.00  0.00           H
ATOM   2161  OW  SOL   757      19.560  84.250 102.440  1.00  0.00           O
ATOM   2162  HW1 SOL   757      20.290  83.730 102.120  1.00  0.00           H
ATOM   2163  HW2 SOL   757      19.300  83.830 103.260  1.00  0.00           H
ATOM   2164  OW  SOL   758      74.830  80.370 164.130  1.00  0.00           O
ATOM   2165  HW1 SOL   758      74.940  81.260 164.460  1.00  0.00           H
ATOM   2166  HW2 SOL   758      75.730  80.060 163.980  1.00  0.00           H
ATOM   2167  OW  SOL   759      79.060  27.610  21.460  1.00  0.00           O
ATOM   2168  HW1 SOL   759      78.400  27.310  20.840  1.00  0.00           H
ATOM   2169  HW2 SOL   759      79.790  27.000  21.350  1.00  0.00           H
ATOM   2170  OW  SOL   760     101.020  51.110  40.370  1.00  0.00           O
ATOM   2171  HW1 SOL   760     100.220  51.630  40.260  1.00  0.00           H
ATOM   2172  HW2 SOL   760     101.650  51.710  40.760  1.00  0.00           H
ATOM   2173  OW  SOL   761      76.590  25.030 148.420  1.00  0.00           O
ATOM   2174  HW1 SOL   761      76.210  25.590 147.740  1.00  0.00           H
ATOM   2175  HW2 SOL   761      76.350  24.140 148.150  1.00  0.00           H
ATOM   2176  OW  SOL   762      58.960  78.740 133.090  1.00  0.00           O
ATOM   2177  HW1 SOL   762      58.930  78.070 133.780  1.00  0.00           H
ATOM   2178  HW2 SOL   762      58.610  79.530 133.500  1.00  0.00           H
ATOM   2179  OW  SOL   763      67.660  77.190  33.230  1.00  0.00           O
ATOM   2180  HW1 SOL   763      68.390  76.670  32.890  1.00  0.00           H
ATOM   2181  HW2 SOL   763      67.460  76.790  34.080  1.00  0.00           H
ATOM   2182  OW  SOL   764      86.710  65.160  18.870  1.00  0.00           O
ATOM   2183  HW1 SOL   764      85.860  64.810  18.600  1.00  0.00           H
ATOM   2184  HW2 SOL   764      86.910  64.690  19.680  1.00  0.00           H
ATOM   2185  OW  SOL   765      59.680   7.360  35.140  1.00  0.00           O
ATOM   2186  HW1 SOL   765      60.060   7.640  35.970  1.00  0.00           H
ATOM   2187  HW2 SOL   765      59.040   6.690  35.380  1.00  0.00           H
ATOM   2188  OW  SOL   766      71.880  49.750 134.630  1.00  0.00           O
ATOM   2189  HW1 SOL   766      71.390  49.120 134.110  1.00  0.00           H
ATOM   2190  HW2 SOL   766      72.790  49.610 134.380  1.00  0.00           H
ATOM   2191  OW  SOL   767      68.280  84.190 136.800  1.00  0.00           O
ATOM   2192  HW1 SOL   767      68.410  83.260 136.990  1.00  0.00           H
ATOM   2193  HW2 SOL   767      67.410  84.370 137.150  1.00  0.00           H
ATOM   2194  OW  SOL   768       9.380 100.970 106.970  1.00  0.00           O
ATOM   2195  HW1 SOL   768       9.750 101.510 106.280  1.00  0.00           H
ATOM   2196  HW2 SOL   768       8.880 101.590 107.510  1.00  0.00           H
ATOM   2197  OW  SOL   769      43.050  52.410  26.490  1.00  0.00           O
ATOM   2198  HW1 SOL   769      43.930  52.080  26.650  1.00  0.00           H
ATOM   2199  HW2 SOL   769      43.130  52.930  25.690  1.00  0.00           H
ATOM   2200  OW  SOL   770      74.940  79.680 135.700  1.00  0.00           O
ATOM   2201  HW1 SOL   770      75.250  79.890 136.580  1.00  0.00           H
ATOM   2202  HW2 SOL   770      74.630  80.510 135.340  1.00  0.00           H
ATOM   2203  OW  SOL   771      34.340  46.530 151.460  1.00  0.00           O
ATOM   2204  HW1 SOL   771      34.860  45.900 151.970  1.00  0.00           H
ATOM   2205  HW2 SOL   771      34.750  46.530 150.600  1.00  0.00           H
ATOM   2206  OW  SOL   772      69.500  35.040 107.570  1.00  0.00           O
ATOM   2207  HW1 SOL   772      68.890  34.470 107.120  1.00  0.00           H
ATOM   2208  HW2 SOL   772      70.290  35.030 107.030  1.00  0.00           H
ATOM   2209  OW  SOL   773      28.040  57.450   7.950  1.00  0.00           O
ATOM   2210  HW1 SOL   773      28.650  57.600   7.230  1.00  0.00           H
ATOM   2211  HW2 SOL   773      27.690  58.320   8.150  1.00  0.00           H
ATOM   2212  OW  SOL   774      54.660  10.170  41.610  1.00  0.00           O
ATOM   2213  HW1 SOL   774      55.410  10.770  41.720  1.00  0.00           H
ATOM   2214  HW2 SOL   774      54.560   9.750  42.470  1.00  0.00           H
ATOM   2215  OW  SOL   775      94.800  69.910  16.170  1.00  0.00           O
ATOM   2216  HW1 SOL   775      95.710  70.200  16.160  1.00  0.00           H
ATOM   2217  HW2 SOL   775      94.820  69.050  16.600  1.00  0.00           H
ATOM   2218  OW  SOL   776      83.170   4.780 129.840  1.00  0.00           O
ATOM   2219  HW1 SOL   776      82.230   4.740 129.630  1.00  0.00           H
ATOM   2220  HW2 SOL   776      83.200   4.900 130.780  1.00  0.00           H
ATOM   2221  OW  SOL   777      14.480  95.980  28.640  1.00  0.00           O
ATOM   2222  HW1 SOL   777      14.830  96.830  28.910  1.00  0.00           H
ATOM   2223  HW2 SOL   777      13.680  95.890  29.160  1.00  0.00           H
ATOM   2224  OW  SOL   778      82.150  52.190  17.760  1.00  0.00           O
ATOM   2225  HW1 SOL   778      81.580  52.890  18.090  1.00  0.00           H
ATOM   2226  HW2 SOL   778      82.480  52.520  16.930  1.00  0.00           H
ATOM   2227  OW  SOL   779      75.090  38.730   2.600  1.00  0.00           O
ATOM   2228  HW1 SOL   779      74.990  38.410   3.500  1.00  0.00           H
ATOM   2229  HW2 SOL   779      74.720  39.610   2.610  1.00  0.00           H
ATOM   2230  OW  SOL   780      68.560  89.900  10.700  1.00  0.00           O
ATOM   2231  HW1 SOL   780      68.300  90.590  10.090  1.00  0.00           H
ATOM   2232  HW2 SOL   780      68.950  90.360  11.440  1.00  0.00           H
ATOM   2233  OW  SOL   781      52.330  49.510 122.600  1.00  0.00           O
ATOM   2234  HW1 SOL   781      51.750  48.850 122.980  1.00  0.00           H
ATOM   2235  HW2 SOL   781      52.100  49.530 121.670  1.00  0.00           H
ATOM   2236  OW  SOL   782      53.890  92.360  12.980  1.00  0.00           O
ATOM   2237  HW1 SOL   782      54.100  92.730  13.840  1.00  0.00           H
ATOM   2238  HW2 SOL   782      53.390  93.040  12.530  1.00  0.00           H
ATOM   2239  OW  SOL   783       3.770  42.530  11.530  1.00  0.00           O
ATOM   2240  HW1 SOL   783       3.810  41.590  11.350  1.00  0.00           H
ATOM   2241  HW2 SOL   783       3.350  42.600  12.380  1.00  0.00           H
ATOM   2242  OW  SOL   784      47.160   4.040  59.760  1.00  0.00           O
ATOM   2243  HW1 SOL   784      47.850   3.460  59.440  1.00  0.00           H
ATOM   2244  HW2 SOL   784      46.540   4.100  59.030  1.00  0.00           H
ATOM   2245  OW  SOL   785      26.920  91.390  62.840  1.00  0.00           O
ATOM   2246  HW1 SOL   785      26.110  91.680  63.270  1.00  0.00           H
ATOM   2247  HW2 SOL   785      27.040  90.490  63.140  1.00  0.00           H
ATOM   2248  OW  SOL   786      95.900  86.610 129.420  1.00  0.00           O
ATOM   2249  HW1 SOL   786      96.670  86.460 128.870  1.00  0.00           H
ATOM   2250  HW2 SOL   786      96.170  87.310 130.020  1.00  0.00           H
ATOM   2251  OW  SOL   787      80.840  27.850 132.860  1.00  0.00           O
ATOM   2252  HW1 SOL   787      80.340  27.540 132.110  1.00  0.00           H
ATOM   2253  HW2 SOL   787      81.600  28.290 132.470  1.00  0.00           H
ATOM   2254  OW  SOL   788       4.230  51.260  23.870  1.00  0.00           O
ATOM   2255  HW1 SOL   788       3.780  50.410  23.940  1.00  0.00           H
ATOM   2256  HW2 SOL   788       3.520  51.900  23.780  1.00  0.00           H
ATOM   2257  OW  SOL   789      31.650  45.920 150.750  1.00  0.00           O
ATOM   2258  HW1 SOL   789      32.550  46.170 150.970  1.00  0.00           H
ATOM   2259  HW2 SOL   789      31.750  45.090 150.280  1.00  0.00           H
ATOM   2260  OW  SOL   790       3.820  52.660 107.080  1.00  0.00           O
ATOM   2261  HW1 SOL   790       3.130  52.250 107.610  1.00  0.00           H
ATOM   2262  HW2 SOL   790       4.630  52.490 107.560  1.00  0.00           H
ATOM   2263  OW  SOL   791      39.400  50.180 148.540  1.00  0.00           O
ATOM   2264  HW1 SOL   791      38.760  50.820 148.850  1.00  0.00           H
ATOM   2265  HW2 SOL   791      40.200  50.400 149.030  1.00  0.00           H
ATOM   2266  OW  SOL   792      22.350 103.610 162.600  1.00  0.00           O
ATOM   2267  HW1 SOL   792      22.500 102.920 163.250  1.00  0.00           H
ATOM   2268  HW2 SOL   792      22.480 103.180 161.760  1.00  0.00           H
ATOM   2269  OW  SOL   793      43.130  90.590 106.890  1.00  0.00           O
ATOM   2270  HW1 SOL   793      43.960  90.130 106.980  1.00  0.00           H
ATOM   2271  HW2 SOL   793      43.280  91.240 106.210  1.00  0.00           H
ATOM   2272  OW  SOL   794      87.260  65.510 151.090  1.00  0.00           O
ATOM   2273  HW1 SOL   794      86.480  65.900 151.480  1.00  0.00           H
ATOM   2274  HW2 SOL   794      87.900  66.220 151.070  1.00  0.00           H
ATOM   2275  OW  SOL   795      58.920  43.920 157.380  1.00  0.00           O
ATOM   2276  HW1 SOL   795      59.300  43.270 157.970  1.00  0.00           H
ATOM   2277  HW2 SOL   795      59.650  44.230 156.860  1.00  0.00           H
ATOM   2278  OW  SOL   796      81.470  93.940  22.300  1.00  0.00           O
ATOM   2279  HW1 SOL   796      80.660  93.680  22.720  1.00  0.00           H
ATOM   2280  HW2 SOL   796      81.890  94.530  22.920  1.00  0.00           H
ATOM   2281  OW  SOL   797      50.480  33.720 156.250  1.00  0.00           O
ATOM   2282  HW1 SOL   797      50.820  33.590 157.130  1.00  0.00           H
ATOM   2283  HW2 SOL   797      49.560  33.970 156.380  1.00  0.00           H
ATOM   2284  OW  SOL   798      25.760  87.230   4.360  1.00  0.00           O
ATOM   2285  HW1 SOL   798      25.630  87.950   4.970  1.00  0.00           H
ATOM   2286  HW2 SOL   798      25.170  86.540   4.660  1.00  0.00           H
ATOM   2287  OW  SOL   799      84.020  17.530  59.640  1.00  0.00           O
ATOM   2288  HW1 SOL   799      83.260  18.100  59.680  1.00  0.00           H
ATOM   2289  HW2 SOL   799      84.740  18.060  59.980  1.00  0.00           H
ATOM   2290  OW  SOL   800      69.370 102.940  13.140  1.00  0.00           O
ATOM   2291  HW1 SOL   800      70.280 103.150  12.960  1.00  0.00           H
ATOM   2292  HW2 SOL   800      69.070 102.480  12.350  1.00  0.00           H
ATOM   2293  OW  SOL   801      47.250  93.330  48.850  1.00  0.00           O
ATOM   2294  HW1 SOL   801      48.120  93.000  48.620  1.00  0.00           H
ATOM   2295  HW2 SOL   801      46.710  92.540  48.940  1.00  0.00           H
ATOM   2296  OW  SOL   802      44.880  71.660  49.070  1.00  0.00           O
ATOM   2297  HW1 SOL   802      45.430  72.190  49.650  1.00  0.00           H
ATOM   2298  HW2 SOL   802      45.080  71.970  48.190  1.00  0.00           H
ATOM   2299  OW  SOL   803      67.080   3.090 148.760  1.00  0.00           O
ATOM   2300  HW1 SOL   803      67.190   3.360 147.850  1.00  0.00           H
ATOM   2301  HW2 SOL   803      66.200   3.390 149.000  1.00  0.00           H
ATOM   2302  OW  SOL   804      87.380  89.340 150.130  1.00  0.00           O
ATOM   2303  HW1 SOL   804      86.800  89.160 150.870  1.00  0.00           H
ATOM   2304  HW2 SOL   804      87.130  90.220 149.840  1.00  0.00           H
ATOM   2305  OW  SOL   805      99.010  16.730  20.230  1.00  0.00           O
ATOM   2306  HW1 SOL   805      99.080  17.660  20.050  1.00  0.00           H
ATOM   2307  HW2 SOL   805      98.450  16.680  21.010  1.00  0.00           H
ATOM   2308  OW  SOL   806       8.580  14.500 156.190  1.00  0.00           O
ATOM   2309  HW1 SOL   806       8.230  13.720 156.610  1.00  0.00           H
ATOM   2310  HW2 SOL   806       9.530  14.370 156.200  1.00  0.00           H
ATOM   2311  OW  SOL   807      94.480  56.590  27.150  1.00  0.00           O
ATOM   2312  HW1 SOL   807      94.610  55.830  27.710  1.00  0.00           H
ATOM   2313  HW2 SOL   807      93.730  57.050  27.540  1.00  0.00           H
ATOM   2314  OW  SOL   808      81.890  68.390  30.470  1.00  0.00           O
ATOM   2315  HW1 SOL   808      81.750  69.330  30.570  1.00  0.00           H
ATOM   2316  HW2 SOL   808      81.010  68.020  30.430  1.00  0.00           H
ATOM   2317  OW  SOL   809      16.060  37.460  25.290  1.00  0.00           O
ATOM   2318  HW1 SOL   809      15.410  36.790  25.050  1.00  0.00           H
ATOM   2319  HW2 SOL   809      16.100  38.050  24.540  1.00  0.00           H
ATOM   2320  OW  SOL   810      66.730  65.000  37.700  1.00  0.00           O
ATOM   2321  HW1 SOL   810      67.030  65.230  36.820  1.00  0.00           H
ATOM   2322  HW2 SOL   810      66.340  64.130  37.610  1.00  0.00           H
ATOM   2323  OW  SOL   811      93.110  55.780 145.460  1.00  0.00           O
ATOM   2324  HW1 SOL   811      92.590  56.280 144.830  1.00  0.00           H
ATOM   2325  HW2 SOL   811      92.570  55.760 146.250  1.00  0.00           H
ATOM   2326  OW  SOL   812      66.280 103.800  41.770  1.00  0.00           O
ATOM   2327  HW1 SOL   812      66.980 103.810  41.120  1.00  0.00           H
ATOM   2328  HW2 SOL   812      66.710   0.130  42.580  1.00  0.00           H
ATOM   2329  OW  SOL   813      34.160  96.850  46.540  1.00  0.00           O
ATOM   2330  HW1 SOL   813      34.620  96.110  46.160  1.00  0.00           H
ATOM   2331  HW2 SOL   813      34.640  97.620  46.230  1.00  0.00           H
ATOM   2332  OW  SOL   814      31.170  63.150 151.890  1.00  0.00           O
ATOM   2333  HW1 SOL   814      31.620  62.450 151.420  1.00  0.00           H
ATOM   2334  HW2 SOL   814      31.270  63.920 151.330  1.00  0.00           H
ATOM   2335  OW  SOL   815      89.460  85.840  20.480  1.00  0.00           O
ATOM   2336  HW1 SOL   815      88.530  85.660  20.300  1.00  0.00           H
ATOM   2337  HW2 SOL   815      89.700  86.520  19.850  1.00  0.00           H
ATOM   2338  OW  SOL   816      32.020  47.020 147.940  1.00  0.00           O
ATOM   2339  HW1 SOL   816      32.890  46.670 148.090  1.00  0.00           H
ATOM   2340  HW2 SOL   816      32.010  47.840 148.430  1.00  0.00           H
ATOM   2341  OW  SOL   817      69.210   7.760  31.210  1.00  0.00           O
ATOM   2342  HW1 SOL   817      69.390   7.650  32.150  1.00  0.00           H
ATOM   2343  HW2 SOL   817      68.900   6.900  30.930  1.00  0.00           H
ATOM   2344  OW  SOL   818      75.630  88.890  26.910  1.00  0.00           O
ATOM   2345  HW1 SOL   818      76.280  89.120  26.250  1.00  0.00           H
ATOM   2346  HW2 SOL   818      74.920  89.510  26.780  1.00  0.00           H
ATOM   2347  OW  SOL   819      94.410   3.010  10.180  1.00  0.00           O
ATOM   2348  HW1 SOL   819      95.060   2.900  10.870  1.00  0.00           H
ATOM   2349  HW2 SOL   819      94.540   3.910   9.870  1.00  0.00           H
ATOM   2350  OW  SOL   820      70.800  75.620   7.220  1.00  0.00           O
ATOM   2351  HW1 SOL   820      70.130  75.710   6.550  1.00  0.00           H
ATOM   2352  HW2 SOL   820      71.250  76.470   7.210  1.00  0.00           H
ATOM   2353  OW  SOL   821      11.590  13.730  31.020  1.00  0.00           O
ATOM   2354  HW1 SOL   821      12.220  13.700  31.740  1.00  0.00           H
ATOM   2355  HW2 SOL   821      11.130  12.900  31.060  1.00  0.00           H
ATOM   2356  OW  SOL   822      53.760  89.590  34.140  1.00  0.00           O
ATOM   2357  HW1 SOL   822      53.070  89.040  33.770  1.00  0.00           H
ATOM   2358  HW2 SOL   822      53.340  90.030  34.880  1.00  0.00           H
ATOM   2359  OW  SOL   823      47.680  74.190   7.920  1.00  0.00           O
ATOM   2360  HW1 SOL   823      47.150  74.420   8.680  1.00  0.00           H
ATOM   2361  HW2 SOL   823      48.050  73.340   8.130  1.00  0.00           H
ATOM   2362  OW  SOL   824      31.930 100.270  25.650  1.00  0.00           O
ATOM   2363  HW1 SOL   824      32.650  99.870  25.160  1.00  0.00           H
ATOM   2364  HW2 SOL   824      31.430  99.530  25.990  1.00  0.00           H
ATOM   2365  OW  SOL   825      82.280 102.840 147.050  1.00  0.00           O
ATOM   2366  HW1 SOL   825      82.090 103.100 147.950  1.00  0.00           H
ATOM   2367  HW2 SOL   825      83.230 102.890 146.980  1.00  0.00           H
ATOM   2368  OW  SOL   826      79.580  11.990 158.520  1.00  0.00           O
ATOM   2369  HW1 SOL   826      79.460  11.120 158.120  1.00  0.00           H
ATOM   2370  HW2 SOL   826      79.690  11.810 159.460  1.00  0.00           H
ATOM   2371  OW  SOL   827      57.170  98.400  22.520  1.00  0.00           O
ATOM   2372  HW1 SOL   827      56.270  98.710  22.420  1.00  0.00           H
ATOM   2373  HW2 SOL   827      57.070  97.530  22.910  1.00  0.00           H
ATOM   2374  OW  SOL   828       5.330  92.650 113.320  1.00  0.00           O
ATOM   2375  HW1 SOL   828       5.900  93.250 112.840  1.00  0.00           H
ATOM   2376  HW2 SOL   828       5.320  92.980 114.210  1.00  0.00           H
ATOM   2377  OW  SOL   829      45.980   0.240 145.960  1.00  0.00           O
ATOM   2378  HW1 SOL   829      45.300   0.570 146.550  1.00  0.00           H
ATOM   2379  HW2 SOL   829      46.530 103.630 146.520  1.00  0.00           H
ATOM   2380  OW  SOL   830      26.000  57.690 141.850  1.00  0.00           O
ATOM   2381  HW1 SOL   830      26.690  58.270 141.530  1.00  0.00           H
ATOM   2382  HW2 SOL   830      26.470  56.990 142.310  1.00  0.00           H
ATOM   2383  OW  SOL   831      89.670  62.930 162.970  1.00  0.00           O
ATOM   2384  HW1 SOL   831      90.180  63.130 163.750  1.00  0.00           H
ATOM   2385  HW2 SOL   831      88.800  62.700 163.310  1.00  0.00           H
ATOM   2386  OW  SOL   832      36.160   7.270 111.750  1.00  0.00           O
ATOM   2387  HW1 SOL   832      35.830   6.380 111.880  1.00  0.00           H
ATOM   2388  HW2 SOL   832      36.890   7.160 111.150  1.00  0.00           H
ATOM   2389  OW  SOL   833      56.210  18.680  25.870  1.00  0.00           O
ATOM   2390  HW1 SOL   833      55.990  17.860  25.440  1.00  0.00           H
ATOM   2391  HW2 SOL   833      56.840  19.100  25.280  1.00  0.00           H
ATOM   2392  OW  SOL   834      65.830 101.530 141.260  1.00  0.00           O
ATOM   2393  HW1 SOL   834      65.190 100.810 141.230  1.00  0.00           H
ATOM   2394  HW2 SOL   834      65.590 102.020 142.050  1.00  0.00           H
ATOM   2395  OW  SOL   835       2.710  87.600 151.490  1.00  0.00           O
ATOM   2396  HW1 SOL   835       3.380  87.910 152.090  1.00  0.00           H
ATOM   2397  HW2 SOL   835       2.640  88.290 150.830  1.00  0.00           H
ATOM   2398  OW  SOL   836      91.950  93.130 158.650  1.00  0.00           O
ATOM   2399  HW1 SOL   836      91.520  93.610 157.940  1.00  0.00           H
ATOM   2400  HW2 SOL   836      91.280  92.500 158.950  1.00  0.00           H
ATOM   2401  OW  SOL   837      61.430  27.150 167.070  1.00  0.00           O
ATOM   2402  HW1 SOL   837      60.580  27.570 167.200  1.00  0.00           H
ATOM   2403  HW2 SOL   837      61.220  26.260 166.790  1.00  0.00           H
ATOM   2404  OW  SOL   838      77.610  51.550 161.900  1.00  0.00           O
ATOM   2405  HW1 SOL   838      77.660  52.440 161.550  1.00  0.00           H
ATOM   2406  HW2 SOL   838      77.200  51.650 162.760  1.00  0.00           H
ATOM   2407  OW  SOL   839      36.730  67.910  35.360  1.00  0.00           O
ATOM   2408  HW1 SOL   839      35.870  68.260  35.580  1.00  0.00           H
ATOM   2409  HW2 SOL   839      37.090  67.630  36.200  1.00  0.00           H
ATOM   2410  OW  SOL   840      22.360  55.900 109.110  1.00  0.00           O
ATOM   2411  HW1 SOL   840      21.640  55.280 109.020  1.00  0.00           H
ATOM   2412  HW2 SOL   840      21.960  56.670 109.530  1.00  0.00           H
ATOM   2413  OW  SOL   841      87.420  30.220 153.720  1.00  0.00           O
ATOM   2414  HW1 SOL   841      86.690  30.710 154.110  1.00  0.00           H
ATOM   2415  HW2 SOL   841      88.150  30.830 153.750  1.00  0.00           H
ATOM   2416  OW  SOL   842      43.830  26.100 147.700  1.00  0.00           O
ATOM   2417  HW1 SOL   842      43.610  25.590 148.480  1.00  0.00           H
ATOM   2418  HW2 SOL   842      43.040  26.620 147.520  1.00  0.00           H
ATOM   2419  OW  SOL   843       1.110  80.710 118.430  1.00  0.00           O
ATOM   2420  HW1 SOL   843       1.090  79.790 118.700  1.00  0.00           H
ATOM   2421  HW2 SOL   843       1.990  80.840 118.080  1.00  0.00           H
ATOM   2422  OW  SOL   844      27.030  93.260  53.320  1.00  0.00           O
ATOM   2423  HW1 SOL   844      27.550  93.480  52.550  1.00  0.00           H
ATOM   2424  HW2 SOL   844      26.140  93.160  52.980  1.00  0.00           H
ATOM   2425  OW  SOL   845      48.760   2.050 128.150  1.00  0.00           O
ATOM   2426  HW1 SOL   845      49.470   2.130 128.780  1.00  0.00           H
ATOM   2427  HW2 SOL   845      49.040   2.560 127.400  1.00  0.00           H
ATOM   2428  OW  SOL   846      86.730  29.950  30.670  1.00  0.00           O
ATOM   2429  HW1 SOL   846      87.310  29.200  30.630  1.00  0.00           H
ATOM   2430  HW2 SOL   846      86.560  30.180  29.760  1.00  0.00           H
ATOM   2431  OW  SOL   847      27.850  61.640 104.970  1.00  0.00           O
ATOM   2432  HW1 SOL   847      27.410  60.790 104.960  1.00  0.00           H
ATOM   2433  HW2 SOL   847      28.200  61.740 104.080  1.00  0.00           H
ATOM   2434  OW  SOL   848      79.200  83.210   2.940  1.00  0.00           O
ATOM   2435  HW1 SOL   848      79.570  84.090   3.070  1.00  0.00           H
ATOM   2436  HW2 SOL   848      78.610  83.310   2.190  1.00  0.00           H
ATOM   2437  OW  SOL   849      70.040  62.360 119.900  1.00  0.00           O
ATOM   2438  HW1 SOL   849      70.860  62.720 119.560  1.00  0.00           H
ATOM   2439  HW2 SOL   849      70.260  62.020 120.760  1.00  0.00           H
ATOM   2440  OW  SOL   850      25.980 103.190 148.640  1.00  0.00           O
ATOM   2441  HW1 SOL   850      25.440 103.470 147.900  1.00  0.00           H
ATOM   2442  HW2 SOL   850      26.860 103.500 148.420  1.00  0.00           H
ATOM   2443  OW  SOL   851      91.810  63.010 110.470  1.00  0.00           O
ATOM   2444  HW1 SOL   851      92.230  63.180 109.630  1.00  0.00           H
ATOM   2445  HW2 SOL   851      90.910  63.330 110.360  1.00  0.00           H
ATOM   2446  OW  SOL   852      92.230  75.850  55.620  1.00  0.00           O
ATOM   2447  HW1 SOL   852      91.460  75.990  55.070  1.00  0.00           H
ATOM   2448  HW2 SOL   852      91.870  75.610  56.480  1.00  0.00           H
ATOM   2449  OW  SOL   853       2.840  56.500 122.160  1.00  0.00           O
ATOM   2450  HW1 SOL   853       2.060  57.050 122.050  1.00  0.00           H
ATOM   2451  HW2 SOL   853       2.500  55.660 122.460  1.00  0.00           H
ATOM   2452  OW  SOL   854      28.240  53.240 142.100  1.00  0.00           O
ATOM   2453  HW1 SOL   854      27.640  53.760 142.650  1.00  0.00           H
ATOM   2454  HW2 SOL   854      27.660  52.730 141.530  1.00  0.00           H
ATOM   2455  OW  SOL   855      79.590  50.920 128.810  1.00  0.00           O
ATOM   2456  HW1 SOL   855      79.770  50.050 129.180  1.00  0.00           H
ATOM   2457  HW2 SOL   855      80.070  51.520 129.370  1.00  0.00           H
ATOM   2458  OW  SOL   856      86.400  96.780   8.680  1.00  0.00           O
ATOM   2459  HW1 SOL   856      85.990  97.530   9.120  1.00  0.00           H
ATOM   2460  HW2 SOL   856      86.410  97.030   7.760  1.00  0.00           H
ATOM   2461  OW  SOL   857      74.050  50.470 109.100  1.00  0.00           O
ATOM   2462  HW1 SOL   857      73.680  51.260 109.500  1.00  0.00           H
ATOM   2463  HW2 SOL   857      73.830  50.550 108.170  1.00  0.00           H
ATOM   2464  OW  SOL   858      57.490  25.910   4.640  1.00  0.00           O
ATOM   2465  HW1 SOL   858      56.550  26.080   4.610  1.00  0.00           H
ATOM   2466  HW2 SOL   858      57.670  25.750   5.570  1.00  0.00           H
ATOM   2467  OW  SOL   859      14.270  80.690 153.930  1.00  0.00           O
ATOM   2468  HW1 SOL   859      14.250  80.510 154.870  1.00  0.00           H
ATOM   2469  HW2 SOL   859      13.590  81.360 153.800  1.00  0.00           H
ATOM   2470  OW  SOL   860      33.920  32.810  30.200  1.00  0.00           O
ATOM   2471  HW1 SOL   860      34.160  31.980  30.600  1.00  0.00           H
ATOM   2472  HW2 SOL   860      33.940  32.630  29.260  1.00  0.00           H
ATOM   2473  OW  SOL   861      24.560  55.410 154.810  1.00  0.00           O
ATOM   2474  HW1 SOL   861      25.430  55.470 154.410  1.00  0.00           H
ATOM   2475  HW2 SOL   861      24.510  54.520 155.150  1.00  0.00           H
ATOM   2476  OW  SOL   862      47.000  16.050 138.580  1.00  0.00           O
ATOM   2477  HW1 SOL   862      46.310  15.410 138.780  1.00  0.00           H
ATOM   2478  HW2 SOL   862      47.440  15.690 137.810  1.00  0.00           H
ATOM   2479  OW  SOL   863      45.980  53.410 154.370  1.00  0.00           O
ATOM   2480  HW1 SOL   863      46.500  52.630 154.540  1.00  0.00           H
ATOM   2481  HW2 SOL   863      45.330  53.130 153.720  1.00  0.00           H
ATOM   2482  OW  SOL   864       1.040  10.640 138.540  1.00  0.00           O
ATOM   2483  HW1 SOL   864       1.110   9.900 139.140  1.00  0.00           H
ATOM   2484  HW2 SOL   864       1.930  10.760 138.190  1.00  0.00           H
ATOM   2485  OW  SOL   865      10.510  42.910  21.250  1.00  0.00           O
ATOM   2486  HW1 SOL   865      10.520  41.980  20.990  1.00  0.00           H
ATOM   2487  HW2 SOL   865      10.660  42.890  22.190  1.00  0.00           H
ATOM   2488  OW  SOL   866      23.980   3.540  67.060  1.00  0.00           O
ATOM   2489  HW1 SOL   866      24.580   3.080  66.470  1.00  0.00           H
ATOM   2490  HW2 SOL   866      23.240   2.940  67.160  1.00  0.00           H
ATOM   2491  OW  SOL   867      39.130  10.760 109.260  1.00  0.00           O
ATOM   2492  HW1 SOL   867      39.450  10.330 108.460  1.00  0.00           H
ATOM   2493  HW2 SOL   867      38.630  11.510 108.940  1.00  0.00           H
ATOM   2494  OW  SOL   868      16.780   3.290 145.050  1.00  0.00           O
ATOM   2495  HW1 SOL   868      17.090   3.700 144.240  1.00  0.00           H
ATOM   2496  HW2 SOL   868      17.280   3.710 145.750  1.00  0.00           H
ATOM   2497  OW  SOL   869      87.830  96.410 122.560  1.00  0.00           O
ATOM   2498  HW1 SOL   869      87.090  96.880 122.940  1.00  0.00           H
ATOM   2499  HW2 SOL   869      88.180  97.020 121.910  1.00  0.00           H
ATOM   2500  OW  SOL   870      91.130  97.520  24.390  1.00  0.00           O
ATOM   2501  HW1 SOL   870      91.830  97.010  24.800  1.00  0.00           H
ATOM   2502  HW2 SOL   870      91.580  98.280  24.020  1.00  0.00           H
ATOM   2503  OW  SOL   871      10.840  15.550 128.630  1.00  0.00           O
ATOM   2504  HW1 SOL   871      11.410  16.140 129.130  1.00  0.00           H
ATOM   2505  HW2 SOL   871      10.120  16.110 128.330  1.00  0.00           H
ATOM   2506  OW  SOL   872       8.780  31.760 153.550  1.00  0.00           O
ATOM   2507  HW1 SOL   872       8.810  31.410 154.450  1.00  0.00           H
ATOM   2508  HW2 SOL   872       9.540  32.340 153.490  1.00  0.00           H
ATOM   2509  OW  SOL   873      87.870   0.450 142.380  1.00  0.00           O
ATOM   2510  HW1 SOL   873      87.130   1.050 142.240  1.00  0.00           H
ATOM   2511  HW2 SOL   873      88.230   0.700 143.230  1.00  0.00           H
ATOM   2512  OW  SOL   874      97.490  59.330 140.690  1.00  0.00           O
ATOM   2513  HW1 SOL   874      96.890  58.710 141.110  1.00  0.00           H
ATOM   2514  HW2 SOL   874      97.270  60.180 141.070  1.00  0.00           H
ATOM   2515  OW  SOL   875      67.430  27.480   8.080  1.00  0.00           O
ATOM   2516  HW1 SOL   875      67.850  28.290   8.350  1.00  0.00           H
ATOM   2517  HW2 SOL   875      68.160  26.900   7.860  1.00  0.00           H
ATOM   2518  OW  SOL   876      43.940  39.480 156.850  1.00  0.00           O
ATOM   2519  HW1 SOL   876      43.000  39.580 156.690  1.00  0.00           H
ATOM   2520  HW2 SOL   876      44.310  40.330 156.610  1.00  0.00           H
ATOM   2521  OW  SOL   877      34.300  48.310   1.600  1.00  0.00           O
ATOM   2522  HW1 SOL   877      34.600  49.060   1.090  1.00  0.00           H
ATOM   2523  HW2 SOL   877      35.050  47.710   1.610  1.00  0.00           H
ATOM   2524  OW  SOL   878      87.650  12.210  62.050  1.00  0.00           O
ATOM   2525  HW1 SOL   878      88.400  11.650  61.860  1.00  0.00           H
ATOM   2526  HW2 SOL   878      87.850  13.040  61.600  1.00  0.00           H
ATOM   2527  OW  SOL   879      73.610  87.710 106.640  1.00  0.00           O
ATOM   2528  HW1 SOL   879      72.720  87.350 106.570  1.00  0.00           H
ATOM   2529  HW2 SOL   879      74.000  87.540 105.790  1.00  0.00           H
ATOM   2530  OW  SOL   880      68.670  40.860 164.830  1.00  0.00           O
ATOM   2531  HW1 SOL   880      68.090  40.270 164.350  1.00  0.00           H
ATOM   2532  HW2 SOL   880      68.450  41.730 164.520  1.00  0.00           H
ATOM   2533  OW  SOL   881      22.860  46.420  47.880  1.00  0.00           O
ATOM   2534  HW1 SOL   881      23.350  47.200  48.130  1.00  0.00           H
ATOM   2535  HW2 SOL   881      22.680  45.970  48.710  1.00  0.00           H
ATOM   2536  OW  SOL   882      14.260  42.720  35.580  1.00  0.00           O
ATOM   2537  HW1 SOL   882      14.950  42.070  35.440  1.00  0.00           H
ATOM   2538  HW2 SOL   882      13.700  42.340  36.260  1.00  0.00           H
ATOM   2539  OW  SOL   883      68.370 102.450  32.880  1.00  0.00           O
ATOM   2540  HW1 SOL   883      69.170 102.720  33.330  1.00  0.00           H
ATOM   2541  HW2 SOL   883      68.680 101.980  32.100  1.00  0.00           H
ATOM   2542  OW  SOL   884      52.130  48.780 161.860  1.00  0.00           O
ATOM   2543  HW1 SOL   884      52.430  49.240 161.080  1.00  0.00           H
ATOM   2544  HW2 SOL   884      52.940  48.550 162.320  1.00  0.00           H
ATOM   2545  OW  SOL   885      74.700  14.060  48.560  1.00  0.00           O
ATOM   2546  HW1 SOL   885      73.820  13.820  48.280  1.00  0.00           H
ATOM   2547  HW2 SOL   885      75.130  13.230  48.760  1.00  0.00           H
ATOM   2548  OW  SOL   886      27.320  14.440  33.330  1.00  0.00           O
ATOM   2549  HW1 SOL   886      27.470  14.750  32.430  1.00  0.00           H
ATOM   2550  HW2 SOL   886      27.810  15.050  33.880  1.00  0.00           H
ATOM   2551  OW  SOL   887      27.070  42.210  23.560  1.00  0.00           O
ATOM   2552  HW1 SOL   887      26.450  42.880  23.290  1.00  0.00           H
ATOM   2553  HW2 SOL   887      27.670  42.120  22.820  1.00  0.00           H
ATOM   2554  OW  SOL   888      68.060  61.940 123.490  1.00  0.00           O
ATOM   2555  HW1 SOL   888      67.780  61.230 122.910  1.00  0.00           H
ATOM   2556  HW2 SOL   888      67.340  62.580 123.440  1.00  0.00           H
ATOM   2557  OW  SOL   889      23.800  25.760 136.880  1.00  0.00           O
ATOM   2558  HW1 SOL   889      23.390  25.330 136.130  1.00  0.00           H
ATOM   2559  HW2 SOL   889      24.740  25.640 136.740  1.00  0.00           H
ATOM   2560  OW  SOL   890      42.720  56.480 117.470  1.00  0.00           O
ATOM   2561  HW1 SOL   890      42.090  56.000 116.930  1.00  0.00           H
ATOM   2562  HW2 SOL   890      42.990  55.850 118.140  1.00  0.00           H
ATOM   2563  OW  SOL   891      18.920  40.030 138.100  1.00  0.00           O
ATOM   2564  HW1 SOL   891      19.660  39.460 137.910  1.00  0.00           H
ATOM   2565  HW2 SOL   891      18.280  39.810 137.430  1.00  0.00           H
ATOM   2566  OW  SOL   892      71.940  61.910 162.360  1.00  0.00           O
ATOM   2567  HW1 SOL   892      72.340  61.070 162.130  1.00  0.00           H
ATOM   2568  HW2 SOL   892      71.000  61.760 162.260  1.00  0.00           H
ATOM   2569  OW  SOL   893      35.260  75.790  19.990  1.00  0.00           O
ATOM   2570  HW1 SOL   893      34.600  76.330  19.570  1.00  0.00           H
ATOM   2571  HW2 SOL   893      34.930  74.890  19.900  1.00  0.00           H
ATOM   2572  OW  SOL   894       1.740  71.370 117.710  1.00  0.00           O
ATOM   2573  HW1 SOL   894       2.330  72.090 117.920  1.00  0.00           H
ATOM   2574  HW2 SOL   894       1.480  71.540 116.800  1.00  0.00           H
ATOM   2575  OW  SOL   895      72.880  82.240 124.410  1.00  0.00           O
ATOM   2576  HW1 SOL   895      72.950  82.280 123.460  1.00  0.00           H
ATOM   2577  HW2 SOL   895      73.200  83.090 124.720  1.00  0.00           H
ATOM   2578  OW  SOL   896      44.220   4.490  44.860  1.00  0.00           O
ATOM   2579  HW1 SOL   896      44.120   4.030  44.020  1.00  0.00           H
ATOM   2580  HW2 SOL   896      45.170   4.620  44.940  1.00  0.00           H
ATOM   2581  OW  SOL   897      43.830 101.840 118.770  1.00  0.00           O
ATOM   2582  HW1 SOL   897      43.400 101.610 119.590  1.00  0.00           H
ATOM   2583  HW2 SOL   897      43.900 102.790 118.780  1.00  0.00           H
ATOM   2584  OW  SOL   898      66.350  43.430 117.490  1.00  0.00           O
ATOM   2585  HW1 SOL   898      66.370  44.290 117.910  1.00  0.00           H
ATOM   2586  HW2 SOL   898      65.940  42.850 118.130  1.00  0.00           H
ATOM   2587  OW  SOL   899      13.810  48.360 116.090  1.00  0.00           O
ATOM   2588  HW1 SOL   899      14.450  48.970 115.740  1.00  0.00           H
ATOM   2589  HW2 SOL   899      14.310  47.580 116.310  1.00  0.00           H
ATOM   2590  OW  SOL   900      98.390  31.480 162.920  1.00  0.00           O
ATOM   2591  HW1 SOL   900      97.610  31.900 163.270  1.00  0.00           H
ATOM   2592  HW2 SOL   900      98.060  30.680 162.500  1.00  0.00           H
ATOM   2593  OW  SOL   901      32.110  29.330   7.650  1.00  0.00           O
ATOM   2594  HW1 SOL   901      32.900  29.870   7.550  1.00  0.00           H
ATOM   2595  HW2 SOL   901      31.650  29.740   8.390  1.00  0.00           H
ATOM   2596  OW  SOL   902      64.040  48.250 141.750  1.00  0.00           O
ATOM   2597  HW1 SOL   902      64.910  48.540 142.040  1.00  0.00           H
ATOM   2598  HW2 SOL   902      63.530  49.050 141.660  1.00  0.00           H
ATOM   2599  OW  SOL   903      23.040  56.920 129.770  1.00  0.00           O
ATOM   2600  HW1 SOL   903      22.230  56.470 130.020  1.00  0.00           H
ATOM   2601  HW2 SOL   903      22.760  57.600 129.150  1.00  0.00           H
ATOM   2602  OW  SOL   904       7.800  93.840 126.790  1.00  0.00           O
ATOM   2603  HW1 SOL   904       8.580  93.310 126.610  1.00  0.00           H
ATOM   2604  HW2 SOL   904       8.140  94.720 126.950  1.00  0.00           H
ATOM   2605  OW  SOL   905      23.530  75.550  37.550  1.00  0.00           O
ATOM   2606  HW1 SOL   905      23.400  76.330  37.010  1.00  0.00           H
ATOM   2607  HW2 SOL   905      24.290  75.120  37.170  1.00  0.00           H
ATOM   2608  OW  SOL   906      90.190  44.950 152.650  1.00  0.00           O
ATOM   2609  HW1 SOL   906      90.670  44.870 151.820  1.00  0.00           H
ATOM   2610  HW2 SOL   906      90.840  45.230 153.280  1.00  0.00           H
ATOM   2611  OW  SOL   907      26.270  77.090 125.100  1.00  0.00           O
ATOM   2612  HW1 SOL   907      26.680  77.680 124.470  1.00  0.00           H
ATOM   2613  HW2 SOL   907      26.930  76.930 125.770  1.00  0.00           H
ATOM   2614  OW  SOL   908       1.420  92.530  28.190  1.00  0.00           O
ATOM   2615  HW1 SOL   908       2.100  91.870  28.140  1.00  0.00           H
ATOM   2616  HW2 SOL   908       1.710  93.120  28.880  1.00  0.00           H
ATOM   2617  OW  SOL   909      68.350  70.550  55.060  1.00  0.00           O
ATOM   2618  HW1 SOL   909      68.610  71.410  54.720  1.00  0.00           H
ATOM   2619  HW2 SOL   909      67.770  70.200  54.380  1.00  0.00           H
ATOM   2620  OW  SOL   910      36.090   7.300  12.800  1.00  0.00           O
ATOM   2621  HW1 SOL   910      35.260   7.760  12.680  1.00  0.00           H
ATOM   2622  HW2 SOL   910      36.730   7.840  12.330  1.00  0.00           H
ATOM   2623  OW  SOL   911      95.240  15.540   9.020  1.00  0.00           O
ATOM   2624  HW1 SOL   911      94.820  14.740   9.330  1.00  0.00           H
ATOM   2625  HW2 SOL   911      96.130  15.270   8.810  1.00  0.00           H
ATOM   2626  OW  SOL   912      74.670  37.680  56.550  1.00  0.00           O
ATOM   2627  HW1 SOL   912      74.650  36.830  56.100  1.00  0.00           H
ATOM   2628  HW2 SOL   912      75.270  38.210  56.030  1.00  0.00           H
ATOM   2629  OW  SOL   913      16.510  18.080  55.900  1.00  0.00           O
ATOM   2630  HW1 SOL   913      17.390  17.770  55.720  1.00  0.00           H
ATOM   2631  HW2 SOL   913      15.990  17.800  55.150  1.00  0.00           H
ATOM   2632  OW  SOL   914      94.880   5.160 115.040  1.00  0.00           O
ATOM   2633  HW1 SOL   914      94.030   5.380 114.660  1.00  0.00           H
ATOM   2634  HW2 SOL   914      95.310   4.630 114.380  1.00  0.00           H
ATOM   2635  OW  SOL   915      98.560  31.210 133.340  1.00  0.00           O
ATOM   2636  HW1 SOL   915      98.800  30.740 132.550  1.00  0.00           H
ATOM   2637  HW2 SOL   915      99.080  32.010 133.320  1.00  0.00           H
ATOM   2638  OW  SOL   916      59.580 102.030  52.010  1.00  0.00           O
ATOM   2639  HW1 SOL   916      60.030 101.280  51.620  1.00  0.00           H
ATOM   2640  HW2 SOL   916      59.050 101.640  52.710  1.00  0.00           H
ATOM   2641  OW  SOL   917      82.190  93.650  28.480  1.00  0.00           O
ATOM   2642  HW1 SOL   917      82.900  93.900  27.870  1.00  0.00           H
ATOM   2643  HW2 SOL   917      81.450  94.180  28.210  1.00  0.00           H
ATOM   2644  OW  SOL   918      74.730  44.280 166.310  1.00  0.00           O
ATOM   2645  HW1 SOL   918      73.870  43.950 166.070  1.00  0.00           H
ATOM   2646  HW2 SOL   918      75.340  43.590 166.030  1.00  0.00           H
ATOM   2647  OW  SOL   919      67.530  60.730 116.630  1.00  0.00           O
ATOM   2648  HW1 SOL   919      67.820  60.710 115.710  1.00  0.00           H
ATOM   2649  HW2 SOL   919      67.370  61.650 116.810  1.00  0.00           H
ATOM   2650  OW  SOL   920      35.790  95.780 120.550  1.00  0.00           O
ATOM   2651  HW1 SOL   920      35.010  96.250 120.220  1.00  0.00           H
ATOM   2652  HW2 SOL   920      36.500  96.070 119.970  1.00  0.00           H
ATOM   2653  OW  SOL   921      78.250  21.840 151.190  1.00  0.00           O
ATOM   2654  HW1 SOL   921      78.410  22.780 151.110  1.00  0.00           H
ATOM   2655  HW2 SOL   921      78.680  21.590 152.010  1.00  0.00           H
ATOM   2656  OW  SOL   922      10.210  96.270 123.000  1.00  0.00           O
ATOM   2657  HW1 SOL   922       9.610  96.700 123.610  1.00  0.00           H
ATOM   2658  HW2 SOL   922      10.810  95.780 123.570  1.00  0.00           H
ATOM   2659  OW  SOL   923      20.240  72.620 123.000  1.00  0.00           O
ATOM   2660  HW1 SOL   923      20.690  73.380 123.360  1.00  0.00           H
ATOM   2661  HW2 SOL   923      19.350  72.930 122.820  1.00  0.00           H
ATOM   2662  OW  SOL   924      41.910  65.280  13.990  1.00  0.00           O
ATOM   2663  HW1 SOL   924      42.580  65.730  14.510  1.00  0.00           H
ATOM   2664  HW2 SOL   924      42.330  64.450  13.740  1.00  0.00           H
ATOM   2665  OW  SOL   925      65.240  90.450  52.580  1.00  0.00           O
ATOM   2666  HW1 SOL   925      65.950  90.090  53.110  1.00  0.00           H
ATOM   2667  HW2 SOL   925      64.550  90.640  53.210  1.00  0.00           H
ATOM   2668  OW  SOL   926      61.750  70.670  58.380  1.00  0.00           O
ATOM   2669  HW1 SOL   926      61.790  70.960  59.300  1.00  0.00           H
ATOM   2670  HW2 SOL   926      60.880  70.290  58.290  1.00  0.00           H
ATOM   2671  OW  SOL   927      50.930  26.110  10.120  1.00  0.00           O
ATOM   2672  HW1 SOL   927      50.460  26.430   9.350  1.00  0.00           H
ATOM   2673  HW2 SOL   927      51.470  26.850  10.390  1.00  0.00           H
ATOM   2674  OW  SOL   928      77.380  74.670 145.650  1.00  0.00           O
ATOM   2675  HW1 SOL   928      77.960  74.210 146.260  1.00  0.00           H
ATOM   2676  HW2 SOL   928      76.500  74.390 145.890  1.00  0.00           H
ATOM   2677  OW  SOL   929      31.480 101.590  22.820  1.00  0.00           O
ATOM   2678  HW1 SOL   929      31.540 100.880  22.180  1.00  0.00           H
ATOM   2679  HW2 SOL   929      32.000 101.280  23.560  1.00  0.00           H
ATOM   2680  OW  SOL   930      79.080 100.880 156.330  1.00  0.00           O
ATOM   2681  HW1 SOL   930      79.900 100.480 156.600  1.00  0.00           H
ATOM   2682  HW2 SOL   930      79.190 101.810 156.520  1.00  0.00           H
ATOM   2683  OW  SOL   931      25.180  96.290  31.900  1.00  0.00           O
ATOM   2684  HW1 SOL   931      24.240  96.210  32.090  1.00  0.00           H
ATOM   2685  HW2 SOL   931      25.430  97.120  32.320  1.00  0.00           H
ATOM   2686  OW  SOL   932      86.100  72.910 135.110  1.00  0.00           O
ATOM   2687  HW1 SOL   932      85.450  73.000 134.410  1.00  0.00           H
ATOM   2688  HW2 SOL   932      86.100  71.980 135.320  1.00  0.00           H
ATOM   2689  OW  SOL   933      96.710  16.620 144.550  1.00  0.00           O
ATOM   2690  HW1 SOL   933      96.850  17.570 144.540  1.00  0.00           H
ATOM   2691  HW2 SOL   933      97.270  16.290 143.850  1.00  0.00           H
ATOM   2692  OW  SOL   934      30.010  34.110  34.640  1.00  0.00           O
ATOM   2693  HW1 SOL   934      30.610  33.410  34.380  1.00  0.00           H
ATOM   2694  HW2 SOL   934      29.220  33.950  34.120  1.00  0.00           H
ATOM   2695  OW  SOL   935      76.420  81.890 124.020  1.00  0.00           O
ATOM   2696  HW1 SOL   935      77.140  81.270 124.020  1.00  0.00           H
ATOM   2697  HW2 SOL   935      75.710  81.420 124.470  1.00  0.00           H
ATOM   2698  OW  SOL   936       1.530  63.360 108.210  1.00  0.00           O
ATOM   2699  HW1 SOL   936       1.990  63.480 107.380  1.00  0.00           H
ATOM   2700  HW2 SOL   936       1.830  62.510 108.530  1.00  0.00           H
ATOM   2701  OW  SOL   937      85.790  27.880  54.740  1.00  0.00           O
ATOM   2702  HW1 SOL   937      86.250  28.160  55.530  1.00  0.00           H
ATOM   2703  HW2 SOL   937      85.610  28.690  54.270  1.00  0.00           H
ATOM   2704  OW  SOL   938      79.200  32.330  53.600  1.00  0.00           O
ATOM   2705  HW1 SOL   938      78.670  32.960  53.120  1.00  0.00           H
ATOM   2706  HW2 SOL   938      79.120  31.520  53.100  1.00  0.00           H
ATOM   2707  OW  SOL   939      60.670  43.500  18.240  1.00  0.00           O
ATOM   2708  HW1 SOL   939      61.250  43.320  18.980  1.00  0.00           H
ATOM   2709  HW2 SOL   939      61.090  44.210  17.770  1.00  0.00           H
ATOM   2710  OW  SOL   940      51.000  14.720 130.300  1.00  0.00           O
ATOM   2711  HW1 SOL   940      51.250  15.550 130.700  1.00  0.00           H
ATOM   2712  HW2 SOL   940      50.280  14.940 129.720  1.00  0.00           H
ATOM   2713  OW  SOL   941      24.550  98.600 151.970  1.00  0.00           O
ATOM   2714  HW1 SOL   941      24.080  99.240 152.500  1.00  0.00           H
ATOM   2715  HW2 SOL   941      24.810  97.920 152.600  1.00  0.00           H
ATOM   2716  OW  SOL   942      91.630 102.960  13.830  1.00  0.00           O
ATOM   2717  HW1 SOL   942      92.270 103.580  14.180  1.00  0.00           H
ATOM   2718  HW2 SOL   942      90.800 103.440  13.870  1.00  0.00           H
ATOM   2719  OW  SOL   943      98.710  76.460 152.230  1.00  0.00           O
ATOM   2720  HW1 SOL   943      99.420  76.020 151.780  1.00  0.00           H
ATOM   2721  HW2 SOL   943      97.990  76.480 151.580  1.00  0.00           H
ATOM   2722  OW  SOL   944      50.750 100.370  23.200  1.00  0.00           O
ATOM   2723  HW1 SOL   944      51.140 101.040  22.630  1.00  0.00           H
ATOM   2724  HW2 SOL   944      50.530  99.650  22.610  1.00  0.00           H
ATOM   2725  OW  SOL   945      21.680  43.030  31.690  1.00  0.00           O
ATOM   2726  HW1 SOL   945      21.410  43.930  31.490  1.00  0.00           H
ATOM   2727  HW2 SOL   945      22.170  43.100  32.510  1.00  0.00           H
ATOM   2728  OW  SOL   946       9.290  67.300 144.840  1.00  0.00           O
ATOM   2729  HW1 SOL   946       9.500  67.000 143.960  1.00  0.00           H
ATOM   2730  HW2 SOL   946       9.520  68.230 144.840  1.00  0.00           H
ATOM   2731  OW  SOL   947      11.990   3.750 166.540  1.00  0.00           O
ATOM   2732  HW1 SOL   947      11.880   4.130 167.410  1.00  0.00           H
ATOM   2733  HW2 SOL   947      11.240   4.080 166.040  1.00  0.00           H
ATOM   2734  OW  SOL   948       7.590  46.590 103.600  1.00  0.00           O
ATOM   2735  HW1 SOL   948       8.230  47.300 103.630  1.00  0.00           H
ATOM   2736  HW2 SOL   948       8.100  45.800 103.790  1.00  0.00           H
ATOM   2737  OW  SOL   949      59.420  82.460 145.810  1.00  0.00           O
ATOM   2738  HW1 SOL   949      58.750  82.430 146.490  1.00  0.00           H
ATOM   2739  HW2 SOL   949      59.910  81.640 145.910  1.00  0.00           H
ATOM   2740  OW  SOL   950      94.330  19.740 130.140  1.00  0.00           O
ATOM   2741  HW1 SOL   950      94.340  20.610 129.730  1.00  0.00           H
ATOM   2742  HW2 SOL   950      95.040  19.770 130.780  1.00  0.00           H
ATOM   2743  OW  SOL   951      66.260  17.090 152.520  1.00  0.00           O
ATOM   2744  HW1 SOL   951      66.930  17.210 153.190  1.00  0.00           H
ATOM   2745  HW2 SOL   951      66.520  16.290 152.070  1.00  0.00           H
ATOM   2746  OW  SOL   952      72.100  14.310 142.310  1.00  0.00           O
ATOM   2747  HW1 SOL   952      71.530  14.880 142.820  1.00  0.00           H
ATOM   2748  HW2 SOL   952      71.580  13.520 142.150  1.00  0.00           H
ATOM   2749  OW  SOL   953      16.320  15.400  13.200  1.00  0.00           O
ATOM   2750  HW1 SOL   953      15.440  15.750  13.050  1.00  0.00           H
ATOM   2751  HW2 SOL   953      16.530  14.910  12.400  1.00  0.00           H
ATOM   2752  OW  SOL   954      73.830  21.070 155.560  1.00  0.00           O
ATOM   2753  HW1 SOL   954      74.210  20.620 154.810  1.00  0.00           H
ATOM   2754  HW2 SOL   954      74.520  21.050 156.230  1.00  0.00           H
ATOM   2755  OW  SOL   955      84.740  88.550 142.220  1.00  0.00           O
ATOM   2756  HW1 SOL   955      85.670  88.420 142.410  1.00  0.00           H
ATOM   2757  HW2 SOL   955      84.710  88.800 141.300  1.00  0.00           H
ATOM   2758  OW  SOL   956      21.190  69.240 147.940  1.00  0.00           O
ATOM   2759  HW1 SOL   956      21.820  69.580 148.570  1.00  0.00           H
ATOM   2760  HW2 SOL   956      21.550  68.390 147.680  1.00  0.00           H
ATOM   2761  OW  SOL   957      25.750  96.530 140.640  1.00  0.00           O
ATOM   2762  HW1 SOL   957      24.900  96.560 140.190  1.00  0.00           H
ATOM   2763  HW2 SOL   957      26.290  97.180 140.170  1.00  0.00           H
ATOM   2764  OW  SOL   958      87.450   7.700 133.120  1.00  0.00           O
ATOM   2765  HW1 SOL   958      88.110   7.700 133.820  1.00  0.00           H
ATOM   2766  HW2 SOL   958      87.300   8.630 132.930  1.00  0.00           H
ATOM   2767  OW  SOL   959      24.170  26.340 128.530  1.00  0.00           O
ATOM   2768  HW1 SOL   959      24.350  25.410 128.380  1.00  0.00           H
ATOM   2769  HW2 SOL   959      24.750  26.790 127.920  1.00  0.00           H
ATOM   2770  OW  SOL   960      82.250  78.790  99.610  1.00  0.00           O
ATOM   2771  HW1 SOL   960      83.140  79.150  99.480  1.00  0.00           H
ATOM   2772  HW2 SOL   960      81.850  79.370 100.260  1.00  0.00           H
ATOM   2773  OW  SOL   961      50.150  28.660 165.530  1.00  0.00           O
ATOM   2774  HW1 SOL   961      49.570  28.750 164.780  1.00  0.00           H
ATOM   2775  HW2 SOL   961      51.020  28.850 165.190  1.00  0.00           H
ATOM   2776  OW  SOL   962     102.200  83.700  29.800  1.00  0.00           O
ATOM   2777  HW1 SOL   962     102.070  84.630  29.630  1.00  0.00           H
ATOM   2778  HW2 SOL   962     103.120  83.540  29.590  1.00  0.00           H
ATOM   2779  OW  SOL   963      87.810  37.040 133.240  1.00  0.00           O
ATOM   2780  HW1 SOL   963      87.630  37.830 133.750  1.00  0.00           H
ATOM   2781  HW2 SOL   963      87.740  37.320 132.320  1.00  0.00           H
ATOM   2782  OW  SOL   964       0.830  39.550   7.490  1.00  0.00           O
ATOM   2783  HW1 SOL   964       1.240  39.450   8.350  1.00  0.00           H
ATOM   2784  HW2 SOL   964       0.990  40.460   7.250  1.00  0.00           H
ATOM   2785  OW  SOL   965      49.670  62.980 105.870  1.00  0.00           O
ATOM   2786  HW1 SOL   965      50.420  62.760 106.430  1.00  0.00           H
ATOM   2787  HW2 SOL   965      49.430  63.870 106.150  1.00  0.00           H
ATOM   2788  OW  SOL   966      20.060  28.150  92.140  1.00  0.00           O
ATOM   2789  HW1 SOL   966      19.490  27.380  92.180  1.00  0.00           H
ATOM   2790  HW2 SOL   966      19.580  28.780  91.610  1.00  0.00           H
ATOM   2791  OW  SOL   967      94.980  94.680  15.910  1.00  0.00           O
ATOM   2792  HW1 SOL   967      94.070  94.490  15.700  1.00  0.00           H
ATOM   2793  HW2 SOL   967      94.950  95.490  16.430  1.00  0.00           H
ATOM   2794  OW  SOL   968      93.030  18.770  19.710  1.00  0.00           O
ATOM   2795  HW1 SOL   968      93.310  19.450  19.100  1.00  0.00           H
ATOM   2796  HW2 SOL   968      92.140  18.550  19.440  1.00  0.00           H
ATOM   2797  OW  SOL   969      71.480  50.540 141.590  1.00  0.00           O
ATOM   2798  HW1 SOL   969      70.740  50.010 141.290  1.00  0.00           H
ATOM   2799  HW2 SOL   969      71.360  51.380 141.140  1.00  0.00           H
ATOM   2800  OW  SOL   970      14.430  19.610 146.460  1.00  0.00           O
ATOM   2801  HW1 SOL   970      13.590  19.740 146.900  1.00  0.00           H
ATOM   2802  HW2 SOL   970      14.210  19.250 145.610  1.00  0.00           H
ATOM   2803  OW  SOL   971      43.940   1.730  59.650  1.00  0.00           O
ATOM   2804  HW1 SOL   971      43.730   2.270  60.410  1.00  0.00           H
ATOM   2805  HW2 SOL   971      43.960   2.330  58.910  1.00  0.00           H
ATOM   2806  OW  SOL   972      34.270  61.570  40.920  1.00  0.00           O
ATOM   2807  HW1 SOL   972      35.130  61.200  41.120  1.00  0.00           H
ATOM   2808  HW2 SOL   972      33.670  61.150  41.540  1.00  0.00           H
ATOM   2809  OW  SOL   973      48.400  80.730  12.810  1.00  0.00           O
ATOM   2810  HW1 SOL   973      48.040  81.580  12.550  1.00  0.00           H
ATOM   2811  HW2 SOL   973      49.350  80.880  12.860  1.00  0.00           H
ATOM   2812  OW  SOL   974      77.530 100.510 106.900  1.00  0.00           O
ATOM   2813  HW1 SOL   974      77.550  99.850 106.210  1.00  0.00           H
ATOM   2814  HW2 SOL   974      77.410 100.010 107.710  1.00  0.00           H
ATOM   2815  OW  SOL   975      86.570  25.730  23.130  1.00  0.00           O
ATOM   2816  HW1 SOL   975      85.700  26.120  23.270  1.00  0.00           H
ATOM   2817  HW2 SOL   975      86.440  24.800  23.320  1.00  0.00           H
ATOM   2818  OW  SOL   976      46.700  32.150  24.220  1.00  0.00           O
ATOM   2819  HW1 SOL   976      47.460  32.510  23.750  1.00  0.00           H
ATOM   2820  HW2 SOL   976      46.770  32.500  25.100  1.00  0.00           H
ATOM   2821  OW  SOL   977      31.070  24.860 138.040  1.00  0.00           O
ATOM   2822  HW1 SOL   977      31.760  24.680 137.400  1.00  0.00           H
ATOM   2823  HW2 SOL   977      30.360  25.260 137.530  1.00  0.00           H
ATOM   2824  OW  SOL   978      98.370  44.080 159.360  1.00  0.00           O
ATOM   2825  HW1 SOL   978      99.300  43.880 159.230  1.00  0.00           H
ATOM   2826  HW2 SOL   978      98.020  44.160 158.470  1.00  0.00           H
ATOM   2827  OW  SOL   979      10.170  93.170  34.730  1.00  0.00           O
ATOM   2828  HW1 SOL   979      10.730  92.760  35.390  1.00  0.00           H
ATOM   2829  HW2 SOL   979      10.390  94.100  34.790  1.00  0.00           H
ATOM   2830  OW  SOL   980      23.430   6.640 114.680  1.00  0.00           O
ATOM   2831  HW1 SOL   980      24.090   6.570 113.990  1.00  0.00           H
ATOM   2832  HW2 SOL   980      22.630   6.870 114.220  1.00  0.00           H
ATOM   2833  OW  SOL   981      86.730  21.390 162.150  1.00  0.00           O
ATOM   2834  HW1 SOL   981      87.040  20.530 162.440  1.00  0.00           H
ATOM   2835  HW2 SOL   981      86.560  21.870 162.970  1.00  0.00           H
ATOM   2836  OW  SOL   982      41.420  21.690  28.360  1.00  0.00           O
ATOM   2837  HW1 SOL   982      41.530  22.600  28.640  1.00  0.00           H
ATOM   2838  HW2 SOL   982      41.710  21.680  27.450  1.00  0.00           H
ATOM   2839  OW  SOL   983      65.830  25.840   0.440  1.00  0.00           O
ATOM   2840  HW1 SOL   983      66.220  25.090   0.000  1.00  0.00           H
ATOM   2841  HW2 SOL   983      65.960  26.570 168.060  1.00  0.00           H
ATOM   2842  OW  SOL   984      44.130  84.030  31.580  1.00  0.00           O
ATOM   2843  HW1 SOL   984      44.150  83.150  31.200  1.00  0.00           H
ATOM   2844  HW2 SOL   984      43.580  84.540  30.980  1.00  0.00           H
ATOM   2845  OW  SOL   985      74.900  53.570 127.500  1.00  0.00           O
ATOM   2846  HW1 SOL   985      75.600  52.980 127.770  1.00  0.00           H
ATOM   2847  HW2 SOL   985      75.090  53.780 126.590  1.00  0.00           H
ATOM   2848  OW  SOL   986       9.620  95.100  44.260  1.00  0.00           O
ATOM   2849  HW1 SOL   986       9.820  95.240  43.340  1.00  0.00           H
ATOM   2850  HW2 SOL   986      10.110  95.780  44.720  1.00  0.00           H
ATOM   2851  OW  SOL   987      75.020  70.030  28.880  1.00  0.00           O
ATOM   2852  HW1 SOL   987      75.260  70.390  28.030  1.00  0.00           H
ATOM   2853  HW2 SOL   987      74.740  70.790  29.390  1.00  0.00           H
ATOM   2854  OW  SOL   988      44.850   4.220  32.860  1.00  0.00           O
ATOM   2855  HW1 SOL   988      45.680   3.800  33.050  1.00  0.00           H
ATOM   2856  HW2 SOL   988      44.810   4.260  31.910  1.00  0.00           H
ATOM   2857  OW  SOL   989      49.860  94.690   4.970  1.00  0.00           O
ATOM   2858  HW1 SOL   989      50.100  93.790   5.160  1.00  0.00           H
ATOM   2859  HW2 SOL   989      49.030  94.820   5.420  1.00  0.00           H
ATOM   2860  OW  SOL   990      83.420  74.280 146.800  1.00  0.00           O
ATOM   2861  HW1 SOL   990      83.880  73.440 146.830  1.00  0.00           H
ATOM   2862  HW2 SOL   990      82.760  74.180 146.110  1.00  0.00           H
ATOM   2863  OW  SOL   991      45.980   9.980 158.970  1.00  0.00           O
ATOM   2864  HW1 SOL   991      45.720   9.710 159.850  1.00  0.00           H
ATOM   2865  HW2 SOL   991      45.250   9.730 158.410  1.00  0.00           H
ATOM   2866  OW  SOL   992       3.940  60.230 101.380  1.00  0.00           O
ATOM   2867  HW1 SOL   992       3.240  60.880 101.280  1.00  0.00           H
ATOM   2868  HW2 SOL   992       3.490  59.410 101.560  1.00  0.00           H
ATOM   2869  OW  SOL   993       3.740  37.220 146.440  1.00  0.00           O
ATOM   2870  HW1 SOL   993       3.640  36.510 145.810  1.00  0.00           H
ATOM   2871  HW2 SOL   993       3.620  36.810 147.290  1.00  0.00           H
ATOM   2872  OW  SOL   994      63.690  70.720 115.220  1.00  0.00           O
ATOM   2873  HW1 SOL   994      63.220  70.380 115.990  1.00  0.00           H
ATOM   2874  HW2 SOL   994      63.060  70.620 114.500  1.00  0.00           H
ATOM   2875  OW  SOL   995       5.790  48.770 137.020  1.00  0.00           O
ATOM   2876  HW1 SOL   995       5.380  47.910 137.010  1.00  0.00           H
ATOM   2877  HW2 SOL   995       5.070  49.380 137.210  1.00  0.00           H
ATOM   2878  OW  SOL   996      75.510  70.890 153.990  1.00  0.00           O
ATOM   2879  HW1 SOL   996      76.000  70.980 153.180  1.00  0.00           H
ATOM   2880  HW2 SOL   996      74.590  70.860 153.720  1.00  0.00           H
ATOM   2881  OW  SOL   997      85.170  82.620 101.520  1.00  0.00           O
ATOM   2882  HW1 SOL   997      84.570  81.880 101.550  1.00  0.00           H
ATOM   2883  HW2 SOL   997      86.030  82.220 101.400  1.00  0.00           H
ATOM   2884  OW  SOL   998      96.410  68.510 102.530  1.00  0.00           O
ATOM   2885  HW1 SOL   998      95.800  67.780 102.430  1.00  0.00           H
ATOM   2886  HW2 SOL   998      96.520  68.850 101.640  1.00  0.00           H
ATOM   2887  OW  SOL   999      88.290  42.090 164.530  1.00  0.00           O
ATOM   2888  HW1 SOL   999      88.090  41.360 163.940  1.00  0.00           H
ATOM   2889  HW2 SOL   999      87.920  41.820 165.370  1.00  0.00           H
ATOM   2890  OW  SOL  1000      52.430  23.580 141.110  1.00  0.00           O
ATOM   2891  HW1 SOL  1000      53.190  23.260 141.590  1.00  0.00           H
ATOM   2892  HW2 SOL  1000      51.680  23.200 141.570  1.00  0.00           H
ATOM   2893  OW  SOL  1001      60.420 100.910 144.470  1.00  0.00           O
ATOM   2894  HW1 SOL  1001      60.250 100.350 143.710  1.00  0.00           H
ATOM   2895  HW2 SOL  1001      60.330 101.800 144.140  1.00  0.00           H
ATOM   2896  OW  SOL  1002      11.470  54.130 125.550  1.00  0.00           O
ATOM   2897  HW1 SOL  1002      12.180  54.570 125.090  1.00  0.00           H
ATOM   2898  HW2 SOL  1002      11.620  54.330 126.480  1.00  0.00           H
ATOM   2899  OW  SOL  1003      36.150  96.430  21.880  1.00  0.00           O
ATOM   2900  HW1 SOL  1003      37.090  96.470  22.050  1.00  0.00           H
ATOM   2901  HW2 SOL  1003      35.830  95.790  22.520  1.00  0.00           H
ATOM   2902  OW  SOL  1004      14.310  17.760 162.990  1.00  0.00           O
ATOM   2903  HW1 SOL  1004      13.880  17.850 162.140  1.00  0.00           H
ATOM   2904  HW2 SOL  1004      14.730  16.900 162.950  1.00  0.00           H
ATOM   2905  OW  SOL  1005      79.890  87.920 167.600  1.00  0.00           O
ATOM   2906  HW1 SOL  1005      80.730  88.020 168.040  1.00  0.00           H
ATOM   2907  HW2 SOL  1005      79.590  88.810 167.440  1.00  0.00           H
ATOM   2908  OW  SOL  1006      27.290  46.250  14.140  1.00  0.00           O
ATOM   2909  HW1 SOL  1006      27.760  46.030  13.340  1.00  0.00           H
ATOM   2910  HW2 SOL  1006      27.510  45.560  14.750  1.00  0.00           H
ATOM   2911  OW  SOL  1007      57.770  24.920  10.280  1.00  0.00           O
ATOM   2912  HW1 SOL  1007      57.100  24.240  10.260  1.00  0.00           H
ATOM   2913  HW2 SOL  1007      58.330  24.670  11.020  1.00  0.00           H
ATOM   2914  OW  SOL  1008      47.990  95.380  34.070  1.00  0.00           O
ATOM   2915  HW1 SOL  1008      48.250  95.780  34.900  1.00  0.00           H
ATOM   2916  HW2 SOL  1008      47.090  95.650  33.940  1.00  0.00           H
ATOM   2917  OW  SOL  1009      74.640  73.970 145.820  1.00  0.00           O
ATOM   2918  HW1 SOL  1009      74.330  73.450 146.560  1.00  0.00           H
ATOM   2919  HW2 SOL  1009      74.270  73.530 145.050  1.00  0.00           H
ATOM   2920  OW  SOL  1010      88.350  30.760   4.520  1.00  0.00           O
ATOM   2921  HW1 SOL  1010      87.640  31.290   4.880  1.00  0.00           H
ATOM   2922  HW2 SOL  1010      88.150  30.690   3.590  1.00  0.00           H
ATOM   2923  OW  SOL  1011       0.260  17.020  30.000  1.00  0.00           O
ATOM   2924  HW1 SOL  1011     103.770  17.580  29.360  1.00  0.00           H
ATOM   2925  HW2 SOL  1011     103.570  16.320  30.180  1.00  0.00           H
ATOM   2926  OW  SOL  1012      93.600  24.680  52.760  1.00  0.00           O
ATOM   2927  HW1 SOL  1012      92.660  24.860  52.830  1.00  0.00           H
ATOM   2928  HW2 SOL  1012      93.840  25.000  51.890  1.00  0.00           H
ATOM   2929  OW  SOL  1013       8.350  42.340 151.240  1.00  0.00           O
ATOM   2930  HW1 SOL  1013       9.170  42.300 151.720  1.00  0.00           H
ATOM   2931  HW2 SOL  1013       7.670  42.220 151.900  1.00  0.00           H
ATOM   2932  OW  SOL  1014      96.080  80.880  44.730  1.00  0.00           O
ATOM   2933  HW1 SOL  1014      95.260  80.600  45.130  1.00  0.00           H
ATOM   2934  HW2 SOL  1014      95.860  81.000  43.800  1.00  0.00           H
ATOM   2935  OW  SOL  1015      54.660  18.080 134.820  1.00  0.00           O
ATOM   2936  HW1 SOL  1015      54.220  17.650 134.090  1.00  0.00           H
ATOM   2937  HW2 SOL  1015      54.170  17.800 135.590  1.00  0.00           H
ATOM   2938  OW  SOL  1016       3.850  71.940  34.550  1.00  0.00           O
ATOM   2939  HW1 SOL  1016       3.060  71.740  35.060  1.00  0.00           H
ATOM   2940  HW2 SOL  1016       4.360  71.130  34.570  1.00  0.00           H
ATOM   2941  OW  SOL  1017     102.370  89.850 153.990  1.00  0.00           O
ATOM   2942  HW1 SOL  1017     102.000  90.370 154.700  1.00  0.00           H
ATOM   2943  HW2 SOL  1017     101.620  89.420 153.590  1.00  0.00           H
ATOM   2944  OW  SOL  1018      68.210  73.590  24.770  1.00  0.00           O
ATOM   2945  HW1 SOL  1018      67.870  73.330  25.630  1.00  0.00           H
ATOM   2946  HW2 SOL  1018      67.480  73.450  24.170  1.00  0.00           H
ATOM   2947  OW  SOL  1019      70.460  32.670 123.390  1.00  0.00           O
ATOM   2948  HW1 SOL  1019      70.540  33.270 124.130  1.00  0.00           H
ATOM   2949  HW2 SOL  1019      70.020  31.900 123.760  1.00  0.00           H
ATOM   2950  OW  SOL  1020      63.290  22.600   5.910  1.00  0.00           O
ATOM   2951  HW1 SOL  1020      62.420  22.860   5.620  1.00  0.00           H
ATOM   2952  HW2 SOL  1020      63.550  23.300   6.520  1.00  0.00           H
ATOM   2953  OW  SOL  1021      14.520  12.600  62.550  1.00  0.00           O
ATOM   2954  HW1 SOL  1021      14.640  13.250  63.240  1.00  0.00           H
ATOM   2955  HW2 SOL  1021      15.250  12.740  61.950  1.00  0.00           H
ATOM   2956  OW  SOL  1022      30.550  65.790 167.920  1.00  0.00           O
ATOM   2957  HW1 SOL  1022      29.680  65.400 167.880  1.00  0.00           H
ATOM   2958  HW2 SOL  1022      31.040  65.230   0.310  1.00  0.00           H
ATOM   2959  OW  SOL  1023       0.790  33.370  38.740  1.00  0.00           O
ATOM   2960  HW1 SOL  1023       1.390  33.920  39.250  1.00  0.00           H
ATOM   2961  HW2 SOL  1023       0.920  32.490  39.090  1.00  0.00           H
ATOM   2962  OW  SOL  1024      47.920   4.710   4.450  1.00  0.00           O
ATOM   2963  HW1 SOL  1024      48.630   5.310   4.690  1.00  0.00           H
ATOM   2964  HW2 SOL  1024      47.170   5.270   4.290  1.00  0.00           H
ATOM   2965  OW  SOL  1025      96.780  27.350 110.930  1.00  0.00           O
ATOM   2966  HW1 SOL  1025      96.480  28.060 110.360  1.00  0.00           H
ATOM   2967  HW2 SOL  1025      97.460  26.910 110.410  1.00  0.00           H
ATOM   2968  OW  SOL  1026      66.380  87.060   5.910  1.00  0.00           O
ATOM   2969  HW1 SOL  1026      65.780  86.350   5.670  1.00  0.00           H
ATOM   2970  HW2 SOL  1026      66.010  87.840   5.480  1.00  0.00           H
ATOM   2971  OW  SOL  1027      52.590  25.630  66.060  1.00  0.00           O
ATOM   2972  HW1 SOL  1027      51.810  25.620  66.620  1.00  0.00           H
ATOM   2973  HW2 SOL  1027      53.300  25.320  66.630  1.00  0.00           H
ATOM   2974  OW  SOL  1028      57.370  99.800  27.550  1.00  0.00           O
ATOM   2975  HW1 SOL  1028      57.480  98.980  27.080  1.00  0.00           H
ATOM   2976  HW2 SOL  1028      58.260 100.120  27.710  1.00  0.00           H
ATOM   2977  OW  SOL  1029      31.970  86.180  14.800  1.00  0.00           O
ATOM   2978  HW1 SOL  1029      31.300  85.780  15.360  1.00  0.00           H
ATOM   2979  HW2 SOL  1029      32.790  86.080  15.300  1.00  0.00           H
ATOM   2980  OW  SOL  1030      11.590  14.550  12.150  1.00  0.00           O
ATOM   2981  HW1 SOL  1030      11.640  15.330  11.600  1.00  0.00           H
ATOM   2982  HW2 SOL  1030      11.530  14.890  13.040  1.00  0.00           H
ATOM   2983  OW  SOL  1031      91.150  68.650 154.910  1.00  0.00           O
ATOM   2984  HW1 SOL  1031      90.840  68.800 155.800  1.00  0.00           H
ATOM   2985  HW2 SOL  1031      90.350  68.590 154.390  1.00  0.00           H
ATOM   2986  OW  SOL  1032      60.690  91.610  45.290  1.00  0.00           O
ATOM   2987  HW1 SOL  1032      60.590  92.200  44.540  1.00  0.00           H
ATOM   2988  HW2 SOL  1032      60.530  92.170  46.060  1.00  0.00           H
ATOM   2989  OW  SOL  1033      36.770  21.050   1.600  1.00  0.00           O
ATOM   2990  HW1 SOL  1033      37.200  20.410   1.030  1.00  0.00           H
ATOM   2991  HW2 SOL  1033      35.910  21.180   1.200  1.00  0.00           H
ATOM   2992  OW  SOL  1034      95.820  46.550 126.340  1.00  0.00           O
ATOM   2993  HW1 SOL  1034      95.330  46.180 125.600  1.00  0.00           H
ATOM   2994  HW2 SOL  1034      95.280  47.290 126.630  1.00  0.00           H
ATOM   2995  OW  SOL  1035      52.210 102.420  58.520  1.00  0.00           O
ATOM   2996  HW1 SOL  1035      52.660 102.880  59.230  1.00  0.00           H
ATOM   2997  HW2 SOL  1035      52.800 102.510  57.770  1.00  0.00           H
ATOM   2998  OW  SOL  1036      14.100  59.580  29.420  1.00  0.00           O
ATOM   2999  HW1 SOL  1036      13.420  59.020  29.050  1.00  0.00           H
ATOM   3000  HW2 SOL  1036      14.880  59.040  29.420  1.00  0.00           H
ATOM   3001  OW  SOL  1037      14.600  27.540  53.610  1.00  0.00           O
ATOM   3002  HW1 SOL  1037      15.100  27.540  52.790  1.00  0.00           H
ATOM   3003  HW2 SOL  1037      15.240  27.290  54.280  1.00  0.00           H
ATOM   3004  OW  SOL  1038      66.470  23.460  60.270  1.00  0.00           O
ATOM   3005  HW1 SOL  1038      67.290  23.860  60.570  1.00  0.00           H
ATOM   3006  HW2 SOL  1038      66.150  24.060  59.590  1.00  0.00           H
ATOM   3007  OW  SOL  1039      23.990  29.010  34.410  1.00  0.00           O
ATOM   3008  HW1 SOL  1039      23.230  29.530  34.140  1.00  0.00           H
ATOM   3009  HW2 SOL  1039      23.670  28.110  34.450  1.00  0.00           H
ATOM   3010  OW  SOL  1040       7.580  63.560 151.760  1.00  0.00           O
ATOM   3011  HW1 SOL  1040       7.240  63.140 152.540  1.00  0.00           H
ATOM   3012  HW2 SOL  1040       6.800  63.860 151.290  1.00  0.00           H
ATOM   3013  OW  SOL  1041      44.250  14.860  24.590  1.00  0.00           O
ATOM   3014  HW1 SOL  1041      44.490  14.530  23.720  1.00  0.00           H
ATOM   3015  HW2 SOL  1041      45.070  14.870  25.070  1.00  0.00           H
ATOM   3016  OW  SOL  1042      88.980  92.060 156.510  1.00  0.00           O
ATOM   3017  HW1 SOL  1042      89.010  91.140 156.760  1.00  0.00           H
ATOM   3018  HW2 SOL  1042      88.590  92.500 157.260  1.00  0.00           H
ATOM   3019  OW  SOL  1043      85.000  79.230  35.290  1.00  0.00           O
ATOM   3020  HW1 SOL  1043      85.060  79.140  36.240  1.00  0.00           H
ATOM   3021  HW2 SOL  1043      85.150  80.170  35.130  1.00  0.00           H
ATOM   3022  OW  SOL  1044      17.830  84.980  38.010  1.00  0.00           O
ATOM   3023  HW1 SOL  1044      18.340  84.180  38.110  1.00  0.00           H
ATOM   3024  HW2 SOL  1044      18.490  85.680  37.940  1.00  0.00           H
ATOM   3025  OW  SOL  1045      59.720   2.590 106.840  1.00  0.00           O
ATOM   3026  HW1 SOL  1045      59.230   2.740 106.030  1.00  0.00           H
ATOM   3027  HW2 SOL  1045      59.590   1.670 107.030  1.00  0.00           H
ATOM   3028  OW  SOL  1046      21.490  20.610  60.570  1.00  0.00           O
ATOM   3029  HW1 SOL  1046      22.400  20.920  60.650  1.00  0.00           H
ATOM   3030  HW2 SOL  1046      21.550  19.800  60.070  1.00  0.00           H
ATOM   3031  OW  SOL  1047      33.140  99.470 127.090  1.00  0.00           O
ATOM   3032  HW1 SOL  1047      33.090 100.420 127.150  1.00  0.00           H
ATOM   3033  HW2 SOL  1047      33.330  99.180 127.980  1.00  0.00           H
ATOM   3034  OW  SOL  1048       0.720  71.230  25.120  1.00  0.00           O
ATOM   3035  HW1 SOL  1048       0.120  71.970  25.060  1.00  0.00           H
ATOM   3036  HW2 SOL  1048       1.410  71.520  25.720  1.00  0.00           H
ATOM   3037  OW  SOL  1049      70.430  35.970 156.910  1.00  0.00           O
ATOM   3038  HW1 SOL  1049      69.670  35.890 156.320  1.00  0.00           H
ATOM   3039  HW2 SOL  1049      71.180  35.970 156.320  1.00  0.00           H
ATOM   3040  OW  SOL  1050      58.800  31.760   5.910  1.00  0.00           O
ATOM   3041  HW1 SOL  1050      58.660  32.710   5.800  1.00  0.00           H
ATOM   3042  HW2 SOL  1050      58.870  31.430   5.010  1.00  0.00           H
ATOM   3043  OW  SOL  1051      27.890  67.410  46.490  1.00  0.00           O
ATOM   3044  HW1 SOL  1051      28.710  67.790  46.790  1.00  0.00           H
ATOM   3045  HW2 SOL  1051      27.550  66.930  47.250  1.00  0.00           H
ATOM   3046  OW  SOL  1052      57.280 101.650 121.750  1.00  0.00           O
ATOM   3047  HW1 SOL  1052      56.850 102.500 121.670  1.00  0.00           H
ATOM   3048  HW2 SOL  1052      57.180 101.410 122.670  1.00  0.00           H
ATOM   3049  OW  SOL  1053      18.440  74.800  11.740  1.00  0.00           O
ATOM   3050  HW1 SOL  1053      18.760  74.090  11.180  1.00  0.00           H
ATOM   3051  HW2 SOL  1053      18.630  74.510  12.630  1.00  0.00           H
ATOM   3052  OW  SOL  1054       1.560  32.270 123.930  1.00  0.00           O
ATOM   3053  HW1 SOL  1054       2.480  32.280 124.180  1.00  0.00           H
ATOM   3054  HW2 SOL  1054       1.090  32.040 124.730  1.00  0.00           H
ATOM   3055  OW  SOL  1055      75.790   8.210 164.990  1.00  0.00           O
ATOM   3056  HW1 SOL  1055      76.560   7.680 165.220  1.00  0.00           H
ATOM   3057  HW2 SOL  1055      75.420   8.470 165.830  1.00  0.00           H
ATOM   3058  OW  SOL  1056       1.940 100.850  14.590  1.00  0.00           O
ATOM   3059  HW1 SOL  1056       1.890 101.400  13.800  1.00  0.00           H
ATOM   3060  HW2 SOL  1056       1.320 100.140  14.420  1.00  0.00           H
ATOM   3061  OW  SOL  1057      74.360  92.560 165.780  1.00  0.00           O
ATOM   3062  HW1 SOL  1057      74.090  91.740 166.180  1.00  0.00           H
ATOM   3063  HW2 SOL  1057      73.590  93.130 165.830  1.00  0.00           H
ATOM   3064  OW  SOL  1058       6.450  73.900 157.510  1.00  0.00           O
ATOM   3065  HW1 SOL  1058       7.190  74.460 157.260  1.00  0.00           H
ATOM   3066  HW2 SOL  1058       5.820  74.490 157.910  1.00  0.00           H
ATOM   3067  OW  SOL  1059       7.360 100.730 113.600  1.00  0.00           O
ATOM   3068  HW1 SOL  1059       7.890 101.510 113.730  1.00  0.00           H
ATOM   3069  HW2 SOL  1059       6.490 101.060 113.360  1.00  0.00           H
ATOM   3070  OW  SOL  1060      38.240  26.930 129.380  1.00  0.00           O
ATOM   3071  HW1 SOL  1060      38.140  25.980 129.480  1.00  0.00           H
ATOM   3072  HW2 SOL  1060      39.170  27.060 129.210  1.00  0.00           H
ATOM   3073  OW  SOL  1061      85.940  92.320 132.880  1.00  0.00           O
ATOM   3074  HW1 SOL  1061      85.220  92.830 132.500  1.00  0.00           H
ATOM   3075  HW2 SOL  1061      86.040  91.570 132.290  1.00  0.00           H
ATOM   3076  OW  SOL  1062       8.780  14.140 116.830  1.00  0.00           O
ATOM   3077  HW1 SOL  1062       8.520  13.250 117.080  1.00  0.00           H
ATOM   3078  HW2 SOL  1062       8.570  14.190 115.890  1.00  0.00           H
ATOM   3079  OW  SOL  1063      15.580  27.190  56.700  1.00  0.00           O
ATOM   3080  HW1 SOL  1063      15.890  27.370  57.580  1.00  0.00           H
ATOM   3081  HW2 SOL  1063      16.380  27.120  56.180  1.00  0.00           H
ATOM   3082  OW  SOL  1064      13.000  91.340  29.650  1.00  0.00           O
ATOM   3083  HW1 SOL  1064      13.900  91.220  29.950  1.00  0.00           H
ATOM   3084  HW2 SOL  1064      12.550  91.770  30.380  1.00  0.00           H
ATOM   3085  OW  SOL  1065      45.490  17.730   2.050  1.00  0.00           O
ATOM   3086  HW1 SOL  1065      45.310  18.660   2.190  1.00  0.00           H
ATOM   3087  HW2 SOL  1065      46.270  17.560   2.580  1.00  0.00           H
ATOM   3088  OW  SOL  1066      41.000  50.730   9.490  1.00  0.00           O
ATOM   3089  HW1 SOL  1066      41.200  51.370   8.800  1.00  0.00           H
ATOM   3090  HW2 SOL  1066      40.090  50.480   9.330  1.00  0.00           H
ATOM   3091  OW  SOL  1067      68.950  32.060 153.850  1.00  0.00           O
ATOM   3092  HW1 SOL  1067      68.990  32.360 152.950  1.00  0.00           H
ATOM   3093  HW2 SOL  1067      69.860  31.840 154.070  1.00  0.00           H
ATOM   3094  OW  SOL  1068       4.170  67.000 155.340  1.00  0.00           O
ATOM   3095  HW1 SOL  1068       4.270  67.720 155.970  1.00  0.00           H
ATOM   3096  HW2 SOL  1068       3.860  67.430 154.540  1.00  0.00           H
ATOM   3097  OW  SOL  1069      53.060 102.470 165.020  1.00  0.00           O
ATOM   3098  HW1 SOL  1069      53.530 103.170 165.470  1.00  0.00           H
ATOM   3099  HW2 SOL  1069      53.700 101.770 164.910  1.00  0.00           H
ATOM   3100  OW  SOL  1070      47.020  71.920  16.010  1.00  0.00           O
ATOM   3101  HW1 SOL  1070      47.500  72.310  15.280  1.00  0.00           H
ATOM   3102  HW2 SOL  1070      46.880  71.010  15.740  1.00  0.00           H
ATOM   3103  OW  SOL  1071     103.040  82.260 144.990  1.00  0.00           O
ATOM   3104  HW1 SOL  1071     103.710  81.860 144.440  1.00  0.00           H
ATOM   3105  HW2 SOL  1071     102.590  82.870 144.410  1.00  0.00           H
ATOM   3106  OW  SOL  1072      58.160  32.390   8.870  1.00  0.00           O
ATOM   3107  HW1 SOL  1072      57.860  33.230   9.210  1.00  0.00           H
ATOM   3108  HW2 SOL  1072      57.510  32.150   8.210  1.00  0.00           H
ATOM   3109  OW  SOL  1073      34.550  15.450  10.940  1.00  0.00           O
ATOM   3110  HW1 SOL  1073      35.180  15.530  11.650  1.00  0.00           H
ATOM   3111  HW2 SOL  1073      34.820  14.670  10.460  1.00  0.00           H
ATOM   3112  OW  SOL  1074      31.640  57.440 105.570  1.00  0.00           O
ATOM   3113  HW1 SOL  1074      32.350  56.970 105.140  1.00  0.00           H
ATOM   3114  HW2 SOL  1074      31.970  57.630 106.450  1.00  0.00           H
ATOM   3115  OW  SOL  1075      11.630  24.270 119.380  1.00  0.00           O
ATOM   3116  HW1 SOL  1075      12.060  24.940 118.850  1.00  0.00           H
ATOM   3117  HW2 SOL  1075      11.130  24.750 120.030  1.00  0.00           H
ATOM   3118  OW  SOL  1076      93.880   0.540 163.950  1.00  0.00           O
ATOM   3119  HW1 SOL  1076      93.200   0.210 163.360  1.00  0.00           H
ATOM   3120  HW2 SOL  1076      94.590 103.840 163.880  1.00  0.00           H
ATOM   3121  OW  SOL  1077      12.150  44.180 116.790  1.00  0.00           O
ATOM   3122  HW1 SOL  1077      11.250  44.270 117.100  1.00  0.00           H
ATOM   3123  HW2 SOL  1077      12.550  43.580 117.410  1.00  0.00           H
ATOM   3124  OW  SOL  1078       7.080   3.430 136.310  1.00  0.00           O
ATOM   3125  HW1 SOL  1078       7.320   3.150 137.200  1.00  0.00           H
ATOM   3126  HW2 SOL  1078       7.540   4.270 136.200  1.00  0.00           H
ATOM   3127  OW  SOL  1079      38.040  66.770  37.950  1.00  0.00           O
ATOM   3128  HW1 SOL  1079      37.600  67.110  38.730  1.00  0.00           H
ATOM   3129  HW2 SOL  1079      38.940  67.060  38.030  1.00  0.00           H
ATOM   3130  OW  SOL  1080       2.470  67.040  11.760  1.00  0.00           O
ATOM   3131  HW1 SOL  1080       1.680  67.460  11.410  1.00  0.00           H
ATOM   3132  HW2 SOL  1080       2.820  67.670  12.390  1.00  0.00           H
ATOM   3133  OW  SOL  1081      27.300  36.070  27.550  1.00  0.00           O
ATOM   3134  HW1 SOL  1081      28.130  35.830  27.950  1.00  0.00           H
ATOM   3135  HW2 SOL  1081      27.100  35.350  26.950  1.00  0.00           H
ATOM   3136  OW  SOL  1082      92.610  58.840 155.000  1.00  0.00           O
ATOM   3137  HW1 SOL  1082      93.500  58.770 155.370  1.00  0.00           H
ATOM   3138  HW2 SOL  1082      92.560  59.740 154.670  1.00  0.00           H
ATOM   3139  OW  SOL  1083      94.490  21.030 118.630  1.00  0.00           O
ATOM   3140  HW1 SOL  1083      94.520  20.750 117.710  1.00  0.00           H
ATOM   3141  HW2 SOL  1083      94.760  21.950 118.600  1.00  0.00           H
ATOM   3142  OW  SOL  1084      37.430  65.490  11.240  1.00  0.00           O
ATOM   3143  HW1 SOL  1084      38.120  65.110  11.780  1.00  0.00           H
ATOM   3144  HW2 SOL  1084      36.730  64.840  11.240  1.00  0.00           H
ATOM   3145  OW  SOL  1085      32.010  33.770 130.860  1.00  0.00           O
ATOM   3146  HW1 SOL  1085      32.020  33.190 130.100  1.00  0.00           H
ATOM   3147  HW2 SOL  1085      32.240  34.630 130.510  1.00  0.00           H
ATOM   3148  OW  SOL  1086     103.810  12.610   9.570  1.00  0.00           O
ATOM   3149  HW1 SOL  1086     103.080  12.020   9.410  1.00  0.00           H
ATOM   3150  HW2 SOL  1086       0.640  12.060   9.460  1.00  0.00           H
ATOM   3151  OW  SOL  1087     100.140  49.480   3.660  1.00  0.00           O
ATOM   3152  HW1 SOL  1087     100.870  49.750   3.100  1.00  0.00           H
ATOM   3153  HW2 SOL  1087     100.510  48.840   4.250  1.00  0.00           H
ATOM   3154  OW  SOL  1088      47.900   3.280  40.540  1.00  0.00           O
ATOM   3155  HW1 SOL  1088      47.520   3.380  39.670  1.00  0.00           H
ATOM   3156  HW2 SOL  1088      48.760   3.690  40.480  1.00  0.00           H
ATOM   3157  OW  SOL  1089      27.820  48.980 112.580  1.00  0.00           O
ATOM   3158  HW1 SOL  1089      27.190  49.510 113.060  1.00  0.00           H
ATOM   3159  HW2 SOL  1089      28.340  48.540 113.250  1.00  0.00           H
ATOM   3160  OW  SOL  1090      71.130  75.080 130.400  1.00  0.00           O
ATOM   3161  HW1 SOL  1090      70.640  75.880 130.620  1.00  0.00           H
ATOM   3162  HW2 SOL  1090      70.610  74.660 129.720  1.00  0.00           H
ATOM   3163  OW  SOL  1091      90.310  85.660 154.270  1.00  0.00           O
ATOM   3164  HW1 SOL  1091      90.040  84.770 154.470  1.00  0.00           H
ATOM   3165  HW2 SOL  1091      89.620  86.010 153.710  1.00  0.00           H
ATOM   3166  OW  SOL  1092      73.970  15.210 167.340  1.00  0.00           O
ATOM   3167  HW1 SOL  1092      74.760  14.680 167.220  1.00  0.00           H
ATOM   3168  HW2 SOL  1092      73.590  14.890 168.160  1.00  0.00           H
ATOM   3169  OW  SOL  1093      16.910  79.190 157.300  1.00  0.00           O
ATOM   3170  HW1 SOL  1093      17.370  79.560 158.060  1.00  0.00           H
ATOM   3171  HW2 SOL  1093      17.080  79.810 156.590  1.00  0.00           H
ATOM   3172  OW  SOL  1094      22.470  22.150 150.600  1.00  0.00           O
ATOM   3173  HW1 SOL  1094      22.420  21.430 149.970  1.00  0.00           H
ATOM   3174  HW2 SOL  1094      23.050  21.840 151.290  1.00  0.00           H
ATOM   3175  OW  SOL  1095      26.250  23.820 153.850  1.00  0.00           O
ATOM   3176  HW1 SOL  1095      27.010  24.080 154.370  1.00  0.00           H
ATOM   3177  HW2 SOL  1095      26.580  23.700 152.960  1.00  0.00           H
ATOM   3178  OW  SOL  1096      99.990  70.690 109.180  1.00  0.00           O
ATOM   3179  HW1 SOL  1096      99.530  71.350 108.660  1.00  0.00           H
ATOM   3180  HW2 SOL  1096      99.300  70.120 109.510  1.00  0.00           H
ATOM   3181  OW  SOL  1097      27.490  57.600  93.700  1.00  0.00           O
ATOM   3182  HW1 SOL  1097      27.420  56.670  93.490  1.00  0.00           H
ATOM   3183  HW2 SOL  1097      26.620  57.950  93.510  1.00  0.00           H
ATOM   3184  OW  SOL  1098      11.790  72.210  25.180  1.00  0.00           O
ATOM   3185  HW1 SOL  1098      11.090  72.770  25.510  1.00  0.00           H
ATOM   3186  HW2 SOL  1098      11.500  71.950  24.300  1.00  0.00           H
ATOM   3187  OW  SOL  1099      48.420 100.120 129.590  1.00  0.00           O
ATOM   3188  HW1 SOL  1099      47.910  99.590 130.190  1.00  0.00           H
ATOM   3189  HW2 SOL  1099      49.300  99.750 129.620  1.00  0.00           H
ATOM   3190  OW  SOL  1100     101.620  54.820  32.910  1.00  0.00           O
ATOM   3191  HW1 SOL  1100     101.630  55.200  32.030  1.00  0.00           H
ATOM   3192  HW2 SOL  1100     100.700  54.780  33.150  1.00  0.00           H
ATOM   3193  OW  SOL  1101      12.900  41.220  32.620  1.00  0.00           O
ATOM   3194  HW1 SOL  1101      12.850  42.140  32.870  1.00  0.00           H
ATOM   3195  HW2 SOL  1101      12.230  40.780  33.150  1.00  0.00           H
ATOM   3196  OW  SOL  1102       2.720  62.170 150.640  1.00  0.00           O
ATOM   3197  HW1 SOL  1102       3.630  62.430 150.490  1.00  0.00           H
ATOM   3198  HW2 SOL  1102       2.600  62.250 151.580  1.00  0.00           H
ATOM   3199  OW  SOL  1103      91.240  96.400 125.870  1.00  0.00           O
ATOM   3200  HW1 SOL  1103      90.880  97.070 126.450  1.00  0.00           H
ATOM   3201  HW2 SOL  1103      91.990  96.050 126.340  1.00  0.00           H
ATOM   3202  OW  SOL  1104      39.060  72.310  42.280  1.00  0.00           O
ATOM   3203  HW1 SOL  1104      39.470  72.050  43.110  1.00  0.00           H
ATOM   3204  HW2 SOL  1104      39.500  73.130  42.040  1.00  0.00           H
ATOM   3205  OW  SOL  1105      84.130  58.670  26.040  1.00  0.00           O
ATOM   3206  HW1 SOL  1105      84.860  59.290  26.000  1.00  0.00           H
ATOM   3207  HW2 SOL  1105      83.420  59.170  26.440  1.00  0.00           H
ATOM   3208  OW  SOL  1106      50.780  46.980  23.760  1.00  0.00           O
ATOM   3209  HW1 SOL  1106      50.690  46.290  23.100  1.00  0.00           H
ATOM   3210  HW2 SOL  1106      49.900  47.090  24.110  1.00  0.00           H
ATOM   3211  OW  SOL  1107      36.990  70.520  51.270  1.00  0.00           O
ATOM   3212  HW1 SOL  1107      37.800  70.010  51.160  1.00  0.00           H
ATOM   3213  HW2 SOL  1107      36.350  69.890  51.600  1.00  0.00           H
ATOM   3214  OW  SOL  1108      81.010  81.790 107.730  1.00  0.00           O
ATOM   3215  HW1 SOL  1108      80.210  81.320 107.540  1.00  0.00           H
ATOM   3216  HW2 SOL  1108      81.190  81.600 108.650  1.00  0.00           H
ATOM   3217  OW  SOL  1109       2.010  62.980 116.610  1.00  0.00           O
ATOM   3218  HW1 SOL  1109       1.750  62.250 117.160  1.00  0.00           H
ATOM   3219  HW2 SOL  1109       2.830  62.700 116.200  1.00  0.00           H
ATOM   3220  OW  SOL  1110     102.890  37.140  36.640  1.00  0.00           O
ATOM   3221  HW1 SOL  1110     102.420  36.340  36.390  1.00  0.00           H
ATOM   3222  HW2 SOL  1110     103.730  36.830  36.960  1.00  0.00           H
ATOM   3223  OW  SOL  1111      33.680  78.860 133.160  1.00  0.00           O
ATOM   3224  HW1 SOL  1111      33.520  79.100 132.250  1.00  0.00           H
ATOM   3225  HW2 SOL  1111      32.810  78.660 133.500  1.00  0.00           H
ATOM   3226  OW  SOL  1112      10.750  54.600  52.330  1.00  0.00           O
ATOM   3227  HW1 SOL  1112      10.360  54.070  53.030  1.00  0.00           H
ATOM   3228  HW2 SOL  1112      10.030  54.700  51.700  1.00  0.00           H
ATOM   3229  OW  SOL  1113     103.890  97.980  29.650  1.00  0.00           O
ATOM   3230  HW1 SOL  1113       0.090  97.080  29.970  1.00  0.00           H
ATOM   3231  HW2 SOL  1113     103.650  98.470  30.440  1.00  0.00           H
ATOM   3232  OW  SOL  1114      22.780  52.500 138.300  1.00  0.00           O
ATOM   3233  HW1 SOL  1114      21.860  52.260 138.230  1.00  0.00           H
ATOM   3234  HW2 SOL  1114      22.840  53.380 137.940  1.00  0.00           H
ATOM   3235  OW  SOL  1115       4.130  59.040  47.530  1.00  0.00           O
ATOM   3236  HW1 SOL  1115       4.570  59.840  47.840  1.00  0.00           H
ATOM   3237  HW2 SOL  1115       4.080  59.150  46.580  1.00  0.00           H
ATOM   3238  OW  SOL  1116      89.580  70.390  39.000  1.00  0.00           O
ATOM   3239  HW1 SOL  1116      88.630  70.430  39.050  1.00  0.00           H
ATOM   3240  HW2 SOL  1116      89.780  70.530  38.080  1.00  0.00           H
ATOM   3241  OW  SOL  1117      41.130  90.710 156.690  1.00  0.00           O
ATOM   3242  HW1 SOL  1117      40.350  90.380 156.250  1.00  0.00           H
ATOM   3243  HW2 SOL  1117      40.860  90.850 157.600  1.00  0.00           H
ATOM   3244  OW  SOL  1118      15.350  42.050 168.120  1.00  0.00           O
ATOM   3245  HW1 SOL  1118      15.270  42.010 167.170  1.00  0.00           H
ATOM   3246  HW2 SOL  1118      16.230  42.410   0.060  1.00  0.00           H
ATOM   3247  OW  SOL  1119      73.680  96.340  35.850  1.00  0.00           O
ATOM   3248  HW1 SOL  1119      73.750  97.110  35.280  1.00  0.00           H
ATOM   3249  HW2 SOL  1119      74.540  95.940  35.810  1.00  0.00           H
ATOM   3250  OW  SOL  1120      57.540  74.700  58.730  1.00  0.00           O
ATOM   3251  HW1 SOL  1120      57.650  75.150  57.890  1.00  0.00           H
ATOM   3252  HW2 SOL  1120      56.910  74.010  58.550  1.00  0.00           H
ATOM   3253  OW  SOL  1121      20.140  50.770 148.570  1.00  0.00           O
ATOM   3254  HW1 SOL  1121      20.340  50.010 149.100  1.00  0.00           H
ATOM   3255  HW2 SOL  1121      19.240  51.000 148.820  1.00  0.00           H
ATOM   3256  OW  SOL  1122      77.590  30.760  52.180  1.00  0.00           O
ATOM   3257  HW1 SOL  1122      76.860  30.250  51.840  1.00  0.00           H
ATOM   3258  HW2 SOL  1122      77.560  31.590  51.700  1.00  0.00           H
ATOM   3259  OW  SOL  1123       1.490  94.410 143.810  1.00  0.00           O
ATOM   3260  HW1 SOL  1123       2.350  93.990 143.840  1.00  0.00           H
ATOM   3261  HW2 SOL  1123       1.270  94.570 144.730  1.00  0.00           H
ATOM   3262  OW  SOL  1124      88.650  84.440 127.530  1.00  0.00           O
ATOM   3263  HW1 SOL  1124      89.030  83.620 127.830  1.00  0.00           H
ATOM   3264  HW2 SOL  1124      88.760  85.040 128.260  1.00  0.00           H
ATOM   3265  OW  SOL  1125      78.820  92.540  29.710  1.00  0.00           O
ATOM   3266  HW1 SOL  1125      77.960  92.730  30.080  1.00  0.00           H
ATOM   3267  HW2 SOL  1125      79.180  93.410  29.490  1.00  0.00           H
ATOM   3268  OW  SOL  1126      73.580 100.220   0.150  1.00  0.00           O
ATOM   3269  HW1 SOL  1126      74.220  99.580 168.040  1.00  0.00           H
ATOM   3270  HW2 SOL  1126      72.750  99.960 167.970  1.00  0.00           H
ATOM   3271  OW  SOL  1127      47.170  15.170 118.440  1.00  0.00           O
ATOM   3272  HW1 SOL  1127      47.510  16.030 118.700  1.00  0.00           H
ATOM   3273  HW2 SOL  1127      47.480  15.070 117.540  1.00  0.00           H
ATOM   3274  OW  SOL  1128      31.910  78.900 146.900  1.00  0.00           O
ATOM   3275  HW1 SOL  1128      31.550  79.630 147.400  1.00  0.00           H
ATOM   3276  HW2 SOL  1128      31.300  78.790 146.170  1.00  0.00           H
ATOM   3277  OW  SOL  1129      92.130  80.070  33.330  1.00  0.00           O
ATOM   3278  HW1 SOL  1129      92.660  80.590  33.930  1.00  0.00           H
ATOM   3279  HW2 SOL  1129      92.690  79.340  33.080  1.00  0.00           H
ATOM   3280  OW  SOL  1130      93.860  33.350 146.790  1.00  0.00           O
ATOM   3281  HW1 SOL  1130      92.940  33.600 146.690  1.00  0.00           H
ATOM   3282  HW2 SOL  1130      94.310  33.830 146.090  1.00  0.00           H
ATOM   3283  OW  SOL  1131      92.140  56.070  16.020  1.00  0.00           O
ATOM   3284  HW1 SOL  1131      91.840  56.970  15.930  1.00  0.00           H
ATOM   3285  HW2 SOL  1131      91.350  55.570  16.220  1.00  0.00           H
ATOM   3286  OW  SOL  1132      71.360  67.300  30.690  1.00  0.00           O
ATOM   3287  HW1 SOL  1132      71.060  67.720  31.500  1.00  0.00           H
ATOM   3288  HW2 SOL  1132      70.680  67.520  30.050  1.00  0.00           H
ATOM   3289  OW  SOL  1133      55.210  76.900   5.740  1.00  0.00           O
ATOM   3290  HW1 SOL  1133      54.580  76.640   5.070  1.00  0.00           H
ATOM   3291  HW2 SOL  1133      54.960  76.380   6.510  1.00  0.00           H
ATOM   3292  OW  SOL  1134      56.780  42.800  17.070  1.00  0.00           O
ATOM   3293  HW1 SOL  1134      56.120  42.410  17.640  1.00  0.00           H
ATOM   3294  HW2 SOL  1134      56.280  43.370  16.480  1.00  0.00           H
ATOM   3295  OW  SOL  1135      61.240  81.830  54.760  1.00  0.00           O
ATOM   3296  HW1 SOL  1135      60.990  81.690  55.670  1.00  0.00           H
ATOM   3297  HW2 SOL  1135      60.930  82.710  54.550  1.00  0.00           H
ATOM   3298  OW  SOL  1136      64.400  33.770  43.190  1.00  0.00           O
ATOM   3299  HW1 SOL  1136      64.600  33.250  43.970  1.00  0.00           H
ATOM   3300  HW2 SOL  1136      64.690  33.240  42.460  1.00  0.00           H
ATOM   3301  OW  SOL  1137     100.330  74.940 112.030  1.00  0.00           O
ATOM   3302  HW1 SOL  1137     100.410  74.160 111.480  1.00  0.00           H
ATOM   3303  HW2 SOL  1137      99.700  75.490 111.560  1.00  0.00           H
ATOM   3304  OW  SOL  1138      27.700  56.840 132.890  1.00  0.00           O
ATOM   3305  HW1 SOL  1138      26.790  56.860 132.600  1.00  0.00           H
ATOM   3306  HW2 SOL  1138      28.160  56.330 132.230  1.00  0.00           H
ATOM   3307  OW  SOL  1139      72.470  76.270 120.460  1.00  0.00           O
ATOM   3308  HW1 SOL  1139      71.980  75.450 120.390  1.00  0.00           H
ATOM   3309  HW2 SOL  1139      72.350  76.700 119.610  1.00  0.00           H
ATOM   3310  OW  SOL  1140      60.350  96.190  11.780  1.00  0.00           O
ATOM   3311  HW1 SOL  1140      61.290  96.290  11.930  1.00  0.00           H
ATOM   3312  HW2 SOL  1140      59.950  96.540  12.570  1.00  0.00           H
ATOM   3313  OW  SOL  1141      17.610  10.020 164.380  1.00  0.00           O
ATOM   3314  HW1 SOL  1141      18.420  10.470 164.120  1.00  0.00           H
ATOM   3315  HW2 SOL  1141      17.510   9.330 163.730  1.00  0.00           H
ATOM   3316  OW  SOL  1142      73.440  14.250  32.690  1.00  0.00           O
ATOM   3317  HW1 SOL  1142      74.060  14.340  33.410  1.00  0.00           H
ATOM   3318  HW2 SOL  1142      73.260  15.150  32.410  1.00  0.00           H
ATOM   3319  OW  SOL  1143      88.190  59.330  33.530  1.00  0.00           O
ATOM   3320  HW1 SOL  1143      88.910  58.730  33.690  1.00  0.00           H
ATOM   3321  HW2 SOL  1143      88.010  59.260  32.590  1.00  0.00           H
ATOM   3322  OW  SOL  1144      27.140   5.240  67.800  1.00  0.00           O
ATOM   3323  HW1 SOL  1144      27.300   6.180  67.700  1.00  0.00           H
ATOM   3324  HW2 SOL  1144      26.710   5.170  68.650  1.00  0.00           H
ATOM   3325  OW  SOL  1145      76.840  62.060 144.570  1.00  0.00           O
ATOM   3326  HW1 SOL  1145      76.400  62.700 144.000  1.00  0.00           H
ATOM   3327  HW2 SOL  1145      76.960  62.530 145.400  1.00  0.00           H
ATOM   3328  OW  SOL  1146     100.890   0.770  57.760  1.00  0.00           O
ATOM   3329  HW1 SOL  1146     100.680 103.790  57.770  1.00  0.00           H
ATOM   3330  HW2 SOL  1146     101.800   0.810  58.060  1.00  0.00           H
ATOM   3331  OW  SOL  1147      31.920  48.140  17.370  1.00  0.00           O
ATOM   3332  HW1 SOL  1147      32.240  49.030  17.230  1.00  0.00           H
ATOM   3333  HW2 SOL  1147      31.980  47.730  16.510  1.00  0.00           H
ATOM   3334  OW  SOL  1148       8.420  56.300  58.090  1.00  0.00           O
ATOM   3335  HW1 SOL  1148       8.520  56.510  57.160  1.00  0.00           H
ATOM   3336  HW2 SOL  1148       9.310  56.390  58.440  1.00  0.00           H
ATOM   3337  OW  SOL  1149      49.640  86.850  19.680  1.00  0.00           O
ATOM   3338  HW1 SOL  1149      50.380  86.420  20.110  1.00  0.00           H
ATOM   3339  HW2 SOL  1149      49.770  87.780  19.880  1.00  0.00           H
ATOM   3340  OW  SOL  1150      80.370  36.420 124.310  1.00  0.00           O
ATOM   3341  HW1 SOL  1150      79.630  36.640 123.740  1.00  0.00           H
ATOM   3342  HW2 SOL  1150      80.450  37.180 124.890  1.00  0.00           H
ATOM   3343  OW  SOL  1151      32.990  90.800  19.220  1.00  0.00           O
ATOM   3344  HW1 SOL  1151      33.280  89.880  19.180  1.00  0.00           H
ATOM   3345  HW2 SOL  1151      32.140  90.810  18.780  1.00  0.00           H
ATOM   3346  OW  SOL  1152      59.650  64.940  12.420  1.00  0.00           O
ATOM   3347  HW1 SOL  1152      60.000  64.680  13.270  1.00  0.00           H
ATOM   3348  HW2 SOL  1152      59.960  65.830  12.290  1.00  0.00           H
ATOM   3349  OW  SOL  1153      29.280  49.770 123.190  1.00  0.00           O
ATOM   3350  HW1 SOL  1153      28.950  49.400 124.010  1.00  0.00           H
ATOM   3351  HW2 SOL  1153      29.310  50.710 123.350  1.00  0.00           H
ATOM   3352  OW  SOL  1154      47.840   7.480  12.130  1.00  0.00           O
ATOM   3353  HW1 SOL  1154      47.230   6.820  11.830  1.00  0.00           H
ATOM   3354  HW2 SOL  1154      48.280   7.090  12.890  1.00  0.00           H
ATOM   3355  OW  SOL  1155      85.480  71.800 163.140  1.00  0.00           O
ATOM   3356  HW1 SOL  1155      85.820  71.880 162.250  1.00  0.00           H
ATOM   3357  HW2 SOL  1155      84.810  71.120 163.080  1.00  0.00           H
ATOM   3358  OW  SOL  1156      73.090  10.770  18.660  1.00  0.00           O
ATOM   3359  HW1 SOL  1156      72.370  10.330  18.220  1.00  0.00           H
ATOM   3360  HW2 SOL  1156      73.870  10.290  18.390  1.00  0.00           H
ATOM   3361  OW  SOL  1157      21.610  66.300 154.790  1.00  0.00           O
ATOM   3362  HW1 SOL  1157      21.070  65.530 154.600  1.00  0.00           H
ATOM   3363  HW2 SOL  1157      21.520  66.430 155.730  1.00  0.00           H
ATOM   3364  OW  SOL  1158      64.150  55.940 167.230  1.00  0.00           O
ATOM   3365  HW1 SOL  1158      64.210  55.080 167.650  1.00  0.00           H
ATOM   3366  HW2 SOL  1158      64.460  56.550 167.900  1.00  0.00           H
ATOM   3367  OW  SOL  1159      84.310  28.140 163.270  1.00  0.00           O
ATOM   3368  HW1 SOL  1159      83.480  27.830 162.920  1.00  0.00           H
ATOM   3369  HW2 SOL  1159      84.670  28.700 162.580  1.00  0.00           H
ATOM   3370  OW  SOL  1160      30.960  11.810  35.360  1.00  0.00           O
ATOM   3371  HW1 SOL  1160      31.080  12.670  34.970  1.00  0.00           H
ATOM   3372  HW2 SOL  1160      31.740  11.660  35.880  1.00  0.00           H
ATOM   3373  OW  SOL  1161      27.870  82.670 159.260  1.00  0.00           O
ATOM   3374  HW1 SOL  1161      27.370  81.960 159.660  1.00  0.00           H
ATOM   3375  HW2 SOL  1161      27.240  83.390 159.180  1.00  0.00           H
ATOM   3376  OW  SOL  1162       5.030   6.050  21.570  1.00  0.00           O
ATOM   3377  HW1 SOL  1162       4.580   5.730  20.790  1.00  0.00           H
ATOM   3378  HW2 SOL  1162       5.140   6.990  21.430  1.00  0.00           H
ATOM   3379  OW  SOL  1163      61.270   4.020 109.240  1.00  0.00           O
ATOM   3380  HW1 SOL  1163      61.300   4.950 109.010  1.00  0.00           H
ATOM   3381  HW2 SOL  1163      61.890   3.610 108.640  1.00  0.00           H
ATOM   3382  OW  SOL  1164      35.030 103.910  56.850  1.00  0.00           O
ATOM   3383  HW1 SOL  1164      35.380 103.020  56.770  1.00  0.00           H
ATOM   3384  HW2 SOL  1164      35.110   0.330  55.970  1.00  0.00           H
ATOM   3385  OW  SOL  1165      87.320  67.340 136.120  1.00  0.00           O
ATOM   3386  HW1 SOL  1165      87.740  68.040 135.620  1.00  0.00           H
ATOM   3387  HW2 SOL  1165      87.750  67.350 136.970  1.00  0.00           H
ATOM   3388  OW  SOL  1166      14.890  52.900   8.420  1.00  0.00           O
ATOM   3389  HW1 SOL  1166      15.250  52.020   8.570  1.00  0.00           H
ATOM   3390  HW2 SOL  1166      14.400  52.820   7.600  1.00  0.00           H
ATOM   3391  OW  SOL  1167      24.870  61.420 110.250  1.00  0.00           O
ATOM   3392  HW1 SOL  1167      25.440  62.090 109.890  1.00  0.00           H
ATOM   3393  HW2 SOL  1167      25.310  61.130 111.050  1.00  0.00           H
ATOM   3394  OW  SOL  1168       2.490 103.770  29.630  1.00  0.00           O
ATOM   3395  HW1 SOL  1168       3.290 103.430  29.230  1.00  0.00           H
ATOM   3396  HW2 SOL  1168       1.920 103.010  29.710  1.00  0.00           H
ATOM   3397  OW  SOL  1169      29.210  70.440  38.800  1.00  0.00           O
ATOM   3398  HW1 SOL  1169      29.960  70.810  39.260  1.00  0.00           H
ATOM   3399  HW2 SOL  1169      28.530  70.360  39.470  1.00  0.00           H
ATOM   3400  OW  SOL  1170      40.800  76.950 120.920  1.00  0.00           O
ATOM   3401  HW1 SOL  1170      41.440  76.890 121.620  1.00  0.00           H
ATOM   3402  HW2 SOL  1170      41.220  77.470 120.240  1.00  0.00           H
ATOM   3403  OW  SOL  1171      94.700  60.780 138.870  1.00  0.00           O
ATOM   3404  HW1 SOL  1171      95.120  60.240 138.200  1.00  0.00           H
ATOM   3405  HW2 SOL  1171      95.440  61.180 139.340  1.00  0.00           H
ATOM   3406  OW  SOL  1172      17.000  14.480 129.410  1.00  0.00           O
ATOM   3407  HW1 SOL  1172      16.750  15.200 128.830  1.00  0.00           H
ATOM   3408  HW2 SOL  1172      17.620  13.970 128.890  1.00  0.00           H
ATOM   3409  OW  SOL  1173      93.560  85.730  34.630  1.00  0.00           O
ATOM   3410  HW1 SOL  1173      93.030  86.510  34.500  1.00  0.00           H
ATOM   3411  HW2 SOL  1173      94.070  85.910  35.420  1.00  0.00           H
ATOM   3412  OW  SOL  1174      82.400  24.340   1.640  1.00  0.00           O
ATOM   3413  HW1 SOL  1174      83.330  24.430   1.800  1.00  0.00           H
ATOM   3414  HW2 SOL  1174      82.230  23.400   1.720  1.00  0.00           H
ATOM   3415  OW  SOL  1175       1.120   4.110  65.520  1.00  0.00           O
ATOM   3416  HW1 SOL  1175       1.560   3.310  65.810  1.00  0.00           H
ATOM   3417  HW2 SOL  1175       0.700   3.860  64.690  1.00  0.00           H
ATOM   3418  OW  SOL  1176      91.570  75.440 156.220  1.00  0.00           O
ATOM   3419  HW1 SOL  1176      90.720  75.030 156.410  1.00  0.00           H
ATOM   3420  HW2 SOL  1176      91.640  76.140 156.870  1.00  0.00           H
ATOM   3421  OW  SOL  1177      89.400  85.210  50.830  1.00  0.00           O
ATOM   3422  HW1 SOL  1177      90.140  84.620  50.970  1.00  0.00           H
ATOM   3423  HW2 SOL  1177      88.690  84.630  50.550  1.00  0.00           H
ATOM   3424  OW  SOL  1178      82.510  11.180  50.750  1.00  0.00           O
ATOM   3425  HW1 SOL  1178      82.240  10.300  50.480  1.00  0.00           H
ATOM   3426  HW2 SOL  1178      83.450  11.210  50.560  1.00  0.00           H
ATOM   3427  OW  SOL  1179       0.540  64.790   1.480  1.00  0.00           O
ATOM   3428  HW1 SOL  1179       1.400  64.970   1.860  1.00  0.00           H
ATOM   3429  HW2 SOL  1179       0.170  65.650   1.300  1.00  0.00           H
ATOM   3430  OW  SOL  1180      68.710  28.300  15.950  1.00  0.00           O
ATOM   3431  HW1 SOL  1180      67.840  28.190  16.350  1.00  0.00           H
ATOM   3432  HW2 SOL  1180      69.300  27.810  16.530  1.00  0.00           H
ATOM   3433  OW  SOL  1181      51.430  82.540 153.100  1.00  0.00           O
ATOM   3434  HW1 SOL  1181      51.130  83.210 153.720  1.00  0.00           H
ATOM   3435  HW2 SOL  1181      52.170  82.950 152.650  1.00  0.00           H
ATOM   3436  OW  SOL  1182      71.080  25.570  58.700  1.00  0.00           O
ATOM   3437  HW1 SOL  1182      71.690  25.930  58.060  1.00  0.00           H
ATOM   3438  HW2 SOL  1182      70.490  26.300  58.910  1.00  0.00           H
ATOM   3439  OW  SOL  1183      16.020  16.410  22.300  1.00  0.00           O
ATOM   3440  HW1 SOL  1183      16.950  16.570  22.200  1.00  0.00           H
ATOM   3441  HW2 SOL  1183      15.900  16.240  23.230  1.00  0.00           H
ATOM   3442  OW  SOL  1184      52.420  95.050   1.610  1.00  0.00           O
ATOM   3443  HW1 SOL  1184      52.920  94.350   2.040  1.00  0.00           H
ATOM   3444  HW2 SOL  1184      52.240  95.680   2.310  1.00  0.00           H
ATOM   3445  OW  SOL  1185     101.170  47.940   5.720  1.00  0.00           O
ATOM   3446  HW1 SOL  1185     101.480  47.190   6.240  1.00  0.00           H
ATOM   3447  HW2 SOL  1185     100.620  48.430   6.320  1.00  0.00           H
ATOM   3448  OW  SOL  1186     100.810  80.820  36.470  1.00  0.00           O
ATOM   3449  HW1 SOL  1186     100.340  80.100  36.040  1.00  0.00           H
ATOM   3450  HW2 SOL  1186     100.180  81.540  36.470  1.00  0.00           H
ATOM   3451  OW  SOL  1187      30.450  43.390 110.640  1.00  0.00           O
ATOM   3452  HW1 SOL  1187      29.720  43.600 111.230  1.00  0.00           H
ATOM   3453  HW2 SOL  1187      31.080  42.940 111.200  1.00  0.00           H
ATOM   3454  OW  SOL  1188      15.280  76.990  41.550  1.00  0.00           O
ATOM   3455  HW1 SOL  1188      15.940  76.540  42.080  1.00  0.00           H
ATOM   3456  HW2 SOL  1188      15.760  77.670  41.080  1.00  0.00           H
ATOM   3457  OW  SOL  1189       1.800  41.770  58.560  1.00  0.00           O
ATOM   3458  HW1 SOL  1189       1.890  41.490  59.470  1.00  0.00           H
ATOM   3459  HW2 SOL  1189       1.010  42.310  58.550  1.00  0.00           H
ATOM   3460  OW  SOL  1190      35.690  13.410 118.130  1.00  0.00           O
ATOM   3461  HW1 SOL  1190      34.950  13.480 117.530  1.00  0.00           H
ATOM   3462  HW2 SOL  1190      35.400  12.770 118.790  1.00  0.00           H
ATOM   3463  OW  SOL  1191      36.700  20.440 161.830  1.00  0.00           O
ATOM   3464  HW1 SOL  1191      36.910  20.290 160.910  1.00  0.00           H
ATOM   3465  HW2 SOL  1191      36.110  21.190 161.820  1.00  0.00           H
ATOM   3466  OW  SOL  1192      61.000   6.670 116.930  1.00  0.00           O
ATOM   3467  HW1 SOL  1192      61.690   7.290 116.680  1.00  0.00           H
ATOM   3468  HW2 SOL  1192      60.790   6.190 116.130  1.00  0.00           H
ATOM   3469  OW  SOL  1193      57.340  32.300   2.800  1.00  0.00           O
ATOM   3470  HW1 SOL  1193      58.060  31.670   2.890  1.00  0.00           H
ATOM   3471  HW2 SOL  1193      57.660  32.940   2.160  1.00  0.00           H
ATOM   3472  OW  SOL  1194      57.110  60.740  23.530  1.00  0.00           O
ATOM   3473  HW1 SOL  1194      57.780  60.470  24.160  1.00  0.00           H
ATOM   3474  HW2 SOL  1194      56.920  59.940  23.030  1.00  0.00           H
ATOM   3475  OW  SOL  1195      44.770  89.240  25.980  1.00  0.00           O
ATOM   3476  HW1 SOL  1195      45.620  89.020  25.600  1.00  0.00           H
ATOM   3477  HW2 SOL  1195      44.970  89.520  26.870  1.00  0.00           H
ATOM   3478  OW  SOL  1196      40.240  94.300  55.690  1.00  0.00           O
ATOM   3479  HW1 SOL  1196      40.460  95.170  55.350  1.00  0.00           H
ATOM   3480  HW2 SOL  1196      41.090  93.870  55.800  1.00  0.00           H
ATOM   3481  OW  SOL  1197      15.600  25.120  13.970  1.00  0.00           O
ATOM   3482  HW1 SOL  1197      14.950  24.500  14.280  1.00  0.00           H
ATOM   3483  HW2 SOL  1197      15.250  25.980  14.220  1.00  0.00           H
ATOM   3484  OW  SOL  1198      23.050  46.170  38.530  1.00  0.00           O
ATOM   3485  HW1 SOL  1198      22.570  45.680  37.860  1.00  0.00           H
ATOM   3486  HW2 SOL  1198      22.800  47.090  38.370  1.00  0.00           H
ATOM   3487  OW  SOL  1199      95.230  50.930 118.700  1.00  0.00           O
ATOM   3488  HW1 SOL  1199      95.470  50.670 119.590  1.00  0.00           H
ATOM   3489  HW2 SOL  1199      94.570  50.290 118.430  1.00  0.00           H
ATOM   3490  OW  SOL  1200     102.180  65.690 113.990  1.00  0.00           O
ATOM   3491  HW1 SOL  1200     102.560  66.570 113.930  1.00  0.00           H
ATOM   3492  HW2 SOL  1200     101.420  65.730 113.410  1.00  0.00           H
ATOM   3493  OW  SOL  1201      61.350  78.710 136.140  1.00  0.00           O
ATOM   3494  HW1 SOL  1201      60.690  79.390 136.290  1.00  0.00           H
ATOM   3495  HW2 SOL  1201      62.140  79.200 135.910  1.00  0.00           H
ATOM   3496  OW  SOL  1202      61.900  20.960 152.400  1.00  0.00           O
ATOM   3497  HW1 SOL  1202      62.090  20.710 151.490  1.00  0.00           H
ATOM   3498  HW2 SOL  1202      61.610  21.860 152.340  1.00  0.00           H
ATOM   3499  OW  SOL  1203      13.420  57.970  56.310  1.00  0.00           O
ATOM   3500  HW1 SOL  1203      14.280  58.080  56.710  1.00  0.00           H
ATOM   3501  HW2 SOL  1203      12.800  58.090  57.030  1.00  0.00           H
ATOM   3502  OW  SOL  1204      57.540  77.420  43.450  1.00  0.00           O
ATOM   3503  HW1 SOL  1204      57.540  78.330  43.140  1.00  0.00           H
ATOM   3504  HW2 SOL  1204      56.740  77.350  43.980  1.00  0.00           H
ATOM   3505  OW  SOL  1205      14.850  89.570 125.070  1.00  0.00           O
ATOM   3506  HW1 SOL  1205      14.240  90.010 125.670  1.00  0.00           H
ATOM   3507  HW2 SOL  1205      14.280  89.030 124.520  1.00  0.00           H
ATOM   3508  OW  SOL  1206      59.310  79.870  24.550  1.00  0.00           O
ATOM   3509  HW1 SOL  1206      60.120  79.430  24.810  1.00  0.00           H
ATOM   3510  HW2 SOL  1206      58.760  79.180  24.200  1.00  0.00           H
ATOM   3511  OW  SOL  1207      42.610  95.200  37.670  1.00  0.00           O
ATOM   3512  HW1 SOL  1207      41.770  95.220  37.210  1.00  0.00           H
ATOM   3513  HW2 SOL  1207      42.380  95.010  38.580  1.00  0.00           H
ATOM   3514  OW  SOL  1208      85.070  73.920 138.120  1.00  0.00           O
ATOM   3515  HW1 SOL  1208      84.130  73.750 138.140  1.00  0.00           H
ATOM   3516  HW2 SOL  1208      85.330  73.770 137.210  1.00  0.00           H
ATOM   3517  OW  SOL  1209      82.430  89.680 112.470  1.00  0.00           O
ATOM   3518  HW1 SOL  1209      82.940  89.790 113.270  1.00  0.00           H
ATOM   3519  HW2 SOL  1209      81.550  89.470 112.770  1.00  0.00           H
ATOM   3520  OW  SOL  1210       3.640  43.540  17.840  1.00  0.00           O
ATOM   3521  HW1 SOL  1210       3.140  43.220  18.590  1.00  0.00           H
ATOM   3522  HW2 SOL  1210       3.790  42.750  17.310  1.00  0.00           H
ATOM   3523  OW  SOL  1211      42.860  39.800   4.740  1.00  0.00           O
ATOM   3524  HW1 SOL  1211      43.250  39.420   3.960  1.00  0.00           H
ATOM   3525  HW2 SOL  1211      43.580  40.250   5.170  1.00  0.00           H
ATOM   3526  OW  SOL  1212      45.800  67.250  17.780  1.00  0.00           O
ATOM   3527  HW1 SOL  1212      45.430  68.130  17.700  1.00  0.00           H
ATOM   3528  HW2 SOL  1212      45.240  66.820  18.420  1.00  0.00           H
ATOM   3529  OW  SOL  1213      24.210  49.030  34.390  1.00  0.00           O
ATOM   3530  HW1 SOL  1213      23.860  48.160  34.180  1.00  0.00           H
ATOM   3531  HW2 SOL  1213      23.950  49.570  33.640  1.00  0.00           H
ATOM   3532  OW  SOL  1214      89.480   7.100  40.310  1.00  0.00           O
ATOM   3533  HW1 SOL  1214      89.940   7.840  40.710  1.00  0.00           H
ATOM   3534  HW2 SOL  1214      88.700   6.970  40.860  1.00  0.00           H
ATOM   3535  OW  SOL  1215      27.120  70.340   0.270  1.00  0.00           O
ATOM   3536  HW1 SOL  1215      27.010  70.500 167.550  1.00  0.00           H
ATOM   3537  HW2 SOL  1215      27.880  69.750   0.320  1.00  0.00           H
ATOM   3538  OW  SOL  1216      14.540  40.700 140.610  1.00  0.00           O
ATOM   3539  HW1 SOL  1216      13.870  40.990 139.990  1.00  0.00           H
ATOM   3540  HW2 SOL  1216      14.250  41.030 141.460  1.00  0.00           H
ATOM   3541  OW  SOL  1217      93.170   2.790  59.210  1.00  0.00           O
ATOM   3542  HW1 SOL  1217      93.670   2.520  59.990  1.00  0.00           H
ATOM   3543  HW2 SOL  1217      93.820   2.790  58.510  1.00  0.00           H
ATOM   3544  OW  SOL  1218      48.830  60.930  18.650  1.00  0.00           O
ATOM   3545  HW1 SOL  1218      47.900  60.730  18.650  1.00  0.00           H
ATOM   3546  HW2 SOL  1218      48.880  61.850  18.890  1.00  0.00           H
ATOM   3547  OW  SOL  1219      10.150 101.450 167.990  1.00  0.00           O
ATOM   3548  HW1 SOL  1219      11.060 101.660 168.200  1.00  0.00           H
ATOM   3549  HW2 SOL  1219       9.670 101.580   0.600  1.00  0.00           H
ATOM   3550  OW  SOL  1220      98.060  14.570 147.580  1.00  0.00           O
ATOM   3551  HW1 SOL  1220      98.540  15.180 147.010  1.00  0.00           H
ATOM   3552  HW2 SOL  1220      97.500  14.080 146.980  1.00  0.00           H
ATOM   3553  OW  SOL  1221      86.560  54.240 129.480  1.00  0.00           O
ATOM   3554  HW1 SOL  1221      87.200  54.310 130.190  1.00  0.00           H
ATOM   3555  HW2 SOL  1221      85.730  54.040 129.920  1.00  0.00           H
ATOM   3556  OW  SOL  1222      26.420  94.600 135.770  1.00  0.00           O
ATOM   3557  HW1 SOL  1222      26.360  94.990 134.900  1.00  0.00           H
ATOM   3558  HW2 SOL  1222      26.660  93.680 135.610  1.00  0.00           H
ATOM   3559  OW  SOL  1223      67.250  37.790 128.520  1.00  0.00           O
ATOM   3560  HW1 SOL  1223      67.910  38.060 129.160  1.00  0.00           H
ATOM   3561  HW2 SOL  1223      66.660  38.540 128.440  1.00  0.00           H
ATOM   3562  OW  SOL  1224       5.090  69.710 149.330  1.00  0.00           O
ATOM   3563  HW1 SOL  1224       5.010  68.930 148.780  1.00  0.00           H
ATOM   3564  HW2 SOL  1224       5.950  70.060 149.120  1.00  0.00           H
ATOM   3565  OW  SOL  1225      26.230  48.310 106.930  1.00  0.00           O
ATOM   3566  HW1 SOL  1225      26.920  48.870 107.290  1.00  0.00           H
ATOM   3567  HW2 SOL  1225      26.630  47.440 106.890  1.00  0.00           H
ATOM   3568  OW  SOL  1226      87.470  14.740  60.900  1.00  0.00           O
ATOM   3569  HW1 SOL  1226      86.540  14.810  61.120  1.00  0.00           H
ATOM   3570  HW2 SOL  1226      87.720  15.630  60.650  1.00  0.00           H
ATOM   3571  OW  SOL  1227      57.160  76.360  36.660  1.00  0.00           O
ATOM   3572  HW1 SOL  1227      56.760  75.830  37.350  1.00  0.00           H
ATOM   3573  HW2 SOL  1227      57.300  75.750  35.940  1.00  0.00           H
ATOM   3574  OW  SOL  1228      81.070  18.510  11.120  1.00  0.00           O
ATOM   3575  HW1 SOL  1228      81.900  18.540  10.650  1.00  0.00           H
ATOM   3576  HW2 SOL  1228      80.690  17.660  10.870  1.00  0.00           H
ATOM   3577  OW  SOL  1229      26.290  34.780 161.980  1.00  0.00           O
ATOM   3578  HW1 SOL  1229      26.970  34.670 162.640  1.00  0.00           H
ATOM   3579  HW2 SOL  1229      25.740  34.000 162.060  1.00  0.00           H
ATOM   3580  OW  SOL  1230      20.710   4.810  67.010  1.00  0.00           O
ATOM   3581  HW1 SOL  1230      21.510   5.270  66.780  1.00  0.00           H
ATOM   3582  HW2 SOL  1230      20.100   5.500  67.280  1.00  0.00           H
ATOM   3583  OW  SOL  1231      57.450  44.560 125.750  1.00  0.00           O
ATOM   3584  HW1 SOL  1231      58.270  44.940 126.060  1.00  0.00           H
ATOM   3585  HW2 SOL  1231      57.700  43.770 125.280  1.00  0.00           H
ATOM   3586  OW  SOL  1232       4.830  12.330 113.620  1.00  0.00           O
ATOM   3587  HW1 SOL  1232       5.160  12.040 112.780  1.00  0.00           H
ATOM   3588  HW2 SOL  1232       4.300  13.110 113.420  1.00  0.00           H
ATOM   3589  OW  SOL  1233      95.630  20.500   1.440  1.00  0.00           O
ATOM   3590  HW1 SOL  1233      95.960  21.310   1.060  1.00  0.00           H
ATOM   3591  HW2 SOL  1233      95.440  20.730   2.350  1.00  0.00           H
ATOM   3592  OW  SOL  1234      61.730  89.930 110.180  1.00  0.00           O
ATOM   3593  HW1 SOL  1234      61.210  90.000 109.370  1.00  0.00           H
ATOM   3594  HW2 SOL  1234      61.080  89.840 110.880  1.00  0.00           H
ATOM   3595  OW  SOL  1235      36.290  98.170 158.200  1.00  0.00           O
ATOM   3596  HW1 SOL  1235      35.770  98.630 157.540  1.00  0.00           H
ATOM   3597  HW2 SOL  1235      36.640  98.870 158.750  1.00  0.00           H
ATOM   3598  OW  SOL  1236      17.310  56.280  29.080  1.00  0.00           O
ATOM   3599  HW1 SOL  1236      17.120  57.220  29.090  1.00  0.00           H
ATOM   3600  HW2 SOL  1236      17.500  56.070  30.000  1.00  0.00           H
ATOM   3601  OW  SOL  1237      40.200 102.250 108.090  1.00  0.00           O
ATOM   3602  HW1 SOL  1237      40.580 101.430 107.790  1.00  0.00           H
ATOM   3603  HW2 SOL  1237      39.660 102.550 107.350  1.00  0.00           H
ATOM   3604  OW  SOL  1238      11.680  39.990  12.830  1.00  0.00           O
ATOM   3605  HW1 SOL  1238      12.030  40.860  12.660  1.00  0.00           H
ATOM   3606  HW2 SOL  1238      11.390  40.030  13.740  1.00  0.00           H
ATOM   3607  OW  SOL  1239      21.860  34.010  67.450  1.00  0.00           O
ATOM   3608  HW1 SOL  1239      22.770  34.320  67.370  1.00  0.00           H
ATOM   3609  HW2 SOL  1239      21.410  34.710  67.910  1.00  0.00           H
ATOM   3610  OW  SOL  1240      91.480  23.780 116.580  1.00  0.00           O
ATOM   3611  HW1 SOL  1240      90.720  24.170 116.130  1.00  0.00           H
ATOM   3612  HW2 SOL  1240      92.030  23.460 115.870  1.00  0.00           H
ATOM   3613  OW  SOL  1241      14.520  56.470 118.670  1.00  0.00           O
ATOM   3614  HW1 SOL  1241      14.860  55.630 118.960  1.00  0.00           H
ATOM   3615  HW2 SOL  1241      14.170  56.300 117.800  1.00  0.00           H
ATOM   3616  OW  SOL  1242      82.860  76.270 161.100  1.00  0.00           O
ATOM   3617  HW1 SOL  1242      83.690  75.910 161.430  1.00  0.00           H
ATOM   3618  HW2 SOL  1242      83.100  76.690 160.280  1.00  0.00           H
ATOM   3619  OW  SOL  1243       1.870  45.430  16.210  1.00  0.00           O
ATOM   3620  HW1 SOL  1243       1.590  44.700  15.660  1.00  0.00           H
ATOM   3621  HW2 SOL  1243       2.040  45.030  17.070  1.00  0.00           H
ATOM   3622  OW  SOL  1244       3.740  68.490  13.770  1.00  0.00           O
ATOM   3623  HW1 SOL  1244       4.580  68.610  14.220  1.00  0.00           H
ATOM   3624  HW2 SOL  1244       3.630  69.290  13.250  1.00  0.00           H
ATOM   3625  OW  SOL  1245      50.180  75.130   6.970  1.00  0.00           O
ATOM   3626  HW1 SOL  1245      50.450  74.240   6.730  1.00  0.00           H
ATOM   3627  HW2 SOL  1245      49.250  75.040   7.190  1.00  0.00           H
ATOM   3628  OW  SOL  1246      96.860  69.570   1.300  1.00  0.00           O
ATOM   3629  HW1 SOL  1246      96.110  70.040   1.660  1.00  0.00           H
ATOM   3630  HW2 SOL  1246      97.130  68.980   2.000  1.00  0.00           H
ATOM   3631  OW  SOL  1247      11.200   0.680  51.180  1.00  0.00           O
ATOM   3632  HW1 SOL  1247      11.780   1.440  51.240  1.00  0.00           H
ATOM   3633  HW2 SOL  1247      11.240   0.430  50.250  1.00  0.00           H
ATOM   3634  OW  SOL  1248      28.890  90.260  61.050  1.00  0.00           O
ATOM   3635  HW1 SOL  1248      29.440  90.980  61.370  1.00  0.00           H
ATOM   3636  HW2 SOL  1248      28.460  89.920  61.830  1.00  0.00           H
ATOM   3637  OW  SOL  1249      99.030  74.440  43.250  1.00  0.00           O
ATOM   3638  HW1 SOL  1249      99.880  74.630  42.860  1.00  0.00           H
ATOM   3639  HW2 SOL  1249      99.000  74.990  44.030  1.00  0.00           H
ATOM   3640  OW  SOL  1250      31.330 101.250 157.260  1.00  0.00           O
ATOM   3641  HW1 SOL  1250      31.670 100.380 157.480  1.00  0.00           H
ATOM   3642  HW2 SOL  1250      31.150 101.210 156.320  1.00  0.00           H
ATOM   3643  OW  SOL  1251      95.400  26.860 148.000  1.00  0.00           O
ATOM   3644  HW1 SOL  1251      94.750  26.190 147.800  1.00  0.00           H
ATOM   3645  HW2 SOL  1251      95.240  27.550 147.350  1.00  0.00           H
ATOM   3646  OW  SOL  1252      28.310  27.080 124.170  1.00  0.00           O
ATOM   3647  HW1 SOL  1252      29.120  26.740 123.790  1.00  0.00           H
ATOM   3648  HW2 SOL  1252      28.550  27.940 124.520  1.00  0.00           H
ATOM   3649  OW  SOL  1253      35.780  64.420  51.330  1.00  0.00           O
ATOM   3650  HW1 SOL  1253      35.930  63.510  51.580  1.00  0.00           H
ATOM   3651  HW2 SOL  1253      36.620  64.850  51.470  1.00  0.00           H
ATOM   3652  OW  SOL  1254      41.200  14.950  12.940  1.00  0.00           O
ATOM   3653  HW1 SOL  1254      42.080  14.570  12.920  1.00  0.00           H
ATOM   3654  HW2 SOL  1254      40.620  14.200  12.790  1.00  0.00           H
ATOM   3655  OW  SOL  1255      95.370  20.480 108.610  1.00  0.00           O
ATOM   3656  HW1 SOL  1255      96.200  20.260 109.030  1.00  0.00           H
ATOM   3657  HW2 SOL  1255      95.590  20.590 107.690  1.00  0.00           H
ATOM   3658  OW  SOL  1256      31.560   7.250 144.940  1.00  0.00           O
ATOM   3659  HW1 SOL  1256      32.030   7.320 145.770  1.00  0.00           H
ATOM   3660  HW2 SOL  1256      31.650   6.330 144.680  1.00  0.00           H
ATOM   3661  OW  SOL  1257      81.020  98.190  47.500  1.00  0.00           O
ATOM   3662  HW1 SOL  1257      81.610  98.800  47.940  1.00  0.00           H
ATOM   3663  HW2 SOL  1257      81.510  97.370  47.450  1.00  0.00           H
ATOM   3664  OW  SOL  1258     102.020  76.260  30.680  1.00  0.00           O
ATOM   3665  HW1 SOL  1258     102.900  76.080  31.000  1.00  0.00           H
ATOM   3666  HW2 SOL  1258     101.440  76.040  31.410  1.00  0.00           H
ATOM   3667  OW  SOL  1259      94.330  39.040 134.220  1.00  0.00           O
ATOM   3668  HW1 SOL  1259      94.230  38.890 133.280  1.00  0.00           H
ATOM   3669  HW2 SOL  1259      94.360  38.170 134.600  1.00  0.00           H
ATOM   3670  OW  SOL  1260      50.690  42.340  26.040  1.00  0.00           O
ATOM   3671  HW1 SOL  1260      50.460  43.260  25.970  1.00  0.00           H
ATOM   3672  HW2 SOL  1260      49.850  41.880  26.060  1.00  0.00           H
ATOM   3673  OW  SOL  1261      17.120  39.400  36.800  1.00  0.00           O
ATOM   3674  HW1 SOL  1261      17.490  40.260  36.610  1.00  0.00           H
ATOM   3675  HW2 SOL  1261      17.700  39.030  37.470  1.00  0.00           H
ATOM   3676  OW  SOL  1262      19.930  95.960 136.570  1.00  0.00           O
ATOM   3677  HW1 SOL  1262      19.280  96.590 136.880  1.00  0.00           H
ATOM   3678  HW2 SOL  1262      20.000  95.320 137.290  1.00  0.00           H
ATOM   3679  OW  SOL  1263      32.970  75.730  46.230  1.00  0.00           O
ATOM   3680  HW1 SOL  1263      33.360  76.380  45.640  1.00  0.00           H
ATOM   3681  HW2 SOL  1263      33.720  75.340  46.680  1.00  0.00           H
ATOM   3682  OW  SOL  1264      63.180  19.730 160.100  1.00  0.00           O
ATOM   3683  HW1 SOL  1264      63.840  19.240 160.580  1.00  0.00           H
ATOM   3684  HW2 SOL  1264      62.350  19.320 160.320  1.00  0.00           H
ATOM   3685  OW  SOL  1265     103.460 103.520  55.910  1.00  0.00           O
ATOM   3686  HW1 SOL  1265     102.600 103.500  55.500  1.00  0.00           H
ATOM   3687  HW2 SOL  1265       0.110 103.150  55.260  1.00  0.00           H
ATOM   3688  OW  SOL  1266      60.410  25.730  13.300  1.00  0.00           O
ATOM   3689  HW1 SOL  1266      61.140  25.540  13.880  1.00  0.00           H
ATOM   3690  HW2 SOL  1266      60.790  25.770  12.420  1.00  0.00           H
ATOM   3691  OW  SOL  1267      66.170   5.150  40.780  1.00  0.00           O
ATOM   3692  HW1 SOL  1267      66.900   5.510  41.290  1.00  0.00           H
ATOM   3693  HW2 SOL  1267      65.460   5.780  40.900  1.00  0.00           H
ATOM   3694  OW  SOL  1268      31.020  60.990  46.910  1.00  0.00           O
ATOM   3695  HW1 SOL  1268      31.750  60.470  47.240  1.00  0.00           H
ATOM   3696  HW2 SOL  1268      31.240  61.890  47.170  1.00  0.00           H
ATOM   3697  OW  SOL  1269      57.060  18.480 145.640  1.00  0.00           O
ATOM   3698  HW1 SOL  1269      57.150  19.420 145.450  1.00  0.00           H
ATOM   3699  HW2 SOL  1269      57.950  18.140 145.600  1.00  0.00           H
ATOM   3700  OW  SOL  1270      96.300  15.660 161.360  1.00  0.00           O
ATOM   3701  HW1 SOL  1270      96.590  15.200 160.570  1.00  0.00           H
ATOM   3702  HW2 SOL  1270      97.090  15.790 161.870  1.00  0.00           H
ATOM   3703  OW  SOL  1271       7.710  45.720  68.160  1.00  0.00           O
ATOM   3704  HW1 SOL  1271       7.240  45.810  68.980  1.00  0.00           H
ATOM   3705  HW2 SOL  1271       8.580  45.410  68.410  1.00  0.00           H
ATOM   3706  OW  SOL  1272      74.600  37.500 149.840  1.00  0.00           O
ATOM   3707  HW1 SOL  1272      75.180  38.140 149.420  1.00  0.00           H
ATOM   3708  HW2 SOL  1272      75.090  37.200 150.600  1.00  0.00           H
ATOM   3709  OW  SOL  1273      12.540  84.690 160.540  1.00  0.00           O
ATOM   3710  HW1 SOL  1273      12.770  85.560 160.210  1.00  0.00           H
ATOM   3711  HW2 SOL  1273      13.370  84.210 160.570  1.00  0.00           H
ATOM   3712  OW  SOL  1274      60.180  37.830 145.430  1.00  0.00           O
ATOM   3713  HW1 SOL  1274      59.570  38.230 144.800  1.00  0.00           H
ATOM   3714  HW2 SOL  1274      59.610  37.440 146.100  1.00  0.00           H
ATOM   3715  OW  SOL  1275      25.160  49.710  19.580  1.00  0.00           O
ATOM   3716  HW1 SOL  1275      25.480  48.910  20.000  1.00  0.00           H
ATOM   3717  HW2 SOL  1275      25.950  50.260  19.480  1.00  0.00           H
ATOM   3718  OW  SOL  1276      18.590  29.950 154.310  1.00  0.00           O
ATOM   3719  HW1 SOL  1276      18.750  30.440 153.500  1.00  0.00           H
ATOM   3720  HW2 SOL  1276      18.770  29.040 154.080  1.00  0.00           H
ATOM   3721  OW  SOL  1277      97.620  61.570   2.460  1.00  0.00           O
ATOM   3722  HW1 SOL  1277      98.100  61.790   1.660  1.00  0.00           H
ATOM   3723  HW2 SOL  1277      97.880  60.670   2.660  1.00  0.00           H
ATOM   3724  OW  SOL  1278      32.610   7.580  11.130  1.00  0.00           O
ATOM   3725  HW1 SOL  1278      32.150   8.410  11.120  1.00  0.00           H
ATOM   3726  HW2 SOL  1278      33.280   7.680  11.810  1.00  0.00           H
ATOM   3727  OW  SOL  1279      13.320  37.730   0.370  1.00  0.00           O
ATOM   3728  HW1 SOL  1279      13.720  38.210 167.860  1.00  0.00           H
ATOM   3729  HW2 SOL  1279      12.400  37.630   0.120  1.00  0.00           H
ATOM   3730  OW  SOL  1280      78.700  87.470 118.450  1.00  0.00           O
ATOM   3731  HW1 SOL  1280      79.140  87.560 119.290  1.00  0.00           H
ATOM   3732  HW2 SOL  1280      77.780  87.640 118.640  1.00  0.00           H
ATOM   3733  OW  SOL  1281       1.140  46.810 120.310  1.00  0.00           O
ATOM   3734  HW1 SOL  1281       0.350  46.300 120.100  1.00  0.00           H
ATOM   3735  HW2 SOL  1281       0.920  47.700 120.050  1.00  0.00           H
ATOM   3736  OW  SOL  1282      98.490  45.650  41.180  1.00  0.00           O
ATOM   3737  HW1 SOL  1282      99.120  45.030  40.810  1.00  0.00           H
ATOM   3738  HW2 SOL  1282      97.760  45.640  40.560  1.00  0.00           H
ATOM   3739  OW  SOL  1283      45.710  95.630 103.380  1.00  0.00           O
ATOM   3740  HW1 SOL  1283      46.230  96.370 103.070  1.00  0.00           H
ATOM   3741  HW2 SOL  1283      44.870  95.730 102.930  1.00  0.00           H
ATOM   3742  OW  SOL  1284      89.970  31.770 114.870  1.00  0.00           O
ATOM   3743  HW1 SOL  1284      89.150  31.490 115.280  1.00  0.00           H
ATOM   3744  HW2 SOL  1284      90.330  30.970 114.490  1.00  0.00           H
ATOM   3745  OW  SOL  1285      51.000  51.470 119.870  1.00  0.00           O
ATOM   3746  HW1 SOL  1285      50.730  51.710 118.980  1.00  0.00           H
ATOM   3747  HW2 SOL  1285      51.140  50.520 119.820  1.00  0.00           H
ATOM   3748  OW  SOL  1286      13.960  54.240   2.780  1.00  0.00           O
ATOM   3749  HW1 SOL  1286      13.820  53.300   2.900  1.00  0.00           H
ATOM   3750  HW2 SOL  1286      13.080  54.610   2.700  1.00  0.00           H
ATOM   3751  OW  SOL  1287      89.120  43.570  35.890  1.00  0.00           O
ATOM   3752  HW1 SOL  1287      89.000  42.860  35.260  1.00  0.00           H
ATOM   3753  HW2 SOL  1287      89.340  44.330  35.360  1.00  0.00           H
ATOM   3754  OW  SOL  1288      79.010  24.850  66.420  1.00  0.00           O
ATOM   3755  HW1 SOL  1288      78.730  24.070  66.890  1.00  0.00           H
ATOM   3756  HW2 SOL  1288      78.200  25.200  66.030  1.00  0.00           H
ATOM   3757  OW  SOL  1289      31.910  81.620   5.570  1.00  0.00           O
ATOM   3758  HW1 SOL  1289      31.310  81.450   6.300  1.00  0.00           H
ATOM   3759  HW2 SOL  1289      31.850  80.830   5.020  1.00  0.00           H
ATOM   3760  OW  SOL  1290       3.630   6.760  15.940  1.00  0.00           O
ATOM   3761  HW1 SOL  1290       3.830   7.680  15.750  1.00  0.00           H
ATOM   3762  HW2 SOL  1290       3.930   6.290  15.160  1.00  0.00           H
ATOM   3763  OW  SOL  1291       8.440 102.960 125.210  1.00  0.00           O
ATOM   3764  HW1 SOL  1291       8.470 102.850 126.160  1.00  0.00           H
ATOM   3765  HW2 SOL  1291       7.510 102.850 124.990  1.00  0.00           H
ATOM   3766  OW  SOL  1292      11.220  49.270  34.650  1.00  0.00           O
ATOM   3767  HW1 SOL  1292      11.510  48.400  34.920  1.00  0.00           H
ATOM   3768  HW2 SOL  1292      11.880  49.570  34.030  1.00  0.00           H
ATOM   3769  OW  SOL  1293      32.350  70.230 167.770  1.00  0.00           O
ATOM   3770  HW1 SOL  1293      32.130  69.510 167.190  1.00  0.00           H
ATOM   3771  HW2 SOL  1293      33.260  70.060 168.040  1.00  0.00           H
ATOM   3772  OW  SOL  1294      85.810  50.720   3.500  1.00  0.00           O
ATOM   3773  HW1 SOL  1294      85.410  51.080   4.290  1.00  0.00           H
ATOM   3774  HW2 SOL  1294      86.060  49.830   3.740  1.00  0.00           H
ATOM   3775  OW  SOL  1295      39.830  56.850  31.810  1.00  0.00           O
ATOM   3776  HW1 SOL  1295      39.760  57.710  31.380  1.00  0.00           H
ATOM   3777  HW2 SOL  1295      39.010  56.410  31.580  1.00  0.00           H
ATOM   3778  OW  SOL  1296      16.960  87.740  16.660  1.00  0.00           O
ATOM   3779  HW1 SOL  1296      17.130  86.950  16.150  1.00  0.00           H
ATOM   3780  HW2 SOL  1296      17.350  87.570  17.510  1.00  0.00           H
ATOM   3781  OW  SOL  1297      13.690  85.380 105.140  1.00  0.00           O
ATOM   3782  HW1 SOL  1297      13.220  86.180 105.340  1.00  0.00           H
ATOM   3783  HW2 SOL  1297      13.810  85.390 104.190  1.00  0.00           H
ATOM   3784  OW  SOL  1298       0.290  32.670 133.180  1.00  0.00           O
ATOM   3785  HW1 SOL  1298     103.560  32.660 132.510  1.00  0.00           H
ATOM   3786  HW2 SOL  1298       1.090  32.920 132.710  1.00  0.00           H
ATOM   3787  OW  SOL  1299      43.150  31.020 150.420  1.00  0.00           O
ATOM   3788  HW1 SOL  1299      43.210  31.830 149.910  1.00  0.00           H
ATOM   3789  HW2 SOL  1299      43.730  30.410 149.980  1.00  0.00           H
ATOM   3790  OW  SOL  1300      42.810  65.540 134.620  1.00  0.00           O
ATOM   3791  HW1 SOL  1300      41.950  65.750 134.260  1.00  0.00           H
ATOM   3792  HW2 SOL  1300      42.890  64.590 134.510  1.00  0.00           H
ATOM   3793  OW  SOL  1301      96.930  21.230  65.350  1.00  0.00           O
ATOM   3794  HW1 SOL  1301      96.440  21.910  65.820  1.00  0.00           H
ATOM   3795  HW2 SOL  1301      97.840  21.370  65.610  1.00  0.00           H
ATOM   3796  OW  SOL  1302     101.150  93.910  34.520  1.00  0.00           O
ATOM   3797  HW1 SOL  1302     101.630  94.010  35.350  1.00  0.00           H
ATOM   3798  HW2 SOL  1302     101.030  92.970  34.430  1.00  0.00           H
ATOM   3799  OW  SOL  1303      21.100   3.610  24.880  1.00  0.00           O
ATOM   3800  HW1 SOL  1303      21.290   3.180  24.050  1.00  0.00           H
ATOM   3801  HW2 SOL  1303      20.190   3.900  24.800  1.00  0.00           H
ATOM   3802  OW  SOL  1304      89.290  51.280 163.340  1.00  0.00           O
ATOM   3803  HW1 SOL  1304      90.070  51.260 163.900  1.00  0.00           H
ATOM   3804  HW2 SOL  1304      88.640  51.760 163.850  1.00  0.00           H
ATOM   3805  OW  SOL  1305      92.590  89.010 158.440  1.00  0.00           O
ATOM   3806  HW1 SOL  1305      93.350  88.690 157.950  1.00  0.00           H
ATOM   3807  HW2 SOL  1305      91.840  88.810 157.880  1.00  0.00           H
ATOM   3808  OW  SOL  1306      51.210  86.400 118.780  1.00  0.00           O
ATOM   3809  HW1 SOL  1306      51.200  85.790 118.040  1.00  0.00           H
ATOM   3810  HW2 SOL  1306      50.400  86.210 119.250  1.00  0.00           H
ATOM   3811  OW  SOL  1307      85.160 102.400  24.050  1.00  0.00           O
ATOM   3812  HW1 SOL  1307      85.330 101.990  23.190  1.00  0.00           H
ATOM   3813  HW2 SOL  1307      85.760 103.150  24.080  1.00  0.00           H
ATOM   3814  OW  SOL  1308      85.970  67.830 115.390  1.00  0.00           O
ATOM   3815  HW1 SOL  1308      86.370  67.030 115.740  1.00  0.00           H
ATOM   3816  HW2 SOL  1308      86.690  68.450 115.310  1.00  0.00           H
ATOM   3817  OW  SOL  1309      44.070  46.990 146.450  1.00  0.00           O
ATOM   3818  HW1 SOL  1309      43.970  47.930 146.280  1.00  0.00           H
ATOM   3819  HW2 SOL  1309      43.220  46.710 146.780  1.00  0.00           H
ATOM   3820  OW  SOL  1310      29.260 103.450 142.820  1.00  0.00           O
ATOM   3821  HW1 SOL  1310      28.320 103.400 142.620  1.00  0.00           H
ATOM   3822  HW2 SOL  1310      29.680 102.890 142.160  1.00  0.00           H
ATOM   3823  OW  SOL  1311      20.830   6.590  23.390  1.00  0.00           O
ATOM   3824  HW1 SOL  1311      20.330   6.180  24.100  1.00  0.00           H
ATOM   3825  HW2 SOL  1311      21.090   5.860  22.830  1.00  0.00           H
ATOM   3826  OW  SOL  1312      55.720  76.000 130.380  1.00  0.00           O
ATOM   3827  HW1 SOL  1312      55.000  75.380 130.240  1.00  0.00           H
ATOM   3828  HW2 SOL  1312      56.430  75.660 129.840  1.00  0.00           H
ATOM   3829  OW  SOL  1313      17.000  71.420 133.180  1.00  0.00           O
ATOM   3830  HW1 SOL  1313      17.470  70.590 133.260  1.00  0.00           H
ATOM   3831  HW2 SOL  1313      16.090  71.180 133.030  1.00  0.00           H
ATOM   3832  OW  SOL  1314      53.110  69.560 107.120  1.00  0.00           O
ATOM   3833  HW1 SOL  1314      54.000  69.440 107.470  1.00  0.00           H
ATOM   3834  HW2 SOL  1314      53.160  70.370 106.610  1.00  0.00           H
ATOM   3835  OW  SOL  1315       8.070  35.290  57.840  1.00  0.00           O
ATOM   3836  HW1 SOL  1315       7.500  36.050  57.980  1.00  0.00           H
ATOM   3837  HW2 SOL  1315       8.370  35.050  58.710  1.00  0.00           H
ATOM   3838  OW  SOL  1316     103.940  81.590 164.730  1.00  0.00           O
ATOM   3839  HW1 SOL  1316       0.650  80.970 164.420  1.00  0.00           H
ATOM   3840  HW2 SOL  1316     103.950  82.290 164.070  1.00  0.00           H
ATOM   3841  OW  SOL  1317      58.980  89.630 103.980  1.00  0.00           O
ATOM   3842  HW1 SOL  1317      58.910  90.250 103.260  1.00  0.00           H
ATOM   3843  HW2 SOL  1317      58.500  88.860 103.690  1.00  0.00           H
ATOM   3844  OW  SOL  1318      95.330  45.520 139.980  1.00  0.00           O
ATOM   3845  HW1 SOL  1318      95.000  46.400 139.810  1.00  0.00           H
ATOM   3846  HW2 SOL  1318      96.260  45.640 140.190  1.00  0.00           H
ATOM   3847  OW  SOL  1319      97.760  37.070  41.910  1.00  0.00           O
ATOM   3848  HW1 SOL  1319      97.240  37.300  42.690  1.00  0.00           H
ATOM   3849  HW2 SOL  1319      98.350  37.810  41.790  1.00  0.00           H
ATOM   3850  OW  SOL  1320      87.500  95.590  51.590  1.00  0.00           O
ATOM   3851  HW1 SOL  1320      87.340  95.700  52.530  1.00  0.00           H
ATOM   3852  HW2 SOL  1320      86.660  95.800  51.180  1.00  0.00           H
ATOM   3853  OW  SOL  1321      44.160   1.140  32.970  1.00  0.00           O
ATOM   3854  HW1 SOL  1321      43.580   1.890  33.080  1.00  0.00           H
ATOM   3855  HW2 SOL  1321      43.950   0.560  33.700  1.00  0.00           H
ATOM   3856  OW  SOL  1322      49.870   6.000  44.550  1.00  0.00           O
ATOM   3857  HW1 SOL  1322      50.690   5.660  44.210  1.00  0.00           H
ATOM   3858  HW2 SOL  1322      49.430   6.380  43.800  1.00  0.00           H
ATOM   3859  OW  SOL  1323      99.540  73.800 123.430  1.00  0.00           O
ATOM   3860  HW1 SOL  1323     100.250  73.180 123.590  1.00  0.00           H
ATOM   3861  HW2 SOL  1323      98.830  73.510 124.010  1.00  0.00           H
ATOM   3862  OW  SOL  1324      74.710  62.760 162.780  1.00  0.00           O
ATOM   3863  HW1 SOL  1324      73.760  62.630 162.740  1.00  0.00           H
ATOM   3864  HW2 SOL  1324      74.860  63.580 162.290  1.00  0.00           H
ATOM   3865  OW  SOL  1325      70.130  54.050 137.470  1.00  0.00           O
ATOM   3866  HW1 SOL  1325      70.040  54.810 136.890  1.00  0.00           H
ATOM   3867  HW2 SOL  1325      69.840  53.310 136.940  1.00  0.00           H
ATOM   3868  OW  SOL  1326       0.540   6.530 129.150  1.00  0.00           O
ATOM   3869  HW1 SOL  1326       1.460   6.260 129.090  1.00  0.00           H
ATOM   3870  HW2 SOL  1326       0.570   7.450 129.400  1.00  0.00           H
ATOM   3871  OW  SOL  1327      61.430  10.970 131.690  1.00  0.00           O
ATOM   3872  HW1 SOL  1327      61.270  10.050 131.890  1.00  0.00           H
ATOM   3873  HW2 SOL  1327      61.890  10.940 130.840  1.00  0.00           H
ATOM   3874  OW  SOL  1328       6.890  41.760  56.750  1.00  0.00           O
ATOM   3875  HW1 SOL  1328       6.360  42.550  56.790  1.00  0.00           H
ATOM   3876  HW2 SOL  1328       7.790  42.070  56.810  1.00  0.00           H
ATOM   3877  OW  SOL  1329      11.210  35.300 115.250  1.00  0.00           O
ATOM   3878  HW1 SOL  1329      12.060  35.090 115.630  1.00  0.00           H
ATOM   3879  HW2 SOL  1329      10.610  35.270 116.000  1.00  0.00           H
ATOM   3880  OW  SOL  1330      50.540  93.650  57.270  1.00  0.00           O
ATOM   3881  HW1 SOL  1330      50.550  93.130  56.470  1.00  0.00           H
ATOM   3882  HW2 SOL  1330      49.970  93.170  57.870  1.00  0.00           H
ATOM   3883  OW  SOL  1331       5.200  70.220  98.280  1.00  0.00           O
ATOM   3884  HW1 SOL  1331       4.690  70.130  99.090  1.00  0.00           H
ATOM   3885  HW2 SOL  1331       5.530  69.340  98.100  1.00  0.00           H
ATOM   3886  OW  SOL  1332      18.830  75.690 129.770  1.00  0.00           O
ATOM   3887  HW1 SOL  1332      18.100  75.100 129.590  1.00  0.00           H
ATOM   3888  HW2 SOL  1332      19.590  75.120 129.840  1.00  0.00           H
ATOM   3889  OW  SOL  1333      59.580  99.440 142.330  1.00  0.00           O
ATOM   3890  HW1 SOL  1333      60.180  99.150 141.640  1.00  0.00           H
ATOM   3891  HW2 SOL  1333      59.200  98.630 142.670  1.00  0.00           H
ATOM   3892  OW  SOL  1334      27.280  54.930 119.050  1.00  0.00           O
ATOM   3893  HW1 SOL  1334      26.620  55.490 119.460  1.00  0.00           H
ATOM   3894  HW2 SOL  1334      27.780  54.570 119.780  1.00  0.00           H
ATOM   3895  OW  SOL  1335      29.960  31.590 151.890  1.00  0.00           O
ATOM   3896  HW1 SOL  1335      29.000  31.660 151.890  1.00  0.00           H
ATOM   3897  HW2 SOL  1335      30.240  32.210 151.220  1.00  0.00           H
ATOM   3898  OW  SOL  1336       2.110  39.050 144.850  1.00  0.00           O
ATOM   3899  HW1 SOL  1336       2.640  38.490 145.430  1.00  0.00           H
ATOM   3900  HW2 SOL  1336       2.720  39.710 144.530  1.00  0.00           H
ATOM   3901  OW  SOL  1337      75.620  96.910  41.170  1.00  0.00           O
ATOM   3902  HW1 SOL  1337      76.410  96.850  41.700  1.00  0.00           H
ATOM   3903  HW2 SOL  1337      75.110  96.140  41.410  1.00  0.00           H
ATOM   3904  OW  SOL  1338       9.290  51.900 108.750  1.00  0.00           O
ATOM   3905  HW1 SOL  1338       9.730  51.190 108.280  1.00  0.00           H
ATOM   3906  HW2 SOL  1338       9.690  51.890 109.620  1.00  0.00           H
ATOM   3907  OW  SOL  1339      90.800  75.110  16.360  1.00  0.00           O
ATOM   3908  HW1 SOL  1339      90.940  75.500  15.500  1.00  0.00           H
ATOM   3909  HW2 SOL  1339      91.540  75.420  16.890  1.00  0.00           H
ATOM   3910  OW  SOL  1340       1.180  96.280 122.770  1.00  0.00           O
ATOM   3911  HW1 SOL  1340       1.480  97.000 122.210  1.00  0.00           H
ATOM   3912  HW2 SOL  1340       1.050  95.550 122.160  1.00  0.00           H
ATOM   3913  OW  SOL  1341      50.420  76.150  46.750  1.00  0.00           O
ATOM   3914  HW1 SOL  1341      50.320  75.970  45.820  1.00  0.00           H
ATOM   3915  HW2 SOL  1341      49.750  76.820  46.940  1.00  0.00           H
ATOM   3916  OW  SOL  1342      72.280  53.670  13.220  1.00  0.00           O
ATOM   3917  HW1 SOL  1342      71.430  54.070  13.060  1.00  0.00           H
ATOM   3918  HW2 SOL  1342      72.430  53.780  14.160  1.00  0.00           H
ATOM   3919  OW  SOL  1343      96.610  71.640 167.280  1.00  0.00           O
ATOM   3920  HW1 SOL  1343      95.670  71.570 167.100  1.00  0.00           H
ATOM   3921  HW2 SOL  1343      96.660  71.970 168.170  1.00  0.00           H
ATOM   3922  OW  SOL  1344      15.370  13.540 139.320  1.00  0.00           O
ATOM   3923  HW1 SOL  1344      15.000  14.350 138.970  1.00  0.00           H
ATOM   3924  HW2 SOL  1344      14.680  13.190 139.890  1.00  0.00           H
ATOM   3925  OW  SOL  1345     100.520  46.530  37.860  1.00  0.00           O
ATOM   3926  HW1 SOL  1345     100.360  47.460  38.010  1.00  0.00           H
ATOM   3927  HW2 SOL  1345      99.640  46.140  37.810  1.00  0.00           H
ATOM   3928  OW  SOL  1346       1.850  28.580  18.150  1.00  0.00           O
ATOM   3929  HW1 SOL  1346       1.030  28.410  18.610  1.00  0.00           H
ATOM   3930  HW2 SOL  1346       1.840  29.520  17.990  1.00  0.00           H
ATOM   3931  OW  SOL  1347      60.840  42.770 141.320  1.00  0.00           O
ATOM   3932  HW1 SOL  1347      60.550  42.510 140.440  1.00  0.00           H
ATOM   3933  HW2 SOL  1347      60.790  41.960 141.830  1.00  0.00           H
ATOM   3934  OW  SOL  1348      59.800  12.290 106.930  1.00  0.00           O
ATOM   3935  HW1 SOL  1348      60.190  12.670 106.140  1.00  0.00           H
ATOM   3936  HW2 SOL  1348      60.540  12.120 107.510  1.00  0.00           H
ATOM   3937  OW  SOL  1349      10.440  12.420  14.050  1.00  0.00           O
ATOM   3938  HW1 SOL  1349       9.670  12.670  14.550  1.00  0.00           H
ATOM   3939  HW2 SOL  1349      10.560  13.140  13.430  1.00  0.00           H
ATOM   3940  OW  SOL  1350       9.770  91.480  58.120  1.00  0.00           O
ATOM   3941  HW1 SOL  1350       9.620  90.690  58.630  1.00  0.00           H
ATOM   3942  HW2 SOL  1350       9.380  91.310  57.270  1.00  0.00           H
ATOM   3943  OW  SOL  1351       7.220  19.000 128.010  1.00  0.00           O
ATOM   3944  HW1 SOL  1351       7.440  18.730 128.900  1.00  0.00           H
ATOM   3945  HW2 SOL  1351       7.620  18.330 127.450  1.00  0.00           H
ATOM   3946  OW  SOL  1352     102.940  60.210 110.570  1.00  0.00           O
ATOM   3947  HW1 SOL  1352     102.750  59.630 111.310  1.00  0.00           H
ATOM   3948  HW2 SOL  1352     103.770  59.880 110.220  1.00  0.00           H
ATOM   3949  OW  SOL  1353       3.870  93.460  63.510  1.00  0.00           O
ATOM   3950  HW1 SOL  1353       4.650  93.980  63.710  1.00  0.00           H
ATOM   3951  HW2 SOL  1353       4.030  92.620  63.940  1.00  0.00           H
ATOM   3952  OW  SOL  1354       0.730  21.810  12.380  1.00  0.00           O
ATOM   3953  HW1 SOL  1354       1.530  21.950  11.870  1.00  0.00           H
ATOM   3954  HW2 SOL  1354       0.710  22.560  12.990  1.00  0.00           H
ATOM   3955  OW  SOL  1355      73.070  20.850 113.700  1.00  0.00           O
ATOM   3956  HW1 SOL  1355      72.560  20.110 113.380  1.00  0.00           H
ATOM   3957  HW2 SOL  1355      72.430  21.450 114.080  1.00  0.00           H
ATOM   3958  OW  SOL  1356      62.470  83.880 104.420  1.00  0.00           O
ATOM   3959  HW1 SOL  1356      63.210  84.430 104.680  1.00  0.00           H
ATOM   3960  HW2 SOL  1356      62.860  83.010 104.280  1.00  0.00           H
ATOM   3961  OW  SOL  1357       1.950   4.720 134.640  1.00  0.00           O
ATOM   3962  HW1 SOL  1357       1.970   3.820 134.960  1.00  0.00           H
ATOM   3963  HW2 SOL  1357       1.270   5.150 135.150  1.00  0.00           H
ATOM   3964  OW  SOL  1358       8.940  87.630 125.330  1.00  0.00           O
ATOM   3965  HW1 SOL  1358       8.630  86.740 125.530  1.00  0.00           H
ATOM   3966  HW2 SOL  1358       8.400  87.900 124.590  1.00  0.00           H
ATOM   3967  OW  SOL  1359      93.220  16.820 126.480  1.00  0.00           O
ATOM   3968  HW1 SOL  1359      92.640  16.890 127.240  1.00  0.00           H
ATOM   3969  HW2 SOL  1359      93.940  17.420 126.680  1.00  0.00           H
ATOM   3970  OW  SOL  1360      82.470  84.640  28.840  1.00  0.00           O
ATOM   3971  HW1 SOL  1360      82.610  83.710  28.650  1.00  0.00           H
ATOM   3972  HW2 SOL  1360      83.340  84.950  29.110  1.00  0.00           H
ATOM   3973  OW  SOL  1361       7.060  23.020 157.050  1.00  0.00           O
ATOM   3974  HW1 SOL  1361       7.060  23.790 157.620  1.00  0.00           H
ATOM   3975  HW2 SOL  1361       7.380  23.340 156.210  1.00  0.00           H
ATOM   3976  OW  SOL  1362       7.210  55.700 152.680  1.00  0.00           O
ATOM   3977  HW1 SOL  1362       7.890  56.310 152.380  1.00  0.00           H
ATOM   3978  HW2 SOL  1362       7.560  54.830 152.500  1.00  0.00           H
ATOM   3979  OW  SOL  1363      79.060   1.090 159.630  1.00  0.00           O
ATOM   3980  HW1 SOL  1363      78.640   0.880 160.470  1.00  0.00           H
ATOM   3981  HW2 SOL  1363      79.510   0.280 159.390  1.00  0.00           H
ATOM   3982  OW  SOL  1364       2.400  26.500 123.310  1.00  0.00           O
ATOM   3983  HW1 SOL  1364       2.730  25.670 123.640  1.00  0.00           H
ATOM   3984  HW2 SOL  1364       3.140  26.860 122.800  1.00  0.00           H
ATOM   3985  OW  SOL  1365      46.640  79.950 131.680  1.00  0.00           O
ATOM   3986  HW1 SOL  1365      45.850  79.470 131.940  1.00  0.00           H
ATOM   3987  HW2 SOL  1365      46.370  80.870 131.700  1.00  0.00           H
ATOM   3988  OW  SOL  1366      69.800  46.750 104.670  1.00  0.00           O
ATOM   3989  HW1 SOL  1366      69.060  46.910 104.080  1.00  0.00           H
ATOM   3990  HW2 SOL  1366      70.030  47.610 105.010  1.00  0.00           H
ATOM   3991  OW  SOL  1367      84.730  62.890 111.710  1.00  0.00           O
ATOM   3992  HW1 SOL  1367      85.380  63.600 111.720  1.00  0.00           H
ATOM   3993  HW2 SOL  1367      85.180  62.160 111.280  1.00  0.00           H
ATOM   3994  OW  SOL  1368      74.590  63.910  30.280  1.00  0.00           O
ATOM   3995  HW1 SOL  1368      74.690  63.950  31.230  1.00  0.00           H
ATOM   3996  HW2 SOL  1368      73.650  63.870  30.140  1.00  0.00           H
ATOM   3997  OW  SOL  1369      93.650  78.000 162.790  1.00  0.00           O
ATOM   3998  HW1 SOL  1369      93.030  77.430 162.320  1.00  0.00           H
ATOM   3999  HW2 SOL  1369      93.410  77.900 163.710  1.00  0.00           H
ATOM   4000  OW  SOL  1370      73.290  29.580  25.790  1.00  0.00           O
ATOM   4001  HW1 SOL  1370      72.750  28.960  25.310  1.00  0.00           H
ATOM   4002  HW2 SOL  1370      72.860  30.430  25.650  1.00  0.00           H
ATOM   4003  OW  SOL  1371       4.940  77.480  45.160  1.00  0.00           O
ATOM   4004  HW1 SOL  1371       4.000  77.590  45.040  1.00  0.00           H
ATOM   4005  HW2 SOL  1371       5.310  77.610  44.290  1.00  0.00           H
ATOM   4006  OW  SOL  1372       5.310   9.810  36.600  1.00  0.00           O
ATOM   4007  HW1 SOL  1372       5.370   9.450  35.720  1.00  0.00           H
ATOM   4008  HW2 SOL  1372       4.950   9.100  37.130  1.00  0.00           H
ATOM   4009  OW  SOL  1373      46.330 101.040 155.140  1.00  0.00           O
ATOM   4010  HW1 SOL  1373      45.860 101.250 155.950  1.00  0.00           H
ATOM   4011  HW2 SOL  1373      46.560 100.120 155.220  1.00  0.00           H
ATOM   4012  OW  SOL  1374      69.580  71.540 164.440  1.00  0.00           O
ATOM   4013  HW1 SOL  1374      69.860  70.710 164.040  1.00  0.00           H
ATOM   4014  HW2 SOL  1374      68.630  71.510 164.410  1.00  0.00           H
ATOM   4015  OW  SOL  1375      99.690  73.150  24.620  1.00  0.00           O
ATOM   4016  HW1 SOL  1375      98.840  73.090  24.180  1.00  0.00           H
ATOM   4017  HW2 SOL  1375      99.950  72.240  24.780  1.00  0.00           H
ATOM   4018  OW  SOL  1376      65.970  76.290  19.870  1.00  0.00           O
ATOM   4019  HW1 SOL  1376      66.900  76.180  20.050  1.00  0.00           H
ATOM   4020  HW2 SOL  1376      65.670  76.900  20.540  1.00  0.00           H
ATOM   4021  OW  SOL  1377      27.290  79.420 159.740  1.00  0.00           O
ATOM   4022  HW1 SOL  1377      26.470  79.370 159.260  1.00  0.00           H
ATOM   4023  HW2 SOL  1377      27.730  78.590 159.570  1.00  0.00           H
ATOM   4024  OW  SOL  1378      55.330   5.620  58.310  1.00  0.00           O
ATOM   4025  HW1 SOL  1378      55.090   5.420  59.210  1.00  0.00           H
ATOM   4026  HW2 SOL  1378      54.630   6.190  57.990  1.00  0.00           H
ATOM   4027  OW  SOL  1379      66.280  60.330 149.670  1.00  0.00           O
ATOM   4028  HW1 SOL  1379      67.220  60.520 149.710  1.00  0.00           H
ATOM   4029  HW2 SOL  1379      66.240  59.450 149.300  1.00  0.00           H
ATOM   4030  OW  SOL  1380      26.200  53.200  14.140  1.00  0.00           O
ATOM   4031  HW1 SOL  1380      25.280  53.440  14.000  1.00  0.00           H
ATOM   4032  HW2 SOL  1380      26.190  52.610  14.890  1.00  0.00           H
ATOM   4033  OW  SOL  1381      73.380  18.720   9.130  1.00  0.00           O
ATOM   4034  HW1 SOL  1381      72.930  18.740   9.980  1.00  0.00           H
ATOM   4035  HW2 SOL  1381      72.730  19.060   8.510  1.00  0.00           H
ATOM   4036  OW  SOL  1382      83.180  22.570 111.040  1.00  0.00           O
ATOM   4037  HW1 SOL  1382      82.950  22.360 110.140  1.00  0.00           H
ATOM   4038  HW2 SOL  1382      83.390  23.500 111.030  1.00  0.00           H
ATOM   4039  OW  SOL  1383      98.990 102.100 156.580  1.00  0.00           O
ATOM   4040  HW1 SOL  1383      99.900 102.260 156.330  1.00  0.00           H
ATOM   4041  HW2 SOL  1383      98.880 102.600 157.390  1.00  0.00           H
ATOM   4042  OW  SOL  1384      95.580  65.970   5.120  1.00  0.00           O
ATOM   4043  HW1 SOL  1384      94.670  65.730   5.250  1.00  0.00           H
ATOM   4044  HW2 SOL  1384      95.650  66.140   4.180  1.00  0.00           H
ATOM   4045  OW  SOL  1385      82.350  64.610   4.820  1.00  0.00           O
ATOM   4046  HW1 SOL  1385      81.620  63.990   4.760  1.00  0.00           H
ATOM   4047  HW2 SOL  1385      81.940  65.450   5.010  1.00  0.00           H
ATOM   4048  OW  SOL  1386      66.160  87.490  41.420  1.00  0.00           O
ATOM   4049  HW1 SOL  1386      66.600  86.640  41.480  1.00  0.00           H
ATOM   4050  HW2 SOL  1386      66.120  87.670  40.490  1.00  0.00           H
ATOM   4051  OW  SOL  1387       2.770  50.370 121.170  1.00  0.00           O
ATOM   4052  HW1 SOL  1387       2.170  50.960 121.630  1.00  0.00           H
ATOM   4053  HW2 SOL  1387       2.190  49.800 120.660  1.00  0.00           H
ATOM   4054  OW  SOL  1388      48.960  27.230  27.920  1.00  0.00           O
ATOM   4055  HW1 SOL  1388      48.520  26.420  28.180  1.00  0.00           H
ATOM   4056  HW2 SOL  1388      49.580  27.400  28.620  1.00  0.00           H
ATOM   4057  OW  SOL  1389      77.740  16.400  34.420  1.00  0.00           O
ATOM   4058  HW1 SOL  1389      78.660  16.160  34.400  1.00  0.00           H
ATOM   4059  HW2 SOL  1389      77.400  15.990  35.220  1.00  0.00           H
ATOM   4060  OW  SOL  1390      24.310  94.550  14.040  1.00  0.00           O
ATOM   4061  HW1 SOL  1390      24.220  95.430  14.420  1.00  0.00           H
ATOM   4062  HW2 SOL  1390      23.490  94.110  14.270  1.00  0.00           H
ATOM   4063  OW  SOL  1391       4.330  11.680  55.200  1.00  0.00           O
ATOM   4064  HW1 SOL  1391       5.070  12.250  55.400  1.00  0.00           H
ATOM   4065  HW2 SOL  1391       4.250  11.720  54.250  1.00  0.00           H
ATOM   4066  OW  SOL  1392      26.810   5.190 109.900  1.00  0.00           O
ATOM   4067  HW1 SOL  1392      26.370   5.730 109.240  1.00  0.00           H
ATOM   4068  HW2 SOL  1392      26.440   5.490 110.730  1.00  0.00           H
ATOM   4069  OW  SOL  1393      34.270  99.110  36.040  1.00  0.00           O
ATOM   4070  HW1 SOL  1393      33.780  98.320  36.280  1.00  0.00           H
ATOM   4071  HW2 SOL  1393      34.070  99.240  35.120  1.00  0.00           H
ATOM   4072  OW  SOL  1394      79.920  33.870   5.060  1.00  0.00           O
ATOM   4073  HW1 SOL  1394      80.200  33.240   4.400  1.00  0.00           H
ATOM   4074  HW2 SOL  1394      79.390  33.360   5.680  1.00  0.00           H
ATOM   4075  OW  SOL  1395      82.240  93.490 125.020  1.00  0.00           O
ATOM   4076  HW1 SOL  1395      82.860  93.410 124.300  1.00  0.00           H
ATOM   4077  HW2 SOL  1395      82.490  92.800 125.640  1.00  0.00           H
ATOM   4078  OW  SOL  1396      48.050  87.720 161.970  1.00  0.00           O
ATOM   4079  HW1 SOL  1396      48.510  86.940 162.280  1.00  0.00           H
ATOM   4080  HW2 SOL  1396      48.660  88.120 161.350  1.00  0.00           H
ATOM   4081  OW  SOL  1397       0.990  17.560 119.620  1.00  0.00           O
ATOM   4082  HW1 SOL  1397       1.160  18.500 119.610  1.00  0.00           H
ATOM   4083  HW2 SOL  1397       0.440  17.420 120.390  1.00  0.00           H
ATOM   4084  OW  SOL  1398       4.490  46.100 160.760  1.00  0.00           O
ATOM   4085  HW1 SOL  1398       4.640  45.270 160.300  1.00  0.00           H
ATOM   4086  HW2 SOL  1398       3.670  46.430 160.410  1.00  0.00           H
ATOM   4087  OW  SOL  1399      39.260  70.450  12.130  1.00  0.00           O
ATOM   4088  HW1 SOL  1399      39.650  69.870  11.480  1.00  0.00           H
ATOM   4089  HW2 SOL  1399      38.320  70.360  12.010  1.00  0.00           H
ATOM   4090  OW  SOL  1400      61.750  94.510  52.160  1.00  0.00           O
ATOM   4091  HW1 SOL  1400      61.850  95.340  51.700  1.00  0.00           H
ATOM   4092  HW2 SOL  1400      62.630  94.270  52.430  1.00  0.00           H
ATOM   4093  OW  SOL  1401      54.340   9.550 167.720  1.00  0.00           O
ATOM   4094  HW1 SOL  1401      54.840  10.360 167.720  1.00  0.00           H
ATOM   4095  HW2 SOL  1401      54.870   8.930 167.220  1.00  0.00           H
ATOM   4096  OW  SOL  1402      68.560  52.290   4.710  1.00  0.00           O
ATOM   4097  HW1 SOL  1402      68.510  51.780   3.900  1.00  0.00           H
ATOM   4098  HW2 SOL  1402      67.660  52.320   5.020  1.00  0.00           H
ATOM   4099  OW  SOL  1403      43.880  77.000   5.160  1.00  0.00           O
ATOM   4100  HW1 SOL  1403      44.710  76.590   5.390  1.00  0.00           H
ATOM   4101  HW2 SOL  1403      44.080  77.500   4.360  1.00  0.00           H
ATOM   4102  OW  SOL  1404      54.010  59.950 132.800  1.00  0.00           O
ATOM   4103  HW1 SOL  1404      54.610  59.900 133.550  1.00  0.00           H
ATOM   4104  HW2 SOL  1404      54.430  59.430 132.120  1.00  0.00           H
ATOM   4105  OW  SOL  1405       6.770  83.730  50.860  1.00  0.00           O
ATOM   4106  HW1 SOL  1405       6.600  84.020  51.760  1.00  0.00           H
ATOM   4107  HW2 SOL  1405       7.400  84.360  50.520  1.00  0.00           H
ATOM   4108  OW  SOL  1406      67.870  34.320 144.590  1.00  0.00           O
ATOM   4109  HW1 SOL  1406      67.780  33.910 145.450  1.00  0.00           H
ATOM   4110  HW2 SOL  1406      68.380  33.690 144.080  1.00  0.00           H
ATOM   4111  OW  SOL  1407      70.120   4.490  61.040  1.00  0.00           O
ATOM   4112  HW1 SOL  1407      69.860   5.090  61.730  1.00  0.00           H
ATOM   4113  HW2 SOL  1407      70.260   3.650  61.480  1.00  0.00           H
ATOM   4114  OW  SOL  1408      65.920  67.770  64.500  1.00  0.00           O
ATOM   4115  HW1 SOL  1408      65.350  68.060  65.210  1.00  0.00           H
ATOM   4116  HW2 SOL  1408      66.760  68.190  64.690  1.00  0.00           H
ATOM   4117  OW  SOL  1409      27.640  22.010  27.770  1.00  0.00           O
ATOM   4118  HW1 SOL  1409      28.400  22.520  27.490  1.00  0.00           H
ATOM   4119  HW2 SOL  1409      27.640  21.250  27.190  1.00  0.00           H
ATOM   4120  OW  SOL  1410      44.770  94.660  40.020  1.00  0.00           O
ATOM   4121  HW1 SOL  1410      45.090  95.460  40.430  1.00  0.00           H
ATOM   4122  HW2 SOL  1410      43.830  94.660  40.210  1.00  0.00           H
ATOM   4123  OW  SOL  1411      60.820  73.740 112.350  1.00  0.00           O
ATOM   4124  HW1 SOL  1411      60.750  73.140 111.610  1.00  0.00           H
ATOM   4125  HW2 SOL  1411      60.890  74.610 111.950  1.00  0.00           H
ATOM   4126  OW  SOL  1412       5.540 100.860  45.410  1.00  0.00           O
ATOM   4127  HW1 SOL  1412       5.850 100.000  45.690  1.00  0.00           H
ATOM   4128  HW2 SOL  1412       5.350 100.760  44.480  1.00  0.00           H
ATOM   4129  OW  SOL  1413      88.050  47.960 115.660  1.00  0.00           O
ATOM   4130  HW1 SOL  1413      87.470  47.650 114.960  1.00  0.00           H
ATOM   4131  HW2 SOL  1413      88.920  47.990 115.250  1.00  0.00           H
ATOM   4132  OW  SOL  1414      86.280  69.010 112.450  1.00  0.00           O
ATOM   4133  HW1 SOL  1414      86.820  69.100 111.670  1.00  0.00           H
ATOM   4134  HW2 SOL  1414      86.560  68.180 112.840  1.00  0.00           H
ATOM   4135  OW  SOL  1415      74.180  81.850 128.570  1.00  0.00           O
ATOM   4136  HW1 SOL  1415      73.870  80.950 128.550  1.00  0.00           H
ATOM   4137  HW2 SOL  1415      73.380  82.380 128.560  1.00  0.00           H
ATOM   4138  OW  SOL  1416      87.420  21.950 112.400  1.00  0.00           O
ATOM   4139  HW1 SOL  1416      87.910  21.130 112.260  1.00  0.00           H
ATOM   4140  HW2 SOL  1416      88.030  22.630 112.110  1.00  0.00           H
ATOM   4141  OW  SOL  1417      55.890 100.270  66.210  1.00  0.00           O
ATOM   4142  HW1 SOL  1417      55.560 101.170  66.190  1.00  0.00           H
ATOM   4143  HW2 SOL  1417      55.210  99.750  65.780  1.00  0.00           H
ATOM   4144  OW  SOL  1418      98.590  27.880 162.090  1.00  0.00           O
ATOM   4145  HW1 SOL  1418      98.510  27.020 161.680  1.00  0.00           H
ATOM   4146  HW2 SOL  1418      98.070  28.460 161.530  1.00  0.00           H
ATOM   4147  OW  SOL  1419      22.770   2.130  45.410  1.00  0.00           O
ATOM   4148  HW1 SOL  1419      22.480   1.240  45.190  1.00  0.00           H
ATOM   4149  HW2 SOL  1419      22.220   2.370  46.160  1.00  0.00           H
ATOM   4150  OW  SOL  1420      30.180   4.740  31.480  1.00  0.00           O
ATOM   4151  HW1 SOL  1420      29.540   5.370  31.820  1.00  0.00           H
ATOM   4152  HW2 SOL  1420      30.260   4.080  32.170  1.00  0.00           H
ATOM   4153  OW  SOL  1421      73.400  26.700  57.690  1.00  0.00           O
ATOM   4154  HW1 SOL  1421      73.980  26.140  58.210  1.00  0.00           H
ATOM   4155  HW2 SOL  1421      73.900  27.510  57.560  1.00  0.00           H
ATOM   4156  OW  SOL  1422      85.720   8.150  39.920  1.00  0.00           O
ATOM   4157  HW1 SOL  1422      86.210   7.490  40.400  1.00  0.00           H
ATOM   4158  HW2 SOL  1422      84.850   8.130  40.310  1.00  0.00           H
ATOM   4159  OW  SOL  1423      45.800  73.610   0.080  1.00  0.00           O
ATOM   4160  HW1 SOL  1423      44.850  73.720   0.120  1.00  0.00           H
ATOM   4161  HW2 SOL  1423      46.130  74.200   0.760  1.00  0.00           H
ATOM   4162  OW  SOL  1424      71.450  45.050  15.300  1.00  0.00           O
ATOM   4163  HW1 SOL  1424      71.590  45.940  14.960  1.00  0.00           H
ATOM   4164  HW2 SOL  1424      71.990  45.010  16.080  1.00  0.00           H
ATOM   4165  OW  SOL  1425      46.610  19.110   4.690  1.00  0.00           O
ATOM   4166  HW1 SOL  1425      46.300  19.420   3.840  1.00  0.00           H
ATOM   4167  HW2 SOL  1425      46.470  19.850   5.280  1.00  0.00           H
ATOM   4168  OW  SOL  1426      54.510  62.600 108.240  1.00  0.00           O
ATOM   4169  HW1 SOL  1426      53.830  63.020 107.710  1.00  0.00           H
ATOM   4170  HW2 SOL  1426      54.710  61.790 107.770  1.00  0.00           H
ATOM   4171  OW  SOL  1427      97.480  93.790 106.660  1.00  0.00           O
ATOM   4172  HW1 SOL  1427      96.580  93.680 106.950  1.00  0.00           H
ATOM   4173  HW2 SOL  1427      97.670  92.990 106.160  1.00  0.00           H
ATOM   4174  OW  SOL  1428      95.710 101.150 110.760  1.00  0.00           O
ATOM   4175  HW1 SOL  1428      95.260 100.470 110.270  1.00  0.00           H
ATOM   4176  HW2 SOL  1428      96.600 101.150 110.400  1.00  0.00           H
ATOM   4177  OW  SOL  1429      68.210  17.270 136.780  1.00  0.00           O
ATOM   4178  HW1 SOL  1429      68.670  17.390 135.950  1.00  0.00           H
ATOM   4179  HW2 SOL  1429      68.640  17.880 137.380  1.00  0.00           H
ATOM   4180  OW  SOL  1430      43.960  41.530 164.970  1.00  0.00           O
ATOM   4181  HW1 SOL  1430      43.250  41.870 165.510  1.00  0.00           H
ATOM   4182  HW2 SOL  1430      43.610  41.530 164.080  1.00  0.00           H
ATOM   4183  OW  SOL  1431      11.200  47.240  43.430  1.00  0.00           O
ATOM   4184  HW1 SOL  1431      10.380  46.930  43.820  1.00  0.00           H
ATOM   4185  HW2 SOL  1431      11.870  46.670  43.800  1.00  0.00           H
ATOM   4186  OW  SOL  1432      62.370  92.020 138.300  1.00  0.00           O
ATOM   4187  HW1 SOL  1432      62.930  92.750 138.580  1.00  0.00           H
ATOM   4188  HW2 SOL  1432      62.320  91.450 139.070  1.00  0.00           H
ATOM   4189  OW  SOL  1433      33.900  87.650  59.080  1.00  0.00           O
ATOM   4190  HW1 SOL  1433      34.610  87.640  59.720  1.00  0.00           H
ATOM   4191  HW2 SOL  1433      33.260  88.250  59.450  1.00  0.00           H
ATOM   4192  OW  SOL  1434      35.860  78.070 157.860  1.00  0.00           O
ATOM   4193  HW1 SOL  1434      35.970  78.810 157.260  1.00  0.00           H
ATOM   4194  HW2 SOL  1434      36.350  78.340 158.650  1.00  0.00           H
ATOM   4195  OW  SOL  1435       0.100  33.570 136.260  1.00  0.00           O
ATOM   4196  HW1 SOL  1435     103.860  32.910 135.590  1.00  0.00           H
ATOM   4197  HW2 SOL  1435       0.180  34.390 135.770  1.00  0.00           H
ATOM   4198  OW  SOL  1436      46.300  95.000 161.710  1.00  0.00           O
ATOM   4199  HW1 SOL  1436      46.160  94.070 161.870  1.00  0.00           H
ATOM   4200  HW2 SOL  1436      47.190  95.040 161.350  1.00  0.00           H
ATOM   4201  OW  SOL  1437      88.040  49.100  12.850  1.00  0.00           O
ATOM   4202  HW1 SOL  1437      87.110  49.000  12.670  1.00  0.00           H
ATOM   4203  HW2 SOL  1437      88.270  48.300  13.340  1.00  0.00           H
ATOM   4204  OW  SOL  1438      16.090  61.070  51.760  1.00  0.00           O
ATOM   4205  HW1 SOL  1438      16.480  61.860  52.130  1.00  0.00           H
ATOM   4206  HW2 SOL  1438      15.760  60.600  52.530  1.00  0.00           H
ATOM   4207  OW  SOL  1439      95.240  89.560  53.470  1.00  0.00           O
ATOM   4208  HW1 SOL  1439      95.740  90.380  53.500  1.00  0.00           H
ATOM   4209  HW2 SOL  1439      95.580  89.050  54.200  1.00  0.00           H
ATOM   4210  OW  SOL  1440      58.410  78.900  27.670  1.00  0.00           O
ATOM   4211  HW1 SOL  1440      58.600  79.790  27.380  1.00  0.00           H
ATOM   4212  HW2 SOL  1440      59.220  78.420  27.500  1.00  0.00           H
ATOM   4213  OW  SOL  1441      26.280  60.560 134.330  1.00  0.00           O
ATOM   4214  HW1 SOL  1441      25.900  59.910 134.930  1.00  0.00           H
ATOM   4215  HW2 SOL  1441      25.590  60.710 133.680  1.00  0.00           H
ATOM   4216  OW  SOL  1442     102.840   0.180  40.870  1.00  0.00           O
ATOM   4217  HW1 SOL  1442     102.440   0.840  40.310  1.00  0.00           H
ATOM   4218  HW2 SOL  1442     103.780   0.280  40.720  1.00  0.00           H
ATOM   4219  OW  SOL  1443       8.240  92.640  32.310  1.00  0.00           O
ATOM   4220  HW1 SOL  1443       8.460  93.550  32.160  1.00  0.00           H
ATOM   4221  HW2 SOL  1443       7.650  92.660  33.060  1.00  0.00           H
ATOM   4222  OW  SOL  1444      12.740  95.920  26.530  1.00  0.00           O
ATOM   4223  HW1 SOL  1444      13.490  96.070  27.100  1.00  0.00           H
ATOM   4224  HW2 SOL  1444      12.480  95.010  26.700  1.00  0.00           H
ATOM   4225  OW  SOL  1445      95.280  17.850 128.120  1.00  0.00           O
ATOM   4226  HW1 SOL  1445      95.110  18.630 128.640  1.00  0.00           H
ATOM   4227  HW2 SOL  1445      96.170  17.600 128.340  1.00  0.00           H
ATOM   4228  OW  SOL  1446      30.990  65.210 125.510  1.00  0.00           O
ATOM   4229  HW1 SOL  1446      31.370  65.570 124.710  1.00  0.00           H
ATOM   4230  HW2 SOL  1446      30.870  65.970 126.080  1.00  0.00           H
ATOM   4231  OW  SOL  1447      44.380  22.120  15.710  1.00  0.00           O
ATOM   4232  HW1 SOL  1447      44.440  21.200  15.960  1.00  0.00           H
ATOM   4233  HW2 SOL  1447      45.180  22.290  15.220  1.00  0.00           H
ATOM   4234  OW  SOL  1448      72.360  96.830 106.540  1.00  0.00           O
ATOM   4235  HW1 SOL  1448      72.950  96.810 105.780  1.00  0.00           H
ATOM   4236  HW2 SOL  1448      72.170  97.760 106.670  1.00  0.00           H
ATOM   4237  OW  SOL  1449      59.890  86.290 165.130  1.00  0.00           O
ATOM   4238  HW1 SOL  1449      59.750  86.970 164.470  1.00  0.00           H
ATOM   4239  HW2 SOL  1449      59.000  86.040 165.400  1.00  0.00           H
ATOM   4240  OW  SOL  1450      36.410 102.780 118.070  1.00  0.00           O
ATOM   4241  HW1 SOL  1450      36.220 102.380 118.920  1.00  0.00           H
ATOM   4242  HW2 SOL  1450      35.690 102.520 117.500  1.00  0.00           H
ATOM   4243  OW  SOL  1451      66.760  41.640 159.800  1.00  0.00           O
ATOM   4244  HW1 SOL  1451      67.250  41.630 160.620  1.00  0.00           H
ATOM   4245  HW2 SOL  1451      67.430  41.620 159.120  1.00  0.00           H
ATOM   4246  OW  SOL  1452      81.240  75.480  54.540  1.00  0.00           O
ATOM   4247  HW1 SOL  1452      80.770  76.090  53.960  1.00  0.00           H
ATOM   4248  HW2 SOL  1452      81.820  76.040  55.060  1.00  0.00           H
ATOM   4249  OW  SOL  1453      62.320  55.120 127.920  1.00  0.00           O
ATOM   4250  HW1 SOL  1453      62.250  55.460 128.820  1.00  0.00           H
ATOM   4251  HW2 SOL  1453      62.980  54.430 127.980  1.00  0.00           H
ATOM   4252  OW  SOL  1454      59.300  98.550  16.620  1.00  0.00           O
ATOM   4253  HW1 SOL  1454      58.780  99.010  17.280  1.00  0.00           H
ATOM   4254  HW2 SOL  1454      60.120  98.340  17.060  1.00  0.00           H
ATOM   4255  OW  SOL  1455      99.000  93.280 134.760  1.00  0.00           O
ATOM   4256  HW1 SOL  1455      98.790  94.210 134.690  1.00  0.00           H
ATOM   4257  HW2 SOL  1455      98.190  92.830 134.520  1.00  0.00           H
ATOM   4258  OW  SOL  1456      58.620  19.600  32.270  1.00  0.00           O
ATOM   4259  HW1 SOL  1456      59.550  19.810  32.420  1.00  0.00           H
ATOM   4260  HW2 SOL  1456      58.300  19.330  33.130  1.00  0.00           H
ATOM   4261  OW  SOL  1457      99.720  36.980 140.530  1.00  0.00           O
ATOM   4262  HW1 SOL  1457      98.880  36.520 140.570  1.00  0.00           H
ATOM   4263  HW2 SOL  1457     100.290  36.410 140.020  1.00  0.00           H
ATOM   4264  OW  SOL  1458       5.810  87.910  50.940  1.00  0.00           O
ATOM   4265  HW1 SOL  1458       5.550  87.000  51.100  1.00  0.00           H
ATOM   4266  HW2 SOL  1458       5.220  88.210  50.250  1.00  0.00           H
ATOM   4267  OW  SOL  1459      79.920   6.640  13.250  1.00  0.00           O
ATOM   4268  HW1 SOL  1459      80.310   6.450  14.100  1.00  0.00           H
ATOM   4269  HW2 SOL  1459      80.170   5.890  12.700  1.00  0.00           H
ATOM   4270  OW  SOL  1460      49.660  67.580 118.680  1.00  0.00           O
ATOM   4271  HW1 SOL  1460      50.000  67.070 117.950  1.00  0.00           H
ATOM   4272  HW2 SOL  1460      48.960  67.040 119.040  1.00  0.00           H
ATOM   4273  OW  SOL  1461      76.790  39.520 124.850  1.00  0.00           O
ATOM   4274  HW1 SOL  1461      77.010  39.080 125.660  1.00  0.00           H
ATOM   4275  HW2 SOL  1461      77.130  40.410 124.950  1.00  0.00           H
ATOM   4276  OW  SOL  1462      30.420  14.080 145.890  1.00  0.00           O
ATOM   4277  HW1 SOL  1462      29.550  13.940 145.520  1.00  0.00           H
ATOM   4278  HW2 SOL  1462      30.260  14.380 146.780  1.00  0.00           H
ATOM   4279  OW  SOL  1463      88.080  13.600  14.210  1.00  0.00           O
ATOM   4280  HW1 SOL  1463      88.670  14.300  14.500  1.00  0.00           H
ATOM   4281  HW2 SOL  1463      87.220  14.030  14.140  1.00  0.00           H
ATOM   4282  OW  SOL  1464      72.750  79.080 158.040  1.00  0.00           O
ATOM   4283  HW1 SOL  1464      73.100  78.640 158.810  1.00  0.00           H
ATOM   4284  HW2 SOL  1464      73.490  79.150 157.440  1.00  0.00           H
ATOM   4285  OW  SOL  1465       1.170  88.310 157.930  1.00  0.00           O
ATOM   4286  HW1 SOL  1465       1.080  87.710 157.190  1.00  0.00           H
ATOM   4287  HW2 SOL  1465       1.710  89.020 157.600  1.00  0.00           H
ATOM   4288  OW  SOL  1466      27.860  87.520  41.300  1.00  0.00           O
ATOM   4289  HW1 SOL  1466      28.190  87.590  42.200  1.00  0.00           H
ATOM   4290  HW2 SOL  1466      28.620  87.700  40.750  1.00  0.00           H
ATOM   4291  OW  SOL  1467      20.570  35.540 135.880  1.00  0.00           O
ATOM   4292  HW1 SOL  1467      20.270  36.350 135.450  1.00  0.00           H
ATOM   4293  HW2 SOL  1467      20.670  35.780 136.800  1.00  0.00           H
ATOM   4294  OW  SOL  1468      98.970  51.360 122.730  1.00  0.00           O
ATOM   4295  HW1 SOL  1468      99.440  51.930 123.350  1.00  0.00           H
ATOM   4296  HW2 SOL  1468      99.380  50.500 122.840  1.00  0.00           H
ATOM   4297  OW  SOL  1469      24.320  21.990   6.280  1.00  0.00           O
ATOM   4298  HW1 SOL  1469      25.100  22.490   6.050  1.00  0.00           H
ATOM   4299  HW2 SOL  1469      23.640  22.650   6.400  1.00  0.00           H
ATOM   4300  OW  SOL  1470      14.840  16.550  42.070  1.00  0.00           O
ATOM   4301  HW1 SOL  1470      15.040  17.290  41.500  1.00  0.00           H
ATOM   4302  HW2 SOL  1470      15.700  16.180  42.280  1.00  0.00           H
ATOM   4303  OW  SOL  1471      43.380   3.210  38.750  1.00  0.00           O
ATOM   4304  HW1 SOL  1471      43.260   2.540  38.070  1.00  0.00           H
ATOM   4305  HW2 SOL  1471      43.870   3.910  38.320  1.00  0.00           H
ATOM   4306  OW  SOL  1472      83.110  96.820 143.050  1.00  0.00           O
ATOM   4307  HW1 SOL  1472      82.820  97.730 143.130  1.00  0.00           H
ATOM   4308  HW2 SOL  1472      83.980  96.880 142.660  1.00  0.00           H
ATOM   4309  OW  SOL  1473      14.580   4.910   2.180  1.00  0.00           O
ATOM   4310  HW1 SOL  1473      15.000   5.720   1.910  1.00  0.00           H
ATOM   4311  HW2 SOL  1473      14.960   4.710   3.030  1.00  0.00           H
ATOM   4312  OW  SOL  1474      67.110  98.060 128.420  1.00  0.00           O
ATOM   4313  HW1 SOL  1474      67.940  98.370 128.780  1.00  0.00           H
ATOM   4314  HW2 SOL  1474      67.020  98.530 127.590  1.00  0.00           H
ATOM   4315  OW  SOL  1475      75.540  10.320  68.440  1.00  0.00           O
ATOM   4316  HW1 SOL  1475      75.440  10.420  69.390  1.00  0.00           H
ATOM   4317  HW2 SOL  1475      74.640  10.270  68.110  1.00  0.00           H
ATOM   4318  OW  SOL  1476      58.350  95.000 159.320  1.00  0.00           O
ATOM   4319  HW1 SOL  1476      58.970  94.680 159.980  1.00  0.00           H
ATOM   4320  HW2 SOL  1476      57.510  95.030 159.780  1.00  0.00           H
ATOM   4321  OW  SOL  1477     103.790  75.390 112.270  1.00  0.00           O
ATOM   4322  HW1 SOL  1477     103.490  76.270 112.510  1.00  0.00           H
ATOM   4323  HW2 SOL  1477     103.860  75.400 111.320  1.00  0.00           H
ATOM   4324  OW  SOL  1478     101.160  69.810 166.060  1.00  0.00           O
ATOM   4325  HW1 SOL  1478     101.290  69.460 166.940  1.00  0.00           H
ATOM   4326  HW2 SOL  1478     100.240  70.080 166.040  1.00  0.00           H
ATOM   4327  OW  SOL  1479     103.810  11.420  53.320  1.00  0.00           O
ATOM   4328  HW1 SOL  1479       0.070  10.500  53.180  1.00  0.00           H
ATOM   4329  HW2 SOL  1479     102.890  11.430  53.590  1.00  0.00           H
ATOM   4330  OW  SOL  1480      53.830  63.610  37.980  1.00  0.00           O
ATOM   4331  HW1 SOL  1480      53.980  62.770  38.410  1.00  0.00           H
ATOM   4332  HW2 SOL  1480      52.950  63.540  37.620  1.00  0.00           H
ATOM   4333  OW  SOL  1481      30.710  82.230 120.890  1.00  0.00           O
ATOM   4334  HW1 SOL  1481      30.050  82.910 121.010  1.00  0.00           H
ATOM   4335  HW2 SOL  1481      30.780  82.130 119.940  1.00  0.00           H
ATOM   4336  OW  SOL  1482      86.080  99.200 129.800  1.00  0.00           O
ATOM   4337  HW1 SOL  1482      86.880  99.710 129.890  1.00  0.00           H
ATOM   4338  HW2 SOL  1482      85.390  99.780 130.150  1.00  0.00           H
ATOM   4339  OW  SOL  1483      58.890 103.540 137.620  1.00  0.00           O
ATOM   4340  HW1 SOL  1483      59.290   0.260 137.070  1.00  0.00           H
ATOM   4341  HW2 SOL  1483      59.140 103.780 138.510  1.00  0.00           H
ATOM   4342  OW  SOL  1484      92.160  67.490  12.080  1.00  0.00           O
ATOM   4343  HW1 SOL  1484      92.660  66.810  11.630  1.00  0.00           H
ATOM   4344  HW2 SOL  1484      92.800  67.940  12.620  1.00  0.00           H
ATOM   4345  OW  SOL  1485      71.100  17.160  28.270  1.00  0.00           O
ATOM   4346  HW1 SOL  1485      70.220  16.960  27.950  1.00  0.00           H
ATOM   4347  HW2 SOL  1485      71.470  17.740  27.610  1.00  0.00           H
ATOM   4348  OW  SOL  1486      89.730  22.180 145.740  1.00  0.00           O
ATOM   4349  HW1 SOL  1486      90.660  22.230 145.530  1.00  0.00           H
ATOM   4350  HW2 SOL  1486      89.620  21.320 146.160  1.00  0.00           H
ATOM   4351  OW  SOL  1487      77.960  48.820 123.570  1.00  0.00           O
ATOM   4352  HW1 SOL  1487      77.780  48.290 122.790  1.00  0.00           H
ATOM   4353  HW2 SOL  1487      78.870  49.090 123.470  1.00  0.00           H
ATOM   4354  OW  SOL  1488      71.070  93.130 148.980  1.00  0.00           O
ATOM   4355  HW1 SOL  1488      71.560  92.740 148.250  1.00  0.00           H
ATOM   4356  HW2 SOL  1488      70.470  93.750 148.560  1.00  0.00           H
ATOM   4357  OW  SOL  1489      89.720  89.020 124.640  1.00  0.00           O
ATOM   4358  HW1 SOL  1489      90.370  89.100 125.340  1.00  0.00           H
ATOM   4359  HW2 SOL  1489      89.690  89.880 124.230  1.00  0.00           H
ATOM   4360  OW  SOL  1490       9.850  62.500 145.890  1.00  0.00           O
ATOM   4361  HW1 SOL  1490      10.680  62.830 146.240  1.00  0.00           H
ATOM   4362  HW2 SOL  1490       9.540  63.180 145.300  1.00  0.00           H
ATOM   4363  OW  SOL  1491      31.910  39.970 154.090  1.00  0.00           O
ATOM   4364  HW1 SOL  1491      32.380  40.350 154.840  1.00  0.00           H
ATOM   4365  HW2 SOL  1491      32.100  40.570 153.370  1.00  0.00           H
ATOM   4366  OW  SOL  1492      97.600  23.140  12.180  1.00  0.00           O
ATOM   4367  HW1 SOL  1492      98.320  23.760  12.190  1.00  0.00           H
ATOM   4368  HW2 SOL  1492      96.810  23.670  12.300  1.00  0.00           H
ATOM   4369  OW  SOL  1493       3.390   4.850  53.620  1.00  0.00           O
ATOM   4370  HW1 SOL  1493       3.890   4.030  53.680  1.00  0.00           H
ATOM   4371  HW2 SOL  1493       3.590   5.180  52.740  1.00  0.00           H
ATOM   4372  OW  SOL  1494      77.840  57.920 140.940  1.00  0.00           O
ATOM   4373  HW1 SOL  1494      77.870  58.600 140.270  1.00  0.00           H
ATOM   4374  HW2 SOL  1494      78.760  57.710 141.110  1.00  0.00           H
ATOM   4375  OW  SOL  1495     103.230  56.850   7.220  1.00  0.00           O
ATOM   4376  HW1 SOL  1495     102.540  56.990   7.880  1.00  0.00           H
ATOM   4377  HW2 SOL  1495     103.660  57.700   7.140  1.00  0.00           H
ATOM   4378  OW  SOL  1496      16.500  13.980  51.320  1.00  0.00           O
ATOM   4379  HW1 SOL  1496      16.250  14.900  51.310  1.00  0.00           H
ATOM   4380  HW2 SOL  1496      16.280  13.660  50.450  1.00  0.00           H
ATOM   4381  OW  SOL  1497      86.810  75.980 141.100  1.00  0.00           O
ATOM   4382  HW1 SOL  1497      86.970  76.250 140.190  1.00  0.00           H
ATOM   4383  HW2 SOL  1497      85.880  75.780 141.130  1.00  0.00           H
ATOM   4384  OW  SOL  1498       0.920  29.700 141.830  1.00  0.00           O
ATOM   4385  HW1 SOL  1498       1.670  29.220 142.170  1.00  0.00           H
ATOM   4386  HW2 SOL  1498       0.780  29.340 140.960  1.00  0.00           H
ATOM   4387  OW  SOL  1499      18.690  65.760 118.010  1.00  0.00           O
ATOM   4388  HW1 SOL  1499      18.770  66.510 118.590  1.00  0.00           H
ATOM   4389  HW2 SOL  1499      19.090  66.040 117.190  1.00  0.00           H
ATOM   4390  OW  SOL  1500      49.680  85.340  28.380  1.00  0.00           O
ATOM   4391  HW1 SOL  1500      49.710  86.260  28.150  1.00  0.00           H
ATOM   4392  HW2 SOL  1500      49.420  85.330  29.300  1.00  0.00           H
ATOM   4393  OW  SOL  1501     102.320  91.350 128.260  1.00  0.00           O
ATOM   4394  HW1 SOL  1501     103.080  91.080 127.740  1.00  0.00           H
ATOM   4395  HW2 SOL  1501     102.640  92.050 128.810  1.00  0.00           H
ATOM   4396  OW  SOL  1502      62.490  57.480  22.650  1.00  0.00           O
ATOM   4397  HW1 SOL  1502      62.090  58.240  23.070  1.00  0.00           H
ATOM   4398  HW2 SOL  1502      63.380  57.750  22.440  1.00  0.00           H
ATOM   4399  OW  SOL  1503     103.630  93.560   9.960  1.00  0.00           O
ATOM   4400  HW1 SOL  1503       0.310  93.220   9.320  1.00  0.00           H
ATOM   4401  HW2 SOL  1503     102.790  93.520   9.510  1.00  0.00           H
ATOM   4402  OW  SOL  1504       5.280  85.830 126.770  1.00  0.00           O
ATOM   4403  HW1 SOL  1504       5.060  84.920 126.950  1.00  0.00           H
ATOM   4404  HW2 SOL  1504       6.150  85.790 126.370  1.00  0.00           H
ATOM   4405  OW  SOL  1505     102.060  25.280  58.090  1.00  0.00           O
ATOM   4406  HW1 SOL  1505     101.550  25.710  57.400  1.00  0.00           H
ATOM   4407  HW2 SOL  1505     101.540  24.520  58.330  1.00  0.00           H
ATOM   4408  OW  SOL  1506      10.550  43.670 107.340  1.00  0.00           O
ATOM   4409  HW1 SOL  1506      10.150  43.160 106.630  1.00  0.00           H
ATOM   4410  HW2 SOL  1506       9.820  44.160 107.730  1.00  0.00           H
ATOM   4411  OW  SOL  1507      90.210  90.300  29.990  1.00  0.00           O
ATOM   4412  HW1 SOL  1507      89.310  90.360  29.670  1.00  0.00           H
ATOM   4413  HW2 SOL  1507      90.660  91.050  29.610  1.00  0.00           H
ATOM   4414  OW  SOL  1508      94.660  19.300 120.860  1.00  0.00           O
ATOM   4415  HW1 SOL  1508      94.190  18.650 120.350  1.00  0.00           H
ATOM   4416  HW2 SOL  1508      94.920  19.960 120.230  1.00  0.00           H
ATOM   4417  OW  SOL  1509      94.350  92.100 120.210  1.00  0.00           O
ATOM   4418  HW1 SOL  1509      94.430  91.140 120.200  1.00  0.00           H
ATOM   4419  HW2 SOL  1509      95.100  92.400 119.700  1.00  0.00           H
ATOM   4420  OW  SOL  1510      89.780  40.150  13.280  1.00  0.00           O
ATOM   4421  HW1 SOL  1510      88.930  39.970  13.670  1.00  0.00           H
ATOM   4422  HW2 SOL  1510      89.590  40.690  12.520  1.00  0.00           H
ATOM   4423  OW  SOL  1511      41.490  94.800  16.470  1.00  0.00           O
ATOM   4424  HW1 SOL  1511      40.740  95.180  16.010  1.00  0.00           H
ATOM   4425  HW2 SOL  1511      41.090  94.250  17.160  1.00  0.00           H
ATOM   4426  OW  SOL  1512      56.850 102.740 128.680  1.00  0.00           O
ATOM   4427  HW1 SOL  1512      56.960 103.240 129.490  1.00  0.00           H
ATOM   4428  HW2 SOL  1512      56.990 103.390 127.990  1.00  0.00           H
ATOM   4429  OW  SOL  1513      88.930  24.870 160.790  1.00  0.00           O
ATOM   4430  HW1 SOL  1513      89.090  25.480 160.070  1.00  0.00           H
ATOM   4431  HW2 SOL  1513      89.690  24.970 161.360  1.00  0.00           H
ATOM   4432  OW  SOL  1514      43.060  77.320  47.190  1.00  0.00           O
ATOM   4433  HW1 SOL  1514      42.640  76.830  47.900  1.00  0.00           H
ATOM   4434  HW2 SOL  1514      43.950  77.500  47.510  1.00  0.00           H
ATOM   4435  OW  SOL  1515      42.810  21.660  26.040  1.00  0.00           O
ATOM   4436  HW1 SOL  1515      43.090  20.950  25.460  1.00  0.00           H
ATOM   4437  HW2 SOL  1515      43.380  22.390  25.810  1.00  0.00           H
ATOM   4438  OW  SOL  1516       1.610  58.380  10.030  1.00  0.00           O
ATOM   4439  HW1 SOL  1516       2.090  58.710  10.790  1.00  0.00           H
ATOM   4440  HW2 SOL  1516       0.690  58.490  10.260  1.00  0.00           H
ATOM   4441  OW  SOL  1517      36.390  45.030 126.590  1.00  0.00           O
ATOM   4442  HW1 SOL  1517      36.780  45.270 125.750  1.00  0.00           H
ATOM   4443  HW2 SOL  1517      35.910  45.810 126.870  1.00  0.00           H
ATOM   4444  OW  SOL  1518      56.020   1.100 130.700  1.00  0.00           O
ATOM   4445  HW1 SOL  1518      55.880   1.450 131.580  1.00  0.00           H
ATOM   4446  HW2 SOL  1518      56.160   1.880 130.150  1.00  0.00           H
ATOM   4447  OW  SOL  1519      72.860  94.470   2.160  1.00  0.00           O
ATOM   4448  HW1 SOL  1519      72.460  95.020   1.490  1.00  0.00           H
ATOM   4449  HW2 SOL  1519      73.730  94.270   1.830  1.00  0.00           H
ATOM   4450  OW  SOL  1520      30.100  42.290 150.450  1.00  0.00           O
ATOM   4451  HW1 SOL  1520      29.460  41.580 150.380  1.00  0.00           H
ATOM   4452  HW2 SOL  1520      30.810  42.020 149.870  1.00  0.00           H
ATOM   4453  OW  SOL  1521      66.940  75.830 109.750  1.00  0.00           O
ATOM   4454  HW1 SOL  1521      66.720  75.010 110.200  1.00  0.00           H
ATOM   4455  HW2 SOL  1521      67.140  76.440 110.460  1.00  0.00           H
ATOM   4456  OW  SOL  1522       6.030  31.590  51.660  1.00  0.00           O
ATOM   4457  HW1 SOL  1522       5.700  32.490  51.640  1.00  0.00           H
ATOM   4458  HW2 SOL  1522       5.850  31.250  50.790  1.00  0.00           H
ATOM   4459  OW  SOL  1523      87.460  87.280 161.100  1.00  0.00           O
ATOM   4460  HW1 SOL  1523      87.330  86.490 160.570  1.00  0.00           H
ATOM   4461  HW2 SOL  1523      88.000  87.000 161.830  1.00  0.00           H
ATOM   4462  OW  SOL  1524      51.200 102.620 132.710  1.00  0.00           O
ATOM   4463  HW1 SOL  1524      51.610 102.280 131.910  1.00  0.00           H
ATOM   4464  HW2 SOL  1524      51.910 102.640 133.350  1.00  0.00           H
ATOM   4465  OW  SOL  1525       5.140  38.350  51.800  1.00  0.00           O
ATOM   4466  HW1 SOL  1525       4.530  38.310  51.070  1.00  0.00           H
ATOM   4467  HW2 SOL  1525       4.950  37.570  52.320  1.00  0.00           H
ATOM   4468  OW  SOL  1526       6.750   6.650 164.990  1.00  0.00           O
ATOM   4469  HW1 SOL  1526       7.700   6.570 164.950  1.00  0.00           H
ATOM   4470  HW2 SOL  1526       6.490   6.820 164.080  1.00  0.00           H
ATOM   4471  OW  SOL  1527      63.250   2.390  39.610  1.00  0.00           O
ATOM   4472  HW1 SOL  1527      64.000   1.930  40.000  1.00  0.00           H
ATOM   4473  HW2 SOL  1527      63.170   3.200  40.120  1.00  0.00           H
ATOM   4474  OW  SOL  1528      59.750  24.810 140.700  1.00  0.00           O
ATOM   4475  HW1 SOL  1528      60.660  25.010 140.480  1.00  0.00           H
ATOM   4476  HW2 SOL  1528      59.790  23.940 141.090  1.00  0.00           H
ATOM   4477  OW  SOL  1529      51.740  41.580 149.050  1.00  0.00           O
ATOM   4478  HW1 SOL  1529      51.060  42.230 149.250  1.00  0.00           H
ATOM   4479  HW2 SOL  1529      52.430  42.080 148.630  1.00  0.00           H
ATOM   4480  OW  SOL  1530      81.990  81.300  21.910  1.00  0.00           O
ATOM   4481  HW1 SOL  1530      81.490  81.560  22.680  1.00  0.00           H
ATOM   4482  HW2 SOL  1530      81.720  81.920  21.230  1.00  0.00           H
ATOM   4483  OW  SOL  1531      91.970  96.700 130.640  1.00  0.00           O
ATOM   4484  HW1 SOL  1531      91.610  96.020 130.080  1.00  0.00           H
ATOM   4485  HW2 SOL  1531      92.370  96.220 131.370  1.00  0.00           H
ATOM   4486  OW  SOL  1532      11.800  21.660 143.960  1.00  0.00           O
ATOM   4487  HW1 SOL  1532      12.400  22.370 143.730  1.00  0.00           H
ATOM   4488  HW2 SOL  1532      11.190  21.600 143.230  1.00  0.00           H
ATOM   4489  OW  SOL  1533      35.820  51.310 159.240  1.00  0.00           O
ATOM   4490  HW1 SOL  1533      36.420  50.570 159.360  1.00  0.00           H
ATOM   4491  HW2 SOL  1533      36.100  51.960 159.880  1.00  0.00           H
ATOM   4492  OW  SOL  1534      78.930  78.170 143.140  1.00  0.00           O
ATOM   4493  HW1 SOL  1534      78.110  78.580 143.420  1.00  0.00           H
ATOM   4494  HW2 SOL  1534      78.750  77.860 142.250  1.00  0.00           H
ATOM   4495  OW  SOL  1535       5.160  80.360  64.950  1.00  0.00           O
ATOM   4496  HW1 SOL  1535       4.320  80.090  65.330  1.00  0.00           H
ATOM   4497  HW2 SOL  1535       5.810  79.820  65.390  1.00  0.00           H
ATOM   4498  OW  SOL  1536      65.000   1.070 110.130  1.00  0.00           O
ATOM   4499  HW1 SOL  1536      64.720   1.890 109.710  1.00  0.00           H
ATOM   4500  HW2 SOL  1536      64.730   0.390 109.510  1.00  0.00           H
ATOM   4501  OW  SOL  1537      42.230  65.840  17.990  1.00  0.00           O
ATOM   4502  HW1 SOL  1537      41.490  65.310  18.290  1.00  0.00           H
ATOM   4503  HW2 SOL  1537      42.820  65.210  17.570  1.00  0.00           H
ATOM   4504  OW  SOL  1538       4.250  13.340  38.970  1.00  0.00           O
ATOM   4505  HW1 SOL  1538       3.620  12.720  39.350  1.00  0.00           H
ATOM   4506  HW2 SOL  1538       4.210  14.110  39.540  1.00  0.00           H
ATOM   4507  OW  SOL  1539      99.660  73.700 163.680  1.00  0.00           O
ATOM   4508  HW1 SOL  1539      98.940  74.060 163.170  1.00  0.00           H
ATOM   4509  HW2 SOL  1539      99.750  72.800 163.360  1.00  0.00           H
ATOM   4510  OW  SOL  1540       1.010  77.520  23.630  1.00  0.00           O
ATOM   4511  HW1 SOL  1540       0.820  76.650  23.980  1.00  0.00           H
ATOM   4512  HW2 SOL  1540       1.590  77.350  22.890  1.00  0.00           H
ATOM   4513  OW  SOL  1541      79.930  97.000 153.160  1.00  0.00           O
ATOM   4514  HW1 SOL  1541      80.640  96.450 152.840  1.00  0.00           H
ATOM   4515  HW2 SOL  1541      79.350  96.390 153.630  1.00  0.00           H
ATOM   4516  OW  SOL  1542      67.260  27.240 134.280  1.00  0.00           O
ATOM   4517  HW1 SOL  1542      66.560  26.950 134.860  1.00  0.00           H
ATOM   4518  HW2 SOL  1542      67.090  26.800 133.450  1.00  0.00           H
ATOM   4519  OW  SOL  1543      85.710  91.810 139.150  1.00  0.00           O
ATOM   4520  HW1 SOL  1543      85.670  91.980 138.200  1.00  0.00           H
ATOM   4521  HW2 SOL  1543      85.300  90.950 139.250  1.00  0.00           H
ATOM   4522  OW  SOL  1544      29.660  62.550  59.530  1.00  0.00           O
ATOM   4523  HW1 SOL  1544      30.080  62.850  58.720  1.00  0.00           H
ATOM   4524  HW2 SOL  1544      29.960  61.650  59.650  1.00  0.00           H
ATOM   4525  OW  SOL  1545     100.710  78.510 116.720  1.00  0.00           O
ATOM   4526  HW1 SOL  1545     100.100  78.210 117.400  1.00  0.00           H
ATOM   4527  HW2 SOL  1545     101.430  78.910 117.200  1.00  0.00           H
ATOM   4528  OW  SOL  1546      70.220   0.420  21.730  1.00  0.00           O
ATOM   4529  HW1 SOL  1546      70.490   0.510  22.640  1.00  0.00           H
ATOM   4530  HW2 SOL  1546      70.370 103.450  21.520  1.00  0.00           H
ATOM   4531  OW  SOL  1547      42.690  26.490 150.300  1.00  0.00           O
ATOM   4532  HW1 SOL  1547      42.460  26.050 151.120  1.00  0.00           H
ATOM   4533  HW2 SOL  1547      43.360  27.120 150.550  1.00  0.00           H
ATOM   4534  OW  SOL  1548      71.780  38.570   2.480  1.00  0.00           O
ATOM   4535  HW1 SOL  1548      72.000  39.480   2.660  1.00  0.00           H
ATOM   4536  HW2 SOL  1548      72.150  38.080   3.220  1.00  0.00           H
ATOM   4537  OW  SOL  1549      93.710   3.090 162.920  1.00  0.00           O
ATOM   4538  HW1 SOL  1549      93.830   2.270 163.400  1.00  0.00           H
ATOM   4539  HW2 SOL  1549      93.810   2.850 162.000  1.00  0.00           H
ATOM   4540  OW  SOL  1550      35.850   6.820 153.040  1.00  0.00           O
ATOM   4541  HW1 SOL  1550      35.020   6.600 153.450  1.00  0.00           H
ATOM   4542  HW2 SOL  1550      35.760   6.530 152.130  1.00  0.00           H
ATOM   4543  OW  SOL  1551      43.460 101.320  63.320  1.00  0.00           O
ATOM   4544  HW1 SOL  1551      43.100 101.590  62.480  1.00  0.00           H
ATOM   4545  HW2 SOL  1551      44.370 101.630  63.300  1.00  0.00           H
ATOM   4546  OW  SOL  1552      82.910  78.280 109.420  1.00  0.00           O
ATOM   4547  HW1 SOL  1552      82.720  78.840 110.170  1.00  0.00           H
ATOM   4548  HW2 SOL  1552      83.580  77.670 109.740  1.00  0.00           H
ATOM   4549  OW  SOL  1553       5.280  51.870 128.700  1.00  0.00           O
ATOM   4550  HW1 SOL  1553       4.720  52.510 129.130  1.00  0.00           H
ATOM   4551  HW2 SOL  1553       5.760  51.450 129.410  1.00  0.00           H
ATOM   4552  OW  SOL  1554      19.450  68.430  17.200  1.00  0.00           O
ATOM   4553  HW1 SOL  1554      19.970  69.080  17.660  1.00  0.00           H
ATOM   4554  HW2 SOL  1554      19.850  67.590  17.440  1.00  0.00           H
ATOM   4555  OW  SOL  1555      40.390  29.900   1.100  1.00  0.00           O
ATOM   4556  HW1 SOL  1555      39.460  29.930   1.330  1.00  0.00           H
ATOM   4557  HW2 SOL  1555      40.850  30.000   1.930  1.00  0.00           H
ATOM   4558  OW  SOL  1556      77.300  96.780 114.000  1.00  0.00           O
ATOM   4559  HW1 SOL  1556      77.390  97.410 113.290  1.00  0.00           H
ATOM   4560  HW2 SOL  1556      76.780  96.060 113.630  1.00  0.00           H
ATOM   4561  OW  SOL  1557      62.990  13.680  32.540  1.00  0.00           O
ATOM   4562  HW1 SOL  1557      62.260  13.880  31.960  1.00  0.00           H
ATOM   4563  HW2 SOL  1557      62.810  14.170  33.340  1.00  0.00           H
ATOM   4564  OW  SOL  1558      62.430 102.430 140.280  1.00  0.00           O
ATOM   4565  HW1 SOL  1558      61.590 102.600 139.830  1.00  0.00           H
ATOM   4566  HW2 SOL  1558      62.670 103.270 140.660  1.00  0.00           H
ATOM   4567  OW  SOL  1559       3.400  12.480  58.230  1.00  0.00           O
ATOM   4568  HW1 SOL  1559       3.390  13.320  57.780  1.00  0.00           H
ATOM   4569  HW2 SOL  1559       2.610  12.030  57.910  1.00  0.00           H
ATOM   4570  OW  SOL  1560       3.420  48.440 130.120  1.00  0.00           O
ATOM   4571  HW1 SOL  1560       3.560  48.810 129.250  1.00  0.00           H
ATOM   4572  HW2 SOL  1560       4.200  47.920 130.290  1.00  0.00           H
ATOM   4573  OW  SOL  1561      67.870  33.370 147.030  1.00  0.00           O
ATOM   4574  HW1 SOL  1561      68.490  33.370 147.760  1.00  0.00           H
ATOM   4575  HW2 SOL  1561      67.010  33.500 147.450  1.00  0.00           H
ATOM   4576  OW  SOL  1562      85.760   1.630 150.000  1.00  0.00           O
ATOM   4577  HW1 SOL  1562      85.430   1.070 150.700  1.00  0.00           H
ATOM   4578  HW2 SOL  1562      86.660   1.830 150.260  1.00  0.00           H
ATOM   4579  OW  SOL  1563      38.530   0.760 167.470  1.00  0.00           O
ATOM   4580  HW1 SOL  1563      38.880   1.240 168.210  1.00  0.00           H
ATOM   4581  HW2 SOL  1563      39.020 103.880 167.470  1.00  0.00           H
ATOM   4582  OW  SOL  1564      87.980  41.810  17.480  1.00  0.00           O
ATOM   4583  HW1 SOL  1564      87.160  41.310  17.500  1.00  0.00           H
ATOM   4584  HW2 SOL  1564      87.920  42.340  16.680  1.00  0.00           H
ATOM   4585  OW  SOL  1565      69.070  91.260 166.100  1.00  0.00           O
ATOM   4586  HW1 SOL  1565      69.470  90.390 166.050  1.00  0.00           H
ATOM   4587  HW2 SOL  1565      69.290  91.580 166.970  1.00  0.00           H
ATOM   4588  OW  SOL  1566      48.610  12.530 122.680  1.00  0.00           O
ATOM   4589  HW1 SOL  1566      47.850  13.100 122.760  1.00  0.00           H
ATOM   4590  HW2 SOL  1566      48.510  12.100 121.830  1.00  0.00           H
ATOM   4591  OW  SOL  1567      13.250  40.760 131.160  1.00  0.00           O
ATOM   4592  HW1 SOL  1567      12.300  40.650 131.110  1.00  0.00           H
ATOM   4593  HW2 SOL  1567      13.530  40.770 130.250  1.00  0.00           H
ATOM   4594  OW  SOL  1568      41.660  48.400 126.770  1.00  0.00           O
ATOM   4595  HW1 SOL  1568      41.600  47.980 127.630  1.00  0.00           H
ATOM   4596  HW2 SOL  1568      40.960  49.050 126.770  1.00  0.00           H
ATOM   4597  OW  SOL  1569       5.440  36.270 143.740  1.00  0.00           O
ATOM   4598  HW1 SOL  1569       4.580  35.850 143.730  1.00  0.00           H
ATOM   4599  HW2 SOL  1569       5.600  36.530 142.830  1.00  0.00           H
ATOM   4600  OW  SOL  1570      68.960  15.530 151.950  1.00  0.00           O
ATOM   4601  HW1 SOL  1570      68.970  14.580 152.020  1.00  0.00           H
ATOM   4602  HW2 SOL  1570      69.470  15.840 152.690  1.00  0.00           H
ATOM   4603  OW  SOL  1571      23.530  72.640  42.480  1.00  0.00           O
ATOM   4604  HW1 SOL  1571      22.680  72.300  42.750  1.00  0.00           H
ATOM   4605  HW2 SOL  1571      23.600  72.410  41.560  1.00  0.00           H
ATOM   4606  OW  SOL  1572       3.620  29.430   3.780  1.00  0.00           O
ATOM   4607  HW1 SOL  1572       2.970  29.630   3.110  1.00  0.00           H
ATOM   4608  HW2 SOL  1572       3.460  30.090   4.470  1.00  0.00           H
ATOM   4609  OW  SOL  1573       3.450  82.010 133.030  1.00  0.00           O
ATOM   4610  HW1 SOL  1573       3.890  82.630 132.430  1.00  0.00           H
ATOM   4611  HW2 SOL  1573       2.750  81.630 132.500  1.00  0.00           H
ATOM   4612  OW  SOL  1574      45.270  11.510   7.580  1.00  0.00           O
ATOM   4613  HW1 SOL  1574      44.390  11.660   7.930  1.00  0.00           H
ATOM   4614  HW2 SOL  1574      45.320  12.070   6.800  1.00  0.00           H
ATOM   4615  OW  SOL  1575       7.790  18.030  20.530  1.00  0.00           O
ATOM   4616  HW1 SOL  1575       7.010  18.040  21.070  1.00  0.00           H
ATOM   4617  HW2 SOL  1575       7.690  17.260  19.980  1.00  0.00           H
ATOM   4618  OW  SOL  1576      36.610  45.900 146.740  1.00  0.00           O
ATOM   4619  HW1 SOL  1576      36.160  45.830 145.900  1.00  0.00           H
ATOM   4620  HW2 SOL  1576      37.130  46.690 146.670  1.00  0.00           H
ATOM   4621  OW  SOL  1577      48.600  34.590   6.310  1.00  0.00           O
ATOM   4622  HW1 SOL  1577      48.910  35.320   5.780  1.00  0.00           H
ATOM   4623  HW2 SOL  1577      47.650  34.720   6.360  1.00  0.00           H
ATOM   4624  OW  SOL  1578      76.000  45.480 136.860  1.00  0.00           O
ATOM   4625  HW1 SOL  1578      75.690  45.980 137.610  1.00  0.00           H
ATOM   4626  HW2 SOL  1578      76.810  45.060 137.160  1.00  0.00           H
ATOM   4627  OW  SOL  1579      16.370  18.490 101.760  1.00  0.00           O
ATOM   4628  HW1 SOL  1579      16.280  19.420 101.960  1.00  0.00           H
ATOM   4629  HW2 SOL  1579      15.960  18.380 100.900  1.00  0.00           H
ATOM   4630  OW  SOL  1580      20.180   4.980  38.730  1.00  0.00           O
ATOM   4631  HW1 SOL  1580      20.810   4.280  38.530  1.00  0.00           H
ATOM   4632  HW2 SOL  1580      20.150   5.000  39.680  1.00  0.00           H
ATOM   4633  OW  SOL  1581       8.260  13.690 114.270  1.00  0.00           O
ATOM   4634  HW1 SOL  1581       7.390  13.420 113.980  1.00  0.00           H
ATOM   4635  HW2 SOL  1581       8.750  13.830 113.460  1.00  0.00           H
ATOM   4636  OW  SOL  1582      34.610  40.280 115.150  1.00  0.00           O
ATOM   4637  HW1 SOL  1582      34.230  41.000 114.650  1.00  0.00           H
ATOM   4638  HW2 SOL  1582      34.580  40.570 116.060  1.00  0.00           H
ATOM   4639  OW  SOL  1583      72.200  73.490  12.860  1.00  0.00           O
ATOM   4640  HW1 SOL  1583      71.990  74.370  13.200  1.00  0.00           H
ATOM   4641  HW2 SOL  1583      72.050  73.570  11.920  1.00  0.00           H
ATOM   4642  OW  SOL  1584      50.500  55.070  66.210  1.00  0.00           O
ATOM   4643  HW1 SOL  1584      49.910  54.330  66.040  1.00  0.00           H
ATOM   4644  HW2 SOL  1584      50.280  55.710  65.540  1.00  0.00           H
ATOM   4645  OW  SOL  1585      79.490  72.010 109.030  1.00  0.00           O
ATOM   4646  HW1 SOL  1585      79.160  71.260 108.550  1.00  0.00           H
ATOM   4647  HW2 SOL  1585      78.960  72.040 109.830  1.00  0.00           H
ATOM   4648  OW  SOL  1586      32.940  72.870  38.140  1.00  0.00           O
ATOM   4649  HW1 SOL  1586      32.550  73.730  37.950  1.00  0.00           H
ATOM   4650  HW2 SOL  1586      33.870  73.050  38.220  1.00  0.00           H
ATOM   4651  OW  SOL  1587     100.740  50.950 110.860  1.00  0.00           O
ATOM   4652  HW1 SOL  1587     100.660  50.020 110.680  1.00  0.00           H
ATOM   4653  HW2 SOL  1587      99.850  51.230 111.090  1.00  0.00           H
ATOM   4654  OW  SOL  1588      10.890  16.860  16.710  1.00  0.00           O
ATOM   4655  HW1 SOL  1588      11.840  16.890  16.630  1.00  0.00           H
ATOM   4656  HW2 SOL  1588      10.630  17.780  16.830  1.00  0.00           H
ATOM   4657  OW  SOL  1589       2.940  51.100  16.470  1.00  0.00           O
ATOM   4658  HW1 SOL  1589       3.270  51.850  15.970  1.00  0.00           H
ATOM   4659  HW2 SOL  1589       3.710  50.580  16.660  1.00  0.00           H
ATOM   4660  OW  SOL  1590      11.090  54.170   7.720  1.00  0.00           O
ATOM   4661  HW1 SOL  1590      10.730  53.960   6.860  1.00  0.00           H
ATOM   4662  HW2 SOL  1590      10.890  53.410   8.260  1.00  0.00           H
ATOM   4663  OW  SOL  1591      48.160  16.340  19.470  1.00  0.00           O
ATOM   4664  HW1 SOL  1591      49.080  16.260  19.210  1.00  0.00           H
ATOM   4665  HW2 SOL  1591      47.790  15.480  19.280  1.00  0.00           H
ATOM   4666  OW  SOL  1592      77.480  72.080 110.840  1.00  0.00           O
ATOM   4667  HW1 SOL  1592      76.840  71.820 110.170  1.00  0.00           H
ATOM   4668  HW2 SOL  1592      76.940  72.400 111.570  1.00  0.00           H
ATOM   4669  OW  SOL  1593      56.970  96.280 120.170  1.00  0.00           O
ATOM   4670  HW1 SOL  1593      57.920  96.390 120.090  1.00  0.00           H
ATOM   4671  HW2 SOL  1593      56.780  96.500 121.080  1.00  0.00           H
ATOM   4672  OW  SOL  1594      61.320   6.360  32.910  1.00  0.00           O
ATOM   4673  HW1 SOL  1594      60.880   6.000  33.670  1.00  0.00           H
ATOM   4674  HW2 SOL  1594      61.290   5.650  32.260  1.00  0.00           H
ATOM   4675  OW  SOL  1595      30.330  14.230 138.220  1.00  0.00           O
ATOM   4676  HW1 SOL  1595      30.710  14.010 139.070  1.00  0.00           H
ATOM   4677  HW2 SOL  1595      30.630  15.110 138.030  1.00  0.00           H
ATOM   4678  OW  SOL  1596      55.130  51.700 108.300  1.00  0.00           O
ATOM   4679  HW1 SOL  1596      56.030  51.970 108.500  1.00  0.00           H
ATOM   4680  HW2 SOL  1596      54.900  52.190 107.510  1.00  0.00           H
ATOM   4681  OW  SOL  1597      46.360   0.490  27.110  1.00  0.00           O
ATOM   4682  HW1 SOL  1597      46.770   0.440  27.980  1.00  0.00           H
ATOM   4683  HW2 SOL  1597      46.880   1.150  26.640  1.00  0.00           H
ATOM   4684  OW  SOL  1598     103.720  24.380  45.360  1.00  0.00           O
ATOM   4685  HW1 SOL  1598       0.280  24.940  44.770  1.00  0.00           H
ATOM   4686  HW2 SOL  1598     103.280  24.990  45.950  1.00  0.00           H
ATOM   4687  OW  SOL  1599      88.780  97.700  31.980  1.00  0.00           O
ATOM   4688  HW1 SOL  1599      88.530  96.910  31.510  1.00  0.00           H
ATOM   4689  HW2 SOL  1599      89.440  98.120  31.420  1.00  0.00           H
ATOM   4690  OW  SOL  1600       8.340  71.690 160.800  1.00  0.00           O
ATOM   4691  HW1 SOL  1600       9.270  71.630 160.620  1.00  0.00           H
ATOM   4692  HW2 SOL  1600       8.260  72.400 161.440  1.00  0.00           H
ATOM   4693  OW  SOL  1601      14.350  52.210 153.560  1.00  0.00           O
ATOM   4694  HW1 SOL  1601      14.350  51.770 152.710  1.00  0.00           H
ATOM   4695  HW2 SOL  1601      13.450  52.550 153.650  1.00  0.00           H
ATOM   4696  OW  SOL  1602      50.520  14.600 153.140  1.00  0.00           O
ATOM   4697  HW1 SOL  1602      50.700  14.690 154.080  1.00  0.00           H
ATOM   4698  HW2 SOL  1602      51.020  15.310 152.740  1.00  0.00           H
ATOM   4699  OW  SOL  1603      61.190  63.420  10.430  1.00  0.00           O
ATOM   4700  HW1 SOL  1603      61.340  62.760  11.110  1.00  0.00           H
ATOM   4701  HW2 SOL  1603      60.810  64.160  10.910  1.00  0.00           H
ATOM   4702  OW  SOL  1604      50.320  46.680 133.980  1.00  0.00           O
ATOM   4703  HW1 SOL  1604      50.610  46.360 134.840  1.00  0.00           H
ATOM   4704  HW2 SOL  1604      50.410  47.630 134.040  1.00  0.00           H
ATOM   4705  OW  SOL  1605       5.310   4.750 111.790  1.00  0.00           O
ATOM   4706  HW1 SOL  1605       5.970   4.830 111.100  1.00  0.00           H
ATOM   4707  HW2 SOL  1605       4.560   4.340 111.350  1.00  0.00           H
ATOM   4708  OW  SOL  1606      93.560  90.390  11.610  1.00  0.00           O
ATOM   4709  HW1 SOL  1606      93.460  90.010  10.740  1.00  0.00           H
ATOM   4710  HW2 SOL  1606      92.930  91.110  11.640  1.00  0.00           H
ATOM   4711  OW  SOL  1607      61.680  89.630  54.820  1.00  0.00           O
ATOM   4712  HW1 SOL  1607      61.180  90.270  54.310  1.00  0.00           H
ATOM   4713  HW2 SOL  1607      62.470  90.100  55.090  1.00  0.00           H
ATOM   4714  OW  SOL  1608     101.000  24.470 119.030  1.00  0.00           O
ATOM   4715  HW1 SOL  1608     100.040  24.580 119.020  1.00  0.00           H
ATOM   4716  HW2 SOL  1608     101.250  24.460 118.100  1.00  0.00           H
ATOM   4717  OW  SOL  1609      74.800  46.980  27.950  1.00  0.00           O
ATOM   4718  HW1 SOL  1609      75.240  47.760  27.610  1.00  0.00           H
ATOM   4719  HW2 SOL  1609      75.490  46.320  28.000  1.00  0.00           H
ATOM   4720  OW  SOL  1610      59.740  63.910  21.990  1.00  0.00           O
ATOM   4721  HW1 SOL  1610      60.540  64.050  22.490  1.00  0.00           H
ATOM   4722  HW2 SOL  1610      59.040  63.950  22.640  1.00  0.00           H
ATOM   4723  OW  SOL  1611      72.530  69.780  35.320  1.00  0.00           O
ATOM   4724  HW1 SOL  1611      73.430  69.990  35.050  1.00  0.00           H
ATOM   4725  HW2 SOL  1611      72.530  69.900  36.270  1.00  0.00           H
ATOM   4726  OW  SOL  1612      96.800  98.640 141.040  1.00  0.00           O
ATOM   4727  HW1 SOL  1612      96.080  99.190 140.730  1.00  0.00           H
ATOM   4728  HW2 SOL  1612      97.330  98.480 140.260  1.00  0.00           H
ATOM   4729  OW  SOL  1613      20.780   7.950  35.790  1.00  0.00           O
ATOM   4730  HW1 SOL  1613      21.140   8.210  36.630  1.00  0.00           H
ATOM   4731  HW2 SOL  1613      20.300   8.710  35.480  1.00  0.00           H
ATOM   4732  OW  SOL  1614      66.590  24.000 114.860  1.00  0.00           O
ATOM   4733  HW1 SOL  1614      66.260  23.930 115.760  1.00  0.00           H
ATOM   4734  HW2 SOL  1614      65.960  23.490 114.340  1.00  0.00           H
ATOM   4735  OW  SOL  1615      68.710  13.230  45.930  1.00  0.00           O
ATOM   4736  HW1 SOL  1615      68.780  14.150  45.690  1.00  0.00           H
ATOM   4737  HW2 SOL  1615      69.470  12.810  45.510  1.00  0.00           H
ATOM   4738  OW  SOL  1616      40.680  32.890 156.200  1.00  0.00           O
ATOM   4739  HW1 SOL  1616      41.270  32.160 155.990  1.00  0.00           H
ATOM   4740  HW2 SOL  1616      40.140  32.560 156.920  1.00  0.00           H
ATOM   4741  OW  SOL  1617      28.440  84.650 152.390  1.00  0.00           O
ATOM   4742  HW1 SOL  1617      29.370  84.510 152.220  1.00  0.00           H
ATOM   4743  HW2 SOL  1617      28.390  84.820 153.330  1.00  0.00           H
ATOM   4744  OW  SOL  1618      27.700  65.220  15.000  1.00  0.00           O
ATOM   4745  HW1 SOL  1618      26.890  65.110  14.510  1.00  0.00           H
ATOM   4746  HW2 SOL  1618      28.300  65.660  14.390  1.00  0.00           H
ATOM   4747  OW  SOL  1619      25.060  98.860 125.580  1.00  0.00           O
ATOM   4748  HW1 SOL  1619      24.570  98.040 125.480  1.00  0.00           H
ATOM   4749  HW2 SOL  1619      24.820  99.380 124.810  1.00  0.00           H
ATOM   4750  OW  SOL  1620      31.810  74.200  35.030  1.00  0.00           O
ATOM   4751  HW1 SOL  1620      31.320  73.710  34.370  1.00  0.00           H
ATOM   4752  HW2 SOL  1620      32.650  74.390  34.620  1.00  0.00           H
ATOM   4753  OW  SOL  1621      97.600  31.550   8.800  1.00  0.00           O
ATOM   4754  HW1 SOL  1621      96.700  31.350   9.030  1.00  0.00           H
ATOM   4755  HW2 SOL  1621      97.620  31.510   7.840  1.00  0.00           H
ATOM   4756  OW  SOL  1622      11.020  77.210   6.210  1.00  0.00           O
ATOM   4757  HW1 SOL  1622      10.720  76.320   6.020  1.00  0.00           H
ATOM   4758  HW2 SOL  1622      10.770  77.710   5.440  1.00  0.00           H
ATOM   4759  OW  SOL  1623      83.580  77.030  11.130  1.00  0.00           O
ATOM   4760  HW1 SOL  1623      84.430  77.390  10.850  1.00  0.00           H
ATOM   4761  HW2 SOL  1623      83.450  77.360  12.010  1.00  0.00           H
ATOM   4762  OW  SOL  1624      93.920  57.910  50.730  1.00  0.00           O
ATOM   4763  HW1 SOL  1624      93.780  56.970  50.780  1.00  0.00           H
ATOM   4764  HW2 SOL  1624      94.260  58.160  51.600  1.00  0.00           H
ATOM   4765  OW  SOL  1625      24.670   2.300  63.130  1.00  0.00           O
ATOM   4766  HW1 SOL  1625      24.000   1.630  62.970  1.00  0.00           H
ATOM   4767  HW2 SOL  1625      24.930   2.160  64.040  1.00  0.00           H
ATOM   4768  OW  SOL  1626      24.630  66.820 155.310  1.00  0.00           O
ATOM   4769  HW1 SOL  1626      23.850  67.200 154.910  1.00  0.00           H
ATOM   4770  HW2 SOL  1626      25.290  66.860 154.620  1.00  0.00           H
ATOM   4771  OW  SOL  1627      50.870  35.480  22.560  1.00  0.00           O
ATOM   4772  HW1 SOL  1627      50.920  35.380  23.520  1.00  0.00           H
ATOM   4773  HW2 SOL  1627      50.720  36.420  22.420  1.00  0.00           H
ATOM   4774  OW  SOL  1628      87.680  74.870   4.740  1.00  0.00           O
ATOM   4775  HW1 SOL  1628      87.700  74.050   4.260  1.00  0.00           H
ATOM   4776  HW2 SOL  1628      87.040  74.730   5.430  1.00  0.00           H
ATOM   4777  OW  SOL  1629      13.030  41.240  37.480  1.00  0.00           O
ATOM   4778  HW1 SOL  1629      12.230  40.730  37.400  1.00  0.00           H
ATOM   4779  HW2 SOL  1629      13.520  40.820  38.190  1.00  0.00           H
ATOM   4780  OW  SOL  1630      78.050  43.370 117.230  1.00  0.00           O
ATOM   4781  HW1 SOL  1630      78.180  42.700 117.910  1.00  0.00           H
ATOM   4782  HW2 SOL  1630      78.030  42.880 116.410  1.00  0.00           H
ATOM   4783  OW  SOL  1631      75.350  44.250 117.480  1.00  0.00           O
ATOM   4784  HW1 SOL  1631      75.040  43.570 116.890  1.00  0.00           H
ATOM   4785  HW2 SOL  1631      76.290  44.300 117.310  1.00  0.00           H
ATOM   4786  OW  SOL  1632      38.880  81.110 130.960  1.00  0.00           O
ATOM   4787  HW1 SOL  1632      38.600  80.770 131.810  1.00  0.00           H
ATOM   4788  HW2 SOL  1632      39.590  80.520 130.690  1.00  0.00           H
ATOM   4789  OW  SOL  1633      40.220  49.280  23.060  1.00  0.00           O
ATOM   4790  HW1 SOL  1633      40.370  49.850  23.810  1.00  0.00           H
ATOM   4791  HW2 SOL  1633      40.810  49.610  22.380  1.00  0.00           H
ATOM   4792  OW  SOL  1634      85.320  80.110  59.350  1.00  0.00           O
ATOM   4793  HW1 SOL  1634      85.420  80.350  60.270  1.00  0.00           H
ATOM   4794  HW2 SOL  1634      86.060  80.520  58.910  1.00  0.00           H
ATOM   4795  OW  SOL  1635       9.480   3.700 116.700  1.00  0.00           O
ATOM   4796  HW1 SOL  1635       9.580   4.630 116.490  1.00  0.00           H
ATOM   4797  HW2 SOL  1635       9.720   3.650 117.630  1.00  0.00           H
ATOM   4798  OW  SOL  1636      11.170  13.400 155.390  1.00  0.00           O
ATOM   4799  HW1 SOL  1636      11.280  12.670 154.770  1.00  0.00           H
ATOM   4800  HW2 SOL  1636      11.930  13.340 155.960  1.00  0.00           H
ATOM   4801  OW  SOL  1637       2.050  49.950 102.290  1.00  0.00           O
ATOM   4802  HW1 SOL  1637       2.400  49.950 101.390  1.00  0.00           H
ATOM   4803  HW2 SOL  1637       1.170  49.580 102.200  1.00  0.00           H
ATOM   4804  OW  SOL  1638      74.330  88.000 104.070  1.00  0.00           O
ATOM   4805  HW1 SOL  1638      75.120  88.230 103.580  1.00  0.00           H
ATOM   4806  HW2 SOL  1638      73.960  87.260 103.580  1.00  0.00           H
ATOM   4807  OW  SOL  1639      88.960  69.400 153.290  1.00  0.00           O
ATOM   4808  HW1 SOL  1639      89.320  70.220 153.620  1.00  0.00           H
ATOM   4809  HW2 SOL  1639      88.710  69.590 152.380  1.00  0.00           H
ATOM   4810  OW  SOL  1640      52.750  18.340  27.840  1.00  0.00           O
ATOM   4811  HW1 SOL  1640      53.150  19.150  27.530  1.00  0.00           H
ATOM   4812  HW2 SOL  1640      53.460  17.850  28.250  1.00  0.00           H
ATOM   4813  OW  SOL  1641      15.110  36.280  41.920  1.00  0.00           O
ATOM   4814  HW1 SOL  1641      16.030  36.240  42.170  1.00  0.00           H
ATOM   4815  HW2 SOL  1641      15.070  35.850  41.070  1.00  0.00           H
ATOM   4816  OW  SOL  1642      56.110  67.220 156.780  1.00  0.00           O
ATOM   4817  HW1 SOL  1642      56.970  67.640 156.870  1.00  0.00           H
ATOM   4818  HW2 SOL  1642      55.620  67.800 156.210  1.00  0.00           H
ATOM   4819  OW  SOL  1643      29.510  68.160  30.490  1.00  0.00           O
ATOM   4820  HW1 SOL  1643      29.930  67.550  31.090  1.00  0.00           H
ATOM   4821  HW2 SOL  1643      28.700  67.730  30.230  1.00  0.00           H
ATOM   4822  OW  SOL  1644      45.600  60.200 164.910  1.00  0.00           O
ATOM   4823  HW1 SOL  1644      45.270  60.280 165.810  1.00  0.00           H
ATOM   4824  HW2 SOL  1644      46.490  60.540 164.960  1.00  0.00           H
ATOM   4825  OW  SOL  1645      11.590  89.790  27.840  1.00  0.00           O
ATOM   4826  HW1 SOL  1645      11.080  89.390  28.550  1.00  0.00           H
ATOM   4827  HW2 SOL  1645      12.120  90.460  28.260  1.00  0.00           H
ATOM   4828  OW  SOL  1646       7.600   7.670 150.180  1.00  0.00           O
ATOM   4829  HW1 SOL  1646       7.040   8.320 149.760  1.00  0.00           H
ATOM   4830  HW2 SOL  1646       7.900   8.090 150.980  1.00  0.00           H
ATOM   4831  OW  SOL  1647      39.780  42.580  22.820  1.00  0.00           O
ATOM   4832  HW1 SOL  1647      38.940  42.190  22.570  1.00  0.00           H
ATOM   4833  HW2 SOL  1647      39.970  42.200  23.680  1.00  0.00           H
ATOM   4834  OW  SOL  1648      69.820 102.130 114.440  1.00  0.00           O
ATOM   4835  HW1 SOL  1648      70.750 102.080 114.640  1.00  0.00           H
ATOM   4836  HW2 SOL  1648      69.430 102.500 115.230  1.00  0.00           H
ATOM   4837  OW  SOL  1649      67.230 103.040 134.210  1.00  0.00           O
ATOM   4838  HW1 SOL  1649      66.700 103.500 134.870  1.00  0.00           H
ATOM   4839  HW2 SOL  1649      66.600 102.720 133.570  1.00  0.00           H
ATOM   4840  OW  SOL  1650      89.010  15.870  50.890  1.00  0.00           O
ATOM   4841  HW1 SOL  1650      89.260  15.310  51.640  1.00  0.00           H
ATOM   4842  HW2 SOL  1650      89.470  16.690  51.050  1.00  0.00           H
ATOM   4843  OW  SOL  1651      33.900  35.040  25.140  1.00  0.00           O
ATOM   4844  HW1 SOL  1651      34.380  35.520  24.470  1.00  0.00           H
ATOM   4845  HW2 SOL  1651      34.250  34.150  25.100  1.00  0.00           H
ATOM   4846  OW  SOL  1652      98.200  15.740 142.410  1.00  0.00           O
ATOM   4847  HW1 SOL  1652      98.450  16.140 141.570  1.00  0.00           H
ATOM   4848  HW2 SOL  1652      99.030  15.420 142.770  1.00  0.00           H
ATOM   4849  OW  SOL  1653      36.680   5.600  60.520  1.00  0.00           O
ATOM   4850  HW1 SOL  1653      35.770   5.850  60.670  1.00  0.00           H
ATOM   4851  HW2 SOL  1653      36.830   5.780  59.590  1.00  0.00           H
ATOM   4852  OW  SOL  1654      13.440   8.840   5.090  1.00  0.00           O
ATOM   4853  HW1 SOL  1654      13.030   9.030   4.250  1.00  0.00           H
ATOM   4854  HW2 SOL  1654      12.710   8.600   5.660  1.00  0.00           H
ATOM   4855  OW  SOL  1655      39.040  82.220 121.960  1.00  0.00           O
ATOM   4856  HW1 SOL  1655      38.190  82.250 121.540  1.00  0.00           H
ATOM   4857  HW2 SOL  1655      39.530  81.560 121.470  1.00  0.00           H
ATOM   4858  OW  SOL  1656      83.280  96.310 122.360  1.00  0.00           O
ATOM   4859  HW1 SOL  1656      83.020  96.620 121.490  1.00  0.00           H
ATOM   4860  HW2 SOL  1656      82.450  96.160 122.820  1.00  0.00           H
ATOM   4861  OW  SOL  1657      15.890   6.690 130.410  1.00  0.00           O
ATOM   4862  HW1 SOL  1657      16.760   6.820 130.780  1.00  0.00           H
ATOM   4863  HW2 SOL  1657      16.050   6.420 129.510  1.00  0.00           H
ATOM   4864  OW  SOL  1658      65.370  59.500 117.650  1.00  0.00           O
ATOM   4865  HW1 SOL  1658      64.910  60.280 117.320  1.00  0.00           H
ATOM   4866  HW2 SOL  1658      66.270  59.610 117.340  1.00  0.00           H
ATOM   4867  OW  SOL  1659       8.800  19.920   7.990  1.00  0.00           O
ATOM   4868  HW1 SOL  1659       9.500  20.020   7.350  1.00  0.00           H
ATOM   4869  HW2 SOL  1659       8.490  19.020   7.880  1.00  0.00           H
ATOM   4870  OW  SOL  1660      35.150  33.420 122.260  1.00  0.00           O
ATOM   4871  HW1 SOL  1660      35.590  32.970 121.540  1.00  0.00           H
ATOM   4872  HW2 SOL  1660      34.260  33.580 121.940  1.00  0.00           H
ATOM   4873  OW  SOL  1661      62.520  17.710 140.640  1.00  0.00           O
ATOM   4874  HW1 SOL  1661      61.760  17.710 140.060  1.00  0.00           H
ATOM   4875  HW2 SOL  1661      63.220  17.300 140.120  1.00  0.00           H
ATOM   4876  OW  SOL  1662      79.460  20.260   5.760  1.00  0.00           O
ATOM   4877  HW1 SOL  1662      78.590  19.870   5.710  1.00  0.00           H
ATOM   4878  HW2 SOL  1662      80.060  19.520   5.690  1.00  0.00           H
ATOM   4879  OW  SOL  1663      20.530  44.240  28.820  1.00  0.00           O
ATOM   4880  HW1 SOL  1663      20.310  43.310  28.700  1.00  0.00           H
ATOM   4881  HW2 SOL  1663      19.910  44.540  29.480  1.00  0.00           H
ATOM   4882  OW  SOL  1664       9.490  90.710 138.410  1.00  0.00           O
ATOM   4883  HW1 SOL  1664      10.430  90.840 138.290  1.00  0.00           H
ATOM   4884  HW2 SOL  1664       9.080  91.240 137.730  1.00  0.00           H
ATOM   4885  OW  SOL  1665      88.140  45.180   0.940  1.00  0.00           O
ATOM   4886  HW1 SOL  1665      88.720  45.940   0.890  1.00  0.00           H
ATOM   4887  HW2 SOL  1665      88.120  44.830   0.050  1.00  0.00           H
ATOM   4888  OW  SOL  1666      81.640  57.330  10.280  1.00  0.00           O
ATOM   4889  HW1 SOL  1666      80.880  56.750  10.190  1.00  0.00           H
ATOM   4890  HW2 SOL  1666      81.430  58.080   9.720  1.00  0.00           H
ATOM   4891  OW  SOL  1667       7.930  25.110  31.890  1.00  0.00           O
ATOM   4892  HW1 SOL  1667       7.250  24.480  32.130  1.00  0.00           H
ATOM   4893  HW2 SOL  1667       7.810  25.240  30.950  1.00  0.00           H
ATOM   4894  OW  SOL  1668      73.720  31.710 110.280  1.00  0.00           O
ATOM   4895  HW1 SOL  1668      73.600  31.840 109.330  1.00  0.00           H
ATOM   4896  HW2 SOL  1668      74.430  32.310 110.500  1.00  0.00           H
ATOM   4897  OW  SOL  1669      91.400  11.080  65.270  1.00  0.00           O
ATOM   4898  HW1 SOL  1669      90.510  11.110  65.620  1.00  0.00           H
ATOM   4899  HW2 SOL  1669      91.460  10.210  64.870  1.00  0.00           H
ATOM   4900  OW  SOL  1670      20.310  12.790  32.250  1.00  0.00           O
ATOM   4901  HW1 SOL  1670      20.400  12.250  31.470  1.00  0.00           H
ATOM   4902  HW2 SOL  1670      19.980  13.630  31.930  1.00  0.00           H
ATOM   4903  OW  SOL  1671     101.230  97.560 111.340  1.00  0.00           O
ATOM   4904  HW1 SOL  1671     100.470  97.450 110.780  1.00  0.00           H
ATOM   4905  HW2 SOL  1671     101.440  98.490 111.290  1.00  0.00           H
ATOM   4906  OW  SOL  1672      26.110  45.520 165.690  1.00  0.00           O
ATOM   4907  HW1 SOL  1672      26.610  44.760 165.980  1.00  0.00           H
ATOM   4908  HW2 SOL  1672      25.700  45.240 164.880  1.00  0.00           H
ATOM   4909  OW  SOL  1673      20.940  69.020   5.680  1.00  0.00           O
ATOM   4910  HW1 SOL  1673      21.390  69.460   4.960  1.00  0.00           H
ATOM   4911  HW2 SOL  1673      20.390  69.710   6.070  1.00  0.00           H
ATOM   4912  OW  SOL  1674      56.750  60.120 127.560  1.00  0.00           O
ATOM   4913  HW1 SOL  1674      55.850  60.020 127.870  1.00  0.00           H
ATOM   4914  HW2 SOL  1674      57.260  59.490 128.060  1.00  0.00           H
ATOM   4915  OW  SOL  1675      92.380  18.170   0.260  1.00  0.00           O
ATOM   4916  HW1 SOL  1675      92.430  19.100   0.010  1.00  0.00           H
ATOM   4917  HW2 SOL  1675      91.450  18.010   0.430  1.00  0.00           H
ATOM   4918  OW  SOL  1676      40.890  42.020  26.040  1.00  0.00           O
ATOM   4919  HW1 SOL  1676      41.010  41.230  25.520  1.00  0.00           H
ATOM   4920  HW2 SOL  1676      40.150  41.820  26.610  1.00  0.00           H
ATOM   4921  OW  SOL  1677      37.860   5.670  29.410  1.00  0.00           O
ATOM   4922  HW1 SOL  1677      37.170   6.320  29.520  1.00  0.00           H
ATOM   4923  HW2 SOL  1677      38.640   6.180  29.200  1.00  0.00           H
ATOM   4924  OW  SOL  1678      89.570   1.240 163.990  1.00  0.00           O
ATOM   4925  HW1 SOL  1678      89.020   1.770 164.560  1.00  0.00           H
ATOM   4926  HW2 SOL  1678      89.820   1.840 163.280  1.00  0.00           H
ATOM   4927  OW  SOL  1679     102.200  13.600   2.060  1.00  0.00           O
ATOM   4928  HW1 SOL  1679     103.070  13.840   1.760  1.00  0.00           H
ATOM   4929  HW2 SOL  1679     101.970  12.820   1.550  1.00  0.00           H
ATOM   4930  OW  SOL  1680      36.420  45.460 105.170  1.00  0.00           O
ATOM   4931  HW1 SOL  1680      37.120  46.020 104.820  1.00  0.00           H
ATOM   4932  HW2 SOL  1680      35.620  45.860 104.850  1.00  0.00           H
ATOM   4933  OW  SOL  1681      93.010  29.020 118.700  1.00  0.00           O
ATOM   4934  HW1 SOL  1681      93.200  29.100 119.640  1.00  0.00           H
ATOM   4935  HW2 SOL  1681      92.960  28.070 118.550  1.00  0.00           H
ATOM   4936  OW  SOL  1682      99.380  96.710  50.100  1.00  0.00           O
ATOM   4937  HW1 SOL  1682      99.850  96.390  50.870  1.00  0.00           H
ATOM   4938  HW2 SOL  1682     100.050  97.130  49.560  1.00  0.00           H
ATOM   4939  OW  SOL  1683      54.700  86.860 155.030  1.00  0.00           O
ATOM   4940  HW1 SOL  1683      53.760  86.710 155.040  1.00  0.00           H
ATOM   4941  HW2 SOL  1683      54.800  87.770 154.750  1.00  0.00           H
ATOM   4942  OW  SOL  1684      80.810  25.450  32.140  1.00  0.00           O
ATOM   4943  HW1 SOL  1684      80.040  25.680  31.640  1.00  0.00           H
ATOM   4944  HW2 SOL  1684      80.600  24.600  32.530  1.00  0.00           H
ATOM   4945  OW  SOL  1685      66.280  85.600 155.880  1.00  0.00           O
ATOM   4946  HW1 SOL  1685      66.680  86.360 156.290  1.00  0.00           H
ATOM   4947  HW2 SOL  1685      66.860  84.870 156.100  1.00  0.00           H
ATOM   4948  OW  SOL  1686       6.190  33.230 144.280  1.00  0.00           O
ATOM   4949  HW1 SOL  1686       6.320  33.880 143.600  1.00  0.00           H
ATOM   4950  HW2 SOL  1686       5.740  32.500 143.840  1.00  0.00           H
ATOM   4951  OW  SOL  1687      74.300  13.600 107.940  1.00  0.00           O
ATOM   4952  HW1 SOL  1687      74.010  12.900 108.520  1.00  0.00           H
ATOM   4953  HW2 SOL  1687      75.030  14.010 108.410  1.00  0.00           H
ATOM   4954  OW  SOL  1688      52.520  68.280  17.550  1.00  0.00           O
ATOM   4955  HW1 SOL  1688      52.330  67.390  17.270  1.00  0.00           H
ATOM   4956  HW2 SOL  1688      52.070  68.370  18.390  1.00  0.00           H
ATOM   4957  OW  SOL  1689      27.710   5.900 141.660  1.00  0.00           O
ATOM   4958  HW1 SOL  1689      27.180   6.110 142.420  1.00  0.00           H
ATOM   4959  HW2 SOL  1689      27.080   5.760 140.950  1.00  0.00           H
ATOM   4960  OW  SOL  1690     101.120  64.930  19.630  1.00  0.00           O
ATOM   4961  HW1 SOL  1690     100.620  65.730  19.800  1.00  0.00           H
ATOM   4962  HW2 SOL  1690     101.680  65.150  18.890  1.00  0.00           H
ATOM   4963  OW  SOL  1691      84.520  48.250 130.760  1.00  0.00           O
ATOM   4964  HW1 SOL  1691      85.280  48.190 130.180  1.00  0.00           H
ATOM   4965  HW2 SOL  1691      83.780  48.000 130.210  1.00  0.00           H
ATOM   4966  OW  SOL  1692      83.970  77.110 131.110  1.00  0.00           O
ATOM   4967  HW1 SOL  1692      84.100  76.470 130.420  1.00  0.00           H
ATOM   4968  HW2 SOL  1692      83.080  76.950 131.420  1.00  0.00           H
ATOM   4969  OW  SOL  1693       6.630  59.810 119.290  1.00  0.00           O
ATOM   4970  HW1 SOL  1693       6.480  60.720 119.540  1.00  0.00           H
ATOM   4971  HW2 SOL  1693       7.270  59.490 119.920  1.00  0.00           H
ATOM   4972  OW  SOL  1694      49.710  84.060  38.860  1.00  0.00           O
ATOM   4973  HW1 SOL  1694      50.600  83.760  39.040  1.00  0.00           H
ATOM   4974  HW2 SOL  1694      49.480  83.640  38.030  1.00  0.00           H
ATOM   4975  OW  SOL  1695      18.220  55.740  98.270  1.00  0.00           O
ATOM   4976  HW1 SOL  1695      18.040  56.300  97.500  1.00  0.00           H
ATOM   4977  HW2 SOL  1695      17.890  56.250  99.010  1.00  0.00           H
ATOM   4978  OW  SOL  1696      89.930  79.120  63.960  1.00  0.00           O
ATOM   4979  HW1 SOL  1696      89.350  78.550  63.450  1.00  0.00           H
ATOM   4980  HW2 SOL  1696      90.160  78.600  64.720  1.00  0.00           H
ATOM   4981  OW  SOL  1697      46.400  54.760  21.440  1.00  0.00           O
ATOM   4982  HW1 SOL  1697      45.690  55.390  21.320  1.00  0.00           H
ATOM   4983  HW2 SOL  1697      47.090  55.260  21.880  1.00  0.00           H
ATOM   4984  OW  SOL  1698      56.090  32.650 127.830  1.00  0.00           O
ATOM   4985  HW1 SOL  1698      56.430  33.110 128.600  1.00  0.00           H
ATOM   4986  HW2 SOL  1698      56.790  32.050 127.580  1.00  0.00           H
ATOM   4987  OW  SOL  1699      86.750  84.610 125.670  1.00  0.00           O
ATOM   4988  HW1 SOL  1699      87.280  84.650 126.460  1.00  0.00           H
ATOM   4989  HW2 SOL  1699      87.190  85.210 125.060  1.00  0.00           H
ATOM   4990  OW  SOL  1700      81.190  70.960 158.490  1.00  0.00           O
ATOM   4991  HW1 SOL  1700      81.620  71.370 157.740  1.00  0.00           H
ATOM   4992  HW2 SOL  1700      80.320  71.350 158.520  1.00  0.00           H
ATOM   4993  OW  SOL  1701       4.890  90.590 146.970  1.00  0.00           O
ATOM   4994  HW1 SOL  1701       5.520  90.730 146.270  1.00  0.00           H
ATOM   4995  HW2 SOL  1701       4.830  91.440 147.410  1.00  0.00           H
ATOM   4996  OW  SOL  1702     101.140  70.970 150.310  1.00  0.00           O
ATOM   4997  HW1 SOL  1702     100.980  70.090 149.960  1.00  0.00           H
ATOM   4998  HW2 SOL  1702     100.910  71.560 149.600  1.00  0.00           H
ATOM   4999  OW  SOL  1703      17.260  54.140 116.270  1.00  0.00           O
ATOM   5000  HW1 SOL  1703      16.360  53.820 116.210  1.00  0.00           H
ATOM   5001  HW2 SOL  1703      17.310  54.860 115.640  1.00  0.00           H
ATOM   5002  OW  SOL  1704       4.480 103.760  49.260  1.00  0.00           O
ATOM   5003  HW1 SOL  1704       4.460 102.940  48.760  1.00  0.00           H
ATOM   5004  HW2 SOL  1704       3.710 103.710  49.830  1.00  0.00           H
ATOM   5005  OW  SOL  1705      38.360  46.980 138.000  1.00  0.00           O
ATOM   5006  HW1 SOL  1705      37.900  46.460 138.660  1.00  0.00           H
ATOM   5007  HW2 SOL  1705      39.110  47.360 138.470  1.00  0.00           H
ATOM   5008  OW  SOL  1706       9.160  38.570 144.860  1.00  0.00           O
ATOM   5009  HW1 SOL  1706       8.400  38.120 145.250  1.00  0.00           H
ATOM   5010  HW2 SOL  1706       8.970  39.500 144.970  1.00  0.00           H
ATOM   5011  OW  SOL  1707      24.100   6.430 147.060  1.00  0.00           O
ATOM   5012  HW1 SOL  1707      23.490   5.930 147.600  1.00  0.00           H
ATOM   5013  HW2 SOL  1707      24.910   6.460 147.570  1.00  0.00           H
ATOM   5014  OW  SOL  1708      57.150  42.320 151.160  1.00  0.00           O
ATOM   5015  HW1 SOL  1708      56.460  42.730 151.690  1.00  0.00           H
ATOM   5016  HW2 SOL  1708      57.770  41.970 151.810  1.00  0.00           H
ATOM   5017  OW  SOL  1709       6.200  22.670 165.470  1.00  0.00           O
ATOM   5018  HW1 SOL  1709       7.110  22.910 165.320  1.00  0.00           H
ATOM   5019  HW2 SOL  1709       5.700  23.310 164.970  1.00  0.00           H
ATOM   5020  OW  SOL  1710      97.410  14.090  31.200  1.00  0.00           O
ATOM   5021  HW1 SOL  1710      96.700  13.610  31.610  1.00  0.00           H
ATOM   5022  HW2 SOL  1710      97.740  14.670  31.890  1.00  0.00           H
ATOM   5023  OW  SOL  1711       9.880   4.070 137.530  1.00  0.00           O
ATOM   5024  HW1 SOL  1711       9.560   4.480 138.340  1.00  0.00           H
ATOM   5025  HW2 SOL  1711      10.560   4.660 137.220  1.00  0.00           H
ATOM   5026  OW  SOL  1712      28.760  98.950  49.750  1.00  0.00           O
ATOM   5027  HW1 SOL  1712      29.240  99.730  50.040  1.00  0.00           H
ATOM   5028  HW2 SOL  1712      27.960  99.290  49.360  1.00  0.00           H
ATOM   5029  OW  SOL  1713      46.720  94.120  13.890  1.00  0.00           O
ATOM   5030  HW1 SOL  1713      46.900  94.130  12.950  1.00  0.00           H
ATOM   5031  HW2 SOL  1713      47.020  94.970  14.200  1.00  0.00           H
ATOM   5032  OW  SOL  1714      26.610   8.360  40.420  1.00  0.00           O
ATOM   5033  HW1 SOL  1714      26.220   7.560  40.780  1.00  0.00           H
ATOM   5034  HW2 SOL  1714      26.000   8.630  39.730  1.00  0.00           H
ATOM   5035  OW  SOL  1715      68.600  32.060 161.230  1.00  0.00           O
ATOM   5036  HW1 SOL  1715      68.220  31.580 161.970  1.00  0.00           H
ATOM   5037  HW2 SOL  1715      68.630  31.430 160.520  1.00  0.00           H
ATOM   5038  OW  SOL  1716      30.890  29.530 166.760  1.00  0.00           O
ATOM   5039  HW1 SOL  1716      30.380  30.340 166.790  1.00  0.00           H
ATOM   5040  HW2 SOL  1716      31.410  29.600 165.960  1.00  0.00           H
ATOM   5041  OW  SOL  1717      20.980  39.450  49.950  1.00  0.00           O
ATOM   5042  HW1 SOL  1717      21.490  40.200  49.640  1.00  0.00           H
ATOM   5043  HW2 SOL  1717      20.070  39.680  49.740  1.00  0.00           H
ATOM   5044  OW  SOL  1718       5.630  27.690  26.030  1.00  0.00           O
ATOM   5045  HW1 SOL  1718       6.530  27.380  25.920  1.00  0.00           H
ATOM   5046  HW2 SOL  1718       5.670  28.320  26.750  1.00  0.00           H
ATOM   5047  OW  SOL  1719      85.330  59.540 123.180  1.00  0.00           O
ATOM   5048  HW1 SOL  1719      85.840  58.760 123.410  1.00  0.00           H
ATOM   5049  HW2 SOL  1719      86.000  60.210 123.010  1.00  0.00           H
ATOM   5050  OW  SOL  1720      71.710   3.250 116.780  1.00  0.00           O
ATOM   5051  HW1 SOL  1720      72.520   3.740 116.920  1.00  0.00           H
ATOM   5052  HW2 SOL  1720      72.000   2.370 116.550  1.00  0.00           H
ATOM   5053  OW  SOL  1721      24.960   6.840  52.720  1.00  0.00           O
ATOM   5054  HW1 SOL  1721      25.500   7.240  53.400  1.00  0.00           H
ATOM   5055  HW2 SOL  1721      25.040   7.430  51.970  1.00  0.00           H
ATOM   5056  OW  SOL  1722      63.430  98.040  58.770  1.00  0.00           O
ATOM   5057  HW1 SOL  1722      62.760  97.850  58.110  1.00  0.00           H
ATOM   5058  HW2 SOL  1722      63.160  97.520  59.530  1.00  0.00           H
ATOM   5059  OW  SOL  1723      92.090  69.640  22.120  1.00  0.00           O
ATOM   5060  HW1 SOL  1723      92.220  69.630  23.070  1.00  0.00           H
[truncated: 14,218,827 more chars]
