# Supplementary material for: Permeation enhancer-induced membrane defects assist the oral absorption of peptide drugs
Source: Nat Commun. 2025 Oct 28;16:9512. doi: 10.1038/s41467-025-64891-0 (PMC12568990; doi:10.1038/s41467-025-64891-0)
Supplement: Supplementary file 20 — Supplementary Data 1 [file 41467_2025_64891_MOESM20_ESM.zip › Supplementary_Data_1/Trajectory_shown_in_Supplementary_Video_1_Last_Frame.pdb]

TITLE     Title
REMARK    THIS IS A SIMULATION BOX
CRYST1   65.135   65.135  112.925  90.00  90.00  90.00 P 1           1
MODEL        1
ATOM      1  C1  SNA A   1      45.566  53.217  22.865  1.00  0.00           C
ATOM      2  C2  SNA A   1      44.327  53.575  23.290  1.00  0.00           C
ATOM      3  C3  SNA A   1      44.007  53.400  24.654  1.00  0.00           C
ATOM      4  C4  SNA A   1      44.792  52.652  25.547  1.00  0.00           C
ATOM      5  C5  SNA A   1      46.148  52.317  25.099  1.00  0.00           C
ATOM      6  C6  SNA A   1      46.514  52.618  23.809  1.00  0.00           C
ATOM      7  C7  SNA A   1      47.056  51.394  25.855  1.00  0.00           C
ATOM      8  N   SNA A   1      46.733  51.053  27.132  1.00  0.00           N
ATOM      9  C8  SNA A   1      47.383  50.119  28.000  1.00  0.00           C
ATOM     10  C9  SNA A   1      46.561  49.988  29.269  1.00  0.00           C
ATOM     11  C10 SNA A   1      45.189  49.288  28.963  1.00  0.00           C
ATOM     12  C11 SNA A   1      44.320  49.223  30.308  1.00  0.00           C
ATOM     13  C12 SNA A   1      43.028  48.456  30.101  1.00  0.00           C
ATOM     14  C13 SNA A   1      42.023  48.846  31.192  1.00  0.00           C
ATOM     15  C14 SNA A   1      40.992  47.730  31.282  1.00  0.00           C
ATOM     16  C15 SNA A   1      41.353  46.425  32.029  1.00  0.00           C
ATOM     17  O1  SNA A   1      44.231  52.254  26.767  1.00  0.00           O
ATOM     18  O2  SNA A   1      41.615  45.349  31.592  1.00  0.00           O
ATOM     19  O3  SNA A   1      41.246  46.656  33.368  1.00  0.00           O
ATOM     20  H1  SNA A   1      45.893  51.344  27.583  1.00  0.00           H
ATOM     21  H2  SNA A   1      41.400  45.823  33.821  1.00  0.00           H
ATOM     22  H3  SNA A   1      40.661  47.474  30.253  1.00  0.00           H
ATOM     23  H4  SNA A   1      40.190  48.234  31.861  1.00  0.00           H
ATOM     24  H5  SNA A   1      41.538  49.811  30.929  1.00  0.00           H
ATOM     25  H6  SNA A   1      42.589  48.940  32.143  1.00  0.00           H
ATOM     26  H7  SNA A   1      43.310  47.383  30.168  1.00  0.00           H
ATOM     27  H8  SNA A   1      42.734  48.474  29.029  1.00  0.00           H
ATOM     28  H9  SNA A   1      44.333  50.294  30.604  1.00  0.00           H
ATOM     29  H10 SNA A   1      44.888  48.619  31.048  1.00  0.00           H
ATOM     30  H11 SNA A   1      45.417  48.266  28.593  1.00  0.00           H
ATOM     31  H12 SNA A   1      44.635  49.861  28.189  1.00  0.00           H
ATOM     32  H13 SNA A   1      46.311  50.913  29.832  1.00  0.00           H
ATOM     33  H14 SNA A   1      47.135  49.315  29.941  1.00  0.00           H
ATOM     34  H15 SNA A   1      48.385  50.513  28.274  1.00  0.00           H
ATOM     35  H16 SNA A   1      47.398  49.168  27.424  1.00  0.00           H
ATOM     36  H17 SNA A   1      43.333  52.590  26.808  1.00  0.00           H
ATOM     37  H18 SNA A   1      43.038  53.785  24.935  1.00  0.00           H
ATOM     38  H19 SNA A   1      43.589  53.972  22.609  1.00  0.00           H
ATOM     39  H20 SNA A   1      45.740  53.334  21.805  1.00  0.00           H
ATOM     40  H21 SNA A   1      47.538  52.472  23.497  1.00  0.00           H
ATOM     41  O4  SNA A   1      48.117  50.902  25.333  1.00  0.00           O
ATOM     42  N   POPCB   2      52.205  43.784  84.056  1.00  0.00           N
ATOM     43  C12 POPCB   2      51.537  43.305  82.782  1.00  0.00           C
ATOM     44 H12A POPCB   2      51.030  44.127  82.297  1.00  0.00           H
ATOM     45 H12B POPCB   2      50.702  42.653  82.990  1.00  0.00           H
ATOM     46  C13 POPCB   2      51.307  44.609  85.014  1.00  0.00           C
ATOM     47 H13A POPCB   2      50.833  45.443  84.518  1.00  0.00           H
ATOM     48 H13B POPCB   2      50.480  44.076  85.458  1.00  0.00           H
ATOM     49 H13C POPCB   2      51.911  45.035  85.801  1.00  0.00           H
ATOM     50  C14 POPCB   2      52.776  42.582  84.811  1.00  0.00           C
ATOM     51 H14A POPCB   2      52.030  41.976  85.304  1.00  0.00           H
ATOM     52 H14B POPCB   2      53.365  42.097  84.047  1.00  0.00           H
ATOM     53 H14C POPCB   2      53.465  42.872  85.590  1.00  0.00           H
ATOM     54  C15 POPCB   2      53.379  44.578  83.718  1.00  0.00           C
ATOM     55 H15A POPCB   2      53.978  44.018  83.015  1.00  0.00           H
ATOM     56 H15B POPCB   2      53.973  44.909  84.557  1.00  0.00           H
ATOM     57 H15C POPCB   2      53.078  45.514  83.270  1.00  0.00           H
ATOM     58  C11 POPCB   2      52.443  42.666  81.695  1.00  0.00           C
ATOM     59 H11A POPCB   2      53.179  43.398  81.298  1.00  0.00           H
ATOM     60 H11B POPCB   2      51.797  42.623  80.792  1.00  0.00           H
ATOM     61  P   POPCB   2      52.015  40.169  81.824  1.00  0.00           P
ATOM     62  O13 POPCB   2      50.656  40.543  82.205  1.00  0.00           O
ATOM     63  O14 POPCB   2      52.653  38.966  82.367  1.00  0.00           O
ATOM     64  O12 POPCB   2      52.974  41.369  82.149  1.00  0.00           O
ATOM     65  O11 POPCB   2      52.216  40.130  80.234  1.00  0.00           O
ATOM     66  C1  POPCB   2      53.565  39.810  79.749  1.00  0.00           C
ATOM     67  HA  POPCB   2      53.885  38.789  80.050  1.00  0.00           H
ATOM     68  HB  POPCB   2      54.355  40.477  80.154  1.00  0.00           H
ATOM     69  C2  POPCB   2      53.530  39.923  78.227  1.00  0.00           C
ATOM     70  HS  POPCB   2      54.553  40.083  77.825  1.00  0.00           H
ATOM     71  O21 POPCB   2      52.662  41.019  77.828  1.00  0.00           O
ATOM     72  C21 POPCB   2      53.275  42.226  77.917  1.00  0.00           C
ATOM     73  O22 POPCB   2      54.318  42.482  78.426  1.00  0.00           O
ATOM     74  C22 POPCB   2      52.555  43.157  76.936  1.00  0.00           C
ATOM     75  H2R POPCB   2      51.666  43.630  77.404  1.00  0.00           H
ATOM     76  H2S POPCB   2      52.221  42.643  76.010  1.00  0.00           H
ATOM     77  C3  POPCB   2      52.872  38.578  77.729  1.00  0.00           C
ATOM     78  HX  POPCB   2      51.908  38.423  78.258  1.00  0.00           H
ATOM     79  HY  POPCB   2      53.521  37.743  78.069  1.00  0.00           H
ATOM     80  O31 POPCB   2      52.656  38.544  76.290  1.00  0.00           O
ATOM     81  C31 POPCB   2      53.710  38.122  75.641  1.00  0.00           C
ATOM     82  O32 POPCB   2      54.703  37.570  76.067  1.00  0.00           O
ATOM     83  C32 POPCB   2      53.380  38.309  74.115  1.00  0.00           C
ATOM     84  H2X POPCB   2      53.317  39.417  74.167  1.00  0.00           H
ATOM     85  H2Y POPCB   2      52.435  37.745  73.963  1.00  0.00           H
ATOM     86  C23 POPCB   2      53.411  44.439  76.632  1.00  0.00           C
ATOM     87  H3R POPCB   2      54.101  44.735  77.451  1.00  0.00           H
ATOM     88  H3S POPCB   2      52.680  45.270  76.549  1.00  0.00           H
ATOM     89  C24 POPCB   2      54.205  44.376  75.387  1.00  0.00           C
ATOM     90  H4R POPCB   2      54.812  45.252  75.074  1.00  0.00           H
ATOM     91  H4S POPCB   2      53.537  44.235  74.510  1.00  0.00           H
ATOM     92  C25 POPCB   2      55.305  43.264  75.384  1.00  0.00           C
ATOM     93  H5R POPCB   2      54.803  42.274  75.416  1.00  0.00           H
ATOM     94  H5S POPCB   2      55.963  43.290  76.278  1.00  0.00           H
ATOM     95  C26 POPCB   2      56.077  43.408  74.045  1.00  0.00           C
ATOM     96  H6R POPCB   2      56.501  44.406  73.805  1.00  0.00           H
ATOM     97  H6S POPCB   2      55.372  43.322  73.191  1.00  0.00           H
ATOM     98  C27 POPCB   2      57.166  42.362  73.955  1.00  0.00           C
ATOM     99  H7R POPCB   2      56.547  41.440  73.970  1.00  0.00           H
ATOM    100  H7S POPCB   2      57.802  42.436  74.863  1.00  0.00           H
ATOM    101  C28 POPCB   2      58.010  42.437  72.683  1.00  0.00           C
ATOM    102  H8R POPCB   2      57.266  42.339  71.863  1.00  0.00           H
ATOM    103  H8S POPCB   2      58.561  41.473  72.695  1.00  0.00           H
ATOM    104  C29 POPCB   2      58.922  43.609  72.612  1.00  0.00           C
ATOM    105  H91 POPCB   2      58.397  44.571  72.510  1.00  0.00           H
ATOM    106 C210 POPCB   2      60.295  43.474  72.608  1.00  0.00           C
ATOM    107 H101 POPCB   2      60.898  44.364  72.839  1.00  0.00           H
ATOM    108 C211 POPCB   2      61.087  42.153  72.551  1.00  0.00           C
ATOM    109 H11R POPCB   2      60.607  41.460  73.274  1.00  0.00           H
ATOM    110 H11S POPCB   2      62.084  42.367  72.993  1.00  0.00           H
ATOM    111 C212 POPCB   2      61.281  41.481  71.202  1.00  0.00           C
ATOM    112 H12R POPCB   2      60.339  40.950  70.947  1.00  0.00           H
ATOM    113 H12S POPCB   2      62.078  40.730  71.387  1.00  0.00           H
ATOM    114 C213 POPCB   2      61.641  42.326  70.005  1.00  0.00           C
ATOM    115 H13R POPCB   2      62.441  43.017  70.347  1.00  0.00           H
ATOM    116 H13S POPCB   2      60.778  42.973  69.736  1.00  0.00           H
ATOM    117 C214 POPCB   2      62.088  41.557  68.732  1.00  0.00           C
ATOM    118 H14R POPCB   2      62.456  42.299  67.992  1.00  0.00           H
ATOM    119 H14S POPCB   2      61.139  41.247  68.243  1.00  0.00           H
ATOM    120 C215 POPCB   2      63.060  40.354  68.943  1.00  0.00           C
ATOM    121 H15R POPCB   2      62.579  39.512  69.486  1.00  0.00           H
ATOM    122 H15S POPCB   2      63.965  40.631  69.525  1.00  0.00           H
ATOM    123 C216 POPCB   2      63.583  39.785  67.668  1.00  0.00           C
ATOM    124 H16R POPCB   2      64.348  40.476  67.252  1.00  0.00           H
ATOM    125 H16S POPCB   2      62.748  39.488  66.998  1.00  0.00           H
ATOM    126 C217 POPCB   2      64.263  38.476  67.962  1.00  0.00           C
ATOM    127 H17R POPCB   2      64.460  38.036  66.961  1.00  0.00           H
ATOM    128 H17S POPCB   2      63.546  37.803  68.480  1.00  0.00           H
ATOM    129 C218 POPCB   2      65.580  38.527  68.756  1.00  0.00           C
ATOM    130 H18R POPCB   2      66.243  37.637  68.725  1.00  0.00           H
ATOM    131 H18S POPCB   2      65.287  38.893  69.763  1.00  0.00           H
ATOM    132 H18T POPCB   2      66.259  39.316  68.366  1.00  0.00           H
ATOM    133  C33 POPCB   2      54.505  37.840  73.240  1.00  0.00           C
ATOM    134  H3X POPCB   2      54.614  36.740  73.350  1.00  0.00           H
ATOM    135  H3Y POPCB   2      55.402  38.367  73.630  1.00  0.00           H
ATOM    136  C34 POPCB   2      54.471  38.356  71.749  1.00  0.00           C
ATOM    137  H4X POPCB   2      53.554  37.988  71.242  1.00  0.00           H
ATOM    138  H4Y POPCB   2      55.367  37.988  71.204  1.00  0.00           H
ATOM    139  C35 POPCB   2      54.428  39.907  71.622  1.00  0.00           C
ATOM    140  H5X POPCB   2      55.057  40.368  72.412  1.00  0.00           H
ATOM    141  H5Y POPCB   2      53.436  40.385  71.773  1.00  0.00           H
ATOM    142  C36 POPCB   2      55.187  40.312  70.301  1.00  0.00           C
ATOM    143  H6X POPCB   2      56.143  39.746  70.330  1.00  0.00           H
ATOM    144  H6Y POPCB   2      55.493  41.380  70.293  1.00  0.00           H
ATOM    145  C37 POPCB   2      54.515  39.907  68.951  1.00  0.00           C
ATOM    146  H7X POPCB   2      53.566  40.469  68.820  1.00  0.00           H
ATOM    147  H7Y POPCB   2      54.245  38.851  69.168  1.00  0.00           H
ATOM    148  C38 POPCB   2      55.441  39.962  67.741  1.00  0.00           C
ATOM    149  H8X POPCB   2      56.308  39.314  67.991  1.00  0.00           H
ATOM    150  H8Y POPCB   2      55.743  41.023  67.612  1.00  0.00           H
ATOM    151  C39 POPCB   2      54.720  39.561  66.449  1.00  0.00           C
ATOM    152  H9X POPCB   2      53.678  39.924  66.328  1.00  0.00           H
ATOM    153  H9Y POPCB   2      54.674  38.452  66.395  1.00  0.00           H
ATOM    154 C310 POPCB   2      55.437  40.000  65.207  1.00  0.00           C
ATOM    155 H10X POPCB   2      56.497  39.683  65.106  1.00  0.00           H
ATOM    156 H10Y POPCB   2      55.463  41.108  65.284  1.00  0.00           H
ATOM    157 C311 POPCB   2      54.715  39.523  63.850  1.00  0.00           C
ATOM    158 H11X POPCB   2      54.491  40.436  63.258  1.00  0.00           H
ATOM    159 H11Y POPCB   2      53.728  39.062  64.068  1.00  0.00           H
ATOM    160 C312 POPCB   2      55.455  38.384  63.068  1.00  0.00           C
ATOM    161 H12X POPCB   2      55.473  37.457  63.681  1.00  0.00           H
ATOM    162 H12Y POPCB   2      56.469  38.696  62.739  1.00  0.00           H
ATOM    163 C313 POPCB   2      54.630  37.936  61.870  1.00  0.00           C
ATOM    164 H13X POPCB   2      54.474  38.877  61.300  1.00  0.00           H
ATOM    165 H13Y POPCB   2      53.669  37.601  62.316  1.00  0.00           H
ATOM    166 C314 POPCB   2      55.168  36.787  61.000  1.00  0.00           C
ATOM    167 H14X POPCB   2      54.493  36.599  60.137  1.00  0.00           H
ATOM    168 H14Y POPCB   2      55.079  35.867  61.616  1.00  0.00           H
ATOM    169 C315 POPCB   2      56.618  36.963  60.410  1.00  0.00           C
ATOM    170 H15X POPCB   2      57.285  37.313  61.227  1.00  0.00           H
ATOM    171 H15Y POPCB   2      56.652  37.786  59.665  1.00  0.00           H
ATOM    172 C316 POPCB   2      57.126  35.560  59.969  1.00  0.00           C
ATOM    173 H16X POPCB   2      56.418  35.177  59.204  1.00  0.00           H
ATOM    174 H16Y POPCB   2      57.133  34.816  60.794  1.00  0.00           H
ATOM    175 H16Z POPCB   2      58.101  35.669  59.449  1.00  0.00           H
ATOM    176  N   POPCC   3      63.537   2.299  82.141  1.00  0.00           N
ATOM    177  C12 POPCC   3      63.100   2.555  80.772  1.00  0.00           C
ATOM    178 H12A POPCC   3      63.305   3.572  80.470  1.00  0.00           H
ATOM    179 H12B POPCC   3      62.025   2.499  80.688  1.00  0.00           H
ATOM    180  C13 POPCC   3      64.960   2.481  82.341  1.00  0.00           C
ATOM    181 H13A POPCC   3      65.470   1.944  81.555  1.00  0.00           H
ATOM    182 H13B POPCC   3      65.331   3.495  82.334  1.00  0.00           H
ATOM    183 H13C POPCC   3      65.267   2.095  83.302  1.00  0.00           H
ATOM    184  C14 POPCC   3      62.734   3.083  83.084  1.00  0.00           C
ATOM    185 H14A POPCC   3      62.908   2.963  84.143  1.00  0.00           H
ATOM    186 H14B POPCC   3      62.758   4.126  82.806  1.00  0.00           H
ATOM    187 H14C POPCC   3      61.705   2.756  83.121  1.00  0.00           H
ATOM    188  C15 POPCC   3      63.195   0.849  82.319  1.00  0.00           C
ATOM    189 H15A POPCC   3      63.648   0.271  81.528  1.00  0.00           H
ATOM    190 H15B POPCC   3      62.148   0.652  82.143  1.00  0.00           H
ATOM    191 H15C POPCC   3      63.418   0.477  83.308  1.00  0.00           H
ATOM    192  C11 POPCC   3      63.712   1.732  79.568  1.00  0.00           C
ATOM    193 H11A POPCC   3      64.814   1.819  79.684  1.00  0.00           H
ATOM    194 H11B POPCC   3      63.310   2.138  78.615  1.00  0.00           H
ATOM    195  P   POPCC   3      62.196  -0.253  78.989  1.00  0.00           P
ATOM    196  O13 POPCC   3      61.030   0.518  79.497  1.00  0.00           O
ATOM    197  O14 POPCC   3      62.053  -1.764  79.161  1.00  0.00           O
ATOM    198  O12 POPCC   3      63.442   0.338  79.769  1.00  0.00           O
ATOM    199  O11 POPCC   3      62.606   0.088  77.481  1.00  0.00           O
ATOM    200  C1  POPCC   3      63.870  -0.374  76.999  1.00  0.00           C
ATOM    201  HA  POPCC   3      64.606  -0.600  77.800  1.00  0.00           H
ATOM    202  HB  POPCC   3      64.294   0.420  76.348  1.00  0.00           H
ATOM    203  C2  POPCC   3      63.774  -1.656  76.099  1.00  0.00           C
ATOM    204  HS  POPCC   3      63.922  -2.586  76.688  1.00  0.00           H
ATOM    205  O21 POPCC   3      64.655  -1.586  74.998  1.00  0.00           O
ATOM    206  C21 POPCC   3      65.985  -1.611  75.321  1.00  0.00           C
ATOM    207  O22 POPCC   3      66.503  -1.872  76.375  1.00  0.00           O
ATOM    208  C22 POPCC   3      66.712  -1.196  74.018  1.00  0.00           C
ATOM    209  H2R POPCC   3      66.246  -0.222  73.758  1.00  0.00           H
ATOM    210  H2S POPCC   3      66.271  -1.868  73.252  1.00  0.00           H
ATOM    211  C3  POPCC   3      62.363  -1.914  75.583  1.00  0.00           C
ATOM    212  HX  POPCC   3      62.021  -0.932  75.193  1.00  0.00           H
ATOM    213  HY  POPCC   3      61.724  -2.065  76.478  1.00  0.00           H
ATOM    214  O31 POPCC   3      62.170  -2.966  74.604  1.00  0.00           O
ATOM    215  C31 POPCC   3      62.163  -4.126  75.158  1.00  0.00           C
ATOM    216  O32 POPCC   3      62.297  -4.476  76.309  1.00  0.00           O
ATOM    217  C32 POPCC   3      61.904  -5.164  74.010  1.00  0.00           C
ATOM    218  H2X POPCC   3      61.693  -4.615  73.068  1.00  0.00           H
ATOM    219  H2Y POPCC   3      61.047  -5.825  74.263  1.00  0.00           H
ATOM    220  C23 POPCC   3      68.209  -1.161  74.141  1.00  0.00           C
ATOM    221  H3R POPCC   3      68.674  -2.167  74.223  1.00  0.00           H
ATOM    222  H3S POPCC   3      68.421  -0.683  75.122  1.00  0.00           H
ATOM    223  C24 POPCC   3      68.773  -0.277  72.975  1.00  0.00           C
ATOM    224  H4R POPCC   3      69.857  -0.118  73.162  1.00  0.00           H
ATOM    225  H4S POPCC   3      68.402   0.760  73.118  1.00  0.00           H
ATOM    226  C25 POPCC   3      68.548  -0.928  71.567  1.00  0.00           C
ATOM    227  H5R POPCC   3      67.461  -1.024  71.356  1.00  0.00           H
ATOM    228  H5S POPCC   3      69.016  -1.936  71.569  1.00  0.00           H
ATOM    229  C26 POPCC   3      69.152   0.003  70.474  1.00  0.00           C
ATOM    230  H6R POPCC   3      70.251   0.074  70.624  1.00  0.00           H
ATOM    231  H6S POPCC   3      68.705   1.015  70.578  1.00  0.00           H
ATOM    232  C27 POPCC   3      68.745  -0.475  69.093  1.00  0.00           C
ATOM    233  H7R POPCC   3      67.644  -0.421  69.230  1.00  0.00           H
ATOM    234  H7S POPCC   3      69.145  -1.504  68.969  1.00  0.00           H
ATOM    235  C28 POPCC   3      69.000   0.374  67.849  1.00  0.00           C
ATOM    236  H8R POPCC   3      69.002   1.371  68.338  1.00  0.00           H
ATOM    237  H8S POPCC   3      68.147   0.319  67.139  1.00  0.00           H
ATOM    238  C29 POPCC   3      70.390   0.142  67.213  1.00  0.00           C
ATOM    239  H91 POPCC   3      71.265   0.194  67.877  1.00  0.00           H
ATOM    240 C210 POPCC   3      70.685  -0.462  66.032  1.00  0.00           C
ATOM    241 H101 POPCC   3      71.728  -0.705  65.783  1.00  0.00           H
ATOM    242 C211 POPCC   3      69.708  -0.997  65.020  1.00  0.00           C
ATOM    243 H11R POPCC   3      69.923  -0.478  64.062  1.00  0.00           H
ATOM    244 H11S POPCC   3      68.672  -0.702  65.291  1.00  0.00           H
ATOM    245 C212 POPCC   3      69.807  -2.521  64.903  1.00  0.00           C
ATOM    246 H12R POPCC   3      69.694  -3.022  65.889  1.00  0.00           H
ATOM    247 H12S POPCC   3      70.822  -2.855  64.598  1.00  0.00           H
ATOM    248 C213 POPCC   3      68.733  -3.086  63.958  1.00  0.00           C
ATOM    249 H13R POPCC   3      68.543  -2.423  63.087  1.00  0.00           H
ATOM    250 H13S POPCC   3      67.764  -3.116  64.502  1.00  0.00           H
ATOM    251 C214 POPCC   3      68.965  -4.488  63.409  1.00  0.00           C
ATOM    252 H14R POPCC   3      67.926  -4.726  63.096  1.00  0.00           H
ATOM    253 H14S POPCC   3      69.087  -5.191  64.260  1.00  0.00           H
ATOM    254 C215 POPCC   3      70.027  -4.664  62.316  1.00  0.00           C
ATOM    255 H15R POPCC   3      70.936  -4.182  62.735  1.00  0.00           H
ATOM    256 H15S POPCC   3      69.806  -4.108  61.380  1.00  0.00           H
ATOM    257 C216 POPCC   3      70.300  -6.093  61.870  1.00  0.00           C
ATOM    258 H16R POPCC   3      71.251  -6.200  61.305  1.00  0.00           H
ATOM    259 H16S POPCC   3      69.529  -6.259  61.087  1.00  0.00           H
ATOM    260 C217 POPCC   3      69.993  -7.231  62.820  1.00  0.00           C
ATOM    261 H17R POPCC   3      70.126  -8.175  62.249  1.00  0.00           H
ATOM    262 H17S POPCC   3      68.907  -7.231  63.055  1.00  0.00           H
ATOM    263 C218 POPCC   3      70.706  -7.274  64.134  1.00  0.00           C
ATOM    264 H18R POPCC   3      70.379  -8.072  64.835  1.00  0.00           H
ATOM    265 H18S POPCC   3      70.668  -6.315  64.693  1.00  0.00           H
ATOM    266 H18T POPCC   3      71.802  -7.375  63.982  1.00  0.00           H
ATOM    267  C33 POPCC   3      63.143  -6.066  73.878  1.00  0.00           C
ATOM    268  H3X POPCC   3      62.951  -6.871  73.136  1.00  0.00           H
ATOM    269  H3Y POPCC   3      63.512  -6.580  74.790  1.00  0.00           H
ATOM    270  C34 POPCC   3      64.143  -5.139  73.213  1.00  0.00           C
ATOM    271  H4X POPCC   3      64.165  -4.202  73.809  1.00  0.00           H
ATOM    272  H4Y POPCC   3      63.800  -4.971  72.170  1.00  0.00           H
ATOM    273  C35 POPCC   3      65.504  -5.764  73.101  1.00  0.00           C
ATOM    274  H5X POPCC   3      65.399  -6.700  72.513  1.00  0.00           H
ATOM    275  H5Y POPCC   3      65.950  -5.979  74.096  1.00  0.00           H
ATOM    276  C36 POPCC   3      66.531  -4.976  72.184  1.00  0.00           C
ATOM    277  H6X POPCC   3      66.494  -3.956  72.625  1.00  0.00           H
ATOM    278  H6Y POPCC   3      66.042  -4.836  71.197  1.00  0.00           H
ATOM    279  C37 POPCC   3      67.967  -5.567  72.056  1.00  0.00           C
ATOM    280  H7X POPCC   3      68.375  -5.032  71.172  1.00  0.00           H
ATOM    281  H7Y POPCC   3      67.893  -6.633  71.751  1.00  0.00           H
ATOM    282  C38 POPCC   3      68.966  -5.383  73.185  1.00  0.00           C
ATOM    283  H8X POPCC   3      68.456  -5.286  74.167  1.00  0.00           H
ATOM    284  H8Y POPCC   3      69.492  -4.416  73.034  1.00  0.00           H
ATOM    285  C39 POPCC   3      70.117  -6.463  73.215  1.00  0.00           C
ATOM    286  H9X POPCC   3      69.743  -7.503  73.108  1.00  0.00           H
ATOM    287  H9Y POPCC   3      70.635  -6.355  74.192  1.00  0.00           H
ATOM    288 C310 POPCC   3      71.105  -6.300  72.036  1.00  0.00           C
ATOM    289 H10X POPCC   3      71.438  -5.245  71.927  1.00  0.00           H
ATOM    290 H10Y POPCC   3      70.626  -6.491  71.052  1.00  0.00           H
ATOM    291 C311 POPCC   3      72.276  -7.261  72.185  1.00  0.00           C
ATOM    292 H11X POPCC   3      72.960  -7.117  71.321  1.00  0.00           H
ATOM    293 H11Y POPCC   3      71.885  -8.300  72.211  1.00  0.00           H
ATOM    294 C312 POPCC   3      73.213  -6.841  73.403  1.00  0.00           C
ATOM    295 H12X POPCC   3      72.843  -7.357  74.315  1.00  0.00           H
ATOM    296 H12Y POPCC   3      73.129  -5.748  73.583  1.00  0.00           H
ATOM    297 C313 POPCC   3      74.699  -7.044  73.102  1.00  0.00           C
ATOM    298 H13X POPCC   3      75.027  -6.391  72.264  1.00  0.00           H
ATOM    299 H13Y POPCC   3      74.935  -8.109  72.891  1.00  0.00           H
ATOM    300 C314 POPCC   3      75.708  -6.554  74.190  1.00  0.00           C
ATOM    301 H14X POPCC   3      75.691  -5.502  74.545  1.00  0.00           H
ATOM    302 H14Y POPCC   3      76.686  -6.722  73.691  1.00  0.00           H
ATOM    303 C315 POPCC   3      75.684  -7.348  75.493  1.00  0.00           C
ATOM    304 H15X POPCC   3      75.573  -8.428  75.255  1.00  0.00           H
ATOM    305 H15Y POPCC   3      74.740  -6.912  75.883  1.00  0.00           H
ATOM    306 C316 POPCC   3      76.721  -7.077  76.538  1.00  0.00           C
ATOM    307 H16X POPCC   3      77.645  -7.577  76.177  1.00  0.00           H
ATOM    308 H16Y POPCC   3      76.489  -7.500  77.538  1.00  0.00           H
ATOM    309 H16Z POPCC   3      76.798  -5.984  76.723  1.00  0.00           H
ATOM    310  N   POPCD   4      57.387  21.750  76.317  1.00  0.00           N
ATOM    311  C12 POPCD   4      57.401  23.198  76.648  1.00  0.00           C
ATOM    312 H12A POPCD   4      56.444  23.597  76.347  1.00  0.00           H
ATOM    313 H12B POPCD   4      58.088  23.812  76.084  1.00  0.00           H
ATOM    314  C13 POPCD   4      58.759  21.204  76.185  1.00  0.00           C
ATOM    315 H13A POPCD   4      58.711  20.236  75.706  1.00  0.00           H
ATOM    316 H13B POPCD   4      59.385  21.825  75.562  1.00  0.00           H
ATOM    317 H13C POPCD   4      59.249  21.028  77.131  1.00  0.00           H
ATOM    318  C14 POPCD   4      56.590  21.013  77.345  1.00  0.00           C
ATOM    319 H14A POPCD   4      55.529  21.200  77.419  1.00  0.00           H
ATOM    320 H14B POPCD   4      56.684  19.961  77.119  1.00  0.00           H
ATOM    321 H14C POPCD   4      57.015  21.174  78.324  1.00  0.00           H
ATOM    322  C15 POPCD   4      56.618  21.528  74.962  1.00  0.00           C
ATOM    323 H15A POPCD   4      55.553  21.673  75.066  1.00  0.00           H
ATOM    324 H15B POPCD   4      56.797  20.513  74.641  1.00  0.00           H
ATOM    325 H15C POPCD   4      57.064  22.226  74.269  1.00  0.00           H
ATOM    326  C11 POPCD   4      57.757  23.601  78.105  1.00  0.00           C
ATOM    327 H11A POPCD   4      57.851  24.708  78.066  1.00  0.00           H
ATOM    328 H11B POPCD   4      58.778  23.273  78.395  1.00  0.00           H
ATOM    329  P   POPCD   4      55.495  24.047  79.344  1.00  0.00           P
ATOM    330  O13 POPCD   4      55.841  25.475  79.326  1.00  0.00           O
ATOM    331  O14 POPCD   4      54.723  23.578  80.507  1.00  0.00           O
ATOM    332  O12 POPCD   4      56.853  23.224  79.122  1.00  0.00           O
ATOM    333  O11 POPCD   4      54.629  23.681  77.968  1.00  0.00           O
ATOM    334  C1  POPCD   4      53.285  24.251  77.819  1.00  0.00           C
ATOM    335  HA  POPCD   4      52.908  24.769  78.726  1.00  0.00           H
ATOM    336  HB  POPCD   4      52.583  23.411  77.629  1.00  0.00           H
ATOM    337  C2  POPCD   4      53.126  25.255  76.595  1.00  0.00           C
ATOM    338  HS  POPCD   4      53.279  24.561  75.741  1.00  0.00           H
ATOM    339  O21 POPCD   4      54.065  26.210  76.759  1.00  0.00           O
ATOM    340  C21 POPCD   4      55.202  26.051  76.093  1.00  0.00           C
ATOM    341  O22 POPCD   4      55.451  25.125  75.317  1.00  0.00           O
ATOM    342  C22 POPCD   4      56.150  27.202  76.446  1.00  0.00           C
ATOM    343  H2R POPCD   4      56.446  27.023  77.502  1.00  0.00           H
ATOM    344  H2S POPCD   4      55.547  28.132  76.367  1.00  0.00           H
ATOM    345  C3  POPCD   4      51.716  25.843  76.492  1.00  0.00           C
ATOM    346  HX  POPCD   4      51.425  26.381  77.420  1.00  0.00           H
ATOM    347  HY  POPCD   4      51.060  24.964  76.321  1.00  0.00           H
ATOM    348  O31 POPCD   4      51.686  26.692  75.267  1.00  0.00           O
ATOM    349  C31 POPCD   4      51.453  27.898  75.553  1.00  0.00           C
ATOM    350  O32 POPCD   4      51.767  28.479  76.625  1.00  0.00           O
ATOM    351  C32 POPCD   4      50.792  28.653  74.405  1.00  0.00           C
ATOM    352  H2X POPCD   4      49.782  28.225  74.229  1.00  0.00           H
ATOM    353  H2Y POPCD   4      51.453  28.540  73.519  1.00  0.00           H
ATOM    354  C23 POPCD   4      57.293  27.248  75.443  1.00  0.00           C
ATOM    355  H3R POPCD   4      57.796  26.274  75.260  1.00  0.00           H
ATOM    356  H3S POPCD   4      58.078  27.937  75.821  1.00  0.00           H
ATOM    357  C24 POPCD   4      56.944  27.871  74.061  1.00  0.00           C
ATOM    358  H4R POPCD   4      56.075  27.386  73.568  1.00  0.00           H
ATOM    359  H4S POPCD   4      57.787  27.948  73.341  1.00  0.00           H
ATOM    360  C25 POPCD   4      56.581  29.345  74.251  1.00  0.00           C
ATOM    361  H5R POPCD   4      57.501  29.921  74.490  1.00  0.00           H
ATOM    362  H5S POPCD   4      55.807  29.447  75.041  1.00  0.00           H
ATOM    363  C26 POPCD   4      55.867  29.972  72.998  1.00  0.00           C
ATOM    364  H6R POPCD   4      55.160  29.220  72.586  1.00  0.00           H
ATOM    365  H6S POPCD   4      56.604  30.152  72.186  1.00  0.00           H
ATOM    366  C27 POPCD   4      55.135  31.319  73.279  1.00  0.00           C
ATOM    367  H7R POPCD   4      55.774  31.831  74.030  1.00  0.00           H
ATOM    368  H7S POPCD   4      54.172  31.122  73.797  1.00  0.00           H
ATOM    369  C28 POPCD   4      54.820  32.245  72.098  1.00  0.00           C
ATOM    370  H8R POPCD   4      54.166  33.073  72.447  1.00  0.00           H
ATOM    371  H8S POPCD   4      54.112  31.736  71.409  1.00  0.00           H
ATOM    372  C29 POPCD   4      56.017  32.882  71.407  1.00  0.00           C
ATOM    373  H91 POPCD   4      56.992  32.856  71.915  1.00  0.00           H
ATOM    374 C210 POPCD   4      56.075  33.228  70.077  1.00  0.00           C
ATOM    375 H101 POPCD   4      57.012  33.656  69.690  1.00  0.00           H
ATOM    376 C211 POPCD   4      54.932  33.125  69.152  1.00  0.00           C
ATOM    377 H11R POPCD   4      53.995  33.023  69.741  1.00  0.00           H
ATOM    378 H11S POPCD   4      54.962  32.264  68.450  1.00  0.00           H
ATOM    379 C212 POPCD   4      54.966  34.335  68.159  1.00  0.00           C
ATOM    380 H12R POPCD   4      55.957  34.391  67.660  1.00  0.00           H
ATOM    381 H12S POPCD   4      54.752  35.193  68.832  1.00  0.00           H
ATOM    382 C213 POPCD   4      53.972  34.198  66.957  1.00  0.00           C
ATOM    383 H13R POPCD   4      52.929  34.161  67.339  1.00  0.00           H
ATOM    384 H13S POPCD   4      54.189  33.234  66.449  1.00  0.00           H
ATOM    385 C214 POPCD   4      54.044  35.398  66.026  1.00  0.00           C
ATOM    386 H14R POPCD   4      55.129  35.578  65.871  1.00  0.00           H
ATOM    387 H14S POPCD   4      53.614  36.307  66.497  1.00  0.00           H
ATOM    388 C215 POPCD   4      53.219  35.439  64.703  1.00  0.00           C
ATOM    389 H15R POPCD   4      53.522  36.292  64.058  1.00  0.00           H
ATOM    390 H15S POPCD   4      52.162  35.331  65.029  1.00  0.00           H
ATOM    391 C216 POPCD   4      53.511  34.216  63.803  1.00  0.00           C
ATOM    392 H16R POPCD   4      53.309  33.269  64.348  1.00  0.00           H
ATOM    393 H16S POPCD   4      54.596  34.191  63.565  1.00  0.00           H
ATOM    394 C217 POPCD   4      52.559  34.195  62.591  1.00  0.00           C
ATOM    395 H17R POPCD   4      52.698  35.088  61.946  1.00  0.00           H
ATOM    396 H17S POPCD   4      51.496  34.363  62.868  1.00  0.00           H
ATOM    397 C218 POPCD   4      52.665  32.963  61.699  1.00  0.00           C
ATOM    398 H18R POPCD   4      51.975  32.745  60.856  1.00  0.00           H
ATOM    399 H18S POPCD   4      52.659  32.071  62.362  1.00  0.00           H
ATOM    400 H18T POPCD   4      53.729  33.041  61.391  1.00  0.00           H
ATOM    401  C33 POPCD   4      50.655  30.133  74.662  1.00  0.00           C
ATOM    402  H3X POPCD   4      51.602  30.371  75.191  1.00  0.00           H
ATOM    403  H3Y POPCD   4      49.875  30.458  75.384  1.00  0.00           H
ATOM    404  C34 POPCD   4      50.307  30.894  73.373  1.00  0.00           C
ATOM    405  H4X POPCD   4      49.232  30.709  73.162  1.00  0.00           H
ATOM    406  H4Y POPCD   4      50.961  30.328  72.675  1.00  0.00           H
ATOM    407  C35 POPCD   4      50.641  32.388  73.383  1.00  0.00           C
ATOM    408  H5X POPCD   4      51.736  32.440  73.564  1.00  0.00           H
ATOM    409  H5Y POPCD   4      50.051  32.634  74.292  1.00  0.00           H
ATOM    410  C36 POPCD   4      50.262  33.200  72.146  1.00  0.00           C
ATOM    411  H6X POPCD   4      50.767  34.187  72.216  1.00  0.00           H
ATOM    412  H6Y POPCD   4      49.161  33.342  72.180  1.00  0.00           H
ATOM    413  C37 POPCD   4      50.688  32.474  70.799  1.00  0.00           C
ATOM    414  H7X POPCD   4      50.210  31.471  70.817  1.00  0.00           H
ATOM    415  H7Y POPCD   4      51.784  32.293  70.799  1.00  0.00           H
ATOM    416  C38 POPCD   4      50.229  33.200  69.478  1.00  0.00           C
ATOM    417  H8X POPCD   4      50.609  32.535  68.674  1.00  0.00           H
ATOM    418  H8Y POPCD   4      50.716  34.193  69.375  1.00  0.00           H
ATOM    419  C39 POPCD   4      48.686  33.405  69.282  1.00  0.00           C
ATOM    420  H9X POPCD   4      48.308  34.176  69.987  1.00  0.00           H
ATOM    421  H9Y POPCD   4      48.277  32.436  69.639  1.00  0.00           H
ATOM    422 C310 POPCD   4      48.356  33.866  67.889  1.00  0.00           C
ATOM    423 H10X POPCD   4      48.706  33.101  67.164  1.00  0.00           H
ATOM    424 H10Y POPCD   4      48.940  34.781  67.653  1.00  0.00           H
ATOM    425 C311 POPCD   4      46.854  34.121  67.588  1.00  0.00           C
ATOM    426 H11X POPCD   4      46.534  35.059  68.091  1.00  0.00           H
ATOM    427 H11Y POPCD   4      46.168  33.311  67.916  1.00  0.00           H
ATOM    428 C312 POPCD   4      46.635  34.257  66.069  1.00  0.00           C
ATOM    429 H12X POPCD   4      46.646  33.238  65.626  1.00  0.00           H
ATOM    430 H12Y POPCD   4      47.518  34.834  65.718  1.00  0.00           H
ATOM    431 C313 POPCD   4      45.350  35.012  65.662  1.00  0.00           C
ATOM    432 H13X POPCD   4      44.500  34.471  66.129  1.00  0.00           H
ATOM    433 H13Y POPCD   4      45.294  34.921  64.556  1.00  0.00           H
ATOM    434 C314 POPCD   4      45.286  36.451  66.075  1.00  0.00           C
ATOM    435 H14X POPCD   4      45.238  36.409  67.184  1.00  0.00           H
ATOM    436 H14Y POPCD   4      44.400  36.990  65.677  1.00  0.00           H
ATOM    437 C315 POPCD   4      46.421  37.421  65.630  1.00  0.00           C
ATOM    438 H15X POPCD   4      47.342  37.088  66.154  1.00  0.00           H
ATOM    439 H15Y POPCD   4      46.239  38.479  65.917  1.00  0.00           H
ATOM    440 C316 POPCD   4      46.790  37.340  64.158  1.00  0.00           C
ATOM    441 H16X POPCD   4      47.136  36.314  63.906  1.00  0.00           H
ATOM    442 H16Y POPCD   4      47.578  38.067  63.869  1.00  0.00           H
ATOM    443 H16Z POPCD   4      45.831  37.467  63.610  1.00  0.00           H
ATOM    444  N   POPCE   5      37.110  11.403  86.027  1.00  0.00           N
ATOM    445  C12 POPCE   5      38.110  10.444  85.358  1.00  0.00           C
ATOM    446 H12A POPCE   5      38.136   9.587  86.016  1.00  0.00           H
ATOM    447 H12B POPCE   5      39.078  10.915  85.279  1.00  0.00           H
ATOM    448  C13 POPCE   5      37.246  12.832  85.448  1.00  0.00           C
ATOM    449 H13A POPCE   5      38.169  13.388  85.521  1.00  0.00           H
ATOM    450 H13B POPCE   5      36.943  12.645  84.428  1.00  0.00           H
ATOM    451 H13C POPCE   5      36.563  13.513  85.934  1.00  0.00           H
ATOM    452  C14 POPCE   5      35.746  10.955  85.664  1.00  0.00           C
ATOM    453 H14A POPCE   5      35.303  10.177  86.267  1.00  0.00           H
ATOM    454 H14B POPCE   5      35.140  11.842  85.777  1.00  0.00           H
ATOM    455 H14C POPCE   5      35.722  10.789  84.597  1.00  0.00           H
ATOM    456  C15 POPCE   5      37.187  11.504  87.480  1.00  0.00           C
ATOM    457 H15A POPCE   5      38.131  11.952  87.754  1.00  0.00           H
ATOM    458 H15B POPCE   5      37.004  10.611  88.059  1.00  0.00           H
ATOM    459 H15C POPCE   5      36.448  12.189  87.868  1.00  0.00           H
ATOM    460  C11 POPCE   5      37.895   9.982  83.904  1.00  0.00           C
ATOM    461 H11A POPCE   5      38.785   9.358  83.675  1.00  0.00           H
ATOM    462 H11B POPCE   5      38.001  10.924  83.323  1.00  0.00           H
ATOM    463  P   POPCE   5      36.725   7.774  84.313  1.00  0.00           P
ATOM    464  O13 POPCE   5      35.584   7.660  85.228  1.00  0.00           O
ATOM    465  O14 POPCE   5      38.080   7.502  84.907  1.00  0.00           O
ATOM    466  O12 POPCE   5      36.688   9.186  83.651  1.00  0.00           O
ATOM    467  O11 POPCE   5      36.597   6.900  83.019  1.00  0.00           O
ATOM    468  C1  POPCE   5      37.629   6.773  82.087  1.00  0.00           C
ATOM    469  HA  POPCE   5      38.049   5.744  82.097  1.00  0.00           H
ATOM    470  HB  POPCE   5      38.509   7.420  82.288  1.00  0.00           H
ATOM    471  C2  POPCE   5      37.115   7.033  80.645  1.00  0.00           C
ATOM    472  HS  POPCE   5      37.876   6.744  79.889  1.00  0.00           H
ATOM    473  O21 POPCE   5      36.732   8.364  80.438  1.00  0.00           O
ATOM    474  C21 POPCE   5      37.635   9.137  80.108  1.00  0.00           C
ATOM    475  O22 POPCE   5      38.837   8.866  80.032  1.00  0.00           O
ATOM    476  C22 POPCE   5      37.070  10.519  79.771  1.00  0.00           C
ATOM    477  H2R POPCE   5      37.983  11.116  79.561  1.00  0.00           H
ATOM    478  H2S POPCE   5      36.528  11.016  80.604  1.00  0.00           H
ATOM    479  C3  POPCE   5      35.950   6.013  80.314  1.00  0.00           C
ATOM    480  HX  POPCE   5      35.097   6.028  81.026  1.00  0.00           H
ATOM    481  HY  POPCE   5      36.403   5.025  80.544  1.00  0.00           H
ATOM    482  O31 POPCE   5      35.685   5.984  78.887  1.00  0.00           O
ATOM    483  C31 POPCE   5      34.769   6.832  78.475  1.00  0.00           C
ATOM    484  O32 POPCE   5      34.102   7.572  79.145  1.00  0.00           O
ATOM    485  C32 POPCE   5      34.722   6.727  76.955  1.00  0.00           C
ATOM    486  H2X POPCE   5      34.301   5.761  76.603  1.00  0.00           H
ATOM    487  H2Y POPCE   5      35.728   6.418  76.598  1.00  0.00           H
ATOM    488  C23 POPCE   5      36.234  10.505  78.474  1.00  0.00           C
ATOM    489  H3R POPCE   5      35.302   9.959  78.736  1.00  0.00           H
ATOM    490  H3S POPCE   5      36.646   9.823  77.700  1.00  0.00           H
ATOM    491  C24 POPCE   5      35.960  11.886  77.970  1.00  0.00           C
ATOM    492  H4R POPCE   5      36.888  12.290  77.512  1.00  0.00           H
ATOM    493  H4S POPCE   5      35.808  12.531  78.862  1.00  0.00           H
ATOM    494  C25 POPCE   5      34.848  11.969  76.953  1.00  0.00           C
ATOM    495  H5R POPCE   5      33.929  11.560  77.424  1.00  0.00           H
ATOM    496  H5S POPCE   5      34.949  11.462  75.969  1.00  0.00           H
ATOM    497  C26 POPCE   5      34.622  13.477  76.630  1.00  0.00           C
ATOM    498  H6R POPCE   5      35.548  13.882  76.167  1.00  0.00           H
ATOM    499  H6S POPCE   5      34.382  14.037  77.558  1.00  0.00           H
ATOM    500  C27 POPCE   5      33.577  13.742  75.570  1.00  0.00           C
ATOM    501  H7R POPCE   5      32.631  13.341  75.993  1.00  0.00           H
ATOM    502  H7S POPCE   5      33.860  13.188  74.650  1.00  0.00           H
ATOM    503  C28 POPCE   5      33.488  15.185  75.229  1.00  0.00           C
ATOM    504  H8R POPCE   5      32.870  15.365  74.323  1.00  0.00           H
ATOM    505  H8S POPCE   5      34.500  15.630  75.121  1.00  0.00           H
ATOM    506  C29 POPCE   5      32.835  15.998  76.403  1.00  0.00           C
ATOM    507  H91 POPCE   5      33.522  16.361  77.181  1.00  0.00           H
ATOM    508 C210 POPCE   5      31.633  16.577  76.251  1.00  0.00           C
ATOM    509 H101 POPCE   5      31.427  17.386  76.967  1.00  0.00           H
ATOM    510 C211 POPCE   5      30.589  16.355  75.182  1.00  0.00           C
ATOM    511 H11R POPCE   5      30.546  15.265  74.970  1.00  0.00           H
ATOM    512 H11S POPCE   5      30.814  16.833  74.205  1.00  0.00           H
ATOM    513 C212 POPCE   5      29.176  16.700  75.603  1.00  0.00           C
ATOM    514 H12R POPCE   5      29.140  17.705  76.076  1.00  0.00           H
ATOM    515 H12S POPCE   5      28.982  16.015  76.456  1.00  0.00           H
ATOM    516 C213 POPCE   5      28.203  16.617  74.478  1.00  0.00           C
ATOM    517 H13R POPCE   5      28.378  17.429  73.740  1.00  0.00           H
ATOM    518 H13S POPCE   5      27.219  16.775  74.968  1.00  0.00           H
ATOM    519 C214 POPCE   5      27.868  15.298  73.786  1.00  0.00           C
ATOM    520 H14R POPCE   5      27.465  14.540  74.491  1.00  0.00           H
ATOM    521 H14S POPCE   5      28.872  14.860  73.600  1.00  0.00           H
ATOM    522 C215 POPCE   5      26.984  15.435  72.555  1.00  0.00           C
ATOM    523 H15R POPCE   5      27.492  15.882  71.674  1.00  0.00           H
ATOM    524 H15S POPCE   5      26.228  16.180  72.882  1.00  0.00           H
ATOM    525 C216 POPCE   5      26.310  14.089  72.130  1.00  0.00           C
ATOM    526 H16R POPCE   5      27.114  13.334  71.993  1.00  0.00           H
ATOM    527 H16S POPCE   5      25.784  14.242  71.164  1.00  0.00           H
ATOM    528 C217 POPCE   5      25.265  13.545  73.114  1.00  0.00           C
ATOM    529 H17R POPCE   5      24.420  14.265  73.143  1.00  0.00           H
ATOM    530 H17S POPCE   5      25.727  13.572  74.124  1.00  0.00           H
ATOM    531 C218 POPCE   5      24.757  12.111  72.813  1.00  0.00           C
ATOM    532 H18R POPCE   5      24.145  12.094  71.886  1.00  0.00           H
ATOM    533 H18S POPCE   5      24.142  11.788  73.680  1.00  0.00           H
ATOM    534 H18T POPCE   5      25.635  11.440  72.691  1.00  0.00           H
ATOM    535  C33 POPCE   5      34.123   8.043  76.297  1.00  0.00           C
ATOM    536  H3X POPCE   5      34.397   8.884  76.970  1.00  0.00           H
ATOM    537  H3Y POPCE   5      33.012   8.030  76.280  1.00  0.00           H
ATOM    538  C34 POPCE   5      34.532   8.148  74.798  1.00  0.00           C
ATOM    539  H4X POPCE   5      35.643   8.164  74.816  1.00  0.00           H
ATOM    540  H4Y POPCE   5      34.034   9.066  74.419  1.00  0.00           H
ATOM    541  C35 POPCE   5      33.972   6.873  74.025  1.00  0.00           C
ATOM    542  H5X POPCE   5      32.894   6.719  74.245  1.00  0.00           H
ATOM    543  H5Y POPCE   5      34.550   5.968  74.310  1.00  0.00           H
ATOM    544  C36 POPCE   5      34.077   6.994  72.498  1.00  0.00           C
ATOM    545  H6X POPCE   5      33.720   8.017  72.252  1.00  0.00           H
ATOM    546  H6Y POPCE   5      33.343   6.255  72.113  1.00  0.00           H
ATOM    547  C37 POPCE   5      35.494   6.547  72.052  1.00  0.00           C
ATOM    548  H7X POPCE   5      35.725   5.629  72.635  1.00  0.00           H
ATOM    549  H7Y POPCE   5      36.191   7.336  72.408  1.00  0.00           H
ATOM    550  C38 POPCE   5      35.641   6.307  70.579  1.00  0.00           C
ATOM    551  H8X POPCE   5      34.950   6.920  69.963  1.00  0.00           H
ATOM    552  H8Y POPCE   5      35.409   5.228  70.453  1.00  0.00           H
ATOM    553  C39 POPCE   5      37.042   6.721  70.013  1.00  0.00           C
ATOM    554  H9X POPCE   5      37.722   5.965  70.460  1.00  0.00           H
ATOM    555  H9Y POPCE   5      37.221   7.697  70.513  1.00  0.00           H
ATOM    556 C310 POPCE   5      37.081   6.772  68.456  1.00  0.00           C
ATOM    557 H10X POPCE   5      36.749   5.757  68.150  1.00  0.00           H
ATOM    558 H10Y POPCE   5      38.160   6.841  68.203  1.00  0.00           H
ATOM    559 C311 POPCE   5      36.328   7.944  67.754  1.00  0.00           C
ATOM    560 H11X POPCE   5      36.438   8.860  68.373  1.00  0.00           H
ATOM    561 H11Y POPCE   5      35.267   7.617  67.788  1.00  0.00           H
ATOM    562 C312 POPCE   5      36.753   8.302  66.373  1.00  0.00           C
ATOM    563 H12X POPCE   5      36.878   7.415  65.715  1.00  0.00           H
ATOM    564 H12Y POPCE   5      37.745   8.802  66.406  1.00  0.00           H
ATOM    565 C313 POPCE   5      35.746   9.314  65.720  1.00  0.00           C
ATOM    566 H13X POPCE   5      34.879   8.648  65.523  1.00  0.00           H
ATOM    567 H13Y POPCE   5      36.139   9.527  64.702  1.00  0.00           H
ATOM    568 C314 POPCE   5      35.426  10.565  66.557  1.00  0.00           C
ATOM    569 H14X POPCE   5      36.420  10.908  66.915  1.00  0.00           H
ATOM    570 H14Y POPCE   5      34.832  10.366  67.474  1.00  0.00           H
ATOM    571 C315 POPCE   5      34.660  11.640  65.805  1.00  0.00           C
ATOM    572 H15X POPCE   5      35.022  11.526  64.761  1.00  0.00           H
ATOM    573 H15Y POPCE   5      35.034  12.583  66.257  1.00  0.00           H
ATOM    574 C316 POPCE   5      33.202  11.476  65.788  1.00  0.00           C
ATOM    575 H16X POPCE   5      32.911  10.439  65.516  1.00  0.00           H
ATOM    576 H16Y POPCE   5      32.717  12.084  64.995  1.00  0.00           H
ATOM    577 H16Z POPCE   5      32.783  11.686  66.795  1.00  0.00           H
ATOM    578  N   POPCF   6       6.189   8.603  78.679  1.00  0.00           N
ATOM    579  C12 POPCF   6       4.982   7.817  79.106  1.00  0.00           C
ATOM    580 H12A POPCF   6       4.116   8.462  79.070  1.00  0.00           H
ATOM    581 H12B POPCF   6       5.087   7.433  80.111  1.00  0.00           H
ATOM    582  C13 POPCF   6       7.461   7.872  78.692  1.00  0.00           C
ATOM    583 H13A POPCF   6       7.842   7.657  79.680  1.00  0.00           H
ATOM    584 H13B POPCF   6       7.345   6.920  78.194  1.00  0.00           H
ATOM    585 H13C POPCF   6       8.260   8.422  78.218  1.00  0.00           H
ATOM    586  C14 POPCF   6       6.050   9.255  77.324  1.00  0.00           C
ATOM    587 H14A POPCF   6       5.271  10.002  77.342  1.00  0.00           H
ATOM    588 H14B POPCF   6       6.912   9.748  76.899  1.00  0.00           H
ATOM    589 H14C POPCF   6       5.799   8.461  76.635  1.00  0.00           H
ATOM    590  C15 POPCF   6       6.402   9.705  79.608  1.00  0.00           C
ATOM    591 H15A POPCF   6       6.370   9.273  80.598  1.00  0.00           H
ATOM    592 H15B POPCF   6       5.589  10.414  79.567  1.00  0.00           H
ATOM    593 H15C POPCF   6       7.345  10.219  79.492  1.00  0.00           H
ATOM    594  C11 POPCF   6       4.823   6.516  78.308  1.00  0.00           C
ATOM    595 H11A POPCF   6       4.731   6.747  77.226  1.00  0.00           H
ATOM    596 H11B POPCF   6       3.868   6.008  78.558  1.00  0.00           H
ATOM    597  P   POPCF   6       6.191   4.483  77.400  1.00  0.00           P
ATOM    598  O13 POPCF   6       5.288   3.266  77.616  1.00  0.00           O
ATOM    599  O14 POPCF   6       7.641   4.177  77.396  1.00  0.00           O
ATOM    600  O12 POPCF   6       5.888   5.554  78.530  1.00  0.00           O
ATOM    601  O11 POPCF   6       5.795   5.072  75.964  1.00  0.00           O
ATOM    602  C1  POPCF   6       5.394   4.173  74.893  1.00  0.00           C
ATOM    603  HA  POPCF   6       4.894   4.814  74.136  1.00  0.00           H
ATOM    604  HB  POPCF   6       4.580   3.488  75.213  1.00  0.00           H
ATOM    605  C2  POPCF   6       6.629   3.496  74.306  1.00  0.00           C
ATOM    606  HS  POPCF   6       7.094   2.943  75.150  1.00  0.00           H
ATOM    607  O21 POPCF   6       7.589   4.404  73.666  1.00  0.00           O
ATOM    608  C21 POPCF   6       8.735   3.828  73.414  1.00  0.00           C
ATOM    609  O22 POPCF   6       9.074   2.753  73.863  1.00  0.00           O
ATOM    610  C22 POPCF   6       9.595   4.632  72.423  1.00  0.00           C
ATOM    611  H2R POPCF   6      10.011   3.956  71.645  1.00  0.00           H
ATOM    612  H2S POPCF   6      10.491   4.995  72.969  1.00  0.00           H
ATOM    613  C3  POPCF   6       6.144   2.520  73.213  1.00  0.00           C
ATOM    614  HX  POPCF   6       5.424   1.785  73.631  1.00  0.00           H
ATOM    615  HY  POPCF   6       6.878   1.732  72.942  1.00  0.00           H
ATOM    616  O31 POPCF   6       5.508   3.207  72.045  1.00  0.00           O
ATOM    617  C31 POPCF   6       5.965   2.889  70.881  1.00  0.00           C
ATOM    618  O32 POPCF   6       6.808   2.004  70.703  1.00  0.00           O
ATOM    619  C32 POPCF   6       5.434   3.898  69.839  1.00  0.00           C
ATOM    620  H2X POPCF   6       5.482   4.841  70.424  1.00  0.00           H
ATOM    621  H2Y POPCF   6       4.433   3.518  69.544  1.00  0.00           H
ATOM    622  C23 POPCF   6       8.668   5.559  71.609  1.00  0.00           C
ATOM    623  H3R POPCF   6       8.344   6.250  72.416  1.00  0.00           H
ATOM    624  H3S POPCF   6       7.821   4.974  71.191  1.00  0.00           H
ATOM    625  C24 POPCF   6       9.293   6.387  70.479  1.00  0.00           C
ATOM    626  H4R POPCF   6       9.680   5.790  69.626  1.00  0.00           H
ATOM    627  H4S POPCF   6      10.241   6.772  70.911  1.00  0.00           H
ATOM    628  C25 POPCF   6       8.403   7.488  69.909  1.00  0.00           C
ATOM    629  H5R POPCF   6       8.161   8.254  70.677  1.00  0.00           H
ATOM    630  H5S POPCF   6       7.448   7.004  69.611  1.00  0.00           H
ATOM    631  C26 POPCF   6       8.956   8.171  68.683  1.00  0.00           C
ATOM    632  H6R POPCF   6       8.163   8.906  68.428  1.00  0.00           H
ATOM    633  H6S POPCF   6       9.213   7.465  67.865  1.00  0.00           H
ATOM    634  C27 POPCF   6      10.316   8.841  69.026  1.00  0.00           C
ATOM    635  H7R POPCF   6      11.068   8.026  68.957  1.00  0.00           H
ATOM    636  H7S POPCF   6      10.152   9.309  70.020  1.00  0.00           H
ATOM    637  C28 POPCF   6      10.759   9.942  67.964  1.00  0.00           C
ATOM    638  H8R POPCF   6      11.817  10.203  68.179  1.00  0.00           H
ATOM    639  H8S POPCF   6       9.978  10.731  67.987  1.00  0.00           H
ATOM    640  C29 POPCF   6      10.523   9.437  66.582  1.00  0.00           C
ATOM    641  H91 POPCF   6       9.465   9.570  66.309  1.00  0.00           H
ATOM    642 C210 POPCF   6      11.289   8.917  65.541  1.00  0.00           C
ATOM    643 H101 POPCF   6      10.837   8.868  64.539  1.00  0.00           H
ATOM    644 C211 POPCF   6      12.742   8.640  65.665  1.00  0.00           C
ATOM    645 H11R POPCF   6      13.023   7.792  65.004  1.00  0.00           H
ATOM    646 H11S POPCF   6      12.968   8.438  66.733  1.00  0.00           H
ATOM    647 C212 POPCF   6      13.521   9.922  65.343  1.00  0.00           C
ATOM    648 H12R POPCF   6      14.608   9.745  65.489  1.00  0.00           H
ATOM    649 H12S POPCF   6      13.308  10.770  66.029  1.00  0.00           H
ATOM    650 C213 POPCF   6      13.301  10.303  63.872  1.00  0.00           C
ATOM    651 H13R POPCF   6      12.220  10.528  63.746  1.00  0.00           H
ATOM    652 H13S POPCF   6      13.490   9.336  63.360  1.00  0.00           H
ATOM    653 C214 POPCF   6      14.313  11.341  63.215  1.00  0.00           C
ATOM    654 H14R POPCF   6      15.339  10.915  63.227  1.00  0.00           H
ATOM    655 H14S POPCF   6      14.236  12.179  63.941  1.00  0.00           H
ATOM    656 C215 POPCF   6      13.912  11.785  61.815  1.00  0.00           C
ATOM    657 H15R POPCF   6      13.718  10.867  61.219  1.00  0.00           H
ATOM    658 H15S POPCF   6      14.759  12.290  61.303  1.00  0.00           H
ATOM    659 C216 POPCF   6      12.629  12.636  61.786  1.00  0.00           C
ATOM    660 H16R POPCF   6      12.722  13.388  62.599  1.00  0.00           H
ATOM    661 H16S POPCF   6      11.760  12.004  62.067  1.00  0.00           H
ATOM    662 C217 POPCF   6      12.561  13.195  60.400  1.00  0.00           C
ATOM    663 H17R POPCF   6      12.980  12.432  59.709  1.00  0.00           H
ATOM    664 H17S POPCF   6      13.193  14.105  60.321  1.00  0.00           H
ATOM    665 C218 POPCF   6      11.097  13.497  60.014  1.00  0.00           C
ATOM    666 H18R POPCF   6      10.487  14.039  60.768  1.00  0.00           H
ATOM    667 H18S POPCF   6      10.611  12.521  59.800  1.00  0.00           H
ATOM    668 H18T POPCF   6      11.024  14.019  59.036  1.00  0.00           H
ATOM    669  C33 POPCF   6       6.217   3.961  68.586  1.00  0.00           C
ATOM    670  H3X POPCF   6       6.356   2.954  68.138  1.00  0.00           H
ATOM    671  H3Y POPCF   6       7.271   4.240  68.797  1.00  0.00           H
ATOM    672  C34 POPCF   6       5.679   4.978  67.524  1.00  0.00           C
ATOM    673  H4X POPCF   6       5.799   6.020  67.893  1.00  0.00           H
ATOM    674  H4Y POPCF   6       4.622   4.836  67.214  1.00  0.00           H
ATOM    675  C35 POPCF   6       6.442   4.872  66.163  1.00  0.00           C
ATOM    676  H5X POPCF   6       6.415   3.786  65.929  1.00  0.00           H
ATOM    677  H5Y POPCF   6       7.491   5.183  66.360  1.00  0.00           H
ATOM    678  C36 POPCF   6       5.749   5.797  65.149  1.00  0.00           C
ATOM    679  H6X POPCF   6       5.698   6.852  65.494  1.00  0.00           H
ATOM    680  H6Y POPCF   6       4.724   5.368  65.169  1.00  0.00           H
ATOM    681  C37 POPCF   6       6.408   5.759  63.752  1.00  0.00           C
ATOM    682  H7X POPCF   6       5.780   6.515  63.234  1.00  0.00           H
ATOM    683  H7Y POPCF   6       6.415   4.722  63.355  1.00  0.00           H
ATOM    684  C38 POPCF   6       7.791   6.304  63.690  1.00  0.00           C
ATOM    685  H8X POPCF   6       8.648   5.676  64.012  1.00  0.00           H
ATOM    686  H8Y POPCF   6       7.908   7.124  64.431  1.00  0.00           H
ATOM    687  C39 POPCF   6       8.108   6.828  62.291  1.00  0.00           C
ATOM    688  H9X POPCF   6       7.296   7.446  61.852  1.00  0.00           H
ATOM    689  H9Y POPCF   6       8.311   5.997  61.581  1.00  0.00           H
ATOM    690 C310 POPCF   6       9.265   7.843  62.247  1.00  0.00           C
ATOM    691 H10X POPCF   6      10.131   7.687  62.925  1.00  0.00           H
ATOM    692 H10Y POPCF   6       8.777   8.793  62.553  1.00  0.00           H
ATOM    693 C311 POPCF   6       9.971   7.921  60.877  1.00  0.00           C
ATOM    694 H11X POPCF   6      10.216   6.868  60.620  1.00  0.00           H
ATOM    695 H11Y POPCF   6      10.933   8.467  60.977  1.00  0.00           H
ATOM    696 C312 POPCF   6       9.242   8.585  59.684  1.00  0.00           C
ATOM    697 H12X POPCF   6       9.365   9.688  59.750  1.00  0.00           H
ATOM    698 H12Y POPCF   6       8.190   8.237  59.766  1.00  0.00           H
ATOM    699 C313 POPCF   6       9.741   8.273  58.269  1.00  0.00           C
ATOM    700 H13X POPCF   6       9.080   8.715  57.493  1.00  0.00           H
ATOM    701 H13Y POPCF   6       9.603   7.172  58.326  1.00  0.00           H
ATOM    702 C314 POPCF   6      11.270   8.446  57.904  1.00  0.00           C
ATOM    703 H14X POPCF   6      11.355   7.770  57.026  1.00  0.00           H
ATOM    704 H14Y POPCF   6      11.828   7.897  58.692  1.00  0.00           H
ATOM    705 C315 POPCF   6      11.726   9.889  57.735  1.00  0.00           C
ATOM    706 H15X POPCF   6      11.588  10.363  58.731  1.00  0.00           H
ATOM    707 H15Y POPCF   6      10.984  10.478  57.154  1.00  0.00           H
ATOM    708 C316 POPCF   6      13.011  10.162  57.053  1.00  0.00           C
ATOM    709 H16X POPCF   6      13.771  10.331  57.845  1.00  0.00           H
ATOM    710 H16Y POPCF   6      12.963  11.135  56.517  1.00  0.00           H
ATOM    711 H16Z POPCF   6      13.226   9.237  56.476  1.00  0.00           H
ATOM    712  N   POPCG   7       9.561  38.235  82.707  1.00  0.00           N
ATOM    713  C12 POPCG   7      10.778  38.732  83.513  1.00  0.00           C
ATOM    714 H12A POPCG   7      10.370  39.166  84.414  1.00  0.00           H
ATOM    715 H12B POPCG   7      11.284  39.491  82.934  1.00  0.00           H
ATOM    716  C13 POPCG   7       8.906  37.039  83.337  1.00  0.00           C
ATOM    717 H13A POPCG   7       8.132  36.625  82.707  1.00  0.00           H
ATOM    718 H13B POPCG   7       9.556  36.191  83.497  1.00  0.00           H
ATOM    719 H13C POPCG   7       8.357  37.294  84.232  1.00  0.00           H
ATOM    720  C14 POPCG   7       8.503  39.257  82.436  1.00  0.00           C
ATOM    721 H14A POPCG   7       7.514  38.847  82.294  1.00  0.00           H
ATOM    722 H14B POPCG   7       8.365  40.013  83.195  1.00  0.00           H
ATOM    723 H14C POPCG   7       8.795  39.787  81.541  1.00  0.00           H
ATOM    724  C15 POPCG   7       9.955  37.699  81.347  1.00  0.00           C
ATOM    725 H15A POPCG   7       9.315  36.903  80.997  1.00  0.00           H
ATOM    726 H15B POPCG   7      10.999  37.427  81.295  1.00  0.00           H
ATOM    727 H15C POPCG   7       9.942  38.519  80.645  1.00  0.00           H
ATOM    728  C11 POPCG   7      11.834  37.712  83.882  1.00  0.00           C
ATOM    729 H11A POPCG   7      11.306  36.801  84.236  1.00  0.00           H
ATOM    730 H11B POPCG   7      12.410  38.037  84.775  1.00  0.00           H
ATOM    731  P   POPCG   7      13.863  38.165  82.279  1.00  0.00           P
ATOM    732  O13 POPCG   7      15.060  37.647  82.962  1.00  0.00           O
ATOM    733  O14 POPCG   7      13.496  39.603  82.412  1.00  0.00           O
ATOM    734  O12 POPCG   7      12.654  37.358  82.768  1.00  0.00           O
ATOM    735  O11 POPCG   7      13.896  37.825  80.787  1.00  0.00           O
ATOM    736  C1  POPCG   7      14.440  36.609  80.222  1.00  0.00           C
ATOM    737  HA  POPCG   7      13.510  36.078  79.926  1.00  0.00           H
ATOM    738  HB  POPCG   7      14.853  35.950  81.015  1.00  0.00           H
ATOM    739  C2  POPCG   7      15.464  36.792  79.124  1.00  0.00           C
ATOM    740  HS  POPCG   7      16.333  37.306  79.587  1.00  0.00           H
ATOM    741  O21 POPCG   7      14.912  37.581  78.074  1.00  0.00           O
ATOM    742  C21 POPCG   7      15.738  38.306  77.352  1.00  0.00           C
ATOM    743  O22 POPCG   7      16.919  38.450  77.568  1.00  0.00           O
ATOM    744  C22 POPCG   7      15.083  38.833  76.020  1.00  0.00           C
ATOM    745  H2R POPCG   7      15.163  39.941  76.002  1.00  0.00           H
ATOM    746  H2S POPCG   7      14.057  38.441  75.855  1.00  0.00           H
ATOM    747  C3  POPCG   7      15.950  35.406  78.619  1.00  0.00           C
ATOM    748  HX  POPCG   7      15.027  34.925  78.231  1.00  0.00           H
ATOM    749  HY  POPCG   7      16.239  34.707  79.434  1.00  0.00           H
ATOM    750  O31 POPCG   7      16.996  35.459  77.551  1.00  0.00           O
ATOM    751  C31 POPCG   7      18.147  35.638  77.989  1.00  0.00           C
ATOM    752  O32 POPCG   7      18.595  35.813  79.131  1.00  0.00           O
ATOM    753  C32 POPCG   7      19.035  35.517  76.678  1.00  0.00           C
ATOM    754  H2X POPCG   7      18.680  36.278  75.950  1.00  0.00           H
ATOM    755  H2Y POPCG   7      18.782  34.498  76.314  1.00  0.00           H
ATOM    756  C23 POPCG   7      15.904  38.374  74.778  1.00  0.00           C
ATOM    757  H3R POPCG   7      16.945  38.715  74.965  1.00  0.00           H
ATOM    758  H3S POPCG   7      15.465  38.765  73.835  1.00  0.00           H
ATOM    759  C24 POPCG   7      15.867  36.844  74.680  1.00  0.00           C
ATOM    760  H4R POPCG   7      14.807  36.533  74.796  1.00  0.00           H
ATOM    761  H4S POPCG   7      16.418  36.484  75.575  1.00  0.00           H
ATOM    762  C25 POPCG   7      16.636  36.381  73.467  1.00  0.00           C
ATOM    763  H5R POPCG   7      16.694  35.276  73.369  1.00  0.00           H
ATOM    764  H5S POPCG   7      17.620  36.897  73.467  1.00  0.00           H
ATOM    765  C26 POPCG   7      16.043  36.719  72.114  1.00  0.00           C
ATOM    766  H6R POPCG   7      15.446  37.656  72.088  1.00  0.00           H
ATOM    767  H6S POPCG   7      15.310  35.981  71.725  1.00  0.00           H
ATOM    768  C27 POPCG   7      17.054  37.032  70.984  1.00  0.00           C
ATOM    769  H7R POPCG   7      17.566  36.093  70.683  1.00  0.00           H
ATOM    770  H7S POPCG   7      17.768  37.804  71.344  1.00  0.00           H
ATOM    771  C28 POPCG   7      16.374  37.336  69.650  1.00  0.00           C
ATOM    772  H8R POPCG   7      17.089  37.638  68.855  1.00  0.00           H
ATOM    773  H8S POPCG   7      15.703  38.221  69.651  1.00  0.00           H
ATOM    774  C29 POPCG   7      15.592  36.070  69.197  1.00  0.00           C
ATOM    775  H91 POPCG   7      16.112  35.103  69.269  1.00  0.00           H
ATOM    776 C210 POPCG   7      14.395  35.968  68.635  1.00  0.00           C
ATOM    777 H101 POPCG   7      14.046  34.946  68.428  1.00  0.00           H
ATOM    778 C211 POPCG   7      13.523  37.142  68.244  1.00  0.00           C
ATOM    779 H11R POPCG   7      14.003  37.815  67.501  1.00  0.00           H
ATOM    780 H11S POPCG   7      13.223  37.692  69.161  1.00  0.00           H
ATOM    781 C212 POPCG   7      12.263  36.688  67.518  1.00  0.00           C
ATOM    782 H12R POPCG   7      11.696  35.970  68.148  1.00  0.00           H
ATOM    783 H12S POPCG   7      12.630  36.288  66.549  1.00  0.00           H
ATOM    784 C213 POPCG   7      11.476  38.012  67.173  1.00  0.00           C
ATOM    785 H13R POPCG   7      12.133  38.869  66.913  1.00  0.00           H
ATOM    786 H13S POPCG   7      10.912  38.380  68.056  1.00  0.00           H
ATOM    787 C214 POPCG   7      10.512  37.842  65.972  1.00  0.00           C
ATOM    788 H14R POPCG   7       9.659  38.551  66.039  1.00  0.00           H
ATOM    789 H14S POPCG   7       9.950  36.904  66.168  1.00  0.00           H
ATOM    790 C215 POPCG   7      11.155  37.770  64.603  1.00  0.00           C
ATOM    791 H15R POPCG   7      12.121  37.238  64.740  1.00  0.00           H
ATOM    792 H15S POPCG   7      11.204  38.796  64.181  1.00  0.00           H
ATOM    793 C216 POPCG   7      10.348  36.991  63.536  1.00  0.00           C
ATOM    794 H16R POPCG   7       9.417  37.541  63.283  1.00  0.00           H
ATOM    795 H16S POPCG   7      10.165  36.018  64.040  1.00  0.00           H
ATOM    796 C217 POPCG   7      11.142  36.780  62.240  1.00  0.00           C
ATOM    797 H17R POPCG   7      10.732  35.990  61.575  1.00  0.00           H
ATOM    798 H17S POPCG   7      12.156  36.436  62.537  1.00  0.00           H
ATOM    799 C218 POPCG   7      11.198  37.992  61.240  1.00  0.00           C
ATOM    800 H18R POPCG   7      10.139  38.234  61.003  1.00  0.00           H
ATOM    801 H18S POPCG   7      11.519  37.717  60.212  1.00  0.00           H
ATOM    802 H18T POPCG   7      11.693  38.920  61.597  1.00  0.00           H
ATOM    803  C33 POPCG   7      20.562  35.728  76.800  1.00  0.00           C
ATOM    804  H3X POPCG   7      20.867  35.483  77.840  1.00  0.00           H
ATOM    805  H3Y POPCG   7      20.858  36.795  76.715  1.00  0.00           H
ATOM    806  C34 POPCG   7      21.312  34.911  75.696  1.00  0.00           C
ATOM    807  H4X POPCG   7      21.090  33.847  75.927  1.00  0.00           H
ATOM    808  H4Y POPCG   7      22.411  34.972  75.845  1.00  0.00           H
ATOM    809  C35 POPCG   7      20.949  35.249  74.262  1.00  0.00           C
ATOM    810  H5X POPCG   7      19.859  35.084  74.123  1.00  0.00           H
ATOM    811  H5Y POPCG   7      21.458  34.469  73.657  1.00  0.00           H
ATOM    812  C36 POPCG   7      21.301  36.617  73.654  1.00  0.00           C
ATOM    813  H6X POPCG   7      22.403  36.731  73.739  1.00  0.00           H
ATOM    814  H6Y POPCG   7      20.880  37.452  74.254  1.00  0.00           H
ATOM    815  C37 POPCG   7      20.918  36.696  72.125  1.00  0.00           C
ATOM    816  H7X POPCG   7      19.819  36.828  72.026  1.00  0.00           H
ATOM    817  H7Y POPCG   7      21.125  35.684  71.717  1.00  0.00           H
ATOM    818  C38 POPCG   7      21.722  37.633  71.296  1.00  0.00           C
ATOM    819  H8X POPCG   7      22.828  37.530  71.291  1.00  0.00           H
ATOM    820  H8Y POPCG   7      21.568  38.637  71.747  1.00  0.00           H
ATOM    821  C39 POPCG   7      21.115  37.790  69.901  1.00  0.00           C
ATOM    822  H9X POPCG   7      20.736  38.825  69.763  1.00  0.00           H
ATOM    823  H9Y POPCG   7      20.220  37.153  69.733  1.00  0.00           H
ATOM    824 C310 POPCG   7      21.991  37.252  68.713  1.00  0.00           C
ATOM    825 H10X POPCG   7      22.269  36.192  68.892  1.00  0.00           H
ATOM    826 H10Y POPCG   7      22.911  37.871  68.637  1.00  0.00           H
ATOM    827 C311 POPCG   7      21.284  37.175  67.401  1.00  0.00           C
ATOM    828 H11X POPCG   7      20.694  38.100  67.229  1.00  0.00           H
ATOM    829 H11Y POPCG   7      20.508  36.379  67.396  1.00  0.00           H
ATOM    830 C312 POPCG   7      22.171  37.054  66.138  1.00  0.00           C
ATOM    831 H12X POPCG   7      22.576  38.074  65.965  1.00  0.00           H
ATOM    832 H12Y POPCG   7      21.586  36.755  65.242  1.00  0.00           H
ATOM    833 C313 POPCG   7      23.304  36.038  66.341  1.00  0.00           C
ATOM    834 H13X POPCG   7      22.876  35.052  66.622  1.00  0.00           H
ATOM    835 H13Y POPCG   7      23.897  36.442  67.189  1.00  0.00           H
ATOM    836 C314 POPCG   7      24.135  35.837  65.059  1.00  0.00           C
ATOM    837 H14X POPCG   7      24.449  36.868  64.788  1.00  0.00           H
ATOM    838 H14Y POPCG   7      23.423  35.498  64.277  1.00  0.00           H
ATOM    839 C315 POPCG   7      25.346  34.934  65.080  1.00  0.00           C
ATOM    840 H15X POPCG   7      25.862  35.225  64.140  1.00  0.00           H
ATOM    841 H15Y POPCG   7      24.884  33.924  65.042  1.00  0.00           H
ATOM    842 C316 POPCG   7      26.324  35.035  66.216  1.00  0.00           C
ATOM    843 H16X POPCG   7      26.019  34.433  67.098  1.00  0.00           H
ATOM    844 H16Y POPCG   7      26.530  36.061  66.591  1.00  0.00           H
ATOM    845 H16Z POPCG   7      27.244  34.632  65.740  1.00  0.00           H
ATOM    846  N   POPCH   8       4.952  56.075  88.648  1.00  0.00           N
ATOM    847  C12 POPCH   8       4.786  55.847  87.132  1.00  0.00           C
ATOM    848 H12A POPCH   8       5.038  56.701  86.520  1.00  0.00           H
ATOM    849 H12B POPCH   8       3.733  55.678  86.965  1.00  0.00           H
ATOM    850  C13 POPCH   8       4.238  57.364  89.115  1.00  0.00           C
ATOM    851 H13A POPCH   8       4.656  57.633  90.073  1.00  0.00           H
ATOM    852 H13B POPCH   8       4.490  58.065  88.333  1.00  0.00           H
ATOM    853 H13C POPCH   8       3.168  57.224  89.166  1.00  0.00           H
ATOM    854  C14 POPCH   8       4.594  54.807  89.436  1.00  0.00           C
ATOM    855 H14A POPCH   8       3.532  54.666  89.297  1.00  0.00           H
ATOM    856 H14B POPCH   8       5.041  53.900  89.056  1.00  0.00           H
ATOM    857 H14C POPCH   8       4.688  54.862  90.510  1.00  0.00           H
ATOM    858  C15 POPCH   8       6.390  56.441  88.873  1.00  0.00           C
ATOM    859 H15A POPCH   8       7.001  55.572  88.677  1.00  0.00           H
ATOM    860 H15B POPCH   8       6.547  56.693  89.912  1.00  0.00           H
ATOM    861 H15C POPCH   8       6.804  57.304  88.372  1.00  0.00           H
ATOM    862  C11 POPCH   8       5.459  54.630  86.425  1.00  0.00           C
ATOM    863 H11A POPCH   8       5.207  54.515  85.349  1.00  0.00           H
ATOM    864 H11B POPCH   8       5.121  53.771  87.043  1.00  0.00           H
ATOM    865  P   POPCH   8       7.798  53.646  86.600  1.00  0.00           P
ATOM    866  O13 POPCH   8       7.515  52.825  87.788  1.00  0.00           O
ATOM    867  O14 POPCH   8       9.136  54.269  86.407  1.00  0.00           O
ATOM    868  O12 POPCH   8       6.815  54.836  86.521  1.00  0.00           O
ATOM    869  O11 POPCH   8       7.487  52.652  85.353  1.00  0.00           O
ATOM    870  C1  POPCH   8       7.944  53.107  84.026  1.00  0.00           C
ATOM    871  HA  POPCH   8       8.851  52.527  83.753  1.00  0.00           H
ATOM    872  HB  POPCH   8       8.147  54.191  83.892  1.00  0.00           H
ATOM    873  C2  POPCH   8       6.836  52.904  82.931  1.00  0.00           C
ATOM    874  HS  POPCH   8       6.014  53.540  83.322  1.00  0.00           H
ATOM    875  O21 POPCH   8       6.343  51.584  82.894  1.00  0.00           O
ATOM    876  C21 POPCH   8       5.042  51.324  82.569  1.00  0.00           C
ATOM    877  O22 POPCH   8       4.198  52.180  82.345  1.00  0.00           O
ATOM    878  C22 POPCH   8       4.736  49.908  82.648  1.00  0.00           C
ATOM    879  H2R POPCH   8       3.769  49.798  83.183  1.00  0.00           H
ATOM    880  H2S POPCH   8       5.462  49.232  83.148  1.00  0.00           H
ATOM    881  C3  POPCH   8       7.214  53.448  81.558  1.00  0.00           C
ATOM    882  HX  POPCH   8       7.529  54.501  81.717  1.00  0.00           H
ATOM    883  HY  POPCH   8       6.336  53.561  80.887  1.00  0.00           H
ATOM    884  O31 POPCH   8       8.232  52.634  81.022  1.00  0.00           O
ATOM    885  C31 POPCH   8       8.688  53.047  79.873  1.00  0.00           C
ATOM    886  O32 POPCH   8       8.234  53.967  79.221  1.00  0.00           O
ATOM    887  C32 POPCH   8       9.916  52.189  79.415  1.00  0.00           C
ATOM    888  H2X POPCH   8       9.695  51.112  79.576  1.00  0.00           H
ATOM    889  H2Y POPCH   8      10.730  52.612  80.041  1.00  0.00           H
ATOM    890  C23 POPCH   8       4.393  49.355  81.205  1.00  0.00           C
ATOM    891  H3R POPCH   8       3.915  50.162  80.610  1.00  0.00           H
ATOM    892  H3S POPCH   8       3.694  48.498  81.305  1.00  0.00           H
ATOM    893  C24 POPCH   8       5.730  48.934  80.604  1.00  0.00           C
ATOM    894  H4R POPCH   8       6.075  48.091  81.241  1.00  0.00           H
ATOM    895  H4S POPCH   8       6.444  49.784  80.574  1.00  0.00           H
ATOM    896  C25 POPCH   8       5.549  48.469  79.151  1.00  0.00           C
ATOM    897  H5R POPCH   8       4.872  47.589  79.121  1.00  0.00           H
ATOM    898  H5S POPCH   8       6.519  48.071  78.786  1.00  0.00           H
ATOM    899  C26 POPCH   8       5.008  49.560  78.191  1.00  0.00           C
ATOM    900  H6R POPCH   8       3.954  49.884  78.327  1.00  0.00           H
ATOM    901  H6S POPCH   8       5.068  49.160  77.157  1.00  0.00           H
ATOM    902  C27 POPCH   8       5.782  50.961  78.174  1.00  0.00           C
ATOM    903  H7R POPCH   8       6.878  50.832  78.047  1.00  0.00           H
ATOM    904  H7S POPCH   8       5.642  51.473  79.150  1.00  0.00           H
ATOM    905  C28 POPCH   8       5.368  51.874  77.008  1.00  0.00           C
ATOM    906  H8R POPCH   8       5.659  52.919  77.249  1.00  0.00           H
ATOM    907  H8S POPCH   8       4.270  51.872  77.181  1.00  0.00           H
ATOM    908  C29 POPCH   8       5.687  51.377  75.586  1.00  0.00           C
ATOM    909  H91 POPCH   8       6.006  50.332  75.466  1.00  0.00           H
ATOM    910 C210 POPCH   8       5.929  52.156  74.511  1.00  0.00           C
ATOM    911 H101 POPCH   8       6.292  51.614  73.624  1.00  0.00           H
ATOM    912 C211 POPCH   8       5.714  53.683  74.280  1.00  0.00           C
ATOM    913 H11R POPCH   8       6.660  54.251  74.155  1.00  0.00           H
ATOM    914 H11S POPCH   8       5.330  54.240  75.161  1.00  0.00           H
ATOM    915 C212 POPCH   8       4.788  53.980  73.110  1.00  0.00           C
ATOM    916 H12R POPCH   8       4.417  55.015  72.949  1.00  0.00           H
ATOM    917 H12S POPCH   8       3.868  53.372  73.246  1.00  0.00           H
ATOM    918 C213 POPCH   8       5.291  53.517  71.658  1.00  0.00           C
ATOM    919 H13R POPCH   8       5.327  52.407  71.662  1.00  0.00           H
ATOM    920 H13S POPCH   8       6.339  53.886  71.635  1.00  0.00           H
ATOM    921 C214 POPCH   8       4.435  53.950  70.467  1.00  0.00           C
ATOM    922 H14R POPCH   8       4.370  55.056  70.385  1.00  0.00           H
ATOM    923 H14S POPCH   8       3.465  53.424  70.594  1.00  0.00           H
ATOM    924 C215 POPCH   8       5.046  53.648  69.114  1.00  0.00           C
ATOM    925 H15R POPCH   8       5.470  52.624  69.038  1.00  0.00           H
ATOM    926 H15S POPCH   8       6.049  54.096  68.949  1.00  0.00           H
ATOM    927 C216 POPCH   8       4.177  53.817  67.887  1.00  0.00           C
ATOM    928 H16R POPCH   8       4.176  54.902  67.649  1.00  0.00           H
ATOM    929 H16S POPCH   8       3.156  53.508  68.195  1.00  0.00           H
ATOM    930 C217 POPCH   8       4.625  53.022  66.624  1.00  0.00           C
ATOM    931 H17R POPCH   8       5.732  52.945  66.691  1.00  0.00           H
ATOM    932 H17S POPCH   8       4.203  53.525  65.728  1.00  0.00           H
ATOM    933 C218 POPCH   8       4.148  51.542  66.714  1.00  0.00           C
ATOM    934 H18R POPCH   8       4.642  50.981  67.536  1.00  0.00           H
ATOM    935 H18S POPCH   8       4.339  51.002  65.762  1.00  0.00           H
ATOM    936 H18T POPCH   8       3.052  51.590  66.885  1.00  0.00           H
ATOM    937  C33 POPCH   8      10.275  52.472  77.909  1.00  0.00           C
ATOM    938  H3X POPCH   8      11.298  52.095  77.696  1.00  0.00           H
ATOM    939  H3Y POPCH   8      10.331  53.581  77.861  1.00  0.00           H
ATOM    940  C34 POPCH   8       9.207  51.983  76.969  1.00  0.00           C
ATOM    941  H4X POPCH   8       8.152  52.307  77.099  1.00  0.00           H
ATOM    942  H4Y POPCH   8       9.140  50.883  77.109  1.00  0.00           H
ATOM    943  C35 POPCH   8       9.681  52.236  75.544  1.00  0.00           C
ATOM    944  H5X POPCH   8       8.863  51.842  74.903  1.00  0.00           H
ATOM    945  H5Y POPCH   8      10.541  51.567  75.325  1.00  0.00           H
ATOM    946  C36 POPCH   8       9.971  53.677  75.190  1.00  0.00           C
ATOM    947  H6X POPCH   8      10.733  54.118  75.869  1.00  0.00           H
ATOM    948  H6Y POPCH   8       9.099  54.353  75.318  1.00  0.00           H
ATOM    949  C37 POPCH   8      10.343  53.850  73.729  1.00  0.00           C
ATOM    950  H7X POPCH   8      11.090  53.066  73.483  1.00  0.00           H
ATOM    951  H7Y POPCH   8      10.902  54.807  73.656  1.00  0.00           H
ATOM    952  C38 POPCH   8       9.184  53.736  72.699  1.00  0.00           C
ATOM    953  H8X POPCH   8       8.268  54.240  73.076  1.00  0.00           H
ATOM    954  H8Y POPCH   8       8.976  52.646  72.661  1.00  0.00           H
ATOM    955  C39 POPCH   8       9.549  54.188  71.233  1.00  0.00           C
ATOM    956  H9X POPCH   8       9.805  55.268  71.176  1.00  0.00           H
ATOM    957  H9Y POPCH   8       8.623  54.140  70.622  1.00  0.00           H
ATOM    958 C310 POPCH   8      10.623  53.374  70.658  1.00  0.00           C
ATOM    959 H10X POPCH   8      10.353  52.300  70.744  1.00  0.00           H
ATOM    960 H10Y POPCH   8      11.489  53.568  71.326  1.00  0.00           H
ATOM    961 C311 POPCH   8      10.983  53.849  69.219  1.00  0.00           C
ATOM    962 H11X POPCH   8      11.335  54.902  69.264  1.00  0.00           H
ATOM    963 H11Y POPCH   8      10.052  53.930  68.618  1.00  0.00           H
ATOM    964 C312 POPCH   8      11.930  52.933  68.442  1.00  0.00           C
ATOM    965 H12X POPCH   8      11.402  52.295  67.701  1.00  0.00           H
ATOM    966 H12Y POPCH   8      12.545  52.298  69.115  1.00  0.00           H
ATOM    967 C313 POPCH   8      12.980  53.751  67.585  1.00  0.00           C
ATOM    968 H13X POPCH   8      13.547  52.995  67.000  1.00  0.00           H
ATOM    969 H13Y POPCH   8      13.644  54.378  68.217  1.00  0.00           H
ATOM    970 C314 POPCH   8      12.237  54.701  66.561  1.00  0.00           C
ATOM    971 H14X POPCH   8      11.930  55.544  67.216  1.00  0.00           H
ATOM    972 H14Y POPCH   8      11.428  54.117  66.074  1.00  0.00           H
ATOM    973 C315 POPCH   8      13.246  55.251  65.468  1.00  0.00           C
ATOM    974 H15X POPCH   8      13.952  54.469  65.118  1.00  0.00           H
ATOM    975 H15Y POPCH   8      13.607  56.122  66.057  1.00  0.00           H
ATOM    976 C316 POPCH   8      12.455  55.743  64.198  1.00  0.00           C
ATOM    977 H16X POPCH   8      12.017  54.825  63.751  1.00  0.00           H
ATOM    978 H16Y POPCH   8      13.167  56.278  63.535  1.00  0.00           H
ATOM    979 H16Z POPCH   8      11.705  56.492  64.532  1.00  0.00           H
ATOM    980  N   POPCI   9      51.662  13.048  85.635  1.00  0.00           N
ATOM    981  C12 POPCI   9      50.541  13.318  84.615  1.00  0.00           C
ATOM    982 H12A POPCI   9      50.851  14.184  84.049  1.00  0.00           H
ATOM    983 H12B POPCI   9      49.654  13.596  85.166  1.00  0.00           H
ATOM    984  C13 POPCI   9      52.881  12.519  84.973  1.00  0.00           C
ATOM    985 H13A POPCI   9      52.635  11.646  84.386  1.00  0.00           H
ATOM    986 H13B POPCI   9      53.347  13.132  84.216  1.00  0.00           H
ATOM    987 H13C POPCI   9      53.701  12.381  85.661  1.00  0.00           H
ATOM    988  C14 POPCI   9      51.987  14.241  86.446  1.00  0.00           C
ATOM    989 H14A POPCI   9      52.337  13.983  87.434  1.00  0.00           H
ATOM    990 H14B POPCI   9      52.686  14.808  85.848  1.00  0.00           H
ATOM    991 H14C POPCI   9      51.112  14.850  86.619  1.00  0.00           H
ATOM    992  C15 POPCI   9      51.078  12.010  86.567  1.00  0.00           C
ATOM    993 H15A POPCI   9      51.809  11.499  87.175  1.00  0.00           H
ATOM    994 H15B POPCI   9      50.539  11.357  85.897  1.00  0.00           H
ATOM    995 H15C POPCI   9      50.262  12.373  87.173  1.00  0.00           H
ATOM    996  C11 POPCI   9      50.192  12.207  83.627  1.00  0.00           C
ATOM    997 H11A POPCI   9      51.024  11.599  83.212  1.00  0.00           H
ATOM    998 H11B POPCI   9      49.755  12.584  82.678  1.00  0.00           H
ATOM    999  P   POPCI   9      47.760  11.739  84.569  1.00  0.00           P
ATOM   1000  O13 POPCI   9      47.240  12.698  83.557  1.00  0.00           O
ATOM   1001  O14 POPCI   9      47.561  12.170  85.982  1.00  0.00           O
ATOM   1002  O12 POPCI   9      49.282  11.362  84.255  1.00  0.00           O
ATOM   1003  O11 POPCI   9      46.933  10.435  84.595  1.00  0.00           O
ATOM   1004  C1  POPCI   9      47.311   9.219  83.819  1.00  0.00           C
ATOM   1005  HA  POPCI   9      47.346   8.295  84.436  1.00  0.00           H
ATOM   1006  HB  POPCI   9      48.291   9.230  83.295  1.00  0.00           H
ATOM   1007  C2  POPCI   9      46.175   8.972  82.811  1.00  0.00           C
ATOM   1008  HS  POPCI   9      46.390   8.080  82.184  1.00  0.00           H
ATOM   1009  O21 POPCI   9      45.962  10.078  81.966  1.00  0.00           O
ATOM   1010  C21 POPCI   9      47.066  10.297  81.080  1.00  0.00           C
ATOM   1011  O22 POPCI   9      47.947   9.422  80.880  1.00  0.00           O
ATOM   1012  C22 POPCI   9      46.915  11.655  80.461  1.00  0.00           C
ATOM   1013  H2R POPCI   9      47.957  12.037  80.528  1.00  0.00           H
ATOM   1014  H2S POPCI   9      46.264  12.304  81.085  1.00  0.00           H
ATOM   1015  C3  POPCI   9      44.857   8.609  83.447  1.00  0.00           C
ATOM   1016  HX  POPCI   9      44.646   9.403  84.196  1.00  0.00           H
ATOM   1017  HY  POPCI   9      44.939   7.803  84.207  1.00  0.00           H
ATOM   1018  O31 POPCI   9      43.783   8.386  82.535  1.00  0.00           O
ATOM   1019  C31 POPCI   9      42.658   9.127  82.531  1.00  0.00           C
ATOM   1020  O32 POPCI   9      42.421  10.017  83.366  1.00  0.00           O
ATOM   1021  C32 POPCI   9      41.748   8.872  81.340  1.00  0.00           C
ATOM   1022  H2X POPCI   9      41.274   9.809  80.977  1.00  0.00           H
ATOM   1023  H2Y POPCI   9      40.919   8.215  81.679  1.00  0.00           H
ATOM   1024  C23 POPCI   9      46.248  11.678  79.072  1.00  0.00           C
ATOM   1025  H3R POPCI   9      45.742  12.663  78.987  1.00  0.00           H
ATOM   1026  H3S POPCI   9      45.470  10.884  79.054  1.00  0.00           H
ATOM   1027  C24 POPCI   9      47.249  11.636  77.880  1.00  0.00           C
ATOM   1028  H4R POPCI   9      48.109  12.227  78.260  1.00  0.00           H
ATOM   1029  H4S POPCI   9      46.987  12.106  76.908  1.00  0.00           H
ATOM   1030  C25 POPCI   9      47.667  10.173  77.693  1.00  0.00           C
ATOM   1031  H5R POPCI   9      46.731   9.582  77.789  1.00  0.00           H
ATOM   1032  H5S POPCI   9      48.325   9.769  78.492  1.00  0.00           H
ATOM   1033  C26 POPCI   9      48.285   9.972  76.276  1.00  0.00           C
ATOM   1034  H6R POPCI   9      49.083  10.743  76.222  1.00  0.00           H
ATOM   1035  H6S POPCI   9      47.494  10.189  75.527  1.00  0.00           H
ATOM   1036  C27 POPCI   9      48.545   8.511  76.170  1.00  0.00           C
ATOM   1037  H7R POPCI   9      47.750   7.903  76.651  1.00  0.00           H
ATOM   1038  H7S POPCI   9      49.473   8.349  76.759  1.00  0.00           H
ATOM   1039  C28 POPCI   9      48.728   8.042  74.673  1.00  0.00           C
ATOM   1040  H8R POPCI   9      49.348   8.736  74.067  1.00  0.00           H
ATOM   1041  H8S POPCI   9      47.689   7.874  74.316  1.00  0.00           H
ATOM   1042  C29 POPCI   9      49.596   6.787  74.565  1.00  0.00           C
ATOM   1043  H91 POPCI   9      50.334   6.789  75.381  1.00  0.00           H
ATOM   1044 C210 POPCI   9      49.499   5.801  73.649  1.00  0.00           C
ATOM   1045 H101 POPCI   9      50.327   5.078  73.676  1.00  0.00           H
ATOM   1046 C211 POPCI   9      48.573   5.779  72.427  1.00  0.00           C
ATOM   1047 H11R POPCI   9      47.650   6.387  72.542  1.00  0.00           H
ATOM   1048 H11S POPCI   9      48.171   4.778  72.162  1.00  0.00           H
ATOM   1049 C212 POPCI   9      49.304   6.277  71.205  1.00  0.00           C
ATOM   1050 H12R POPCI   9      50.120   5.567  70.952  1.00  0.00           H
ATOM   1051 H12S POPCI   9      49.632   7.336  71.285  1.00  0.00           H
ATOM   1052 C213 POPCI   9      48.464   6.184  69.945  1.00  0.00           C
ATOM   1053 H13R POPCI   9      47.433   6.530  70.172  1.00  0.00           H
ATOM   1054 H13S POPCI   9      48.528   5.154  69.535  1.00  0.00           H
ATOM   1055 C214 POPCI   9      48.955   7.092  68.768  1.00  0.00           C
ATOM   1056 H14R POPCI   9      48.841   8.114  69.187  1.00  0.00           H
ATOM   1057 H14S POPCI   9      48.252   7.025  67.911  1.00  0.00           H
ATOM   1058 C215 POPCI   9      50.367   6.860  68.255  1.00  0.00           C
ATOM   1059 H15R POPCI   9      51.131   6.920  69.059  1.00  0.00           H
ATOM   1060 H15S POPCI   9      50.559   7.641  67.489  1.00  0.00           H
ATOM   1061 C216 POPCI   9      50.590   5.460  67.630  1.00  0.00           C
ATOM   1062 H16R POPCI   9      50.597   4.651  68.391  1.00  0.00           H
ATOM   1063 H16S POPCI   9      51.564   5.537  67.100  1.00  0.00           H
ATOM   1064 C217 POPCI   9      49.605   4.957  66.586  1.00  0.00           C
ATOM   1065 H17R POPCI   9      49.417   5.732  65.812  1.00  0.00           H
ATOM   1066 H17S POPCI   9      48.635   4.667  67.042  1.00  0.00           H
ATOM   1067 C218 POPCI   9      50.108   3.721  65.900  1.00  0.00           C
ATOM   1068 H18R POPCI   9      50.280   2.897  66.625  1.00  0.00           H
ATOM   1069 H18S POPCI   9      51.093   3.938  65.433  1.00  0.00           H
ATOM   1070 H18T POPCI   9      49.509   3.458  65.002  1.00  0.00           H
ATOM   1071  C33 POPCI   9      42.486   8.243  80.115  1.00  0.00           C
ATOM   1072  H3X POPCI   9      41.666   7.954  79.423  1.00  0.00           H
ATOM   1073  H3Y POPCI   9      43.010   7.294  80.355  1.00  0.00           H
ATOM   1074  C34 POPCI   9      43.276   9.256  79.341  1.00  0.00           C
ATOM   1075  H4X POPCI   9      43.882   9.776  80.112  1.00  0.00           H
ATOM   1076  H4Y POPCI   9      42.527   9.917  78.855  1.00  0.00           H
ATOM   1077  C35 POPCI   9      44.082   8.631  78.173  1.00  0.00           C
ATOM   1078  H5X POPCI   9      44.977   8.039  78.460  1.00  0.00           H
ATOM   1079  H5Y POPCI   9      44.575   9.507  77.700  1.00  0.00           H
ATOM   1080  C36 POPCI   9      43.389   7.713  77.196  1.00  0.00           C
ATOM   1081  H6X POPCI   9      42.539   8.312  76.806  1.00  0.00           H
ATOM   1082  H6Y POPCI   9      42.864   6.874  77.700  1.00  0.00           H
ATOM   1083  C37 POPCI   9      44.332   7.169  76.102  1.00  0.00           C
ATOM   1084  H7X POPCI   9      45.191   6.655  76.585  1.00  0.00           H
ATOM   1085  H7Y POPCI   9      44.812   7.953  75.478  1.00  0.00           H
ATOM   1086  C38 POPCI   9      43.575   6.108  75.335  1.00  0.00           C
ATOM   1087  H8X POPCI   9      42.692   6.546  74.823  1.00  0.00           H
ATOM   1088  H8Y POPCI   9      43.144   5.454  76.123  1.00  0.00           H
ATOM   1089  C39 POPCI   9      44.511   5.252  74.451  1.00  0.00           C
ATOM   1090  H9X POPCI   9      45.259   4.739  75.093  1.00  0.00           H
ATOM   1091  H9Y POPCI   9      45.085   5.927  73.781  1.00  0.00           H
ATOM   1092 C310 POPCI   9      43.748   4.256  73.509  1.00  0.00           C
ATOM   1093 H10X POPCI   9      43.179   4.763  72.701  1.00  0.00           H
ATOM   1094 H10Y POPCI   9      43.013   3.671  74.102  1.00  0.00           H
ATOM   1095 C311 POPCI   9      44.768   3.306  72.812  1.00  0.00           C
ATOM   1096 H11X POPCI   9      45.118   2.616  73.609  1.00  0.00           H
ATOM   1097 H11Y POPCI   9      45.639   3.888  72.443  1.00  0.00           H
ATOM   1098 C312 POPCI   9      44.192   2.551  71.608  1.00  0.00           C
ATOM   1099 H12X POPCI   9      45.009   2.075  71.026  1.00  0.00           H
ATOM   1100 H12Y POPCI   9      43.892   3.320  70.864  1.00  0.00           H
ATOM   1101 C313 POPCI   9      43.049   1.504  71.759  1.00  0.00           C
ATOM   1102 H13X POPCI   9      42.391   1.413  70.869  1.00  0.00           H
ATOM   1103 H13Y POPCI   9      42.302   1.906  72.476  1.00  0.00           H
ATOM   1104 C314 POPCI   9      43.482   0.046  72.037  1.00  0.00           C
ATOM   1105 H14X POPCI   9      43.053  -0.270  73.012  1.00  0.00           H
ATOM   1106 H14Y POPCI   9      44.559   0.094  72.302  1.00  0.00           H
ATOM   1107 C315 POPCI   9      43.338  -1.040  70.981  1.00  0.00           C
ATOM   1108 H15X POPCI   9      42.255  -1.231  70.821  1.00  0.00           H
ATOM   1109 H15Y POPCI   9      43.785  -1.977  71.378  1.00  0.00           H
ATOM   1110 C316 POPCI   9      43.942  -0.797  69.610  1.00  0.00           C
ATOM   1111 H16X POPCI   9      43.677  -1.640  68.936  1.00  0.00           H
ATOM   1112 H16Y POPCI   9      45.031  -0.578  69.605  1.00  0.00           H
ATOM   1113 H16Z POPCI   9      43.394   0.076  69.195  1.00  0.00           H
ATOM   1114  N   POPCJ  10      14.493  31.978  87.402  1.00  0.00           N
ATOM   1115  C12 POPCJ  10      15.417  32.615  86.448  1.00  0.00           C
ATOM   1116 H12A POPCJ  10      16.434  32.394  86.735  1.00  0.00           H
ATOM   1117 H12B POPCJ  10      15.349  33.681  86.606  1.00  0.00           H
ATOM   1118  C13 POPCJ  10      14.882  30.516  87.720  1.00  0.00           C
ATOM   1119 H13A POPCJ  10      14.899  29.941  86.806  1.00  0.00           H
ATOM   1120 H13B POPCJ  10      15.846  30.480  88.206  1.00  0.00           H
ATOM   1121 H13C POPCJ  10      14.277  30.089  88.506  1.00  0.00           H
ATOM   1122  C14 POPCJ  10      14.531  32.627  88.779  1.00  0.00           C
ATOM   1123 H14A POPCJ  10      13.968  33.548  88.796  1.00  0.00           H
ATOM   1124 H14B POPCJ  10      13.950  31.982  89.423  1.00  0.00           H
ATOM   1125 H14C POPCJ  10      15.501  32.775  89.228  1.00  0.00           H
ATOM   1126  C15 POPCJ  10      13.144  31.973  86.798  1.00  0.00           C
ATOM   1127 H15A POPCJ  10      13.249  31.470  85.848  1.00  0.00           H
ATOM   1128 H15B POPCJ  10      12.752  32.948  86.549  1.00  0.00           H
ATOM   1129 H15C POPCJ  10      12.399  31.375  87.301  1.00  0.00           H
ATOM   1130  C11 POPCJ  10      15.228  32.214  85.020  1.00  0.00           C
ATOM   1131 H11A POPCJ  10      16.071  32.688  84.474  1.00  0.00           H
ATOM   1132 H11B POPCJ  10      14.298  32.609  84.559  1.00  0.00           H
ATOM   1133  P   POPCJ  10      14.558  30.092  83.699  1.00  0.00           P
ATOM   1134  O13 POPCJ  10      13.143  30.364  83.657  1.00  0.00           O
ATOM   1135  O14 POPCJ  10      14.844  28.648  83.871  1.00  0.00           O
ATOM   1136  O12 POPCJ  10      15.332  30.808  84.864  1.00  0.00           O
ATOM   1137  O11 POPCJ  10      15.198  30.585  82.341  1.00  0.00           O
ATOM   1138  C1  POPCJ  10      16.619  30.876  82.261  1.00  0.00           C
ATOM   1139  HA  POPCJ  10      17.260  30.518  83.094  1.00  0.00           H
ATOM   1140  HB  POPCJ  10      16.658  31.967  82.056  1.00  0.00           H
ATOM   1141  C2  POPCJ  10      17.181  30.250  80.949  1.00  0.00           C
ATOM   1142  HS  POPCJ  10      18.282  30.397  80.952  1.00  0.00           H
ATOM   1143  O21 POPCJ  10      16.593  30.740  79.782  1.00  0.00           O
ATOM   1144  C21 POPCJ  10      17.186  31.701  79.144  1.00  0.00           C
ATOM   1145  O22 POPCJ  10      18.320  32.147  79.323  1.00  0.00           O
ATOM   1146  C22 POPCJ  10      16.267  32.145  77.980  1.00  0.00           C
ATOM   1147  H2R POPCJ  10      16.719  33.039  77.500  1.00  0.00           H
ATOM   1148  H2S POPCJ  10      15.230  32.365  78.310  1.00  0.00           H
ATOM   1149  C3  POPCJ  10      16.924  28.713  80.936  1.00  0.00           C
ATOM   1150  HX  POPCJ  10      15.825  28.568  81.012  1.00  0.00           H
ATOM   1151  HY  POPCJ  10      17.358  28.259  81.853  1.00  0.00           H
ATOM   1152  O31 POPCJ  10      17.554  27.984  79.795  1.00  0.00           O
ATOM   1153  C31 POPCJ  10      16.675  27.543  78.813  1.00  0.00           C
ATOM   1154  O32 POPCJ  10      15.477  27.753  78.731  1.00  0.00           O
ATOM   1155  C32 POPCJ  10      17.397  26.532  77.984  1.00  0.00           C
ATOM   1156  H2X POPCJ  10      18.048  25.890  78.614  1.00  0.00           H
ATOM   1157  H2Y POPCJ  10      18.025  27.035  77.218  1.00  0.00           H
ATOM   1158  C23 POPCJ  10      16.159  30.927  77.029  1.00  0.00           C
ATOM   1159  H3R POPCJ  10      15.704  30.063  77.558  1.00  0.00           H
ATOM   1160  H3S POPCJ  10      17.192  30.715  76.680  1.00  0.00           H
ATOM   1161  C24 POPCJ  10      15.211  31.197  75.874  1.00  0.00           C
ATOM   1162  H4R POPCJ  10      14.163  31.087  76.225  1.00  0.00           H
ATOM   1163  H4S POPCJ  10      15.376  30.451  75.068  1.00  0.00           H
ATOM   1164  C25 POPCJ  10      15.363  32.532  75.026  1.00  0.00           C
ATOM   1165  H5R POPCJ  10      16.420  32.497  74.687  1.00  0.00           H
ATOM   1166  H5S POPCJ  10      15.367  33.415  75.699  1.00  0.00           H
ATOM   1167  C26 POPCJ  10      14.353  32.622  73.819  1.00  0.00           C
ATOM   1168  H6R POPCJ  10      14.409  33.688  73.513  1.00  0.00           H
ATOM   1169  H6S POPCJ  10      13.314  32.393  74.141  1.00  0.00           H
ATOM   1170  C27 POPCJ  10      14.874  31.794  72.686  1.00  0.00           C
ATOM   1171  H7R POPCJ  10      14.483  30.756  72.744  1.00  0.00           H
ATOM   1172  H7S POPCJ  10      15.968  31.641  72.573  1.00  0.00           H
ATOM   1173  C28 POPCJ  10      14.458  32.161  71.260  1.00  0.00           C
ATOM   1174  H8R POPCJ  10      14.767  31.426  70.486  1.00  0.00           H
ATOM   1175  H8S POPCJ  10      14.920  33.162  71.123  1.00  0.00           H
ATOM   1176  C29 POPCJ  10      12.962  32.487  71.179  1.00  0.00           C
ATOM   1177  H91 POPCJ  10      12.536  32.935  72.088  1.00  0.00           H
ATOM   1178 C210 POPCJ  10      12.110  32.389  70.193  1.00  0.00           C
ATOM   1179 H101 POPCJ  10      11.200  32.992  70.331  1.00  0.00           H
ATOM   1180 C211 POPCJ  10      12.447  31.910  68.828  1.00  0.00           C
ATOM   1181 H11R POPCJ  10      13.105  31.015  68.803  1.00  0.00           H
ATOM   1182 H11S POPCJ  10      13.004  32.668  68.237  1.00  0.00           H
ATOM   1183 C212 POPCJ  10      11.263  31.736  67.747  1.00  0.00           C
ATOM   1184 H12R POPCJ  10      10.464  31.025  68.046  1.00  0.00           H
ATOM   1185 H12S POPCJ  10      11.746  31.434  66.793  1.00  0.00           H
ATOM   1186 C213 POPCJ  10      10.582  33.140  67.499  1.00  0.00           C
ATOM   1187 H13R POPCJ  10      11.347  33.890  67.205  1.00  0.00           H
ATOM   1188 H13S POPCJ  10      10.021  33.462  68.403  1.00  0.00           H
ATOM   1189 C214 POPCJ  10       9.560  33.052  66.347  1.00  0.00           C
ATOM   1190 H14R POPCJ  10       8.973  33.995  66.373  1.00  0.00           H
ATOM   1191 H14S POPCJ  10       8.867  32.186  66.421  1.00  0.00           H
ATOM   1192 C215 POPCJ  10      10.148  32.874  64.963  1.00  0.00           C
ATOM   1193 H15R POPCJ  10      10.948  32.103  64.982  1.00  0.00           H
ATOM   1194 H15S POPCJ  10      10.615  33.816  64.604  1.00  0.00           H
ATOM   1195 C216 POPCJ  10       9.180  32.340  63.924  1.00  0.00           C
ATOM   1196 H16R POPCJ  10       8.325  33.042  63.824  1.00  0.00           H
ATOM   1197 H16S POPCJ  10       8.793  31.378  64.323  1.00  0.00           H
ATOM   1198 C217 POPCJ  10       9.830  32.039  62.571  1.00  0.00           C
ATOM   1199 H17R POPCJ  10      10.862  31.647  62.692  1.00  0.00           H
ATOM   1200 H17S POPCJ  10       9.840  32.994  62.004  1.00  0.00           H
ATOM   1201 C218 POPCJ  10       9.018  30.901  61.866  1.00  0.00           C
ATOM   1202 H18R POPCJ  10       9.168  29.856  62.212  1.00  0.00           H
ATOM   1203 H18S POPCJ  10       9.436  31.053  60.848  1.00  0.00           H
ATOM   1204 H18T POPCJ  10       7.932  31.119  61.953  1.00  0.00           H
ATOM   1205  C33 POPCJ  10      16.428  25.711  77.120  1.00  0.00           C
ATOM   1206  H3X POPCJ  10      15.492  25.454  77.661  1.00  0.00           H
ATOM   1207  H3Y POPCJ  10      16.858  24.699  76.961  1.00  0.00           H
ATOM   1208  C34 POPCJ  10      16.030  26.379  75.802  1.00  0.00           C
ATOM   1209  H4X POPCJ  10      16.770  27.070  75.344  1.00  0.00           H
ATOM   1210  H4Y POPCJ  10      15.159  27.044  75.986  1.00  0.00           H
ATOM   1211  C35 POPCJ  10      15.470  25.341  74.753  1.00  0.00           C
ATOM   1212  H5X POPCJ  10      14.954  25.962  73.991  1.00  0.00           H
ATOM   1213  H5Y POPCJ  10      14.796  24.677  75.335  1.00  0.00           H
ATOM   1214  C36 POPCJ  10      16.525  24.650  73.925  1.00  0.00           C
ATOM   1215  H6X POPCJ  10      16.985  23.700  74.273  1.00  0.00           H
ATOM   1216  H6Y POPCJ  10      17.326  25.411  73.805  1.00  0.00           H
ATOM   1217  C37 POPCJ  10      16.037  24.385  72.470  1.00  0.00           C
ATOM   1218  H7X POPCJ  10      15.808  25.337  71.945  1.00  0.00           H
ATOM   1219  H7Y POPCJ  10      15.083  23.820  72.536  1.00  0.00           H
ATOM   1220  C38 POPCJ  10      16.986  23.612  71.536  1.00  0.00           C
ATOM   1221  H8X POPCJ  10      16.961  22.507  71.643  1.00  0.00           H
ATOM   1222  H8Y POPCJ  10      18.058  23.851  71.708  1.00  0.00           H
ATOM   1223  C39 POPCJ  10      16.543  23.897  70.043  1.00  0.00           C
ATOM   1224  H9X POPCJ  10      16.355  24.986  69.927  1.00  0.00           H
ATOM   1225  H9Y POPCJ  10      15.663  23.263  69.805  1.00  0.00           H
ATOM   1226 C310 POPCJ  10      17.797  23.588  69.169  1.00  0.00           C
ATOM   1227 H10X POPCJ  10      17.961  22.493  69.075  1.00  0.00           H
ATOM   1228 H10Y POPCJ  10      18.616  24.178  69.633  1.00  0.00           H
ATOM   1229 C311 POPCJ  10      17.559  24.060  67.736  1.00  0.00           C
ATOM   1230 H11X POPCJ  10      17.115  25.078  67.717  1.00  0.00           H
ATOM   1231 H11Y POPCJ  10      16.814  23.482  67.149  1.00  0.00           H
ATOM   1232 C312 POPCJ  10      18.856  24.129  66.923  1.00  0.00           C
ATOM   1233 H12X POPCJ  10      18.498  24.493  65.936  1.00  0.00           H
ATOM   1234 H12Y POPCJ  10      19.391  23.159  66.838  1.00  0.00           H
ATOM   1235 C313 POPCJ  10      19.937  25.173  67.398  1.00  0.00           C
ATOM   1236 H13X POPCJ  10      20.199  25.079  68.474  1.00  0.00           H
ATOM   1237 H13Y POPCJ  10      19.407  26.141  67.271  1.00  0.00           H
ATOM   1238 C314 POPCJ  10      21.126  25.218  66.479  1.00  0.00           C
ATOM   1239 H14X POPCJ  10      20.842  25.598  65.474  1.00  0.00           H
ATOM   1240 H14Y POPCJ  10      21.478  24.165  66.453  1.00  0.00           H
ATOM   1241 C315 POPCJ  10      22.392  26.071  66.965  1.00  0.00           C
ATOM   1242 H15X POPCJ  10      23.101  25.986  66.114  1.00  0.00           H
ATOM   1243 H15Y POPCJ  10      22.841  25.679  67.902  1.00  0.00           H
ATOM   1244 C316 POPCJ  10      22.027  27.480  67.303  1.00  0.00           C
ATOM   1245 H16X POPCJ  10      21.662  27.651  68.339  1.00  0.00           H
ATOM   1246 H16Y POPCJ  10      21.227  27.684  66.560  1.00  0.00           H
ATOM   1247 H16Z POPCJ  10      22.892  28.132  67.058  1.00  0.00           H
ATOM   1248  N   POPCK  11       5.735   0.074  83.136  1.00  0.00           N
ATOM   1249  C12 POPCK  11       5.939   0.800  81.872  1.00  0.00           C
ATOM   1250 H12A POPCK  11       6.776   1.417  82.163  1.00  0.00           H
ATOM   1251 H12B POPCK  11       5.164   1.535  81.713  1.00  0.00           H
ATOM   1252  C13 POPCK  11       6.904  -0.797  83.465  1.00  0.00           C
ATOM   1253 H13A POPCK  11       7.882  -0.376  83.640  1.00  0.00           H
ATOM   1254 H13B POPCK  11       6.593  -1.383  84.318  1.00  0.00           H
ATOM   1255 H13C POPCK  11       7.008  -1.542  82.690  1.00  0.00           H
ATOM   1256  C14 POPCK  11       5.546   1.037  84.269  1.00  0.00           C
ATOM   1257 H14A POPCK  11       6.519   1.475  84.435  1.00  0.00           H
ATOM   1258 H14B POPCK  11       4.855   1.859  84.151  1.00  0.00           H
ATOM   1259 H14C POPCK  11       5.199   0.576  85.182  1.00  0.00           H
ATOM   1260  C15 POPCK  11       4.495  -0.751  82.895  1.00  0.00           C
ATOM   1261 H15A POPCK  11       3.644  -0.086  82.903  1.00  0.00           H
ATOM   1262 H15B POPCK  11       4.348  -1.350  83.781  1.00  0.00           H
ATOM   1263 H15C POPCK  11       4.580  -1.403  82.038  1.00  0.00           H
ATOM   1264  C11 POPCK  11       6.282   0.069  80.484  1.00  0.00           C
ATOM   1265 H11A POPCK  11       6.408   0.843  79.697  1.00  0.00           H
ATOM   1266 H11B POPCK  11       5.384  -0.436  80.068  1.00  0.00           H
ATOM   1267  P   POPCK  11       8.885  -0.244  80.424  1.00  0.00           P
ATOM   1268  O13 POPCK  11       9.802  -1.266  81.035  1.00  0.00           O
ATOM   1269  O14 POPCK  11       9.010   1.130  80.983  1.00  0.00           O
ATOM   1270  O12 POPCK  11       7.435  -0.803  80.615  1.00  0.00           O
ATOM   1271  O11 POPCK  11       9.199  -0.192  78.900  1.00  0.00           O
ATOM   1272  C1  POPCK  11       8.473   0.557  77.917  1.00  0.00           C
ATOM   1273  HA  POPCK  11       8.653   1.617  78.197  1.00  0.00           H
ATOM   1274  HB  POPCK  11       7.373   0.399  77.939  1.00  0.00           H
ATOM   1275  C2  POPCK  11       8.988   0.326  76.484  1.00  0.00           C
ATOM   1276  HS  POPCK  11       8.771   1.177  75.802  1.00  0.00           H
ATOM   1277  O21 POPCK  11       8.465  -0.902  75.866  1.00  0.00           O
ATOM   1278  C21 POPCK  11       7.281  -0.860  75.361  1.00  0.00           C
ATOM   1279  O22 POPCK  11       6.449   0.034  75.508  1.00  0.00           O
ATOM   1280  C22 POPCK  11       7.025  -2.115  74.557  1.00  0.00           C
ATOM   1281  H2R POPCK  11       5.998  -2.018  74.145  1.00  0.00           H
ATOM   1282  H2S POPCK  11       6.996  -2.931  75.309  1.00  0.00           H
ATOM   1283  C3  POPCK  11      10.548   0.217  76.566  1.00  0.00           C
ATOM   1284  HX  POPCK  11      10.721  -0.865  76.746  1.00  0.00           H
ATOM   1285  HY  POPCK  11      11.023   0.773  77.402  1.00  0.00           H
ATOM   1286  O31 POPCK  11      11.280   0.554  75.337  1.00  0.00           O
ATOM   1287  C31 POPCK  11      11.773   1.802  75.346  1.00  0.00           C
ATOM   1288  O32 POPCK  11      11.452   2.748  76.084  1.00  0.00           O
ATOM   1289  C32 POPCK  11      12.844   1.935  74.236  1.00  0.00           C
ATOM   1290  H2X POPCK  11      12.485   1.274  73.419  1.00  0.00           H
ATOM   1291  H2Y POPCK  11      13.833   1.552  74.567  1.00  0.00           H
ATOM   1292  C23 POPCK  11       8.041  -2.431  73.394  1.00  0.00           C
ATOM   1293  H3R POPCK  11       7.666  -3.321  72.844  1.00  0.00           H
ATOM   1294  H3S POPCK  11       9.029  -2.540  73.889  1.00  0.00           H
ATOM   1295  C24 POPCK  11       8.022  -1.310  72.357  1.00  0.00           C
ATOM   1296  H4R POPCK  11       8.507  -0.428  72.828  1.00  0.00           H
ATOM   1297  H4S POPCK  11       7.015  -0.886  72.155  1.00  0.00           H
ATOM   1298  C25 POPCK  11       8.596  -1.705  70.982  1.00  0.00           C
ATOM   1299  H5R POPCK  11       7.939  -2.391  70.407  1.00  0.00           H
ATOM   1300  H5S POPCK  11       9.579  -2.181  71.188  1.00  0.00           H
ATOM   1301  C26 POPCK  11       8.791  -0.499  70.125  1.00  0.00           C
ATOM   1302  H6R POPCK  11       9.600   0.088  70.609  1.00  0.00           H
ATOM   1303  H6S POPCK  11       7.945   0.163  69.839  1.00  0.00           H
ATOM   1304  C27 POPCK  11       9.268  -0.996  68.758  1.00  0.00           C
ATOM   1305  H7R POPCK  11       8.516  -1.708  68.358  1.00  0.00           H
ATOM   1306  H7S POPCK  11      10.178  -1.625  68.867  1.00  0.00           H
ATOM   1307  C28 POPCK  11       9.393   0.291  67.873  1.00  0.00           C
ATOM   1308  H8R POPCK  11       9.838   1.058  68.542  1.00  0.00           H
ATOM   1309  H8S POPCK  11       8.461   0.769  67.503  1.00  0.00           H
ATOM   1310  C29 POPCK  11      10.441   0.204  66.799  1.00  0.00           C
ATOM   1311  H91 POPCK  11      10.127  -0.051  65.776  1.00  0.00           H
ATOM   1312 C210 POPCK  11      11.785   0.165  67.047  1.00  0.00           C
ATOM   1313 H101 POPCK  11      12.441  -0.126  66.214  1.00  0.00           H
ATOM   1314 C211 POPCK  11      12.520   0.219  68.361  1.00  0.00           C
ATOM   1315 H11R POPCK  11      11.888   0.460  69.242  1.00  0.00           H
ATOM   1316 H11S POPCK  11      13.352   0.954  68.407  1.00  0.00           H
ATOM   1317 C212 POPCK  11      13.035  -1.220  68.548  1.00  0.00           C
ATOM   1318 H12R POPCK  11      13.618  -1.459  67.633  1.00  0.00           H
ATOM   1319 H12S POPCK  11      12.170  -1.912  68.635  1.00  0.00           H
ATOM   1320 C213 POPCK  11      14.024  -1.411  69.669  1.00  0.00           C
ATOM   1321 H13R POPCK  11      15.010  -0.931  69.491  1.00  0.00           H
ATOM   1322 H13S POPCK  11      14.233  -2.500  69.736  1.00  0.00           H
ATOM   1323 C214 POPCK  11      13.456  -0.986  71.008  1.00  0.00           C
ATOM   1324 H14R POPCK  11      12.873  -0.042  70.955  1.00  0.00           H
ATOM   1325 H14S POPCK  11      14.234  -0.794  71.778  1.00  0.00           H
ATOM   1326 C215 POPCK  11      12.605  -2.095  71.739  1.00  0.00           C
ATOM   1327 H15R POPCK  11      13.237  -3.001  71.625  1.00  0.00           H
ATOM   1328 H15S POPCK  11      11.733  -2.193  71.057  1.00  0.00           H
ATOM   1329 C216 POPCK  11      12.150  -1.921  73.207  1.00  0.00           C
ATOM   1330 H16R POPCK  11      11.246  -1.279  73.282  1.00  0.00           H
ATOM   1331 H16S POPCK  11      12.932  -1.501  73.874  1.00  0.00           H
ATOM   1332 C217 POPCK  11      11.707  -3.240  73.920  1.00  0.00           C
ATOM   1333 H17R POPCK  11      11.198  -3.845  73.139  1.00  0.00           H
ATOM   1334 H17S POPCK  11      11.194  -2.993  74.874  1.00  0.00           H
ATOM   1335 C218 POPCK  11      13.020  -3.989  74.305  1.00  0.00           C
ATOM   1336 H18R POPCK  11      12.636  -4.983  74.618  1.00  0.00           H
ATOM   1337 H18S POPCK  11      13.494  -3.493  75.180  1.00  0.00           H
ATOM   1338 H18T POPCK  11      13.779  -4.168  73.514  1.00  0.00           H
ATOM   1339  C33 POPCK  11      13.144   3.392  73.796  1.00  0.00           C
ATOM   1340  H3X POPCK  11      13.451   3.811  74.778  1.00  0.00           H
ATOM   1341  H3Y POPCK  11      12.290   4.067  73.577  1.00  0.00           H
ATOM   1342  C34 POPCK  11      14.329   3.448  72.847  1.00  0.00           C
ATOM   1343  H4X POPCK  11      14.197   2.724  72.014  1.00  0.00           H
ATOM   1344  H4Y POPCK  11      15.284   3.167  73.340  1.00  0.00           H
ATOM   1345  C35 POPCK  11      14.685   4.784  72.244  1.00  0.00           C
ATOM   1346  H5X POPCK  11      15.654   4.827  71.702  1.00  0.00           H
ATOM   1347  H5Y POPCK  11      14.938   5.567  72.991  1.00  0.00           H
ATOM   1348  C36 POPCK  11      13.607   5.474  71.340  1.00  0.00           C
ATOM   1349  H6X POPCK  11      12.733   5.566  72.020  1.00  0.00           H
ATOM   1350  H6Y POPCK  11      13.281   4.773  70.542  1.00  0.00           H
ATOM   1351  C37 POPCK  11      14.034   6.857  70.871  1.00  0.00           C
ATOM   1352  H7X POPCK  11      14.609   7.366  71.674  1.00  0.00           H
ATOM   1353  H7Y POPCK  11      13.182   7.508  70.581  1.00  0.00           H
ATOM   1354  C38 POPCK  11      14.903   6.840  69.608  1.00  0.00           C
ATOM   1355  H8X POPCK  11      14.419   6.254  68.798  1.00  0.00           H
ATOM   1356  H8Y POPCK  11      15.732   6.142  69.855  1.00  0.00           H
ATOM   1357  C39 POPCK  11      15.264   8.296  69.240  1.00  0.00           C
ATOM   1358  H9X POPCK  11      15.810   8.704  70.117  1.00  0.00           H
ATOM   1359  H9Y POPCK  11      14.457   9.060  69.207  1.00  0.00           H
ATOM   1360 C310 POPCK  11      16.183   8.330  67.982  1.00  0.00           C
ATOM   1361 H10X POPCK  11      15.470   8.177  67.144  1.00  0.00           H
ATOM   1362 H10Y POPCK  11      16.873   7.460  67.950  1.00  0.00           H
ATOM   1363 C311 POPCK  11      16.889   9.640  67.759  1.00  0.00           C
ATOM   1364 H11X POPCK  11      17.331  10.001  68.712  1.00  0.00           H
ATOM   1365 H11Y POPCK  11      16.165  10.426  67.454  1.00  0.00           H
ATOM   1366 C312 POPCK  11      17.969   9.499  66.667  1.00  0.00           C
ATOM   1367 H12X POPCK  11      17.610   9.216  65.654  1.00  0.00           H
ATOM   1368 H12Y POPCK  11      18.584   8.665  67.068  1.00  0.00           H
ATOM   1369 C313 POPCK  11      18.685  10.900  66.601  1.00  0.00           C
ATOM   1370 H13X POPCK  11      19.270  10.952  67.543  1.00  0.00           H
ATOM   1371 H13Y POPCK  11      17.902  11.689  66.631  1.00  0.00           H
ATOM   1372 C314 POPCK  11      19.661  11.211  65.411  1.00  0.00           C
ATOM   1373 H14X POPCK  11      20.451  10.460  65.629  1.00  0.00           H
ATOM   1374 H14Y POPCK  11      20.113  12.206  65.611  1.00  0.00           H
ATOM   1375 C315 POPCK  11      19.044  11.038  64.010  1.00  0.00           C
ATOM   1376 H15X POPCK  11      18.166  11.718  64.041  1.00  0.00           H
ATOM   1377 H15Y POPCK  11      18.721   9.988  63.844  1.00  0.00           H
ATOM   1378 C316 POPCK  11      19.939  11.573  62.874  1.00  0.00           C
ATOM   1379 H16X POPCK  11      20.913  11.078  63.073  1.00  0.00           H
ATOM   1380 H16Y POPCK  11      19.976  12.681  62.947  1.00  0.00           H
ATOM   1381 H16Z POPCK  11      19.752  11.118  61.877  1.00  0.00           H
ATOM   1382  N   POPCL  12      64.835  41.390  82.712  1.00  0.00           N
ATOM   1383  C12 POPCL  12      64.448  41.132  81.286  1.00  0.00           C
ATOM   1384 H12A POPCL  12      64.328  42.077  80.778  1.00  0.00           H
ATOM   1385 H12B POPCL  12      63.503  40.614  81.360  1.00  0.00           H
ATOM   1386  C13 POPCL  12      63.881  42.391  83.230  1.00  0.00           C
ATOM   1387 H13A POPCL  12      62.904  41.941  83.322  1.00  0.00           H
ATOM   1388 H13B POPCL  12      64.161  42.689  84.230  1.00  0.00           H
ATOM   1389 H13C POPCL  12      63.832  43.252  82.580  1.00  0.00           H
ATOM   1390  C14 POPCL  12      64.637  40.146  83.372  1.00  0.00           C
ATOM   1391 H14A POPCL  12      65.162  39.393  82.803  1.00  0.00           H
ATOM   1392 H14B POPCL  12      64.984  40.117  84.394  1.00  0.00           H
ATOM   1393 H14C POPCL  12      63.600  39.855  83.300  1.00  0.00           H
ATOM   1394  C15 POPCL  12      66.200  41.976  82.878  1.00  0.00           C
ATOM   1395 H15A POPCL  12      66.897  41.360  82.330  1.00  0.00           H
ATOM   1396 H15B POPCL  12      66.443  42.133  83.919  1.00  0.00           H
ATOM   1397 H15C POPCL  12      66.134  42.972  82.465  1.00  0.00           H
ATOM   1398  C11 POPCL  12      65.311  40.148  80.402  1.00  0.00           C
ATOM   1399 H11A POPCL  12      66.311  40.582  80.188  1.00  0.00           H
ATOM   1400 H11B POPCL  12      64.890  39.948  79.393  1.00  0.00           H
ATOM   1401  P   POPCL  12      64.819  37.633  80.645  1.00  0.00           P
ATOM   1402  O13 POPCL  12      63.407  37.932  80.902  1.00  0.00           O
ATOM   1403  O14 POPCL  12      65.445  36.456  81.378  1.00  0.00           O
ATOM   1404  O12 POPCL  12      65.620  38.890  81.026  1.00  0.00           O
ATOM   1405  O11 POPCL  12      65.116  37.617  79.088  1.00  0.00           O
ATOM   1406  C1  POPCL  12      65.880  36.556  78.466  1.00  0.00           C
ATOM   1407  HA  POPCL  12      65.187  35.693  78.370  1.00  0.00           H
ATOM   1408  HB  POPCL  12      66.668  36.242  79.183  1.00  0.00           H
ATOM   1409  C2  POPCL  12      66.397  37.001  77.069  1.00  0.00           C
ATOM   1410  HS  POPCL  12      66.974  36.103  76.758  1.00  0.00           H
ATOM   1411  O21 POPCL  12      67.101  38.212  77.139  1.00  0.00           O
ATOM   1412  C21 POPCL  12      68.321  37.999  77.685  1.00  0.00           C
ATOM   1413  O22 POPCL  12      68.838  36.931  77.925  1.00  0.00           O
ATOM   1414  C22 POPCL  12      68.801  39.413  78.183  1.00  0.00           C
ATOM   1415  H2R POPCL  12      67.899  39.985  78.490  1.00  0.00           H
ATOM   1416  H2S POPCL  12      69.219  39.806  77.232  1.00  0.00           H
ATOM   1417  C3  POPCL  12      65.222  37.196  76.061  1.00  0.00           C
ATOM   1418  HX  POPCL  12      64.838  38.186  76.389  1.00  0.00           H
ATOM   1419  HY  POPCL  12      64.440  36.425  76.228  1.00  0.00           H
ATOM   1420  O31 POPCL  12      65.599  37.202  74.627  1.00  0.00           O
ATOM   1421  C31 POPCL  12      64.551  37.719  73.898  1.00  0.00           C
ATOM   1422  O32 POPCL  12      63.549  38.173  74.385  1.00  0.00           O
ATOM   1423  C32 POPCL  12      64.833  37.611  72.376  1.00  0.00           C
ATOM   1424  H2X POPCL  12      65.915  37.401  72.234  1.00  0.00           H
ATOM   1425  H2Y POPCL  12      64.549  38.568  71.888  1.00  0.00           H
ATOM   1426  C23 POPCL  12      69.999  39.250  79.127  1.00  0.00           C
ATOM   1427  H3R POPCL  12      70.179  38.217  79.494  1.00  0.00           H
ATOM   1428  H3S POPCL  12      69.658  39.678  80.094  1.00  0.00           H
ATOM   1429  C24 POPCL  12      71.308  39.893  78.697  1.00  0.00           C
ATOM   1430  H4R POPCL  12      72.058  40.011  79.508  1.00  0.00           H
ATOM   1431  H4S POPCL  12      71.037  40.947  78.476  1.00  0.00           H
ATOM   1432  C25 POPCL  12      71.882  39.350  77.457  1.00  0.00           C
ATOM   1433  H5R POPCL  12      71.070  39.130  76.732  1.00  0.00           H
ATOM   1434  H5S POPCL  12      72.437  38.411  77.668  1.00  0.00           H
ATOM   1435  C26 POPCL  12      72.810  40.368  76.812  1.00  0.00           C
ATOM   1436  H6R POPCL  12      73.565  40.629  77.584  1.00  0.00           H
ATOM   1437  H6S POPCL  12      72.219  41.259  76.512  1.00  0.00           H
ATOM   1438  C27 POPCL  12      73.577  39.815  75.592  1.00  0.00           C
ATOM   1439  H7R POPCL  12      72.950  39.051  75.085  1.00  0.00           H
ATOM   1440  H7S POPCL  12      74.444  39.175  75.861  1.00  0.00           H
ATOM   1441  C28 POPCL  12      73.903  40.846  74.502  1.00  0.00           C
ATOM   1442  H8R POPCL  12      72.979  41.442  74.338  1.00  0.00           H
ATOM   1443  H8S POPCL  12      74.098  40.216  73.608  1.00  0.00           H
ATOM   1444  C29 POPCL  12      75.039  41.774  74.803  1.00  0.00           C
ATOM   1445  H91 POPCL  12      75.874  41.350  75.379  1.00  0.00           H
ATOM   1446 C210 POPCL  12      75.231  43.033  74.458  1.00  0.00           C
ATOM   1447 H101 POPCL  12      76.119  43.651  74.659  1.00  0.00           H
ATOM   1448 C211 POPCL  12      74.267  43.868  73.665  1.00  0.00           C
ATOM   1449 H11R POPCL  12      74.052  44.775  74.269  1.00  0.00           H
ATOM   1450 H11S POPCL  12      73.350  43.273  73.466  1.00  0.00           H
ATOM   1451 C212 POPCL  12      74.757  44.442  72.328  1.00  0.00           C
ATOM   1452 H12R POPCL  12      75.294  43.642  71.776  1.00  0.00           H
ATOM   1453 H12S POPCL  12      75.414  45.333  72.423  1.00  0.00           H
ATOM   1454 C213 POPCL  12      73.594  44.900  71.404  1.00  0.00           C
ATOM   1455 H13R POPCL  12      72.792  45.376  72.006  1.00  0.00           H
ATOM   1456 H13S POPCL  12      73.213  43.908  71.078  1.00  0.00           H
ATOM   1457 C214 POPCL  12      74.072  45.670  70.087  1.00  0.00           C
ATOM   1458 H14R POPCL  12      75.182  45.692  70.119  1.00  0.00           H
ATOM   1459 H14S POPCL  12      73.649  46.695  70.013  1.00  0.00           H
ATOM   1460 C215 POPCL  12      73.886  44.959  68.763  1.00  0.00           C
ATOM   1461 H15R POPCL  12      72.978  44.325  68.847  1.00  0.00           H
ATOM   1462 H15S POPCL  12      74.726  44.249  68.606  1.00  0.00           H
ATOM   1463 C216 POPCL  12      73.880  45.848  67.429  1.00  0.00           C
ATOM   1464 H16R POPCL  12      74.795  46.452  67.605  1.00  0.00           H
ATOM   1465 H16S POPCL  12      73.136  46.671  67.370  1.00  0.00           H
ATOM   1466 C217 POPCL  12      74.106  45.116  66.078  1.00  0.00           C
ATOM   1467 H17R POPCL  12      75.036  44.517  66.186  1.00  0.00           H
ATOM   1468 H17S POPCL  12      74.456  45.869  65.340  1.00  0.00           H
ATOM   1469 C218 POPCL  12      73.046  44.227  65.484  1.00  0.00           C
ATOM   1470 H18R POPCL  12      72.137  44.670  65.022  1.00  0.00           H
ATOM   1471 H18S POPCL  12      72.657  43.498  66.226  1.00  0.00           H
ATOM   1472 H18T POPCL  12      73.548  43.676  64.660  1.00  0.00           H
ATOM   1473  C33 POPCL  12      63.874  36.547  71.728  1.00  0.00           C
ATOM   1474  H3X POPCL  12      64.014  36.884  70.679  1.00  0.00           H
ATOM   1475  H3Y POPCL  12      62.820  36.732  72.025  1.00  0.00           H
ATOM   1476  C34 POPCL  12      64.173  35.073  71.904  1.00  0.00           C
ATOM   1477  H4X POPCL  12      64.109  34.738  72.961  1.00  0.00           H
ATOM   1478  H4Y POPCL  12      65.255  34.975  71.671  1.00  0.00           H
ATOM   1479  C35 POPCL  12      63.422  34.223  70.819  1.00  0.00           C
ATOM   1480  H5X POPCL  12      63.552  34.784  69.869  1.00  0.00           H
ATOM   1481  H5Y POPCL  12      62.321  34.335  70.920  1.00  0.00           H
ATOM   1482  C36 POPCL  12      63.867  32.792  70.738  1.00  0.00           C
ATOM   1483  H6X POPCL  12      63.299  32.234  71.512  1.00  0.00           H
ATOM   1484  H6Y POPCL  12      64.922  32.754  71.085  1.00  0.00           H
ATOM   1485  C37 POPCL  12      63.578  32.127  69.372  1.00  0.00           C
ATOM   1486  H7X POPCL  12      62.629  32.500  68.931  1.00  0.00           H
ATOM   1487  H7Y POPCL  12      63.396  31.064  69.640  1.00  0.00           H
ATOM   1488  C38 POPCL  12      64.796  32.190  68.472  1.00  0.00           C
ATOM   1489  H8X POPCL  12      65.636  31.677  68.987  1.00  0.00           H
ATOM   1490  H8Y POPCL  12      65.082  33.247  68.284  1.00  0.00           H
ATOM   1491  C39 POPCL  12      64.526  31.430  67.147  1.00  0.00           C
ATOM   1492  H9X POPCL  12      65.393  31.378  66.454  1.00  0.00           H
ATOM   1493  H9Y POPCL  12      63.755  31.999  66.584  1.00  0.00           H
ATOM   1494 C310 POPCL  12      64.074  29.997  67.274  1.00  0.00           C
ATOM   1495 H10X POPCL  12      62.964  30.037  67.259  1.00  0.00           H
ATOM   1496 H10Y POPCL  12      64.490  29.561  68.208  1.00  0.00           H
ATOM   1497 C311 POPCL  12      64.469  29.079  66.051  1.00  0.00           C
ATOM   1498 H11X POPCL  12      64.275  28.036  66.381  1.00  0.00           H
ATOM   1499 H11Y POPCL  12      65.567  29.243  66.007  1.00  0.00           H
ATOM   1500 C312 POPCL  12      63.729  29.353  64.761  1.00  0.00           C
ATOM   1501 H12X POPCL  12      63.722  30.464  64.727  1.00  0.00           H
ATOM   1502 H12Y POPCL  12      62.686  28.996  64.895  1.00  0.00           H
ATOM   1503 C313 POPCL  12      64.235  28.681  63.433  1.00  0.00           C
ATOM   1504 H13X POPCL  12      63.900  27.622  63.455  1.00  0.00           H
ATOM   1505 H13Y POPCL  12      65.330  28.864  63.376  1.00  0.00           H
ATOM   1506 C314 POPCL  12      63.511  29.251  62.206  1.00  0.00           C
ATOM   1507 H14X POPCL  12      64.010  30.240  62.135  1.00  0.00           H
ATOM   1508 H14Y POPCL  12      62.437  29.463  62.400  1.00  0.00           H
ATOM   1509 C315 POPCL  12      63.705  28.430  60.904  1.00  0.00           C
ATOM   1510 H15X POPCL  12      63.352  27.399  61.121  1.00  0.00           H
ATOM   1511 H15Y POPCL  12      64.780  28.429  60.624  1.00  0.00           H
ATOM   1512 C316 POPCL  12      63.069  29.048  59.615  1.00  0.00           C
ATOM   1513 H16X POPCL  12      63.418  30.102  59.664  1.00  0.00           H
ATOM   1514 H16Y POPCL  12      61.966  28.912  59.614  1.00  0.00           H
ATOM   1515 H16Z POPCL  12      63.466  28.604  58.677  1.00  0.00           H
ATOM   1516  N   POPCM  13      57.318  12.682  77.213  1.00  0.00           N
ATOM   1517  C12 POPCM  13      58.102  13.830  76.673  1.00  0.00           C
ATOM   1518 H12A POPCM  13      58.673  13.516  75.813  1.00  0.00           H
ATOM   1519 H12B POPCM  13      58.843  14.192  77.370  1.00  0.00           H
ATOM   1520  C13 POPCM  13      56.432  12.164  76.137  1.00  0.00           C
ATOM   1521 H13A POPCM  13      57.045  11.826  75.315  1.00  0.00           H
ATOM   1522 H13B POPCM  13      55.706  11.399  76.368  1.00  0.00           H
ATOM   1523 H13C POPCM  13      55.772  12.921  75.738  1.00  0.00           H
ATOM   1524  C14 POPCM  13      58.171  11.478  77.636  1.00  0.00           C
ATOM   1525 H14A POPCM  13      58.692  11.165  76.743  1.00  0.00           H
ATOM   1526 H14B POPCM  13      58.860  11.645  78.451  1.00  0.00           H
ATOM   1527 H14C POPCM  13      57.551  10.664  77.982  1.00  0.00           H
ATOM   1528  C15 POPCM  13      56.447  13.071  78.400  1.00  0.00           C
ATOM   1529 H15A POPCM  13      55.624  12.381  78.514  1.00  0.00           H
ATOM   1530 H15B POPCM  13      56.068  14.076  78.292  1.00  0.00           H
ATOM   1531 H15C POPCM  13      56.958  13.161  79.347  1.00  0.00           H
ATOM   1532  C11 POPCM  13      57.217  15.082  76.195  1.00  0.00           C
ATOM   1533 H11A POPCM  13      56.202  14.787  75.854  1.00  0.00           H
ATOM   1534 H11B POPCM  13      57.703  15.554  75.314  1.00  0.00           H
ATOM   1535  P   POPCM  13      55.875  16.807  77.710  1.00  0.00           P
ATOM   1536  O13 POPCM  13      56.164  18.202  78.129  1.00  0.00           O
ATOM   1537  O14 POPCM  13      55.218  15.913  78.641  1.00  0.00           O
ATOM   1538  O12 POPCM  13      57.282  16.078  77.249  1.00  0.00           O
ATOM   1539  O11 POPCM  13      55.056  16.817  76.343  1.00  0.00           O
ATOM   1540  C1  POPCM  13      55.128  17.967  75.582  1.00  0.00           C
ATOM   1541  HA  POPCM  13      56.152  18.391  75.500  1.00  0.00           H
ATOM   1542  HB  POPCM  13      54.504  18.783  76.005  1.00  0.00           H
ATOM   1543  C2  POPCM  13      54.612  17.676  74.142  1.00  0.00           C
ATOM   1544  HS  POPCM  13      55.033  18.438  73.452  1.00  0.00           H
ATOM   1545  O21 POPCM  13      53.132  17.695  74.081  1.00  0.00           O
ATOM   1546  C21 POPCM  13      52.597  18.826  73.704  1.00  0.00           C
ATOM   1547  O22 POPCM  13      53.200  19.890  73.711  1.00  0.00           O
ATOM   1548  C22 POPCM  13      51.145  18.704  73.419  1.00  0.00           C
ATOM   1549  H2R POPCM  13      50.626  18.816  74.394  1.00  0.00           H
ATOM   1550  H2S POPCM  13      51.016  17.752  72.860  1.00  0.00           H
ATOM   1551  C3  POPCM  13      55.245  16.428  73.483  1.00  0.00           C
ATOM   1552  HX  POPCM  13      55.037  15.623  74.219  1.00  0.00           H
ATOM   1553  HY  POPCM  13      56.345  16.582  73.458  1.00  0.00           H
ATOM   1554  O31 POPCM  13      54.655  16.083  72.193  1.00  0.00           O
ATOM   1555  C31 POPCM  13      54.515  14.758  71.960  1.00  0.00           C
ATOM   1556  O32 POPCM  13      54.925  13.855  72.649  1.00  0.00           O
ATOM   1557  C32 POPCM  13      53.920  14.651  70.563  1.00  0.00           C
ATOM   1558  H2X POPCM  13      53.839  13.561  70.363  1.00  0.00           H
ATOM   1559  H2Y POPCM  13      54.641  15.090  69.841  1.00  0.00           H
ATOM   1560  C23 POPCM  13      50.635  19.778  72.359  1.00  0.00           C
ATOM   1561  H3R POPCM  13      51.142  20.755  72.504  1.00  0.00           H
ATOM   1562  H3S POPCM  13      49.536  19.784  72.521  1.00  0.00           H
ATOM   1563  C24 POPCM  13      50.750  19.344  70.940  1.00  0.00           C
ATOM   1564  H4R POPCM  13      50.322  18.336  70.753  1.00  0.00           H
ATOM   1565  H4S POPCM  13      51.820  19.223  70.667  1.00  0.00           H
ATOM   1566  C25 POPCM  13      50.210  20.394  69.932  1.00  0.00           C
ATOM   1567  H5R POPCM  13      50.665  21.379  70.168  1.00  0.00           H
ATOM   1568  H5S POPCM  13      49.121  20.482  70.132  1.00  0.00           H
ATOM   1569  C26 POPCM  13      50.556  20.130  68.485  1.00  0.00           C
ATOM   1570  H6R POPCM  13      49.789  19.460  68.041  1.00  0.00           H
ATOM   1571  H6S POPCM  13      51.570  19.677  68.499  1.00  0.00           H
ATOM   1572  C27 POPCM  13      50.488  21.362  67.624  1.00  0.00           C
ATOM   1573  H7R POPCM  13      51.057  22.211  68.061  1.00  0.00           H
ATOM   1574  H7S POPCM  13      49.454  21.749  67.497  1.00  0.00           H
ATOM   1575  C28 POPCM  13      51.047  21.161  66.131  1.00  0.00           C
ATOM   1576  H8R POPCM  13      52.149  21.031  66.102  1.00  0.00           H
ATOM   1577  H8S POPCM  13      50.727  21.979  65.450  1.00  0.00           H
ATOM   1578  C29 POPCM  13      50.465  19.945  65.424  1.00  0.00           C
ATOM   1579  H91 POPCM  13      49.435  20.084  65.065  1.00  0.00           H
ATOM   1580 C210 POPCM  13      50.921  18.726  65.224  1.00  0.00           C
ATOM   1581 H101 POPCM  13      50.310  18.140  64.521  1.00  0.00           H
ATOM   1582 C211 POPCM  13      52.211  18.133  65.596  1.00  0.00           C
ATOM   1583 H11R POPCM  13      52.110  17.106  66.008  1.00  0.00           H
ATOM   1584 H11S POPCM  13      52.746  18.649  66.422  1.00  0.00           H
ATOM   1585 C212 POPCM  13      53.221  18.053  64.374  1.00  0.00           C
ATOM   1586 H12R POPCM  13      52.771  17.338  63.652  1.00  0.00           H
ATOM   1587 H12S POPCM  13      54.179  17.597  64.704  1.00  0.00           H
ATOM   1588 C213 POPCM  13      53.569  19.411  63.799  1.00  0.00           C
ATOM   1589 H13R POPCM  13      54.189  19.953  64.545  1.00  0.00           H
ATOM   1590 H13S POPCM  13      52.648  20.017  63.667  1.00  0.00           H
ATOM   1591 C214 POPCM  13      54.298  19.320  62.435  1.00  0.00           C
ATOM   1592 H14R POPCM  13      54.888  18.379  62.424  1.00  0.00           H
ATOM   1593 H14S POPCM  13      55.144  20.035  62.352  1.00  0.00           H
ATOM   1594 C215 POPCM  13      53.382  19.455  61.218  1.00  0.00           C
ATOM   1595 H15R POPCM  13      52.842  20.424  61.288  1.00  0.00           H
ATOM   1596 H15S POPCM  13      52.658  18.620  61.336  1.00  0.00           H
ATOM   1597 C216 POPCM  13      54.136  19.321  59.882  1.00  0.00           C
ATOM   1598 H16R POPCM  13      53.322  19.486  59.144  1.00  0.00           H
ATOM   1599 H16S POPCM  13      54.537  18.285  59.837  1.00  0.00           H
ATOM   1600 C217 POPCM  13      55.209  20.472  59.559  1.00  0.00           C
ATOM   1601 H17R POPCM  13      55.924  20.450  60.410  1.00  0.00           H
ATOM   1602 H17S POPCM  13      54.547  21.349  59.726  1.00  0.00           H
ATOM   1603 C218 POPCM  13      55.899  20.608  58.231  1.00  0.00           C
ATOM   1604 H18R POPCM  13      56.601  19.766  58.051  1.00  0.00           H
ATOM   1605 H18S POPCM  13      56.473  21.543  58.057  1.00  0.00           H
ATOM   1606 H18T POPCM  13      55.173  20.530  57.394  1.00  0.00           H
ATOM   1607  C33 POPCM  13      52.455  15.182  70.301  1.00  0.00           C
ATOM   1608  H3X POPCM  13      52.483  16.280  70.134  1.00  0.00           H
ATOM   1609  H3Y POPCM  13      51.864  14.902  71.199  1.00  0.00           H
ATOM   1610  C34 POPCM  13      51.686  14.529  69.174  1.00  0.00           C
ATOM   1611  H4X POPCM  13      51.610  13.427  69.294  1.00  0.00           H
ATOM   1612  H4Y POPCM  13      52.285  14.712  68.256  1.00  0.00           H
ATOM   1613  C35 POPCM  13      50.284  15.070  68.863  1.00  0.00           C
ATOM   1614  H5X POPCM  13      50.475  16.146  68.664  1.00  0.00           H
ATOM   1615  H5Y POPCM  13      49.686  14.983  69.795  1.00  0.00           H
ATOM   1616  C36 POPCM  13      49.412  14.369  67.753  1.00  0.00           C
ATOM   1617  H6X POPCM  13      49.100  13.393  68.182  1.00  0.00           H
ATOM   1618  H6Y POPCM  13      50.020  14.173  66.844  1.00  0.00           H
ATOM   1619  C37 POPCM  13      48.122  15.144  67.451  1.00  0.00           C
ATOM   1620  H7X POPCM  13      48.500  16.170  67.253  1.00  0.00           H
ATOM   1621  H7Y POPCM  13      47.468  15.131  68.349  1.00  0.00           H
ATOM   1622  C38 POPCM  13      47.339  14.506  66.284  1.00  0.00           C
ATOM   1623  H8X POPCM  13      46.333  14.977  66.317  1.00  0.00           H
ATOM   1624  H8Y POPCM  13      47.198  13.430  66.526  1.00  0.00           H
ATOM   1625  C39 POPCM  13      47.983  14.780  64.930  1.00  0.00           C
ATOM   1626  H9X POPCM  13      47.487  14.130  64.177  1.00  0.00           H
ATOM   1627  H9Y POPCM  13      49.056  14.494  64.941  1.00  0.00           H
ATOM   1628 C310 POPCM  13      47.829  16.228  64.423  1.00  0.00           C
ATOM   1629 H10X POPCM  13      48.310  16.956  65.110  1.00  0.00           H
ATOM   1630 H10Y POPCM  13      46.761  16.532  64.388  1.00  0.00           H
ATOM   1631 C311 POPCM  13      48.458  16.497  63.042  1.00  0.00           C
ATOM   1632 H11X POPCM  13      47.997  15.719  62.397  1.00  0.00           H
ATOM   1633 H11Y POPCM  13      49.549  16.314  63.143  1.00  0.00           H
ATOM   1634 C312 POPCM  13      48.229  17.979  62.539  1.00  0.00           C
ATOM   1635 H12X POPCM  13      48.731  18.596  63.315  1.00  0.00           H
ATOM   1636 H12Y POPCM  13      47.140  18.149  62.401  1.00  0.00           H
ATOM   1637 C313 POPCM  13      48.913  18.218  61.205  1.00  0.00           C
ATOM   1638 H13X POPCM  13      48.722  17.323  60.575  1.00  0.00           H
ATOM   1639 H13Y POPCM  13      50.003  18.197  61.418  1.00  0.00           H
ATOM   1640 C314 POPCM  13      48.526  19.560  60.500  1.00  0.00           C
ATOM   1641 H14X POPCM  13      48.973  20.466  60.961  1.00  0.00           H
ATOM   1642 H14Y POPCM  13      47.431  19.735  60.582  1.00  0.00           H
ATOM   1643 C315 POPCM  13      48.959  19.582  59.036  1.00  0.00           C
ATOM   1644 H15X POPCM  13      50.050  19.376  58.991  1.00  0.00           H
ATOM   1645 H15Y POPCM  13      48.737  20.623  58.718  1.00  0.00           H
ATOM   1646 C316 POPCM  13      48.337  18.590  58.050  1.00  0.00           C
ATOM   1647 H16X POPCM  13      48.693  17.564  58.288  1.00  0.00           H
ATOM   1648 H16Y POPCM  13      48.517  18.926  57.006  1.00  0.00           H
ATOM   1649 H16Z POPCM  13      47.242  18.706  58.192  1.00  0.00           H
ATOM   1650  N   POPCN  14      52.433  37.303  86.163  1.00  0.00           N
ATOM   1651  C12 POPCN  14      51.170  37.322  87.017  1.00  0.00           C
ATOM   1652 H12A POPCN  14      51.550  37.622  87.983  1.00  0.00           H
ATOM   1653 H12B POPCN  14      50.871  36.337  87.344  1.00  0.00           H
ATOM   1654  C13 POPCN  14      52.989  38.691  86.052  1.00  0.00           C
ATOM   1655 H13A POPCN  14      52.252  39.429  85.773  1.00  0.00           H
ATOM   1656 H13B POPCN  14      53.263  38.984  87.055  1.00  0.00           H
ATOM   1657 H13C POPCN  14      53.759  38.661  85.295  1.00  0.00           H
ATOM   1658  C14 POPCN  14      53.441  36.373  86.803  1.00  0.00           C
ATOM   1659 H14A POPCN  14      54.407  36.466  86.328  1.00  0.00           H
ATOM   1660 H14B POPCN  14      53.578  36.725  87.815  1.00  0.00           H
ATOM   1661 H14C POPCN  14      53.066  35.362  86.864  1.00  0.00           H
ATOM   1662  C15 POPCN  14      52.069  36.897  84.735  1.00  0.00           C
ATOM   1663 H15A POPCN  14      51.613  35.919  84.691  1.00  0.00           H
ATOM   1664 H15B POPCN  14      52.954  36.964  84.120  1.00  0.00           H
ATOM   1665 H15C POPCN  14      51.274  37.559  84.425  1.00  0.00           H
ATOM   1666  C11 POPCN  14      49.995  38.234  86.582  1.00  0.00           C
ATOM   1667 H11A POPCN  14      50.412  39.249  86.414  1.00  0.00           H
ATOM   1668 H11B POPCN  14      49.237  38.292  87.393  1.00  0.00           H
ATOM   1669  P   POPCN  14      48.476  36.652  85.135  1.00  0.00           P
ATOM   1670  O13 POPCN  14      47.093  37.173  85.349  1.00  0.00           O
ATOM   1671  O14 POPCN  14      48.918  35.522  85.932  1.00  0.00           O
ATOM   1672  O12 POPCN  14      49.454  37.877  85.338  1.00  0.00           O
ATOM   1673  O11 POPCN  14      48.635  36.264  83.606  1.00  0.00           O
ATOM   1674  C1  POPCN  14      48.959  37.152  82.511  1.00  0.00           C
ATOM   1675  HA  POPCN  14      49.083  36.501  81.620  1.00  0.00           H
ATOM   1676  HB  POPCN  14      49.952  37.623  82.679  1.00  0.00           H
ATOM   1677  C2  POPCN  14      47.775  38.112  82.024  1.00  0.00           C
ATOM   1678  HS  POPCN  14      47.715  38.958  82.742  1.00  0.00           H
ATOM   1679  O21 POPCN  14      46.452  37.409  82.062  1.00  0.00           O
ATOM   1680  C21 POPCN  14      45.395  38.049  81.775  1.00  0.00           C
ATOM   1681  O22 POPCN  14      45.225  39.291  81.819  1.00  0.00           O
ATOM   1682  C22 POPCN  14      44.403  36.928  81.314  1.00  0.00           C
ATOM   1683  H2R POPCN  14      43.732  36.640  82.152  1.00  0.00           H
ATOM   1684  H2S POPCN  14      44.919  35.976  81.069  1.00  0.00           H
ATOM   1685  C3  POPCN  14      48.103  38.764  80.599  1.00  0.00           C
ATOM   1686  HX  POPCN  14      49.065  39.309  80.714  1.00  0.00           H
ATOM   1687  HY  POPCN  14      47.276  39.487  80.434  1.00  0.00           H
ATOM   1688  O31 POPCN  14      48.187  37.785  79.592  1.00  0.00           O
ATOM   1689  C31 POPCN  14      48.801  38.184  78.556  1.00  0.00           C
ATOM   1690  O32 POPCN  14      49.363  39.257  78.418  1.00  0.00           O
ATOM   1691  C32 POPCN  14      48.623  37.148  77.516  1.00  0.00           C
ATOM   1692  H2X POPCN  14      47.657  37.440  77.052  1.00  0.00           H
ATOM   1693  H2Y POPCN  14      48.699  36.086  77.836  1.00  0.00           H
ATOM   1694  C23 POPCN  14      43.518  37.338  80.114  1.00  0.00           C
ATOM   1695  H3R POPCN  14      43.069  38.354  80.087  1.00  0.00           H
ATOM   1696  H3S POPCN  14      42.774  36.525  79.976  1.00  0.00           H
ATOM   1697  C24 POPCN  14      44.430  37.304  78.798  1.00  0.00           C
ATOM   1698  H4R POPCN  14      44.895  36.299  78.887  1.00  0.00           H
ATOM   1699  H4S POPCN  14      45.234  38.071  78.807  1.00  0.00           H
ATOM   1700  C25 POPCN  14      43.580  37.191  77.528  1.00  0.00           C
ATOM   1701  H5R POPCN  14      42.762  37.940  77.459  1.00  0.00           H
ATOM   1702  H5S POPCN  14      43.053  36.218  77.439  1.00  0.00           H
ATOM   1703  C26 POPCN  14      44.478  37.384  76.263  1.00  0.00           C
ATOM   1704  H6R POPCN  14      43.764  37.341  75.413  1.00  0.00           H
ATOM   1705  H6S POPCN  14      45.229  36.567  76.205  1.00  0.00           H
ATOM   1706  C27 POPCN  14      45.049  38.809  76.104  1.00  0.00           C
ATOM   1707  H7R POPCN  14      45.753  38.734  75.249  1.00  0.00           H
ATOM   1708  H7S POPCN  14      45.647  39.135  76.981  1.00  0.00           H
ATOM   1709  C28 POPCN  14      43.971  39.909  75.895  1.00  0.00           C
ATOM   1710  H8R POPCN  14      44.424  40.920  75.980  1.00  0.00           H
ATOM   1711  H8S POPCN  14      43.165  39.941  76.659  1.00  0.00           H
ATOM   1712  C29 POPCN  14      43.419  39.881  74.506  1.00  0.00           C
ATOM   1713  H91 POPCN  14      42.465  39.365  74.322  1.00  0.00           H
ATOM   1714 C210 POPCN  14      43.903  40.470  73.387  1.00  0.00           C
ATOM   1715 H101 POPCN  14      43.180  40.431  72.559  1.00  0.00           H
ATOM   1716 C211 POPCN  14      45.141  41.301  73.262  1.00  0.00           C
ATOM   1717 H11R POPCN  14      45.968  40.734  72.782  1.00  0.00           H
ATOM   1718 H11S POPCN  14      45.506  41.531  74.286  1.00  0.00           H
ATOM   1719 C212 POPCN  14      44.924  42.516  72.325  1.00  0.00           C
ATOM   1720 H12R POPCN  14      44.207  43.275  72.705  1.00  0.00           H
ATOM   1721 H12S POPCN  14      44.448  42.114  71.405  1.00  0.00           H
ATOM   1722 C213 POPCN  14      46.244  43.276  72.096  1.00  0.00           C
ATOM   1723 H13R POPCN  14      46.959  42.512  71.723  1.00  0.00           H
ATOM   1724 H13S POPCN  14      46.570  43.735  73.054  1.00  0.00           H
ATOM   1725 C214 POPCN  14      46.119  44.408  71.053  1.00  0.00           C
ATOM   1726 H14R POPCN  14      47.090  44.945  71.014  1.00  0.00           H
ATOM   1727 H14S POPCN  14      45.367  45.129  71.441  1.00  0.00           H
ATOM   1728 C215 POPCN  14      45.667  44.004  69.545  1.00  0.00           C
ATOM   1729 H15R POPCN  14      45.513  44.945  68.974  1.00  0.00           H
ATOM   1730 H15S POPCN  14      44.643  43.578  69.611  1.00  0.00           H
ATOM   1731 C216 POPCN  14      46.624  43.039  68.801  1.00  0.00           C
ATOM   1732 H16R POPCN  14      47.077  42.305  69.501  1.00  0.00           H
ATOM   1733 H16S POPCN  14      47.430  43.658  68.351  1.00  0.00           H
ATOM   1734 C217 POPCN  14      45.849  42.139  67.818  1.00  0.00           C
ATOM   1735 H17R POPCN  14      45.158  42.739  67.190  1.00  0.00           H
ATOM   1736 H17S POPCN  14      45.295  41.444  68.485  1.00  0.00           H
ATOM   1737 C218 POPCN  14      46.704  41.296  66.816  1.00  0.00           C
ATOM   1738 H18R POPCN  14      46.095  40.613  66.186  1.00  0.00           H
ATOM   1739 H18S POPCN  14      47.532  40.744  67.310  1.00  0.00           H
ATOM   1740 H18T POPCN  14      47.183  42.037  66.142  1.00  0.00           H
ATOM   1741  C33 POPCN  14      49.681  37.254  76.329  1.00  0.00           C
ATOM   1742  H3X POPCN  14      50.688  36.972  76.704  1.00  0.00           H
ATOM   1743  H3Y POPCN  14      49.882  38.317  76.076  1.00  0.00           H
ATOM   1744  C34 POPCN  14      49.399  36.494  75.071  1.00  0.00           C
ATOM   1745  H4X POPCN  14      49.512  35.408  75.275  1.00  0.00           H
ATOM   1746  H4Y POPCN  14      50.171  36.834  74.348  1.00  0.00           H
ATOM   1747  C35 POPCN  14      48.125  36.981  74.323  1.00  0.00           C
ATOM   1748  H5X POPCN  14      48.027  38.086  74.366  1.00  0.00           H
ATOM   1749  H5Y POPCN  14      47.222  36.472  74.725  1.00  0.00           H
ATOM   1750  C36 POPCN  14      48.167  36.481  72.823  1.00  0.00           C
ATOM   1751  H6X POPCN  14      48.794  35.564  72.818  1.00  0.00           H
ATOM   1752  H6Y POPCN  14      48.799  37.188  72.244  1.00  0.00           H
ATOM   1753  C37 POPCN  14      46.867  36.275  72.143  1.00  0.00           C
ATOM   1754  H7X POPCN  14      46.182  35.516  72.579  1.00  0.00           H
ATOM   1755  H7Y POPCN  14      47.170  35.916  71.137  1.00  0.00           H
ATOM   1756  C38 POPCN  14      46.135  37.577  72.026  1.00  0.00           C
ATOM   1757  H8X POPCN  14      46.790  38.152  71.336  1.00  0.00           H
ATOM   1758  H8Y POPCN  14      46.180  38.134  72.986  1.00  0.00           H
ATOM   1759  C39 POPCN  14      44.734  37.396  71.496  1.00  0.00           C
ATOM   1760  H9X POPCN  14      43.946  37.678  72.227  1.00  0.00           H
ATOM   1761  H9Y POPCN  14      44.592  36.304  71.349  1.00  0.00           H
ATOM   1762 C310 POPCN  14      44.543  38.273  70.263  1.00  0.00           C
ATOM   1763 H10X POPCN  14      45.275  37.947  69.493  1.00  0.00           H
ATOM   1764 H10Y POPCN  14      44.878  39.278  70.599  1.00  0.00           H
ATOM   1765 C311 POPCN  14      43.169  38.290  69.575  1.00  0.00           C
ATOM   1766 H11X POPCN  14      42.373  38.688  70.241  1.00  0.00           H
ATOM   1767 H11Y POPCN  14      43.005  37.249  69.224  1.00  0.00           H
ATOM   1768 C312 POPCN  14      43.148  39.259  68.400  1.00  0.00           C
ATOM   1769 H12X POPCN  14      43.770  38.930  67.540  1.00  0.00           H
ATOM   1770 H12Y POPCN  14      43.750  40.152  68.674  1.00  0.00           H
ATOM   1771 C313 POPCN  14      41.761  39.672  67.859  1.00  0.00           C
ATOM   1772 H13X POPCN  14      41.259  40.170  68.716  1.00  0.00           H
ATOM   1773 H13Y POPCN  14      41.258  38.702  67.660  1.00  0.00           H
ATOM   1774 C314 POPCN  14      41.738  40.645  66.738  1.00  0.00           C
ATOM   1775 H14X POPCN  14      42.436  40.508  65.884  1.00  0.00           H
ATOM   1776 H14Y POPCN  14      41.993  41.581  67.279  1.00  0.00           H
ATOM   1777 C315 POPCN  14      40.354  40.675  66.042  1.00  0.00           C
ATOM   1778 H15X POPCN  14      39.563  40.751  66.818  1.00  0.00           H
ATOM   1779 H15Y POPCN  14      40.249  39.760  65.421  1.00  0.00           H
ATOM   1780 C316 POPCN  14      40.156  41.903  65.194  1.00  0.00           C
ATOM   1781 H16X POPCN  14      40.739  41.802  64.253  1.00  0.00           H
ATOM   1782 H16Y POPCN  14      40.459  42.837  65.713  1.00  0.00           H
ATOM   1783 H16Z POPCN  14      39.072  42.109  65.066  1.00  0.00           H
ATOM   1784  N   POPCO  15      49.900  31.961  82.863  1.00  0.00           N
ATOM   1785  C12 POPCO  15      48.728  31.639  82.000  1.00  0.00           C
ATOM   1786 H12A POPCO  15      48.960  30.827  81.327  1.00  0.00           H
ATOM   1787 H12B POPCO  15      48.582  32.524  81.398  1.00  0.00           H
ATOM   1788  C13 POPCO  15      49.666  33.231  83.662  1.00  0.00           C
ATOM   1789 H13A POPCO  15      48.755  33.078  84.221  1.00  0.00           H
ATOM   1790 H13B POPCO  15      50.525  33.517  84.251  1.00  0.00           H
ATOM   1791 H13C POPCO  15      49.443  34.095  83.054  1.00  0.00           H
ATOM   1792  C14 POPCO  15      50.242  30.907  83.760  1.00  0.00           C
ATOM   1793 H14A POPCO  15      51.060  31.108  84.436  1.00  0.00           H
ATOM   1794 H14B POPCO  15      49.361  30.788  84.374  1.00  0.00           H
ATOM   1795 H14C POPCO  15      50.317  29.990  83.195  1.00  0.00           H
ATOM   1796  C15 POPCO  15      51.059  32.384  81.988  1.00  0.00           C
ATOM   1797 H15A POPCO  15      51.975  32.574  82.527  1.00  0.00           H
ATOM   1798 H15B POPCO  15      50.720  33.325  81.579  1.00  0.00           H
ATOM   1799 H15C POPCO  15      51.192  31.646  81.210  1.00  0.00           H
ATOM   1800  C11 POPCO  15      47.363  31.216  82.554  1.00  0.00           C
ATOM   1801 H11A POPCO  15      46.565  31.035  81.802  1.00  0.00           H
ATOM   1802 H11B POPCO  15      46.839  31.972  83.177  1.00  0.00           H
ATOM   1803  P   POPCO  15      47.498  28.568  82.386  1.00  0.00           P
ATOM   1804  O13 POPCO  15      46.136  27.968  82.549  1.00  0.00           O
ATOM   1805  O14 POPCO  15      48.684  27.757  82.844  1.00  0.00           O
ATOM   1806  O12 POPCO  15      47.543  29.941  83.140  1.00  0.00           O
ATOM   1807  O11 POPCO  15      47.740  28.948  80.832  1.00  0.00           O
ATOM   1808  C1  POPCO  15      48.452  27.981  79.950  1.00  0.00           C
ATOM   1809  HA  POPCO  15      48.057  27.011  80.320  1.00  0.00           H
ATOM   1810  HB  POPCO  15      49.558  28.039  80.040  1.00  0.00           H
ATOM   1811  C2  POPCO  15      48.156  28.220  78.431  1.00  0.00           C
ATOM   1812  HS  POPCO  15      49.049  28.058  77.789  1.00  0.00           H
ATOM   1813  O21 POPCO  15      47.652  29.604  78.127  1.00  0.00           O
ATOM   1814  C21 POPCO  15      48.369  30.526  78.541  1.00  0.00           C
ATOM   1815  O22 POPCO  15      49.528  30.447  78.884  1.00  0.00           O
ATOM   1816  C22 POPCO  15      47.554  31.813  78.737  1.00  0.00           C
ATOM   1817  H2R POPCO  15      47.842  32.122  79.765  1.00  0.00           H
ATOM   1818  H2S POPCO  15      46.492  31.494  78.804  1.00  0.00           H
ATOM   1819  C3  POPCO  15      46.999  27.286  77.979  1.00  0.00           C
ATOM   1820  HX  POPCO  15      46.146  27.296  78.691  1.00  0.00           H
ATOM   1821  HY  POPCO  15      47.409  26.253  77.979  1.00  0.00           H
ATOM   1822  O31 POPCO  15      46.365  27.709  76.754  1.00  0.00           O
ATOM   1823  C31 POPCO  15      46.948  27.480  75.585  1.00  0.00           C
ATOM   1824  O32 POPCO  15      47.846  26.723  75.320  1.00  0.00           O
ATOM   1825  C32 POPCO  15      46.214  28.247  74.497  1.00  0.00           C
ATOM   1826  H2X POPCO  15      45.673  29.051  75.040  1.00  0.00           H
ATOM   1827  H2Y POPCO  15      45.428  27.530  74.177  1.00  0.00           H
ATOM   1828  C23 POPCO  15      47.669  32.891  77.676  1.00  0.00           C
ATOM   1829  H3R POPCO  15      48.746  33.127  77.541  1.00  0.00           H
ATOM   1830  H3S POPCO  15      47.225  33.849  78.021  1.00  0.00           H
ATOM   1831  C24 POPCO  15      47.046  32.509  76.376  1.00  0.00           C
ATOM   1832  H4R POPCO  15      47.818  31.966  75.789  1.00  0.00           H
ATOM   1833  H4S POPCO  15      46.964  33.418  75.743  1.00  0.00           H
ATOM   1834  C25 POPCO  15      45.730  31.755  76.362  1.00  0.00           C
ATOM   1835  H5R POPCO  15      45.869  30.730  76.768  1.00  0.00           H
ATOM   1836  H5S POPCO  15      45.660  31.551  75.272  1.00  0.00           H
ATOM   1837  C26 POPCO  15      44.584  32.628  76.862  1.00  0.00           C
ATOM   1838  H6R POPCO  15      44.526  33.480  76.151  1.00  0.00           H
ATOM   1839  H6S POPCO  15      44.586  33.010  77.905  1.00  0.00           H
ATOM   1840  C27 POPCO  15      43.201  31.903  76.756  1.00  0.00           C
ATOM   1841  H7R POPCO  15      43.109  31.151  77.569  1.00  0.00           H
ATOM   1842  H7S POPCO  15      43.163  31.329  75.805  1.00  0.00           H
ATOM   1843  C28 POPCO  15      41.997  32.770  76.890  1.00  0.00           C
ATOM   1844  H8R POPCO  15      41.992  33.561  76.110  1.00  0.00           H
ATOM   1845  H8S POPCO  15      42.075  33.357  77.829  1.00  0.00           H
ATOM   1846  C29 POPCO  15      40.647  31.961  76.678  1.00  0.00           C
ATOM   1847  H91 POPCO  15      40.380  31.205  77.432  1.00  0.00           H
ATOM   1848 C210 POPCO  15      39.797  32.165  75.626  1.00  0.00           C
ATOM   1849 H101 POPCO  15      38.854  31.600  75.665  1.00  0.00           H
ATOM   1850 C211 POPCO  15      39.910  33.130  74.505  1.00  0.00           C
ATOM   1851 H11R POPCO  15      40.813  33.776  74.532  1.00  0.00           H
ATOM   1852 H11S POPCO  15      39.068  33.852  74.444  1.00  0.00           H
ATOM   1853 C212 POPCO  15      40.017  32.363  73.164  1.00  0.00           C
ATOM   1854 H12R POPCO  15      39.931  33.187  72.424  1.00  0.00           H
ATOM   1855 H12S POPCO  15      39.139  31.710  72.973  1.00  0.00           H
ATOM   1856 C213 POPCO  15      41.355  31.580  73.026  1.00  0.00           C
ATOM   1857 H13R POPCO  15      41.521  30.910  73.896  1.00  0.00           H
ATOM   1858 H13S POPCO  15      42.124  32.368  73.171  1.00  0.00           H
ATOM   1859 C214 POPCO  15      41.359  30.687  71.825  1.00  0.00           C
ATOM   1860 H14R POPCO  15      40.550  29.932  71.924  1.00  0.00           H
ATOM   1861 H14S POPCO  15      42.327  30.142  71.797  1.00  0.00           H
ATOM   1862 C215 POPCO  15      41.140  31.487  70.494  1.00  0.00           C
ATOM   1863 H15R POPCO  15      40.093  31.846  70.591  1.00  0.00           H
ATOM   1864 H15S POPCO  15      41.311  30.758  69.673  1.00  0.00           H
ATOM   1865 C216 POPCO  15      42.217  32.603  70.265  1.00  0.00           C
ATOM   1866 H16R POPCO  15      43.173  32.073  70.467  1.00  0.00           H
ATOM   1867 H16S POPCO  15      42.091  33.422  71.005  1.00  0.00           H
ATOM   1868 C217 POPCO  15      42.155  33.167  68.878  1.00  0.00           C
ATOM   1869 H17R POPCO  15      42.228  32.351  68.129  1.00  0.00           H
ATOM   1870 H17S POPCO  15      43.019  33.853  68.743  1.00  0.00           H
ATOM   1871 C218 POPCO  15      40.945  34.034  68.591  1.00  0.00           C
ATOM   1872 H18R POPCO  15      41.009  34.488  67.579  1.00  0.00           H
ATOM   1873 H18S POPCO  15      40.852  34.902  69.278  1.00  0.00           H
ATOM   1874 H18T POPCO  15      40.010  33.441  68.685  1.00  0.00           H
ATOM   1875  C33 POPCO  15      47.034  28.859  73.355  1.00  0.00           C
ATOM   1876  H3X POPCO  15      47.692  28.140  72.822  1.00  0.00           H
ATOM   1877  H3Y POPCO  15      47.774  29.554  73.806  1.00  0.00           H
ATOM   1878  C34 POPCO  15      46.157  29.734  72.387  1.00  0.00           C
ATOM   1879  H4X POPCO  15      45.579  30.437  73.024  1.00  0.00           H
ATOM   1880  H4Y POPCO  15      45.553  28.951  71.878  1.00  0.00           H
ATOM   1881  C35 POPCO  15      46.982  30.416  71.248  1.00  0.00           C
ATOM   1882  H5X POPCO  15      47.855  31.028  71.561  1.00  0.00           H
ATOM   1883  H5Y POPCO  15      46.211  31.106  70.844  1.00  0.00           H
ATOM   1884  C36 POPCO  15      47.420  29.581  70.033  1.00  0.00           C
ATOM   1885  H6X POPCO  15      48.325  29.034  70.373  1.00  0.00           H
ATOM   1886  H6Y POPCO  15      47.698  30.248  69.189  1.00  0.00           H
ATOM   1887  C37 POPCO  15      46.492  28.442  69.552  1.00  0.00           C
ATOM   1888  H7X POPCO  15      46.277  27.668  70.320  1.00  0.00           H
ATOM   1889  H7Y POPCO  15      46.983  27.894  68.721  1.00  0.00           H
ATOM   1890  C38 POPCO  15      45.129  28.913  68.980  1.00  0.00           C
ATOM   1891  H8X POPCO  15      45.395  29.755  68.306  1.00  0.00           H
ATOM   1892  H8Y POPCO  15      44.584  29.428  69.800  1.00  0.00           H
ATOM   1893  C39 POPCO  15      44.334  27.807  68.243  1.00  0.00           C
ATOM   1894  H9X POPCO  15      44.028  27.039  68.986  1.00  0.00           H
ATOM   1895  H9Y POPCO  15      45.057  27.328  67.549  1.00  0.00           H
ATOM   1896 C310 POPCO  15      43.136  28.244  67.527  1.00  0.00           C
ATOM   1897 H10X POPCO  15      43.393  29.140  66.923  1.00  0.00           H
ATOM   1898 H10Y POPCO  15      42.413  28.516  68.325  1.00  0.00           H
ATOM   1899 C311 POPCO  15      42.566  27.258  66.529  1.00  0.00           C
ATOM   1900 H11X POPCO  15      43.194  26.976  65.657  1.00  0.00           H
ATOM   1901 H11Y POPCO  15      41.651  27.836  66.279  1.00  0.00           H
ATOM   1902 C312 POPCO  15      42.216  25.887  67.151  1.00  0.00           C
ATOM   1903 H12X POPCO  15      41.518  25.993  68.010  1.00  0.00           H
ATOM   1904 H12Y POPCO  15      43.172  25.479  67.543  1.00  0.00           H
ATOM   1905 C313 POPCO  15      41.582  24.943  66.103  1.00  0.00           C
ATOM   1906 H13X POPCO  15      42.394  24.582  65.436  1.00  0.00           H
ATOM   1907 H13Y POPCO  15      40.848  25.470  65.457  1.00  0.00           H
ATOM   1908 C314 POPCO  15      40.938  23.732  66.829  1.00  0.00           C
ATOM   1909 H14X POPCO  15      40.354  23.058  66.166  1.00  0.00           H
ATOM   1910 H14Y POPCO  15      40.156  24.243  67.430  1.00  0.00           H
ATOM   1911 C315 POPCO  15      41.914  22.985  67.740  1.00  0.00           C
ATOM   1912 H15X POPCO  15      42.120  23.720  68.547  1.00  0.00           H
ATOM   1913 H15Y POPCO  15      42.810  22.715  67.141  1.00  0.00           H
ATOM   1914 C316 POPCO  15      41.338  21.695  68.365  1.00  0.00           C
ATOM   1915 H16X POPCO  15      40.472  21.929  69.020  1.00  0.00           H
ATOM   1916 H16Y POPCO  15      42.084  21.218  69.035  1.00  0.00           H
ATOM   1917 H16Z POPCO  15      41.106  20.988  67.540  1.00  0.00           H
ATOM   1918  N   POPCP  16      43.636  17.247  86.683  1.00  0.00           N
ATOM   1919  C12 POPCP  16      44.094  16.705  85.335  1.00  0.00           C
ATOM   1920 H12A POPCP  16      44.064  15.626  85.346  1.00  0.00           H
ATOM   1921 H12B POPCP  16      45.157  16.871  85.237  1.00  0.00           H
ATOM   1922  C13 POPCP  16      44.045  18.728  86.890  1.00  0.00           C
ATOM   1923 H13A POPCP  16      43.693  19.120  87.833  1.00  0.00           H
ATOM   1924 H13B POPCP  16      45.119  18.820  86.947  1.00  0.00           H
ATOM   1925 H13C POPCP  16      43.754  19.422  86.116  1.00  0.00           H
ATOM   1926  C14 POPCP  16      42.173  17.117  86.802  1.00  0.00           C
ATOM   1927 H14A POPCP  16      41.702  17.847  87.444  1.00  0.00           H
ATOM   1928 H14B POPCP  16      41.657  17.271  85.866  1.00  0.00           H
ATOM   1929 H14C POPCP  16      41.884  16.125  87.117  1.00  0.00           H
ATOM   1930  C15 POPCP  16      44.407  16.500  87.699  1.00  0.00           C
ATOM   1931 H15A POPCP  16      44.286  15.428  87.661  1.00  0.00           H
ATOM   1932 H15B POPCP  16      44.168  16.865  88.687  1.00  0.00           H
ATOM   1933 H15C POPCP  16      45.480  16.557  87.589  1.00  0.00           H
ATOM   1934  C11 POPCP  16      43.360  17.209  84.038  1.00  0.00           C
ATOM   1935 H11A POPCP  16      42.296  16.895  84.091  1.00  0.00           H
ATOM   1936 H11B POPCP  16      43.838  16.679  83.186  1.00  0.00           H
ATOM   1937  P   POPCP  16      42.588  19.652  83.544  1.00  0.00           P
ATOM   1938  O13 POPCP  16      43.230  20.979  83.272  1.00  0.00           O
ATOM   1939  O14 POPCP  16      41.524  19.759  84.571  1.00  0.00           O
ATOM   1940  O12 POPCP  16      43.606  18.577  83.966  1.00  0.00           O
ATOM   1941  O11 POPCP  16      42.101  19.022  82.189  1.00  0.00           O
ATOM   1942  C1  POPCP  16      40.817  18.411  82.042  1.00  0.00           C
ATOM   1943  HA  POPCP  16      40.057  19.195  82.249  1.00  0.00           H
ATOM   1944  HB  POPCP  16      40.702  17.592  82.783  1.00  0.00           H
ATOM   1945  C2  POPCP  16      40.670  17.826  80.599  1.00  0.00           C
ATOM   1946  HS  POPCP  16      39.604  17.586  80.400  1.00  0.00           H
ATOM   1947  O21 POPCP  16      41.540  16.723  80.416  1.00  0.00           O
ATOM   1948  C21 POPCP  16      41.195  15.627  81.034  1.00  0.00           C
ATOM   1949  O22 POPCP  16      40.256  15.491  81.791  1.00  0.00           O
ATOM   1950  C22 POPCP  16      42.298  14.595  80.863  1.00  0.00           C
ATOM   1951  H2R POPCP  16      41.930  13.689  81.389  1.00  0.00           H
ATOM   1952  H2S POPCP  16      43.174  14.999  81.414  1.00  0.00           H
ATOM   1953  C3  POPCP  16      40.942  18.870  79.406  1.00  0.00           C
ATOM   1954  HX  POPCP  16      41.871  19.469  79.522  1.00  0.00           H
ATOM   1955  HY  POPCP  16      40.191  19.687  79.448  1.00  0.00           H
ATOM   1956  O31 POPCP  16      40.816  18.272  78.102  1.00  0.00           O
ATOM   1957  C31 POPCP  16      42.045  17.831  77.706  1.00  0.00           C
ATOM   1958  O32 POPCP  16      43.055  18.020  78.354  1.00  0.00           O
ATOM   1959  C32 POPCP  16      41.968  17.249  76.336  1.00  0.00           C
ATOM   1960  H2X POPCP  16      40.944  17.076  75.942  1.00  0.00           H
ATOM   1961  H2Y POPCP  16      42.469  16.265  76.212  1.00  0.00           H
ATOM   1962  C23 POPCP  16      42.834  14.188  79.498  1.00  0.00           C
ATOM   1963  H3R POPCP  16      43.920  13.973  79.594  1.00  0.00           H
ATOM   1964  H3S POPCP  16      42.716  14.886  78.643  1.00  0.00           H
ATOM   1965  C24 POPCP  16      42.257  12.831  78.975  1.00  0.00           C
ATOM   1966  H4R POPCP  16      41.744  12.233  79.759  1.00  0.00           H
ATOM   1967  H4S POPCP  16      42.969  12.085  78.561  1.00  0.00           H
ATOM   1968  C25 POPCP  16      41.332  13.168  77.799  1.00  0.00           C
ATOM   1969  H5R POPCP  16      40.685  14.017  78.106  1.00  0.00           H
ATOM   1970  H5S POPCP  16      40.655  12.287  77.798  1.00  0.00           H
ATOM   1971  C26 POPCP  16      42.074  13.298  76.435  1.00  0.00           C
ATOM   1972  H6R POPCP  16      42.886  14.040  76.584  1.00  0.00           H
ATOM   1973  H6S POPCP  16      41.318  13.721  75.740  1.00  0.00           H
ATOM   1974  C27 POPCP  16      42.665  12.058  75.817  1.00  0.00           C
ATOM   1975  H7R POPCP  16      42.114  11.111  75.999  1.00  0.00           H
ATOM   1976  H7S POPCP  16      43.612  11.791  76.334  1.00  0.00           H
ATOM   1977  C28 POPCP  16      43.038  12.309  74.277  1.00  0.00           C
ATOM   1978  H8R POPCP  16      43.623  11.424  73.946  1.00  0.00           H
ATOM   1979  H8S POPCP  16      43.770  13.145  74.302  1.00  0.00           H
ATOM   1980  C29 POPCP  16      42.015  12.417  73.208  1.00  0.00           C
ATOM   1981  H91 POPCP  16      41.548  11.428  73.084  1.00  0.00           H
ATOM   1982 C210 POPCP  16      41.573  13.528  72.630  1.00  0.00           C
ATOM   1983 H101 POPCP  16      40.839  13.424  71.817  1.00  0.00           H
ATOM   1984 C211 POPCP  16      42.123  14.922  72.827  1.00  0.00           C
ATOM   1985 H11R POPCP  16      43.092  14.823  73.363  1.00  0.00           H
ATOM   1986 H11S POPCP  16      41.421  15.463  73.496  1.00  0.00           H
ATOM   1987 C212 POPCP  16      42.303  15.649  71.475  1.00  0.00           C
ATOM   1988 H12R POPCP  16      42.827  16.592  71.740  1.00  0.00           H
ATOM   1989 H12S POPCP  16      41.318  15.855  71.004  1.00  0.00           H
ATOM   1990 C213 POPCP  16      43.141  14.953  70.377  1.00  0.00           C
ATOM   1991 H13R POPCP  16      42.596  14.002  70.197  1.00  0.00           H
ATOM   1992 H13S POPCP  16      44.113  14.682  70.842  1.00  0.00           H
ATOM   1993 C214 POPCP  16      43.381  15.749  69.047  1.00  0.00           C
ATOM   1994 H14R POPCP  16      43.881  15.050  68.344  1.00  0.00           H
ATOM   1995 H14S POPCP  16      44.086  16.602  69.146  1.00  0.00           H
ATOM   1996 C215 POPCP  16      42.125  16.287  68.350  1.00  0.00           C
ATOM   1997 H15R POPCP  16      41.742  16.928  69.172  1.00  0.00           H
ATOM   1998 H15S POPCP  16      41.427  15.426  68.268  1.00  0.00           H
ATOM   1999 C216 POPCP  16      42.377  17.194  67.124  1.00  0.00           C
ATOM   2000 H16R POPCP  16      42.845  18.184  67.311  1.00  0.00           H
ATOM   2001 H16S POPCP  16      41.386  17.431  66.681  1.00  0.00           H
ATOM   2002 C217 POPCP  16      43.311  16.597  66.034  1.00  0.00           C
ATOM   2003 H17R POPCP  16      43.322  15.489  66.125  1.00  0.00           H
ATOM   2004 H17S POPCP  16      44.380  16.839  66.211  1.00  0.00           H
ATOM   2005 C218 POPCP  16      43.110  16.949  64.549  1.00  0.00           C
ATOM   2006 H18R POPCP  16      44.079  16.684  64.076  1.00  0.00           H
ATOM   2007 H18S POPCP  16      42.897  18.036  64.456  1.00  0.00           H
ATOM   2008 H18T POPCP  16      42.332  16.361  64.017  1.00  0.00           H
ATOM   2009  C33 POPCP  16      42.700  18.145  75.228  1.00  0.00           C
ATOM   2010  H3X POPCP  16      42.947  17.491  74.364  1.00  0.00           H
ATOM   2011  H3Y POPCP  16      43.725  18.370  75.592  1.00  0.00           H
ATOM   2012  C34 POPCP  16      41.848  19.433  75.061  1.00  0.00           C
ATOM   2013  H4X POPCP  16      41.860  20.046  75.988  1.00  0.00           H
ATOM   2014  H4Y POPCP  16      40.784  19.225  74.818  1.00  0.00           H
ATOM   2015  C35 POPCP  16      42.472  20.331  73.981  1.00  0.00           C
ATOM   2016  H5X POPCP  16      42.660  19.768  73.042  1.00  0.00           H
ATOM   2017  H5Y POPCP  16      43.438  20.713  74.374  1.00  0.00           H
ATOM   2018  C36 POPCP  16      41.562  21.428  73.591  1.00  0.00           C
ATOM   2019  H6X POPCP  16      41.272  21.985  74.508  1.00  0.00           H
ATOM   2020  H6Y POPCP  16      40.650  20.921  73.212  1.00  0.00           H
ATOM   2021  C37 POPCP  16      41.913  22.397  72.422  1.00  0.00           C
ATOM   2022  H7X POPCP  16      41.411  23.352  72.687  1.00  0.00           H
ATOM   2023  H7Y POPCP  16      41.356  22.004  71.545  1.00  0.00           H
ATOM   2024  C38 POPCP  16      43.394  22.782  72.223  1.00  0.00           C
ATOM   2025  H8X POPCP  16      44.037  21.883  72.116  1.00  0.00           H
ATOM   2026  H8Y POPCP  16      43.824  23.388  73.049  1.00  0.00           H
ATOM   2027  C39 POPCP  16      43.661  23.594  70.908  1.00  0.00           C
ATOM   2028  H9X POPCP  16      42.999  24.486  70.911  1.00  0.00           H
ATOM   2029  H9Y POPCP  16      43.416  22.951  70.035  1.00  0.00           H
ATOM   2030 C310 POPCP  16      45.067  24.085  70.784  1.00  0.00           C
ATOM   2031 H10X POPCP  16      45.774  23.256  71.002  1.00  0.00           H
ATOM   2032 H10Y POPCP  16      45.423  24.867  71.488  1.00  0.00           H
ATOM   2033 C311 POPCP  16      45.544  24.309  69.376  1.00  0.00           C
ATOM   2034 H11X POPCP  16      44.912  25.120  68.954  1.00  0.00           H
ATOM   2035 H11Y POPCP  16      45.325  23.516  68.630  1.00  0.00           H
ATOM   2036 C312 POPCP  16      47.022  24.722  69.257  1.00  0.00           C
ATOM   2037 H12X POPCP  16      47.575  23.802  69.546  1.00  0.00           H
ATOM   2038 H12Y POPCP  16      47.268  25.494  70.017  1.00  0.00           H
ATOM   2039 C313 POPCP  16      47.433  25.065  67.754  1.00  0.00           C
ATOM   2040 H13X POPCP  16      46.828  25.869  67.284  1.00  0.00           H
ATOM   2041 H13Y POPCP  16      47.066  24.155  67.234  1.00  0.00           H
ATOM   2042 C314 POPCP  16      48.977  25.211  67.544  1.00  0.00           C
ATOM   2043 H14X POPCP  16      49.585  24.325  67.828  1.00  0.00           H
ATOM   2044 H14Y POPCP  16      49.309  26.056  68.184  1.00  0.00           H
ATOM   2045 C315 POPCP  16      49.308  25.588  66.044  1.00  0.00           C
ATOM   2046 H15X POPCP  16      48.667  26.465  65.812  1.00  0.00           H
ATOM   2047 H15Y POPCP  16      48.866  24.779  65.423  1.00  0.00           H
ATOM   2048 C316 POPCP  16      50.758  25.933  65.771  1.00  0.00           C
ATOM   2049 H16X POPCP  16      51.001  26.902  66.258  1.00  0.00           H
ATOM   2050 H16Y POPCP  16      50.945  26.065  64.684  1.00  0.00           H
ATOM   2051 H16Z POPCP  16      51.339  25.034  66.066  1.00  0.00           H
ATOM   2052  N   POPCQ  17      52.186   2.614  88.337  1.00  0.00           N
ATOM   2053  C12 POPCQ  17      53.019   3.830  88.655  1.00  0.00           C
ATOM   2054 H12A POPCQ  17      53.275   3.642  89.687  1.00  0.00           H
ATOM   2055 H12B POPCQ  17      52.453   4.750  88.659  1.00  0.00           H
ATOM   2056  C13 POPCQ  17      50.872   2.763  89.106  1.00  0.00           C
ATOM   2057 H13A POPCQ  17      51.077   2.740  90.167  1.00  0.00           H
ATOM   2058 H13B POPCQ  17      50.413   3.704  88.842  1.00  0.00           H
ATOM   2059 H13C POPCQ  17      50.231   1.949  88.798  1.00  0.00           H
ATOM   2060  C14 POPCQ  17      51.948   2.615  86.878  1.00  0.00           C
ATOM   2061 H14A POPCQ  17      51.257   3.428  86.714  1.00  0.00           H
ATOM   2062 H14B POPCQ  17      52.840   2.797  86.297  1.00  0.00           H
ATOM   2063 H14C POPCQ  17      51.455   1.702  86.578  1.00  0.00           H
ATOM   2064  C15 POPCQ  17      52.896   1.380  88.765  1.00  0.00           C
ATOM   2065 H15A POPCQ  17      53.497   1.651  89.621  1.00  0.00           H
ATOM   2066 H15B POPCQ  17      53.412   0.859  87.972  1.00  0.00           H
ATOM   2067 H15C POPCQ  17      52.188   0.618  89.054  1.00  0.00           H
ATOM   2068  C11 POPCQ  17      54.343   3.948  87.914  1.00  0.00           C
ATOM   2069 H11A POPCQ  17      54.894   2.992  87.785  1.00  0.00           H
ATOM   2070 H11B POPCQ  17      55.084   4.354  88.635  1.00  0.00           H
ATOM   2071  P   POPCQ  17      54.027   6.281  86.573  1.00  0.00           P
ATOM   2072  O13 POPCQ  17      55.330   6.961  86.469  1.00  0.00           O
ATOM   2073  O14 POPCQ  17      53.097   6.778  87.641  1.00  0.00           O
ATOM   2074  O12 POPCQ  17      54.221   4.677  86.700  1.00  0.00           O
ATOM   2075  O11 POPCQ  17      53.282   6.337  85.165  1.00  0.00           O
ATOM   2076  C1  POPCQ  17      52.067   5.544  85.166  1.00  0.00           C
ATOM   2077  HA  POPCQ  17      51.247   5.970  85.783  1.00  0.00           H
ATOM   2078  HB  POPCQ  17      52.300   4.495  85.450  1.00  0.00           H
ATOM   2079  C2  POPCQ  17      51.524   5.379  83.666  1.00  0.00           C
ATOM   2080  HS  POPCQ  17      50.726   4.615  83.554  1.00  0.00           H
ATOM   2081  O21 POPCQ  17      52.677   5.098  82.878  1.00  0.00           O
ATOM   2082  C21 POPCQ  17      52.525   4.112  82.026  1.00  0.00           C
ATOM   2083  O22 POPCQ  17      51.653   3.291  81.927  1.00  0.00           O
ATOM   2084  C22 POPCQ  17      53.694   4.206  81.041  1.00  0.00           C
ATOM   2085  H2R POPCQ  17      54.562   3.785  81.592  1.00  0.00           H
ATOM   2086  H2S POPCQ  17      53.948   5.281  80.917  1.00  0.00           H
ATOM   2087  C3  POPCQ  17      50.989   6.683  83.050  1.00  0.00           C
ATOM   2088  HX  POPCQ  17      51.681   7.553  83.036  1.00  0.00           H
ATOM   2089  HY  POPCQ  17      50.243   7.081  83.770  1.00  0.00           H
ATOM   2090  O31 POPCQ  17      50.546   6.480  81.715  1.00  0.00           O
ATOM   2091  C31 POPCQ  17      49.265   6.035  81.580  1.00  0.00           C
ATOM   2092  O32 POPCQ  17      48.498   5.966  82.539  1.00  0.00           O
ATOM   2093  C32 POPCQ  17      48.894   5.725  80.120  1.00  0.00           C
ATOM   2094  H2X POPCQ  17      49.342   4.733  79.895  1.00  0.00           H
ATOM   2095  H2Y POPCQ  17      49.147   6.584  79.463  1.00  0.00           H
ATOM   2096  C23 POPCQ  17      53.389   3.545  79.670  1.00  0.00           C
ATOM   2097  H3R POPCQ  17      52.808   2.604  79.780  1.00  0.00           H
ATOM   2098  H3S POPCQ  17      54.351   3.182  79.250  1.00  0.00           H
ATOM   2099  C24 POPCQ  17      52.602   4.480  78.755  1.00  0.00           C
ATOM   2100  H4R POPCQ  17      53.187   5.400  78.538  1.00  0.00           H
ATOM   2101  H4S POPCQ  17      51.668   4.806  79.262  1.00  0.00           H
ATOM   2102  C25 POPCQ  17      52.070   3.768  77.464  1.00  0.00           C
ATOM   2103  H5R POPCQ  17      51.155   4.328  77.176  1.00  0.00           H
ATOM   2104  H5S POPCQ  17      51.849   2.739  77.822  1.00  0.00           H
ATOM   2105  C26 POPCQ  17      53.119   3.693  76.322  1.00  0.00           C
ATOM   2106  H6R POPCQ  17      53.914   2.942  76.516  1.00  0.00           H
ATOM   2107  H6S POPCQ  17      53.513   4.714  76.133  1.00  0.00           H
ATOM   2108  C27 POPCQ  17      52.518   3.238  74.932  1.00  0.00           C
ATOM   2109  H7R POPCQ  17      51.602   3.843  74.760  1.00  0.00           H
ATOM   2110  H7S POPCQ  17      52.157   2.243  75.269  1.00  0.00           H
ATOM   2111  C28 POPCQ  17      53.545   3.142  73.807  1.00  0.00           C
ATOM   2112  H8R POPCQ  17      53.015   2.630  72.975  1.00  0.00           H
ATOM   2113  H8S POPCQ  17      54.400   2.515  74.136  1.00  0.00           H
ATOM   2114  C29 POPCQ  17      54.046   4.458  73.236  1.00  0.00           C
ATOM   2115  H91 POPCQ  17      54.675   5.090  73.879  1.00  0.00           H
ATOM   2116 C210 POPCQ  17      53.797   4.930  71.954  1.00  0.00           C
ATOM   2117 H101 POPCQ  17      54.082   5.960  71.693  1.00  0.00           H
ATOM   2118 C211 POPCQ  17      52.912   4.340  70.857  1.00  0.00           C
ATOM   2119 H11R POPCQ  17      51.967   4.904  71.012  1.00  0.00           H
ATOM   2120 H11S POPCQ  17      52.637   3.265  70.917  1.00  0.00           H
ATOM   2121 C212 POPCQ  17      53.450   4.509  69.483  1.00  0.00           C
ATOM   2122 H12R POPCQ  17      53.616   5.591  69.296  1.00  0.00           H
ATOM   2123 H12S POPCQ  17      52.760   4.101  68.713  1.00  0.00           H
ATOM   2124 C213 POPCQ  17      54.757   3.764  69.184  1.00  0.00           C
ATOM   2125 H13R POPCQ  17      55.502   3.866  70.002  1.00  0.00           H
ATOM   2126 H13S POPCQ  17      55.198   4.285  68.308  1.00  0.00           H
ATOM   2127 C214 POPCQ  17      54.530   2.136  68.991  1.00  0.00           C
ATOM   2128 H14R POPCQ  17      53.933   1.918  69.902  1.00  0.00           H
ATOM   2129 H14S POPCQ  17      55.470   1.547  69.048  1.00  0.00           H
ATOM   2130 C215 POPCQ  17      53.748   1.655  67.750  1.00  0.00           C
ATOM   2131 H15R POPCQ  17      52.854   2.281  67.537  1.00  0.00           H
ATOM   2132 H15S POPCQ  17      53.613   0.609  68.098  1.00  0.00           H
ATOM   2133 C216 POPCQ  17      54.584   1.709  66.469  1.00  0.00           C
ATOM   2134 H16R POPCQ  17      55.559   1.192  66.600  1.00  0.00           H
ATOM   2135 H16S POPCQ  17      54.865   2.757  66.234  1.00  0.00           H
ATOM   2136 C217 POPCQ  17      53.901   1.036  65.299  1.00  0.00           C
ATOM   2137 H17R POPCQ  17      52.983   1.631  65.104  1.00  0.00           H
ATOM   2138 H17S POPCQ  17      53.554   0.017  65.576  1.00  0.00           H
ATOM   2139 C218 POPCQ  17      54.688   0.811  64.003  1.00  0.00           C
ATOM   2140 H18R POPCQ  17      54.849   1.837  63.609  1.00  0.00           H
ATOM   2141 H18S POPCQ  17      53.953   0.298  63.346  1.00  0.00           H
ATOM   2142 H18T POPCQ  17      55.627   0.236  64.148  1.00  0.00           H
ATOM   2143  C33 POPCQ  17      47.356   5.598  80.034  1.00  0.00           C
ATOM   2144  H3X POPCQ  17      46.781   6.381  80.573  1.00  0.00           H
ATOM   2145  H3Y POPCQ  17      47.058   4.589  80.393  1.00  0.00           H
ATOM   2146  C34 POPCQ  17      46.879   5.615  78.543  1.00  0.00           C
ATOM   2147  H4X POPCQ  17      46.973   6.673  78.215  1.00  0.00           H
ATOM   2148  H4Y POPCQ  17      45.785   5.429  78.589  1.00  0.00           H
ATOM   2149  C35 POPCQ  17      47.592   4.620  77.533  1.00  0.00           C
ATOM   2150  H5X POPCQ  17      48.693   4.704  77.405  1.00  0.00           H
ATOM   2151  H5Y POPCQ  17      47.259   4.986  76.538  1.00  0.00           H
ATOM   2152  C36 POPCQ  17      47.151   3.120  77.637  1.00  0.00           C
ATOM   2153  H6X POPCQ  17      46.179   2.992  77.114  1.00  0.00           H
ATOM   2154  H6Y POPCQ  17      47.116   2.767  78.690  1.00  0.00           H
ATOM   2155  C37 POPCQ  17      48.199   2.216  76.965  1.00  0.00           C
ATOM   2156  H7X POPCQ  17      47.831   1.170  77.034  1.00  0.00           H
ATOM   2157  H7Y POPCQ  17      49.103   2.254  77.609  1.00  0.00           H
ATOM   2158  C38 POPCQ  17      48.627   2.595  75.553  1.00  0.00           C
ATOM   2159  H8X POPCQ  17      49.310   3.466  75.651  1.00  0.00           H
ATOM   2160  H8Y POPCQ  17      47.727   2.898  74.975  1.00  0.00           H
ATOM   2161  C39 POPCQ  17      49.361   1.477  74.730  1.00  0.00           C
ATOM   2162  H9X POPCQ  17      48.987   0.433  74.787  1.00  0.00           H
ATOM   2163  H9Y POPCQ  17      50.381   1.314  75.139  1.00  0.00           H
ATOM   2164 C310 POPCQ  17      49.570   1.972  73.277  1.00  0.00           C
ATOM   2165 H10X POPCQ  17      50.549   1.629  72.879  1.00  0.00           H
ATOM   2166 H10Y POPCQ  17      49.612   3.082  73.246  1.00  0.00           H
ATOM   2167 C311 POPCQ  17      48.542   1.476  72.187  1.00  0.00           C
ATOM   2168 H11X POPCQ  17      47.499   1.791  72.400  1.00  0.00           H
ATOM   2169 H11Y POPCQ  17      48.567   0.372  72.067  1.00  0.00           H
ATOM   2170 C312 POPCQ  17      48.941   2.014  70.785  1.00  0.00           C
ATOM   2171 H12X POPCQ  17      49.887   1.541  70.443  1.00  0.00           H
ATOM   2172 H12Y POPCQ  17      49.280   3.072  70.767  1.00  0.00           H
ATOM   2173 C313 POPCQ  17      47.747   1.845  69.788  1.00  0.00           C
ATOM   2174 H13X POPCQ  17      46.746   2.200  70.112  1.00  0.00           H
ATOM   2175 H13Y POPCQ  17      47.590   0.746  69.750  1.00  0.00           H
ATOM   2176 C314 POPCQ  17      48.103   2.375  68.383  1.00  0.00           C
ATOM   2177 H14X POPCQ  17      48.933   1.675  68.150  1.00  0.00           H
ATOM   2178 H14Y POPCQ  17      48.647   3.317  68.609  1.00  0.00           H
ATOM   2179 C315 POPCQ  17      46.937   2.415  67.466  1.00  0.00           C
ATOM   2180 H15X POPCQ  17      46.560   1.385  67.288  1.00  0.00           H
ATOM   2181 H15Y POPCQ  17      47.282   2.783  66.476  1.00  0.00           H
ATOM   2182 C316 POPCQ  17      45.860   3.468  67.828  1.00  0.00           C
ATOM   2183 H16X POPCQ  17      45.247   3.725  66.937  1.00  0.00           H
ATOM   2184 H16Y POPCQ  17      46.287   4.394  68.269  1.00  0.00           H
ATOM   2185 H16Z POPCQ  17      45.139   3.024  68.548  1.00  0.00           H
ATOM   2186  N   POPCR  18      54.548  54.585  83.363  1.00  0.00           N
ATOM   2187  C12 POPCR  18      55.525  53.507  83.301  1.00  0.00           C
ATOM   2188 H12A POPCR  18      54.963  52.640  82.990  1.00  0.00           H
ATOM   2189 H12B POPCR  18      55.947  53.318  84.277  1.00  0.00           H
ATOM   2190  C13 POPCR  18      55.168  55.936  83.412  1.00  0.00           C
ATOM   2191 H13A POPCR  18      55.885  56.137  82.630  1.00  0.00           H
ATOM   2192 H13B POPCR  18      54.426  56.720  83.378  1.00  0.00           H
ATOM   2193 H13C POPCR  18      55.848  55.990  84.250  1.00  0.00           H
ATOM   2194  C14 POPCR  18      53.654  54.642  82.176  1.00  0.00           C
ATOM   2195 H14A POPCR  18      53.068  55.548  82.213  1.00  0.00           H
ATOM   2196 H14B POPCR  18      54.282  54.697  81.299  1.00  0.00           H
ATOM   2197 H14C POPCR  18      53.136  53.720  81.953  1.00  0.00           H
ATOM   2198  C15 POPCR  18      53.620  54.400  84.525  1.00  0.00           C
ATOM   2199 H15A POPCR  18      54.028  54.679  85.485  1.00  0.00           H
ATOM   2200 H15B POPCR  18      53.207  53.404  84.472  1.00  0.00           H
ATOM   2201 H15C POPCR  18      52.826  55.089  84.276  1.00  0.00           H
ATOM   2202  C11 POPCR  18      56.698  53.678  82.236  1.00  0.00           C
ATOM   2203 H11A POPCR  18      56.309  54.133  81.300  1.00  0.00           H
ATOM   2204 H11B POPCR  18      56.972  52.628  81.995  1.00  0.00           H
ATOM   2205  P   POPCR  18      58.927  53.771  83.528  1.00  0.00           P
ATOM   2206  O13 POPCR  18      58.396  52.535  84.136  1.00  0.00           O
ATOM   2207  O14 POPCR  18      59.421  54.774  84.551  1.00  0.00           O
ATOM   2208  O12 POPCR  18      57.857  54.459  82.661  1.00  0.00           O
ATOM   2209  O11 POPCR  18      60.034  53.408  82.381  1.00  0.00           O
ATOM   2210  C1  POPCR  18      60.847  54.488  81.781  1.00  0.00           C
ATOM   2211  HA  POPCR  18      61.793  54.159  81.300  1.00  0.00           H
ATOM   2212  HB  POPCR  18      61.081  55.291  82.513  1.00  0.00           H
ATOM   2213  C2  POPCR  18      60.154  55.203  80.660  1.00  0.00           C
ATOM   2214  HS  POPCR  18      59.268  55.591  81.207  1.00  0.00           H
ATOM   2215  O21 POPCR  18      59.916  54.221  79.638  1.00  0.00           O
ATOM   2216  C21 POPCR  18      58.944  54.676  78.776  1.00  0.00           C
ATOM   2217  O22 POPCR  18      58.248  55.651  78.894  1.00  0.00           O
ATOM   2218  C22 POPCR  18      58.854  53.714  77.602  1.00  0.00           C
ATOM   2219  H2R POPCR  18      58.027  52.987  77.752  1.00  0.00           H
ATOM   2220  H2S POPCR  18      59.797  53.131  77.536  1.00  0.00           H
ATOM   2221  C3  POPCR  18      61.185  56.295  80.254  1.00  0.00           C
ATOM   2222  HX  POPCR  18      62.084  55.815  79.811  1.00  0.00           H
ATOM   2223  HY  POPCR  18      61.416  56.828  81.202  1.00  0.00           H
ATOM   2224  O31 POPCR  18      60.628  57.261  79.262  1.00  0.00           O
ATOM   2225  C31 POPCR  18      59.785  58.193  79.781  1.00  0.00           C
ATOM   2226  O32 POPCR  18      59.381  58.125  80.944  1.00  0.00           O
ATOM   2227  C32 POPCR  18      59.634  59.397  78.844  1.00  0.00           C
ATOM   2228  H2X POPCR  18      60.594  59.640  78.340  1.00  0.00           H
ATOM   2229  H2Y POPCR  18      59.518  60.191  79.612  1.00  0.00           H
ATOM   2230  C23 POPCR  18      58.426  54.165  76.206  1.00  0.00           C
ATOM   2231  H3R POPCR  18      57.479  54.744  76.253  1.00  0.00           H
ATOM   2232  H3S POPCR  18      58.321  53.275  75.549  1.00  0.00           H
ATOM   2233  C24 POPCR  18      59.479  55.069  75.540  1.00  0.00           C
ATOM   2234  H4R POPCR  18      60.494  54.639  75.402  1.00  0.00           H
ATOM   2235  H4S POPCR  18      59.657  55.988  76.138  1.00  0.00           H
ATOM   2236  C25 POPCR  18      59.049  55.603  74.135  1.00  0.00           C
ATOM   2237  H5R POPCR  18      58.075  56.128  74.232  1.00  0.00           H
ATOM   2238  H5S POPCR  18      58.872  54.676  73.549  1.00  0.00           H
ATOM   2239  C26 POPCR  18      60.073  56.301  73.245  1.00  0.00           C
ATOM   2240  H6R POPCR  18      60.847  55.510  73.146  1.00  0.00           H
ATOM   2241  H6S POPCR  18      60.412  57.268  73.675  1.00  0.00           H
ATOM   2242  C27 POPCR  18      59.490  56.487  71.787  1.00  0.00           C
ATOM   2243  H7R POPCR  18      58.545  57.043  71.966  1.00  0.00           H
ATOM   2244  H7S POPCR  18      59.207  55.498  71.367  1.00  0.00           H
ATOM   2245  C28 POPCR  18      60.523  57.187  70.901  1.00  0.00           C
ATOM   2246  H8R POPCR  18      61.429  56.558  71.034  1.00  0.00           H
ATOM   2247  H8S POPCR  18      60.715  58.217  71.269  1.00  0.00           H
ATOM   2248  C29 POPCR  18      60.289  57.155  69.464  1.00  0.00           C
ATOM   2249  H91 POPCR  18      61.113  56.649  68.941  1.00  0.00           H
ATOM   2250 C210 POPCR  18      59.198  57.546  68.818  1.00  0.00           C
ATOM   2251 H101 POPCR  18      59.248  57.483  67.721  1.00  0.00           H
ATOM   2252 C211 POPCR  18      58.020  58.243  69.451  1.00  0.00           C
ATOM   2253 H11R POPCR  18      58.423  58.785  70.334  1.00  0.00           H
ATOM   2254 H11S POPCR  18      57.363  57.446  69.859  1.00  0.00           H
ATOM   2255 C212 POPCR  18      57.357  59.017  68.343  1.00  0.00           C
ATOM   2256 H12R POPCR  18      58.065  59.606  67.722  1.00  0.00           H
ATOM   2257 H12S POPCR  18      56.584  59.595  68.892  1.00  0.00           H
ATOM   2258 C213 POPCR  18      56.513  58.202  67.440  1.00  0.00           C
ATOM   2259 H13R POPCR  18      56.044  57.388  68.033  1.00  0.00           H
ATOM   2260 H13S POPCR  18      57.162  57.580  66.786  1.00  0.00           H
ATOM   2261 C214 POPCR  18      55.413  58.901  66.606  1.00  0.00           C
ATOM   2262 H14R POPCR  18      54.702  59.341  67.337  1.00  0.00           H
ATOM   2263 H14S POPCR  18      54.767  58.088  66.208  1.00  0.00           H
ATOM   2264 C215 POPCR  18      55.952  60.008  65.629  1.00  0.00           C
ATOM   2265 H15R POPCR  18      56.771  59.448  65.130  1.00  0.00           H
ATOM   2266 H15S POPCR  18      56.423  60.845  66.187  1.00  0.00           H
ATOM   2267 C216 POPCR  18      54.996  60.592  64.538  1.00  0.00           C
ATOM   2268 H16R POPCR  18      54.268  59.836  64.173  1.00  0.00           H
ATOM   2269 H16S POPCR  18      55.508  61.110  63.699  1.00  0.00           H
ATOM   2270 C217 POPCR  18      54.136  61.753  65.171  1.00  0.00           C
ATOM   2271 H17R POPCR  18      54.823  62.507  65.610  1.00  0.00           H
ATOM   2272 H17S POPCR  18      53.527  61.396  66.029  1.00  0.00           H
ATOM   2273 C218 POPCR  18      53.326  62.320  63.993  1.00  0.00           C
ATOM   2274 H18R POPCR  18      54.012  62.837  63.289  1.00  0.00           H
ATOM   2275 H18S POPCR  18      52.643  63.095  64.403  1.00  0.00           H
ATOM   2276 H18T POPCR  18      52.704  61.521  63.536  1.00  0.00           H
ATOM   2277  C33 POPCR  18      58.377  59.445  77.845  1.00  0.00           C
ATOM   2278  H3X POPCR  18      58.477  60.415  77.313  1.00  0.00           H
ATOM   2279  H3Y POPCR  18      57.518  59.490  78.549  1.00  0.00           H
ATOM   2280  C34 POPCR  18      58.247  58.398  76.836  1.00  0.00           C
ATOM   2281  H4X POPCR  18      58.136  57.442  77.390  1.00  0.00           H
ATOM   2282  H4Y POPCR  18      59.203  58.226  76.298  1.00  0.00           H
ATOM   2283  C35 POPCR  18      57.141  58.668  75.756  1.00  0.00           C
ATOM   2284  H5X POPCR  18      56.153  58.355  76.156  1.00  0.00           H
ATOM   2285  H5Y POPCR  18      57.228  57.939  74.922  1.00  0.00           H
ATOM   2286  C36 POPCR  18      57.309  60.060  75.020  1.00  0.00           C
ATOM   2287  H6X POPCR  18      58.400  60.264  74.969  1.00  0.00           H
ATOM   2288  H6Y POPCR  18      56.956  60.863  75.701  1.00  0.00           H
ATOM   2289  C37 POPCR  18      56.785  60.002  73.552  1.00  0.00           C
ATOM   2290  H7X POPCR  18      55.686  60.142  73.633  1.00  0.00           H
ATOM   2291  H7Y POPCR  18      57.009  59.005  73.117  1.00  0.00           H
ATOM   2292  C38 POPCR  18      57.313  61.180  72.715  1.00  0.00           C
ATOM   2293  H8X POPCR  18      57.085  62.085  73.318  1.00  0.00           H
ATOM   2294  H8Y POPCR  18      56.749  61.238  71.759  1.00  0.00           H
ATOM   2295  C39 POPCR  18      58.799  60.990  72.307  1.00  0.00           C
ATOM   2296  H9X POPCR  18      59.046  59.954  71.992  1.00  0.00           H
ATOM   2297  H9Y POPCR  18      59.358  61.199  73.244  1.00  0.00           H
ATOM   2298 C310 POPCR  18      59.165  61.902  71.101  1.00  0.00           C
ATOM   2299 H10X POPCR  18      59.053  62.948  71.458  1.00  0.00           H
ATOM   2300 H10Y POPCR  18      58.291  61.662  70.458  1.00  0.00           H
ATOM   2301 C311 POPCR  18      60.395  61.603  70.177  1.00  0.00           C
ATOM   2302 H11X POPCR  18      60.274  60.513  70.001  1.00  0.00           H
ATOM   2303 H11Y POPCR  18      61.381  61.824  70.639  1.00  0.00           H
ATOM   2304 C312 POPCR  18      60.178  62.169  68.747  1.00  0.00           C
ATOM   2305 H12X POPCR  18      59.967  63.246  68.918  1.00  0.00           H
ATOM   2306 H12Y POPCR  18      59.258  61.735  68.299  1.00  0.00           H
ATOM   2307 C313 POPCR  18      61.386  61.862  67.801  1.00  0.00           C
ATOM   2308 H13X POPCR  18      62.229  61.552  68.455  1.00  0.00           H
ATOM   2309 H13Y POPCR  18      61.680  62.883  67.478  1.00  0.00           H
ATOM   2310 C314 POPCR  18      61.176  60.791  66.784  1.00  0.00           C
ATOM   2311 H14X POPCR  18      60.257  60.961  66.184  1.00  0.00           H
ATOM   2312 H14Y POPCR  18      61.192  59.781  67.246  1.00  0.00           H
ATOM   2313 C315 POPCR  18      62.278  60.931  65.687  1.00  0.00           C
ATOM   2314 H15X POPCR  18      63.228  61.145  66.221  1.00  0.00           H
ATOM   2315 H15Y POPCR  18      61.955  61.867  65.183  1.00  0.00           H
ATOM   2316 C316 POPCR  18      62.428  59.743  64.726  1.00  0.00           C
ATOM   2317 H16X POPCR  18      61.562  59.741  64.030  1.00  0.00           H
ATOM   2318 H16Y POPCR  18      62.395  58.830  65.358  1.00  0.00           H
ATOM   2319 H16Z POPCR  18      63.384  59.782  64.160  1.00  0.00           H
ATOM   2320  N   POPCS  19      63.909   9.945  84.936  1.00  0.00           N
ATOM   2321  C12 POPCS  19      62.635  10.287  84.179  1.00  0.00           C
ATOM   2322 H12A POPCS  19      62.630  11.357  84.030  1.00  0.00           H
ATOM   2323 H12B POPCS  19      61.805  10.021  84.816  1.00  0.00           H
ATOM   2324  C13 POPCS  19      64.163  11.013  85.966  1.00  0.00           C
ATOM   2325 H13A POPCS  19      64.263  11.929  85.404  1.00  0.00           H
ATOM   2326 H13B POPCS  19      63.317  11.053  86.636  1.00  0.00           H
ATOM   2327 H13C POPCS  19      65.104  10.805  86.454  1.00  0.00           H
ATOM   2328  C14 POPCS  19      63.867   8.568  85.663  1.00  0.00           C
ATOM   2329 H14A POPCS  19      64.824   8.434  86.146  1.00  0.00           H
ATOM   2330 H14B POPCS  19      63.004   8.540  86.311  1.00  0.00           H
ATOM   2331 H14C POPCS  19      63.646   7.826  84.910  1.00  0.00           H
ATOM   2332  C15 POPCS  19      65.116   9.955  84.029  1.00  0.00           C
ATOM   2333 H15A POPCS  19      66.055   9.671  84.480  1.00  0.00           H
ATOM   2334 H15B POPCS  19      65.193  10.958  83.636  1.00  0.00           H
ATOM   2335 H15C POPCS  19      65.037   9.172  83.289  1.00  0.00           H
ATOM   2336  C11 POPCS  19      62.307   9.616  82.773  1.00  0.00           C
ATOM   2337 H11A POPCS  19      63.143   9.877  82.089  1.00  0.00           H
ATOM   2338 H11B POPCS  19      61.319   9.954  82.393  1.00  0.00           H
ATOM   2339  P   POPCS  19      63.177   7.065  82.485  1.00  0.00           P
ATOM   2340  O13 POPCS  19      63.167   5.989  83.507  1.00  0.00           O
ATOM   2341  O14 POPCS  19      64.453   7.638  81.987  1.00  0.00           O
ATOM   2342  O12 POPCS  19      62.196   8.189  82.904  1.00  0.00           O
ATOM   2343  O11 POPCS  19      62.536   6.292  81.325  1.00  0.00           O
ATOM   2344  C1  POPCS  19      62.277   6.876  80.112  1.00  0.00           C
ATOM   2345  HA  POPCS  19      62.676   7.898  79.939  1.00  0.00           H
ATOM   2346  HB  POPCS  19      61.197   7.116  80.007  1.00  0.00           H
ATOM   2347  C2  POPCS  19      62.950   6.065  79.007  1.00  0.00           C
ATOM   2348  HS  POPCS  19      62.861   6.672  78.081  1.00  0.00           H
ATOM   2349  O21 POPCS  19      62.276   4.785  78.807  1.00  0.00           O
ATOM   2350  C21 POPCS  19      61.214   4.838  78.132  1.00  0.00           C
ATOM   2351  O22 POPCS  19      60.583   5.896  77.847  1.00  0.00           O
ATOM   2352  C22 POPCS  19      60.726   3.375  77.753  1.00  0.00           C
ATOM   2353  H2R POPCS  19      59.728   3.192  78.206  1.00  0.00           H
ATOM   2354  H2S POPCS  19      61.460   2.638  78.143  1.00  0.00           H
ATOM   2355  C3  POPCS  19      64.600   5.937  79.063  1.00  0.00           C
ATOM   2356  HX  POPCS  19      64.861   5.613  80.093  1.00  0.00           H
ATOM   2357  HY  POPCS  19      64.967   6.964  78.848  1.00  0.00           H
ATOM   2358  O31 POPCS  19      65.043   5.060  78.050  1.00  0.00           O
ATOM   2359  C31 POPCS  19      66.176   4.401  78.358  1.00  0.00           C
ATOM   2360  O32 POPCS  19      66.578   4.158  79.451  1.00  0.00           O
ATOM   2361  C32 POPCS  19      66.946   4.175  77.022  1.00  0.00           C
ATOM   2362  H2X POPCS  19      67.869   3.612  77.277  1.00  0.00           H
ATOM   2363  H2Y POPCS  19      67.161   5.139  76.513  1.00  0.00           H
ATOM   2364  C23 POPCS  19      60.579   3.140  76.249  1.00  0.00           C
ATOM   2365  H3R POPCS  19      60.091   4.008  75.756  1.00  0.00           H
ATOM   2366  H3S POPCS  19      59.820   2.344  76.092  1.00  0.00           H
ATOM   2367  C24 POPCS  19      61.938   3.016  75.570  1.00  0.00           C
ATOM   2368  H4R POPCS  19      62.533   2.180  75.996  1.00  0.00           H
ATOM   2369  H4S POPCS  19      62.515   3.958  75.688  1.00  0.00           H
ATOM   2370  C25 POPCS  19      61.702   2.648  74.053  1.00  0.00           C
ATOM   2371  H5R POPCS  19      60.984   3.386  73.636  1.00  0.00           H
ATOM   2372  H5S POPCS  19      61.143   1.707  73.866  1.00  0.00           H
ATOM   2373  C26 POPCS  19      63.005   2.589  73.353  1.00  0.00           C
ATOM   2374  H6R POPCS  19      63.784   3.185  73.875  1.00  0.00           H
ATOM   2375  H6S POPCS  19      62.936   3.001  72.324  1.00  0.00           H
ATOM   2376  C27 POPCS  19      63.471   1.146  72.989  1.00  0.00           C
ATOM   2377  H7R POPCS  19      63.187   0.493  73.843  1.00  0.00           H
ATOM   2378  H7S POPCS  19      64.582   1.137  72.970  1.00  0.00           H
ATOM   2379  C28 POPCS  19      62.871   0.512  71.744  1.00  0.00           C
ATOM   2380  H8R POPCS  19      63.172   1.113  70.859  1.00  0.00           H
ATOM   2381  H8S POPCS  19      61.767   0.624  71.788  1.00  0.00           H
ATOM   2382  C29 POPCS  19      63.119  -1.021  71.758  1.00  0.00           C
ATOM   2383  H91 POPCS  19      62.512  -1.577  72.488  1.00  0.00           H
ATOM   2384 C210 POPCS  19      63.910  -1.718  71.001  1.00  0.00           C
ATOM   2385 H101 POPCS  19      63.695  -2.797  71.016  1.00  0.00           H
ATOM   2386 C211 POPCS  19      64.920  -1.332  70.017  1.00  0.00           C
ATOM   2387 H11R POPCS  19      65.666  -2.150  69.933  1.00  0.00           H
ATOM   2388 H11S POPCS  19      65.537  -0.484  70.382  1.00  0.00           H
ATOM   2389 C212 POPCS  19      64.174  -1.043  68.702  1.00  0.00           C
ATOM   2390 H12R POPCS  19      63.501  -0.176  68.872  1.00  0.00           H
ATOM   2391 H12S POPCS  19      63.565  -1.957  68.530  1.00  0.00           H
ATOM   2392 C213 POPCS  19      65.154  -0.803  67.511  1.00  0.00           C
ATOM   2393 H13R POPCS  19      65.893  -1.633  67.515  1.00  0.00           H
ATOM   2394 H13S POPCS  19      65.805   0.074  67.716  1.00  0.00           H
ATOM   2395 C214 POPCS  19      64.457  -0.496  66.193  1.00  0.00           C
ATOM   2396 H14R POPCS  19      63.910   0.470  66.239  1.00  0.00           H
ATOM   2397 H14S POPCS  19      63.855  -1.375  65.881  1.00  0.00           H
ATOM   2398 C215 POPCS  19      65.428  -0.339  65.028  1.00  0.00           C
ATOM   2399 H15R POPCS  19      64.866  -0.718  64.148  1.00  0.00           H
ATOM   2400 H15S POPCS  19      66.316  -0.983  65.204  1.00  0.00           H
ATOM   2401 C216 POPCS  19      65.880   1.112  64.677  1.00  0.00           C
ATOM   2402 H16R POPCS  19      66.571   1.542  65.434  1.00  0.00           H
ATOM   2403 H16S POPCS  19      65.056   1.837  64.850  1.00  0.00           H
ATOM   2404 C217 POPCS  19      66.591   1.143  63.296  1.00  0.00           C
ATOM   2405 H17R POPCS  19      65.903   1.038  62.430  1.00  0.00           H
ATOM   2406 H17S POPCS  19      67.104   0.158  63.302  1.00  0.00           H
ATOM   2407 C218 POPCS  19      67.447   2.368  63.204  1.00  0.00           C
ATOM   2408 H18R POPCS  19      66.796   3.252  63.377  1.00  0.00           H
ATOM   2409 H18S POPCS  19      67.963   2.588  62.245  1.00  0.00           H
ATOM   2410 H18T POPCS  19      68.275   2.247  63.934  1.00  0.00           H
ATOM   2411  C33 POPCS  19      66.124   3.171  76.153  1.00  0.00           C
ATOM   2412  H3X POPCS  19      65.143   3.654  75.953  1.00  0.00           H
ATOM   2413  H3Y POPCS  19      65.935   2.251  76.745  1.00  0.00           H
ATOM   2414  C34 POPCS  19      66.745   2.850  74.718  1.00  0.00           C
ATOM   2415  H4X POPCS  19      66.263   1.898  74.408  1.00  0.00           H
ATOM   2416  H4Y POPCS  19      67.827   2.622  74.826  1.00  0.00           H
ATOM   2417  C35 POPCS  19      66.583   3.934  73.712  1.00  0.00           C
ATOM   2418  H5X POPCS  19      67.051   4.890  74.030  1.00  0.00           H
ATOM   2419  H5Y POPCS  19      65.489   4.123  73.683  1.00  0.00           H
ATOM   2420  C36 POPCS  19      66.840   3.478  72.322  1.00  0.00           C
ATOM   2421  H6X POPCS  19      66.089   2.746  71.954  1.00  0.00           H
ATOM   2422  H6Y POPCS  19      67.808   2.938  72.248  1.00  0.00           H
ATOM   2423  C37 POPCS  19      66.747   4.693  71.339  1.00  0.00           C
ATOM   2424  H7X POPCS  19      67.765   5.135  71.373  1.00  0.00           H
ATOM   2425  H7Y POPCS  19      65.934   5.400  71.612  1.00  0.00           H
ATOM   2426  C38 POPCS  19      66.662   4.256  69.919  1.00  0.00           C
ATOM   2427  H8X POPCS  19      67.153   3.260  69.963  1.00  0.00           H
ATOM   2428  H8Y POPCS  19      67.218   4.964  69.269  1.00  0.00           H
ATOM   2429  C39 POPCS  19      65.160   4.212  69.601  1.00  0.00           C
ATOM   2430  H9X POPCS  19      64.713   5.113  70.073  1.00  0.00           H
ATOM   2431  H9Y POPCS  19      64.630   3.363  70.083  1.00  0.00           H
ATOM   2432 C310 POPCS  19      64.735   4.197  68.124  1.00  0.00           C
ATOM   2433 H10X POPCS  19      65.155   3.313  67.598  1.00  0.00           H
ATOM   2434 H10Y POPCS  19      65.144   5.089  67.602  1.00  0.00           H
ATOM   2435 C311 POPCS  19      63.211   4.023  67.846  1.00  0.00           C
ATOM   2436 H11X POPCS  19      62.693   4.946  68.185  1.00  0.00           H
ATOM   2437 H11Y POPCS  19      62.911   3.124  68.426  1.00  0.00           H
ATOM   2438 C312 POPCS  19      62.794   3.763  66.350  1.00  0.00           C
ATOM   2439 H12X POPCS  19      61.718   3.490  66.381  1.00  0.00           H
ATOM   2440 H12Y POPCS  19      63.459   2.929  66.040  1.00  0.00           H
ATOM   2441 C313 POPCS  19      63.007   4.965  65.373  1.00  0.00           C
ATOM   2442 H13X POPCS  19      64.086   5.229  65.350  1.00  0.00           H
ATOM   2443 H13Y POPCS  19      62.539   5.927  65.673  1.00  0.00           H
ATOM   2444 C314 POPCS  19      62.657   4.668  63.874  1.00  0.00           C
ATOM   2445 H14X POPCS  19      63.090   5.534  63.330  1.00  0.00           H
ATOM   2446 H14Y POPCS  19      61.557   4.751  63.742  1.00  0.00           H
ATOM   2447 C315 POPCS  19      63.341   3.384  63.333  1.00  0.00           C
ATOM   2448 H15X POPCS  19      63.015   2.573  64.019  1.00  0.00           H
ATOM   2449 H15Y POPCS  19      64.441   3.542  63.339  1.00  0.00           H
ATOM   2450 C316 POPCS  19      62.836   3.045  61.956  1.00  0.00           C
ATOM   2451 H16X POPCS  19      63.040   3.736  61.110  1.00  0.00           H
ATOM   2452 H16Y POPCS  19      61.728   3.122  61.947  1.00  0.00           H
ATOM   2453 H16Z POPCS  19      63.053   2.029  61.564  1.00  0.00           H
ATOM   2454  N   POPCT  20       3.686  34.630  81.572  1.00  0.00           N
ATOM   2455  C12 POPCT  20       3.263  33.463  80.693  1.00  0.00           C
ATOM   2456 H12A POPCT  20       3.677  32.500  80.955  1.00  0.00           H
ATOM   2457 H12B POPCT  20       3.643  33.683  79.706  1.00  0.00           H
ATOM   2458  C13 POPCT  20       2.993  34.483  82.881  1.00  0.00           C
ATOM   2459 H13A POPCT  20       3.309  35.268  83.552  1.00  0.00           H
ATOM   2460 H13B POPCT  20       1.922  34.363  82.808  1.00  0.00           H
ATOM   2461 H13C POPCT  20       3.261  33.514  83.276  1.00  0.00           H
ATOM   2462  C14 POPCT  20       5.186  34.643  81.847  1.00  0.00           C
ATOM   2463 H14A POPCT  20       5.803  34.700  80.962  1.00  0.00           H
ATOM   2464 H14B POPCT  20       5.394  35.406  82.582  1.00  0.00           H
ATOM   2465 H14C POPCT  20       5.429  33.692  82.298  1.00  0.00           H
ATOM   2466  C15 POPCT  20       3.387  35.964  81.042  1.00  0.00           C
ATOM   2467 H15A POPCT  20       3.640  36.162  80.011  1.00  0.00           H
ATOM   2468 H15B POPCT  20       3.828  36.677  81.723  1.00  0.00           H
ATOM   2469 H15C POPCT  20       2.330  36.170  81.127  1.00  0.00           H
ATOM   2470  C11 POPCT  20       1.716  33.249  80.534  1.00  0.00           C
ATOM   2471 H11A POPCT  20       1.286  34.022  79.862  1.00  0.00           H
ATOM   2472 H11B POPCT  20       1.148  33.230  81.489  1.00  0.00           H
ATOM   2473  P   POPCT  20       1.577  31.653  78.368  1.00  0.00           P
ATOM   2474  O13 POPCT  20       0.197  31.607  77.930  1.00  0.00           O
ATOM   2475  O14 POPCT  20       2.336  30.430  78.214  1.00  0.00           O
ATOM   2476  O12 POPCT  20       1.497  31.985  79.946  1.00  0.00           O
ATOM   2477  O11 POPCT  20       2.319  32.837  77.644  1.00  0.00           O
ATOM   2478  C1  POPCT  20       1.934  33.079  76.284  1.00  0.00           C
ATOM   2479  HA  POPCT  20       2.543  33.943  75.942  1.00  0.00           H
ATOM   2480  HB  POPCT  20       0.880  33.421  76.205  1.00  0.00           H
ATOM   2481  C2  POPCT  20       2.227  31.858  75.302  1.00  0.00           C
ATOM   2482  HS  POPCT  20       1.740  30.986  75.788  1.00  0.00           H
ATOM   2483  O21 POPCT  20       3.712  31.743  75.135  1.00  0.00           O
ATOM   2484  C21 POPCT  20       4.109  30.603  74.666  1.00  0.00           C
ATOM   2485  O22 POPCT  20       3.407  29.621  74.455  1.00  0.00           O
ATOM   2486  C22 POPCT  20       5.647  30.639  74.421  1.00  0.00           C
ATOM   2487  H2R POPCT  20       6.000  29.588  74.487  1.00  0.00           H
ATOM   2488  H2S POPCT  20       6.093  31.172  75.287  1.00  0.00           H
ATOM   2489  C3  POPCT  20       1.551  32.101  73.961  1.00  0.00           C
ATOM   2490  HX  POPCT  20       0.474  32.319  74.127  1.00  0.00           H
ATOM   2491  HY  POPCT  20       1.557  31.177  73.344  1.00  0.00           H
ATOM   2492  O31 POPCT  20       2.063  33.236  73.236  1.00  0.00           O
ATOM   2493  C31 POPCT  20       2.811  32.993  72.186  1.00  0.00           C
ATOM   2494  O32 POPCT  20       3.117  31.839  71.814  1.00  0.00           O
ATOM   2495  C32 POPCT  20       3.079  34.233  71.330  1.00  0.00           C
ATOM   2496  H2X POPCT  20       3.309  35.059  72.037  1.00  0.00           H
ATOM   2497  H2Y POPCT  20       2.125  34.474  70.815  1.00  0.00           H
ATOM   2498  C23 POPCT  20       5.957  31.306  73.125  1.00  0.00           C
ATOM   2499  H3R POPCT  20       5.803  32.405  73.187  1.00  0.00           H
ATOM   2500  H3S POPCT  20       5.394  30.840  72.288  1.00  0.00           H
ATOM   2501  C24 POPCT  20       7.381  31.003  72.537  1.00  0.00           C
ATOM   2502  H4R POPCT  20       7.379  29.907  72.356  1.00  0.00           H
ATOM   2503  H4S POPCT  20       8.190  31.326  73.226  1.00  0.00           H
ATOM   2504  C25 POPCT  20       7.566  31.904  71.307  1.00  0.00           C
ATOM   2505  H5R POPCT  20       8.650  31.938  71.067  1.00  0.00           H
ATOM   2506  H5S POPCT  20       7.213  32.934  71.526  1.00  0.00           H
ATOM   2507  C26 POPCT  20       6.824  31.474  70.071  1.00  0.00           C
ATOM   2508  H6R POPCT  20       5.719  31.494  70.190  1.00  0.00           H
ATOM   2509  H6S POPCT  20       6.963  30.427  69.725  1.00  0.00           H
ATOM   2510  C27 POPCT  20       7.148  32.356  68.914  1.00  0.00           C
ATOM   2511  H7R POPCT  20       8.234  32.364  68.682  1.00  0.00           H
ATOM   2512  H7S POPCT  20       6.933  33.415  69.171  1.00  0.00           H
ATOM   2513  C28 POPCT  20       6.405  32.065  67.594  1.00  0.00           C
ATOM   2514  H8R POPCT  20       6.629  32.872  66.865  1.00  0.00           H
ATOM   2515  H8S POPCT  20       5.324  32.169  67.828  1.00  0.00           H
ATOM   2516  C29 POPCT  20       6.721  30.741  66.882  1.00  0.00           C
ATOM   2517  H91 POPCT  20       7.776  30.430  66.842  1.00  0.00           H
ATOM   2518 C210 POPCT  20       5.844  29.939  66.354  1.00  0.00           C
ATOM   2519 H101 POPCT  20       6.306  29.022  65.958  1.00  0.00           H
ATOM   2520 C211 POPCT  20       4.339  29.908  66.452  1.00  0.00           C
ATOM   2521 H11R POPCT  20       3.913  29.535  65.496  1.00  0.00           H
ATOM   2522 H11S POPCT  20       3.874  30.894  66.667  1.00  0.00           H
ATOM   2523 C212 POPCT  20       3.715  28.993  67.508  1.00  0.00           C
ATOM   2524 H12R POPCT  20       3.995  27.919  67.569  1.00  0.00           H
ATOM   2525 H12S POPCT  20       2.656  29.019  67.170  1.00  0.00           H
ATOM   2526 C213 POPCT  20       3.876  29.496  68.869  1.00  0.00           C
ATOM   2527 H13R POPCT  20       3.654  30.582  68.937  1.00  0.00           H
ATOM   2528 H13S POPCT  20       4.983  29.572  68.937  1.00  0.00           H
ATOM   2529 C214 POPCT  20       3.290  28.786  70.003  1.00  0.00           C
ATOM   2530 H14R POPCT  20       3.900  29.099  70.877  1.00  0.00           H
ATOM   2531 H14S POPCT  20       3.303  27.682  69.875  1.00  0.00           H
ATOM   2532 C215 POPCT  20       1.785  29.037  70.209  1.00  0.00           C
ATOM   2533 H15R POPCT  20       1.084  28.867  69.365  1.00  0.00           H
ATOM   2534 H15S POPCT  20       1.734  30.108  70.500  1.00  0.00           H
ATOM   2535 C216 POPCT  20       1.393  28.274  71.435  1.00  0.00           C
ATOM   2536 H16R POPCT  20       2.198  28.459  72.177  1.00  0.00           H
ATOM   2537 H16S POPCT  20       1.523  27.205  71.165  1.00  0.00           H
ATOM   2538 C217 POPCT  20      -0.048  28.473  71.956  1.00  0.00           C
ATOM   2539 H17R POPCT  20      -0.221  29.517  72.294  1.00  0.00           H
ATOM   2540 H17S POPCT  20      -0.191  27.688  72.730  1.00  0.00           H
ATOM   2541 C218 POPCT  20      -1.145  28.395  70.831  1.00  0.00           C
ATOM   2542 H18R POPCT  20      -2.130  28.267  71.329  1.00  0.00           H
ATOM   2543 H18S POPCT  20      -1.099  27.523  70.143  1.00  0.00           H
ATOM   2544 H18T POPCT  20      -1.200  29.364  70.291  1.00  0.00           H
ATOM   2545  C33 POPCT  20       4.291  34.194  70.338  1.00  0.00           C
ATOM   2546  H3X POPCT  20       4.188  33.189  69.875  1.00  0.00           H
ATOM   2547  H3Y POPCT  20       5.301  34.054  70.781  1.00  0.00           H
ATOM   2548  C34 POPCT  20       4.394  35.478  69.479  1.00  0.00           C
ATOM   2549  H4X POPCT  20       5.413  35.561  69.046  1.00  0.00           H
ATOM   2550  H4Y POPCT  20       4.396  36.382  70.125  1.00  0.00           H
ATOM   2551  C35 POPCT  20       3.280  35.714  68.568  1.00  0.00           C
ATOM   2552  H5X POPCT  20       3.396  36.570  67.870  1.00  0.00           H
ATOM   2553  H5Y POPCT  20       2.336  35.795  69.149  1.00  0.00           H
ATOM   2554  C36 POPCT  20       3.024  34.537  67.598  1.00  0.00           C
ATOM   2555  H6X POPCT  20       2.379  33.803  68.128  1.00  0.00           H
ATOM   2556  H6Y POPCT  20       4.025  34.134  67.335  1.00  0.00           H
ATOM   2557  C37 POPCT  20       2.387  35.122  66.320  1.00  0.00           C
ATOM   2558  H7X POPCT  20       3.040  35.904  65.877  1.00  0.00           H
ATOM   2559  H7Y POPCT  20       1.446  35.633  66.616  1.00  0.00           H
ATOM   2560  C38 POPCT  20       2.178  33.931  65.403  1.00  0.00           C
ATOM   2561  H8X POPCT  20       1.466  33.183  65.814  1.00  0.00           H
ATOM   2562  H8Y POPCT  20       3.177  33.447  65.444  1.00  0.00           H
ATOM   2563  C39 POPCT  20       1.704  34.398  63.978  1.00  0.00           C
ATOM   2564  H9X POPCT  20       2.443  35.151  63.630  1.00  0.00           H
ATOM   2565  H9Y POPCT  20       0.689  34.811  64.162  1.00  0.00           H
ATOM   2566 C310 POPCT  20       1.624  33.287  62.936  1.00  0.00           C
ATOM   2567 H10X POPCT  20       0.769  32.670  63.286  1.00  0.00           H
ATOM   2568 H10Y POPCT  20       2.559  32.687  62.926  1.00  0.00           H
ATOM   2569 C311 POPCT  20       1.294  33.778  61.502  1.00  0.00           C
ATOM   2570 H11X POPCT  20       1.506  32.963  60.777  1.00  0.00           H
ATOM   2571 H11Y POPCT  20       1.960  34.644  61.300  1.00  0.00           H
ATOM   2572 C312 POPCT  20      -0.148  34.175  61.244  1.00  0.00           C
ATOM   2573 H12X POPCT  20      -0.285  35.143  61.773  1.00  0.00           H
ATOM   2574 H12Y POPCT  20      -0.825  33.462  61.761  1.00  0.00           H
ATOM   2575 C313 POPCT  20      -0.426  34.312  59.771  1.00  0.00           C
ATOM   2576 H13X POPCT  20      -1.509  34.248  59.532  1.00  0.00           H
ATOM   2577 H13Y POPCT  20      -0.030  33.410  59.257  1.00  0.00           H
ATOM   2578 C314 POPCT  20       0.331  35.455  59.015  1.00  0.00           C
ATOM   2579 H14X POPCT  20       0.474  35.127  57.963  1.00  0.00           H
ATOM   2580 H14Y POPCT  20       1.345  35.676  59.412  1.00  0.00           H
ATOM   2581 C315 POPCT  20      -0.532  36.721  59.128  1.00  0.00           C
ATOM   2582 H15X POPCT  20      -0.343  37.029  60.179  1.00  0.00           H
ATOM   2583 H15Y POPCT  20      -1.607  36.450  59.045  1.00  0.00           H
ATOM   2584 C316 POPCT  20      -0.204  37.882  58.125  1.00  0.00           C
ATOM   2585 H16X POPCT  20      -0.533  37.734  57.074  1.00  0.00           H
ATOM   2586 H16Y POPCT  20       0.863  38.180  58.199  1.00  0.00           H
ATOM   2587 H16Z POPCT  20      -0.754  38.755  58.536  1.00  0.00           H
ATOM   2588  N   POPCU  21      12.289  28.944  80.245  1.00  0.00           N
ATOM   2589  C12 POPCU  21      12.976  27.955  81.194  1.00  0.00           C
ATOM   2590 H12A POPCU  21      13.670  28.465  81.846  1.00  0.00           H
ATOM   2591 H12B POPCU  21      13.626  27.291  80.644  1.00  0.00           H
ATOM   2592  C13 POPCU  21      11.470  29.982  80.926  1.00  0.00           C
ATOM   2593 H13A POPCU  21      11.152  30.653  80.142  1.00  0.00           H
ATOM   2594 H13B POPCU  21      10.499  29.601  81.207  1.00  0.00           H
ATOM   2595 H13C POPCU  21      11.938  30.557  81.712  1.00  0.00           H
ATOM   2596  C14 POPCU  21      13.291  29.666  79.400  1.00  0.00           C
ATOM   2597 H14A POPCU  21      13.889  30.350  79.983  1.00  0.00           H
ATOM   2598 H14B POPCU  21      13.948  28.982  78.883  1.00  0.00           H
ATOM   2599 H14C POPCU  21      12.843  30.398  78.745  1.00  0.00           H
ATOM   2600  C15 POPCU  21      11.292  28.227  79.345  1.00  0.00           C
ATOM   2601 H15A POPCU  21      11.747  27.369  78.872  1.00  0.00           H
ATOM   2602 H15B POPCU  21      10.923  28.916  78.599  1.00  0.00           H
ATOM   2603 H15C POPCU  21      10.387  27.806  79.758  1.00  0.00           H
ATOM   2604  C11 POPCU  21      12.179  27.049  82.100  1.00  0.00           C
ATOM   2605 H11A POPCU  21      11.255  27.491  82.531  1.00  0.00           H
ATOM   2606 H11B POPCU  21      12.826  26.832  82.977  1.00  0.00           H
ATOM   2607  P   POPCU  21      12.931  24.683  81.421  1.00  0.00           P
ATOM   2608  O13 POPCU  21      12.544  23.750  82.468  1.00  0.00           O
ATOM   2609  O14 POPCU  21      14.256  25.270  81.387  1.00  0.00           O
ATOM   2610  O12 POPCU  21      11.919  25.923  81.322  1.00  0.00           O
ATOM   2611  O11 POPCU  21      12.713  23.979  80.026  1.00  0.00           O
ATOM   2612  C1  POPCU  21      13.263  24.499  78.770  1.00  0.00           C
ATOM   2613  HA  POPCU  21      14.313  24.161  78.637  1.00  0.00           H
ATOM   2614  HB  POPCU  21      13.158  25.602  78.689  1.00  0.00           H
ATOM   2615  C2  POPCU  21      12.538  24.009  77.487  1.00  0.00           C
ATOM   2616  HS  POPCU  21      13.084  24.550  76.685  1.00  0.00           H
ATOM   2617  O21 POPCU  21      11.174  24.477  77.565  1.00  0.00           O
ATOM   2618  C21 POPCU  21      10.863  25.598  76.863  1.00  0.00           C
ATOM   2619  O22 POPCU  21      11.691  26.250  76.258  1.00  0.00           O
ATOM   2620  C22 POPCU  21       9.391  25.933  77.077  1.00  0.00           C
ATOM   2621  H2R POPCU  21       9.253  27.007  77.324  1.00  0.00           H
ATOM   2622  H2S POPCU  21       8.981  25.390  77.955  1.00  0.00           H
ATOM   2623  C3  POPCU  21      12.711  22.480  77.227  1.00  0.00           C
ATOM   2624  HX  POPCU  21      12.164  21.922  78.017  1.00  0.00           H
ATOM   2625  HY  POPCU  21      13.793  22.251  77.335  1.00  0.00           H
ATOM   2626  O31 POPCU  21      12.188  22.107  75.911  1.00  0.00           O
ATOM   2627  C31 POPCU  21      10.923  21.626  75.931  1.00  0.00           C
ATOM   2628  O32 POPCU  21      10.237  21.535  76.932  1.00  0.00           O
ATOM   2629  C32 POPCU  21      10.497  21.243  74.498  1.00  0.00           C
ATOM   2630  H2X POPCU  21       9.500  20.754  74.528  1.00  0.00           H
ATOM   2631  H2Y POPCU  21      11.193  20.452  74.144  1.00  0.00           H
ATOM   2632  C23 POPCU  21       8.435  25.464  75.999  1.00  0.00           C
ATOM   2633  H3R POPCU  21       7.392  25.657  76.328  1.00  0.00           H
ATOM   2634  H3S POPCU  21       8.394  24.354  75.969  1.00  0.00           H
ATOM   2635  C24 POPCU  21       8.818  26.092  74.648  1.00  0.00           C
ATOM   2636  H4R POPCU  21       9.623  25.598  74.063  1.00  0.00           H
ATOM   2637  H4S POPCU  21       9.210  27.121  74.795  1.00  0.00           H
ATOM   2638  C25 POPCU  21       7.591  26.039  73.766  1.00  0.00           C
ATOM   2639  H5R POPCU  21       6.753  26.506  74.326  1.00  0.00           H
ATOM   2640  H5S POPCU  21       7.315  24.967  73.673  1.00  0.00           H
ATOM   2641  C26 POPCU  21       7.778  26.715  72.398  1.00  0.00           C
ATOM   2642  H6R POPCU  21       8.584  26.171  71.861  1.00  0.00           H
ATOM   2643  H6S POPCU  21       8.171  27.688  72.763  1.00  0.00           H
ATOM   2644  C27 POPCU  21       6.514  26.884  71.572  1.00  0.00           C
ATOM   2645  H7R POPCU  21       5.875  27.712  71.944  1.00  0.00           H
ATOM   2646  H7S POPCU  21       5.827  26.013  71.520  1.00  0.00           H
ATOM   2647  C28 POPCU  21       6.793  27.122  70.092  1.00  0.00           C
ATOM   2648  H8R POPCU  21       5.808  27.470  69.712  1.00  0.00           H
ATOM   2649  H8S POPCU  21       6.971  26.147  69.591  1.00  0.00           H
ATOM   2650  C29 POPCU  21       7.869  28.127  70.004  1.00  0.00           C
ATOM   2651  H91 POPCU  21       8.001  28.904  70.771  1.00  0.00           H
ATOM   2652 C210 POPCU  21       8.702  28.164  68.937  1.00  0.00           C
ATOM   2653 H101 POPCU  21       9.508  28.914  68.936  1.00  0.00           H
ATOM   2654 C211 POPCU  21       8.659  27.411  67.680  1.00  0.00           C
ATOM   2655 H11R POPCU  21       8.734  28.131  66.837  1.00  0.00           H
ATOM   2656 H11S POPCU  21       7.706  26.843  67.631  1.00  0.00           H
ATOM   2657 C212 POPCU  21       9.779  26.490  67.612  1.00  0.00           C
ATOM   2658 H12R POPCU  21       9.842  25.917  68.562  1.00  0.00           H
ATOM   2659 H12S POPCU  21      10.682  27.132  67.689  1.00  0.00           H
ATOM   2660 C213 POPCU  21       9.877  25.516  66.490  1.00  0.00           C
ATOM   2661 H13R POPCU  21      10.823  24.933  66.508  1.00  0.00           H
ATOM   2662 H13S POPCU  21       9.834  26.097  65.544  1.00  0.00           H
ATOM   2663 C214 POPCU  21       8.741  24.464  66.624  1.00  0.00           C
ATOM   2664 H14R POPCU  21       7.786  24.876  66.233  1.00  0.00           H
ATOM   2665 H14S POPCU  21       8.579  24.386  67.720  1.00  0.00           H
ATOM   2666 C215 POPCU  21       9.018  23.078  66.003  1.00  0.00           C
ATOM   2667 H15R POPCU  21       9.530  23.089  65.017  1.00  0.00           H
ATOM   2668 H15S POPCU  21       8.058  22.541  65.851  1.00  0.00           H
ATOM   2669 C216 POPCU  21       9.902  22.207  66.878  1.00  0.00           C
ATOM   2670 H16R POPCU  21       9.336  22.093  67.827  1.00  0.00           H
ATOM   2671 H16S POPCU  21      10.913  22.614  67.092  1.00  0.00           H
ATOM   2672 C217 POPCU  21      10.248  20.866  66.156  1.00  0.00           C
ATOM   2673 H17R POPCU  21      11.030  21.155  65.423  1.00  0.00           H
ATOM   2674 H17S POPCU  21       9.287  20.573  65.682  1.00  0.00           H
ATOM   2675 C218 POPCU  21      10.726  19.716  67.061  1.00  0.00           C
ATOM   2676 H18R POPCU  21      11.444  20.109  67.811  1.00  0.00           H
ATOM   2677 H18S POPCU  21      11.237  18.925  66.471  1.00  0.00           H
ATOM   2678 H18T POPCU  21       9.784  19.327  67.503  1.00  0.00           H
ATOM   2679  C33 POPCU  21      10.700  22.435  73.460  1.00  0.00           C
ATOM   2680  H3X POPCU  21      11.792  22.578  73.311  1.00  0.00           H
ATOM   2681  H3Y POPCU  21      10.370  23.441  73.796  1.00  0.00           H
ATOM   2682  C34 POPCU  21       9.950  22.229  72.103  1.00  0.00           C
ATOM   2683  H4X POPCU  21      10.278  21.287  71.615  1.00  0.00           H
ATOM   2684  H4Y POPCU  21      10.348  23.038  71.454  1.00  0.00           H
ATOM   2685  C35 POPCU  21       8.475  22.429  72.078  1.00  0.00           C
ATOM   2686  H5X POPCU  21       8.217  23.368  72.613  1.00  0.00           H
ATOM   2687  H5Y POPCU  21       8.054  21.636  72.731  1.00  0.00           H
ATOM   2688  C36 POPCU  21       8.042  22.294  70.650  1.00  0.00           C
ATOM   2689  H6X POPCU  21       8.668  21.646  70.000  1.00  0.00           H
ATOM   2690  H6Y POPCU  21       8.172  23.275  70.146  1.00  0.00           H
ATOM   2691  C37 POPCU  21       6.651  21.783  70.377  1.00  0.00           C
ATOM   2692  H7X POPCU  21       6.072  22.703  70.606  1.00  0.00           H
ATOM   2693  H7Y POPCU  21       6.521  20.992  71.146  1.00  0.00           H
ATOM   2694  C38 POPCU  21       6.522  21.316  68.941  1.00  0.00           C
ATOM   2695  H8X POPCU  21       6.975  20.304  68.872  1.00  0.00           H
ATOM   2696  H8Y POPCU  21       7.165  22.018  68.368  1.00  0.00           H
ATOM   2697  C39 POPCU  21       5.078  21.235  68.488  1.00  0.00           C
ATOM   2698  H9X POPCU  21       4.546  20.456  69.075  1.00  0.00           H
ATOM   2699  H9Y POPCU  21       5.142  20.853  67.447  1.00  0.00           H
ATOM   2700 C310 POPCU  21       4.303  22.566  68.476  1.00  0.00           C
ATOM   2701 H10X POPCU  21       4.396  23.029  69.482  1.00  0.00           H
ATOM   2702 H10Y POPCU  21       3.293  22.259  68.129  1.00  0.00           H
ATOM   2703 C311 POPCU  21       4.907  23.654  67.535  1.00  0.00           C
ATOM   2704 H11X POPCU  21       6.000  23.694  67.730  1.00  0.00           H
ATOM   2705 H11Y POPCU  21       4.557  23.464  66.498  1.00  0.00           H
ATOM   2706 C312 POPCU  21       4.459  25.103  67.805  1.00  0.00           C
ATOM   2707 H12X POPCU  21       4.805  25.774  66.989  1.00  0.00           H
ATOM   2708 H12Y POPCU  21       4.873  25.408  68.789  1.00  0.00           H
ATOM   2709 C313 POPCU  21       2.945  25.353  67.986  1.00  0.00           C
ATOM   2710 H13X POPCU  21       2.636  26.362  68.333  1.00  0.00           H
ATOM   2711 H13Y POPCU  21       2.712  24.571  68.740  1.00  0.00           H
ATOM   2712 C314 POPCU  21       1.983  24.975  66.808  1.00  0.00           C
ATOM   2713 H14X POPCU  21       0.984  24.826  67.271  1.00  0.00           H
ATOM   2714 H14Y POPCU  21       2.301  23.990  66.404  1.00  0.00           H
ATOM   2715 C315 POPCU  21       2.073  26.039  65.677  1.00  0.00           C
ATOM   2716 H15X POPCU  21       3.116  25.998  65.296  1.00  0.00           H
ATOM   2717 H15Y POPCU  21       1.804  27.047  66.057  1.00  0.00           H
ATOM   2718 C316 POPCU  21       1.173  25.684  64.519  1.00  0.00           C
ATOM   2719 H16X POPCU  21       0.954  26.653  64.020  1.00  0.00           H
ATOM   2720 H16Y POPCU  21       0.150  25.412  64.858  1.00  0.00           H
ATOM   2721 H16Z POPCU  21       1.539  24.863  63.867  1.00  0.00           H
ATOM   2722  N   POPCV  22      52.654  18.842  79.123  1.00  0.00           N
ATOM   2723  C12 POPCV  22      52.934  17.511  79.669  1.00  0.00           C
ATOM   2724 H12A POPCV  22      53.667  16.979  79.080  1.00  0.00           H
ATOM   2725 H12B POPCV  22      52.137  16.783  79.690  1.00  0.00           H
ATOM   2726  C13 POPCV  22      51.619  19.479  79.975  1.00  0.00           C
ATOM   2727 H13A POPCV  22      50.696  18.923  80.053  1.00  0.00           H
ATOM   2728 H13B POPCV  22      52.056  19.570  80.958  1.00  0.00           H
ATOM   2729 H13C POPCV  22      51.325  20.469  79.656  1.00  0.00           H
ATOM   2730  C14 POPCV  22      53.806  19.745  79.116  1.00  0.00           C
ATOM   2731 H14A POPCV  22      54.620  19.250  78.607  1.00  0.00           H
ATOM   2732 H14B POPCV  22      53.625  20.747  78.757  1.00  0.00           H
ATOM   2733 H14C POPCV  22      54.202  19.867  80.114  1.00  0.00           H
ATOM   2734  C15 POPCV  22      52.138  18.692  77.686  1.00  0.00           C
ATOM   2735 H15A POPCV  22      52.098  19.654  77.196  1.00  0.00           H
ATOM   2736 H15B POPCV  22      51.186  18.182  77.706  1.00  0.00           H
ATOM   2737 H15C POPCV  22      52.781  18.110  77.042  1.00  0.00           H
ATOM   2738  C11 POPCV  22      53.557  17.472  81.093  1.00  0.00           C
ATOM   2739 H11A POPCV  22      54.314  18.256  81.309  1.00  0.00           H
ATOM   2740 H11B POPCV  22      54.149  16.533  81.149  1.00  0.00           H
ATOM   2741  P   POPCV  22      51.806  16.095  82.502  1.00  0.00           P
ATOM   2742  O13 POPCV  22      50.497  16.507  82.975  1.00  0.00           O
ATOM   2743  O14 POPCV  22      52.631  15.262  83.424  1.00  0.00           O
ATOM   2744  O12 POPCV  22      52.600  17.418  82.069  1.00  0.00           O
ATOM   2745  O11 POPCV  22      51.624  15.405  81.104  1.00  0.00           O
ATOM   2746  C1  POPCV  22      50.460  14.706  80.780  1.00  0.00           C
ATOM   2747  HA  POPCV  22      49.621  14.846  81.495  1.00  0.00           H
ATOM   2748  HB  POPCV  22      50.720  13.639  80.612  1.00  0.00           H
ATOM   2749  C2  POPCV  22      50.007  15.181  79.347  1.00  0.00           C
ATOM   2750  HS  POPCV  22      49.308  14.410  78.958  1.00  0.00           H
ATOM   2751  O21 POPCV  22      51.034  15.460  78.416  1.00  0.00           O
ATOM   2752  C21 POPCV  22      51.286  14.411  77.616  1.00  0.00           C
ATOM   2753  O22 POPCV  22      50.705  13.341  77.678  1.00  0.00           O
ATOM   2754  C22 POPCV  22      52.373  14.674  76.594  1.00  0.00           C
ATOM   2755  H2R POPCV  22      53.187  15.054  77.247  1.00  0.00           H
ATOM   2756  H2S POPCV  22      52.163  15.445  75.822  1.00  0.00           H
ATOM   2757  C3  POPCV  22      49.132  16.438  79.337  1.00  0.00           C
ATOM   2758  HX  POPCV  22      49.732  17.351  79.540  1.00  0.00           H
ATOM   2759  HY  POPCV  22      48.591  16.356  80.304  1.00  0.00           H
ATOM   2760  O31 POPCV  22      48.109  16.476  78.310  1.00  0.00           O
ATOM   2761  C31 POPCV  22      48.547  17.014  77.246  1.00  0.00           C
ATOM   2762  O32 POPCV  22      49.685  17.338  76.894  1.00  0.00           O
ATOM   2763  C32 POPCV  22      47.424  17.050  76.198  1.00  0.00           C
ATOM   2764  H2X POPCV  22      47.733  17.706  75.356  1.00  0.00           H
ATOM   2765  H2Y POPCV  22      46.443  17.369  76.608  1.00  0.00           H
ATOM   2766  C23 POPCV  22      52.908  13.404  75.857  1.00  0.00           C
ATOM   2767  H3R POPCV  22      53.256  12.644  76.589  1.00  0.00           H
ATOM   2768  H3S POPCV  22      53.791  13.733  75.268  1.00  0.00           H
ATOM   2769  C24 POPCV  22      51.901  12.944  74.791  1.00  0.00           C
ATOM   2770  H4R POPCV  22      51.206  12.212  75.254  1.00  0.00           H
ATOM   2771  H4S POPCV  22      52.563  12.415  74.072  1.00  0.00           H
ATOM   2772  C25 POPCV  22      51.107  13.941  73.970  1.00  0.00           C
ATOM   2773  H5R POPCV  22      51.768  14.760  73.612  1.00  0.00           H
ATOM   2774  H5S POPCV  22      50.418  14.364  74.732  1.00  0.00           H
ATOM   2775  C26 POPCV  22      50.196  13.365  72.921  1.00  0.00           C
ATOM   2776  H6R POPCV  22      50.783  12.609  72.356  1.00  0.00           H
ATOM   2777  H6S POPCV  22      49.983  14.226  72.251  1.00  0.00           H
ATOM   2778  C27 POPCV  22      49.044  12.718  73.696  1.00  0.00           C
ATOM   2779  H7R POPCV  22      48.600  13.360  74.487  1.00  0.00           H
ATOM   2780  H7S POPCV  22      49.381  11.787  74.199  1.00  0.00           H
ATOM   2781  C28 POPCV  22      48.004  12.319  72.752  1.00  0.00           C
ATOM   2782  H8R POPCV  22      47.714  13.058  71.976  1.00  0.00           H
ATOM   2783  H8S POPCV  22      47.094  12.192  73.377  1.00  0.00           H
ATOM   2784  C29 POPCV  22      48.209  10.958  72.078  1.00  0.00           C
ATOM   2785  H91 POPCV  22      49.229  10.629  71.832  1.00  0.00           H
ATOM   2786 C210 POPCV  22      47.182  10.144  71.785  1.00  0.00           C
ATOM   2787 H101 POPCV  22      47.467   9.235  71.236  1.00  0.00           H
ATOM   2788 C211 POPCV  22      45.693  10.308  72.020  1.00  0.00           C
ATOM   2789 H11R POPCV  22      45.448  10.505  73.086  1.00  0.00           H
ATOM   2790 H11S POPCV  22      45.168   9.379  71.709  1.00  0.00           H
ATOM   2791 C212 POPCV  22      45.170  11.391  71.067  1.00  0.00           C
ATOM   2792 H12R POPCV  22      45.492  12.427  71.307  1.00  0.00           H
ATOM   2793 H12S POPCV  22      44.060  11.403  71.107  1.00  0.00           H
ATOM   2794 C213 POPCV  22      45.480  11.115  69.607  1.00  0.00           C
ATOM   2795 H13R POPCV  22      45.259  10.048  69.391  1.00  0.00           H
ATOM   2796 H13S POPCV  22      46.553  11.399  69.551  1.00  0.00           H
ATOM   2797 C214 POPCV  22      44.617  11.913  68.669  1.00  0.00           C
ATOM   2798 H14R POPCV  22      44.651  13.021  68.604  1.00  0.00           H
ATOM   2799 H14S POPCV  22      43.603  11.705  69.071  1.00  0.00           H
ATOM   2800 C215 POPCV  22      44.569  11.375  67.206  1.00  0.00           C
ATOM   2801 H15R POPCV  22      44.217  10.321  67.199  1.00  0.00           H
ATOM   2802 H15S POPCV  22      45.622  11.233  66.882  1.00  0.00           H
ATOM   2803 C216 POPCV  22      43.658  12.229  66.326  1.00  0.00           C
ATOM   2804 H16R POPCV  22      43.609  11.848  65.284  1.00  0.00           H
ATOM   2805 H16S POPCV  22      44.067  13.261  66.270  1.00  0.00           H
ATOM   2806 C217 POPCV  22      42.185  12.211  66.769  1.00  0.00           C
ATOM   2807 H17R POPCV  22      41.961  12.742  67.719  1.00  0.00           H
ATOM   2808 H17S POPCV  22      42.046  11.116  66.895  1.00  0.00           H
ATOM   2809 C218 POPCV  22      41.145  12.860  65.742  1.00  0.00           C
ATOM   2810 H18R POPCV  22      40.190  12.988  66.295  1.00  0.00           H
ATOM   2811 H18S POPCV  22      40.959  12.236  64.842  1.00  0.00           H
ATOM   2812 H18T POPCV  22      41.556  13.855  65.470  1.00  0.00           H
ATOM   2813  C33 POPCV  22      47.350  15.623  75.685  1.00  0.00           C
ATOM   2814  H3X POPCV  22      47.294  14.914  76.538  1.00  0.00           H
ATOM   2815  H3Y POPCV  22      48.169  15.402  74.967  1.00  0.00           H
ATOM   2816  C34 POPCV  22      46.148  15.234  74.819  1.00  0.00           C
ATOM   2817  H4X POPCV  22      45.287  15.198  75.520  1.00  0.00           H
ATOM   2818  H4Y POPCV  22      46.248  14.187  74.460  1.00  0.00           H
ATOM   2819  C35 POPCV  22      45.799  16.202  73.693  1.00  0.00           C
ATOM   2820  H5X POPCV  22      45.663  17.185  74.192  1.00  0.00           H
ATOM   2821  H5Y POPCV  22      44.861  15.925  73.167  1.00  0.00           H
ATOM   2822  C36 POPCV  22      46.889  16.308  72.566  1.00  0.00           C
ATOM   2823  H6X POPCV  22      46.830  15.286  72.134  1.00  0.00           H
ATOM   2824  H6Y POPCV  22      47.896  16.509  72.991  1.00  0.00           H
ATOM   2825  C37 POPCV  22      46.531  17.309  71.372  1.00  0.00           C
ATOM   2826  H7X POPCV  22      45.642  16.890  70.855  1.00  0.00           H
ATOM   2827  H7Y POPCV  22      47.278  17.309  70.550  1.00  0.00           H
ATOM   2828  C38 POPCV  22      46.327  18.752  71.770  1.00  0.00           C
ATOM   2829  H8X POPCV  22      47.294  19.183  72.106  1.00  0.00           H
ATOM   2830  H8Y POPCV  22      45.653  18.989  72.621  1.00  0.00           H
ATOM   2831  C39 POPCV  22      45.816  19.622  70.596  1.00  0.00           C
ATOM   2832  H9X POPCV  22      46.178  20.658  70.770  1.00  0.00           H
ATOM   2833  H9Y POPCV  22      44.707  19.661  70.552  1.00  0.00           H
ATOM   2834 C310 POPCV  22      46.470  19.305  69.219  1.00  0.00           C
ATOM   2835 H10X POPCV  22      45.809  18.515  68.803  1.00  0.00           H
ATOM   2836 H10Y POPCV  22      47.473  18.830  69.272  1.00  0.00           H
ATOM   2837 C311 POPCV  22      46.407  20.462  68.231  1.00  0.00           C
ATOM   2838 H11X POPCV  22      47.227  21.192  68.403  1.00  0.00           H
ATOM   2839 H11Y POPCV  22      45.413  20.916  68.430  1.00  0.00           H
ATOM   2840 C312 POPCV  22      46.339  20.070  66.825  1.00  0.00           C
ATOM   2841 H12X POPCV  22      45.689  19.176  66.721  1.00  0.00           H
ATOM   2842 H12Y POPCV  22      47.371  19.833  66.490  1.00  0.00           H
ATOM   2843 C313 POPCV  22      45.805  21.139  65.934  1.00  0.00           C
ATOM   2844 H13X POPCV  22      46.358  22.102  65.896  1.00  0.00           H
ATOM   2845 H13Y POPCV  22      44.806  21.450  66.308  1.00  0.00           H
ATOM   2846 C314 POPCV  22      45.685  20.756  64.474  1.00  0.00           C
ATOM   2847 H14X POPCV  22      45.189  19.772  64.332  1.00  0.00           H
ATOM   2848 H14Y POPCV  22      46.726  20.692  64.093  1.00  0.00           H
ATOM   2849 C315 POPCV  22      45.041  21.845  63.653  1.00  0.00           C
ATOM   2850 H15X POPCV  22      45.150  21.681  62.560  1.00  0.00           H
ATOM   2851 H15Y POPCV  22      45.487  22.855  63.781  1.00  0.00           H
ATOM   2852 C316 POPCV  22      43.499  21.865  63.974  1.00  0.00           C
ATOM   2853 H16X POPCV  22      43.304  22.625  64.760  1.00  0.00           H
ATOM   2854 H16Y POPCV  22      43.002  20.873  64.032  1.00  0.00           H
ATOM   2855 H16Z POPCV  22      43.097  22.284  63.026  1.00  0.00           H
ATOM   2856  N   POPCW  23      56.973   2.847  84.223  1.00  0.00           N
ATOM   2857  C12 POPCW  23      56.175   1.626  83.762  1.00  0.00           C
ATOM   2858 H12A POPCW  23      55.745   1.885  82.805  1.00  0.00           H
ATOM   2859 H12B POPCW  23      55.370   1.427  84.454  1.00  0.00           H
ATOM   2860  C13 POPCW  23      57.644   2.622  85.537  1.00  0.00           C
ATOM   2861 H13A POPCW  23      58.116   3.568  85.759  1.00  0.00           H
ATOM   2862 H13B POPCW  23      57.091   2.299  86.407  1.00  0.00           H
ATOM   2863 H13C POPCW  23      58.438   1.891  85.483  1.00  0.00           H
ATOM   2864  C14 POPCW  23      58.015   3.317  83.246  1.00  0.00           C
ATOM   2865 H14A POPCW  23      58.443   2.514  82.665  1.00  0.00           H
ATOM   2866 H14B POPCW  23      57.494   3.889  82.492  1.00  0.00           H
ATOM   2867 H14C POPCW  23      58.846   3.835  83.701  1.00  0.00           H
ATOM   2868  C15 POPCW  23      56.087   3.989  84.372  1.00  0.00           C
ATOM   2869 H15A POPCW  23      56.735   4.836  84.544  1.00  0.00           H
ATOM   2870 H15B POPCW  23      55.451   4.009  85.245  1.00  0.00           H
ATOM   2871 H15C POPCW  23      55.515   4.121  83.466  1.00  0.00           H
ATOM   2872  C11 POPCW  23      56.955   0.264  83.513  1.00  0.00           C
ATOM   2873 H11A POPCW  23      57.900   0.489  82.973  1.00  0.00           H
ATOM   2874 H11B POPCW  23      56.297  -0.339  82.851  1.00  0.00           H
ATOM   2875  P   POPCW  23      56.144  -1.258  85.370  1.00  0.00           P
ATOM   2876  O13 POPCW  23      54.933  -0.356  85.389  1.00  0.00           O
ATOM   2877  O14 POPCW  23      56.626  -1.869  86.640  1.00  0.00           O
ATOM   2878  O12 POPCW  23      57.291  -0.343  84.766  1.00  0.00           O
ATOM   2879  O11 POPCW  23      55.980  -2.396  84.288  1.00  0.00           O
ATOM   2880  C1  POPCW  23      56.745  -3.621  84.271  1.00  0.00           C
ATOM   2881  HA  POPCW  23      56.603  -4.347  85.100  1.00  0.00           H
ATOM   2882  HB  POPCW  23      57.802  -3.288  84.196  1.00  0.00           H
ATOM   2883  C2  POPCW  23      56.537  -4.452  82.963  1.00  0.00           C
ATOM   2884  HS  POPCW  23      57.436  -5.085  82.803  1.00  0.00           H
ATOM   2885  O21 POPCW  23      56.284  -3.642  81.844  1.00  0.00           O
ATOM   2886  C21 POPCW  23      57.309  -2.917  81.471  1.00  0.00           C
ATOM   2887  O22 POPCW  23      58.412  -2.781  82.039  1.00  0.00           O
ATOM   2888  C22 POPCW  23      56.952  -2.347  80.112  1.00  0.00           C
ATOM   2889  H2R POPCW  23      56.902  -3.200  79.402  1.00  0.00           H
ATOM   2890  H2S POPCW  23      55.957  -1.856  80.159  1.00  0.00           H
ATOM   2891  C3  POPCW  23      55.360  -5.344  83.271  1.00  0.00           C
ATOM   2892  HX  POPCW  23      54.518  -4.765  83.708  1.00  0.00           H
ATOM   2893  HY  POPCW  23      55.572  -6.139  84.017  1.00  0.00           H
ATOM   2894  O31 POPCW  23      55.133  -6.082  82.029  1.00  0.00           O
ATOM   2895  C31 POPCW  23      53.968  -5.938  81.465  1.00  0.00           C
ATOM   2896  O32 POPCW  23      53.091  -5.221  81.936  1.00  0.00           O
ATOM   2897  C32 POPCW  23      53.773  -6.689  80.190  1.00  0.00           C
ATOM   2898  H2X POPCW  23      53.018  -7.503  80.169  1.00  0.00           H
ATOM   2899  H2Y POPCW  23      54.724  -7.202  79.931  1.00  0.00           H
ATOM   2900  C23 POPCW  23      58.040  -1.356  79.553  1.00  0.00           C
ATOM   2901  H3R POPCW  23      59.005  -1.863  79.339  1.00  0.00           H
ATOM   2902  H3S POPCW  23      58.343  -0.698  80.395  1.00  0.00           H
ATOM   2903  C24 POPCW  23      57.509  -0.611  78.347  1.00  0.00           C
ATOM   2904  H4R POPCW  23      58.377   0.022  78.066  1.00  0.00           H
ATOM   2905  H4S POPCW  23      56.591  -0.050  78.626  1.00  0.00           H
ATOM   2906  C25 POPCW  23      57.293  -1.554  77.162  1.00  0.00           C
ATOM   2907  H5R POPCW  23      56.363  -2.132  77.347  1.00  0.00           H
ATOM   2908  H5S POPCW  23      58.134  -2.266  77.023  1.00  0.00           H
ATOM   2909  C26 POPCW  23      57.054  -0.732  75.864  1.00  0.00           C
ATOM   2910  H6R POPCW  23      56.666   0.265  76.160  1.00  0.00           H
ATOM   2911  H6S POPCW  23      56.362  -1.204  75.134  1.00  0.00           H
ATOM   2912  C27 POPCW  23      58.371  -0.440  75.112  1.00  0.00           C
ATOM   2913  H7R POPCW  23      58.638  -1.376  74.576  1.00  0.00           H
ATOM   2914  H7S POPCW  23      59.206  -0.312  75.834  1.00  0.00           H
ATOM   2915  C28 POPCW  23      58.285   0.681  74.048  1.00  0.00           C
ATOM   2916  H8R POPCW  23      59.285   0.789  73.576  1.00  0.00           H
ATOM   2917  H8S POPCW  23      58.025   1.662  74.499  1.00  0.00           H
ATOM   2918  C29 POPCW  23      57.249   0.456  72.978  1.00  0.00           C
ATOM   2919  H91 POPCW  23      56.634  -0.452  73.063  1.00  0.00           H
ATOM   2920 C210 POPCW  23      57.057   1.307  71.969  1.00  0.00           C
ATOM   2921 H101 POPCW  23      56.196   1.151  71.302  1.00  0.00           H
ATOM   2922 C211 POPCW  23      57.813   2.591  71.695  1.00  0.00           C
ATOM   2923 H11R POPCW  23      58.517   2.863  72.510  1.00  0.00           H
ATOM   2924 H11S POPCW  23      57.116   3.450  71.600  1.00  0.00           H
ATOM   2925 C212 POPCW  23      58.506   2.603  70.307  1.00  0.00           C
ATOM   2926 H12R POPCW  23      58.851   3.652  70.181  1.00  0.00           H
ATOM   2927 H12S POPCW  23      57.784   2.362  69.497  1.00  0.00           H
ATOM   2928 C213 POPCW  23      59.717   1.670  70.328  1.00  0.00           C
ATOM   2929 H13R POPCW  23      59.440   0.664  70.709  1.00  0.00           H
ATOM   2930 H13S POPCW  23      60.461   2.124  71.017  1.00  0.00           H
ATOM   2931 C214 POPCW  23      60.429   1.409  68.948  1.00  0.00           C
ATOM   2932 H14R POPCW  23      61.168   0.600  69.133  1.00  0.00           H
ATOM   2933 H14S POPCW  23      60.829   2.416  68.703  1.00  0.00           H
ATOM   2934 C215 POPCW  23      59.446   0.985  67.960  1.00  0.00           C
ATOM   2935 H15R POPCW  23      58.723   1.786  67.691  1.00  0.00           H
ATOM   2936 H15S POPCW  23      58.875   0.105  68.327  1.00  0.00           H
ATOM   2937 C216 POPCW  23      60.177   0.626  66.625  1.00  0.00           C
ATOM   2938 H16R POPCW  23      60.796  -0.291  66.731  1.00  0.00           H
ATOM   2939 H16S POPCW  23      60.784   1.534  66.423  1.00  0.00           H
ATOM   2940 C217 POPCW  23      59.255   0.388  65.396  1.00  0.00           C
ATOM   2941 H17R POPCW  23      59.940   0.130  64.560  1.00  0.00           H
ATOM   2942 H17S POPCW  23      58.738   1.326  65.102  1.00  0.00           H
ATOM   2943 C218 POPCW  23      58.053  -0.543  65.470  1.00  0.00           C
ATOM   2944 H18R POPCW  23      57.135  -0.114  65.926  1.00  0.00           H
ATOM   2945 H18S POPCW  23      58.392  -1.342  66.164  1.00  0.00           H
ATOM   2946 H18T POPCW  23      57.750  -0.978  64.494  1.00  0.00           H
ATOM   2947  C33 POPCW  23      53.235  -5.788  79.080  1.00  0.00           C
ATOM   2948  H3X POPCW  23      53.712  -4.799  78.912  1.00  0.00           H
ATOM   2949  H3Y POPCW  23      52.227  -5.388  79.322  1.00  0.00           H
ATOM   2950  C34 POPCW  23      53.307  -6.452  77.745  1.00  0.00           C
ATOM   2951  H4X POPCW  23      52.787  -7.431  77.819  1.00  0.00           H
ATOM   2952  H4Y POPCW  23      54.382  -6.576  77.491  1.00  0.00           H
ATOM   2953  C35 POPCW  23      52.510  -5.642  76.676  1.00  0.00           C
ATOM   2954  H5X POPCW  23      52.781  -4.565  76.717  1.00  0.00           H
ATOM   2955  H5Y POPCW  23      51.456  -5.714  77.017  1.00  0.00           H
ATOM   2956  C36 POPCW  23      52.709  -6.158  75.249  1.00  0.00           C
ATOM   2957  H6X POPCW  23      52.286  -7.186  75.248  1.00  0.00           H
ATOM   2958  H6Y POPCW  23      53.791  -6.186  75.001  1.00  0.00           H
ATOM   2959  C37 POPCW  23      52.035  -5.269  74.187  1.00  0.00           C
ATOM   2960  H7X POPCW  23      52.562  -4.308  74.004  1.00  0.00           H
ATOM   2961  H7Y POPCW  23      50.998  -5.029  74.504  1.00  0.00           H
ATOM   2962  C38 POPCW  23      51.975  -6.001  72.834  1.00  0.00           C
ATOM   2963  H8X POPCW  23      51.461  -5.354  72.091  1.00  0.00           H
ATOM   2964  H8Y POPCW  23      51.435  -6.953  73.028  1.00  0.00           H
ATOM   2965  C39 POPCW  23      53.315  -6.250  72.126  1.00  0.00           C
ATOM   2966  H9X POPCW  23      53.932  -6.999  72.667  1.00  0.00           H
ATOM   2967  H9Y POPCW  23      53.839  -5.277  72.239  1.00  0.00           H
ATOM   2968 C310 POPCW  23      53.092  -6.547  70.707  1.00  0.00           C
ATOM   2969 H10X POPCW  23      54.043  -6.560  70.133  1.00  0.00           H
ATOM   2970 H10Y POPCW  23      52.490  -5.746  70.228  1.00  0.00           H
ATOM   2971 C311 POPCW  23      52.370  -7.907  70.384  1.00  0.00           C
ATOM   2972 H11X POPCW  23      51.423  -7.932  70.964  1.00  0.00           H
ATOM   2973 H11Y POPCW  23      52.960  -8.783  70.729  1.00  0.00           H
ATOM   2974 C312 POPCW  23      52.079  -8.015  68.861  1.00  0.00           C
ATOM   2975 H12X POPCW  23      51.761  -9.053  68.625  1.00  0.00           H
ATOM   2976 H12Y POPCW  23      53.049  -7.779  68.374  1.00  0.00           H
ATOM   2977 C313 POPCW  23      51.150  -6.953  68.347  1.00  0.00           C
ATOM   2978 H13X POPCW  23      50.822  -6.110  68.994  1.00  0.00           H
ATOM   2979 H13Y POPCW  23      50.193  -7.499  68.203  1.00  0.00           H
ATOM   2980 C314 POPCW  23      51.522  -6.381  66.969  1.00  0.00           C
ATOM   2981 H14X POPCW  23      51.772  -7.210  66.273  1.00  0.00           H
ATOM   2982 H14Y POPCW  23      52.471  -5.804  66.938  1.00  0.00           H
ATOM   2983 C315 POPCW  23      50.333  -5.699  66.188  1.00  0.00           C
ATOM   2984 H15X POPCW  23      50.740  -5.124  65.329  1.00  0.00           H
ATOM   2985 H15Y POPCW  23      49.930  -4.890  66.834  1.00  0.00           H
ATOM   2986 C316 POPCW  23      49.450  -6.882  65.750  1.00  0.00           C
ATOM   2987 H16X POPCW  23      48.717  -6.491  65.013  1.00  0.00           H
ATOM   2988 H16Y POPCW  23      48.928  -7.301  66.637  1.00  0.00           H
ATOM   2989 H16Z POPCW  23      49.995  -7.645  65.155  1.00  0.00           H
ATOM   2990  N   POPCX  24       1.361  19.959  77.361  1.00  0.00           N
ATOM   2991  C12 POPCX  24       0.551  19.175  76.355  1.00  0.00           C
ATOM   2992 H12A POPCX  24       1.010  19.315  75.388  1.00  0.00           H
ATOM   2993 H12B POPCX  24      -0.396  19.671  76.200  1.00  0.00           H
ATOM   2994  C13 POPCX  24       0.670  19.821  78.693  1.00  0.00           C
ATOM   2995 H13A POPCX  24       0.321  18.811  78.849  1.00  0.00           H
ATOM   2996 H13B POPCX  24       1.372  20.080  79.472  1.00  0.00           H
ATOM   2997 H13C POPCX  24      -0.064  20.609  78.771  1.00  0.00           H
ATOM   2998  C14 POPCX  24       2.710  19.369  77.487  1.00  0.00           C
ATOM   2999 H14A POPCX  24       3.176  19.480  76.518  1.00  0.00           H
ATOM   3000 H14B POPCX  24       3.266  19.924  78.228  1.00  0.00           H
ATOM   3001 H14C POPCX  24       2.674  18.324  77.755  1.00  0.00           H
ATOM   3002  C15 POPCX  24       1.382  21.402  76.936  1.00  0.00           C
ATOM   3003 H15A POPCX  24       1.553  21.443  75.870  1.00  0.00           H
ATOM   3004 H15B POPCX  24       2.173  22.001  77.363  1.00  0.00           H
ATOM   3005 H15C POPCX  24       0.452  21.917  77.129  1.00  0.00           H
ATOM   3006  C11 POPCX  24       0.393  17.721  76.675  1.00  0.00           C
ATOM   3007 H11A POPCX  24       1.340  17.257  77.024  1.00  0.00           H
ATOM   3008 H11B POPCX  24       0.197  17.143  75.746  1.00  0.00           H
ATOM   3009  P   POPCX  24      -2.177  17.639  77.228  1.00  0.00           P
ATOM   3010  O13 POPCX  24      -2.645  19.066  77.093  1.00  0.00           O
ATOM   3011  O14 POPCX  24      -2.928  16.702  78.110  1.00  0.00           O
ATOM   3012  O12 POPCX  24      -0.651  17.477  77.607  1.00  0.00           O
ATOM   3013  O11 POPCX  24      -2.262  17.066  75.737  1.00  0.00           O
ATOM   3014  C1  POPCX  24      -2.582  15.642  75.481  1.00  0.00           C
ATOM   3015  HA  POPCX  24      -3.679  15.572  75.647  1.00  0.00           H
ATOM   3016  HB  POPCX  24      -1.961  14.915  76.046  1.00  0.00           H
ATOM   3017  C2  POPCX  24      -2.304  15.241  74.034  1.00  0.00           C
ATOM   3018  HS  POPCX  24      -2.266  14.133  73.951  1.00  0.00           H
ATOM   3019  O21 POPCX  24      -1.014  15.772  73.675  1.00  0.00           O
ATOM   3020  C21 POPCX  24       0.017  15.031  73.988  1.00  0.00           C
ATOM   3021  O22 POPCX  24       0.032  14.129  74.823  1.00  0.00           O
ATOM   3022  C22 POPCX  24       1.252  15.442  73.260  1.00  0.00           C
ATOM   3023  H2R POPCX  24       2.090  14.738  73.452  1.00  0.00           H
ATOM   3024  H2S POPCX  24       1.683  16.379  73.672  1.00  0.00           H
ATOM   3025  C3  POPCX  24      -3.449  15.665  73.089  1.00  0.00           C
ATOM   3026  HX  POPCX  24      -3.890  16.682  73.150  1.00  0.00           H
ATOM   3027  HY  POPCX  24      -4.318  15.089  73.472  1.00  0.00           H
ATOM   3028  O31 POPCX  24      -3.257  15.238  71.745  1.00  0.00           O
ATOM   3029  C31 POPCX  24      -2.646  16.012  70.879  1.00  0.00           C
ATOM   3030  O32 POPCX  24      -2.128  17.089  71.115  1.00  0.00           O
ATOM   3031  C32 POPCX  24      -2.597  15.387  69.523  1.00  0.00           C
ATOM   3032  H2X POPCX  24      -3.517  14.821  69.264  1.00  0.00           H
ATOM   3033  H2Y POPCX  24      -1.700  14.741  69.409  1.00  0.00           H
ATOM   3034  C23 POPCX  24       1.075  15.588  71.787  1.00  0.00           C
ATOM   3035  H3R POPCX  24       0.209  16.258  71.599  1.00  0.00           H
ATOM   3036  H3S POPCX  24       0.856  14.584  71.366  1.00  0.00           H
ATOM   3037  C24 POPCX  24       2.293  16.166  71.076  1.00  0.00           C
ATOM   3038  H4R POPCX  24       3.207  15.579  71.310  1.00  0.00           H
ATOM   3039  H4S POPCX  24       2.629  17.177  71.391  1.00  0.00           H
ATOM   3040  C25 POPCX  24       2.160  16.168  69.490  1.00  0.00           C
ATOM   3041  H5R POPCX  24       1.350  16.879  69.223  1.00  0.00           H
ATOM   3042  H5S POPCX  24       1.639  15.203  69.312  1.00  0.00           H
ATOM   3043  C26 POPCX  24       3.471  16.447  68.787  1.00  0.00           C
ATOM   3044  H6R POPCX  24       4.071  15.516  68.869  1.00  0.00           H
ATOM   3045  H6S POPCX  24       4.038  17.221  69.347  1.00  0.00           H
ATOM   3046  C27 POPCX  24       3.184  16.764  67.390  1.00  0.00           C
ATOM   3047  H7R POPCX  24       4.131  16.971  66.846  1.00  0.00           H
ATOM   3048  H7S POPCX  24       2.655  17.736  67.289  1.00  0.00           H
ATOM   3049  C28 POPCX  24       2.592  15.562  66.607  1.00  0.00           C
ATOM   3050  H8R POPCX  24       1.700  15.193  67.158  1.00  0.00           H
ATOM   3051  H8S POPCX  24       3.353  14.755  66.671  1.00  0.00           H
ATOM   3052  C29 POPCX  24       2.162  15.879  65.176  1.00  0.00           C
ATOM   3053  H91 POPCX  24       1.602  16.819  65.065  1.00  0.00           H
ATOM   3054 C210 POPCX  24       2.494  15.370  64.020  1.00  0.00           C
ATOM   3055 H101 POPCX  24       1.970  15.784  63.146  1.00  0.00           H
ATOM   3056 C211 POPCX  24       3.497  14.273  63.853  1.00  0.00           C
ATOM   3057 H11R POPCX  24       4.033  14.147  64.818  1.00  0.00           H
ATOM   3058 H11S POPCX  24       4.223  14.608  63.082  1.00  0.00           H
ATOM   3059 C212 POPCX  24       2.920  12.841  63.400  1.00  0.00           C
ATOM   3060 H12R POPCX  24       2.383  12.345  64.236  1.00  0.00           H
ATOM   3061 H12S POPCX  24       3.864  12.291  63.201  1.00  0.00           H
ATOM   3062 C213 POPCX  24       2.032  12.681  62.164  1.00  0.00           C
ATOM   3063 H13R POPCX  24       1.191  13.406  62.125  1.00  0.00           H
ATOM   3064 H13S POPCX  24       1.522  11.694  62.177  1.00  0.00           H
ATOM   3065 C214 POPCX  24       2.828  13.013  60.893  1.00  0.00           C
ATOM   3066 H14R POPCX  24       3.705  12.346  60.758  1.00  0.00           H
ATOM   3067 H14S POPCX  24       3.073  14.094  60.811  1.00  0.00           H
ATOM   3068 C215 POPCX  24       2.032  12.760  59.575  1.00  0.00           C
ATOM   3069 H15R POPCX  24       1.099  13.362  59.575  1.00  0.00           H
ATOM   3070 H15S POPCX  24       1.738  11.702  59.408  1.00  0.00           H
ATOM   3071 C216 POPCX  24       2.742  13.224  58.274  1.00  0.00           C
ATOM   3072 H16R POPCX  24       3.598  12.541  58.089  1.00  0.00           H
ATOM   3073 H16S POPCX  24       3.211  14.230  58.327  1.00  0.00           H
ATOM   3074 C217 POPCX  24       1.911  13.051  56.976  1.00  0.00           C
ATOM   3075 H17R POPCX  24       1.410  12.062  57.046  1.00  0.00           H
ATOM   3076 H17S POPCX  24       2.584  13.060  56.092  1.00  0.00           H
ATOM   3077 C218 POPCX  24       0.772  14.110  56.873  1.00  0.00           C
ATOM   3078 H18R POPCX  24       1.244  15.105  57.024  1.00  0.00           H
ATOM   3079 H18S POPCX  24      -0.006  13.857  57.625  1.00  0.00           H
ATOM   3080 H18T POPCX  24       0.343  14.085  55.849  1.00  0.00           H
ATOM   3081  C33 POPCX  24      -2.359  16.445  68.448  1.00  0.00           C
ATOM   3082  H3X POPCX  24      -1.351  16.861  68.663  1.00  0.00           H
ATOM   3083  H3Y POPCX  24      -3.160  17.210  68.356  1.00  0.00           H
ATOM   3084  C34 POPCX  24      -2.390  15.797  67.020  1.00  0.00           C
ATOM   3085  H4X POPCX  24      -2.203  16.582  66.256  1.00  0.00           H
ATOM   3086  H4Y POPCX  24      -3.422  15.391  66.949  1.00  0.00           H
ATOM   3087  C35 POPCX  24      -1.453  14.621  66.901  1.00  0.00           C
ATOM   3088  H5X POPCX  24      -1.880  13.768  67.472  1.00  0.00           H
ATOM   3089  H5Y POPCX  24      -0.476  14.950  67.314  1.00  0.00           H
ATOM   3090  C36 POPCX  24      -1.139  14.263  65.423  1.00  0.00           C
ATOM   3091  H6X POPCX  24      -0.431  13.421  65.584  1.00  0.00           H
ATOM   3092  H6Y POPCX  24      -0.725  15.147  64.893  1.00  0.00           H
ATOM   3093  C37 POPCX  24      -2.248  13.705  64.647  1.00  0.00           C
ATOM   3094  H7X POPCX  24      -3.107  14.392  64.492  1.00  0.00           H
ATOM   3095  H7Y POPCX  24      -2.689  12.855  65.209  1.00  0.00           H
ATOM   3096  C38 POPCX  24      -1.760  13.195  63.268  1.00  0.00           C
ATOM   3097  H8X POPCX  24      -0.919  12.493  63.452  1.00  0.00           H
ATOM   3098  H8Y POPCX  24      -1.399  14.012  62.607  1.00  0.00           H
ATOM   3099  C39 POPCX  24      -2.932  12.451  62.581  1.00  0.00           C
ATOM   3100  H9X POPCX  24      -3.668  13.264  62.404  1.00  0.00           H
ATOM   3101  H9Y POPCX  24      -3.324  11.695  63.295  1.00  0.00           H
ATOM   3102 C310 POPCX  24      -2.543  11.837  61.236  1.00  0.00           C
ATOM   3103 H10X POPCX  24      -2.294  12.672  60.546  1.00  0.00           H
ATOM   3104 H10Y POPCX  24      -3.460  11.353  60.837  1.00  0.00           H
ATOM   3105 C311 POPCX  24      -1.327  10.862  61.196  1.00  0.00           C
ATOM   3106 H11X POPCX  24      -1.473  10.132  62.020  1.00  0.00           H
ATOM   3107 H11Y POPCX  24      -0.430  11.384  61.593  1.00  0.00           H
ATOM   3108 C312 POPCX  24      -1.038  10.137  59.862  1.00  0.00           C
ATOM   3109 H12X POPCX  24      -0.572  10.853  59.151  1.00  0.00           H
ATOM   3110 H12Y POPCX  24      -1.991   9.748  59.443  1.00  0.00           H
ATOM   3111 C313 POPCX  24      -0.075   8.943  59.982  1.00  0.00           C
ATOM   3112 H13X POPCX  24      -0.471   7.987  60.384  1.00  0.00           H
ATOM   3113 H13Y POPCX  24       0.760   9.189  60.673  1.00  0.00           H
ATOM   3114 C314 POPCX  24       0.613   8.704  58.623  1.00  0.00           C
ATOM   3115 H14X POPCX  24       1.587   8.317  58.990  1.00  0.00           H
ATOM   3116 H14Y POPCX  24       0.719   9.692  58.126  1.00  0.00           H
ATOM   3117 C315 POPCX  24      -0.109   7.606  57.869  1.00  0.00           C
ATOM   3118 H15X POPCX  24      -0.964   8.131  57.393  1.00  0.00           H
ATOM   3119 H15Y POPCX  24      -0.452   6.854  58.611  1.00  0.00           H
ATOM   3120 C316 POPCX  24       0.791   6.862  56.811  1.00  0.00           C
ATOM   3121 H16X POPCX  24       1.567   6.159  57.183  1.00  0.00           H
ATOM   3122 H16Y POPCX  24       1.172   7.587  56.059  1.00  0.00           H
ATOM   3123 H16Z POPCX  24       0.296   6.104  56.167  1.00  0.00           H
ATOM   3124  N   POPCY  25      41.022  23.879  82.267  1.00  0.00           N
ATOM   3125  C12 POPCY  25      39.715  24.565  82.714  1.00  0.00           C
ATOM   3126 H12A POPCY  25      39.076  24.518  81.844  1.00  0.00           H
ATOM   3127 H12B POPCY  25      39.960  25.589  82.954  1.00  0.00           H
ATOM   3128  C13 POPCY  25      42.105  24.119  83.297  1.00  0.00           C
ATOM   3129 H13A POPCY  25      41.820  23.562  84.177  1.00  0.00           H
ATOM   3130 H13B POPCY  25      43.044  23.670  83.010  1.00  0.00           H
ATOM   3131 H13C POPCY  25      42.276  25.173  83.456  1.00  0.00           H
ATOM   3132  C14 POPCY  25      40.878  22.393  82.022  1.00  0.00           C
ATOM   3133 H14A POPCY  25      40.620  21.857  82.923  1.00  0.00           H
ATOM   3134 H14B POPCY  25      40.096  22.263  81.289  1.00  0.00           H
ATOM   3135 H14C POPCY  25      41.801  21.881  81.793  1.00  0.00           H
ATOM   3136  C15 POPCY  25      41.497  24.453  81.030  1.00  0.00           C
ATOM   3137 H15A POPCY  25      40.721  24.442  80.279  1.00  0.00           H
ATOM   3138 H15B POPCY  25      42.255  23.764  80.689  1.00  0.00           H
ATOM   3139 H15C POPCY  25      41.796  25.483  81.163  1.00  0.00           H
ATOM   3140  C11 POPCY  25      38.905  23.865  83.816  1.00  0.00           C
ATOM   3141 H11A POPCY  25      39.323  24.039  84.830  1.00  0.00           H
ATOM   3142 H11B POPCY  25      38.875  22.791  83.530  1.00  0.00           H
ATOM   3143  P   POPCY  25      36.315  23.631  83.538  1.00  0.00           P
ATOM   3144  O13 POPCY  25      35.244  24.642  83.534  1.00  0.00           O
ATOM   3145  O14 POPCY  25      36.219  22.478  84.442  1.00  0.00           O
ATOM   3146  O12 POPCY  25      37.628  24.417  83.853  1.00  0.00           O
ATOM   3147  O11 POPCY  25      36.681  23.126  82.106  1.00  0.00           O
ATOM   3148  C1  POPCY  25      36.599  24.037  80.986  1.00  0.00           C
ATOM   3149  HA  POPCY  25      37.495  23.898  80.345  1.00  0.00           H
ATOM   3150  HB  POPCY  25      36.919  25.002  81.434  1.00  0.00           H
ATOM   3151  C2  POPCY  25      35.211  24.177  80.326  1.00  0.00           C
ATOM   3152  HS  POPCY  25      34.437  24.557  81.026  1.00  0.00           H
ATOM   3153  O21 POPCY  25      34.796  22.911  79.771  1.00  0.00           O
ATOM   3154  C21 POPCY  25      33.433  22.673  79.851  1.00  0.00           C
ATOM   3155  O22 POPCY  25      32.611  23.501  80.130  1.00  0.00           O
ATOM   3156  C22 POPCY  25      33.095  21.299  79.184  1.00  0.00           C
ATOM   3157  H2R POPCY  25      33.238  20.516  79.959  1.00  0.00           H
ATOM   3158  H2S POPCY  25      33.782  21.235  78.313  1.00  0.00           H
ATOM   3159  C3  POPCY  25      35.290  25.239  79.206  1.00  0.00           C
ATOM   3160  HX  POPCY  25      36.100  24.960  78.498  1.00  0.00           H
ATOM   3161  HY  POPCY  25      35.596  26.161  79.745  1.00  0.00           H
ATOM   3162  O31 POPCY  25      34.087  25.575  78.474  1.00  0.00           O
ATOM   3163  C31 POPCY  25      33.200  26.372  79.188  1.00  0.00           C
ATOM   3164  O32 POPCY  25      33.396  26.858  80.295  1.00  0.00           O
ATOM   3165  C32 POPCY  25      31.953  26.697  78.333  1.00  0.00           C
ATOM   3166  H2X POPCY  25      31.176  27.095  79.021  1.00  0.00           H
ATOM   3167  H2Y POPCY  25      31.617  25.650  78.172  1.00  0.00           H
ATOM   3168  C23 POPCY  25      31.606  21.204  78.676  1.00  0.00           C
ATOM   3169  H3R POPCY  25      30.826  21.484  79.416  1.00  0.00           H
ATOM   3170  H3S POPCY  25      31.384  20.120  78.572  1.00  0.00           H
ATOM   3171  C24 POPCY  25      31.395  21.877  77.308  1.00  0.00           C
ATOM   3172  H4R POPCY  25      32.237  22.496  76.932  1.00  0.00           H
ATOM   3173  H4S POPCY  25      30.498  22.533  77.298  1.00  0.00           H
ATOM   3174  C25 POPCY  25      31.054  20.848  76.214  1.00  0.00           C
ATOM   3175  H5R POPCY  25      30.131  20.296  76.492  1.00  0.00           H
ATOM   3176  H5S POPCY  25      31.866  20.091  76.207  1.00  0.00           H
ATOM   3177  C26 POPCY  25      30.949  21.260  74.685  1.00  0.00           C
ATOM   3178  H6R POPCY  25      31.912  21.527  74.198  1.00  0.00           H
ATOM   3179  H6S POPCY  25      30.359  22.194  74.570  1.00  0.00           H
ATOM   3180  C27 POPCY  25      30.091  20.289  73.860  1.00  0.00           C
ATOM   3181  H7R POPCY  25      29.237  19.977  74.498  1.00  0.00           H
ATOM   3182  H7S POPCY  25      30.779  19.421  73.764  1.00  0.00           H
ATOM   3183  C28 POPCY  25      29.481  20.684  72.512  1.00  0.00           C
ATOM   3184  H8R POPCY  25      28.915  19.828  72.086  1.00  0.00           H
ATOM   3185  H8S POPCY  25      30.235  20.897  71.725  1.00  0.00           H
ATOM   3186  C29 POPCY  25      28.644  21.949  72.696  1.00  0.00           C
ATOM   3187  H91 POPCY  25      27.743  21.840  73.317  1.00  0.00           H
ATOM   3188 C210 POPCY  25      28.862  23.152  72.152  1.00  0.00           C
ATOM   3189 H101 POPCY  25      28.028  23.866  72.229  1.00  0.00           H
ATOM   3190 C211 POPCY  25      30.059  23.467  71.239  1.00  0.00           C
ATOM   3191 H11R POPCY  25      29.578  23.410  70.239  1.00  0.00           H
ATOM   3192 H11S POPCY  25      31.015  22.937  71.441  1.00  0.00           H
ATOM   3193 C212 POPCY  25      30.385  24.994  71.334  1.00  0.00           C
ATOM   3194 H12R POPCY  25      29.503  25.659  71.215  1.00  0.00           H
ATOM   3195 H12S POPCY  25      31.058  25.273  70.496  1.00  0.00           H
ATOM   3196 C213 POPCY  25      31.193  25.402  72.656  1.00  0.00           C
ATOM   3197 H13R POPCY  25      30.625  25.118  73.568  1.00  0.00           H
ATOM   3198 H13S POPCY  25      31.305  26.504  72.568  1.00  0.00           H
ATOM   3199 C214 POPCY  25      32.563  24.727  72.677  1.00  0.00           C
ATOM   3200 H14R POPCY  25      33.300  24.994  71.889  1.00  0.00           H
ATOM   3201 H14S POPCY  25      32.322  23.646  72.590  1.00  0.00           H
ATOM   3202 C215 POPCY  25      33.289  25.016  74.019  1.00  0.00           C
ATOM   3203 H15R POPCY  25      32.886  24.302  74.769  1.00  0.00           H
ATOM   3204 H15S POPCY  25      33.030  26.034  74.379  1.00  0.00           H
ATOM   3205 C216 POPCY  25      34.803  24.863  73.963  1.00  0.00           C
ATOM   3206 H16R POPCY  25      35.117  25.460  73.081  1.00  0.00           H
ATOM   3207 H16S POPCY  25      35.059  23.791  73.822  1.00  0.00           H
ATOM   3208 C217 POPCY  25      35.444  25.285  75.328  1.00  0.00           C
ATOM   3209 H17R POPCY  25      35.077  24.546  76.072  1.00  0.00           H
ATOM   3210 H17S POPCY  25      35.157  26.272  75.750  1.00  0.00           H
ATOM   3211 C218 POPCY  25      36.941  25.301  75.161  1.00  0.00           C
ATOM   3212 H18R POPCY  25      37.271  24.294  74.827  1.00  0.00           H
ATOM   3213 H18S POPCY  25      37.445  25.399  76.147  1.00  0.00           H
ATOM   3214 H18T POPCY  25      37.204  26.073  74.407  1.00  0.00           H
ATOM   3215  C33 POPCY  25      32.247  27.638  77.156  1.00  0.00           C
ATOM   3216  H3X POPCY  25      33.116  27.194  76.624  1.00  0.00           H
ATOM   3217  H3Y POPCY  25      32.584  28.661  77.426  1.00  0.00           H
ATOM   3218  C34 POPCY  25      31.107  27.836  76.230  1.00  0.00           C
ATOM   3219  H4X POPCY  25      30.409  28.502  76.781  1.00  0.00           H
ATOM   3220  H4Y POPCY  25      30.650  26.843  76.027  1.00  0.00           H
ATOM   3221  C35 POPCY  25      31.406  28.445  74.846  1.00  0.00           C
ATOM   3222  H5X POPCY  25      32.064  27.804  74.220  1.00  0.00           H
ATOM   3223  H5Y POPCY  25      31.989  29.383  74.965  1.00  0.00           H
ATOM   3224  C36 POPCY  25      30.101  28.830  74.062  1.00  0.00           C
ATOM   3225  H6X POPCY  25      29.492  29.418  74.782  1.00  0.00           H
ATOM   3226  H6Y POPCY  25      29.420  27.971  73.883  1.00  0.00           H
ATOM   3227  C37 POPCY  25      30.432  29.609  72.745  1.00  0.00           C
ATOM   3228  H7X POPCY  25      31.116  29.007  72.109  1.00  0.00           H
ATOM   3229  H7Y POPCY  25      31.019  30.491  73.077  1.00  0.00           H
ATOM   3230  C38 POPCY  25      29.214  29.995  71.909  1.00  0.00           C
ATOM   3231  H8X POPCY  25      28.540  30.699  72.442  1.00  0.00           H
ATOM   3232  H8Y POPCY  25      28.554  29.118  71.734  1.00  0.00           H
ATOM   3233  C39 POPCY  25      29.617  30.629  70.582  1.00  0.00           C
ATOM   3234  H9X POPCY  25      30.469  30.190  70.021  1.00  0.00           H
ATOM   3235  H9Y POPCY  25      29.928  31.672  70.806  1.00  0.00           H
ATOM   3236 C310 POPCY  25      28.401  30.630  69.689  1.00  0.00           C
ATOM   3237 H10X POPCY  25      27.950  29.621  69.585  1.00  0.00           H
ATOM   3238 H10Y POPCY  25      28.756  30.724  68.641  1.00  0.00           H
ATOM   3239 C311 POPCY  25      27.260  31.624  69.957  1.00  0.00           C
ATOM   3240 H11X POPCY  25      27.701  32.634  70.098  1.00  0.00           H
ATOM   3241 H11Y POPCY  25      26.710  31.379  70.890  1.00  0.00           H
ATOM   3242 C312 POPCY  25      26.290  31.678  68.808  1.00  0.00           C
ATOM   3243 H12X POPCY  25      26.106  30.656  68.410  1.00  0.00           H
ATOM   3244 H12Y POPCY  25      26.631  32.239  67.912  1.00  0.00           H
ATOM   3245 C313 POPCY  25      24.982  32.346  69.217  1.00  0.00           C
ATOM   3246 H13X POPCY  25      25.070  33.336  69.713  1.00  0.00           H
ATOM   3247 H13Y POPCY  25      24.640  31.662  70.023  1.00  0.00           H
ATOM   3248 C314 POPCY  25      23.986  32.401  68.066  1.00  0.00           C
ATOM   3249 H14X POPCY  25      24.355  33.139  67.322  1.00  0.00           H
ATOM   3250 H14Y POPCY  25      23.104  33.013  68.352  1.00  0.00           H
ATOM   3251 C315 POPCY  25      23.673  31.119  67.326  1.00  0.00           C
ATOM   3252 H15X POPCY  25      23.551  30.318  68.087  1.00  0.00           H
ATOM   3253 H15Y POPCY  25      24.557  30.744  66.766  1.00  0.00           H
ATOM   3254 C316 POPCY  25      22.513  31.252  66.417  1.00  0.00           C
ATOM   3255 H16X POPCY  25      22.755  31.941  65.580  1.00  0.00           H
ATOM   3256 H16Y POPCY  25      21.606  31.627  66.937  1.00  0.00           H
ATOM   3257 H16Z POPCY  25      22.203  30.280  65.977  1.00  0.00           H
ATOM   3258  N   POPCZ  26      19.751  48.249  80.992  1.00  0.00           N
ATOM   3259  C12 POPCZ  26      20.271  47.755  79.628  1.00  0.00           C
ATOM   3260 H12A POPCZ  26      20.893  46.900  79.851  1.00  0.00           H
ATOM   3261 H12B POPCZ  26      20.870  48.583  79.281  1.00  0.00           H
ATOM   3262  C13 POPCZ  26      18.742  47.257  81.401  1.00  0.00           C
ATOM   3263 H13A POPCZ  26      18.177  47.629  82.243  1.00  0.00           H
ATOM   3264 H13B POPCZ  26      18.038  47.122  80.593  1.00  0.00           H
ATOM   3265 H13C POPCZ  26      19.146  46.289  81.658  1.00  0.00           H
ATOM   3266  C14 POPCZ  26      20.721  48.374  82.080  1.00  0.00           C
ATOM   3267 H14A POPCZ  26      21.532  49.080  81.979  1.00  0.00           H
ATOM   3268 H14B POPCZ  26      20.328  48.786  82.998  1.00  0.00           H
ATOM   3269 H14C POPCZ  26      21.023  47.390  82.405  1.00  0.00           H
ATOM   3270  C15 POPCZ  26      19.103  49.554  80.826  1.00  0.00           C
ATOM   3271 H15A POPCZ  26      18.367  49.492  80.038  1.00  0.00           H
ATOM   3272 H15B POPCZ  26      19.805  50.237  80.371  1.00  0.00           H
ATOM   3273 H15C POPCZ  26      18.675  50.071  81.671  1.00  0.00           H
ATOM   3274  C11 POPCZ  26      19.149  47.387  78.578  1.00  0.00           C
ATOM   3275 H11A POPCZ  26      19.702  47.380  77.615  1.00  0.00           H
ATOM   3276 H11B POPCZ  26      18.531  48.310  78.593  1.00  0.00           H
ATOM   3277  P   POPCZ  26      18.826  44.819  78.431  1.00  0.00           P
ATOM   3278  O13 POPCZ  26      17.556  44.083  78.374  1.00  0.00           O
ATOM   3279  O14 POPCZ  26      19.788  44.182  79.406  1.00  0.00           O
ATOM   3280  O12 POPCZ  26      18.443  46.265  78.881  1.00  0.00           O
ATOM   3281  O11 POPCZ  26      19.537  45.029  77.109  1.00  0.00           O
ATOM   3282  C1  POPCZ  26      18.901  45.537  75.940  1.00  0.00           C
ATOM   3283  HA  POPCZ  26      19.624  45.699  75.113  1.00  0.00           H
ATOM   3284  HB  POPCZ  26      18.373  46.496  76.128  1.00  0.00           H
ATOM   3285  C2  POPCZ  26      17.853  44.494  75.388  1.00  0.00           C
ATOM   3286  HS  POPCZ  26      17.070  44.376  76.168  1.00  0.00           H
ATOM   3287  O21 POPCZ  26      18.618  43.348  74.986  1.00  0.00           O
ATOM   3288  C21 POPCZ  26      18.046  42.194  74.973  1.00  0.00           C
ATOM   3289  O22 POPCZ  26      16.919  41.857  75.285  1.00  0.00           O
ATOM   3290  C22 POPCZ  26      19.075  41.056  74.595  1.00  0.00           C
ATOM   3291  H2R POPCZ  26      18.442  40.163  74.402  1.00  0.00           H
ATOM   3292  H2S POPCZ  26      19.737  40.745  75.431  1.00  0.00           H
ATOM   3293  C3  POPCZ  26      17.151  45.122  74.096  1.00  0.00           C
ATOM   3294  HX  POPCZ  26      17.984  45.421  73.424  1.00  0.00           H
ATOM   3295  HY  POPCZ  26      16.664  46.047  74.472  1.00  0.00           H
ATOM   3296  O31 POPCZ  26      16.270  44.186  73.399  1.00  0.00           O
ATOM   3297  C31 POPCZ  26      14.985  44.066  73.849  1.00  0.00           C
ATOM   3298  O32 POPCZ  26      14.526  44.709  74.734  1.00  0.00           O
ATOM   3299  C32 POPCZ  26      14.256  43.317  72.792  1.00  0.00           C
ATOM   3300  H2X POPCZ  26      14.932  42.893  72.018  1.00  0.00           H
ATOM   3301  H2Y POPCZ  26      13.555  43.969  72.228  1.00  0.00           H
ATOM   3302  C23 POPCZ  26      19.979  41.351  73.315  1.00  0.00           C
ATOM   3303  H3R POPCZ  26      20.951  40.855  73.525  1.00  0.00           H
ATOM   3304  H3S POPCZ  26      20.224  42.434  73.350  1.00  0.00           H
ATOM   3305  C24 POPCZ  26      19.459  40.796  72.019  1.00  0.00           C
ATOM   3306  H4R POPCZ  26      18.953  39.857  72.331  1.00  0.00           H
ATOM   3307  H4S POPCZ  26      20.297  40.482  71.360  1.00  0.00           H
ATOM   3308  C25 POPCZ  26      18.504  41.717  71.327  1.00  0.00           C
ATOM   3309  H5R POPCZ  26      19.098  42.544  70.881  1.00  0.00           H
ATOM   3310  H5S POPCZ  26      17.825  42.105  72.117  1.00  0.00           H
ATOM   3311  C26 POPCZ  26      17.790  41.257  70.069  1.00  0.00           C
ATOM   3312  H6R POPCZ  26      17.292  40.367  70.508  1.00  0.00           H
ATOM   3313  H6S POPCZ  26      18.586  40.826  69.424  1.00  0.00           H
ATOM   3314  C27 POPCZ  26      16.881  42.253  69.337  1.00  0.00           C
ATOM   3315  H7R POPCZ  26      17.456  43.157  69.041  1.00  0.00           H
ATOM   3316  H7S POPCZ  26      16.136  42.537  70.110  1.00  0.00           H
ATOM   3317  C28 POPCZ  26      16.207  41.696  68.103  1.00  0.00           C
ATOM   3318  H8R POPCZ  26      15.635  42.529  67.640  1.00  0.00           H
ATOM   3319  H8S POPCZ  26      15.428  40.929  68.298  1.00  0.00           H
ATOM   3320  C29 POPCZ  26      17.301  41.144  67.104  1.00  0.00           C
ATOM   3321  H91 POPCZ  26      17.637  40.115  67.296  1.00  0.00           H
ATOM   3322 C210 POPCZ  26      17.642  41.798  65.925  1.00  0.00           C
ATOM   3323 H101 POPCZ  26      18.373  41.313  65.262  1.00  0.00           H
ATOM   3324 C211 POPCZ  26      17.302  43.176  65.584  1.00  0.00           C
ATOM   3325 H11R POPCZ  26      16.952  43.785  66.445  1.00  0.00           H
ATOM   3326 H11S POPCZ  26      16.395  43.120  64.946  1.00  0.00           H
ATOM   3327 C212 POPCZ  26      18.317  44.032  64.878  1.00  0.00           C
ATOM   3328 H12R POPCZ  26      19.167  44.275  65.551  1.00  0.00           H
ATOM   3329 H12S POPCZ  26      17.966  45.074  64.725  1.00  0.00           H
ATOM   3330 C213 POPCZ  26      18.683  43.520  63.504  1.00  0.00           C
ATOM   3331 H13R POPCZ  26      17.874  42.831  63.181  1.00  0.00           H
ATOM   3332 H13S POPCZ  26      19.456  42.722  63.537  1.00  0.00           H
ATOM   3333 C214 POPCZ  26      19.051  44.568  62.449  1.00  0.00           C
ATOM   3334 H14R POPCZ  26      19.714  45.280  62.986  1.00  0.00           H
ATOM   3335 H14S POPCZ  26      18.145  45.097  62.082  1.00  0.00           H
ATOM   3336 C215 POPCZ  26      19.753  43.914  61.239  1.00  0.00           C
ATOM   3337 H15R POPCZ  26      19.156  43.057  60.862  1.00  0.00           H
ATOM   3338 H15S POPCZ  26      20.725  43.479  61.555  1.00  0.00           H
ATOM   3339 C216 POPCZ  26      20.033  45.012  60.208  1.00  0.00           C
ATOM   3340 H16R POPCZ  26      20.647  45.731  60.791  1.00  0.00           H
ATOM   3341 H16S POPCZ  26      19.152  45.588  59.851  1.00  0.00           H
ATOM   3342 C217 POPCZ  26      20.794  44.584  59.000  1.00  0.00           C
ATOM   3343 H17R POPCZ  26      20.268  43.686  58.612  1.00  0.00           H
ATOM   3344 H17S POPCZ  26      21.789  44.205  59.316  1.00  0.00           H
ATOM   3345 C218 POPCZ  26      20.953  45.660  57.902  1.00  0.00           C
ATOM   3346 H18R POPCZ  26      19.981  45.970  57.462  1.00  0.00           H
ATOM   3347 H18S POPCZ  26      21.644  45.281  57.118  1.00  0.00           H
ATOM   3348 H18T POPCZ  26      21.357  46.592  58.351  1.00  0.00           H
ATOM   3349  C33 POPCZ  26      13.501  42.040  73.378  1.00  0.00           C
ATOM   3350  H3X POPCZ  26      12.467  42.323  73.672  1.00  0.00           H
ATOM   3351  H3Y POPCZ  26      13.955  41.597  74.289  1.00  0.00           H
ATOM   3352  C34 POPCZ  26      13.217  40.824  72.424  1.00  0.00           C
ATOM   3353  H4X POPCZ  26      14.185  40.446  72.031  1.00  0.00           H
ATOM   3354  H4Y POPCZ  26      12.526  41.201  71.639  1.00  0.00           H
ATOM   3355  C35 POPCZ  26      12.529  39.680  73.067  1.00  0.00           C
ATOM   3356  H5X POPCZ  26      11.549  39.934  73.525  1.00  0.00           H
ATOM   3357  H5Y POPCZ  26      13.125  39.331  73.937  1.00  0.00           H
ATOM   3358  C36 POPCZ  26      12.297  38.421  72.225  1.00  0.00           C
ATOM   3359  H6X POPCZ  26      13.300  38.086  71.884  1.00  0.00           H
ATOM   3360  H6Y POPCZ  26      11.655  38.681  71.356  1.00  0.00           H
ATOM   3361  C37 POPCZ  26      11.784  37.291  73.004  1.00  0.00           C
ATOM   3362  H7X POPCZ  26      10.723  37.499  73.260  1.00  0.00           H
ATOM   3363  H7Y POPCZ  26      12.483  37.148  73.855  1.00  0.00           H
ATOM   3364  C38 POPCZ  26      11.666  35.971  72.155  1.00  0.00           C
ATOM   3365  H8X POPCZ  26      11.486  35.193  72.927  1.00  0.00           H
ATOM   3366  H8Y POPCZ  26      12.652  35.823  71.665  1.00  0.00           H
ATOM   3367  C39 POPCZ  26      10.522  35.816  71.047  1.00  0.00           C
ATOM   3368  H9X POPCZ  26      10.656  34.890  70.448  1.00  0.00           H
ATOM   3369  H9Y POPCZ  26      10.724  36.686  70.386  1.00  0.00           H
ATOM   3370 C310 POPCZ  26       9.100  35.950  71.526  1.00  0.00           C
ATOM   3371 H10X POPCZ  26       8.831  36.870  72.086  1.00  0.00           H
ATOM   3372 H10Y POPCZ  26       8.851  35.140  72.244  1.00  0.00           H
ATOM   3373 C311 POPCZ  26       8.084  35.993  70.350  1.00  0.00           C
ATOM   3374 H11X POPCZ  26       7.087  36.020  70.841  1.00  0.00           H
ATOM   3375 H11Y POPCZ  26       8.193  35.085  69.720  1.00  0.00           H
ATOM   3376 C312 POPCZ  26       8.294  37.231  69.381  1.00  0.00           C
ATOM   3377 H12X POPCZ  26       7.499  37.367  68.618  1.00  0.00           H
ATOM   3378 H12Y POPCZ  26       9.249  37.154  68.818  1.00  0.00           H
ATOM   3379 C313 POPCZ  26       8.335  38.640  70.071  1.00  0.00           C
ATOM   3380 H13X POPCZ  26       9.354  38.705  70.508  1.00  0.00           H
ATOM   3381 H13Y POPCZ  26       7.635  38.717  70.931  1.00  0.00           H
ATOM   3382 C314 POPCZ  26       8.093  39.778  69.053  1.00  0.00           C
ATOM   3383 H14X POPCZ  26       7.009  40.006  68.964  1.00  0.00           H
ATOM   3384 H14Y POPCZ  26       8.485  39.512  68.049  1.00  0.00           H
ATOM   3385 C315 POPCZ  26       8.711  41.134  69.544  1.00  0.00           C
ATOM   3386 H15X POPCZ  26       8.256  41.340  70.536  1.00  0.00           H
ATOM   3387 H15Y POPCZ  26       8.404  41.884  68.784  1.00  0.00           H
ATOM   3388 C316 POPCZ  26      10.247  41.111  69.592  1.00  0.00           C
ATOM   3389 H16X POPCZ  26      10.601  40.777  70.590  1.00  0.00           H
ATOM   3390 H16Y POPCZ  26      10.719  42.116  69.546  1.00  0.00           H
ATOM   3391 H16Z POPCZ  26      10.672  40.297  68.966  1.00  0.00           H
ATOM   3392  N   POPCa  27      28.901   2.981  85.369  1.00  0.00           N
ATOM   3393  C12 POPCa  27      29.263   3.555  84.022  1.00  0.00           C
ATOM   3394 H12A POPCa  27      30.329   3.472  83.866  1.00  0.00           H
ATOM   3395 H12B POPCa  27      29.025   4.602  84.135  1.00  0.00           H
ATOM   3396  C13 POPCa  27      27.454   3.427  85.691  1.00  0.00           C
ATOM   3397 H13A POPCa  27      27.170   3.032  86.655  1.00  0.00           H
ATOM   3398 H13B POPCa  27      27.420   4.506  85.740  1.00  0.00           H
ATOM   3399 H13C POPCa  27      26.710   3.190  84.946  1.00  0.00           H
ATOM   3400  C14 POPCa  27      29.070   1.461  85.412  1.00  0.00           C
ATOM   3401 H14A POPCa  27      28.182   0.965  85.050  1.00  0.00           H
ATOM   3402 H14B POPCa  27      30.006   1.182  84.952  1.00  0.00           H
ATOM   3403 H14C POPCa  27      29.161   1.057  86.410  1.00  0.00           H
ATOM   3404  C15 POPCa  27      29.855   3.655  86.349  1.00  0.00           C
ATOM   3405 H15A POPCa  27      29.906   4.731  86.272  1.00  0.00           H
ATOM   3406 H15B POPCa  27      30.743   3.167  85.976  1.00  0.00           H
ATOM   3407 H15C POPCa  27      29.699   3.271  87.346  1.00  0.00           H
ATOM   3408  C11 POPCa  27      28.430   3.055  82.761  1.00  0.00           C
ATOM   3409 H11A POPCa  27      28.773   1.998  82.733  1.00  0.00           H
ATOM   3410 H11B POPCa  27      28.875   3.562  81.879  1.00  0.00           H
ATOM   3411  P   POPCa  27      26.356   4.456  82.437  1.00  0.00           P
ATOM   3412  O13 POPCa  27      27.319   5.564  82.681  1.00  0.00           O
ATOM   3413  O14 POPCa  27      25.056   4.628  83.131  1.00  0.00           O
ATOM   3414  O12 POPCa  27      27.013   3.109  82.942  1.00  0.00           O
ATOM   3415  O11 POPCa  27      26.271   4.258  80.907  1.00  0.00           O
ATOM   3416  C1  POPCa  27      25.650   3.170  80.269  1.00  0.00           C
ATOM   3417  HA  POPCa  27      24.853   3.577  79.611  1.00  0.00           H
ATOM   3418  HB  POPCa  27      25.176   2.451  80.971  1.00  0.00           H
ATOM   3419  C2  POPCa  27      26.561   2.255  79.348  1.00  0.00           C
ATOM   3420  HS  POPCa  27      27.174   1.612  80.015  1.00  0.00           H
ATOM   3421  O21 POPCa  27      27.455   3.109  78.625  1.00  0.00           O
ATOM   3422  C21 POPCa  27      28.695   2.610  78.418  1.00  0.00           C
ATOM   3423  O22 POPCa  27      29.095   1.504  78.789  1.00  0.00           O
ATOM   3424  C22 POPCa  27      29.593   3.645  77.844  1.00  0.00           C
ATOM   3425  H2R POPCa  27      29.609   4.531  78.515  1.00  0.00           H
ATOM   3426  H2S POPCa  27      29.119   4.033  76.917  1.00  0.00           H
ATOM   3427  C3  POPCa  27      25.694   1.365  78.454  1.00  0.00           C
ATOM   3428  HX  POPCa  27      25.039   1.963  77.787  1.00  0.00           H
ATOM   3429  HY  POPCa  27      25.071   0.738  79.128  1.00  0.00           H
ATOM   3430  O31 POPCa  27      26.528   0.642  77.534  1.00  0.00           O
ATOM   3431  C31 POPCa  27      25.855  -0.413  76.945  1.00  0.00           C
ATOM   3432  O32 POPCa  27      24.666  -0.555  76.969  1.00  0.00           O
ATOM   3433  C32 POPCa  27      26.888  -1.456  76.374  1.00  0.00           C
ATOM   3434  H2X POPCa  27      27.364  -2.071  77.169  1.00  0.00           H
ATOM   3435  H2Y POPCa  27      27.792  -0.936  75.989  1.00  0.00           H
ATOM   3436  C23 POPCa  27      30.933   3.059  77.510  1.00  0.00           C
ATOM   3437  H3R POPCa  27      30.802   2.091  76.981  1.00  0.00           H
ATOM   3438  H3S POPCa  27      31.586   2.941  78.401  1.00  0.00           H
ATOM   3439  C24 POPCa  27      31.676   3.952  76.483  1.00  0.00           C
ATOM   3440  H4R POPCa  27      32.187   4.742  77.074  1.00  0.00           H
ATOM   3441  H4S POPCa  27      31.143   4.482  75.666  1.00  0.00           H
ATOM   3442  C25 POPCa  27      32.932   3.269  75.713  1.00  0.00           C
ATOM   3443  H5R POPCa  27      33.504   2.581  76.371  1.00  0.00           H
ATOM   3444  H5S POPCa  27      33.590   3.968  75.155  1.00  0.00           H
ATOM   3445  C26 POPCa  27      32.477   2.241  74.680  1.00  0.00           C
ATOM   3446  H6R POPCa  27      31.893   2.773  73.899  1.00  0.00           H
ATOM   3447  H6S POPCa  27      31.882   1.445  75.175  1.00  0.00           H
ATOM   3448  C27 POPCa  27      33.630   1.578  73.869  1.00  0.00           C
ATOM   3449  H7R POPCa  27      33.066   0.801  73.310  1.00  0.00           H
ATOM   3450  H7S POPCa  27      34.294   1.068  74.599  1.00  0.00           H
ATOM   3451  C28 POPCa  27      34.421   2.520  72.966  1.00  0.00           C
ATOM   3452  H8R POPCa  27      35.165   3.123  73.530  1.00  0.00           H
ATOM   3453  H8S POPCa  27      33.601   3.151  72.560  1.00  0.00           H
ATOM   3454  C29 POPCa  27      35.263   1.781  71.990  1.00  0.00           C
ATOM   3455  H91 POPCa  27      36.133   1.336  72.494  1.00  0.00           H
ATOM   3456 C210 POPCa  27      35.141   1.995  70.649  1.00  0.00           C
ATOM   3457 H101 POPCa  27      36.040   1.743  70.068  1.00  0.00           H
ATOM   3458 C211 POPCa  27      33.926   2.596  69.930  1.00  0.00           C
ATOM   3459 H11R POPCa  27      33.895   3.678  70.180  1.00  0.00           H
ATOM   3460 H11S POPCa  27      32.981   2.106  70.249  1.00  0.00           H
ATOM   3461 C212 POPCa  27      34.095   2.603  68.357  1.00  0.00           C
ATOM   3462 H12R POPCa  27      35.111   2.991  68.128  1.00  0.00           H
ATOM   3463 H12S POPCa  27      33.293   3.301  68.034  1.00  0.00           H
ATOM   3464 C213 POPCa  27      33.857   1.239  67.736  1.00  0.00           C
ATOM   3465 H13R POPCa  27      32.916   0.849  68.179  1.00  0.00           H
ATOM   3466 H13S POPCa  27      34.755   0.636  67.988  1.00  0.00           H
ATOM   3467 C214 POPCa  27      33.828   1.318  66.243  1.00  0.00           C
ATOM   3468 H14R POPCa  27      33.193   2.163  65.901  1.00  0.00           H
ATOM   3469 H14S POPCa  27      33.463   0.375  65.785  1.00  0.00           H
ATOM   3470 C215 POPCa  27      35.118   1.637  65.481  1.00  0.00           C
ATOM   3471 H15R POPCa  27      35.872   0.850  65.695  1.00  0.00           H
ATOM   3472 H15S POPCa  27      35.495   2.636  65.787  1.00  0.00           H
ATOM   3473 C216 POPCa  27      34.848   1.632  63.974  1.00  0.00           C
ATOM   3474 H16R POPCa  27      34.045   2.313  63.620  1.00  0.00           H
ATOM   3475 H16S POPCa  27      34.481   0.613  63.725  1.00  0.00           H
ATOM   3476 C217 POPCa  27      36.123   1.924  63.153  1.00  0.00           C
ATOM   3477 H17R POPCa  27      35.922   1.875  62.061  1.00  0.00           H
ATOM   3478 H17S POPCa  27      36.777   1.038  63.302  1.00  0.00           H
ATOM   3479 C218 POPCa  27      36.915   3.176  63.572  1.00  0.00           C
ATOM   3480 H18R POPCa  27      37.448   3.080  64.542  1.00  0.00           H
ATOM   3481 H18S POPCa  27      36.236   4.056  63.563  1.00  0.00           H
ATOM   3482 H18T POPCa  27      37.767   3.145  62.861  1.00  0.00           H
ATOM   3483  C33 POPCa  27      26.282  -2.500  75.294  1.00  0.00           C
ATOM   3484  H3X POPCa  27      26.057  -1.982  74.337  1.00  0.00           H
ATOM   3485  H3Y POPCa  27      25.298  -2.846  75.677  1.00  0.00           H
ATOM   3486  C34 POPCa  27      27.214  -3.631  74.938  1.00  0.00           C
ATOM   3487  H4X POPCa  27      27.550  -4.221  75.817  1.00  0.00           H
ATOM   3488  H4Y POPCa  27      28.035  -3.189  74.334  1.00  0.00           H
ATOM   3489  C35 POPCa  27      26.627  -4.556  73.942  1.00  0.00           C
ATOM   3490  H5X POPCa  27      25.533  -4.475  74.119  1.00  0.00           H
ATOM   3491  H5Y POPCa  27      26.931  -5.590  74.212  1.00  0.00           H
ATOM   3492  C36 POPCa  27      26.973  -4.426  72.440  1.00  0.00           C
ATOM   3493  H6X POPCa  27      28.038  -4.123  72.349  1.00  0.00           H
ATOM   3494  H6Y POPCa  27      26.388  -3.629  71.934  1.00  0.00           H
ATOM   3495  C37 POPCa  27      26.639  -5.695  71.658  1.00  0.00           C
ATOM   3496  H7X POPCa  27      27.285  -6.535  71.991  1.00  0.00           H
ATOM   3497  H7Y POPCa  27      26.809  -5.541  70.571  1.00  0.00           H
ATOM   3498  C38 POPCa  27      25.190  -6.253  71.835  1.00  0.00           C
ATOM   3499  H8X POPCa  27      24.584  -5.390  71.485  1.00  0.00           H
ATOM   3500  H8Y POPCa  27      24.965  -6.479  72.899  1.00  0.00           H
ATOM   3501  C39 POPCa  27      24.932  -7.623  71.205  1.00  0.00           C
ATOM   3502  H9X POPCa  27      25.509  -8.359  71.804  1.00  0.00           H
ATOM   3503  H9Y POPCa  27      25.213  -7.600  70.130  1.00  0.00           H
ATOM   3504 C310 POPCa  27      23.424  -8.077  71.305  1.00  0.00           C
ATOM   3505 H10X POPCa  27      23.010  -7.634  72.236  1.00  0.00           H
ATOM   3506 H10Y POPCa  27      23.437  -9.187  71.269  1.00  0.00           H
ATOM   3507 C311 POPCa  27      22.581  -7.553  70.127  1.00  0.00           C
ATOM   3508 H11X POPCa  27      22.788  -6.551  69.693  1.00  0.00           H
ATOM   3509 H11Y POPCa  27      21.552  -7.481  70.539  1.00  0.00           H
ATOM   3510 C312 POPCa  27      22.522  -8.529  68.951  1.00  0.00           C
ATOM   3511 H12X POPCa  27      22.361  -9.536  69.391  1.00  0.00           H
ATOM   3512 H12Y POPCa  27      23.465  -8.467  68.367  1.00  0.00           H
ATOM   3513 C313 POPCa  27      21.430  -8.127  67.918  1.00  0.00           C
ATOM   3514 H13X POPCa  27      21.449  -8.752  66.999  1.00  0.00           H
ATOM   3515 H13Y POPCa  27      21.653  -7.080  67.621  1.00  0.00           H
ATOM   3516 C314 POPCa  27      20.042  -8.463  68.430  1.00  0.00           C
ATOM   3517 H14X POPCa  27      19.774  -7.679  69.171  1.00  0.00           H
ATOM   3518 H14Y POPCa  27      20.110  -9.483  68.864  1.00  0.00           H
ATOM   3519 C315 POPCa  27      18.894  -8.616  67.445  1.00  0.00           C
ATOM   3520 H15X POPCa  27      19.248  -9.398  66.739  1.00  0.00           H
ATOM   3521 H15Y POPCa  27      18.729  -7.662  66.899  1.00  0.00           H
ATOM   3522 C316 POPCa  27      17.581  -9.019  68.144  1.00  0.00           C
ATOM   3523 H16X POPCa  27      16.725  -8.707  67.508  1.00  0.00           H
ATOM   3524 H16Y POPCa  27      17.438  -8.485  69.108  1.00  0.00           H
ATOM   3525 H16Z POPCa  27      17.614 -10.122  68.268  1.00  0.00           H
ATOM   3526  N   POPCb  28       8.684  21.606  80.819  1.00  0.00           N
ATOM   3527  C12 POPCb  28       8.829  22.155  79.401  1.00  0.00           C
ATOM   3528 H12A POPCb  28       9.640  21.647  78.900  1.00  0.00           H
ATOM   3529 H12B POPCb  28       9.068  23.201  79.517  1.00  0.00           H
ATOM   3530  C13 POPCb  28       7.934  20.373  80.807  1.00  0.00           C
ATOM   3531 H13A POPCb  28       8.338  19.621  80.146  1.00  0.00           H
ATOM   3532 H13B POPCb  28       7.933  19.932  81.793  1.00  0.00           H
ATOM   3533 H13C POPCb  28       6.937  20.538  80.425  1.00  0.00           H
ATOM   3534  C14 POPCb  28       9.983  21.460  81.440  1.00  0.00           C
ATOM   3535 H14A POPCb  28      10.563  20.803  80.808  1.00  0.00           H
ATOM   3536 H14B POPCb  28      10.420  22.447  81.461  1.00  0.00           H
ATOM   3537 H14C POPCb  28       9.943  21.163  82.477  1.00  0.00           H
ATOM   3538  C15 POPCb  28       7.968  22.635  81.663  1.00  0.00           C
ATOM   3539 H15A POPCb  28       7.986  22.394  82.716  1.00  0.00           H
ATOM   3540 H15B POPCb  28       6.942  22.763  81.350  1.00  0.00           H
ATOM   3541 H15C POPCb  28       8.472  23.588  81.588  1.00  0.00           H
ATOM   3542  C11 POPCb  28       7.602  22.183  78.446  1.00  0.00           C
ATOM   3543 H11A POPCb  28       7.536  21.094  78.236  1.00  0.00           H
ATOM   3544 H11B POPCb  28       7.872  22.858  77.606  1.00  0.00           H
ATOM   3545  P   POPCb  28       5.044  21.848  78.685  1.00  0.00           P
ATOM   3546  O13 POPCb  28       3.918  22.783  78.911  1.00  0.00           O
ATOM   3547  O14 POPCb  28       4.926  20.618  79.475  1.00  0.00           O
ATOM   3548  O12 POPCb  28       6.380  22.570  78.996  1.00  0.00           O
ATOM   3549  O11 POPCb  28       5.137  21.557  77.102  1.00  0.00           O
ATOM   3550  C1  POPCb  28       5.112  22.696  76.263  1.00  0.00           C
ATOM   3551  HA  POPCb  28       6.119  23.157  76.178  1.00  0.00           H
ATOM   3552  HB  POPCb  28       4.560  23.611  76.565  1.00  0.00           H
ATOM   3553  C2  POPCb  28       4.684  22.431  74.786  1.00  0.00           C
ATOM   3554  HS  POPCb  28       5.346  22.942  74.055  1.00  0.00           H
ATOM   3555  O21 POPCb  28       3.321  22.897  74.597  1.00  0.00           O
ATOM   3556  C21 POPCb  28       3.087  24.232  74.495  1.00  0.00           C
ATOM   3557  O22 POPCb  28       3.931  25.088  74.616  1.00  0.00           O
ATOM   3558  C22 POPCb  28       1.564  24.489  74.238  1.00  0.00           C
ATOM   3559  H2R POPCb  28       1.262  25.446  74.716  1.00  0.00           H
ATOM   3560  H2S POPCb  28       1.042  23.735  74.865  1.00  0.00           H
ATOM   3561  C3  POPCb  28       4.852  20.928  74.453  1.00  0.00           C
ATOM   3562  HX  POPCb  28       4.325  20.272  75.179  1.00  0.00           H
ATOM   3563  HY  POPCb  28       5.919  20.665  74.612  1.00  0.00           H
ATOM   3564  O31 POPCb  28       4.398  20.633  73.106  1.00  0.00           O
ATOM   3565  C31 POPCb  28       3.061  20.321  73.023  1.00  0.00           C
ATOM   3566  O32 POPCb  28       2.274  20.133  73.899  1.00  0.00           O
ATOM   3567  C32 POPCb  28       2.741  20.142  71.564  1.00  0.00           C
ATOM   3568  H2X POPCb  28       3.471  19.393  71.190  1.00  0.00           H
ATOM   3569  H2Y POPCb  28       2.939  21.158  71.161  1.00  0.00           H
ATOM   3570  C23 POPCb  28       1.262  24.277  72.760  1.00  0.00           C
ATOM   3571  H3R POPCb  28       1.846  23.404  72.398  1.00  0.00           H
ATOM   3572  H3S POPCb  28       1.633  25.202  72.268  1.00  0.00           H
ATOM   3573  C24 POPCb  28      -0.220  24.074  72.540  1.00  0.00           C
ATOM   3574  H4R POPCb  28      -0.887  24.541  73.296  1.00  0.00           H
ATOM   3575  H4S POPCb  28      -0.496  22.998  72.578  1.00  0.00           H
ATOM   3576  C25 POPCb  28      -0.477  24.603  71.149  1.00  0.00           C
ATOM   3577  H5R POPCb  28       0.185  24.117  70.401  1.00  0.00           H
ATOM   3578  H5S POPCb  28      -0.099  25.647  71.147  1.00  0.00           H
ATOM   3579  C26 POPCb  28      -1.947  24.617  70.708  1.00  0.00           C
ATOM   3580  H6R POPCb  28      -2.423  25.479  71.222  1.00  0.00           H
ATOM   3581  H6S POPCb  28      -2.531  23.700  70.937  1.00  0.00           H
ATOM   3582  C27 POPCb  28      -1.966  24.850  69.157  1.00  0.00           C
ATOM   3583  H7R POPCb  28      -1.133  24.240  68.745  1.00  0.00           H
ATOM   3584  H7S POPCb  28      -1.647  25.890  68.931  1.00  0.00           H
ATOM   3585  C28 POPCb  28      -3.292  24.670  68.364  1.00  0.00           C
ATOM   3586  H8R POPCb  28      -4.081  25.094  69.022  1.00  0.00           H
ATOM   3587  H8S POPCb  28      -3.553  23.602  68.524  1.00  0.00           H
ATOM   3588  C29 POPCb  28      -3.533  25.327  67.004  1.00  0.00           C
ATOM   3589  H91 POPCb  28      -3.508  26.415  66.845  1.00  0.00           H
ATOM   3590 C210 POPCb  28      -3.666  24.583  65.868  1.00  0.00           C
ATOM   3591 H101 POPCb  28      -3.803  25.213  64.976  1.00  0.00           H
ATOM   3592 C211 POPCb  28      -3.531  23.105  65.737  1.00  0.00           C
ATOM   3593 H11R POPCb  28      -3.311  22.540  66.668  1.00  0.00           H
ATOM   3594 H11S POPCb  28      -2.651  22.774  65.145  1.00  0.00           H
ATOM   3595 C212 POPCb  28      -4.821  22.350  65.112  1.00  0.00           C
ATOM   3596 H12R POPCb  28      -4.653  21.252  65.097  1.00  0.00           H
ATOM   3597 H12S POPCb  28      -4.991  22.801  64.111  1.00  0.00           H
ATOM   3598 C213 POPCb  28      -6.157  22.420  65.842  1.00  0.00           C
ATOM   3599 H13R POPCb  28      -6.970  21.804  65.401  1.00  0.00           H
ATOM   3600 H13S POPCb  28      -6.355  23.508  65.739  1.00  0.00           H
ATOM   3601 C214 POPCb  28      -6.104  22.229  67.413  1.00  0.00           C
ATOM   3602 H14R POPCb  28      -7.164  22.329  67.731  1.00  0.00           H
ATOM   3603 H14S POPCb  28      -5.471  23.057  67.797  1.00  0.00           H
ATOM   3604 C215 POPCb  28      -5.495  20.865  67.857  1.00  0.00           C
ATOM   3605 H15R POPCb  28      -4.602  20.677  67.224  1.00  0.00           H
ATOM   3606 H15S POPCb  28      -6.116  19.971  67.632  1.00  0.00           H
ATOM   3607 C216 POPCb  28      -5.007  20.924  69.316  1.00  0.00           C
ATOM   3608 H16R POPCb  28      -5.904  20.990  69.968  1.00  0.00           H
ATOM   3609 H16S POPCb  28      -4.338  21.793  69.493  1.00  0.00           H
ATOM   3610 C217 POPCb  28      -4.199  19.703  69.877  1.00  0.00           C
ATOM   3611 H17R POPCb  28      -3.385  19.530  69.142  1.00  0.00           H
ATOM   3612 H17S POPCb  28      -4.805  18.773  69.934  1.00  0.00           H
ATOM   3613 C218 POPCb  28      -3.584  19.965  71.220  1.00  0.00           C
ATOM   3614 H18R POPCb  28      -2.948  19.153  71.634  1.00  0.00           H
ATOM   3615 H18S POPCb  28      -4.312  20.165  72.035  1.00  0.00           H
ATOM   3616 H18T POPCb  28      -2.930  20.863  71.263  1.00  0.00           H
ATOM   3617  C33 POPCb  28       1.249  19.736  71.209  1.00  0.00           C
ATOM   3618  H3X POPCb  28       0.546  20.416  71.736  1.00  0.00           H
ATOM   3619  H3Y POPCb  28       1.072  18.701  71.570  1.00  0.00           H
ATOM   3620  C34 POPCb  28       0.976  19.887  69.772  1.00  0.00           C
ATOM   3621  H4X POPCb  28       1.451  19.044  69.226  1.00  0.00           H
ATOM   3622  H4Y POPCb  28       1.612  20.770  69.546  1.00  0.00           H
ATOM   3623  C35 POPCb  28      -0.510  20.120  69.411  1.00  0.00           C
ATOM   3624  H5X POPCb  28      -1.009  20.881  70.048  1.00  0.00           H
ATOM   3625  H5Y POPCb  28      -1.035  19.188  69.711  1.00  0.00           H
ATOM   3626  C36 POPCb  28      -0.700  20.191  67.885  1.00  0.00           C
ATOM   3627  H6X POPCb  28      -1.769  20.220  67.581  1.00  0.00           H
ATOM   3628  H6Y POPCb  28      -0.261  19.304  67.380  1.00  0.00           H
ATOM   3629  C37 POPCb  28      -0.104  21.457  67.155  1.00  0.00           C
ATOM   3630  H7X POPCb  28       0.948  21.572  67.493  1.00  0.00           H
ATOM   3631  H7Y POPCb  28      -0.660  22.332  67.553  1.00  0.00           H
ATOM   3632  C38 POPCb  28      -0.217  21.367  65.651  1.00  0.00           C
ATOM   3633  H8X POPCb  28       0.077  22.319  65.160  1.00  0.00           H
ATOM   3634  H8Y POPCb  28      -1.219  21.207  65.197  1.00  0.00           H
ATOM   3635  C39 POPCb  28       0.815  20.333  65.102  1.00  0.00           C
ATOM   3636  H9X POPCb  28       0.458  19.282  65.042  1.00  0.00           H
ATOM   3637  H9Y POPCb  28       1.639  20.361  65.846  1.00  0.00           H
ATOM   3638 C310 POPCb  28       1.480  20.838  63.757  1.00  0.00           C
ATOM   3639 H10X POPCb  28       1.722  21.921  63.689  1.00  0.00           H
ATOM   3640 H10Y POPCb  28       0.802  20.657  62.896  1.00  0.00           H
ATOM   3641 C311 POPCb  28       2.780  20.022  63.436  1.00  0.00           C
ATOM   3642 H11X POPCb  28       3.039  20.151  62.364  1.00  0.00           H
ATOM   3643 H11Y POPCb  28       2.780  18.961  63.768  1.00  0.00           H
ATOM   3644 C312 POPCb  28       3.942  20.553  64.325  1.00  0.00           C
ATOM   3645 H12X POPCb  28       3.744  20.482  65.416  1.00  0.00           H
ATOM   3646 H12Y POPCb  28       3.997  21.630  64.056  1.00  0.00           H
ATOM   3647 C313 POPCb  28       5.328  19.999  63.875  1.00  0.00           C
ATOM   3648 H13X POPCb  28       5.355  18.898  64.018  1.00  0.00           H
ATOM   3649 H13Y POPCb  28       6.134  20.458  64.487  1.00  0.00           H
ATOM   3650 C314 POPCb  28       5.708  20.248  62.359  1.00  0.00           C
ATOM   3651 H14X POPCb  28       5.826  21.314  62.067  1.00  0.00           H
ATOM   3652 H14Y POPCb  28       4.884  19.862  61.722  1.00  0.00           H
ATOM   3653 C315 POPCb  28       6.981  19.441  61.902  1.00  0.00           C
ATOM   3654 H15X POPCb  28       6.734  18.372  62.074  1.00  0.00           H
ATOM   3655 H15Y POPCb  28       7.835  19.782  62.526  1.00  0.00           H
ATOM   3656 C316 POPCb  28       7.258  19.585  60.431  1.00  0.00           C
ATOM   3657 H16X POPCb  28       6.590  18.945  59.816  1.00  0.00           H
ATOM   3658 H16Y POPCb  28       8.274  19.186  60.225  1.00  0.00           H
ATOM   3659 H16Z POPCb  28       7.180  20.662  60.169  1.00  0.00           H
ATOM   3660  N   POPCc  29       2.594  48.466  87.290  1.00  0.00           N
ATOM   3661  C12 POPCc  29       1.619  49.372  86.608  1.00  0.00           C
ATOM   3662 H12A POPCc  29       1.975  50.390  86.547  1.00  0.00           H
ATOM   3663 H12B POPCc  29       0.744  49.415  87.239  1.00  0.00           H
ATOM   3664  C13 POPCc  29       2.085  47.047  87.381  1.00  0.00           C
ATOM   3665 H13A POPCc  29       2.824  46.360  87.767  1.00  0.00           H
ATOM   3666 H13B POPCc  29       1.336  46.893  88.143  1.00  0.00           H
ATOM   3667 H13C POPCc  29       1.720  46.716  86.420  1.00  0.00           H
ATOM   3668  C14 POPCc  29       3.960  48.520  86.549  1.00  0.00           C
ATOM   3669 H14A POPCc  29       3.770  48.094  85.575  1.00  0.00           H
ATOM   3670 H14B POPCc  29       4.333  49.533  86.574  1.00  0.00           H
ATOM   3671 H14C POPCc  29       4.714  47.918  87.034  1.00  0.00           H
ATOM   3672  C15 POPCc  29       2.827  48.993  88.582  1.00  0.00           C
ATOM   3673 H15A POPCc  29       1.949  49.252  89.154  1.00  0.00           H
ATOM   3674 H15B POPCc  29       3.478  49.854  88.547  1.00  0.00           H
ATOM   3675 H15C POPCc  29       3.331  48.235  89.163  1.00  0.00           H
ATOM   3676  C11 POPCc  29       1.195  48.906  85.166  1.00  0.00           C
ATOM   3677 H11A POPCc  29       2.169  48.684  84.680  1.00  0.00           H
ATOM   3678 H11B POPCc  29       0.942  49.751  84.490  1.00  0.00           H
ATOM   3679  P   POPCc  29       0.268  46.537  84.390  1.00  0.00           P
ATOM   3680  O13 POPCc  29      -0.961  45.763  84.732  1.00  0.00           O
ATOM   3681  O14 POPCc  29       1.579  45.862  84.254  1.00  0.00           O
ATOM   3682  O12 POPCc  29       0.262  47.850  85.250  1.00  0.00           O
ATOM   3683  O11 POPCc  29       0.101  47.164  82.960  1.00  0.00           O
ATOM   3684  C1  POPCc  29      -1.085  47.714  82.467  1.00  0.00           C
ATOM   3685  HA  POPCc  29      -1.490  48.438  83.206  1.00  0.00           H
ATOM   3686  HB  POPCc  29      -1.897  46.955  82.445  1.00  0.00           H
ATOM   3687  C2  POPCc  29      -0.875  48.247  81.076  1.00  0.00           C
ATOM   3688  HS  POPCc  29      -1.645  49.009  80.829  1.00  0.00           H
ATOM   3689  O21 POPCc  29      -0.826  47.098  80.157  1.00  0.00           O
ATOM   3690  C21 POPCc  29      -1.989  46.688  79.779  1.00  0.00           C
ATOM   3691  O22 POPCc  29      -3.140  46.986  80.120  1.00  0.00           O
ATOM   3692  C22 POPCc  29      -1.747  45.331  79.009  1.00  0.00           C
ATOM   3693  H2R POPCc  29      -2.526  44.621  79.361  1.00  0.00           H
ATOM   3694  H2S POPCc  29      -0.756  44.876  79.221  1.00  0.00           H
ATOM   3695  C3  POPCc  29       0.459  49.088  81.091  1.00  0.00           C
ATOM   3696  HX  POPCc  29       1.340  48.507  81.436  1.00  0.00           H
ATOM   3697  HY  POPCc  29       0.270  49.871  81.856  1.00  0.00           H
ATOM   3698  O31 POPCc  29       0.727  49.715  79.762  1.00  0.00           O
ATOM   3699  C31 POPCc  29       1.374  48.960  78.927  1.00  0.00           C
ATOM   3700  O32 POPCc  29       1.966  47.927  79.150  1.00  0.00           O
ATOM   3701  C32 POPCc  29       1.044  49.480  77.570  1.00  0.00           C
ATOM   3702  H2X POPCc  29       1.265  50.569  77.565  1.00  0.00           H
ATOM   3703  H2Y POPCc  29      -0.020  49.395  77.262  1.00  0.00           H
ATOM   3704  C23 POPCc  29      -1.930  45.526  77.566  1.00  0.00           C
ATOM   3705  H3R POPCc  29      -2.936  45.963  77.390  1.00  0.00           H
ATOM   3706  H3S POPCc  29      -2.001  44.506  77.132  1.00  0.00           H
ATOM   3707  C24 POPCc  29      -1.082  46.490  76.733  1.00  0.00           C
ATOM   3708  H4R POPCc  29      -0.013  46.234  76.889  1.00  0.00           H
ATOM   3709  H4S POPCc  29      -1.089  47.541  77.092  1.00  0.00           H
ATOM   3710  C25 POPCc  29      -1.495  46.333  75.275  1.00  0.00           C
ATOM   3711  H5R POPCc  29      -2.366  46.998  75.094  1.00  0.00           H
ATOM   3712  H5S POPCc  29      -1.906  45.309  75.151  1.00  0.00           H
ATOM   3713  C26 POPCc  29      -0.359  46.527  74.317  1.00  0.00           C
ATOM   3714  H6R POPCc  29       0.377  45.726  74.545  1.00  0.00           H
ATOM   3715  H6S POPCc  29       0.127  47.500  74.544  1.00  0.00           H
ATOM   3716  C27 POPCc  29      -0.563  46.387  72.771  1.00  0.00           C
ATOM   3717  H7R POPCc  29      -1.230  45.531  72.530  1.00  0.00           H
ATOM   3718  H7S POPCc  29       0.447  46.269  72.325  1.00  0.00           H
ATOM   3719  C28 POPCc  29      -1.066  47.720  72.070  1.00  0.00           C
ATOM   3720  H8R POPCc  29      -0.196  48.397  72.204  1.00  0.00           H
ATOM   3721  H8S POPCc  29      -1.825  48.059  72.808  1.00  0.00           H
ATOM   3722  C29 POPCc  29      -1.529  47.343  70.685  1.00  0.00           C
ATOM   3723  H91 POPCc  29      -0.683  46.926  70.120  1.00  0.00           H
ATOM   3724 C210 POPCc  29      -2.752  47.338  70.107  1.00  0.00           C
ATOM   3725 H101 POPCc  29      -2.945  47.028  69.069  1.00  0.00           H
ATOM   3726 C211 POPCc  29      -4.067  47.746  70.727  1.00  0.00           C
ATOM   3727 H11R POPCc  29      -3.897  48.125  71.757  1.00  0.00           H
ATOM   3728 H11S POPCc  29      -4.677  46.820  70.790  1.00  0.00           H
ATOM   3729 C212 POPCc  29      -4.784  48.763  69.919  1.00  0.00           C
ATOM   3730 H12R POPCc  29      -4.264  49.745  69.924  1.00  0.00           H
ATOM   3731 H12S POPCc  29      -5.690  49.062  70.489  1.00  0.00           H
ATOM   3732 C213 POPCc  29      -5.232  48.287  68.513  1.00  0.00           C
ATOM   3733 H13R POPCc  29      -5.577  47.241  68.660  1.00  0.00           H
ATOM   3734 H13S POPCc  29      -4.347  48.349  67.844  1.00  0.00           H
ATOM   3735 C214 POPCc  29      -6.526  49.039  67.966  1.00  0.00           C
ATOM   3736 H14R POPCc  29      -6.494  50.135  68.147  1.00  0.00           H
ATOM   3737 H14S POPCc  29      -7.218  48.663  68.750  1.00  0.00           H
ATOM   3738 C215 POPCc  29      -7.024  48.526  66.606  1.00  0.00           C
ATOM   3739 H15R POPCc  29      -6.762  47.454  66.474  1.00  0.00           H
ATOM   3740 H15S POPCc  29      -6.581  49.157  65.806  1.00  0.00           H
ATOM   3741 C216 POPCc  29      -8.610  48.685  66.500  1.00  0.00           C
ATOM   3742 H16R POPCc  29      -8.859  49.720  66.817  1.00  0.00           H
ATOM   3743 H16S POPCc  29      -8.927  47.867  67.182  1.00  0.00           H
ATOM   3744 C217 POPCc  29      -9.128  48.467  65.112  1.00  0.00           C
ATOM   3745 H17R POPCc  29     -10.219  48.484  65.322  1.00  0.00           H
ATOM   3746 H17S POPCc  29      -8.917  47.422  64.799  1.00  0.00           H
ATOM   3747 C218 POPCc  29      -8.935  49.470  63.987  1.00  0.00           C
ATOM   3748 H18R POPCc  29      -7.853  49.634  63.796  1.00  0.00           H
ATOM   3749 H18S POPCc  29      -9.389  50.397  64.399  1.00  0.00           H
ATOM   3750 H18T POPCc  29      -9.513  49.155  63.092  1.00  0.00           H
ATOM   3751  C33 POPCc  29       1.949  48.762  76.484  1.00  0.00           C
ATOM   3752  H3X POPCc  29       1.408  47.799  76.357  1.00  0.00           H
ATOM   3753  H3Y POPCc  29       2.894  48.429  76.962  1.00  0.00           H
ATOM   3754  C34 POPCc  29       2.083  49.581  75.273  1.00  0.00           C
ATOM   3755  H4X POPCc  29       2.535  50.566  75.517  1.00  0.00           H
ATOM   3756  H4Y POPCc  29       1.074  49.821  74.874  1.00  0.00           H
ATOM   3757  C35 POPCc  29       2.828  48.863  74.165  1.00  0.00           C
ATOM   3758  H5X POPCc  29       2.114  48.059  73.886  1.00  0.00           H
ATOM   3759  H5Y POPCc  29       3.739  48.351  74.542  1.00  0.00           H
ATOM   3760  C36 POPCc  29       3.158  49.853  72.998  1.00  0.00           C
ATOM   3761  H6X POPCc  29       4.117  49.553  72.523  1.00  0.00           H
ATOM   3762  H6Y POPCc  29       3.256  50.879  73.413  1.00  0.00           H
ATOM   3763  C37 POPCc  29       2.111  49.907  71.883  1.00  0.00           C
ATOM   3764  H7X POPCc  29       1.219  50.451  72.262  1.00  0.00           H
ATOM   3765  H7Y POPCc  29       1.827  48.859  71.650  1.00  0.00           H
ATOM   3766  C38 POPCc  29       2.453  50.674  70.510  1.00  0.00           C
ATOM   3767  H8X POPCc  29       3.012  49.969  69.858  1.00  0.00           H
ATOM   3768  H8Y POPCc  29       3.017  51.587  70.799  1.00  0.00           H
ATOM   3769  C39 POPCc  29       1.326  51.228  69.725  1.00  0.00           C
ATOM   3770  H9X POPCc  29       1.836  51.812  68.929  1.00  0.00           H
ATOM   3771  H9Y POPCc  29       0.681  51.910  70.320  1.00  0.00           H
ATOM   3772 C310 POPCc  29       0.408  50.211  69.089  1.00  0.00           C
ATOM   3773 H10X POPCc  29      -0.151  49.462  69.689  1.00  0.00           H
ATOM   3774 H10Y POPCc  29       1.051  49.585  68.434  1.00  0.00           H
ATOM   3775 C311 POPCc  29      -0.582  50.834  68.099  1.00  0.00           C
ATOM   3776 H11X POPCc  29      -0.157  51.801  67.755  1.00  0.00           H
ATOM   3777 H11Y POPCc  29      -1.487  51.134  68.669  1.00  0.00           H
ATOM   3778 C312 POPCc  29      -0.862  50.002  66.889  1.00  0.00           C
ATOM   3779 H12X POPCc  29      -1.284  49.083  67.348  1.00  0.00           H
ATOM   3780 H12Y POPCc  29      -0.042  49.674  66.215  1.00  0.00           H
ATOM   3781 C313 POPCc  29      -1.950  50.674  66.036  1.00  0.00           C
ATOM   3782 H13X POPCc  29      -1.565  51.622  65.602  1.00  0.00           H
ATOM   3783 H13Y POPCc  29      -2.828  50.958  66.654  1.00  0.00           H
ATOM   3784 C314 POPCc  29      -2.375  49.908  64.775  1.00  0.00           C
ATOM   3785 H14X POPCc  29      -2.775  48.914  65.069  1.00  0.00           H
ATOM   3786 H14Y POPCc  29      -1.460  49.812  64.151  1.00  0.00           H
ATOM   3787 C315 POPCc  29      -3.464  50.574  63.934  1.00  0.00           C
ATOM   3788 H15X POPCc  29      -3.104  51.498  63.433  1.00  0.00           H
ATOM   3789 H15Y POPCc  29      -4.415  50.737  64.486  1.00  0.00           H
ATOM   3790 C316 POPCc  29      -3.906  49.695  62.757  1.00  0.00           C
ATOM   3791 H16X POPCc  29      -4.454  50.239  61.959  1.00  0.00           H
ATOM   3792 H16Y POPCc  29      -4.613  48.899  63.073  1.00  0.00           H
ATOM   3793 H16Z POPCc  29      -3.029  49.206  62.280  1.00  0.00           H
ATOM   3794  N   POPCd  30      58.122  48.570  84.061  1.00  0.00           N
ATOM   3795  C12 POPCd  30      57.569  49.667  83.294  1.00  0.00           C
ATOM   3796 H12A POPCd  30      58.313  50.051  82.612  1.00  0.00           H
ATOM   3797 H12B POPCd  30      57.447  50.602  83.821  1.00  0.00           H
ATOM   3798  C13 POPCd  30      58.214  47.317  83.228  1.00  0.00           C
ATOM   3799 H13A POPCd  30      57.212  46.977  83.009  1.00  0.00           H
ATOM   3800 H13B POPCd  30      58.755  47.470  82.306  1.00  0.00           H
ATOM   3801 H13C POPCd  30      58.685  46.558  83.833  1.00  0.00           H
ATOM   3802  C14 POPCd  30      59.521  49.002  84.395  1.00  0.00           C
ATOM   3803 H14A POPCd  30      59.463  49.848  85.063  1.00  0.00           H
ATOM   3804 H14B POPCd  30      59.944  48.235  85.027  1.00  0.00           H
ATOM   3805 H14C POPCd  30      60.187  49.264  83.585  1.00  0.00           H
ATOM   3806  C15 POPCd  30      57.422  48.242  85.329  1.00  0.00           C
ATOM   3807 H15A POPCd  30      57.346  48.909  86.176  1.00  0.00           H
ATOM   3808 H15B POPCd  30      57.881  47.330  85.681  1.00  0.00           H
ATOM   3809 H15C POPCd  30      56.399  48.002  85.080  1.00  0.00           H
ATOM   3810  C11 POPCd  30      56.413  49.347  82.403  1.00  0.00           C
ATOM   3811 H11A POPCd  30      56.715  48.543  81.698  1.00  0.00           H
ATOM   3812 H11B POPCd  30      56.168  50.194  81.726  1.00  0.00           H
ATOM   3813  P   POPCd  30      54.188  49.898  83.554  1.00  0.00           P
ATOM   3814  O13 POPCd  30      54.883  50.827  84.491  1.00  0.00           O
ATOM   3815  O14 POPCd  30      53.027  49.102  84.052  1.00  0.00           O
ATOM   3816  O12 POPCd  30      55.322  48.905  83.113  1.00  0.00           O
ATOM   3817  O11 POPCd  30      53.900  50.673  82.195  1.00  0.00           O
ATOM   3818  C1  POPCd  30      53.210  49.928  81.190  1.00  0.00           C
ATOM   3819  HA  POPCd  30      52.116  49.993  81.370  1.00  0.00           H
ATOM   3820  HB  POPCd  30      53.500  48.860  81.082  1.00  0.00           H
ATOM   3821  C2  POPCd  30      53.343  50.658  79.779  1.00  0.00           C
ATOM   3822  HS  POPCd  30      52.571  51.454  79.711  1.00  0.00           H
ATOM   3823  O21 POPCd  30      53.279  49.750  78.650  1.00  0.00           O
ATOM   3824  C21 POPCd  30      52.115  49.540  78.219  1.00  0.00           C
ATOM   3825  O22 POPCd  30      51.105  50.055  78.666  1.00  0.00           O
ATOM   3826  C22 POPCd  30      52.106  48.590  77.014  1.00  0.00           C
ATOM   3827  H2R POPCd  30      51.091  48.138  77.004  1.00  0.00           H
ATOM   3828  H2S POPCd  30      52.812  47.798  77.344  1.00  0.00           H
ATOM   3829  C3  POPCd  30      54.757  51.339  79.737  1.00  0.00           C
ATOM   3830  HX  POPCd  30      55.585  50.601  79.813  1.00  0.00           H
ATOM   3831  HY  POPCd  30      54.855  52.031  80.601  1.00  0.00           H
ATOM   3832  O31 POPCd  30      54.970  52.052  78.516  1.00  0.00           O
ATOM   3833  C31 POPCd  30      54.497  53.306  78.461  1.00  0.00           C
ATOM   3834  O32 POPCd  30      54.203  53.971  79.412  1.00  0.00           O
ATOM   3835  C32 POPCd  30      54.450  53.689  76.973  1.00  0.00           C
ATOM   3836  H2X POPCd  30      53.428  53.421  76.631  1.00  0.00           H
ATOM   3837  H2Y POPCd  30      55.235  53.044  76.522  1.00  0.00           H
ATOM   3838  C23 POPCd  30      52.275  49.257  75.660  1.00  0.00           C
ATOM   3839  H3R POPCd  30      53.295  49.691  75.594  1.00  0.00           H
ATOM   3840  H3S POPCd  30      51.515  50.040  75.449  1.00  0.00           H
ATOM   3841  C24 POPCd  30      52.180  48.236  74.511  1.00  0.00           C
ATOM   3842  H4R POPCd  30      52.877  47.388  74.683  1.00  0.00           H
ATOM   3843  H4S POPCd  30      52.434  48.818  73.600  1.00  0.00           H
ATOM   3844  C25 POPCd  30      50.729  47.617  74.374  1.00  0.00           C
ATOM   3845  H5R POPCd  30      49.999  48.434  74.557  1.00  0.00           H
ATOM   3846  H5S POPCd  30      50.703  46.862  75.190  1.00  0.00           H
ATOM   3847  C26 POPCd  30      50.231  46.835  73.141  1.00  0.00           C
ATOM   3848  H6R POPCd  30      50.379  47.446  72.225  1.00  0.00           H
ATOM   3849  H6S POPCd  30      49.149  46.685  73.341  1.00  0.00           H
ATOM   3850  C27 POPCd  30      50.991  45.535  72.844  1.00  0.00           C
ATOM   3851  H7R POPCd  30      51.062  44.969  73.798  1.00  0.00           H
ATOM   3852  H7S POPCd  30      52.064  45.729  72.634  1.00  0.00           H
ATOM   3853  C28 POPCd  30      50.341  44.751  71.644  1.00  0.00           C
ATOM   3854  H8R POPCd  30      50.250  45.432  70.770  1.00  0.00           H
ATOM   3855  H8S POPCd  30      49.327  44.413  71.945  1.00  0.00           H
ATOM   3856  C29 POPCd  30      51.158  43.503  71.412  1.00  0.00           C
ATOM   3857  H91 POPCd  30      51.711  43.050  72.247  1.00  0.00           H
ATOM   3858 C210 POPCd  30      51.160  42.871  70.240  1.00  0.00           C
ATOM   3859 H101 POPCd  30      51.816  42.025  69.985  1.00  0.00           H
ATOM   3860 C211 POPCd  30      50.443  43.205  68.925  1.00  0.00           C
ATOM   3861 H11R POPCd  30      49.622  43.947  69.018  1.00  0.00           H
ATOM   3862 H11S POPCd  30      49.949  42.283  68.549  1.00  0.00           H
ATOM   3863 C212 POPCd  30      51.505  43.492  67.845  1.00  0.00           C
ATOM   3864 H12R POPCd  30      52.264  42.681  67.807  1.00  0.00           H
ATOM   3865 H12S POPCd  30      52.097  44.422  67.984  1.00  0.00           H
ATOM   3866 C213 POPCd  30      50.851  43.692  66.457  1.00  0.00           C
ATOM   3867 H13R POPCd  30      50.045  44.453  66.531  1.00  0.00           H
ATOM   3868 H13S POPCd  30      50.284  42.761  66.243  1.00  0.00           H
ATOM   3869 C214 POPCd  30      51.770  44.055  65.316  1.00  0.00           C
ATOM   3870 H14R POPCd  30      52.551  43.294  65.105  1.00  0.00           H
ATOM   3871 H14S POPCd  30      52.371  44.947  65.594  1.00  0.00           H
ATOM   3872 C215 POPCd  30      51.077  44.294  63.970  1.00  0.00           C
ATOM   3873 H15R POPCd  30      50.383  45.111  64.263  1.00  0.00           H
ATOM   3874 H15S POPCd  30      50.412  43.483  63.601  1.00  0.00           H
ATOM   3875 C216 POPCd  30      51.895  44.825  62.841  1.00  0.00           C
ATOM   3876 H16R POPCd  30      52.587  44.034  62.480  1.00  0.00           H
ATOM   3877 H16S POPCd  30      52.516  45.688  63.162  1.00  0.00           H
ATOM   3878 C217 POPCd  30      51.118  45.272  61.553  1.00  0.00           C
ATOM   3879 H17R POPCd  30      50.299  45.953  61.870  1.00  0.00           H
ATOM   3880 H17S POPCd  30      50.606  44.333  61.252  1.00  0.00           H
ATOM   3881 C218 POPCd  30      51.910  45.799  60.432  1.00  0.00           C
ATOM   3882 H18R POPCd  30      51.309  46.252  59.615  1.00  0.00           H
ATOM   3883 H18S POPCd  30      52.604  46.576  60.819  1.00  0.00           H
ATOM   3884 H18T POPCd  30      52.479  45.004  59.905  1.00  0.00           H
ATOM   3885  C33 POPCd  30      54.638  55.203  76.726  1.00  0.00           C
ATOM   3886  H3X POPCd  30      55.635  55.499  77.115  1.00  0.00           H
ATOM   3887  H3Y POPCd  30      54.000  55.778  77.431  1.00  0.00           H
ATOM   3888  C34 POPCd  30      54.344  55.596  75.281  1.00  0.00           C
ATOM   3889  H4X POPCd  30      54.602  56.667  75.135  1.00  0.00           H
ATOM   3890  H4Y POPCd  30      53.259  55.478  75.070  1.00  0.00           H
ATOM   3891  C35 POPCd  30      55.110  54.799  74.198  1.00  0.00           C
ATOM   3892  H5X POPCd  30      54.937  53.713  74.356  1.00  0.00           H
ATOM   3893  H5Y POPCd  30      56.197  55.028  74.233  1.00  0.00           H
ATOM   3894  C36 POPCd  30      54.749  55.163  72.752  1.00  0.00           C
ATOM   3895  H6X POPCd  30      54.890  56.263  72.690  1.00  0.00           H
ATOM   3896  H6Y POPCd  30      53.677  54.910  72.608  1.00  0.00           H
ATOM   3897  C37 POPCd  30      55.540  54.427  71.661  1.00  0.00           C
ATOM   3898  H7X POPCd  30      56.615  54.671  71.805  1.00  0.00           H
ATOM   3899  H7Y POPCd  30      55.170  54.737  70.660  1.00  0.00           H
ATOM   3900  C38 POPCd  30      55.445  52.889  71.861  1.00  0.00           C
ATOM   3901  H8X POPCd  30      54.409  52.500  71.763  1.00  0.00           H
ATOM   3902  H8Y POPCd  30      55.926  52.575  72.812  1.00  0.00           H
ATOM   3903  C39 POPCd  30      56.463  52.061  70.918  1.00  0.00           C
ATOM   3904  H9X POPCd  30      56.301  50.977  71.101  1.00  0.00           H
ATOM   3905  H9Y POPCd  30      57.530  52.155  71.211  1.00  0.00           H
ATOM   3906 C310 POPCd  30      56.422  52.387  69.389  1.00  0.00           C
ATOM   3907 H10X POPCd  30      57.112  51.692  68.865  1.00  0.00           H
ATOM   3908 H10Y POPCd  30      56.815  53.421  69.278  1.00  0.00           H
ATOM   3909 C311 POPCd  30      55.007  52.395  68.663  1.00  0.00           C
ATOM   3910 H11X POPCd  30      54.475  53.226  69.171  1.00  0.00           H
ATOM   3911 H11Y POPCd  30      54.499  51.421  68.834  1.00  0.00           H
ATOM   3912 C312 POPCd  30      55.048  52.777  67.189  1.00  0.00           C
ATOM   3913 H12X POPCd  30      54.047  53.149  66.885  1.00  0.00           H
ATOM   3914 H12Y POPCd  30      55.167  51.831  66.618  1.00  0.00           H
ATOM   3915 C313 POPCd  30      56.102  53.777  66.794  1.00  0.00           C
ATOM   3916 H13X POPCd  30      57.113  53.319  66.841  1.00  0.00           H
ATOM   3917 H13Y POPCd  30      56.045  54.537  67.602  1.00  0.00           H
ATOM   3918 C314 POPCd  30      55.961  54.653  65.524  1.00  0.00           C
ATOM   3919 H14X POPCd  30      56.705  55.477  65.507  1.00  0.00           H
ATOM   3920 H14Y POPCd  30      54.983  55.164  65.654  1.00  0.00           H
ATOM   3921 C315 POPCd  30      55.836  53.905  64.217  1.00  0.00           C
ATOM   3922 H15X POPCd  30      55.664  54.683  63.444  1.00  0.00           H
ATOM   3923 H15Y POPCd  30      54.887  53.331  64.160  1.00  0.00           H
ATOM   3924 C316 POPCd  30      56.947  52.985  63.841  1.00  0.00           C
ATOM   3925 H16X POPCd  30      57.917  53.523  63.905  1.00  0.00           H
ATOM   3926 H16Y POPCd  30      56.809  52.743  62.765  1.00  0.00           H
ATOM   3927 H16Z POPCd  30      56.935  52.106  64.519  1.00  0.00           H
ATOM   3928  N   POPCe  31      47.025  23.547  82.453  1.00  0.00           N
ATOM   3929  C12 POPCe  31      47.422  22.136  81.930  1.00  0.00           C
ATOM   3930 H12A POPCe  31      46.509  21.578  81.783  1.00  0.00           H
ATOM   3931 H12B POPCe  31      47.828  21.651  82.806  1.00  0.00           H
ATOM   3932  C13 POPCe  31      46.261  24.223  81.469  1.00  0.00           C
ATOM   3933 H13A POPCe  31      46.784  24.231  80.524  1.00  0.00           H
ATOM   3934 H13B POPCe  31      45.331  23.719  81.252  1.00  0.00           H
ATOM   3935 H13C POPCe  31      46.023  25.246  81.720  1.00  0.00           H
ATOM   3936  C14 POPCe  31      46.090  23.335  83.569  1.00  0.00           C
ATOM   3937 H14A POPCe  31      46.689  22.863  84.334  1.00  0.00           H
ATOM   3938 H14B POPCe  31      45.660  24.268  83.901  1.00  0.00           H
ATOM   3939 H14C POPCe  31      45.364  22.576  83.316  1.00  0.00           H
ATOM   3940  C15 POPCe  31      48.240  24.299  82.783  1.00  0.00           C
ATOM   3941 H15A POPCe  31      49.008  24.248  82.025  1.00  0.00           H
ATOM   3942 H15B POPCe  31      48.676  23.765  83.614  1.00  0.00           H
ATOM   3943 H15C POPCe  31      48.067  25.341  83.009  1.00  0.00           H
ATOM   3944  C11 POPCe  31      48.382  21.921  80.800  1.00  0.00           C
ATOM   3945 H11A POPCe  31      48.417  20.854  80.493  1.00  0.00           H
ATOM   3946 H11B POPCe  31      49.396  22.254  81.106  1.00  0.00           H
ATOM   3947  P   POPCe  31      48.916  23.459  78.718  1.00  0.00           P
ATOM   3948  O13 POPCe  31      50.229  22.802  78.626  1.00  0.00           O
ATOM   3949  O14 POPCe  31      48.913  24.911  79.194  1.00  0.00           O
ATOM   3950  O12 POPCe  31      47.913  22.533  79.545  1.00  0.00           O
ATOM   3951  O11 POPCe  31      48.131  23.365  77.338  1.00  0.00           O
ATOM   3952  C1  POPCe  31      46.770  23.858  77.147  1.00  0.00           C
ATOM   3953  HA  POPCe  31      46.860  24.801  76.566  1.00  0.00           H
ATOM   3954  HB  POPCe  31      46.331  24.065  78.146  1.00  0.00           H
ATOM   3955  C2  POPCe  31      45.767  22.871  76.430  1.00  0.00           C
ATOM   3956  HS  POPCe  31      45.845  21.895  76.954  1.00  0.00           H
ATOM   3957  O21 POPCe  31      46.097  22.685  75.055  1.00  0.00           O
ATOM   3958  C21 POPCe  31      47.226  21.954  74.784  1.00  0.00           C
ATOM   3959  O22 POPCe  31      47.736  21.213  75.595  1.00  0.00           O
ATOM   3960  C22 POPCe  31      47.823  22.393  73.452  1.00  0.00           C
ATOM   3961  H2R POPCe  31      47.028  22.803  72.792  1.00  0.00           H
ATOM   3962  H2S POPCe  31      48.219  21.445  73.030  1.00  0.00           H
ATOM   3963  C3  POPCe  31      44.255  23.397  76.562  1.00  0.00           C
ATOM   3964  HX  POPCe  31      43.949  23.335  77.628  1.00  0.00           H
ATOM   3965  HY  POPCe  31      43.594  22.737  75.961  1.00  0.00           H
ATOM   3966  O31 POPCe  31      44.102  24.735  76.097  1.00  0.00           O
ATOM   3967  C31 POPCe  31      42.873  25.209  76.187  1.00  0.00           C
ATOM   3968  O32 POPCe  31      41.926  24.637  76.674  1.00  0.00           O
ATOM   3969  C32 POPCe  31      42.716  26.564  75.631  1.00  0.00           C
ATOM   3970  H2X POPCe  31      43.025  26.599  74.564  1.00  0.00           H
ATOM   3971  H2Y POPCe  31      43.460  27.175  76.184  1.00  0.00           H
ATOM   3972  C23 POPCe  31      48.868  23.469  73.468  1.00  0.00           C
ATOM   3973  H3R POPCe  31      49.760  23.224  74.084  1.00  0.00           H
ATOM   3974  H3S POPCe  31      48.531  24.332  74.081  1.00  0.00           H
ATOM   3975  C24 POPCe  31      49.304  24.068  72.186  1.00  0.00           C
ATOM   3976  H4R POPCe  31      48.397  24.385  71.630  1.00  0.00           H
ATOM   3977  H4S POPCe  31      49.820  23.312  71.556  1.00  0.00           H
ATOM   3978  C25 POPCe  31      50.219  25.335  72.256  1.00  0.00           C
ATOM   3979  H5R POPCe  31      51.196  25.138  72.747  1.00  0.00           H
ATOM   3980  H5S POPCe  31      49.760  26.099  72.920  1.00  0.00           H
ATOM   3981  C26 POPCe  31      50.548  25.920  70.846  1.00  0.00           C
ATOM   3982  H6R POPCe  31      49.554  26.222  70.452  1.00  0.00           H
ATOM   3983  H6S POPCe  31      50.864  25.132  70.129  1.00  0.00           H
ATOM   3984  C27 POPCe  31      51.401  27.113  70.917  1.00  0.00           C
ATOM   3985  H7R POPCe  31      52.454  26.876  71.181  1.00  0.00           H
ATOM   3986  H7S POPCe  31      51.092  27.734  71.785  1.00  0.00           H
ATOM   3987  C28 POPCe  31      51.428  28.138  69.773  1.00  0.00           C
ATOM   3988  H8R POPCe  31      50.393  28.498  69.588  1.00  0.00           H
ATOM   3989  H8S POPCe  31      51.784  27.579  68.881  1.00  0.00           H
ATOM   3990  C29 POPCe  31      52.405  29.231  70.036  1.00  0.00           C
ATOM   3991  H91 POPCe  31      52.075  30.003  70.747  1.00  0.00           H
ATOM   3992 C210 POPCe  31      53.674  29.383  69.536  1.00  0.00           C
ATOM   3993 H101 POPCe  31      54.241  30.239  69.930  1.00  0.00           H
ATOM   3994 C211 POPCe  31      54.430  28.392  68.701  1.00  0.00           C
ATOM   3995 H11R POPCe  31      53.871  27.443  68.551  1.00  0.00           H
ATOM   3996 H11S POPCe  31      55.422  28.124  69.123  1.00  0.00           H
ATOM   3997 C212 POPCe  31      54.816  28.895  67.330  1.00  0.00           C
ATOM   3998 H12R POPCe  31      55.450  28.166  66.782  1.00  0.00           H
ATOM   3999 H12S POPCe  31      55.397  29.810  67.573  1.00  0.00           H
ATOM   4000 C213 POPCe  31      53.577  29.026  66.448  1.00  0.00           C
ATOM   4001 H13R POPCe  31      52.969  29.851  66.877  1.00  0.00           H
ATOM   4002 H13S POPCe  31      52.972  28.097  66.519  1.00  0.00           H
ATOM   4003 C214 POPCe  31      53.858  29.442  65.016  1.00  0.00           C
ATOM   4004 H14R POPCe  31      54.577  28.758  64.518  1.00  0.00           H
ATOM   4005 H14S POPCe  31      54.442  30.368  65.206  1.00  0.00           H
ATOM   4006 C215 POPCe  31      52.582  29.738  64.198  1.00  0.00           C
ATOM   4007 H15R POPCe  31      52.228  30.791  64.186  1.00  0.00           H
ATOM   4008 H15S POPCe  31      51.834  29.082  64.692  1.00  0.00           H
ATOM   4009 C216 POPCe  31      52.623  29.201  62.798  1.00  0.00           C
ATOM   4010 H16R POPCe  31      53.051  28.181  62.688  1.00  0.00           H
ATOM   4011 H16S POPCe  31      53.387  29.755  62.212  1.00  0.00           H
ATOM   4012 C217 POPCe  31      51.343  29.420  61.962  1.00  0.00           C
ATOM   4013 H17R POPCe  31      51.166  30.510  61.833  1.00  0.00           H
ATOM   4014 H17S POPCe  31      50.425  28.999  62.424  1.00  0.00           H
ATOM   4015 C218 POPCe  31      51.575  28.765  60.598  1.00  0.00           C
ATOM   4016 H18R POPCe  31      50.671  29.020  60.004  1.00  0.00           H
ATOM   4017 H18S POPCe  31      51.801  27.677  60.623  1.00  0.00           H
ATOM   4018 H18T POPCe  31      52.504  29.249  60.228  1.00  0.00           H
ATOM   4019  C33 POPCe  31      41.276  27.156  75.755  1.00  0.00           C
ATOM   4020  H3X POPCe  31      41.258  28.258  75.618  1.00  0.00           H
ATOM   4021  H3Y POPCe  31      40.970  27.069  76.819  1.00  0.00           H
ATOM   4022  C34 POPCe  31      40.408  26.589  74.631  1.00  0.00           C
ATOM   4023  H4X POPCe  31      39.448  27.131  74.769  1.00  0.00           H
ATOM   4024  H4Y POPCe  31      40.292  25.516  74.894  1.00  0.00           H
ATOM   4025  C35 POPCe  31      40.956  26.790  73.194  1.00  0.00           C
ATOM   4026  H5X POPCe  31      41.693  26.003  72.928  1.00  0.00           H
ATOM   4027  H5Y POPCe  31      41.482  27.768  73.160  1.00  0.00           H
ATOM   4028  C36 POPCe  31      39.832  26.773  72.165  1.00  0.00           C
ATOM   4029  H6X POPCe  31      40.245  27.172  71.214  1.00  0.00           H
ATOM   4030  H6Y POPCe  31      39.023  27.477  72.455  1.00  0.00           H
ATOM   4031  C37 POPCe  31      39.276  25.314  71.863  1.00  0.00           C
ATOM   4032  H7X POPCe  31      39.093  24.839  72.850  1.00  0.00           H
ATOM   4033  H7Y POPCe  31      40.121  24.922  71.258  1.00  0.00           H
ATOM   4034  C38 POPCe  31      37.958  25.312  71.124  1.00  0.00           C
ATOM   4035  H8X POPCe  31      38.084  25.519  70.040  1.00  0.00           H
ATOM   4036  H8Y POPCe  31      37.303  26.115  71.522  1.00  0.00           H
ATOM   4037  C39 POPCe  31      37.118  24.009  71.281  1.00  0.00           C
ATOM   4038  H9X POPCe  31      36.972  23.899  72.377  1.00  0.00           H
ATOM   4039  H9Y POPCe  31      37.751  23.254  70.769  1.00  0.00           H
ATOM   4040 C310 POPCe  31      35.765  24.045  70.499  1.00  0.00           C
ATOM   4041 H10X POPCe  31      36.033  24.548  69.545  1.00  0.00           H
ATOM   4042 H10Y POPCe  31      35.069  24.646  71.123  1.00  0.00           H
ATOM   4043 C311 POPCe  31      35.295  22.621  70.175  1.00  0.00           C
ATOM   4044 H11X POPCe  31      35.319  21.942  71.054  1.00  0.00           H
ATOM   4045 H11Y POPCe  31      36.000  22.148  69.458  1.00  0.00           H
ATOM   4046 C312 POPCe  31      33.871  22.572  69.708  1.00  0.00           C
ATOM   4047 H12X POPCe  31      33.262  22.831  70.600  1.00  0.00           H
ATOM   4048 H12Y POPCe  31      33.573  21.521  69.503  1.00  0.00           H
ATOM   4049 C313 POPCe  31      33.606  23.463  68.419  1.00  0.00           C
ATOM   4050 H13X POPCe  31      34.066  24.471  68.497  1.00  0.00           H
ATOM   4051 H13Y POPCe  31      34.258  22.936  67.690  1.00  0.00           H
ATOM   4052 C314 POPCe  31      32.151  23.503  68.036  1.00  0.00           C
ATOM   4053 H14X POPCe  31      31.562  22.650  68.435  1.00  0.00           H
ATOM   4054 H14Y POPCe  31      31.619  24.300  68.599  1.00  0.00           H
ATOM   4055 C315 POPCe  31      31.749  23.623  66.540  1.00  0.00           C
ATOM   4056 H15X POPCe  31      32.285  24.528  66.182  1.00  0.00           H
ATOM   4057 H15Y POPCe  31      30.654  23.808  66.499  1.00  0.00           H
ATOM   4058 C316 POPCe  31      32.124  22.372  65.689  1.00  0.00           C
ATOM   4059 H16X POPCe  31      33.232  22.380  65.603  1.00  0.00           H
ATOM   4060 H16Y POPCe  31      31.713  22.607  64.683  1.00  0.00           H
ATOM   4061 H16Z POPCe  31      31.699  21.419  66.070  1.00  0.00           H
ATOM   4062  N   POPCf  32      33.486  59.154  85.206  1.00  0.00           N
ATOM   4063  C12 POPCf  32      32.325  59.518  84.321  1.00  0.00           C
ATOM   4064 H12A POPCf  32      32.566  60.399  83.744  1.00  0.00           H
ATOM   4065 H12B POPCf  32      31.489  59.824  84.933  1.00  0.00           H
ATOM   4066  C13 POPCf  32      34.065  60.502  85.630  1.00  0.00           C
ATOM   4067 H13A POPCf  32      34.284  61.078  84.743  1.00  0.00           H
ATOM   4068 H13B POPCf  32      33.344  61.088  86.180  1.00  0.00           H
ATOM   4069 H13C POPCf  32      34.953  60.326  86.220  1.00  0.00           H
ATOM   4070  C14 POPCf  32      33.099  58.300  86.359  1.00  0.00           C
ATOM   4071 H14A POPCf  32      32.367  58.719  87.033  1.00  0.00           H
ATOM   4072 H14B POPCf  32      32.659  57.395  85.965  1.00  0.00           H
ATOM   4073 H14C POPCf  32      33.939  58.001  86.970  1.00  0.00           H
ATOM   4074  C15 POPCf  32      34.630  58.535  84.408  1.00  0.00           C
ATOM   4075 H15A POPCf  32      35.512  58.524  85.032  1.00  0.00           H
ATOM   4076 H15B POPCf  32      34.863  59.143  83.545  1.00  0.00           H
ATOM   4077 H15C POPCf  32      34.440  57.516  84.107  1.00  0.00           H
ATOM   4078  C11 POPCf  32      31.768  58.351  83.488  1.00  0.00           C
ATOM   4079 H11A POPCf  32      32.639  57.886  82.979  1.00  0.00           H
ATOM   4080 H11B POPCf  32      31.026  58.724  82.750  1.00  0.00           H
ATOM   4081  P   POPCf  32      29.763  57.622  84.973  1.00  0.00           P
ATOM   4082  O13 POPCf  32      29.847  58.860  85.794  1.00  0.00           O
ATOM   4083  O14 POPCf  32      29.252  56.343  85.531  1.00  0.00           O
ATOM   4084  O12 POPCf  32      31.147  57.370  84.312  1.00  0.00           O
ATOM   4085  O11 POPCf  32      28.885  57.885  83.700  1.00  0.00           O
ATOM   4086  C1  POPCf  32      28.075  56.972  82.955  1.00  0.00           C
ATOM   4087  HA  POPCf  32      27.058  57.350  82.716  1.00  0.00           H
ATOM   4088  HB  POPCf  32      27.835  56.097  83.597  1.00  0.00           H
ATOM   4089  C2  POPCf  32      28.697  56.444  81.663  1.00  0.00           C
ATOM   4090  HS  POPCf  32      29.738  56.124  81.881  1.00  0.00           H
ATOM   4091  O21 POPCf  32      28.533  57.495  80.691  1.00  0.00           O
ATOM   4092  C21 POPCf  32      29.502  57.586  79.725  1.00  0.00           C
ATOM   4093  O22 POPCf  32      30.479  56.828  79.638  1.00  0.00           O
ATOM   4094  C22 POPCf  32      29.266  58.766  78.801  1.00  0.00           C
ATOM   4095  H2R POPCf  32      29.361  59.723  79.358  1.00  0.00           H
ATOM   4096  H2S POPCf  32      28.218  58.822  78.435  1.00  0.00           H
ATOM   4097  C3  POPCf  32      27.996  55.106  81.234  1.00  0.00           C
ATOM   4098  HX  POPCf  32      26.914  55.245  81.447  1.00  0.00           H
ATOM   4099  HY  POPCf  32      28.240  54.316  81.976  1.00  0.00           H
ATOM   4100  O31 POPCf  32      28.179  54.761  79.882  1.00  0.00           O
ATOM   4101  C31 POPCf  32      29.093  53.782  79.605  1.00  0.00           C
ATOM   4102  O32 POPCf  32      29.812  53.269  80.496  1.00  0.00           O
ATOM   4103  C32 POPCf  32      29.125  53.656  78.138  1.00  0.00           C
ATOM   4104  H2X POPCf  32      29.240  54.663  77.682  1.00  0.00           H
ATOM   4105  H2Y POPCf  32      28.167  53.169  77.855  1.00  0.00           H
ATOM   4106  C23 POPCf  32      30.359  58.876  77.608  1.00  0.00           C
ATOM   4107  H3R POPCf  32      31.333  58.684  78.107  1.00  0.00           H
ATOM   4108  H3S POPCf  32      30.439  59.907  77.204  1.00  0.00           H
ATOM   4109  C24 POPCf  32      30.052  57.950  76.450  1.00  0.00           C
ATOM   4110  H4R POPCf  32      29.008  58.051  76.082  1.00  0.00           H
ATOM   4111  H4S POPCf  32      30.055  56.941  76.916  1.00  0.00           H
ATOM   4112  C25 POPCf  32      31.161  57.923  75.451  1.00  0.00           C
ATOM   4113  H5R POPCf  32      31.139  57.015  74.813  1.00  0.00           H
ATOM   4114  H5S POPCf  32      32.215  57.958  75.801  1.00  0.00           H
ATOM   4115  C26 POPCf  32      31.085  59.013  74.428  1.00  0.00           C
ATOM   4116  H6R POPCf  32      30.771  60.066  74.596  1.00  0.00           H
ATOM   4117  H6S POPCf  32      30.386  58.614  73.661  1.00  0.00           H
ATOM   4118  C27 POPCf  32      32.396  59.202  73.704  1.00  0.00           C
ATOM   4119  H7R POPCf  32      32.908  58.226  73.565  1.00  0.00           H
ATOM   4120  H7S POPCf  32      33.177  59.733  74.289  1.00  0.00           H
ATOM   4121  C28 POPCf  32      32.178  59.890  72.403  1.00  0.00           C
ATOM   4122  H8R POPCf  32      31.515  60.730  72.701  1.00  0.00           H
ATOM   4123  H8S POPCf  32      31.465  59.284  71.805  1.00  0.00           H
ATOM   4124  C29 POPCf  32      33.388  60.267  71.528  1.00  0.00           C
ATOM   4125  H91 POPCf  32      33.939  59.432  71.071  1.00  0.00           H
ATOM   4126 C210 POPCf  32      33.679  61.495  71.118  1.00  0.00           C
ATOM   4127 H101 POPCf  32      34.463  61.669  70.366  1.00  0.00           H
ATOM   4128 C211 POPCf  32      33.099  62.834  71.475  1.00  0.00           C
ATOM   4129 H11R POPCf  32      33.896  63.570  71.712  1.00  0.00           H
ATOM   4130 H11S POPCf  32      32.583  62.687  72.448  1.00  0.00           H
ATOM   4131 C212 POPCf  32      32.001  63.277  70.572  1.00  0.00           C
ATOM   4132 H12R POPCf  32      31.406  62.368  70.343  1.00  0.00           H
ATOM   4133 H12S POPCf  32      32.369  63.683  69.605  1.00  0.00           H
ATOM   4134 C213 POPCf  32      31.018  64.330  71.196  1.00  0.00           C
ATOM   4135 H13R POPCf  32      31.307  65.363  70.906  1.00  0.00           H
ATOM   4136 H13S POPCf  32      31.111  64.253  72.300  1.00  0.00           H
ATOM   4137 C214 POPCf  32      29.525  63.963  71.003  1.00  0.00           C
ATOM   4138 H14R POPCf  32      29.357  62.867  70.947  1.00  0.00           H
ATOM   4139 H14S POPCf  32      29.370  64.475  70.029  1.00  0.00           H
ATOM   4140 C215 POPCf  32      28.731  64.495  72.252  1.00  0.00           C
ATOM   4141 H15R POPCf  32      29.004  63.787  73.064  1.00  0.00           H
ATOM   4142 H15S POPCf  32      27.657  64.394  71.988  1.00  0.00           H
ATOM   4143 C216 POPCf  32      29.012  66.001  72.496  1.00  0.00           C
ATOM   4144 H16R POPCf  32      29.135  66.490  71.506  1.00  0.00           H
ATOM   4145 H16S POPCf  32      29.931  66.068  73.116  1.00  0.00           H
ATOM   4146 C217 POPCf  32      27.995  66.621  73.447  1.00  0.00           C
ATOM   4147 H17R POPCf  32      27.138  65.953  73.679  1.00  0.00           H
ATOM   4148 H17S POPCf  32      27.569  67.585  73.093  1.00  0.00           H
ATOM   4149 C218 POPCf  32      28.634  66.988  74.823  1.00  0.00           C
ATOM   4150 H18R POPCf  32      29.178  66.144  75.298  1.00  0.00           H
ATOM   4151 H18S POPCf  32      27.849  67.231  75.571  1.00  0.00           H
ATOM   4152 H18T POPCf  32      29.263  67.883  74.626  1.00  0.00           H
ATOM   4153  C33 POPCf  32      30.169  52.659  77.670  1.00  0.00           C
ATOM   4154  H3X POPCf  32      29.686  51.669  77.814  1.00  0.00           H
ATOM   4155  H3Y POPCf  32      31.102  52.668  78.272  1.00  0.00           H
ATOM   4156  C34 POPCf  32      30.551  52.832  76.199  1.00  0.00           C
ATOM   4157  H4X POPCf  32      30.754  53.914  76.045  1.00  0.00           H
ATOM   4158  H4Y POPCf  32      29.674  52.493  75.607  1.00  0.00           H
ATOM   4159  C35 POPCf  32      31.795  51.944  75.777  1.00  0.00           C
ATOM   4160  H5X POPCf  32      31.398  50.909  75.712  1.00  0.00           H
ATOM   4161  H5Y POPCf  32      32.576  52.035  76.562  1.00  0.00           H
ATOM   4162  C36 POPCf  32      32.267  52.421  74.406  1.00  0.00           C
ATOM   4163  H6X POPCf  32      32.986  53.264  74.485  1.00  0.00           H
ATOM   4164  H6Y POPCf  32      31.370  52.888  73.945  1.00  0.00           H
ATOM   4165  C37 POPCf  32      32.860  51.304  73.564  1.00  0.00           C
ATOM   4166  H7X POPCf  32      32.044  50.556  73.473  1.00  0.00           H
ATOM   4167  H7Y POPCf  32      33.655  50.722  74.078  1.00  0.00           H
ATOM   4168  C38 POPCf  32      33.305  51.779  72.203  1.00  0.00           C
ATOM   4169  H8X POPCf  32      34.181  52.440  72.375  1.00  0.00           H
ATOM   4170  H8Y POPCf  32      32.536  52.362  71.651  1.00  0.00           H
ATOM   4171  C39 POPCf  32      33.802  50.694  71.186  1.00  0.00           C
ATOM   4172  H9X POPCf  32      34.042  51.246  70.252  1.00  0.00           H
ATOM   4173  H9Y POPCf  32      32.941  50.088  70.831  1.00  0.00           H
ATOM   4174 C310 POPCf  32      34.775  49.605  71.698  1.00  0.00           C
ATOM   4175 H10X POPCf  32      34.134  48.878  72.241  1.00  0.00           H
ATOM   4176 H10Y POPCf  32      35.435  50.004  72.498  1.00  0.00           H
ATOM   4177 C311 POPCf  32      35.424  48.776  70.539  1.00  0.00           C
ATOM   4178 H11X POPCf  32      36.261  49.159  69.918  1.00  0.00           H
ATOM   4179 H11Y POPCf  32      34.619  48.403  69.870  1.00  0.00           H
ATOM   4180 C312 POPCf  32      36.010  47.494  71.089  1.00  0.00           C
ATOM   4181 H12X POPCf  32      36.227  46.817  70.235  1.00  0.00           H
ATOM   4182 H12Y POPCf  32      35.321  46.981  71.793  1.00  0.00           H
ATOM   4183 C313 POPCf  32      37.272  47.720  71.897  1.00  0.00           C
ATOM   4184 H13X POPCf  32      37.113  48.510  72.661  1.00  0.00           H
ATOM   4185 H13Y POPCf  32      38.064  48.064  71.199  1.00  0.00           H
ATOM   4186 C314 POPCf  32      37.900  46.444  72.622  1.00  0.00           C
ATOM   4187 H14X POPCf  32      38.303  45.750  71.853  1.00  0.00           H
ATOM   4188 H14Y POPCf  32      37.162  46.023  73.338  1.00  0.00           H
ATOM   4189 C315 POPCf  32      39.164  46.861  73.354  1.00  0.00           C
ATOM   4190 H15X POPCf  32      39.713  47.497  72.626  1.00  0.00           H
ATOM   4191 H15Y POPCf  32      39.753  45.931  73.500  1.00  0.00           H
ATOM   4192 C316 POPCf  32      38.977  47.534  74.725  1.00  0.00           C
ATOM   4193 H16X POPCf  32      38.262  46.951  75.343  1.00  0.00           H
ATOM   4194 H16Y POPCf  32      38.577  48.568  74.653  1.00  0.00           H
ATOM   4195 H16Z POPCf  32      39.984  47.576  75.194  1.00  0.00           H
ATOM   4196  N   POPCg  33      46.342  64.301  88.598  1.00  0.00           N
ATOM   4197  C12 POPCg  33      46.353  65.285  87.476  1.00  0.00           C
ATOM   4198 H12A POPCg  33      47.368  65.517  87.192  1.00  0.00           H
ATOM   4199 H12B POPCg  33      45.927  66.234  87.766  1.00  0.00           H
ATOM   4200  C13 POPCg  33      47.193  64.744  89.673  1.00  0.00           C
ATOM   4201 H13A POPCg  33      47.203  64.075  90.521  1.00  0.00           H
ATOM   4202 H13B POPCg  33      48.210  64.743  89.312  1.00  0.00           H
ATOM   4203 H13C POPCg  33      46.944  65.737  90.016  1.00  0.00           H
ATOM   4204  C14 POPCg  33      44.893  64.242  89.156  1.00  0.00           C
ATOM   4205 H14A POPCg  33      44.240  64.201  88.297  1.00  0.00           H
ATOM   4206 H14B POPCg  33      44.928  63.465  89.905  1.00  0.00           H
ATOM   4207 H14C POPCg  33      44.529  65.024  89.806  1.00  0.00           H
ATOM   4208  C15 POPCg  33      46.806  62.941  88.218  1.00  0.00           C
ATOM   4209 H15A POPCg  33      46.144  62.541  87.464  1.00  0.00           H
ATOM   4210 H15B POPCg  33      46.928  62.323  89.096  1.00  0.00           H
ATOM   4211 H15C POPCg  33      47.711  62.882  87.631  1.00  0.00           H
ATOM   4212  C11 POPCg  33      45.632  64.754  86.169  1.00  0.00           C
ATOM   4213 H11A POPCg  33      46.187  63.807  85.994  1.00  0.00           H
ATOM   4214 H11B POPCg  33      45.871  65.414  85.308  1.00  0.00           H
ATOM   4215  P   POPCg  33      43.160  65.292  85.452  1.00  0.00           P
ATOM   4216  O13 POPCg  33      43.317  66.765  85.669  1.00  0.00           O
ATOM   4217  O14 POPCg  33      41.889  64.669  85.722  1.00  0.00           O
ATOM   4218  O12 POPCg  33      44.229  64.562  86.356  1.00  0.00           O
ATOM   4219  O11 POPCg  33      43.639  64.827  84.051  1.00  0.00           O
ATOM   4220  C1  POPCg  33      43.612  63.437  83.547  1.00  0.00           C
ATOM   4221  HA  POPCg  33      42.747  62.837  83.902  1.00  0.00           H
ATOM   4222  HB  POPCg  33      44.436  62.885  84.049  1.00  0.00           H
ATOM   4223  C2  POPCg  33      43.800  63.326  82.037  1.00  0.00           C
ATOM   4224  HS  POPCg  33      43.984  62.267  81.758  1.00  0.00           H
ATOM   4225  O21 POPCg  33      44.809  64.201  81.617  1.00  0.00           O
ATOM   4226  C21 POPCg  33      45.926  64.344  82.363  1.00  0.00           C
ATOM   4227  O22 POPCg  33      46.453  63.558  83.110  1.00  0.00           O
ATOM   4228  C22 POPCg  33      46.348  65.857  82.231  1.00  0.00           C
ATOM   4229  H2R POPCg  33      46.193  66.333  83.223  1.00  0.00           H
ATOM   4230  H2S POPCg  33      45.736  66.272  81.402  1.00  0.00           H
ATOM   4231  C3  POPCg  33      42.416  63.707  81.394  1.00  0.00           C
ATOM   4232  HX  POPCg  33      42.197  64.740  81.739  1.00  0.00           H
ATOM   4233  HY  POPCg  33      41.670  62.949  81.713  1.00  0.00           H
ATOM   4234  O31 POPCg  33      42.478  63.847  79.917  1.00  0.00           O
ATOM   4235  C31 POPCg  33      42.453  62.735  79.253  1.00  0.00           C
ATOM   4236  O32 POPCg  33      42.515  61.630  79.695  1.00  0.00           O
ATOM   4237  C32 POPCg  33      42.154  63.058  77.830  1.00  0.00           C
ATOM   4238  H2X POPCg  33      42.871  63.832  77.483  1.00  0.00           H
ATOM   4239  H2Y POPCg  33      41.105  63.419  77.761  1.00  0.00           H
ATOM   4240  C23 POPCg  33      47.846  66.021  81.787  1.00  0.00           C
ATOM   4241  H3R POPCg  33      48.548  65.522  82.488  1.00  0.00           H
ATOM   4242  H3S POPCg  33      47.937  67.111  81.982  1.00  0.00           H
ATOM   4243  C24 POPCg  33      48.156  65.651  80.314  1.00  0.00           C
ATOM   4244  H4R POPCg  33      49.168  66.088  80.172  1.00  0.00           H
ATOM   4245  H4S POPCg  33      47.448  66.237  79.689  1.00  0.00           H
ATOM   4246  C25 POPCg  33      48.148  64.128  79.967  1.00  0.00           C
ATOM   4247  H5R POPCg  33      47.053  63.980  79.852  1.00  0.00           H
ATOM   4248  H5S POPCg  33      48.443  63.494  80.831  1.00  0.00           H
ATOM   4249  C26 POPCg  33      48.980  63.722  78.726  1.00  0.00           C
ATOM   4250  H6R POPCg  33      48.515  64.166  77.820  1.00  0.00           H
ATOM   4251  H6S POPCg  33      48.910  62.613  78.710  1.00  0.00           H
ATOM   4252  C27 POPCg  33      50.466  64.103  78.785  1.00  0.00           C
ATOM   4253  H7R POPCg  33      50.711  64.588  79.754  1.00  0.00           H
ATOM   4254  H7S POPCg  33      50.718  64.872  78.024  1.00  0.00           H
ATOM   4255  C28 POPCg  33      51.439  62.961  78.455  1.00  0.00           C
ATOM   4256  H8R POPCg  33      51.264  62.491  77.464  1.00  0.00           H
ATOM   4257  H8S POPCg  33      51.279  62.154  79.202  1.00  0.00           H
ATOM   4258  C29 POPCg  33      52.869  63.350  78.455  1.00  0.00           C
ATOM   4259  H91 POPCg  33      53.384  63.206  79.416  1.00  0.00           H
ATOM   4260 C210 POPCg  33      53.596  63.930  77.476  1.00  0.00           C
ATOM   4261 H101 POPCg  33      54.549  64.364  77.814  1.00  0.00           H
ATOM   4262 C211 POPCg  33      53.208  64.622  76.170  1.00  0.00           C
ATOM   4263 H11R POPCg  33      53.931  65.400  75.844  1.00  0.00           H
ATOM   4264 H11S POPCg  33      52.254  65.122  76.445  1.00  0.00           H
ATOM   4265 C212 POPCg  33      53.026  63.613  74.978  1.00  0.00           C
ATOM   4266 H12R POPCg  33      51.947  63.349  75.011  1.00  0.00           H
ATOM   4267 H12S POPCg  33      53.660  62.724  75.184  1.00  0.00           H
ATOM   4268 C213 POPCg  33      53.437  64.185  73.587  1.00  0.00           C
ATOM   4269 H13R POPCg  33      54.297  64.867  73.755  1.00  0.00           H
ATOM   4270 H13S POPCg  33      52.639  64.898  73.288  1.00  0.00           H
ATOM   4271 C214 POPCg  33      53.691  62.945  72.631  1.00  0.00           C
ATOM   4272 H14R POPCg  33      52.907  62.160  72.579  1.00  0.00           H
ATOM   4273 H14S POPCg  33      54.542  62.388  73.079  1.00  0.00           H
ATOM   4274 C215 POPCg  33      54.002  63.358  71.223  1.00  0.00           C
ATOM   4275 H15R POPCg  33      54.889  64.027  71.208  1.00  0.00           H
ATOM   4276 H15S POPCg  33      53.199  64.031  70.853  1.00  0.00           H
ATOM   4277 C216 POPCg  33      54.237  62.218  70.194  1.00  0.00           C
ATOM   4278 H16R POPCg  33      53.319  61.634  69.967  1.00  0.00           H
ATOM   4279 H16S POPCg  33      55.001  61.490  70.542  1.00  0.00           H
ATOM   4280 C217 POPCg  33      54.690  62.717  68.842  1.00  0.00           C
ATOM   4281 H17R POPCg  33      53.837  63.339  68.496  1.00  0.00           H
ATOM   4282 H17S POPCg  33      54.649  61.782  68.244  1.00  0.00           H
ATOM   4283 C218 POPCg  33      56.077  63.473  68.851  1.00  0.00           C
ATOM   4284 H18R POPCg  33      55.976  64.456  69.359  1.00  0.00           H
ATOM   4285 H18S POPCg  33      56.331  63.660  67.785  1.00  0.00           H
ATOM   4286 H18T POPCg  33      56.927  62.972  69.362  1.00  0.00           H
ATOM   4287  C33 POPCg  33      42.239  61.804  76.904  1.00  0.00           C
ATOM   4288  H3X POPCg  33      41.719  60.958  77.402  1.00  0.00           H
ATOM   4289  H3Y POPCg  33      43.311  61.540  76.773  1.00  0.00           H
ATOM   4290  C34 POPCg  33      41.590  62.073  75.598  1.00  0.00           C
ATOM   4291  H4X POPCg  33      42.026  62.975  75.118  1.00  0.00           H
ATOM   4292  H4Y POPCg  33      40.512  62.277  75.773  1.00  0.00           H
ATOM   4293  C35 POPCg  33      41.651  60.937  74.555  1.00  0.00           C
ATOM   4294  H5X POPCg  33      41.142  60.033  74.952  1.00  0.00           H
ATOM   4295  H5Y POPCg  33      42.691  60.616  74.336  1.00  0.00           H
ATOM   4296  C36 POPCg  33      41.055  61.381  73.177  1.00  0.00           C
ATOM   4297  H6X POPCg  33      41.660  62.298  73.006  1.00  0.00           H
ATOM   4298  H6Y POPCg  33      40.059  61.774  73.473  1.00  0.00           H
ATOM   4299  C37 POPCg  33      40.973  60.410  72.080  1.00  0.00           C
ATOM   4300  H7X POPCg  33      40.172  60.665  71.352  1.00  0.00           H
ATOM   4301  H7Y POPCg  33      40.626  59.415  72.434  1.00  0.00           H
ATOM   4302  C38 POPCg  33      42.282  60.362  71.323  1.00  0.00           C
ATOM   4303  H8X POPCg  33      42.942  59.789  72.009  1.00  0.00           H
ATOM   4304  H8Y POPCg  33      42.720  61.377  71.212  1.00  0.00           H
ATOM   4305  C39 POPCg  33      42.220  59.699  69.908  1.00  0.00           C
ATOM   4306  H9X POPCg  33      41.602  60.362  69.265  1.00  0.00           H
ATOM   4307  H9Y POPCg  33      41.668  58.743  70.027  1.00  0.00           H
ATOM   4308 C310 POPCg  33      43.521  59.356  69.180  1.00  0.00           C
ATOM   4309 H10X POPCg  33      43.250  58.737  68.298  1.00  0.00           H
ATOM   4310 H10Y POPCg  33      44.124  58.694  69.838  1.00  0.00           H
ATOM   4311 C311 POPCg  33      44.367  60.432  68.645  1.00  0.00           C
ATOM   4312 H11X POPCg  33      44.851  60.980  69.482  1.00  0.00           H
ATOM   4313 H11Y POPCg  33      43.827  61.262  68.142  1.00  0.00           H
ATOM   4314 C312 POPCg  33      45.434  59.902  67.757  1.00  0.00           C
ATOM   4315 H12X POPCg  33      45.020  59.269  66.943  1.00  0.00           H
ATOM   4316 H12Y POPCg  33      46.127  59.239  68.318  1.00  0.00           H
ATOM   4317 C313 POPCg  33      46.335  61.144  67.304  1.00  0.00           C
ATOM   4318 H13X POPCg  33      47.385  60.861  67.530  1.00  0.00           H
ATOM   4319 H13Y POPCg  33      46.224  61.984  68.024  1.00  0.00           H
ATOM   4320 C314 POPCg  33      46.161  61.449  65.843  1.00  0.00           C
ATOM   4321 H14X POPCg  33      45.137  61.876  65.784  1.00  0.00           H
ATOM   4322 H14Y POPCg  33      46.380  60.538  65.246  1.00  0.00           H
ATOM   4323 C315 POPCg  33      47.188  62.519  65.333  1.00  0.00           C
ATOM   4324 H15X POPCg  33      46.986  62.898  64.308  1.00  0.00           H
ATOM   4325 H15Y POPCg  33      48.192  62.068  65.184  1.00  0.00           H
ATOM   4326 C316 POPCg  33      47.234  63.740  66.250  1.00  0.00           C
ATOM   4327 H16X POPCg  33      46.274  64.249  66.479  1.00  0.00           H
ATOM   4328 H16Y POPCg  33      47.718  64.582  65.710  1.00  0.00           H
ATOM   4329 H16Z POPCg  33      47.824  63.545  67.171  1.00  0.00           H
ATOM   4330  N   POPCh  34      59.113  26.284  81.320  1.00  0.00           N
ATOM   4331  C12 POPCh  34      58.497  26.837  80.065  1.00  0.00           C
ATOM   4332 H12A POPCh  34      58.130  27.833  80.268  1.00  0.00           H
ATOM   4333 H12B POPCh  34      57.579  26.356  79.760  1.00  0.00           H
ATOM   4334  C13 POPCh  34      58.186  26.379  82.517  1.00  0.00           C
ATOM   4335 H13A POPCh  34      58.674  25.857  83.327  1.00  0.00           H
ATOM   4336 H13B POPCh  34      58.067  27.433  82.718  1.00  0.00           H
ATOM   4337 H13C POPCh  34      57.226  25.943  82.284  1.00  0.00           H
ATOM   4338  C14 POPCh  34      59.498  24.859  81.248  1.00  0.00           C
ATOM   4339 H14A POPCh  34      60.039  24.454  82.090  1.00  0.00           H
ATOM   4340 H14B POPCh  34      58.614  24.303  80.973  1.00  0.00           H
ATOM   4341 H14C POPCh  34      60.212  24.718  80.449  1.00  0.00           H
ATOM   4342  C15 POPCh  34      60.297  27.029  81.690  1.00  0.00           C
ATOM   4343 H15A POPCh  34      60.043  28.049  81.937  1.00  0.00           H
ATOM   4344 H15B POPCh  34      60.987  26.931  80.864  1.00  0.00           H
ATOM   4345 H15C POPCh  34      60.757  26.696  82.609  1.00  0.00           H
ATOM   4346  C11 POPCh  34      59.378  26.981  78.758  1.00  0.00           C
ATOM   4347 H11A POPCh  34      58.866  27.373  77.852  1.00  0.00           H
ATOM   4348 H11B POPCh  34      59.731  26.002  78.367  1.00  0.00           H
ATOM   4349  P   POPCh  34      61.579  27.956  77.860  1.00  0.00           P
ATOM   4350  O13 POPCh  34      62.444  26.760  77.941  1.00  0.00           O
ATOM   4351  O14 POPCh  34      62.333  29.225  77.934  1.00  0.00           O
ATOM   4352  O12 POPCh  34      60.519  27.860  78.991  1.00  0.00           O
ATOM   4353  O11 POPCh  34      60.892  27.858  76.472  1.00  0.00           O
ATOM   4354  C1  POPCh  34      61.649  28.298  75.333  1.00  0.00           C
ATOM   4355  HA  POPCh  34      62.720  28.050  75.493  1.00  0.00           H
ATOM   4356  HB  POPCh  34      61.428  29.377  75.185  1.00  0.00           H
ATOM   4357  C2  POPCh  34      61.180  27.597  74.042  1.00  0.00           C
ATOM   4358  HS  POPCh  34      62.001  27.505  73.299  1.00  0.00           H
ATOM   4359  O21 POPCh  34      60.074  28.306  73.430  1.00  0.00           O
ATOM   4360  C21 POPCh  34      60.460  29.374  72.863  1.00  0.00           C
ATOM   4361  O22 POPCh  34      61.515  30.013  72.957  1.00  0.00           O
ATOM   4362  C22 POPCh  34      59.353  29.757  71.905  1.00  0.00           C
ATOM   4363  H2R POPCh  34      58.585  30.299  72.497  1.00  0.00           H
ATOM   4364  H2S POPCh  34      58.860  28.867  71.460  1.00  0.00           H
ATOM   4365  C3  POPCh  34      60.835  26.125  74.337  1.00  0.00           C
ATOM   4366  HX  POPCh  34      59.963  26.041  75.020  1.00  0.00           H
ATOM   4367  HY  POPCh  34      61.668  25.652  74.899  1.00  0.00           H
ATOM   4368  O31 POPCh  34      60.616  25.454  73.030  1.00  0.00           O
ATOM   4369  C31 POPCh  34      60.051  24.237  73.202  1.00  0.00           C
ATOM   4370  O32 POPCh  34      59.974  23.680  74.291  1.00  0.00           O
ATOM   4371  C32 POPCh  34      59.624  23.676  71.839  1.00  0.00           C
ATOM   4372  H2X POPCh  34      60.112  22.722  71.545  1.00  0.00           H
ATOM   4373  H2Y POPCh  34      59.803  24.386  71.003  1.00  0.00           H
ATOM   4374  C23 POPCh  34      59.818  30.699  70.702  1.00  0.00           C
ATOM   4375  H3R POPCh  34      60.751  30.328  70.226  1.00  0.00           H
ATOM   4376  H3S POPCh  34      60.163  31.734  70.911  1.00  0.00           H
ATOM   4377  C24 POPCh  34      58.786  30.647  69.523  1.00  0.00           C
ATOM   4378  H4R POPCh  34      57.769  31.055  69.711  1.00  0.00           H
ATOM   4379  H4S POPCh  34      58.607  29.584  69.255  1.00  0.00           H
ATOM   4380  C25 POPCh  34      59.366  31.475  68.396  1.00  0.00           C
ATOM   4381  H5R POPCh  34      60.429  31.219  68.198  1.00  0.00           H
ATOM   4382  H5S POPCh  34      59.463  32.565  68.585  1.00  0.00           H
ATOM   4383  C26 POPCh  34      58.598  31.258  67.116  1.00  0.00           C
ATOM   4384  H6R POPCh  34      57.493  31.257  67.232  1.00  0.00           H
ATOM   4385  H6S POPCh  34      58.772  30.185  66.889  1.00  0.00           H
ATOM   4386  C27 POPCh  34      58.966  32.133  65.889  1.00  0.00           C
ATOM   4387  H7R POPCh  34      58.564  31.648  64.973  1.00  0.00           H
ATOM   4388  H7S POPCh  34      60.073  32.122  65.800  1.00  0.00           H
ATOM   4389  C28 POPCh  34      58.104  33.414  66.026  1.00  0.00           C
ATOM   4390  H8R POPCh  34      58.217  33.702  67.093  1.00  0.00           H
ATOM   4391  H8S POPCh  34      57.035  33.286  65.755  1.00  0.00           H
ATOM   4392  C29 POPCh  34      58.687  34.385  65.096  1.00  0.00           C
ATOM   4393  H91 POPCh  34      59.148  33.895  64.226  1.00  0.00           H
ATOM   4394 C210 POPCh  34      58.781  35.768  65.187  1.00  0.00           C
ATOM   4395 H101 POPCh  34      59.504  36.278  64.535  1.00  0.00           H
ATOM   4396 C211 POPCh  34      58.138  36.670  66.253  1.00  0.00           C
ATOM   4397 H11R POPCh  34      57.600  36.034  66.989  1.00  0.00           H
ATOM   4398 H11S POPCh  34      57.374  37.292  65.740  1.00  0.00           H
ATOM   4399 C212 POPCh  34      59.098  37.592  66.920  1.00  0.00           C
ATOM   4400 H12R POPCh  34      58.421  38.120  67.625  1.00  0.00           H
ATOM   4401 H12S POPCh  34      59.582  38.318  66.232  1.00  0.00           H
ATOM   4402 C213 POPCh  34      60.310  36.884  67.644  1.00  0.00           C
ATOM   4403 H13R POPCh  34      60.948  37.710  68.025  1.00  0.00           H
ATOM   4404 H13S POPCh  34      60.781  36.257  66.856  1.00  0.00           H
ATOM   4405 C214 POPCh  34      59.979  35.947  68.844  1.00  0.00           C
ATOM   4406 H14R POPCh  34      60.964  35.648  69.262  1.00  0.00           H
ATOM   4407 H14S POPCh  34      59.507  34.986  68.545  1.00  0.00           H
ATOM   4408 C215 POPCh  34      59.293  36.581  70.060  1.00  0.00           C
ATOM   4409 H15R POPCh  34      59.105  35.886  70.906  1.00  0.00           H
ATOM   4410 H15S POPCh  34      58.295  36.965  69.761  1.00  0.00           H
ATOM   4411 C216 POPCh  34      60.180  37.708  70.565  1.00  0.00           C
ATOM   4412 H16R POPCh  34      59.963  38.575  69.904  1.00  0.00           H
ATOM   4413 H16S POPCh  34      61.264  37.508  70.431  1.00  0.00           H
ATOM   4414 C217 POPCh  34      59.839  38.082  72.049  1.00  0.00           C
ATOM   4415 H17R POPCh  34      60.387  39.017  72.290  1.00  0.00           H
ATOM   4416 H17S POPCh  34      60.358  37.366  72.721  1.00  0.00           H
ATOM   4417 C218 POPCh  34      58.362  38.148  72.435  1.00  0.00           C
ATOM   4418 H18R POPCh  34      57.796  37.197  72.328  1.00  0.00           H
ATOM   4419 H18S POPCh  34      57.847  38.930  71.838  1.00  0.00           H
ATOM   4420 H18T POPCh  34      58.309  38.425  73.510  1.00  0.00           H
ATOM   4421  C33 POPCh  34      58.138  23.351  71.902  1.00  0.00           C
ATOM   4422  H3X POPCh  34      57.903  22.597  72.685  1.00  0.00           H
ATOM   4423  H3Y POPCh  34      57.786  22.813  70.996  1.00  0.00           H
ATOM   4424  C34 POPCh  34      57.217  24.604  72.183  1.00  0.00           C
ATOM   4425  H4X POPCh  34      57.428  24.993  73.202  1.00  0.00           H
ATOM   4426  H4Y POPCh  34      56.172  24.239  72.088  1.00  0.00           H
ATOM   4427  C35 POPCh  34      57.454  25.765  71.212  1.00  0.00           C
ATOM   4428  H5X POPCh  34      58.458  26.229  71.317  1.00  0.00           H
ATOM   4429  H5Y POPCh  34      56.734  26.548  71.533  1.00  0.00           H
ATOM   4430  C36 POPCh  34      57.200  25.490  69.736  1.00  0.00           C
ATOM   4431  H6X POPCh  34      56.107  25.660  69.637  1.00  0.00           H
ATOM   4432  H6Y POPCh  34      57.400  24.414  69.544  1.00  0.00           H
ATOM   4433  C37 POPCh  34      58.120  26.372  68.827  1.00  0.00           C
ATOM   4434  H7X POPCh  34      59.179  26.075  68.985  1.00  0.00           H
ATOM   4435  H7Y POPCh  34      57.978  27.452  69.048  1.00  0.00           H
ATOM   4436  C38 POPCh  34      57.942  26.159  67.317  1.00  0.00           C
ATOM   4437  H8X POPCh  34      56.855  26.053  67.113  1.00  0.00           H
ATOM   4438  H8Y POPCh  34      58.347  25.168  67.017  1.00  0.00           H
ATOM   4439  C39 POPCh  34      58.528  27.272  66.512  1.00  0.00           C
ATOM   4440  H9X POPCh  34      59.631  27.194  66.619  1.00  0.00           H
ATOM   4441  H9Y POPCh  34      58.049  28.199  66.895  1.00  0.00           H
ATOM   4442 C310 POPCh  34      58.375  27.141  64.981  1.00  0.00           C
ATOM   4443 H10X POPCh  34      57.289  27.060  64.763  1.00  0.00           H
ATOM   4444 H10Y POPCh  34      58.838  26.247  64.512  1.00  0.00           H
ATOM   4445 C311 POPCh  34      59.018  28.345  64.258  1.00  0.00           C
ATOM   4446 H11X POPCh  34      60.095  28.430  64.516  1.00  0.00           H
ATOM   4447 H11Y POPCh  34      58.531  29.243  64.695  1.00  0.00           H
ATOM   4448 C312 POPCh  34      58.823  28.295  62.795  1.00  0.00           C
ATOM   4449 H12X POPCh  34      59.195  29.210  62.287  1.00  0.00           H
ATOM   4450 H12Y POPCh  34      57.748  28.240  62.523  1.00  0.00           H
ATOM   4451 C313 POPCh  34      59.674  27.206  62.080  1.00  0.00           C
ATOM   4452 H13X POPCh  34      59.468  26.182  62.461  1.00  0.00           H
ATOM   4453 H13Y POPCh  34      60.748  27.435  62.246  1.00  0.00           H
ATOM   4454 C314 POPCh  34      59.504  27.210  60.513  1.00  0.00           C
ATOM   4455 H14X POPCh  34      59.517  28.278  60.208  1.00  0.00           H
ATOM   4456 H14Y POPCh  34      58.449  26.870  60.434  1.00  0.00           H
ATOM   4457 C315 POPCh  34      60.375  26.279  59.688  1.00  0.00           C
ATOM   4458 H15X POPCh  34      60.199  25.267  60.111  1.00  0.00           H
ATOM   4459 H15Y POPCh  34      61.454  26.477  59.859  1.00  0.00           H
ATOM   4460 C316 POPCh  34      60.101  26.139  58.143  1.00  0.00           C
ATOM   4461 H16X POPCh  34      60.635  25.223  57.809  1.00  0.00           H
ATOM   4462 H16Y POPCh  34      60.418  27.121  57.730  1.00  0.00           H
ATOM   4463 H16Z POPCh  34      59.071  25.841  57.854  1.00  0.00           H
ATOM   4464  N   POPCi  35      19.007   6.207  82.912  1.00  0.00           N
ATOM   4465  C12 POPCi  35      18.325   6.568  81.647  1.00  0.00           C
ATOM   4466 H12A POPCi  35      18.966   7.279  81.147  1.00  0.00           H
ATOM   4467 H12B POPCi  35      17.441   7.139  81.891  1.00  0.00           H
ATOM   4468  C13 POPCi  35      18.942   7.432  83.827  1.00  0.00           C
ATOM   4469 H13A POPCi  35      19.414   7.197  84.769  1.00  0.00           H
ATOM   4470 H13B POPCi  35      19.459   8.296  83.437  1.00  0.00           H
ATOM   4471 H13C POPCi  35      17.943   7.703  84.135  1.00  0.00           H
ATOM   4472  C14 POPCi  35      18.295   5.101  83.651  1.00  0.00           C
ATOM   4473 H14A POPCi  35      18.674   4.963  84.653  1.00  0.00           H
ATOM   4474 H14B POPCi  35      17.257   5.396  83.614  1.00  0.00           H
ATOM   4475 H14C POPCi  35      18.296   4.186  83.076  1.00  0.00           H
ATOM   4476  C15 POPCi  35      20.482   5.832  82.728  1.00  0.00           C
ATOM   4477 H15A POPCi  35      20.767   5.363  83.658  1.00  0.00           H
ATOM   4478 H15B POPCi  35      21.106   6.699  82.571  1.00  0.00           H
ATOM   4479 H15C POPCi  35      20.587   5.174  81.878  1.00  0.00           H
ATOM   4480  C11 POPCi  35      17.891   5.500  80.647  1.00  0.00           C
ATOM   4481 H11A POPCi  35      18.796   4.893  80.431  1.00  0.00           H
ATOM   4482 H11B POPCi  35      17.652   6.072  79.726  1.00  0.00           H
ATOM   4483  P   POPCi  35      15.364   5.197  81.251  1.00  0.00           P
ATOM   4484  O13 POPCi  35      15.298   6.328  82.190  1.00  0.00           O
ATOM   4485  O14 POPCi  35      14.412   4.069  81.470  1.00  0.00           O
ATOM   4486  O12 POPCi  35      16.868   4.609  81.161  1.00  0.00           O
ATOM   4487  O11 POPCi  35      15.108   5.680  79.737  1.00  0.00           O
ATOM   4488  C1  POPCi  35      15.119   4.716  78.690  1.00  0.00           C
ATOM   4489  HA  POPCi  35      14.190   4.123  78.555  1.00  0.00           H
ATOM   4490  HB  POPCi  35      15.997   4.065  78.887  1.00  0.00           H
ATOM   4491  C2  POPCi  35      15.406   5.349  77.302  1.00  0.00           C
ATOM   4492  HS  POPCi  35      16.199   6.105  77.486  1.00  0.00           H
ATOM   4493  O21 POPCi  35      14.143   5.935  76.930  1.00  0.00           O
ATOM   4494  C21 POPCi  35      14.176   7.019  76.207  1.00  0.00           C
ATOM   4495  O22 POPCi  35      15.090   7.589  75.692  1.00  0.00           O
ATOM   4496  C22 POPCi  35      12.693   7.403  75.950  1.00  0.00           C
ATOM   4497  H2R POPCi  35      12.383   7.917  76.885  1.00  0.00           H
ATOM   4498  H2S POPCi  35      12.080   6.490  75.795  1.00  0.00           H
ATOM   4499  C3  POPCi  35      15.835   4.251  76.321  1.00  0.00           C
ATOM   4500  HX  POPCi  35      14.847   3.790  76.110  1.00  0.00           H
ATOM   4501  HY  POPCi  35      16.485   3.518  76.845  1.00  0.00           H
ATOM   4502  O31 POPCi  35      16.521   4.727  75.115  1.00  0.00           O
ATOM   4503  C31 POPCi  35      17.703   5.290  75.369  1.00  0.00           C
ATOM   4504  O32 POPCi  35      18.440   5.169  76.352  1.00  0.00           O
ATOM   4505  C32 POPCi  35      17.892   6.282  74.153  1.00  0.00           C
ATOM   4506  H2X POPCi  35      18.564   7.110  74.465  1.00  0.00           H
ATOM   4507  H2Y POPCi  35      16.871   6.676  73.955  1.00  0.00           H
ATOM   4508  C23 POPCi  35      12.482   8.415  74.791  1.00  0.00           C
ATOM   4509  H3R POPCi  35      12.608   7.916  73.807  1.00  0.00           H
ATOM   4510  H3S POPCi  35      13.251   9.215  74.733  1.00  0.00           H
ATOM   4511  C24 POPCi  35      11.014   9.023  74.910  1.00  0.00           C
ATOM   4512  H4R POPCi  35      10.983   9.652  75.824  1.00  0.00           H
ATOM   4513  H4S POPCi  35      10.425   8.104  75.116  1.00  0.00           H
ATOM   4514  C25 POPCi  35      10.474   9.718  73.672  1.00  0.00           C
ATOM   4515  H5R POPCi  35      10.671   8.985  72.861  1.00  0.00           H
ATOM   4516  H5S POPCi  35      11.067  10.613  73.390  1.00  0.00           H
ATOM   4517  C26 POPCi  35       9.033  10.058  73.791  1.00  0.00           C
ATOM   4518  H6R POPCi  35       8.740  10.532  72.830  1.00  0.00           H
ATOM   4519  H6S POPCi  35       8.846  10.760  74.632  1.00  0.00           H
ATOM   4520  C27 POPCi  35       8.180   8.779  73.970  1.00  0.00           C
ATOM   4521  H7R POPCi  35       8.141   8.508  75.047  1.00  0.00           H
ATOM   4522  H7S POPCi  35       8.610   7.987  73.321  1.00  0.00           H
ATOM   4523  C28 POPCi  35       6.716   8.856  73.503  1.00  0.00           C
ATOM   4524  H8R POPCi  35       6.869   9.360  72.524  1.00  0.00           H
ATOM   4525  H8S POPCi  35       6.062   9.568  74.051  1.00  0.00           H
ATOM   4526  C29 POPCi  35       6.017   7.578  73.342  1.00  0.00           C
ATOM   4527  H91 POPCi  35       5.819   6.951  74.224  1.00  0.00           H
ATOM   4528 C210 POPCi  35       5.389   7.204  72.234  1.00  0.00           C
ATOM   4529 H101 POPCi  35       4.957   6.193  72.261  1.00  0.00           H
ATOM   4530 C211 POPCi  35       5.227   7.919  70.970  1.00  0.00           C
ATOM   4531 H11R POPCi  35       5.212   7.195  70.128  1.00  0.00           H
ATOM   4532 H11S POPCi  35       6.147   8.438  70.626  1.00  0.00           H
ATOM   4533 C212 POPCi  35       4.027   8.933  71.004  1.00  0.00           C
ATOM   4534 H12R POPCi  35       3.825   9.297  69.974  1.00  0.00           H
ATOM   4535 H12S POPCi  35       4.101   9.826  71.661  1.00  0.00           H
ATOM   4536 C213 POPCi  35       2.738   8.461  71.640  1.00  0.00           C
ATOM   4537 H13R POPCi  35       3.010   8.350  72.712  1.00  0.00           H
ATOM   4538 H13S POPCi  35       2.581   7.472  71.159  1.00  0.00           H
ATOM   4539 C214 POPCi  35       1.442   9.307  71.593  1.00  0.00           C
ATOM   4540 H14R POPCi  35       0.724   8.781  72.258  1.00  0.00           H
ATOM   4541 H14S POPCi  35       1.022   9.330  70.565  1.00  0.00           H
ATOM   4542 C215 POPCi  35       1.570  10.684  72.176  1.00  0.00           C
ATOM   4543 H15R POPCi  35       2.158  11.291  71.455  1.00  0.00           H
ATOM   4544 H15S POPCi  35       2.242  10.697  73.060  1.00  0.00           H
ATOM   4545 C216 POPCi  35       0.146  11.295  72.504  1.00  0.00           C
ATOM   4546 H16R POPCi  35       0.254  12.325  72.906  1.00  0.00           H
ATOM   4547 H16S POPCi  35      -0.329  10.745  73.345  1.00  0.00           H
ATOM   4548 C217 POPCi  35      -0.748  11.357  71.260  1.00  0.00           C
ATOM   4549 H17R POPCi  35      -0.941  10.347  70.840  1.00  0.00           H
ATOM   4550 H17S POPCi  35      -0.153  11.816  70.442  1.00  0.00           H
ATOM   4551 C218 POPCi  35      -2.098  12.047  71.396  1.00  0.00           C
ATOM   4552 H18R POPCi  35      -1.927  13.100  71.706  1.00  0.00           H
ATOM   4553 H18S POPCi  35      -2.767  11.554  72.134  1.00  0.00           H
ATOM   4554 H18T POPCi  35      -2.656  12.077  70.436  1.00  0.00           H
ATOM   4555  C33 POPCi  35      18.392   5.510  72.876  1.00  0.00           C
ATOM   4556  H3X POPCi  35      18.091   6.135  72.007  1.00  0.00           H
ATOM   4557  H3Y POPCi  35      17.786   4.584  72.783  1.00  0.00           H
ATOM   4558  C34 POPCi  35      19.833   5.207  73.038  1.00  0.00           C
ATOM   4559  H4X POPCi  35      19.810   4.490  73.887  1.00  0.00           H
ATOM   4560  H4Y POPCi  35      20.501   6.004  73.430  1.00  0.00           H
ATOM   4561  C35 POPCi  35      20.534   4.553  71.858  1.00  0.00           C
ATOM   4562  H5X POPCi  35      19.905   3.707  71.507  1.00  0.00           H
ATOM   4563  H5Y POPCi  35      21.534   4.206  72.196  1.00  0.00           H
ATOM   4564  C36 POPCi  35      20.865   5.502  70.677  1.00  0.00           C
ATOM   4565  H6X POPCi  35      21.470   6.331  71.103  1.00  0.00           H
ATOM   4566  H6Y POPCi  35      19.955   5.997  70.276  1.00  0.00           H
ATOM   4567  C37 POPCi  35      21.715   4.930  69.586  1.00  0.00           C
ATOM   4568  H7X POPCi  35      22.507   4.254  69.973  1.00  0.00           H
ATOM   4569  H7Y POPCi  35      22.295   5.717  69.059  1.00  0.00           H
ATOM   4570  C38 POPCi  35      20.869   4.189  68.558  1.00  0.00           C
ATOM   4571  H8X POPCi  35      20.073   4.834  68.130  1.00  0.00           H
ATOM   4572  H8Y POPCi  35      20.420   3.276  69.005  1.00  0.00           H
ATOM   4573  C39 POPCi  35      21.681   3.571  67.431  1.00  0.00           C
ATOM   4574  H9X POPCi  35      22.073   2.578  67.739  1.00  0.00           H
ATOM   4575  H9Y POPCi  35      22.550   4.246  67.275  1.00  0.00           H
ATOM   4576 C310 POPCi  35      20.789   3.301  66.211  1.00  0.00           C
ATOM   4577 H10X POPCi  35      19.876   2.806  66.604  1.00  0.00           H
ATOM   4578 H10Y POPCi  35      21.334   2.594  65.549  1.00  0.00           H
ATOM   4579 C311 POPCi  35      20.464   4.548  65.419  1.00  0.00           C
ATOM   4580 H11X POPCi  35      19.728   5.199  65.936  1.00  0.00           H
ATOM   4581 H11Y POPCi  35      19.807   4.206  64.591  1.00  0.00           H
ATOM   4582 C312 POPCi  35      21.723   5.184  64.800  1.00  0.00           C
ATOM   4583 H12X POPCi  35      22.174   4.619  63.957  1.00  0.00           H
ATOM   4584 H12Y POPCi  35      22.512   5.216  65.582  1.00  0.00           H
ATOM   4585 C313 POPCi  35      21.477   6.640  64.231  1.00  0.00           C
ATOM   4586 H13X POPCi  35      22.466   7.068  63.958  1.00  0.00           H
ATOM   4587 H13Y POPCi  35      21.161   7.390  64.988  1.00  0.00           H
ATOM   4588 C314 POPCi  35      20.578   6.684  63.027  1.00  0.00           C
ATOM   4589 H14X POPCi  35      19.655   6.136  63.311  1.00  0.00           H
ATOM   4590 H14Y POPCi  35      21.047   6.039  62.254  1.00  0.00           H
ATOM   4591 C315 POPCi  35      20.468   8.033  62.434  1.00  0.00           C
ATOM   4592 H15X POPCi  35      20.410   8.700  63.321  1.00  0.00           H
ATOM   4593 H15Y POPCi  35      19.486   8.155  61.929  1.00  0.00           H
ATOM   4594 C316 POPCi  35      21.650   8.328  61.458  1.00  0.00           C
ATOM   4595 H16X POPCi  35      21.523   9.355  61.052  1.00  0.00           H
ATOM   4596 H16Y POPCi  35      21.543   7.577  60.646  1.00  0.00           H
ATOM   4597 H16Z POPCi  35      22.654   8.202  61.918  1.00  0.00           H
ATOM   4598  N   POPCj  36      10.146  13.006  82.047  1.00  0.00           N
ATOM   4599  C12 POPCj  36       8.651  13.232  82.381  1.00  0.00           C
ATOM   4600 H12A POPCj  36       8.347  12.841  83.341  1.00  0.00           H
ATOM   4601 H12B POPCj  36       8.168  12.556  81.691  1.00  0.00           H
ATOM   4602  C13 POPCj  36      10.570  11.916  82.923  1.00  0.00           C
ATOM   4603 H13A POPCj  36       9.885  11.104  82.731  1.00  0.00           H
ATOM   4604 H13B POPCj  36      11.573  11.621  82.652  1.00  0.00           H
ATOM   4605 H13C POPCj  36      10.515  12.217  83.959  1.00  0.00           H
ATOM   4606  C14 POPCj  36      10.320  12.674  80.633  1.00  0.00           C
ATOM   4607 H14A POPCj  36       9.514  12.017  80.342  1.00  0.00           H
ATOM   4608 H14B POPCj  36      10.308  13.586  80.056  1.00  0.00           H
ATOM   4609 H14C POPCj  36      11.233  12.112  80.502  1.00  0.00           H
ATOM   4610  C15 POPCj  36      11.003  14.191  82.288  1.00  0.00           C
ATOM   4611 H15A POPCj  36      10.604  15.086  81.835  1.00  0.00           H
ATOM   4612 H15B POPCj  36      11.989  13.923  81.938  1.00  0.00           H
ATOM   4613 H15C POPCj  36      11.051  14.287  83.363  1.00  0.00           H
ATOM   4614  C11 POPCj  36       7.989  14.595  82.062  1.00  0.00           C
ATOM   4615 H11A POPCj  36       8.446  15.356  82.730  1.00  0.00           H
ATOM   4616 H11B POPCj  36       6.947  14.311  82.323  1.00  0.00           H
ATOM   4617  P   POPCj  36       8.406  16.531  80.366  1.00  0.00           P
ATOM   4618  O13 POPCj  36       9.671  16.896  81.092  1.00  0.00           O
ATOM   4619  O14 POPCj  36       7.217  17.313  80.747  1.00  0.00           O
ATOM   4620  O12 POPCj  36       8.064  15.074  80.727  1.00  0.00           O
ATOM   4621  O11 POPCj  36       8.608  16.562  78.731  1.00  0.00           O
ATOM   4622  C1  POPCj  36       7.840  15.530  78.062  1.00  0.00           C
ATOM   4623  HA  POPCj  36       6.807  15.440  78.460  1.00  0.00           H
ATOM   4624  HB  POPCj  36       8.328  14.532  78.089  1.00  0.00           H
ATOM   4625  C2  POPCj  36       7.589  15.843  76.500  1.00  0.00           C
ATOM   4626  HS  POPCj  36       6.699  15.280  76.145  1.00  0.00           H
ATOM   4627  O21 POPCj  36       8.802  15.499  75.792  1.00  0.00           O
ATOM   4628  C21 POPCj  36       8.875  14.333  75.189  1.00  0.00           C
ATOM   4629  O22 POPCj  36       7.975  13.555  75.013  1.00  0.00           O
ATOM   4630  C22 POPCj  36      10.289  14.137  74.587  1.00  0.00           C
ATOM   4631  H2R POPCj  36      10.712  13.195  74.997  1.00  0.00           H
ATOM   4632  H2S POPCj  36      10.834  15.077  74.817  1.00  0.00           H
ATOM   4633  C3  POPCj  36       7.373  17.419  76.321  1.00  0.00           C
ATOM   4634  HX  POPCj  36       8.173  18.015  76.808  1.00  0.00           H
ATOM   4635  HY  POPCj  36       6.384  17.625  76.783  1.00  0.00           H
ATOM   4636  O31 POPCj  36       7.312  17.870  74.936  1.00  0.00           O
ATOM   4637  C31 POPCj  36       8.455  17.945  74.269  1.00  0.00           C
ATOM   4638  O32 POPCj  36       9.589  17.865  74.790  1.00  0.00           O
ATOM   4639  C32 POPCj  36       8.102  18.335  72.809  1.00  0.00           C
ATOM   4640  H2X POPCj  36       8.620  19.318  72.792  1.00  0.00           H
ATOM   4641  H2Y POPCj  36       7.011  18.528  72.738  1.00  0.00           H
ATOM   4642  C23 POPCj  36      10.294  14.007  73.073  1.00  0.00           C
ATOM   4643  H3R POPCj  36       9.797  14.958  72.787  1.00  0.00           H
ATOM   4644  H3S POPCj  36       9.633  13.190  72.712  1.00  0.00           H
ATOM   4645  C24 POPCj  36      11.668  13.875  72.590  1.00  0.00           C
ATOM   4646  H4R POPCj  36      12.173  13.016  73.082  1.00  0.00           H
ATOM   4647  H4S POPCj  36      12.255  14.782  72.851  1.00  0.00           H
ATOM   4648  C25 POPCj  36      11.776  13.862  71.123  1.00  0.00           C
ATOM   4649  H5R POPCj  36      11.619  14.940  70.905  1.00  0.00           H
ATOM   4650  H5S POPCj  36      11.035  13.304  70.513  1.00  0.00           H
ATOM   4651  C26 POPCj  36      13.171  13.505  70.605  1.00  0.00           C
ATOM   4652  H6R POPCj  36      13.258  12.459  70.971  1.00  0.00           H
ATOM   4653  H6S POPCj  36      13.958  14.086  71.132  1.00  0.00           H
ATOM   4654  C27 POPCj  36      13.328  13.491  69.029  1.00  0.00           C
ATOM   4655  H7R POPCj  36      12.417  13.058  68.564  1.00  0.00           H
ATOM   4656  H7S POPCj  36      14.213  12.886  68.738  1.00  0.00           H
ATOM   4657  C28 POPCj  36      13.452  14.934  68.459  1.00  0.00           C
ATOM   4658  H8R POPCj  36      14.493  15.251  68.680  1.00  0.00           H
ATOM   4659  H8S POPCj  36      12.647  15.564  68.893  1.00  0.00           H
ATOM   4660  C29 POPCj  36      13.360  14.843  66.927  1.00  0.00           C
ATOM   4661  H91 POPCj  36      13.956  14.079  66.407  1.00  0.00           H
ATOM   4662 C210 POPCj  36      12.611  15.691  66.256  1.00  0.00           C
ATOM   4663 H101 POPCj  36      12.206  16.578  66.766  1.00  0.00           H
ATOM   4664 C211 POPCj  36      12.474  15.650  64.791  1.00  0.00           C
ATOM   4665 H11R POPCj  36      11.447  15.320  64.527  1.00  0.00           H
ATOM   4666 H11S POPCj  36      13.202  14.943  64.338  1.00  0.00           H
ATOM   4667 C212 POPCj  36      12.842  16.896  64.047  1.00  0.00           C
ATOM   4668 H12R POPCj  36      13.905  16.817  63.734  1.00  0.00           H
ATOM   4669 H12S POPCj  36      12.832  17.826  64.654  1.00  0.00           H
ATOM   4670 C213 POPCj  36      12.279  17.211  62.655  1.00  0.00           C
ATOM   4671 H13R POPCj  36      11.190  17.426  62.693  1.00  0.00           H
ATOM   4672 H13S POPCj  36      12.456  16.286  62.065  1.00  0.00           H
ATOM   4673 C214 POPCj  36      12.981  18.413  61.923  1.00  0.00           C
ATOM   4674 H14R POPCj  36      12.576  18.335  60.891  1.00  0.00           H
ATOM   4675 H14S POPCj  36      14.070  18.195  61.917  1.00  0.00           H
ATOM   4676 C215 POPCj  36      12.730  19.858  62.356  1.00  0.00           C
ATOM   4677 H15R POPCj  36      13.466  20.507  61.835  1.00  0.00           H
ATOM   4678 H15S POPCj  36      13.004  19.926  63.430  1.00  0.00           H
ATOM   4679 C216 POPCj  36      11.264  20.323  62.222  1.00  0.00           C
ATOM   4680 H16R POPCj  36      10.598  19.767  62.916  1.00  0.00           H
ATOM   4681 H16S POPCj  36      10.927  20.138  61.179  1.00  0.00           H
ATOM   4682 C217 POPCj  36      10.982  21.826  62.430  1.00  0.00           C
ATOM   4683 H17R POPCj  36      11.512  22.443  61.674  1.00  0.00           H
ATOM   4684 H17S POPCj  36      11.531  22.092  63.359  1.00  0.00           H
ATOM   4685 C218 POPCj  36       9.527  22.207  62.475  1.00  0.00           C
ATOM   4686 H18R POPCj  36       9.486  23.296  62.691  1.00  0.00           H
ATOM   4687 H18S POPCj  36       8.951  22.066  61.536  1.00  0.00           H
ATOM   4688 H18T POPCj  36       9.018  21.754  63.352  1.00  0.00           H
ATOM   4689  C33 POPCj  36       8.502  17.406  71.643  1.00  0.00           C
ATOM   4690  H3X POPCj  36       8.161  16.361  71.801  1.00  0.00           H
ATOM   4691  H3Y POPCj  36       9.609  17.316  71.679  1.00  0.00           H
ATOM   4692  C34 POPCj  36       7.883  17.779  70.264  1.00  0.00           C
ATOM   4693  H4X POPCj  36       8.173  18.784  69.890  1.00  0.00           H
ATOM   4694  H4Y POPCj  36       6.781  17.701  70.375  1.00  0.00           H
ATOM   4695  C35 POPCj  36       8.276  16.769  69.187  1.00  0.00           C
ATOM   4696  H5X POPCj  36       7.840  15.761  69.358  1.00  0.00           H
ATOM   4697  H5Y POPCj  36       9.382  16.718  69.095  1.00  0.00           H
ATOM   4698  C36 POPCj  36       7.616  17.220  67.847  1.00  0.00           C
ATOM   4699  H6X POPCj  36       7.612  18.331  67.829  1.00  0.00           H
ATOM   4700  H6Y POPCj  36       6.568  16.851  67.819  1.00  0.00           H
ATOM   4701  C37 POPCj  36       8.274  16.730  66.525  1.00  0.00           C
ATOM   4702  H7X POPCj  36       8.757  15.795  66.880  1.00  0.00           H
ATOM   4703  H7Y POPCj  36       9.053  17.472  66.246  1.00  0.00           H
ATOM   4704  C38 POPCj  36       7.366  16.520  65.276  1.00  0.00           C
ATOM   4705  H8X POPCj  36       7.106  17.560  64.983  1.00  0.00           H
ATOM   4706  H8Y POPCj  36       6.437  16.066  65.681  1.00  0.00           H
ATOM   4707  C39 POPCj  36       7.965  15.702  64.139  1.00  0.00           C
ATOM   4708  H9X POPCj  36       8.535  14.869  64.604  1.00  0.00           H
ATOM   4709  H9Y POPCj  36       8.667  16.323  63.542  1.00  0.00           H
ATOM   4710 C310 POPCj  36       7.000  15.388  62.957  1.00  0.00           C
ATOM   4711 H10X POPCj  36       6.417  16.290  62.676  1.00  0.00           H
ATOM   4712 H10Y POPCj  36       6.341  14.554  63.279  1.00  0.00           H
ATOM   4713 C311 POPCj  36       7.716  14.883  61.661  1.00  0.00           C
ATOM   4714 H11X POPCj  36       8.149  13.923  62.016  1.00  0.00           H
ATOM   4715 H11Y POPCj  36       8.537  15.575  61.374  1.00  0.00           H
ATOM   4716 C312 POPCj  36       6.800  14.653  60.444  1.00  0.00           C
ATOM   4717 H12X POPCj  36       6.383  15.585  60.006  1.00  0.00           H
ATOM   4718 H12Y POPCj  36       5.911  14.041  60.706  1.00  0.00           H
ATOM   4719 C313 POPCj  36       7.583  13.757  59.452  1.00  0.00           C
ATOM   4720 H13X POPCj  36       8.160  12.955  59.960  1.00  0.00           H
ATOM   4721 H13Y POPCj  36       8.283  14.455  58.945  1.00  0.00           H
ATOM   4722 C314 POPCj  36       6.692  13.131  58.396  1.00  0.00           C
ATOM   4723 H14X POPCj  36       6.185  13.965  57.865  1.00  0.00           H
ATOM   4724 H14Y POPCj  36       6.023  12.425  58.932  1.00  0.00           H
ATOM   4725 C315 POPCj  36       7.542  12.304  57.376  1.00  0.00           C
ATOM   4726 H15X POPCj  36       6.861  11.728  56.714  1.00  0.00           H
ATOM   4727 H15Y POPCj  36       8.083  11.594  58.038  1.00  0.00           H
ATOM   4728 C316 POPCj  36       8.521  13.092  56.538  1.00  0.00           C
ATOM   4729 H16X POPCj  36       7.998  13.916  56.007  1.00  0.00           H
ATOM   4730 H16Y POPCj  36       9.000  12.456  55.763  1.00  0.00           H
ATOM   4731 H16Z POPCj  36       9.336  13.343  57.250  1.00  0.00           H
ATOM   4732  N   POPCk  37      14.906  53.800  86.044  1.00  0.00           N
ATOM   4733  C12 POPCk  37      15.614  52.576  86.602  1.00  0.00           C
ATOM   4734 H12A POPCk  37      14.891  52.026  87.185  1.00  0.00           H
ATOM   4735 H12B POPCk  37      16.333  52.925  87.328  1.00  0.00           H
ATOM   4736  C13 POPCk  37      14.375  54.702  87.087  1.00  0.00           C
ATOM   4737 H13A POPCk  37      13.560  54.229  87.613  1.00  0.00           H
ATOM   4738 H13B POPCk  37      15.135  54.980  87.802  1.00  0.00           H
ATOM   4739 H13C POPCk  37      14.041  55.659  86.714  1.00  0.00           H
ATOM   4740  C14 POPCk  37      15.854  54.605  85.247  1.00  0.00           C
ATOM   4741 H14A POPCk  37      16.278  54.017  84.447  1.00  0.00           H
ATOM   4742 H14B POPCk  37      15.453  55.510  84.815  1.00  0.00           H
ATOM   4743 H14C POPCk  37      16.634  55.089  85.817  1.00  0.00           H
ATOM   4744  C15 POPCk  37      13.799  53.294  85.133  1.00  0.00           C
ATOM   4745 H15A POPCk  37      12.933  52.963  85.687  1.00  0.00           H
ATOM   4746 H15B POPCk  37      14.057  52.511  84.436  1.00  0.00           H
ATOM   4747 H15C POPCk  37      13.498  54.135  84.527  1.00  0.00           H
ATOM   4748  C11 POPCk  37      16.270  51.673  85.581  1.00  0.00           C
ATOM   4749 H11A POPCk  37      15.637  51.369  84.720  1.00  0.00           H
ATOM   4750 H11B POPCk  37      16.498  50.773  86.192  1.00  0.00           H
ATOM   4751  P   POPCk  37      18.318  51.707  83.834  1.00  0.00           P
ATOM   4752  O13 POPCk  37      18.868  50.364  84.301  1.00  0.00           O
ATOM   4753  O14 POPCk  37      19.367  52.680  83.505  1.00  0.00           O
ATOM   4754  O12 POPCk  37      17.433  52.311  85.028  1.00  0.00           O
ATOM   4755  O11 POPCk  37      17.374  51.463  82.613  1.00  0.00           O
ATOM   4756  C1  POPCk  37      16.666  52.495  81.962  1.00  0.00           C
ATOM   4757  HA  POPCk  37      16.900  53.527  82.301  1.00  0.00           H
ATOM   4758  HB  POPCk  37      15.577  52.365  82.138  1.00  0.00           H
ATOM   4759  C2  POPCk  37      16.849  52.479  80.381  1.00  0.00           C
ATOM   4760  HS  POPCk  37      16.144  53.234  79.972  1.00  0.00           H
ATOM   4761  O21 POPCk  37      16.582  51.224  79.745  1.00  0.00           O
ATOM   4762  C21 POPCk  37      15.424  50.828  79.597  1.00  0.00           C
ATOM   4763  O22 POPCk  37      14.443  51.138  80.292  1.00  0.00           O
ATOM   4764  C22 POPCk  37      15.486  49.773  78.507  1.00  0.00           C
ATOM   4765  H2R POPCk  37      16.295  49.044  78.728  1.00  0.00           H
ATOM   4766  H2S POPCk  37      15.843  50.249  77.568  1.00  0.00           H
ATOM   4767  C3  POPCk  37      18.271  52.972  80.030  1.00  0.00           C
ATOM   4768  HX  POPCk  37      18.989  52.434  80.685  1.00  0.00           H
ATOM   4769  HY  POPCk  37      18.272  54.049  80.304  1.00  0.00           H
ATOM   4770  O31 POPCk  37      18.475  52.942  78.618  1.00  0.00           O
ATOM   4771  C31 POPCk  37      19.328  52.025  78.099  1.00  0.00           C
ATOM   4772  O32 POPCk  37      20.122  51.342  78.696  1.00  0.00           O
ATOM   4773  C32 POPCk  37      19.320  52.108  76.519  1.00  0.00           C
ATOM   4774  H2X POPCk  37      20.320  52.530  76.281  1.00  0.00           H
ATOM   4775  H2Y POPCk  37      18.540  52.851  76.244  1.00  0.00           H
ATOM   4776  C23 POPCk  37      14.186  48.939  78.163  1.00  0.00           C
ATOM   4777  H3R POPCk  37      13.350  49.621  77.895  1.00  0.00           H
ATOM   4778  H3S POPCk  37      13.848  48.219  78.940  1.00  0.00           H
ATOM   4779  C24 POPCk  37      14.349  48.069  76.885  1.00  0.00           C
ATOM   4780  H4R POPCk  37      13.370  47.628  76.599  1.00  0.00           H
ATOM   4781  H4S POPCk  37      15.058  47.289  77.234  1.00  0.00           H
ATOM   4782  C25 POPCk  37      14.911  48.854  75.676  1.00  0.00           C
ATOM   4783  H5R POPCk  37      15.064  48.168  74.816  1.00  0.00           H
ATOM   4784  H5S POPCk  37      15.986  49.048  75.884  1.00  0.00           H
ATOM   4785  C26 POPCk  37      14.072  49.971  75.184  1.00  0.00           C
ATOM   4786  H6R POPCk  37      13.838  50.695  75.993  1.00  0.00           H
ATOM   4787  H6S POPCk  37      13.153  49.567  74.707  1.00  0.00           H
ATOM   4788  C27 POPCk  37      14.734  50.937  74.141  1.00  0.00           C
ATOM   4789  H7R POPCk  37      15.643  51.280  74.679  1.00  0.00           H
ATOM   4790  H7S POPCk  37      14.139  51.874  74.083  1.00  0.00           H
ATOM   4791  C28 POPCk  37      15.035  50.367  72.780  1.00  0.00           C
ATOM   4792  H8R POPCk  37      15.488  49.359  72.886  1.00  0.00           H
ATOM   4793  H8S POPCk  37      15.820  51.018  72.341  1.00  0.00           H
ATOM   4794  C29 POPCk  37      13.869  50.363  71.795  1.00  0.00           C
ATOM   4795  H91 POPCk  37      13.703  51.393  71.446  1.00  0.00           H
ATOM   4796 C210 POPCk  37      13.018  49.409  71.480  1.00  0.00           C
ATOM   4797 H101 POPCk  37      12.226  49.652  70.758  1.00  0.00           H
ATOM   4798 C211 POPCk  37      13.027  47.941  72.052  1.00  0.00           C
ATOM   4799 H11R POPCk  37      12.094  47.861  72.650  1.00  0.00           H
ATOM   4800 H11S POPCk  37      13.826  47.715  72.790  1.00  0.00           H
ATOM   4801 C212 POPCk  37      12.817  46.787  71.026  1.00  0.00           C
ATOM   4802 H12R POPCk  37      11.986  46.902  70.298  1.00  0.00           H
ATOM   4803 H12S POPCk  37      12.626  45.929  71.705  1.00  0.00           H
ATOM   4804 C213 POPCk  37      14.155  46.514  70.336  1.00  0.00           C
ATOM   4805 H13R POPCk  37      14.994  46.384  71.052  1.00  0.00           H
ATOM   4806 H13S POPCk  37      14.350  47.353  69.635  1.00  0.00           H
ATOM   4807 C214 POPCk  37      14.223  45.251  69.454  1.00  0.00           C
ATOM   4808 H14R POPCk  37      13.730  44.422  70.006  1.00  0.00           H
ATOM   4809 H14S POPCk  37      15.285  45.007  69.240  1.00  0.00           H
ATOM   4810 C215 POPCk  37      13.432  45.464  68.143  1.00  0.00           C
ATOM   4811 H15R POPCk  37      12.420  45.777  68.478  1.00  0.00           H
ATOM   4812 H15S POPCk  37      13.323  44.464  67.670  1.00  0.00           H
ATOM   4813 C216 POPCk  37      14.045  46.462  67.135  1.00  0.00           C
ATOM   4814 H16R POPCk  37      15.129  46.593  67.340  1.00  0.00           H
ATOM   4815 H16S POPCk  37      13.464  47.408  67.085  1.00  0.00           H
ATOM   4816 C217 POPCk  37      14.051  45.782  65.697  1.00  0.00           C
ATOM   4817 H17R POPCk  37      13.019  45.452  65.450  1.00  0.00           H
ATOM   4818 H17S POPCk  37      14.656  44.851  65.694  1.00  0.00           H
ATOM   4819 C218 POPCk  37      14.453  46.722  64.501  1.00  0.00           C
ATOM   4820 H18R POPCk  37      13.764  47.592  64.446  1.00  0.00           H
ATOM   4821 H18S POPCk  37      14.373  46.204  63.521  1.00  0.00           H
ATOM   4822 H18T POPCk  37      15.471  47.161  64.582  1.00  0.00           H
ATOM   4823  C33 POPCk  37      18.992  50.692  75.948  1.00  0.00           C
ATOM   4824  H3X POPCk  37      17.910  50.485  75.803  1.00  0.00           H
ATOM   4825  H3Y POPCk  37      19.527  49.900  76.516  1.00  0.00           H
ATOM   4826  C34 POPCk  37      19.630  50.570  74.636  1.00  0.00           C
ATOM   4827  H4X POPCk  37      20.557  51.183  74.639  1.00  0.00           H
ATOM   4828  H4Y POPCk  37      19.060  51.034  73.802  1.00  0.00           H
ATOM   4829  C35 POPCk  37      20.144  49.197  74.171  1.00  0.00           C
ATOM   4830  H5X POPCk  37      20.502  48.685  75.090  1.00  0.00           H
ATOM   4831  H5Y POPCk  37      20.904  49.279  73.364  1.00  0.00           H
ATOM   4832  C36 POPCk  37      19.079  48.405  73.332  1.00  0.00           C
ATOM   4833  H6X POPCk  37      18.134  48.474  73.911  1.00  0.00           H
ATOM   4834  H6Y POPCk  37      19.364  47.333  73.280  1.00  0.00           H
ATOM   4835  C37 POPCk  37      18.897  48.894  71.928  1.00  0.00           C
ATOM   4836  H7X POPCk  37      19.839  48.713  71.367  1.00  0.00           H
ATOM   4837  H7Y POPCk  37      18.685  49.985  71.902  1.00  0.00           H
ATOM   4838  C38 POPCk  37      17.780  48.123  71.170  1.00  0.00           C
ATOM   4839  H8X POPCk  37      16.848  48.393  71.711  1.00  0.00           H
ATOM   4840  H8Y POPCk  37      17.796  47.013  71.226  1.00  0.00           H
ATOM   4841  C39 POPCk  37      17.641  48.454  69.654  1.00  0.00           C
ATOM   4842  H9X POPCk  37      17.952  49.508  69.494  1.00  0.00           H
ATOM   4843  H9Y POPCk  37      16.571  48.397  69.361  1.00  0.00           H
ATOM   4844 C310 POPCk  37      18.444  47.559  68.680  1.00  0.00           C
ATOM   4845 H10X POPCk  37      18.184  46.483  68.780  1.00  0.00           H
ATOM   4846 H10Y POPCk  37      19.490  47.717  69.019  1.00  0.00           H
ATOM   4847 C311 POPCk  37      18.227  48.086  67.296  1.00  0.00           C
ATOM   4848 H11X POPCk  37      18.075  49.186  67.257  1.00  0.00           H
ATOM   4849 H11Y POPCk  37      17.322  47.634  66.838  1.00  0.00           H
ATOM   4850 C312 POPCk  37      19.418  47.909  66.210  1.00  0.00           C
ATOM   4851 H12X POPCk  37      19.852  46.890  66.295  1.00  0.00           H
ATOM   4852 H12Y POPCk  37      20.148  48.653  66.593  1.00  0.00           H
ATOM   4853 C313 POPCk  37      19.057  48.236  64.748  1.00  0.00           C
ATOM   4854 H13X POPCk  37      18.645  49.259  64.883  1.00  0.00           H
ATOM   4855 H13Y POPCk  37      18.247  47.648  64.266  1.00  0.00           H
ATOM   4856 C314 POPCk  37      20.257  48.263  63.733  1.00  0.00           C
ATOM   4857 H14X POPCk  37      20.687  47.239  63.707  1.00  0.00           H
ATOM   4858 H14Y POPCk  37      21.073  48.913  64.117  1.00  0.00           H
ATOM   4859 C315 POPCk  37      19.795  48.735  62.353  1.00  0.00           C
ATOM   4860 H15X POPCk  37      19.283  49.713  62.476  1.00  0.00           H
ATOM   4861 H15Y POPCk  37      19.148  47.950  61.906  1.00  0.00           H
ATOM   4862 C316 POPCk  37      20.942  49.044  61.399  1.00  0.00           C
ATOM   4863 H16X POPCk  37      20.620  49.393  60.394  1.00  0.00           H
ATOM   4864 H16Y POPCk  37      21.629  48.173  61.449  1.00  0.00           H
ATOM   4865 H16Z POPCk  37      21.522  49.783  61.991  1.00  0.00           H
ATOM   4866  N   POPCl  38      26.710  61.951  85.234  1.00  0.00           N
ATOM   4867  C12 POPCl  38      27.705  61.851  84.094  1.00  0.00           C
ATOM   4868 H12A POPCl  38      27.163  61.659  83.180  1.00  0.00           H
ATOM   4869 H12B POPCl  38      28.404  61.042  84.249  1.00  0.00           H
ATOM   4870  C13 POPCl  38      27.474  62.234  86.530  1.00  0.00           C
ATOM   4871 H13A POPCl  38      26.861  62.769  87.240  1.00  0.00           H
ATOM   4872 H13B POPCl  38      27.726  61.256  86.913  1.00  0.00           H
ATOM   4873 H13C POPCl  38      28.368  62.810  86.343  1.00  0.00           H
ATOM   4874  C14 POPCl  38      25.659  63.012  84.915  1.00  0.00           C
ATOM   4875 H14A POPCl  38      26.205  63.936  84.796  1.00  0.00           H
ATOM   4876 H14B POPCl  38      25.290  62.786  83.926  1.00  0.00           H
ATOM   4877 H14C POPCl  38      24.929  63.018  85.710  1.00  0.00           H
ATOM   4878  C15 POPCl  38      26.049  60.638  85.418  1.00  0.00           C
ATOM   4879 H15A POPCl  38      25.329  60.419  84.644  1.00  0.00           H
ATOM   4880 H15B POPCl  38      25.500  60.641  86.348  1.00  0.00           H
ATOM   4881 H15C POPCl  38      26.872  59.940  85.362  1.00  0.00           H
ATOM   4882  C11 POPCl  38      28.525  63.104  83.858  1.00  0.00           C
ATOM   4883 H11A POPCl  38      28.358  63.992  84.505  1.00  0.00           H
ATOM   4884 H11B POPCl  38      28.361  63.346  82.787  1.00  0.00           H
ATOM   4885  P   POPCl  38      31.137  63.218  83.245  1.00  0.00           P
ATOM   4886  O13 POPCl  38      32.212  63.428  84.268  1.00  0.00           O
ATOM   4887  O14 POPCl  38      30.851  64.349  82.342  1.00  0.00           O
ATOM   4888  O12 POPCl  38      29.869  62.774  84.129  1.00  0.00           O
ATOM   4889  O11 POPCl  38      31.464  61.932  82.358  1.00  0.00           O
ATOM   4890  C1  POPCl  38      32.683  61.873  81.598  1.00  0.00           C
ATOM   4891  HA  POPCl  38      32.749  60.881  81.102  1.00  0.00           H
ATOM   4892  HB  POPCl  38      33.584  61.908  82.248  1.00  0.00           H
ATOM   4893  C2  POPCl  38      32.878  62.900  80.371  1.00  0.00           C
ATOM   4894  HS  POPCl  38      32.748  63.921  80.791  1.00  0.00           H
ATOM   4895  O21 POPCl  38      31.974  62.621  79.350  1.00  0.00           O
ATOM   4896  C21 POPCl  38      31.736  63.625  78.487  1.00  0.00           C
ATOM   4897  O22 POPCl  38      32.352  64.640  78.517  1.00  0.00           O
ATOM   4898  C22 POPCl  38      30.650  63.242  77.467  1.00  0.00           C
ATOM   4899  H2R POPCl  38      29.776  63.711  77.969  1.00  0.00           H
ATOM   4900  H2S POPCl  38      30.488  62.144  77.426  1.00  0.00           H
ATOM   4901  C3  POPCl  38      34.367  62.687  79.877  1.00  0.00           C
ATOM   4902  HX  POPCl  38      34.995  62.711  80.793  1.00  0.00           H
ATOM   4903  HY  POPCl  38      34.799  63.433  79.176  1.00  0.00           H
ATOM   4904  O31 POPCl  38      34.482  61.398  79.374  1.00  0.00           O
ATOM   4905  C31 POPCl  38      35.593  61.124  78.685  1.00  0.00           C
ATOM   4906  O32 POPCl  38      36.549  61.835  78.472  1.00  0.00           O
ATOM   4907  C32 POPCl  38      35.435  59.672  78.178  1.00  0.00           C
ATOM   4908  H2X POPCl  38      34.410  59.418  77.835  1.00  0.00           H
ATOM   4909  H2Y POPCl  38      35.666  58.987  79.023  1.00  0.00           H
ATOM   4910  C23 POPCl  38      30.925  63.924  76.148  1.00  0.00           C
ATOM   4911  H3R POPCl  38      31.104  65.013  76.277  1.00  0.00           H
ATOM   4912  H3S POPCl  38      30.005  63.828  75.532  1.00  0.00           H
ATOM   4913  C24 POPCl  38      32.075  63.255  75.265  1.00  0.00           C
ATOM   4914  H4R POPCl  38      31.998  63.751  74.274  1.00  0.00           H
ATOM   4915  H4S POPCl  38      32.001  62.147  75.245  1.00  0.00           H
ATOM   4916  C25 POPCl  38      33.500  63.677  75.681  1.00  0.00           C
ATOM   4917  H5R POPCl  38      33.784  63.333  76.698  1.00  0.00           H
ATOM   4918  H5S POPCl  38      33.670  64.764  75.838  1.00  0.00           H
ATOM   4919  C26 POPCl  38      34.627  63.009  74.868  1.00  0.00           C
ATOM   4920  H6R POPCl  38      34.419  63.175  73.789  1.00  0.00           H
ATOM   4921  H6S POPCl  38      34.613  61.921  75.091  1.00  0.00           H
ATOM   4922  C27 POPCl  38      36.001  63.605  75.099  1.00  0.00           C
ATOM   4923  H7R POPCl  38      36.195  63.512  76.189  1.00  0.00           H
ATOM   4924  H7S POPCl  38      35.919  64.709  75.007  1.00  0.00           H
ATOM   4925  C28 POPCl  38      37.144  62.994  74.383  1.00  0.00           C
ATOM   4926  H8R POPCl  38      37.114  61.952  74.767  1.00  0.00           H
ATOM   4927  H8S POPCl  38      38.116  63.369  74.767  1.00  0.00           H
ATOM   4928  C29 POPCl  38      37.030  63.057  72.888  1.00  0.00           C
ATOM   4929  H91 POPCl  38      36.111  62.577  72.520  1.00  0.00           H
ATOM   4930 C210 POPCl  38      37.894  63.691  72.055  1.00  0.00           C
ATOM   4931 H101 POPCl  38      37.857  63.302  71.026  1.00  0.00           H
ATOM   4932 C211 POPCl  38      39.236  64.308  72.443  1.00  0.00           C
ATOM   4933 H11R POPCl  38      40.037  63.892  71.795  1.00  0.00           H
ATOM   4934 H11S POPCl  38      39.575  63.985  73.451  1.00  0.00           H
ATOM   4935 C212 POPCl  38      39.282  65.844  72.361  1.00  0.00           C
ATOM   4936 H12R POPCl  38      40.141  66.241  72.942  1.00  0.00           H
ATOM   4937 H12S POPCl  38      38.353  66.109  72.910  1.00  0.00           H
ATOM   4938 C213 POPCl  38      39.260  66.354  70.941  1.00  0.00           C
ATOM   4939 H13R POPCl  38      38.460  65.881  70.332  1.00  0.00           H
ATOM   4940 H13S POPCl  38      40.231  66.055  70.490  1.00  0.00           H
ATOM   4941 C214 POPCl  38      39.179  67.877  70.955  1.00  0.00           C
ATOM   4942 H14R POPCl  38      39.881  68.331  71.686  1.00  0.00           H
ATOM   4943 H14S POPCl  38      38.160  68.280  71.140  1.00  0.00           H
ATOM   4944 C215 POPCl  38      39.465  68.468  69.527  1.00  0.00           C
ATOM   4945 H15R POPCl  38      40.436  68.019  69.228  1.00  0.00           H
ATOM   4946 H15S POPCl  38      39.653  69.559  69.613  1.00  0.00           H
ATOM   4947 C216 POPCl  38      38.349  68.296  68.522  1.00  0.00           C
ATOM   4948 H16R POPCl  38      37.529  68.899  68.968  1.00  0.00           H
ATOM   4949 H16S POPCl  38      38.051  67.226  68.515  1.00  0.00           H
ATOM   4950 C217 POPCl  38      38.682  68.782  67.085  1.00  0.00           C
ATOM   4951 H17R POPCl  38      39.264  69.724  67.178  1.00  0.00           H
ATOM   4952 H17S POPCl  38      37.721  68.915  66.544  1.00  0.00           H
ATOM   4953 C218 POPCl  38      39.422  67.660  66.350  1.00  0.00           C
ATOM   4954 H18R POPCl  38      39.126  66.610  66.558  1.00  0.00           H
ATOM   4955 H18S POPCl  38      40.406  67.627  66.866  1.00  0.00           H
ATOM   4956 H18T POPCl  38      39.543  67.825  65.258  1.00  0.00           H
ATOM   4957  C33 POPCl  38      36.345  59.389  76.916  1.00  0.00           C
ATOM   4958  H3X POPCl  38      37.409  59.491  77.219  1.00  0.00           H
ATOM   4959  H3Y POPCl  38      36.050  60.192  76.206  1.00  0.00           H
ATOM   4960  C34 POPCl  38      36.168  57.986  76.332  1.00  0.00           C
ATOM   4961  H4X POPCl  38      35.174  57.791  75.875  1.00  0.00           H
ATOM   4962  H4Y POPCl  38      36.164  57.253  77.166  1.00  0.00           H
ATOM   4963  C35 POPCl  38      37.247  57.553  75.335  1.00  0.00           C
ATOM   4964  H5X POPCl  38      37.159  56.447  75.288  1.00  0.00           H
ATOM   4965  H5Y POPCl  38      38.255  57.741  75.763  1.00  0.00           H
ATOM   4966  C36 POPCl  38      37.098  58.183  73.926  1.00  0.00           C
ATOM   4967  H6X POPCl  38      37.464  59.220  74.080  1.00  0.00           H
ATOM   4968  H6Y POPCl  38      36.028  58.204  73.625  1.00  0.00           H
ATOM   4969  C37 POPCl  38      38.006  57.637  72.797  1.00  0.00           C
ATOM   4970  H7X POPCl  38      37.804  56.558  72.624  1.00  0.00           H
ATOM   4971  H7Y POPCl  38      39.005  57.810  73.252  1.00  0.00           H
ATOM   4972  C38 POPCl  38      37.799  58.203  71.386  1.00  0.00           C
ATOM   4973  H8X POPCl  38      38.039  59.287  71.422  1.00  0.00           H
ATOM   4974  H8Y POPCl  38      36.700  58.173  71.230  1.00  0.00           H
ATOM   4975  C39 POPCl  38      38.673  57.512  70.324  1.00  0.00           C
ATOM   4976  H9X POPCl  38      38.366  56.444  70.321  1.00  0.00           H
ATOM   4977  H9Y POPCl  38      39.747  57.556  70.607  1.00  0.00           H
ATOM   4978 C310 POPCl  38      38.445  58.031  68.896  1.00  0.00           C
ATOM   4979 H10X POPCl  38      38.352  59.137  68.843  1.00  0.00           H
ATOM   4980 H10Y POPCl  38      37.457  57.670  68.540  1.00  0.00           H
ATOM   4981 C311 POPCl  38      39.464  57.576  67.870  1.00  0.00           C
ATOM   4982 H11X POPCl  38      40.429  58.023  68.193  1.00  0.00           H
ATOM   4983 H11Y POPCl  38      39.207  57.995  66.873  1.00  0.00           H
ATOM   4984 C312 POPCl  38      39.594  56.023  67.891  1.00  0.00           C
ATOM   4985 H12X POPCl  38      38.628  55.488  67.772  1.00  0.00           H
ATOM   4986 H12Y POPCl  38      39.993  55.763  68.894  1.00  0.00           H
ATOM   4987 C313 POPCl  38      40.560  55.449  66.787  1.00  0.00           C
ATOM   4988 H13X POPCl  38      40.200  55.839  65.811  1.00  0.00           H
ATOM   4989 H13Y POPCl  38      40.517  54.344  66.676  1.00  0.00           H
ATOM   4990 C314 POPCl  38      41.996  55.882  66.974  1.00  0.00           C
ATOM   4991 H14X POPCl  38      42.274  55.315  67.888  1.00  0.00           H
ATOM   4992 H14Y POPCl  38      42.036  56.990  67.041  1.00  0.00           H
ATOM   4993 C315 POPCl  38      42.991  55.555  65.877  1.00  0.00           C
ATOM   4994 H15X POPCl  38      42.639  56.092  64.970  1.00  0.00           H
ATOM   4995 H15Y POPCl  38      42.890  54.468  65.672  1.00  0.00           H
ATOM   4996 C316 POPCl  38      44.424  55.870  66.223  1.00  0.00           C
ATOM   4997 H16X POPCl  38      44.606  56.763  66.859  1.00  0.00           H
ATOM   4998 H16Y POPCl  38      45.009  56.071  65.300  1.00  0.00           H
ATOM   4999 H16Z POPCl  38      44.856  54.977  66.722  1.00  0.00           H
ATOM   5000  N   POPCm  39      22.574  28.605  84.778  1.00  0.00           N
ATOM   5001  C12 POPCm  39      23.370  28.685  83.446  1.00  0.00           C
ATOM   5002 H12A POPCm  39      23.674  29.711  83.298  1.00  0.00           H
ATOM   5003 H12B POPCm  39      22.708  28.358  82.658  1.00  0.00           H
ATOM   5004  C13 POPCm  39      21.350  29.528  84.753  1.00  0.00           C
ATOM   5005 H13A POPCm  39      20.632  29.056  84.100  1.00  0.00           H
ATOM   5006 H13B POPCm  39      20.822  29.540  85.695  1.00  0.00           H
ATOM   5007 H13C POPCm  39      21.653  30.542  84.535  1.00  0.00           H
ATOM   5008  C14 POPCm  39      22.084  27.216  84.993  1.00  0.00           C
ATOM   5009 H14A POPCm  39      21.508  27.014  84.102  1.00  0.00           H
ATOM   5010 H14B POPCm  39      22.866  26.489  85.155  1.00  0.00           H
ATOM   5011 H14C POPCm  39      21.478  27.126  85.882  1.00  0.00           H
ATOM   5012  C15 POPCm  39      23.531  28.968  85.883  1.00  0.00           C
ATOM   5013 H15A POPCm  39      24.453  28.411  85.799  1.00  0.00           H
ATOM   5014 H15B POPCm  39      23.139  28.573  86.808  1.00  0.00           H
ATOM   5015 H15C POPCm  39      23.668  30.039  85.916  1.00  0.00           H
ATOM   5016  C11 POPCm  39      24.686  27.936  83.345  1.00  0.00           C
ATOM   5017 H11A POPCm  39      25.478  28.329  84.018  1.00  0.00           H
ATOM   5018 H11B POPCm  39      24.951  28.094  82.278  1.00  0.00           H
ATOM   5019  P   POPCm  39      24.083  25.484  82.421  1.00  0.00           P
ATOM   5020  O13 POPCm  39      22.606  25.675  82.266  1.00  0.00           O
ATOM   5021  O14 POPCm  39      24.477  24.160  83.012  1.00  0.00           O
ATOM   5022  O12 POPCm  39      24.543  26.554  83.466  1.00  0.00           O
ATOM   5023  O11 POPCm  39      24.947  26.009  81.160  1.00  0.00           O
ATOM   5024  C1  POPCm  39      24.670  25.446  79.862  1.00  0.00           C
ATOM   5025  HA  POPCm  39      23.870  24.678  79.791  1.00  0.00           H
ATOM   5026  HB  POPCm  39      25.648  25.121  79.446  1.00  0.00           H
ATOM   5027  C2  POPCm  39      23.882  26.509  78.962  1.00  0.00           C
ATOM   5028  HS  POPCm  39      23.019  26.811  79.593  1.00  0.00           H
ATOM   5029  O21 POPCm  39      23.522  25.988  77.730  1.00  0.00           O
ATOM   5030  C21 POPCm  39      22.130  26.050  77.404  1.00  0.00           C
ATOM   5031  O22 POPCm  39      21.253  26.408  78.154  1.00  0.00           O
ATOM   5032  C22 POPCm  39      21.843  25.503  75.950  1.00  0.00           C
ATOM   5033  H2R POPCm  39      21.300  24.549  76.118  1.00  0.00           H
ATOM   5034  H2S POPCm  39      22.796  25.231  75.448  1.00  0.00           H
ATOM   5035  C3  POPCm  39      24.596  27.856  78.710  1.00  0.00           C
ATOM   5036  HX  POPCm  39      25.637  27.668  78.370  1.00  0.00           H
ATOM   5037  HY  POPCm  39      24.579  28.402  79.677  1.00  0.00           H
ATOM   5038  O31 POPCm  39      24.032  28.668  77.582  1.00  0.00           O
ATOM   5039  C31 POPCm  39      23.093  29.481  78.055  1.00  0.00           C
ATOM   5040  O32 POPCm  39      22.671  29.481  79.251  1.00  0.00           O
ATOM   5041  C32 POPCm  39      22.617  30.231  76.893  1.00  0.00           C
ATOM   5042  H2X POPCm  39      22.888  29.898  75.868  1.00  0.00           H
ATOM   5043  H2Y POPCm  39      22.684  31.326  77.069  1.00  0.00           H
ATOM   5044  C23 POPCm  39      21.104  26.505  75.109  1.00  0.00           C
ATOM   5045  H3R POPCm  39      21.681  27.439  74.937  1.00  0.00           H
ATOM   5046  H3S POPCm  39      20.141  26.735  75.612  1.00  0.00           H
ATOM   5047  C24 POPCm  39      20.770  26.050  73.628  1.00  0.00           C
ATOM   5048  H4R POPCm  39      20.108  25.175  73.796  1.00  0.00           H
ATOM   5049  H4S POPCm  39      21.718  25.870  73.077  1.00  0.00           H
ATOM   5050  C25 POPCm  39      19.910  27.154  73.011  1.00  0.00           C
ATOM   5051  H5R POPCm  39      20.503  28.059  73.262  1.00  0.00           H
ATOM   5052  H5S POPCm  39      18.965  27.468  73.505  1.00  0.00           H
ATOM   5053  C26 POPCm  39      19.752  26.878  71.508  1.00  0.00           C
ATOM   5054  H6R POPCm  39      18.948  26.213  71.127  1.00  0.00           H
ATOM   5055  H6S POPCm  39      20.692  26.374  71.197  1.00  0.00           H
ATOM   5056  C27 POPCm  39      19.541  28.207  70.736  1.00  0.00           C
ATOM   5057  H7R POPCm  39      19.366  27.978  69.663  1.00  0.00           H
ATOM   5058  H7S POPCm  39      20.480  28.799  70.786  1.00  0.00           H
ATOM   5059  C28 POPCm  39      18.356  29.051  71.161  1.00  0.00           C
ATOM   5060  H8R POPCm  39      18.414  30.095  70.785  1.00  0.00           H
ATOM   5061  H8S POPCm  39      18.303  29.151  72.266  1.00  0.00           H
[truncated: 3,477,197 more chars]
