# Supplementary material for: Permeation enhancer-induced membrane defects assist the oral absorption of peptide drugs
Source: Nat Commun. 2025 Oct 28;16:9512. doi: 10.1038/s41467-025-64891-0 (PMC12568990; doi:10.1038/s41467-025-64891-0)
Supplement: Supplementary file 20 — Supplementary Data 1 [file 41467_2025_64891_MOESM20_ESM.zip › Supplementary_Data_1/Trajectory_shown_in_Supplementary_Video_9_Last_Frame.pdb]

TITLE     Getting the Right Output Means no Artefacts in Calculating Stuff
REMARK    THIS IS A SIMULATION BOX
CRYST1   86.248   86.248  219.737  90.00  90.00  90.00 P 1           1
MODEL        1
ATOM      1  OW  SOL     1       2.740  38.814 136.769  1.00  0.00           O
ATOM      2  HW1 SOL     1       2.524  39.301 137.564  1.00  0.00           H
ATOM      3  HW2 SOL     1       2.211  39.225 136.085  1.00  0.00           H
ATOM      4  OW  SOL     2      48.349  39.408 147.261  1.00  0.00           O
ATOM      5  HW1 SOL     2      49.290  39.412 147.434  1.00  0.00           H
ATOM      6  HW2 SOL     2      48.271  39.692 146.350  1.00  0.00           H
ATOM      7  OW  SOL     3      52.941  57.801 160.897  1.00  0.00           O
ATOM      8  HW1 SOL     3      52.671  58.087 160.024  1.00  0.00           H
ATOM      9  HW2 SOL     3      53.253  58.598 161.326  1.00  0.00           H
ATOM     10  OW  SOL     4      41.708  51.218 173.892  1.00  0.00           O
ATOM     11  HW1 SOL     4      41.067  51.918 174.013  1.00  0.00           H
ATOM     12  HW2 SOL     4      42.531  51.588 174.211  1.00  0.00           H
ATOM     13  OW  SOL     5      45.057  81.197 190.572  1.00  0.00           O
ATOM     14  HW1 SOL     5      44.159  81.519 190.647  1.00  0.00           H
ATOM     15  HW2 SOL     5      45.217  81.148 189.630  1.00  0.00           H
ATOM     16  OW  SOL     6      34.324  78.906 193.823  1.00  0.00           O
ATOM     17  HW1 SOL     6      35.095  79.207 194.304  1.00  0.00           H
ATOM     18  HW2 SOL     6      34.480  79.186 192.921  1.00  0.00           H
ATOM     19  OW  SOL     7      61.947  61.008 208.341  1.00  0.00           O
ATOM     20  HW1 SOL     7      61.727  61.384 207.489  1.00  0.00           H
ATOM     21  HW2 SOL     7      62.658  61.559 208.670  1.00  0.00           H
ATOM     22  OW  SOL     8      71.864  47.462  30.815  1.00  0.00           O
ATOM     23  HW1 SOL     8      71.689  47.476  29.874  1.00  0.00           H
ATOM     24  HW2 SOL     8      72.668  47.971  30.917  1.00  0.00           H
ATOM     25  OW  SOL     9      22.045  49.042 117.355  1.00  0.00           O
ATOM     26  HW1 SOL     9      21.871  48.113 117.506  1.00  0.00           H
ATOM     27  HW2 SOL     9      22.998  49.101 117.290  1.00  0.00           H
ATOM     28  OW  SOL    10      81.224  52.914  78.272  1.00  0.00           O
ATOM     29  HW1 SOL    10      80.850  52.047  78.117  1.00  0.00           H
ATOM     30  HW2 SOL    10      80.797  53.478  77.627  1.00  0.00           H
ATOM     31  OW  SOL    11      58.254  39.573 117.890  1.00  0.00           O
ATOM     32  HW1 SOL    11      59.178  39.514 117.648  1.00  0.00           H
ATOM     33  HW2 SOL    11      57.783  39.253 117.121  1.00  0.00           H
ATOM     34  OW  SOL    12       1.748  36.876 103.518  1.00  0.00           O
ATOM     35  HW1 SOL    12       1.328  37.650 103.893  1.00  0.00           H
ATOM     36  HW2 SOL    12       1.989  37.141 102.630  1.00  0.00           H
ATOM     37  OW  SOL    13      37.256  37.897  26.510  1.00  0.00           O
ATOM     38  HW1 SOL    13      37.308  38.684  27.052  1.00  0.00           H
ATOM     39  HW2 SOL    13      37.250  38.225  25.611  1.00  0.00           H
ATOM     40  OW  SOL    14       9.326  20.691  55.214  1.00  0.00           O
ATOM     41  HW1 SOL    14       8.951  21.556  55.044  1.00  0.00           H
ATOM     42  HW2 SOL    14       9.195  20.554  56.152  1.00  0.00           H
ATOM     43  OW  SOL    15      76.416  45.224  90.737  1.00  0.00           O
ATOM     44  HW1 SOL    15      77.285  45.502  91.028  1.00  0.00           H
ATOM     45  HW2 SOL    15      75.936  45.052  91.547  1.00  0.00           H
ATOM     46  OW  SOL    16       3.886  11.592  32.824  1.00  0.00           O
ATOM     47  HW1 SOL    16       4.726  11.711  33.267  1.00  0.00           H
ATOM     48  HW2 SOL    16       3.320  12.268  33.197  1.00  0.00           H
ATOM     49  OW  SOL    17      37.867  68.580  17.858  1.00  0.00           O
ATOM     50  HW1 SOL    17      38.717  68.616  18.297  1.00  0.00           H
ATOM     51  HW2 SOL    17      37.867  69.336  17.271  1.00  0.00           H
ATOM     52  OW  SOL    18      44.252  34.044 113.530  1.00  0.00           O
ATOM     53  HW1 SOL    18      45.003  33.558 113.188  1.00  0.00           H
ATOM     54  HW2 SOL    18      43.923  33.502 114.248  1.00  0.00           H
ATOM     55  OW  SOL    19      10.353  17.131  62.151  1.00  0.00           O
ATOM     56  HW1 SOL    19      10.353  17.957  61.666  1.00  0.00           H
ATOM     57  HW2 SOL    19      10.447  16.457  61.478  1.00  0.00           H
ATOM     58  OW  SOL    20      14.126  20.298  98.008  1.00  0.00           O
ATOM     59  HW1 SOL    20      14.365  19.416  97.723  1.00  0.00           H
ATOM     60  HW2 SOL    20      14.918  20.638  98.423  1.00  0.00           H
ATOM     61  OW  SOL    21      45.825  67.457 115.842  1.00  0.00           O
ATOM     62  HW1 SOL    21      45.850  66.691 115.270  1.00  0.00           H
ATOM     63  HW2 SOL    21      45.566  67.111 116.696  1.00  0.00           H
ATOM     64  OW  SOL    22       2.337  84.153  63.786  1.00  0.00           O
ATOM     65  HW1 SOL    22       2.656  83.401  63.286  1.00  0.00           H
ATOM     66  HW2 SOL    22       1.454  84.307  63.450  1.00  0.00           H
ATOM     67  OW  SOL    23       5.329   5.815  70.565  1.00  0.00           O
ATOM     68  HW1 SOL    23       5.527   5.563  71.467  1.00  0.00           H
ATOM     69  HW2 SOL    23       6.076   6.349  70.295  1.00  0.00           H
ATOM     70  OW  SOL    24       1.189  43.653  19.832  1.00  0.00           O
ATOM     71  HW1 SOL    24       1.211  43.886  18.904  1.00  0.00           H
ATOM     72  HW2 SOL    24       0.745  44.389  20.254  1.00  0.00           H
ATOM     73  OW  SOL    25      68.001  47.911  99.598  1.00  0.00           O
ATOM     74  HW1 SOL    25      68.918  47.778  99.359  1.00  0.00           H
ATOM     75  HW2 SOL    25      67.763  48.742  99.187  1.00  0.00           H
ATOM     76  OW  SOL    26      86.098  82.715  86.609  1.00  0.00           O
ATOM     77  HW1 SOL    26      85.980  82.337  85.738  1.00  0.00           H
ATOM     78  HW2 SOL    26      86.994  82.480  86.852  1.00  0.00           H
ATOM     79  OW  SOL    27      49.901  85.671  84.038  1.00  0.00           O
ATOM     80  HW1 SOL    27      50.027  85.077  84.779  1.00  0.00           H
ATOM     81  HW2 SOL    27      50.742  86.117  83.942  1.00  0.00           H
ATOM     82  OW  SOL    28      66.057   6.956 105.408  1.00  0.00           O
ATOM     83  HW1 SOL    28      66.362   7.852 105.261  1.00  0.00           H
ATOM     84  HW2 SOL    28      65.295   6.865 104.836  1.00  0.00           H
ATOM     85  OW  SOL    29       4.190  14.110 189.102  1.00  0.00           O
ATOM     86  HW1 SOL    29       4.730  14.131 188.312  1.00  0.00           H
ATOM     87  HW2 SOL    29       3.354  13.747 188.811  1.00  0.00           H
ATOM     88  OW  SOL    30      22.396   3.713 145.266  1.00  0.00           O
ATOM     89  HW1 SOL    30      21.737   3.049 145.059  1.00  0.00           H
ATOM     90  HW2 SOL    30      22.771   3.427 146.098  1.00  0.00           H
ATOM     91  OW  SOL    31      10.421  55.935  14.527  1.00  0.00           O
ATOM     92  HW1 SOL    31      10.362  55.194  13.923  1.00  0.00           H
ATOM     93  HW2 SOL    31       9.699  55.802  15.141  1.00  0.00           H
ATOM     94  OW  SOL    32       3.239  48.877  14.286  1.00  0.00           O
ATOM     95  HW1 SOL    32       2.369  48.654  14.618  1.00  0.00           H
ATOM     96  HW2 SOL    32       3.651  48.032  14.108  1.00  0.00           H
ATOM     97  OW  SOL    33      71.045  10.266  58.137  1.00  0.00           O
ATOM     98  HW1 SOL    33      71.569  10.964  58.529  1.00  0.00           H
ATOM     99  HW2 SOL    33      71.026   9.578  58.803  1.00  0.00           H
ATOM    100  OW  SOL    34      30.477  42.828  24.144  1.00  0.00           O
ATOM    101  HW1 SOL    34      30.786  42.002  23.771  1.00  0.00           H
ATOM    102  HW2 SOL    34      31.045  42.977  24.900  1.00  0.00           H
ATOM    103  OW  SOL    35      13.225  50.616 207.745  1.00  0.00           O
ATOM    104  HW1 SOL    35      13.286  50.894 208.659  1.00  0.00           H
ATOM    105  HW2 SOL    35      12.802  51.349 207.299  1.00  0.00           H
ATOM    106  OW  SOL    36      42.991  38.977  29.605  1.00  0.00           O
ATOM    107  HW1 SOL    36      42.747  39.808  30.012  1.00  0.00           H
ATOM    108  HW2 SOL    36      42.272  38.784  29.002  1.00  0.00           H
ATOM    109  OW  SOL    37      36.411  31.186 154.511  1.00  0.00           O
ATOM    110  HW1 SOL    37      36.482  32.139 154.560  1.00  0.00           H
ATOM    111  HW2 SOL    37      36.613  30.977 153.599  1.00  0.00           H
ATOM    112  OW  SOL    38      11.612   6.972 115.806  1.00  0.00           O
ATOM    113  HW1 SOL    38      11.683   6.021 115.729  1.00  0.00           H
ATOM    114  HW2 SOL    38      11.576   7.284 114.901  1.00  0.00           H
ATOM    115  OW  SOL    39      79.429  10.816 140.697  1.00  0.00           O
ATOM    116  HW1 SOL    39      79.730  11.644 140.321  1.00  0.00           H
ATOM    117  HW2 SOL    39      80.218  10.420 141.067  1.00  0.00           H
ATOM    118  OW  SOL    40      31.897  44.099  94.013  1.00  0.00           O
ATOM    119  HW1 SOL    40      31.480  43.245  93.899  1.00  0.00           H
ATOM    120  HW2 SOL    40      32.734  43.902  94.433  1.00  0.00           H
ATOM    121  OW  SOL    41      78.851  31.238 140.448  1.00  0.00           O
ATOM    122  HW1 SOL    41      78.575  30.634 139.758  1.00  0.00           H
ATOM    123  HW2 SOL    41      78.894  30.697 141.237  1.00  0.00           H
ATOM    124  OW  SOL    42      19.298  39.512 129.490  1.00  0.00           O
ATOM    125  HW1 SOL    42      20.072  39.958 129.834  1.00  0.00           H
ATOM    126  HW2 SOL    42      19.597  38.622 129.304  1.00  0.00           H
ATOM    127  OW  SOL    43      14.921  84.804  82.809  1.00  0.00           O
ATOM    128  HW1 SOL    43      14.722  84.983  81.890  1.00  0.00           H
ATOM    129  HW2 SOL    43      14.667  83.890  82.937  1.00  0.00           H
ATOM    130  OW  SOL    44      39.547  25.075 170.045  1.00  0.00           O
ATOM    131  HW1 SOL    44      40.009  25.160 169.211  1.00  0.00           H
ATOM    132  HW2 SOL    44      40.126  25.491 170.684  1.00  0.00           H
ATOM    133  OW  SOL    45      69.537  35.528 157.816  1.00  0.00           O
ATOM    134  HW1 SOL    45      70.352  36.019 157.921  1.00  0.00           H
ATOM    135  HW2 SOL    45      69.097  35.949 157.077  1.00  0.00           H
ATOM    136  OW  SOL    46      22.689  10.662 138.652  1.00  0.00           O
ATOM    137  HW1 SOL    46      21.995  11.196 138.266  1.00  0.00           H
ATOM    138  HW2 SOL    46      22.419  10.539 139.562  1.00  0.00           H
ATOM    139  OW  SOL    47      38.553  20.895 145.251  1.00  0.00           O
ATOM    140  HW1 SOL    47      38.017  20.103 145.280  1.00  0.00           H
ATOM    141  HW2 SOL    47      38.517  21.176 144.337  1.00  0.00           H
ATOM    142  OW  SOL    48      58.404  79.526  52.894  1.00  0.00           O
ATOM    143  HW1 SOL    48      58.181  79.099  53.721  1.00  0.00           H
ATOM    144  HW2 SOL    48      58.609  78.804  52.300  1.00  0.00           H
ATOM    145  OW  SOL    49      77.443  46.543 158.253  1.00  0.00           O
ATOM    146  HW1 SOL    49      78.017  47.303 158.347  1.00  0.00           H
ATOM    147  HW2 SOL    49      76.928  46.529 159.060  1.00  0.00           H
ATOM    148  OW  SOL    50      41.997  25.376 205.233  1.00  0.00           O
ATOM    149  HW1 SOL    50      41.112  25.132 205.502  1.00  0.00           H
ATOM    150  HW2 SOL    50      41.871  26.091 204.609  1.00  0.00           H
ATOM    151  OW  SOL    51      68.716  70.730  80.121  1.00  0.00           O
ATOM    152  HW1 SOL    51      68.534  70.015  79.511  1.00  0.00           H
ATOM    153  HW2 SOL    51      69.564  71.074  79.841  1.00  0.00           H
ATOM    154  OW  SOL    52      56.589  41.118 182.809  1.00  0.00           O
ATOM    155  HW1 SOL    52      55.887  41.203 183.454  1.00  0.00           H
ATOM    156  HW2 SOL    52      56.238  41.524 182.017  1.00  0.00           H
ATOM    157  OW  SOL    53       1.436  83.423 136.152  1.00  0.00           O
ATOM    158  HW1 SOL    53       1.796  82.978 135.385  1.00  0.00           H
ATOM    159  HW2 SOL    53       2.201  83.638 136.686  1.00  0.00           H
ATOM    160  OW  SOL    54      31.552   0.568   7.765  1.00  0.00           O
ATOM    161  HW1 SOL    54      31.880   1.036   6.997  1.00  0.00           H
ATOM    162  HW2 SOL    54      32.111  -0.206   7.832  1.00  0.00           H
ATOM    163  OW  SOL    55      16.372  20.805  32.079  1.00  0.00           O
ATOM    164  HW1 SOL    55      15.864  21.270  32.744  1.00  0.00           H
ATOM    165  HW2 SOL    55      16.969  20.248  32.579  1.00  0.00           H
ATOM    166  OW  SOL    56      77.850   5.602 112.176  1.00  0.00           O
ATOM    167  HW1 SOL    56      77.642   4.731 111.838  1.00  0.00           H
ATOM    168  HW2 SOL    56      78.132   5.448 113.078  1.00  0.00           H
ATOM    169  OW  SOL    57       4.272  22.049 142.997  1.00  0.00           O
ATOM    170  HW1 SOL    57       4.360  21.968 142.048  1.00  0.00           H
ATOM    171  HW2 SOL    57       4.823  21.349 143.350  1.00  0.00           H
ATOM    172  OW  SOL    58      81.259  13.101 131.456  1.00  0.00           O
ATOM    173  HW1 SOL    58      81.610  12.224 131.608  1.00  0.00           H
ATOM    174  HW2 SOL    58      80.437  13.119 131.945  1.00  0.00           H
ATOM    175  OW  SOL    59      62.993   2.399 108.146  1.00  0.00           O
ATOM    176  HW1 SOL    59      63.217   3.179 107.638  1.00  0.00           H
ATOM    177  HW2 SOL    59      62.668   2.741 108.979  1.00  0.00           H
ATOM    178  OW  SOL    60      24.049  25.212  19.635  1.00  0.00           O
ATOM    179  HW1 SOL    60      24.929  25.507  19.866  1.00  0.00           H
ATOM    180  HW2 SOL    60      23.847  24.532  20.278  1.00  0.00           H
ATOM    181  OW  SOL    61      77.745  14.713  73.910  1.00  0.00           O
ATOM    182  HW1 SOL    61      78.055  15.538  73.535  1.00  0.00           H
ATOM    183  HW2 SOL    61      78.533  14.176  73.991  1.00  0.00           H
ATOM    184  OW  SOL    62      46.912  49.570 151.204  1.00  0.00           O
ATOM    185  HW1 SOL    62      46.195  49.906 151.742  1.00  0.00           H
ATOM    186  HW2 SOL    62      47.155  48.743 151.619  1.00  0.00           H
ATOM    187  OW  SOL    63      83.897  34.787 177.590  1.00  0.00           O
ATOM    188  HW1 SOL    63      83.572  35.085 176.740  1.00  0.00           H
ATOM    189  HW2 SOL    63      84.844  34.710 177.470  1.00  0.00           H
ATOM    190  OW  SOL    64      81.172  60.557 161.198  1.00  0.00           O
ATOM    191  HW1 SOL    64      80.902  59.910 161.849  1.00  0.00           H
ATOM    192  HW2 SOL    64      81.274  60.056 160.389  1.00  0.00           H
ATOM    193  OW  SOL    65      33.920   6.918  12.048  1.00  0.00           O
ATOM    194  HW1 SOL    65      33.785   7.588  12.717  1.00  0.00           H
ATOM    195  HW2 SOL    65      34.870   6.866  11.948  1.00  0.00           H
ATOM    196  OW  SOL    66      54.291  39.788 103.763  1.00  0.00           O
ATOM    197  HW1 SOL    66      53.698  39.077 104.008  1.00  0.00           H
ATOM    198  HW2 SOL    66      54.777  39.447 103.012  1.00  0.00           H
ATOM    199  OW  SOL    67      33.230   1.573  20.399  1.00  0.00           O
ATOM    200  HW1 SOL    67      33.995   1.834  19.885  1.00  0.00           H
ATOM    201  HW2 SOL    67      32.546   2.191  20.143  1.00  0.00           H
ATOM    202  OW  SOL    68      31.760  33.332  68.379  1.00  0.00           O
ATOM    203  HW1 SOL    68      32.578  32.839  68.308  1.00  0.00           H
ATOM    204  HW2 SOL    68      31.175  32.917  67.745  1.00  0.00           H
ATOM    205  OW  SOL    69      65.352  35.696   4.342  1.00  0.00           O
ATOM    206  HW1 SOL    69      65.013  35.083   4.994  1.00  0.00           H
ATOM    207  HW2 SOL    69      65.195  36.560   4.720  1.00  0.00           H
ATOM    208  OW  SOL    70      66.444  48.426  10.059  1.00  0.00           O
ATOM    209  HW1 SOL    70      65.859  48.205   9.334  1.00  0.00           H
ATOM    210  HW2 SOL    70      66.054  49.207  10.451  1.00  0.00           H
ATOM    211  OW  SOL    71      60.122  45.828 120.010  1.00  0.00           O
ATOM    212  HW1 SOL    71      60.350  45.715 119.088  1.00  0.00           H
ATOM    213  HW2 SOL    71      59.633  46.650 120.038  1.00  0.00           H
ATOM    214  OW  SOL    72      65.575  83.232 195.919  1.00  0.00           O
ATOM    215  HW1 SOL    72      66.210  83.520 196.575  1.00  0.00           H
ATOM    216  HW2 SOL    72      65.114  82.504 196.336  1.00  0.00           H
ATOM    217  OW  SOL    73      47.145  26.499 138.457  1.00  0.00           O
ATOM    218  HW1 SOL    73      46.504  26.099 137.870  1.00  0.00           H
ATOM    219  HW2 SOL    73      47.230  27.399 138.142  1.00  0.00           H
ATOM    220  OW  SOL    74      32.240  83.685   3.506  1.00  0.00           O
ATOM    221  HW1 SOL    74      32.911  84.338   3.308  1.00  0.00           H
ATOM    222  HW2 SOL    74      32.474  83.355   4.373  1.00  0.00           H
ATOM    223  OW  SOL    75       4.245  82.124 182.328  1.00  0.00           O
ATOM    224  HW1 SOL    75       3.542  81.476 182.285  1.00  0.00           H
ATOM    225  HW2 SOL    75       4.002  82.694 183.058  1.00  0.00           H
ATOM    226  OW  SOL    76      37.498  85.961 169.471  1.00  0.00           O
ATOM    227  HW1 SOL    76      37.055  85.542 170.208  1.00  0.00           H
ATOM    228  HW2 SOL    76      38.423  85.960 169.715  1.00  0.00           H
ATOM    229  OW  SOL    77       1.819  13.131  91.906  1.00  0.00           O
ATOM    230  HW1 SOL    77       2.583  13.679  92.086  1.00  0.00           H
ATOM    231  HW2 SOL    77       1.869  12.949  90.968  1.00  0.00           H
ATOM    232  OW  SOL    78      83.638   5.288  29.798  1.00  0.00           O
ATOM    233  HW1 SOL    78      84.493   5.231  30.226  1.00  0.00           H
ATOM    234  HW2 SOL    78      83.104   4.627  30.238  1.00  0.00           H
ATOM    235  OW  SOL    79       7.320  38.402 122.364  1.00  0.00           O
ATOM    236  HW1 SOL    79       7.099  39.037 121.682  1.00  0.00           H
ATOM    237  HW2 SOL    79       6.822  38.688 123.129  1.00  0.00           H
ATOM    238  OW  SOL    80      66.640  80.920  85.737  1.00  0.00           O
ATOM    239  HW1 SOL    80      66.818  81.408  84.934  1.00  0.00           H
ATOM    240  HW2 SOL    80      65.693  80.779  85.728  1.00  0.00           H
ATOM    241  OW  SOL    81      15.747  75.295  85.616  1.00  0.00           O
ATOM    242  HW1 SOL    81      16.478  75.375  86.228  1.00  0.00           H
ATOM    243  HW2 SOL    81      15.283  74.507  85.897  1.00  0.00           H
ATOM    244  OW  SOL    82      23.282  70.783 219.717  1.00  0.00           O
ATOM    245  HW1 SOL    82      23.075  69.922 219.355  1.00  0.00           H
ATOM    246  HW2 SOL    82      23.161  70.681 220.661  1.00  0.00           H
ATOM    247  OW  SOL    83      42.234  32.870 164.430  1.00  0.00           O
ATOM    248  HW1 SOL    83      41.795  33.716 164.517  1.00  0.00           H
ATOM    249  HW2 SOL    83      42.516  32.839 163.516  1.00  0.00           H
ATOM    250  OW  SOL    84      47.196  39.614  63.996  1.00  0.00           O
ATOM    251  HW1 SOL    84      47.252  38.930  63.329  1.00  0.00           H
ATOM    252  HW2 SOL    84      46.415  40.115  63.761  1.00  0.00           H
ATOM    253  OW  SOL    85      38.055  47.966  79.999  1.00  0.00           O
ATOM    254  HW1 SOL    85      38.979  47.722  80.051  1.00  0.00           H
ATOM    255  HW2 SOL    85      37.612  47.170  79.705  1.00  0.00           H
ATOM    256  OW  SOL    86      14.980  63.576  73.087  1.00  0.00           O
ATOM    257  HW1 SOL    86      14.445  63.261  72.359  1.00  0.00           H
ATOM    258  HW2 SOL    86      15.853  63.689  72.711  1.00  0.00           H
ATOM    259  OW  SOL    87      13.595   6.441  80.605  1.00  0.00           O
ATOM    260  HW1 SOL    87      14.298   6.703  80.010  1.00  0.00           H
ATOM    261  HW2 SOL    87      13.876   6.758  81.463  1.00  0.00           H
ATOM    262  OW  SOL    88       2.179  15.383 109.761  1.00  0.00           O
ATOM    263  HW1 SOL    88       1.746  16.214 109.955  1.00  0.00           H
ATOM    264  HW2 SOL    88       2.474  15.061 110.613  1.00  0.00           H
ATOM    265  OW  SOL    89      78.560  21.731  41.402  1.00  0.00           O
ATOM    266  HW1 SOL    89      77.845  22.061  40.858  1.00  0.00           H
ATOM    267  HW2 SOL    89      78.700  22.416  42.055  1.00  0.00           H
ATOM    268  OW  SOL    90      22.279  28.865 131.919  1.00  0.00           O
ATOM    269  HW1 SOL    90      22.818  28.091 131.753  1.00  0.00           H
ATOM    270  HW2 SOL    90      22.903  29.591 131.944  1.00  0.00           H
ATOM    271  OW  SOL    91      69.035  21.098 145.337  1.00  0.00           O
ATOM    272  HW1 SOL    91      68.223  21.130 145.842  1.00  0.00           H
ATOM    273  HW2 SOL    91      69.035  20.229 144.936  1.00  0.00           H
ATOM    274  OW  SOL    92      40.114  62.261 139.919  1.00  0.00           O
ATOM    275  HW1 SOL    92      39.424  62.276 139.256  1.00  0.00           H
ATOM    276  HW2 SOL    92      40.391  63.174 139.999  1.00  0.00           H
ATOM    277  OW  SOL    93      62.033  59.739 158.041  1.00  0.00           O
ATOM    278  HW1 SOL    93      62.906  59.758 157.649  1.00  0.00           H
ATOM    279  HW2 SOL    93      61.590  60.505 157.676  1.00  0.00           H
ATOM    280  OW  SOL    94      45.735  28.747  67.688  1.00  0.00           O
ATOM    281  HW1 SOL    94      45.165  27.996  67.526  1.00  0.00           H
ATOM    282  HW2 SOL    94      46.058  28.615  68.580  1.00  0.00           H
ATOM    283  OW  SOL    95      84.928  15.807 134.677  1.00  0.00           O
ATOM    284  HW1 SOL    95      83.973  15.871 134.687  1.00  0.00           H
ATOM    285  HW2 SOL    95      85.113  15.068 134.097  1.00  0.00           H
ATOM    286  OW  SOL    96      66.058  59.330 214.447  1.00  0.00           O
ATOM    287  HW1 SOL    96      66.507  60.017 214.939  1.00  0.00           H
ATOM    288  HW2 SOL    96      65.160  59.344 214.779  1.00  0.00           H
ATOM    289  OW  SOL    97      66.039  74.311 102.856  1.00  0.00           O
ATOM    290  HW1 SOL    97      66.777  73.801 103.189  1.00  0.00           H
ATOM    291  HW2 SOL    97      66.082  74.205 101.906  1.00  0.00           H
ATOM    292  OW  SOL    98      24.505  77.257 172.484  1.00  0.00           O
ATOM    293  HW1 SOL    98      23.883  76.547 172.323  1.00  0.00           H
ATOM    294  HW2 SOL    98      25.082  77.248 171.721  1.00  0.00           H
ATOM    295  OW  SOL    99      33.024  32.664 217.157  1.00  0.00           O
ATOM    296  HW1 SOL    99      32.655  32.639 218.040  1.00  0.00           H
ATOM    297  HW2 SOL    99      32.361  32.244 216.608  1.00  0.00           H
ATOM    298  OW  SOL   100       0.745  33.043 171.872  1.00  0.00           O
ATOM    299  HW1 SOL   100       1.698  33.103 171.805  1.00  0.00           H
ATOM    300  HW2 SOL   100       0.496  33.779 172.430  1.00  0.00           H
ATOM    301  OW  SOL   101       3.484  51.966  95.525  1.00  0.00           O
ATOM    302  HW1 SOL   101       3.820  51.287  94.940  1.00  0.00           H
ATOM    303  HW2 SOL   101       3.896  52.773  95.217  1.00  0.00           H
ATOM    304  OW  SOL   102       3.268   1.095 149.068  1.00  0.00           O
ATOM    305  HW1 SOL   102       3.753   0.525 148.472  1.00  0.00           H
ATOM    306  HW2 SOL   102       3.592   0.864 149.939  1.00  0.00           H
ATOM    307  OW  SOL   103      50.084  83.722  86.084  1.00  0.00           O
ATOM    308  HW1 SOL   103      49.366  83.756  86.715  1.00  0.00           H
ATOM    309  HW2 SOL   103      50.159  82.796  85.854  1.00  0.00           H
ATOM    310  OW  SOL   104      21.977  46.823 119.934  1.00  0.00           O
ATOM    311  HW1 SOL   104      21.584  47.163 119.130  1.00  0.00           H
ATOM    312  HW2 SOL   104      21.518  47.282 120.638  1.00  0.00           H
ATOM    313  OW  SOL   105      52.342  77.370   2.663  1.00  0.00           O
ATOM    314  HW1 SOL   105      51.609  77.719   3.171  1.00  0.00           H
ATOM    315  HW2 SOL   105      52.101  76.461   2.486  1.00  0.00           H
ATOM    316  OW  SOL   106      31.994   0.961  98.052  1.00  0.00           O
ATOM    317  HW1 SOL   106      32.336   0.173  97.629  1.00  0.00           H
ATOM    318  HW2 SOL   106      32.753   1.538  98.134  1.00  0.00           H
ATOM    319  OW  SOL   107      48.676  39.637 108.218  1.00  0.00           O
ATOM    320  HW1 SOL   107      49.586  39.366 108.336  1.00  0.00           H
ATOM    321  HW2 SOL   107      48.730  40.440 107.700  1.00  0.00           H
ATOM    322  OW  SOL   108      83.075  27.246 104.319  1.00  0.00           O
ATOM    323  HW1 SOL   108      83.364  27.300 105.230  1.00  0.00           H
ATOM    324  HW2 SOL   108      83.541  27.956 103.877  1.00  0.00           H
ATOM    325  OW  SOL   109      50.945  14.939   8.852  1.00  0.00           O
ATOM    326  HW1 SOL   109      50.845  14.478   9.685  1.00  0.00           H
ATOM    327  HW2 SOL   109      50.058  14.983   8.494  1.00  0.00           H
ATOM    328  OW  SOL   110      71.890  42.640  74.941  1.00  0.00           O
ATOM    329  HW1 SOL   110      72.628  42.777  75.535  1.00  0.00           H
ATOM    330  HW2 SOL   110      71.631  43.522  74.673  1.00  0.00           H
ATOM    331  OW  SOL   111      12.119  81.678   8.855  1.00  0.00           O
ATOM    332  HW1 SOL   111      11.844  82.479   8.409  1.00  0.00           H
ATOM    333  HW2 SOL   111      11.623  81.677   9.673  1.00  0.00           H
ATOM    334  OW  SOL   112      47.386  18.341  64.473  1.00  0.00           O
ATOM    335  HW1 SOL   112      46.706  18.916  64.121  1.00  0.00           H
ATOM    336  HW2 SOL   112      48.202  18.822  64.335  1.00  0.00           H
ATOM    337  OW  SOL   113      78.634  56.291 130.460  1.00  0.00           O
ATOM    338  HW1 SOL   113      79.000  57.064 130.889  1.00  0.00           H
ATOM    339  HW2 SOL   113      78.132  56.640 129.723  1.00  0.00           H
ATOM    340  OW  SOL   114      47.731  14.676 201.055  1.00  0.00           O
ATOM    341  HW1 SOL   114      48.372  14.019 201.326  1.00  0.00           H
ATOM    342  HW2 SOL   114      48.191  15.511 201.140  1.00  0.00           H
ATOM    343  OW  SOL   115       8.560  61.290 195.935  1.00  0.00           O
ATOM    344  HW1 SOL   115       8.718  61.617 196.821  1.00  0.00           H
ATOM    345  HW2 SOL   115       8.563  62.074 195.386  1.00  0.00           H
ATOM    346  OW  SOL   116      16.483   9.667  90.679  1.00  0.00           O
ATOM    347  HW1 SOL   116      16.798  10.225  91.390  1.00  0.00           H
ATOM    348  HW2 SOL   116      15.534   9.635  90.801  1.00  0.00           H
ATOM    349  OW  SOL   117      70.060  75.772 106.139  1.00  0.00           O
ATOM    350  HW1 SOL   117      69.703  76.056 105.298  1.00  0.00           H
ATOM    351  HW2 SOL   117      69.471  76.153 106.791  1.00  0.00           H
ATOM    352  OW  SOL   118      51.260  50.495 180.333  1.00  0.00           O
ATOM    353  HW1 SOL   118      52.049  50.733 180.820  1.00  0.00           H
ATOM    354  HW2 SOL   118      50.567  50.475 180.994  1.00  0.00           H
ATOM    355  OW  SOL   119      30.383  59.876 149.090  1.00  0.00           O
ATOM    356  HW1 SOL   119      30.709  60.274 149.897  1.00  0.00           H
ATOM    357  HW2 SOL   119      29.643  60.427 148.834  1.00  0.00           H
ATOM    358  OW  SOL   120      61.036  23.082 195.869  1.00  0.00           O
ATOM    359  HW1 SOL   120      61.354  22.534 195.151  1.00  0.00           H
ATOM    360  HW2 SOL   120      61.816  23.535 196.188  1.00  0.00           H
ATOM    361  OW  SOL   121       7.037  56.068 217.680  1.00  0.00           O
ATOM    362  HW1 SOL   121       7.227  55.769 218.569  1.00  0.00           H
ATOM    363  HW2 SOL   121       7.857  56.458 217.377  1.00  0.00           H
ATOM    364  OW  SOL   122       7.760  27.893 152.495  1.00  0.00           O
ATOM    365  HW1 SOL   122       7.924  27.227 153.163  1.00  0.00           H
ATOM    366  HW2 SOL   122       7.696  27.402 151.676  1.00  0.00           H
ATOM    367  OW  SOL   123      67.958  37.499   1.064  1.00  0.00           O
ATOM    368  HW1 SOL   123      68.711  37.493   0.473  1.00  0.00           H
ATOM    369  HW2 SOL   123      67.892  36.597   1.377  1.00  0.00           H
ATOM    370  OW  SOL   124      61.688   3.410 195.309  1.00  0.00           O
ATOM    371  HW1 SOL   124      61.683   2.517 195.655  1.00  0.00           H
ATOM    372  HW2 SOL   124      62.615   3.635 195.239  1.00  0.00           H
ATOM    373  OW  SOL   125      56.082  41.056  19.912  1.00  0.00           O
ATOM    374  HW1 SOL   125      55.808  41.852  19.457  1.00  0.00           H
ATOM    375  HW2 SOL   125      55.769  40.342  19.355  1.00  0.00           H
ATOM    376  OW  SOL   126      45.110  81.549 181.466  1.00  0.00           O
ATOM    377  HW1 SOL   126      45.122  80.671 181.087  1.00  0.00           H
ATOM    378  HW2 SOL   126      44.603  81.455 182.273  1.00  0.00           H
ATOM    379  OW  SOL   127      20.800  47.714 185.835  1.00  0.00           O
ATOM    380  HW1 SOL   127      20.239  48.375 186.241  1.00  0.00           H
ATOM    381  HW2 SOL   127      21.540  48.211 185.486  1.00  0.00           H
ATOM    382  OW  SOL   128      41.217  63.271 129.393  1.00  0.00           O
ATOM    383  HW1 SOL   128      42.150  63.157 129.213  1.00  0.00           H
ATOM    384  HW2 SOL   128      41.189  63.784 130.201  1.00  0.00           H
ATOM    385  OW  SOL   129      65.610  49.867 218.189  1.00  0.00           O
ATOM    386  HW1 SOL   129      65.839  49.863 219.118  1.00  0.00           H
ATOM    387  HW2 SOL   129      66.110  49.140 217.816  1.00  0.00           H
ATOM    388  OW  SOL   130      51.759  34.679 201.224  1.00  0.00           O
ATOM    389  HW1 SOL   130      51.341  33.840 201.421  1.00  0.00           H
ATOM    390  HW2 SOL   130      51.332  34.976 200.420  1.00  0.00           H
ATOM    391  OW  SOL   131      51.467   0.254 163.859  1.00  0.00           O
ATOM    392  HW1 SOL   131      51.931  -0.329 163.259  1.00  0.00           H
ATOM    393  HW2 SOL   131      51.518  -0.185 164.708  1.00  0.00           H
ATOM    394  OW  SOL   132      21.069  85.571 146.040  1.00  0.00           O
ATOM    395  HW1 SOL   132      21.644  86.288 146.308  1.00  0.00           H
ATOM    396  HW2 SOL   132      20.642  85.291 146.850  1.00  0.00           H
ATOM    397  OW  SOL   133      71.271  51.840 207.000  1.00  0.00           O
ATOM    398  HW1 SOL   133      70.630  51.932 206.296  1.00  0.00           H
ATOM    399  HW2 SOL   133      71.284  52.697 207.427  1.00  0.00           H
ATOM    400  OW  SOL   134      35.656  44.698 134.990  1.00  0.00           O
ATOM    401  HW1 SOL   134      34.813  44.646 135.440  1.00  0.00           H
ATOM    402  HW2 SOL   134      35.429  44.789 134.065  1.00  0.00           H
ATOM    403  OW  SOL   135       4.088  12.249 182.694  1.00  0.00           O
ATOM    404  HW1 SOL   135       4.542  11.481 182.346  1.00  0.00           H
ATOM    405  HW2 SOL   135       3.165  11.999 182.702  1.00  0.00           H
ATOM    406  OW  SOL   136      69.486  12.490  26.402  1.00  0.00           O
ATOM    407  HW1 SOL   136      69.489  13.005  25.595  1.00  0.00           H
ATOM    408  HW2 SOL   136      69.406  13.138  27.101  1.00  0.00           H
ATOM    409  OW  SOL   137      70.929  35.501 139.859  1.00  0.00           O
ATOM    410  HW1 SOL   137      71.226  36.411 139.869  1.00  0.00           H
ATOM    411  HW2 SOL   137      70.581  35.353 140.738  1.00  0.00           H
ATOM    412  OW  SOL   138      29.163  36.546  41.188  1.00  0.00           O
ATOM    413  HW1 SOL   138      30.058  36.762  41.448  1.00  0.00           H
ATOM    414  HW2 SOL   138      28.656  36.608  41.998  1.00  0.00           H
ATOM    415  OW  SOL   139      28.179  81.238 165.760  1.00  0.00           O
ATOM    416  HW1 SOL   139      27.784  81.080 166.618  1.00  0.00           H
ATOM    417  HW2 SOL   139      27.444  81.486 165.200  1.00  0.00           H
ATOM    418  OW  SOL   140       9.909  74.427  74.152  1.00  0.00           O
ATOM    419  HW1 SOL   140      10.431  74.514  74.950  1.00  0.00           H
ATOM    420  HW2 SOL   140       9.116  74.934  74.327  1.00  0.00           H
ATOM    421  OW  SOL   141      23.750  73.874 100.005  1.00  0.00           O
ATOM    422  HW1 SOL   141      23.976  73.726  99.087  1.00  0.00           H
ATOM    423  HW2 SOL   141      24.448  73.441 100.496  1.00  0.00           H
ATOM    424  OW  SOL   142      55.224  11.005  36.440  1.00  0.00           O
ATOM    425  HW1 SOL   142      55.632  10.698  35.630  1.00  0.00           H
ATOM    426  HW2 SOL   142      54.917  10.208  36.871  1.00  0.00           H
ATOM    427  OW  SOL   143      65.369  52.331  65.501  1.00  0.00           O
ATOM    428  HW1 SOL   143      64.730  51.637  65.662  1.00  0.00           H
ATOM    429  HW2 SOL   143      65.852  52.408  66.324  1.00  0.00           H
ATOM    430  OW  SOL   144      25.273   6.629 129.816  1.00  0.00           O
ATOM    431  HW1 SOL   144      24.450   6.950 129.447  1.00  0.00           H
ATOM    432  HW2 SOL   144      25.948   6.963 129.225  1.00  0.00           H
ATOM    433  OW  SOL   145      46.363  24.132  94.279  1.00  0.00           O
ATOM    434  HW1 SOL   145      45.972  23.301  94.009  1.00  0.00           H
ATOM    435  HW2 SOL   145      45.637  24.755  94.266  1.00  0.00           H
ATOM    436  OW  SOL   146      67.079  31.986  78.152  1.00  0.00           O
ATOM    437  HW1 SOL   146      67.412  31.359  78.794  1.00  0.00           H
ATOM    438  HW2 SOL   146      67.856  32.272  77.671  1.00  0.00           H
ATOM    439  OW  SOL   147      27.636  69.881  92.217  1.00  0.00           O
ATOM    440  HW1 SOL   147      28.306  70.171  92.836  1.00  0.00           H
ATOM    441  HW2 SOL   147      28.110  69.751  91.395  1.00  0.00           H
ATOM    442  OW  SOL   148       1.500  70.486 203.344  1.00  0.00           O
ATOM    443  HW1 SOL   148       1.291  70.212 202.451  1.00  0.00           H
ATOM    444  HW2 SOL   148       2.112  71.214 203.235  1.00  0.00           H
ATOM    445  OW  SOL   149      42.500  68.100 125.169  1.00  0.00           O
ATOM    446  HW1 SOL   149      41.679  68.051 125.659  1.00  0.00           H
ATOM    447  HW2 SOL   149      43.169  67.821 125.794  1.00  0.00           H
ATOM    448  OW  SOL   150      47.071  31.070  44.954  1.00  0.00           O
ATOM    449  HW1 SOL   150      46.814  31.383  44.087  1.00  0.00           H
ATOM    450  HW2 SOL   150      48.017  31.210  44.990  1.00  0.00           H
ATOM    451  OW  SOL   151      77.299  33.859   4.488  1.00  0.00           O
ATOM    452  HW1 SOL   151      76.436  34.135   4.795  1.00  0.00           H
ATOM    453  HW2 SOL   151      77.231  32.908   4.404  1.00  0.00           H
ATOM    454  OW  SOL   152      12.881   9.029 128.857  1.00  0.00           O
ATOM    455  HW1 SOL   152      12.977   8.552 128.032  1.00  0.00           H
ATOM    456  HW2 SOL   152      12.424   8.418 129.435  1.00  0.00           H
ATOM    457  OW  SOL   153      20.707  55.717  58.556  1.00  0.00           O
ATOM    458  HW1 SOL   153      19.912  55.187  58.504  1.00  0.00           H
ATOM    459  HW2 SOL   153      21.421  55.079  58.564  1.00  0.00           H
ATOM    460  OW  SOL   154      63.553  61.662 101.328  1.00  0.00           O
ATOM    461  HW1 SOL   154      62.917  61.879 102.011  1.00  0.00           H
ATOM    462  HW2 SOL   154      64.269  61.233 101.796  1.00  0.00           H
ATOM    463  OW  SOL   155      13.349  60.826 165.618  1.00  0.00           O
ATOM    464  HW1 SOL   155      13.760  61.682 165.738  1.00  0.00           H
ATOM    465  HW2 SOL   155      13.330  60.444 166.496  1.00  0.00           H
ATOM    466  OW  SOL   156      32.632  43.472  80.191  1.00  0.00           O
ATOM    467  HW1 SOL   156      32.396  43.322  79.276  1.00  0.00           H
ATOM    468  HW2 SOL   156      33.246  42.768  80.400  1.00  0.00           H
ATOM    469  OW  SOL   157      18.524  45.583  42.936  1.00  0.00           O
ATOM    470  HW1 SOL   157      18.712  45.821  42.028  1.00  0.00           H
ATOM    471  HW2 SOL   157      19.381  45.396  43.318  1.00  0.00           H
ATOM    472  OW  SOL   158      24.649  43.593  52.026  1.00  0.00           O
ATOM    473  HW1 SOL   158      24.488  42.918  51.367  1.00  0.00           H
ATOM    474  HW2 SOL   158      25.599  43.709  52.024  1.00  0.00           H
ATOM    475  OW  SOL   159      45.058  70.233 209.304  1.00  0.00           O
ATOM    476  HW1 SOL   159      44.499  69.598 208.857  1.00  0.00           H
ATOM    477  HW2 SOL   159      45.129  70.964 208.690  1.00  0.00           H
ATOM    478  OW  SOL   160       7.302  67.306 218.977  1.00  0.00           O
ATOM    479  HW1 SOL   160       7.365  68.194 219.330  1.00  0.00           H
ATOM    480  HW2 SOL   160       6.937  67.422 218.099  1.00  0.00           H
ATOM    481  OW  SOL   161      66.772  73.002  92.365  1.00  0.00           O
ATOM    482  HW1 SOL   161      66.637  73.014  91.418  1.00  0.00           H
ATOM    483  HW2 SOL   161      66.601  73.903  92.643  1.00  0.00           H
ATOM    484  OW  SOL   162      27.805  19.435  90.024  1.00  0.00           O
ATOM    485  HW1 SOL   162      28.726  19.597  90.229  1.00  0.00           H
ATOM    486  HW2 SOL   162      27.657  19.899  89.200  1.00  0.00           H
ATOM    487  OW  SOL   163      79.477  84.465 100.163  1.00  0.00           O
ATOM    488  HW1 SOL   163      79.234  84.082  99.320  1.00  0.00           H
ATOM    489  HW2 SOL   163      80.420  84.618 100.093  1.00  0.00           H
ATOM    490  OW  SOL   164      14.488   7.939 106.764  1.00  0.00           O
ATOM    491  HW1 SOL   164      14.966   7.895 105.936  1.00  0.00           H
ATOM    492  HW2 SOL   164      14.428   7.029 107.054  1.00  0.00           H
ATOM    493  OW  SOL   165      77.432  43.239 131.884  1.00  0.00           O
ATOM    494  HW1 SOL   165      77.473  42.406 132.353  1.00  0.00           H
ATOM    495  HW2 SOL   165      78.302  43.341 131.498  1.00  0.00           H
ATOM    496  OW  SOL   166      76.439  36.473 145.694  1.00  0.00           O
ATOM    497  HW1 SOL   166      76.710  37.103 145.026  1.00  0.00           H
ATOM    498  HW2 SOL   166      76.363  36.991 146.496  1.00  0.00           H
ATOM    499  OW  SOL   167      43.265  64.685 204.124  1.00  0.00           O
ATOM    500  HW1 SOL   167      43.221  63.903 204.674  1.00  0.00           H
ATOM    501  HW2 SOL   167      43.471  64.352 203.250  1.00  0.00           H
ATOM    502  OW  SOL   168      12.650  79.236 186.652  1.00  0.00           O
ATOM    503  HW1 SOL   168      12.393  79.165 187.571  1.00  0.00           H
ATOM    504  HW2 SOL   168      11.876  78.958 186.163  1.00  0.00           H
ATOM    505  OW  SOL   169      66.854  27.384 184.281  1.00  0.00           O
ATOM    506  HW1 SOL   169      65.928  27.325 184.044  1.00  0.00           H
ATOM    507  HW2 SOL   169      67.133  28.236 183.945  1.00  0.00           H
ATOM    508  OW  SOL   170      74.736  69.001 109.844  1.00  0.00           O
ATOM    509  HW1 SOL   170      73.958  69.550 109.743  1.00  0.00           H
ATOM    510  HW2 SOL   170      75.412  69.599 110.162  1.00  0.00           H
ATOM    511  OW  SOL   171      70.065   1.078 217.832  1.00  0.00           O
ATOM    512  HW1 SOL   171      70.709   1.628 217.387  1.00  0.00           H
ATOM    513  HW2 SOL   171      70.196   0.206 217.460  1.00  0.00           H
ATOM    514  OW  SOL   172       3.542   7.817  56.502  1.00  0.00           O
ATOM    515  HW1 SOL   172       4.012   6.995  56.362  1.00  0.00           H
ATOM    516  HW2 SOL   172       3.800   8.369  55.764  1.00  0.00           H
ATOM    517  OW  SOL   173      59.109  10.524 128.472  1.00  0.00           O
ATOM    518  HW1 SOL   173      58.999   9.646 128.108  1.00  0.00           H
ATOM    519  HW2 SOL   173      58.393  10.615 129.101  1.00  0.00           H
ATOM    520  OW  SOL   174      25.574  29.550 111.260  1.00  0.00           O
ATOM    521  HW1 SOL   174      24.634  29.481 111.425  1.00  0.00           H
ATOM    522  HW2 SOL   174      25.638  30.009 110.423  1.00  0.00           H
ATOM    523  OW  SOL   175       6.630  57.849 191.652  1.00  0.00           O
ATOM    524  HW1 SOL   175       7.188  58.018 190.893  1.00  0.00           H
ATOM    525  HW2 SOL   175       6.565  58.696 192.094  1.00  0.00           H
ATOM    526  OW  SOL   176      29.776  31.110  38.904  1.00  0.00           O
ATOM    527  HW1 SOL   176      29.628  31.537  39.748  1.00  0.00           H
ATOM    528  HW2 SOL   176      30.337  30.362  39.109  1.00  0.00           H
ATOM    529  OW  SOL   177       5.243  83.056 130.025  1.00  0.00           O
ATOM    530  HW1 SOL   177       5.120  82.753 130.925  1.00  0.00           H
ATOM    531  HW2 SOL   177       5.441  83.988 130.110  1.00  0.00           H
ATOM    532  OW  SOL   178      42.227  64.348  85.633  1.00  0.00           O
ATOM    533  HW1 SOL   178      41.744  63.699  85.121  1.00  0.00           H
ATOM    534  HW2 SOL   178      42.778  63.829  86.219  1.00  0.00           H
ATOM    535  OW  SOL   179      82.848  35.165 133.971  1.00  0.00           O
ATOM    536  HW1 SOL   179      82.219  35.842 134.221  1.00  0.00           H
ATOM    537  HW2 SOL   179      83.462  35.124 134.704  1.00  0.00           H
ATOM    538  OW  SOL   180      41.093  27.354  90.355  1.00  0.00           O
ATOM    539  HW1 SOL   180      40.754  26.806  89.647  1.00  0.00           H
ATOM    540  HW2 SOL   180      40.625  28.184  90.261  1.00  0.00           H
ATOM    541  OW  SOL   181       5.743  58.745 127.380  1.00  0.00           O
ATOM    542  HW1 SOL   181       6.593  58.452 127.709  1.00  0.00           H
ATOM    543  HW2 SOL   181       5.172  58.736 128.149  1.00  0.00           H
ATOM    544  OW  SOL   182      23.425  18.220  81.395  1.00  0.00           O
ATOM    545  HW1 SOL   182      24.294  17.843  81.256  1.00  0.00           H
ATOM    546  HW2 SOL   182      23.468  19.081  80.979  1.00  0.00           H
ATOM    547  OW  SOL   183      82.378  45.045 158.181  1.00  0.00           O
ATOM    548  HW1 SOL   183      83.093  44.719 157.634  1.00  0.00           H
ATOM    549  HW2 SOL   183      81.756  45.425 157.560  1.00  0.00           H
ATOM    550  OW  SOL   184      72.348  40.867  60.191  1.00  0.00           O
ATOM    551  HW1 SOL   184      73.201  40.455  60.328  1.00  0.00           H
ATOM    552  HW2 SOL   184      72.543  41.670  59.708  1.00  0.00           H
ATOM    553  OW  SOL   185      40.672  33.993  47.846  1.00  0.00           O
ATOM    554  HW1 SOL   185      41.360  34.655  47.782  1.00  0.00           H
ATOM    555  HW2 SOL   185      40.482  33.756  46.939  1.00  0.00           H
ATOM    556  OW  SOL   186      26.836  32.568 121.244  1.00  0.00           O
ATOM    557  HW1 SOL   186      27.463  31.989 120.812  1.00  0.00           H
ATOM    558  HW2 SOL   186      26.716  33.293 120.630  1.00  0.00           H
ATOM    559  OW  SOL   187      56.221  35.103 204.057  1.00  0.00           O
ATOM    560  HW1 SOL   187      55.598  34.599 203.534  1.00  0.00           H
ATOM    561  HW2 SOL   187      55.803  35.187 204.914  1.00  0.00           H
ATOM    562  OW  SOL   188      63.068   7.285 122.193  1.00  0.00           O
ATOM    563  HW1 SOL   188      63.627   7.835 121.643  1.00  0.00           H
ATOM    564  HW2 SOL   188      63.609   7.081 122.956  1.00  0.00           H
ATOM    565  OW  SOL   189      83.427  26.415 187.998  1.00  0.00           O
ATOM    566  HW1 SOL   189      82.775  26.267 187.314  1.00  0.00           H
ATOM    567  HW2 SOL   189      83.707  25.538 188.257  1.00  0.00           H
ATOM    568  OW  SOL   190      75.520  65.564 167.714  1.00  0.00           O
ATOM    569  HW1 SOL   190      75.579  66.458 167.375  1.00  0.00           H
ATOM    570  HW2 SOL   190      74.627  65.493 168.050  1.00  0.00           H
ATOM    571  OW  SOL   191      25.663  20.006  55.703  1.00  0.00           O
ATOM    572  HW1 SOL   191      25.574  20.952  55.587  1.00  0.00           H
ATOM    573  HW2 SOL   191      25.013  19.629  55.110  1.00  0.00           H
ATOM    574  OW  SOL   192      23.833   4.483 207.073  1.00  0.00           O
ATOM    575  HW1 SOL   192      24.219   4.947 207.815  1.00  0.00           H
ATOM    576  HW2 SOL   192      22.890   4.525 207.227  1.00  0.00           H
ATOM    577  OW  SOL   193       0.096  67.837 218.127  1.00  0.00           O
ATOM    578  HW1 SOL   193       0.374  67.036 217.684  1.00  0.00           H
ATOM    579  HW2 SOL   193      -0.149  68.431 217.417  1.00  0.00           H
ATOM    580  OW  SOL   194      68.448  84.891 213.103  1.00  0.00           O
ATOM    581  HW1 SOL   194      68.272  84.534 213.974  1.00  0.00           H
ATOM    582  HW2 SOL   194      68.430  84.129 212.524  1.00  0.00           H
ATOM    583  OW  SOL   195      52.785  39.872  91.296  1.00  0.00           O
ATOM    584  HW1 SOL   195      53.197  39.326  91.965  1.00  0.00           H
ATOM    585  HW2 SOL   195      53.444  39.944  90.605  1.00  0.00           H
ATOM    586  OW  SOL   196      71.003  56.108 189.465  1.00  0.00           O
ATOM    587  HW1 SOL   196      70.962  55.291 189.964  1.00  0.00           H
ATOM    588  HW2 SOL   196      71.682  56.622 189.902  1.00  0.00           H
ATOM    589  OW  SOL   197      19.981  35.776 149.575  1.00  0.00           O
ATOM    590  HW1 SOL   197      19.287  36.435 149.572  1.00  0.00           H
ATOM    591  HW2 SOL   197      20.771  36.261 149.811  1.00  0.00           H
ATOM    592  OW  SOL   198      20.931  47.514  55.867  1.00  0.00           O
ATOM    593  HW1 SOL   198      21.662  46.929  55.672  1.00  0.00           H
ATOM    594  HW2 SOL   198      20.430  47.553  55.052  1.00  0.00           H
ATOM    595  OW  SOL   199      10.295  33.790 143.254  1.00  0.00           O
ATOM    596  HW1 SOL   199      10.935  34.435 143.555  1.00  0.00           H
ATOM    597  HW2 SOL   199       9.527  34.308 143.012  1.00  0.00           H
ATOM    598  OW  SOL   200      68.584  45.687 151.186  1.00  0.00           O
ATOM    599  HW1 SOL   200      68.258  46.478 151.615  1.00  0.00           H
ATOM    600  HW2 SOL   200      67.976  44.999 151.457  1.00  0.00           H
ATOM    601  OW  SOL   201      39.153  36.178  49.120  1.00  0.00           O
ATOM    602  HW1 SOL   201      39.555  35.316  49.226  1.00  0.00           H
ATOM    603  HW2 SOL   201      38.523  36.062  48.408  1.00  0.00           H
ATOM    604  OW  SOL   202      82.551  72.059  52.155  1.00  0.00           O
ATOM    605  HW1 SOL   202      83.125  71.324  51.940  1.00  0.00           H
ATOM    606  HW2 SOL   202      82.107  72.266  51.332  1.00  0.00           H
ATOM    607  OW  SOL   203      82.650  51.806  16.520  1.00  0.00           O
ATOM    608  HW1 SOL   203      82.249  52.129  15.713  1.00  0.00           H
ATOM    609  HW2 SOL   203      81.948  51.844  17.169  1.00  0.00           H
ATOM    610  OW  SOL   204      36.969  35.185  17.113  1.00  0.00           O
ATOM    611  HW1 SOL   204      37.278  35.947  17.603  1.00  0.00           H
ATOM    612  HW2 SOL   204      37.134  35.407  16.196  1.00  0.00           H
ATOM    613  OW  SOL   205      64.693   9.700 117.637  1.00  0.00           O
ATOM    614  HW1 SOL   205      65.602   9.691 117.337  1.00  0.00           H
ATOM    615  HW2 SOL   205      64.574  10.571 118.016  1.00  0.00           H
ATOM    616  OW  SOL   206      27.310   6.951  15.829  1.00  0.00           O
ATOM    617  HW1 SOL   206      27.304   5.994  15.802  1.00  0.00           H
ATOM    618  HW2 SOL   206      28.202   7.178  16.092  1.00  0.00           H
ATOM    619  OW  SOL   207      57.143  51.551 186.999  1.00  0.00           O
ATOM    620  HW1 SOL   207      56.744  52.390 186.769  1.00  0.00           H
ATOM    621  HW2 SOL   207      58.010  51.781 187.331  1.00  0.00           H
ATOM    622  OW  SOL   208      37.131  81.867 196.572  1.00  0.00           O
ATOM    623  HW1 SOL   208      36.778  81.535 195.747  1.00  0.00           H
ATOM    624  HW2 SOL   208      37.156  81.103 197.148  1.00  0.00           H
ATOM    625  OW  SOL   209      41.436  72.355 163.811  1.00  0.00           O
ATOM    626  HW1 SOL   209      41.004  72.171 164.645  1.00  0.00           H
ATOM    627  HW2 SOL   209      40.718  72.485 163.192  1.00  0.00           H
ATOM    628  OW  SOL   210       6.686  26.126  87.050  1.00  0.00           O
ATOM    629  HW1 SOL   210       6.576  25.218  86.766  1.00  0.00           H
ATOM    630  HW2 SOL   210       5.897  26.571  86.742  1.00  0.00           H
ATOM    631  OW  SOL   211       6.605  68.599 189.496  1.00  0.00           O
ATOM    632  HW1 SOL   211       7.382  69.083 189.217  1.00  0.00           H
ATOM    633  HW2 SOL   211       6.845  68.230 190.346  1.00  0.00           H
ATOM    634  OW  SOL   212      14.726  43.733 211.387  1.00  0.00           O
ATOM    635  HW1 SOL   212      15.573  43.627 211.821  1.00  0.00           H
ATOM    636  HW2 SOL   212      14.091  43.385 212.013  1.00  0.00           H
ATOM    637  OW  SOL   213      86.092  53.983   1.960  1.00  0.00           O
ATOM    638  HW1 SOL   213      85.461  54.699   1.890  1.00  0.00           H
ATOM    639  HW2 SOL   213      85.697  53.265   1.465  1.00  0.00           H
ATOM    640  OW  SOL   214      28.411  59.845  87.306  1.00  0.00           O
ATOM    641  HW1 SOL   214      28.792  58.974  87.419  1.00  0.00           H
ATOM    642  HW2 SOL   214      29.159  60.411  87.114  1.00  0.00           H
ATOM    643  OW  SOL   215      56.384  40.370  78.253  1.00  0.00           O
ATOM    644  HW1 SOL   215      56.036  39.483  78.345  1.00  0.00           H
ATOM    645  HW2 SOL   215      56.725  40.585  79.122  1.00  0.00           H
ATOM    646  OW  SOL   216      48.618  59.641  26.955  1.00  0.00           O
ATOM    647  HW1 SOL   216      47.912  59.441  26.340  1.00  0.00           H
ATOM    648  HW2 SOL   216      49.187  60.246  26.479  1.00  0.00           H
ATOM    649  OW  SOL   217      18.007   3.221  97.956  1.00  0.00           O
ATOM    650  HW1 SOL   217      17.856   3.865  98.648  1.00  0.00           H
ATOM    651  HW2 SOL   217      17.262   2.624  98.017  1.00  0.00           H
ATOM    652  OW  SOL   218      38.425  39.881  40.716  1.00  0.00           O
ATOM    653  HW1 SOL   218      38.934  39.167  40.333  1.00  0.00           H
ATOM    654  HW2 SOL   218      38.973  40.211  41.429  1.00  0.00           H
ATOM    655  OW  SOL   219      42.560  65.079 103.820  1.00  0.00           O
ATOM    656  HW1 SOL   219      42.104  65.259 104.642  1.00  0.00           H
ATOM    657  HW2 SOL   219      43.410  64.729 104.088  1.00  0.00           H
ATOM    658  OW  SOL   220      15.313  48.309  98.192  1.00  0.00           O
ATOM    659  HW1 SOL   220      14.892  48.201  99.045  1.00  0.00           H
ATOM    660  HW2 SOL   220      15.752  47.473  98.033  1.00  0.00           H
ATOM    661  OW  SOL   221      48.422  27.153  31.329  1.00  0.00           O
ATOM    662  HW1 SOL   221      49.338  26.922  31.175  1.00  0.00           H
ATOM    663  HW2 SOL   221      47.924  26.445  30.918  1.00  0.00           H
ATOM    664  OW  SOL   222      72.824   3.677 107.272  1.00  0.00           O
ATOM    665  HW1 SOL   222      72.309   3.127 106.682  1.00  0.00           H
ATOM    666  HW2 SOL   222      73.213   3.063 107.895  1.00  0.00           H
ATOM    667  OW  SOL   223       5.832  49.775 178.217  1.00  0.00           O
ATOM    668  HW1 SOL   223       6.171  49.341 179.000  1.00  0.00           H
ATOM    669  HW2 SOL   223       5.174  49.171 177.873  1.00  0.00           H
ATOM    670  OW  SOL   224      20.116  30.431  79.644  1.00  0.00           O
ATOM    671  HW1 SOL   224      20.293  30.461  78.703  1.00  0.00           H
ATOM    672  HW2 SOL   224      19.318  30.948  79.754  1.00  0.00           H
ATOM    673  OW  SOL   225      28.214  33.219 191.652  1.00  0.00           O
ATOM    674  HW1 SOL   225      28.880  33.197 192.338  1.00  0.00           H
ATOM    675  HW2 SOL   225      27.637  32.482 191.853  1.00  0.00           H
ATOM    676  OW  SOL   226      63.717  60.851  69.037  1.00  0.00           O
ATOM    677  HW1 SOL   226      64.532  60.711  68.556  1.00  0.00           H
ATOM    678  HW2 SOL   226      63.580  60.037  69.522  1.00  0.00           H
ATOM    679  OW  SOL   227      42.668  47.908 116.532  1.00  0.00           O
ATOM    680  HW1 SOL   227      43.305  48.503 116.929  1.00  0.00           H
ATOM    681  HW2 SOL   227      42.698  47.124 117.080  1.00  0.00           H
ATOM    682  OW  SOL   228      74.058  79.806  48.819  1.00  0.00           O
ATOM    683  HW1 SOL   228      74.464  79.352  48.081  1.00  0.00           H
ATOM    684  HW2 SOL   228      73.309  79.259  49.054  1.00  0.00           H
ATOM    685  OW  SOL   229      15.648  37.204 201.728  1.00  0.00           O
ATOM    686  HW1 SOL   229      15.435  36.303 201.485  1.00  0.00           H
ATOM    687  HW2 SOL   229      15.943  37.610 200.913  1.00  0.00           H
ATOM    688  OW  SOL   230      23.441  43.807 112.434  1.00  0.00           O
ATOM    689  HW1 SOL   230      22.611  43.339 112.517  1.00  0.00           H
ATOM    690  HW2 SOL   230      23.421  44.458 113.136  1.00  0.00           H
ATOM    691  OW  SOL   231      60.191  34.632  77.142  1.00  0.00           O
ATOM    692  HW1 SOL   231      59.910  35.114  77.919  1.00  0.00           H
ATOM    693  HW2 SOL   231      60.579  33.827  77.487  1.00  0.00           H
ATOM    694  OW  SOL   232      39.311   0.950  75.350  1.00  0.00           O
ATOM    695  HW1 SOL   232      39.650   0.692  74.493  1.00  0.00           H
ATOM    696  HW2 SOL   232      38.370   1.061  75.213  1.00  0.00           H
ATOM    697  OW  SOL   233       5.944  42.632 170.225  1.00  0.00           O
ATOM    698  HW1 SOL   233       5.579  43.515 170.165  1.00  0.00           H
ATOM    699  HW2 SOL   233       5.181  42.055 170.223  1.00  0.00           H
ATOM    700  OW  SOL   234      34.923  37.140 204.201  1.00  0.00           O
ATOM    701  HW1 SOL   234      34.429  36.890 203.420  1.00  0.00           H
ATOM    702  HW2 SOL   234      35.679  37.621 203.863  1.00  0.00           H
ATOM    703  OW  SOL   235      31.300   1.250 210.731  1.00  0.00           O
ATOM    704  HW1 SOL   235      31.754   0.586 211.249  1.00  0.00           H
ATOM    705  HW2 SOL   235      31.834   1.345 209.942  1.00  0.00           H
ATOM    706  OW  SOL   236      55.408  29.935  37.660  1.00  0.00           O
ATOM    707  HW1 SOL   236      54.655  30.254  37.163  1.00  0.00           H
ATOM    708  HW2 SOL   236      55.295  28.984  37.682  1.00  0.00           H
ATOM    709  OW  SOL   237      15.643  76.320 154.302  1.00  0.00           O
ATOM    710  HW1 SOL   237      16.365  75.775 153.990  1.00  0.00           H
ATOM    711  HW2 SOL   237      14.860  75.791 154.150  1.00  0.00           H
ATOM    712  OW  SOL   238      66.708  63.359 139.421  1.00  0.00           O
ATOM    713  HW1 SOL   238      66.789  64.311 139.358  1.00  0.00           H
ATOM    714  HW2 SOL   238      65.978  63.221 140.025  1.00  0.00           H
ATOM    715  OW  SOL   239       8.783  28.806 118.278  1.00  0.00           O
ATOM    716  HW1 SOL   239       8.987  28.844 117.344  1.00  0.00           H
ATOM    717  HW2 SOL   239       9.133  29.622 118.634  1.00  0.00           H
ATOM    718  OW  SOL   240       5.336  71.864   5.123  1.00  0.00           O
ATOM    719  HW1 SOL   240       6.147  72.331   5.323  1.00  0.00           H
ATOM    720  HW2 SOL   240       5.539  70.945   5.301  1.00  0.00           H
ATOM    721  OW  SOL   241      21.373  48.119 122.201  1.00  0.00           O
ATOM    722  HW1 SOL   241      22.113  48.608 122.560  1.00  0.00           H
ATOM    723  HW2 SOL   241      20.908  47.789 122.970  1.00  0.00           H
ATOM    724  OW  SOL   242       1.470  49.796  84.425  1.00  0.00           O
ATOM    725  HW1 SOL   242       2.196  49.425  83.923  1.00  0.00           H
ATOM    726  HW2 SOL   242       0.979  49.035  84.734  1.00  0.00           H
ATOM    727  OW  SOL   243      82.342   2.058 142.640  1.00  0.00           O
ATOM    728  HW1 SOL   243      82.612   1.463 141.941  1.00  0.00           H
ATOM    729  HW2 SOL   243      83.151   2.259 143.110  1.00  0.00           H
ATOM    730  OW  SOL   244       9.946  77.626 175.247  1.00  0.00           O
ATOM    731  HW1 SOL   244      10.845  77.581 175.573  1.00  0.00           H
ATOM    732  HW2 SOL   244       9.936  78.393 174.675  1.00  0.00           H
ATOM    733  OW  SOL   245       7.440  78.857  73.263  1.00  0.00           O
ATOM    734  HW1 SOL   245       6.571  79.184  73.031  1.00  0.00           H
ATOM    735  HW2 SOL   245       7.932  78.879  72.442  1.00  0.00           H
ATOM    736  OW  SOL   246      33.438  16.772 174.780  1.00  0.00           O
ATOM    737  HW1 SOL   246      33.171  16.019 174.252  1.00  0.00           H
ATOM    738  HW2 SOL   246      32.615  17.181 175.047  1.00  0.00           H
ATOM    739  OW  SOL   247      32.720  11.053  46.392  1.00  0.00           O
ATOM    740  HW1 SOL   247      33.255  11.213  47.170  1.00  0.00           H
ATOM    741  HW2 SOL   247      33.313  11.209  45.657  1.00  0.00           H
ATOM    742  OW  SOL   248      55.707  18.169  11.066  1.00  0.00           O
ATOM    743  HW1 SOL   248      56.239  18.197  10.270  1.00  0.00           H
ATOM    744  HW2 SOL   248      56.017  17.394  11.535  1.00  0.00           H
ATOM    745  OW  SOL   249      21.135  41.387 157.901  1.00  0.00           O
ATOM    746  HW1 SOL   249      20.321  41.625 157.457  1.00  0.00           H
ATOM    747  HW2 SOL   249      21.751  41.207 157.191  1.00  0.00           H
ATOM    748  OW  SOL   250      79.911  30.361 180.855  1.00  0.00           O
ATOM    749  HW1 SOL   250      79.320  30.229 180.113  1.00  0.00           H
ATOM    750  HW2 SOL   250      79.926  31.309 180.983  1.00  0.00           H
ATOM    751  OW  SOL   251      35.324  37.872  68.942  1.00  0.00           O
ATOM    752  HW1 SOL   251      34.730  38.579  69.194  1.00  0.00           H
ATOM    753  HW2 SOL   251      34.770  37.092  68.910  1.00  0.00           H
ATOM    754  OW  SOL   252       7.305  69.181 182.565  1.00  0.00           O
ATOM    755  HW1 SOL   252       7.144  69.897 181.950  1.00  0.00           H
ATOM    756  HW2 SOL   252       7.249  69.589 183.429  1.00  0.00           H
ATOM    757  OW  SOL   253      84.822  54.987 198.461  1.00  0.00           O
ATOM    758  HW1 SOL   253      85.386  55.386 197.798  1.00  0.00           H
ATOM    759  HW2 SOL   253      84.870  54.048 198.283  1.00  0.00           H
ATOM    760  OW  SOL   254      16.321  19.393  25.373  1.00  0.00           O
ATOM    761  HW1 SOL   254      16.791  20.011  24.813  1.00  0.00           H
ATOM    762  HW2 SOL   254      15.498  19.231  24.912  1.00  0.00           H
ATOM    763  OW  SOL   255      43.042  75.338 116.575  1.00  0.00           O
ATOM    764  HW1 SOL   255      43.682  74.794 116.116  1.00  0.00           H
ATOM    765  HW2 SOL   255      43.306  76.237 116.378  1.00  0.00           H
ATOM    766  OW  SOL   256      38.964  48.115  11.840  1.00  0.00           O
ATOM    767  HW1 SOL   256      39.545  48.012  11.086  1.00  0.00           H
ATOM    768  HW2 SOL   256      39.503  48.550  12.501  1.00  0.00           H
ATOM    769  OW  SOL   257      53.040  12.436 182.791  1.00  0.00           O
ATOM    770  HW1 SOL   257      52.877  11.882 182.028  1.00  0.00           H
ATOM    771  HW2 SOL   257      53.745  13.022 182.515  1.00  0.00           H
ATOM    772  OW  SOL   258      39.850  48.503 189.257  1.00  0.00           O
ATOM    773  HW1 SOL   258      39.049  48.628 189.767  1.00  0.00           H
ATOM    774  HW2 SOL   258      39.791  49.151 188.555  1.00  0.00           H
ATOM    775  OW  SOL   259      42.630  85.311  88.670  1.00  0.00           O
ATOM    776  HW1 SOL   259      41.927  84.885  88.179  1.00  0.00           H
ATOM    777  HW2 SOL   259      43.214  85.662  87.997  1.00  0.00           H
ATOM    778  OW  SOL   260      77.697  45.710   6.753  1.00  0.00           O
ATOM    779  HW1 SOL   260      78.393  45.123   7.047  1.00  0.00           H
ATOM    780  HW2 SOL   260      77.848  45.811   5.813  1.00  0.00           H
ATOM    781  OW  SOL   261      30.594  44.696 100.529  1.00  0.00           O
ATOM    782  HW1 SOL   261      31.091  44.368  99.779  1.00  0.00           H
ATOM    783  HW2 SOL   261      30.612  43.977 101.161  1.00  0.00           H
ATOM    784  OW  SOL   262       6.414  37.516  24.842  1.00  0.00           O
ATOM    785  HW1 SOL   262       5.752  37.890  24.261  1.00  0.00           H
ATOM    786  HW2 SOL   262       6.158  37.807  25.717  1.00  0.00           H
ATOM    787  OW  SOL   263      40.674  19.651  87.451  1.00  0.00           O
ATOM    788  HW1 SOL   263      41.253  19.769  88.204  1.00  0.00           H
ATOM    789  HW2 SOL   263      40.270  20.510  87.322  1.00  0.00           H
ATOM    790  OW  SOL   264       4.597  63.653  84.977  1.00  0.00           O
ATOM    791  HW1 SOL   264       5.327  63.234  85.432  1.00  0.00           H
ATOM    792  HW2 SOL   264       4.961  64.473  84.643  1.00  0.00           H
ATOM    793  OW  SOL   265      36.577  60.837  18.864  1.00  0.00           O
ATOM    794  HW1 SOL   265      36.145  61.437  19.474  1.00  0.00           H
ATOM    795  HW2 SOL   265      36.546  61.290  18.021  1.00  0.00           H
ATOM    796  OW  SOL   266      50.749  11.072  25.470  1.00  0.00           O
ATOM    797  HW1 SOL   266      51.057  11.977  25.436  1.00  0.00           H
ATOM    798  HW2 SOL   266      50.295  11.003  26.311  1.00  0.00           H
ATOM    799  OW  SOL   267      22.138  44.808  49.916  1.00  0.00           O
ATOM    800  HW1 SOL   267      22.609  45.194  49.177  1.00  0.00           H
ATOM    801  HW2 SOL   267      21.948  43.912  49.637  1.00  0.00           H
ATOM    802  OW  SOL   268      31.637  80.878  26.269  1.00  0.00           O
ATOM    803  HW1 SOL   268      31.110  80.492  26.968  1.00  0.00           H
ATOM    804  HW2 SOL   268      31.123  81.626  25.965  1.00  0.00           H
ATOM    805  OW  SOL   269      43.842  53.100 187.976  1.00  0.00           O
ATOM    806  HW1 SOL   269      43.736  52.223 187.607  1.00  0.00           H
ATOM    807  HW2 SOL   269      44.764  53.144 188.228  1.00  0.00           H
ATOM    808  OW  SOL   270      20.646  30.553  49.345  1.00  0.00           O
ATOM    809  HW1 SOL   270      20.037  29.912  48.978  1.00  0.00           H
ATOM    810  HW2 SOL   270      20.942  31.062  48.590  1.00  0.00           H
ATOM    811  OW  SOL   271      81.131  57.380  90.157  1.00  0.00           O
ATOM    812  HW1 SOL   271      80.303  57.130  90.568  1.00  0.00           H
ATOM    813  HW2 SOL   271      81.564  56.549  89.963  1.00  0.00           H
ATOM    814  OW  SOL   272      76.700  60.612  81.393  1.00  0.00           O
ATOM    815  HW1 SOL   272      76.669  59.870  81.997  1.00  0.00           H
ATOM    816  HW2 SOL   272      75.809  60.962  81.397  1.00  0.00           H
ATOM    817  OW  SOL   273      50.988  85.058 149.904  1.00  0.00           O
ATOM    818  HW1 SOL   273      50.619  85.061 149.021  1.00  0.00           H
ATOM    819  HW2 SOL   273      51.933  85.130 149.769  1.00  0.00           H
ATOM    820  OW  SOL   274      14.420  57.379  18.982  1.00  0.00           O
ATOM    821  HW1 SOL   274      14.642  57.941  19.725  1.00  0.00           H
ATOM    822  HW2 SOL   274      14.329  57.982  18.244  1.00  0.00           H
ATOM    823  OW  SOL   275      22.954  63.147 138.012  1.00  0.00           O
ATOM    824  HW1 SOL   275      23.576  63.294 137.299  1.00  0.00           H
ATOM    825  HW2 SOL   275      23.500  63.078 138.796  1.00  0.00           H
ATOM    826  OW  SOL   276      43.473   1.448 107.254  1.00  0.00           O
ATOM    827  HW1 SOL   276      43.933   2.273 107.102  1.00  0.00           H
ATOM    828  HW2 SOL   276      44.009   0.790 106.811  1.00  0.00           H
ATOM    829  OW  SOL   277      35.623  10.147 206.268  1.00  0.00           O
ATOM    830  HW1 SOL   277      34.887   9.762 205.793  1.00  0.00           H
ATOM    831  HW2 SOL   277      35.769  10.991 205.841  1.00  0.00           H
ATOM    832  OW  SOL   278      83.336   0.708  34.336  1.00  0.00           O
ATOM    833  HW1 SOL   278      84.168   0.783  33.868  1.00  0.00           H
ATOM    834  HW2 SOL   278      83.308  -0.202  34.630  1.00  0.00           H
ATOM    835  OW  SOL   279      71.305  81.206  18.897  1.00  0.00           O
ATOM    836  HW1 SOL   279      71.078  81.577  18.044  1.00  0.00           H
ATOM    837  HW2 SOL   279      71.618  80.323  18.699  1.00  0.00           H
ATOM    838  OW  SOL   280      51.007  60.917 156.580  1.00  0.00           O
ATOM    839  HW1 SOL   280      51.849  61.283 156.310  1.00  0.00           H
ATOM    840  HW2 SOL   280      50.661  60.501 155.790  1.00  0.00           H
ATOM    841  OW  SOL   281      21.025  37.701 205.853  1.00  0.00           O
ATOM    842  HW1 SOL   281      21.497  38.410 206.291  1.00  0.00           H
ATOM    843  HW2 SOL   281      20.232  38.114 205.513  1.00  0.00           H
ATOM    844  OW  SOL   282      42.305  29.954   2.302  1.00  0.00           O
ATOM    845  HW1 SOL   282      42.328  29.156   1.774  1.00  0.00           H
ATOM    846  HW2 SOL   282      41.389  30.038   2.570  1.00  0.00           H
ATOM    847  OW  SOL   283      46.058  68.224 176.127  1.00  0.00           O
ATOM    848  HW1 SOL   283      45.162  68.556 176.091  1.00  0.00           H
ATOM    849  HW2 SOL   283      46.497  68.785 176.767  1.00  0.00           H
ATOM    850  OW  SOL   284       6.273  53.478  10.132  1.00  0.00           O
ATOM    851  HW1 SOL   284       7.186  53.748  10.228  1.00  0.00           H
ATOM    852  HW2 SOL   284       5.974  53.922   9.338  1.00  0.00           H
ATOM    853  OW  SOL   285      61.871  12.485  55.817  1.00  0.00           O
ATOM    854  HW1 SOL   285      62.455  12.233  55.101  1.00  0.00           H
ATOM    855  HW2 SOL   285      61.156  12.956  55.389  1.00  0.00           H
ATOM    856  OW  SOL   286      31.925  64.992 190.253  1.00  0.00           O
ATOM    857  HW1 SOL   286      31.866  64.050 190.089  1.00  0.00           H
ATOM    858  HW2 SOL   286      32.196  65.059 191.168  1.00  0.00           H
ATOM    859  OW  SOL   287       5.670   7.364 172.618  1.00  0.00           O
ATOM    860  HW1 SOL   287       6.196   8.076 172.983  1.00  0.00           H
ATOM    861  HW2 SOL   287       5.068   7.125 173.323  1.00  0.00           H
ATOM    862  OW  SOL   288      13.650  83.648 159.103  1.00  0.00           O
ATOM    863  HW1 SOL   288      14.507  83.502 159.505  1.00  0.00           H
ATOM    864  HW2 SOL   288      13.315  84.434 159.534  1.00  0.00           H
ATOM    865  OW  SOL   289      77.745  45.622 180.990  1.00  0.00           O
ATOM    866  HW1 SOL   289      78.461  45.096 181.346  1.00  0.00           H
ATOM    867  HW2 SOL   289      77.836  45.541 180.041  1.00  0.00           H
ATOM    868  OW  SOL   290       2.729  14.784 152.836  1.00  0.00           O
ATOM    869  HW1 SOL   290       3.063  14.847 153.731  1.00  0.00           H
ATOM    870  HW2 SOL   290       3.357  14.221 152.384  1.00  0.00           H
ATOM    871  OW  SOL   291      18.325  27.052 101.890  1.00  0.00           O
ATOM    872  HW1 SOL   291      17.656  27.659 102.206  1.00  0.00           H
ATOM    873  HW2 SOL   291      17.931  26.640 101.121  1.00  0.00           H
ATOM    874  OW  SOL   292      79.325  11.243  36.881  1.00  0.00           O
ATOM    875  HW1 SOL   292      79.018  12.107  36.606  1.00  0.00           H
ATOM    876  HW2 SOL   292      80.237  11.209  36.593  1.00  0.00           H
ATOM    877  OW  SOL   293      66.496  43.744  85.618  1.00  0.00           O
ATOM    878  HW1 SOL   293      67.162  44.216  86.118  1.00  0.00           H
ATOM    879  HW2 SOL   293      65.667  44.136  85.892  1.00  0.00           H
ATOM    880  OW  SOL   294      68.239  78.327 186.809  1.00  0.00           O
ATOM    881  HW1 SOL   294      67.767  79.019 186.347  1.00  0.00           H
ATOM    882  HW2 SOL   294      67.687  77.551 186.709  1.00  0.00           H
ATOM    883  OW  SOL   295      71.599  83.991  38.980  1.00  0.00           O
ATOM    884  HW1 SOL   295      70.805  83.698  39.427  1.00  0.00           H
ATOM    885  HW2 SOL   295      71.830  84.813  39.413  1.00  0.00           H
ATOM    886  OW  SOL   296      18.197  41.827 119.823  1.00  0.00           O
ATOM    887  HW1 SOL   296      19.098  41.725 119.517  1.00  0.00           H
ATOM    888  HW2 SOL   296      17.856  40.933 119.868  1.00  0.00           H
ATOM    889  OW  SOL   297      84.973  18.456 182.705  1.00  0.00           O
ATOM    890  HW1 SOL   297      85.568  18.840 183.349  1.00  0.00           H
ATOM    891  HW2 SOL   297      85.124  18.962 181.907  1.00  0.00           H
ATOM    892  OW  SOL   298      27.057  36.593 145.201  1.00  0.00           O
ATOM    893  HW1 SOL   298      27.175  36.433 146.137  1.00  0.00           H
ATOM    894  HW2 SOL   298      26.620  37.444 145.155  1.00  0.00           H
ATOM    895  OW  SOL   299      56.132  25.600 154.805  1.00  0.00           O
ATOM    896  HW1 SOL   299      56.445  25.739 155.699  1.00  0.00           H
ATOM    897  HW2 SOL   299      56.181  26.465 154.397  1.00  0.00           H
ATOM    898  OW  SOL   300      48.986  14.577  29.551  1.00  0.00           O
ATOM    899  HW1 SOL   300      48.409  13.833  29.724  1.00  0.00           H
ATOM    900  HW2 SOL   300      49.804  14.356  29.994  1.00  0.00           H
ATOM    901  OW  SOL   301      12.677  69.333  40.080  1.00  0.00           O
ATOM    902  HW1 SOL   301      11.826  69.738  40.249  1.00  0.00           H
ATOM    903  HW2 SOL   301      13.285  69.805  40.648  1.00  0.00           H
ATOM    904  OW  SOL   302      23.265  40.192  92.727  1.00  0.00           O
ATOM    905  HW1 SOL   302      23.945  39.593  93.033  1.00  0.00           H
ATOM    906  HW2 SOL   302      22.442  39.748  92.932  1.00  0.00           H
ATOM    907  OW  SOL   303      29.466  56.364 198.052  1.00  0.00           O
ATOM    908  HW1 SOL   303      30.244  56.872 198.280  1.00  0.00           H
ATOM    909  HW2 SOL   303      28.732  56.941 198.265  1.00  0.00           H
ATOM    910  OW  SOL   304       1.022  38.690 161.856  1.00  0.00           O
ATOM    911  HW1 SOL   304       1.639  38.409 162.531  1.00  0.00           H
ATOM    912  HW2 SOL   304       0.649  37.876 161.518  1.00  0.00           H
ATOM    913  OW  SOL   305      42.940  82.885  23.094  1.00  0.00           O
ATOM    914  HW1 SOL   305      42.638  82.140  23.612  1.00  0.00           H
ATOM    915  HW2 SOL   305      43.895  82.845  23.147  1.00  0.00           H
ATOM    916  OW  SOL   306      32.451  69.359 181.675  1.00  0.00           O
ATOM    917  HW1 SOL   306      31.945  70.108 181.361  1.00  0.00           H
ATOM    918  HW2 SOL   306      32.183  69.255 182.588  1.00  0.00           H
ATOM    919  OW  SOL   307      48.735  27.265 107.116  1.00  0.00           O
ATOM    920  HW1 SOL   307      48.791  27.729 106.281  1.00  0.00           H
ATOM    921  HW2 SOL   307      48.705  27.958 107.775  1.00  0.00           H
ATOM    922  OW  SOL   308      58.496  69.727  30.681  1.00  0.00           O
ATOM    923  HW1 SOL   308      57.737  69.379  30.213  1.00  0.00           H
ATOM    924  HW2 SOL   308      59.194  69.746  30.027  1.00  0.00           H
ATOM    925  OW  SOL   309      13.491  49.856   5.379  1.00  0.00           O
ATOM    926  HW1 SOL   309      12.631  49.995   5.777  1.00  0.00           H
ATOM    927  HW2 SOL   309      13.328  49.245   4.661  1.00  0.00           H
ATOM    928  OW  SOL   310      29.416  72.827 143.834  1.00  0.00           O
ATOM    929  HW1 SOL   310      29.487  72.881 142.881  1.00  0.00           H
ATOM    930  HW2 SOL   310      30.201  72.353 144.107  1.00  0.00           H
ATOM    931  OW  SOL   311      69.972  11.380  93.390  1.00  0.00           O
ATOM    932  HW1 SOL   311      69.435  11.443  94.180  1.00  0.00           H
ATOM    933  HW2 SOL   311      70.601  10.685  93.582  1.00  0.00           H
ATOM    934  OW  SOL   312      48.605   1.859  95.467  1.00  0.00           O
ATOM    935  HW1 SOL   312      49.115   1.975  96.269  1.00  0.00           H
ATOM    936  HW2 SOL   312      48.841   2.610  94.922  1.00  0.00           H
ATOM    937  OW  SOL   313      53.153  19.446 209.851  1.00  0.00           O
ATOM    938  HW1 SOL   313      52.402  20.033 209.939  1.00  0.00           H
ATOM    939  HW2 SOL   313      53.867  20.012 209.559  1.00  0.00           H
ATOM    940  OW  SOL   314      19.171   5.827  69.511  1.00  0.00           O
ATOM    941  HW1 SOL   314      19.774   5.892  70.251  1.00  0.00           H
ATOM    942  HW2 SOL   314      19.698   5.455  68.803  1.00  0.00           H
ATOM    943  OW  SOL   315      24.028  12.477 197.469  1.00  0.00           O
ATOM    944  HW1 SOL   315      23.868  11.712 196.917  1.00  0.00           H
ATOM    945  HW2 SOL   315      23.624  12.257 198.308  1.00  0.00           H
ATOM    946  OW  SOL   316      63.468  59.794 115.534  1.00  0.00           O
ATOM    947  HW1 SOL   316      63.513  59.002 114.998  1.00  0.00           H
ATOM    948  HW2 SOL   316      64.379  59.991 115.749  1.00  0.00           H
ATOM    949  OW  SOL   317      82.171  50.320  87.892  1.00  0.00           O
ATOM    950  HW1 SOL   317      81.245  50.539  87.791  1.00  0.00           H
ATOM    951  HW2 SOL   317      82.590  51.149  88.123  1.00  0.00           H
ATOM    952  OW  SOL   318      19.750   5.041  77.666  1.00  0.00           O
ATOM    953  HW1 SOL   318      19.302   4.858  78.493  1.00  0.00           H
ATOM    954  HW2 SOL   318      20.170   5.889  77.804  1.00  0.00           H
ATOM    955  OW  SOL   319      79.107  55.026 179.611  1.00  0.00           O
ATOM    956  HW1 SOL   319      78.676  55.511 178.908  1.00  0.00           H
ATOM    957  HW2 SOL   319      78.493  54.326 179.832  1.00  0.00           H
ATOM    958  OW  SOL   320      37.094  78.115 204.521  1.00  0.00           O
ATOM    959  HW1 SOL   320      36.942  77.171 204.485  1.00  0.00           H
ATOM    960  HW2 SOL   320      36.340  78.497 204.073  1.00  0.00           H
ATOM    961  OW  SOL   321      16.360   3.066 207.382  1.00  0.00           O
ATOM    962  HW1 SOL   321      16.978   2.703 206.747  1.00  0.00           H
ATOM    963  HW2 SOL   321      16.822   3.808 207.770  1.00  0.00           H
ATOM    964  OW  SOL   322      52.153  14.049  31.744  1.00  0.00           O
ATOM    965  HW1 SOL   322      52.972  13.560  31.666  1.00  0.00           H
ATOM    966  HW2 SOL   322      52.416  14.905  32.085  1.00  0.00           H
ATOM    967  OW  SOL   323      76.863  78.561 109.512  1.00  0.00           O
ATOM    968  HW1 SOL   323      76.615  78.179 108.670  1.00  0.00           H
ATOM    969  HW2 SOL   323      77.045  77.807 110.073  1.00  0.00           H
ATOM    970  OW  SOL   324       9.801  31.115  63.545  1.00  0.00           O
ATOM    971  HW1 SOL   324       9.129  31.755  63.311  1.00  0.00           H
ATOM    972  HW2 SOL   324      10.190  31.457  64.349  1.00  0.00           H
ATOM    973  OW  SOL   325      29.119  63.092  34.262  1.00  0.00           O
ATOM    974  HW1 SOL   325      29.823  63.735  34.188  1.00  0.00           H
ATOM    975  HW2 SOL   325      29.513  62.356  34.731  1.00  0.00           H
ATOM    976  OW  SOL   326       2.132  10.333 111.740  1.00  0.00           O
ATOM    977  HW1 SOL   326       2.075   9.661 112.419  1.00  0.00           H
ATOM    978  HW2 SOL   326       2.141  11.160 112.221  1.00  0.00           H
ATOM    979  OW  SOL   327      67.662  36.336 203.199  1.00  0.00           O
ATOM    980  HW1 SOL   327      67.179  36.093 202.409  1.00  0.00           H
ATOM    981  HW2 SOL   327      67.775  35.513 203.674  1.00  0.00           H
ATOM    982  OW  SOL   328      83.408  30.287 115.549  1.00  0.00           O
ATOM    983  HW1 SOL   328      84.040  29.890 114.950  1.00  0.00           H
ATOM    984  HW2 SOL   328      83.482  29.771 116.352  1.00  0.00           H
ATOM    985  OW  SOL   329      27.874  51.365   5.904  1.00  0.00           O
ATOM    986  HW1 SOL   329      26.985  51.677   5.736  1.00  0.00           H
ATOM    987  HW2 SOL   329      27.850  51.046   6.806  1.00  0.00           H
ATOM    988  OW  SOL   330      29.984  26.370  38.430  1.00  0.00           O
ATOM    989  HW1 SOL   330      29.215  25.805  38.362  1.00  0.00           H
ATOM    990  HW2 SOL   330      30.268  26.499  37.525  1.00  0.00           H
ATOM    991  OW  SOL   331       5.172  56.704  91.746  1.00  0.00           O
ATOM    992  HW1 SOL   331       5.711  56.034  91.325  1.00  0.00           H
ATOM    993  HW2 SOL   331       5.392  57.513  91.283  1.00  0.00           H
ATOM    994  OW  SOL   332      58.609  49.234 186.319  1.00  0.00           O
ATOM    995  HW1 SOL   332      58.148  48.438 186.584  1.00  0.00           H
ATOM    996  HW2 SOL   332      58.218  49.927 186.851  1.00  0.00           H
ATOM    997  OW  SOL   333      24.236   4.837 158.465  1.00  0.00           O
ATOM    998  HW1 SOL   333      24.812   4.326 159.034  1.00  0.00           H
ATOM    999  HW2 SOL   333      24.822   5.218 157.811  1.00  0.00           H
ATOM   1000  OW  SOL   334      67.627  34.521   6.808  1.00  0.00           O
ATOM   1001  HW1 SOL   334      67.609  35.460   6.991  1.00  0.00           H
ATOM   1002  HW2 SOL   334      68.006  34.454   5.932  1.00  0.00           H
ATOM   1003  OW  SOL   335      27.649  67.878 170.577  1.00  0.00           O
ATOM   1004  HW1 SOL   335      26.803  67.431 170.574  1.00  0.00           H
ATOM   1005  HW2 SOL   335      28.290  67.178 170.698  1.00  0.00           H
ATOM   1006  OW  SOL   336      22.566  59.107 178.390  1.00  0.00           O
ATOM   1007  HW1 SOL   336      22.292  58.197 178.282  1.00  0.00           H
ATOM   1008  HW2 SOL   336      23.318  59.203 177.806  1.00  0.00           H
ATOM   1009  OW  SOL   337      18.018  23.641 217.075  1.00  0.00           O
ATOM   1010  HW1 SOL   337      18.307  23.471 216.179  1.00  0.00           H
ATOM   1011  HW2 SOL   337      18.824  23.827 217.556  1.00  0.00           H
ATOM   1012  OW  SOL   338      79.220  15.505 124.285  1.00  0.00           O
ATOM   1013  HW1 SOL   338      79.320  16.431 124.064  1.00  0.00           H
ATOM   1014  HW2 SOL   338      79.408  15.460 125.222  1.00  0.00           H
ATOM   1015  OW  SOL   339      24.568  77.045 165.837  1.00  0.00           O
ATOM   1016  HW1 SOL   339      25.061  76.939 166.651  1.00  0.00           H
ATOM   1017  HW2 SOL   339      24.359  77.979 165.803  1.00  0.00           H
ATOM   1018  OW  SOL   340      82.835   2.012 114.120  1.00  0.00           O
ATOM   1019  HW1 SOL   340      82.250   2.114 114.871  1.00  0.00           H
ATOM   1020  HW2 SOL   340      82.724   2.819 113.617  1.00  0.00           H
ATOM   1021  OW  SOL   341      70.048  78.850 162.122  1.00  0.00           O
ATOM   1022  HW1 SOL   341      70.260  79.677 161.688  1.00  0.00           H
ATOM   1023  HW2 SOL   341      70.869  78.578 162.533  1.00  0.00           H
ATOM   1024  OW  SOL   342      66.844  67.432 190.397  1.00  0.00           O
ATOM   1025  HW1 SOL   342      66.054  66.893 190.379  1.00  0.00           H
ATOM   1026  HW2 SOL   342      66.965  67.651 191.321  1.00  0.00           H
ATOM   1027  OW  SOL   343      34.092  30.862  25.266  1.00  0.00           O
ATOM   1028  HW1 SOL   343      34.203  29.935  25.474  1.00  0.00           H
ATOM   1029  HW2 SOL   343      34.369  30.938  24.353  1.00  0.00           H
ATOM   1030  OW  SOL   344       8.814  12.864 141.971  1.00  0.00           O
ATOM   1031  HW1 SOL   344       8.374  12.080 141.640  1.00  0.00           H
ATOM   1032  HW2 SOL   344       9.624  12.916 141.463  1.00  0.00           H
ATOM   1033  OW  SOL   345      61.789   3.252 165.621  1.00  0.00           O
ATOM   1034  HW1 SOL   345      61.965   4.173 165.428  1.00  0.00           H
ATOM   1035  HW2 SOL   345      62.652   2.840 165.631  1.00  0.00           H
ATOM   1036  OW  SOL   346       2.668   1.008 213.709  1.00  0.00           O
ATOM   1037  HW1 SOL   346       2.934   0.090 213.751  1.00  0.00           H
ATOM   1038  HW2 SOL   346       1.791   1.022 214.093  1.00  0.00           H
ATOM   1039  OW  SOL   347      18.795  30.268   1.299  1.00  0.00           O
ATOM   1040  HW1 SOL   347      18.054  30.718   0.895  1.00  0.00           H
ATOM   1041  HW2 SOL   347      18.923  30.719   2.134  1.00  0.00           H
ATOM   1042  OW  SOL   348      85.479  58.569 191.445  1.00  0.00           O
ATOM   1043  HW1 SOL   348      86.339  58.230 191.695  1.00  0.00           H
ATOM   1044  HW2 SOL   348      85.057  57.841 190.989  1.00  0.00           H
ATOM   1045  OW  SOL   349      34.432  58.676  97.462  1.00  0.00           O
ATOM   1046  HW1 SOL   349      35.327  58.839  97.165  1.00  0.00           H
ATOM   1047  HW2 SOL   349      33.966  59.493  97.283  1.00  0.00           H
ATOM   1048  OW  SOL   350      49.270   5.971   0.259  1.00  0.00           O
ATOM   1049  HW1 SOL   350      49.262   5.088   0.628  1.00  0.00           H
ATOM   1050  HW2 SOL   350      49.905   5.927  -0.456  1.00  0.00           H
ATOM   1051  OW  SOL   351      50.505  53.759 110.435  1.00  0.00           O
ATOM   1052  HW1 SOL   351      49.919  54.354 110.902  1.00  0.00           H
ATOM   1053  HW2 SOL   351      51.357  54.195 110.456  1.00  0.00           H
ATOM   1054  OW  SOL   352       4.568   5.603  35.988  1.00  0.00           O
ATOM   1055  HW1 SOL   352       4.994   6.148  35.326  1.00  0.00           H
ATOM   1056  HW2 SOL   352       3.636   5.798  35.895  1.00  0.00           H
ATOM   1057  OW  SOL   353      27.822  63.317 181.612  1.00  0.00           O
ATOM   1058  HW1 SOL   353      27.472  64.106 181.198  1.00  0.00           H
ATOM   1059  HW2 SOL   353      27.270  63.185 182.383  1.00  0.00           H
ATOM   1060  OW  SOL   354      36.603  78.918 168.696  1.00  0.00           O
ATOM   1061  HW1 SOL   354      36.782  79.457 167.926  1.00  0.00           H
ATOM   1062  HW2 SOL   354      36.521  78.029 168.353  1.00  0.00           H
ATOM   1063  OW  SOL   355      13.474  65.304  38.956  1.00  0.00           O
ATOM   1064  HW1 SOL   355      12.804  64.841  38.454  1.00  0.00           H
ATOM   1065  HW2 SOL   355      14.294  65.102  38.504  1.00  0.00           H
ATOM   1066  OW  SOL   356      15.394  28.817 200.273  1.00  0.00           O
ATOM   1067  HW1 SOL   356      15.607  29.405 200.998  1.00  0.00           H
ATOM   1068  HW2 SOL   356      15.809  29.217 199.509  1.00  0.00           H
ATOM   1069  OW  SOL   357      45.707  73.455  37.113  1.00  0.00           O
ATOM   1070  HW1 SOL   357      45.880  73.157  36.220  1.00  0.00           H
ATOM   1071  HW2 SOL   357      45.793  74.407  37.069  1.00  0.00           H
ATOM   1072  OW  SOL   358      77.652  41.642 197.321  1.00  0.00           O
ATOM   1073  HW1 SOL   358      77.894  42.495 196.961  1.00  0.00           H
ATOM   1074  HW2 SOL   358      77.387  41.828 198.222  1.00  0.00           H
ATOM   1075  OW  SOL   359      64.237  40.696  30.499  1.00  0.00           O
ATOM   1076  HW1 SOL   359      63.740  41.514  30.485  1.00  0.00           H
ATOM   1077  HW2 SOL   359      64.730  40.730  31.319  1.00  0.00           H
ATOM   1078  OW  SOL   360      79.442  20.102 173.925  1.00  0.00           O
ATOM   1079  HW1 SOL   360      80.207  19.869 173.398  1.00  0.00           H
ATOM   1080  HW2 SOL   360      79.808  20.468 174.730  1.00  0.00           H
ATOM   1081  OW  SOL   361      63.268  27.255 203.212  1.00  0.00           O
ATOM   1082  HW1 SOL   361      63.846  26.521 203.006  1.00  0.00           H
ATOM   1083  HW2 SOL   361      62.498  26.849 203.610  1.00  0.00           H
ATOM   1084  OW  SOL   362      31.601  24.242 185.805  1.00  0.00           O
ATOM   1085  HW1 SOL   362      31.382  24.423 184.891  1.00  0.00           H
ATOM   1086  HW2 SOL   362      30.808  24.470 186.291  1.00  0.00           H
ATOM   1087  OW  SOL   363      23.599  68.023 208.367  1.00  0.00           O
ATOM   1088  HW1 SOL   363      24.445  68.349 208.058  1.00  0.00           H
ATOM   1089  HW2 SOL   363      23.770  67.725 209.261  1.00  0.00           H
ATOM   1090  OW  SOL   364      19.149  65.942 153.141  1.00  0.00           O
ATOM   1091  HW1 SOL   364      18.448  65.519 152.645  1.00  0.00           H
ATOM   1092  HW2 SOL   364      18.904  66.867 153.161  1.00  0.00           H
ATOM   1093  OW  SOL   365      68.781  16.708 115.840  1.00  0.00           O
ATOM   1094  HW1 SOL   365      69.078  16.790 114.933  1.00  0.00           H
ATOM   1095  HW2 SOL   365      68.604  15.774 115.951  1.00  0.00           H
ATOM   1096  OW  SOL   366      63.487  21.533  65.314  1.00  0.00           O
ATOM   1097  HW1 SOL   366      63.510  22.405  64.921  1.00  0.00           H
ATOM   1098  HW2 SOL   366      63.961  21.630  66.140  1.00  0.00           H
ATOM   1099  OW  SOL   367      42.980  47.429  95.879  1.00  0.00           O
ATOM   1100  HW1 SOL   367      42.766  48.136  95.270  1.00  0.00           H
ATOM   1101  HW2 SOL   367      42.337  47.516  96.583  1.00  0.00           H
ATOM   1102  OW  SOL   368      67.654  85.013  44.743  1.00  0.00           O
ATOM   1103  HW1 SOL   368      68.212  84.356  44.326  1.00  0.00           H
ATOM   1104  HW2 SOL   368      68.267  85.622  45.156  1.00  0.00           H
ATOM   1105  OW  SOL   369      49.173  11.814 116.007  1.00  0.00           O
ATOM   1106  HW1 SOL   369      49.978  12.234 115.703  1.00  0.00           H
ATOM   1107  HW2 SOL   369      48.675  11.644 115.208  1.00  0.00           H
ATOM   1108  OW  SOL   370      33.084  86.106  16.867  1.00  0.00           O
ATOM   1109  HW1 SOL   370      32.744  86.003  15.979  1.00  0.00           H
ATOM   1110  HW2 SOL   370      34.031  86.189  16.753  1.00  0.00           H
ATOM   1111  OW  SOL   371      64.465  30.184  94.633  1.00  0.00           O
ATOM   1112  HW1 SOL   371      64.945  30.913  95.027  1.00  0.00           H
ATOM   1113  HW2 SOL   371      63.957  29.813  95.354  1.00  0.00           H
ATOM   1114  OW  SOL   372      76.944  82.842 139.933  1.00  0.00           O
ATOM   1115  HW1 SOL   372      76.030  83.040 140.140  1.00  0.00           H
ATOM   1116  HW2 SOL   372      77.416  83.011 140.748  1.00  0.00           H
ATOM   1117  OW  SOL   373       7.741   0.073 205.258  1.00  0.00           O
ATOM   1118  HW1 SOL   373       8.424   0.216 204.603  1.00  0.00           H
ATOM   1119  HW2 SOL   373       6.942  -0.056 204.748  1.00  0.00           H
ATOM   1120  OW  SOL   374      85.831  55.652  50.194  1.00  0.00           O
ATOM   1121  HW1 SOL   374      86.161  56.488  49.862  1.00  0.00           H
ATOM   1122  HW2 SOL   374      85.302  55.889  50.956  1.00  0.00           H
ATOM   1123  OW  SOL   375       5.788  44.522  73.078  1.00  0.00           O
ATOM   1124  HW1 SOL   375       6.277  44.659  73.890  1.00  0.00           H
ATOM   1125  HW2 SOL   375       6.462  44.373  72.415  1.00  0.00           H
ATOM   1126  OW  SOL   376      21.373  50.518 170.362  1.00  0.00           O
ATOM   1127  HW1 SOL   376      21.421  51.155 171.076  1.00  0.00           H
ATOM   1128  HW2 SOL   376      22.266  50.187 170.276  1.00  0.00           H
ATOM   1129  OW  SOL   377      22.264  44.689 172.836  1.00  0.00           O
ATOM   1130  HW1 SOL   377      22.206  43.757 173.047  1.00  0.00           H
ATOM   1131  HW2 SOL   377      21.380  45.024 172.988  1.00  0.00           H
ATOM   1132  OW  SOL   378      80.472  80.603  20.144  1.00  0.00           O
ATOM   1133  HW1 SOL   378      81.376  80.920  20.130  1.00  0.00           H
ATOM   1134  HW2 SOL   378      79.968  81.331  20.508  1.00  0.00           H
ATOM   1135  OW  SOL   379      69.614  64.502 123.085  1.00  0.00           O
ATOM   1136  HW1 SOL   379      69.650  63.550 123.170  1.00  0.00           H
ATOM   1137  HW2 SOL   379      68.781  64.672 122.644  1.00  0.00           H
ATOM   1138  OW  SOL   380      47.156  66.548  20.053  1.00  0.00           O
ATOM   1139  HW1 SOL   380      46.607  65.847  19.702  1.00  0.00           H
ATOM   1140  HW2 SOL   380      47.139  67.226  19.377  1.00  0.00           H
ATOM   1141  OW  SOL   381      82.619  78.640  30.971  1.00  0.00           O
ATOM   1142  HW1 SOL   381      82.495  78.000  30.270  1.00  0.00           H
ATOM   1143  HW2 SOL   381      82.588  79.488  30.529  1.00  0.00           H
ATOM   1144  OW  SOL   382      76.024   4.700 206.287  1.00  0.00           O
ATOM   1145  HW1 SOL   382      75.613   5.346 205.713  1.00  0.00           H
ATOM   1146  HW2 SOL   382      76.910   4.599 205.939  1.00  0.00           H
ATOM   1147  OW  SOL   383       6.120  20.038 143.382  1.00  0.00           O
ATOM   1148  HW1 SOL   383       6.941  20.411 143.061  1.00  0.00           H
ATOM   1149  HW2 SOL   383       6.390  19.380 144.023  1.00  0.00           H
ATOM   1150  OW  SOL   384       7.905  83.355  31.016  1.00  0.00           O
ATOM   1151  HW1 SOL   384       7.670  82.868  30.226  1.00  0.00           H
ATOM   1152  HW2 SOL   384       7.905  84.272  30.741  1.00  0.00           H
ATOM   1153  OW  SOL   385      68.654  58.060 181.666  1.00  0.00           O
ATOM   1154  HW1 SOL   385      68.830  57.327 181.076  1.00  0.00           H
ATOM   1155  HW2 SOL   385      69.199  58.773 181.333  1.00  0.00           H
ATOM   1156  OW  SOL   386      14.202  62.629 204.809  1.00  0.00           O
ATOM   1157  HW1 SOL   386      14.730  63.269 204.332  1.00  0.00           H
ATOM   1158  HW2 SOL   386      13.760  62.125 204.126  1.00  0.00           H
ATOM   1159  OW  SOL   387      15.296  21.895 129.112  1.00  0.00           O
ATOM   1160  HW1 SOL   387      14.521  21.989 128.558  1.00  0.00           H
ATOM   1161  HW2 SOL   387      15.135  22.482 129.851  1.00  0.00           H
ATOM   1162  OW  SOL   388      82.175  79.251 182.688  1.00  0.00           O
ATOM   1163  HW1 SOL   388      82.327  80.196 182.688  1.00  0.00           H
ATOM   1164  HW2 SOL   388      82.078  79.024 181.763  1.00  0.00           H
ATOM   1165  OW  SOL   389      16.460  41.092 193.436  1.00  0.00           O
ATOM   1166  HW1 SOL   389      16.049  41.922 193.195  1.00  0.00           H
ATOM   1167  HW2 SOL   389      16.515  40.603 192.615  1.00  0.00           H
ATOM   1168  OW  SOL   390      57.474   7.042 217.719  1.00  0.00           O
ATOM   1169  HW1 SOL   390      57.831   7.756 218.248  1.00  0.00           H
ATOM   1170  HW2 SOL   390      57.450   6.292 218.314  1.00  0.00           H
ATOM   1171  OW  SOL   391       0.556  69.111 147.006  1.00  0.00           O
ATOM   1172  HW1 SOL   391       0.968  68.264 146.834  1.00  0.00           H
ATOM   1173  HW2 SOL   391      -0.192  69.141 146.410  1.00  0.00           H
ATOM   1174  OW  SOL   392      66.048  58.975  62.733  1.00  0.00           O
ATOM   1175  HW1 SOL   392      65.942  59.089  63.678  1.00  0.00           H
ATOM   1176  HW2 SOL   392      65.498  58.221  62.519  1.00  0.00           H
ATOM   1177  OW  SOL   393      23.075  11.310  46.039  1.00  0.00           O
ATOM   1178  HW1 SOL   393      22.871  11.976  46.696  1.00  0.00           H
ATOM   1179  HW2 SOL   393      23.908  10.936  46.326  1.00  0.00           H
ATOM   1180  OW  SOL   394      74.533  74.383  10.317  1.00  0.00           O
ATOM   1181  HW1 SOL   394      75.288  73.925   9.948  1.00  0.00           H
ATOM   1182  HW2 SOL   394      74.028  73.698  10.755  1.00  0.00           H
ATOM   1183  OW  SOL   395      60.583  76.033 159.455  1.00  0.00           O
ATOM   1184  HW1 SOL   395      59.981  75.291 159.509  1.00  0.00           H
ATOM   1185  HW2 SOL   395      60.040  76.762 159.154  1.00  0.00           H
ATOM   1186  OW  SOL   396      38.593  86.165  12.138  1.00  0.00           O
ATOM   1187  HW1 SOL   396      38.429  86.730  12.893  1.00  0.00           H
ATOM   1188  HW2 SOL   396      38.758  86.771  11.416  1.00  0.00           H
ATOM   1189  OW  SOL   397       3.811  13.383  26.340  1.00  0.00           O
ATOM   1190  HW1 SOL   397       3.196  12.685  26.115  1.00  0.00           H
ATOM   1191  HW2 SOL   397       3.422  13.810  27.104  1.00  0.00           H
ATOM   1192  OW  SOL   398      16.183  85.101  85.306  1.00  0.00           O
ATOM   1193  HW1 SOL   398      15.456  85.151  84.685  1.00  0.00           H
ATOM   1194  HW2 SOL   398      15.917  84.429  85.933  1.00  0.00           H
ATOM   1195  OW  SOL   399      82.083  20.040 148.860  1.00  0.00           O
ATOM   1196  HW1 SOL   399      81.140  19.902 148.770  1.00  0.00           H
ATOM   1197  HW2 SOL   399      82.170  20.967 149.080  1.00  0.00           H
ATOM   1198  OW  SOL   400      18.856  51.616  91.007  1.00  0.00           O
ATOM   1199  HW1 SOL   400      18.631  52.415  91.485  1.00  0.00           H
ATOM   1200  HW2 SOL   400      18.370  50.924  91.455  1.00  0.00           H
ATOM   1201  OW  SOL   401      69.221  67.264  48.563  1.00  0.00           O
ATOM   1202  HW1 SOL   401      69.781  66.858  47.900  1.00  0.00           H
ATOM   1203  HW2 SOL   401      68.338  66.966  48.346  1.00  0.00           H
ATOM   1204  OW  SOL   402      45.374   4.597  37.452  1.00  0.00           O
ATOM   1205  HW1 SOL   402      45.591   4.067  36.685  1.00  0.00           H
ATOM   1206  HW2 SOL   402      45.340   3.971  38.175  1.00  0.00           H
ATOM   1207  OW  SOL   403      68.671  38.448  36.043  1.00  0.00           O
ATOM   1208  HW1 SOL   403      68.347  38.477  36.943  1.00  0.00           H
ATOM   1209  HW2 SOL   403      68.593  37.529  35.790  1.00  0.00           H
ATOM   1210  OW  SOL   404      62.881  17.348  44.620  1.00  0.00           O
ATOM   1211  HW1 SOL   404      62.976  17.736  45.489  1.00  0.00           H
ATOM   1212  HW2 SOL   404      62.454  18.028  44.099  1.00  0.00           H
ATOM   1213  OW  SOL   405      65.136  18.637  90.807  1.00  0.00           O
ATOM   1214  HW1 SOL   405      65.361  19.114  90.008  1.00  0.00           H
ATOM   1215  HW2 SOL   405      64.954  19.321  91.451  1.00  0.00           H
ATOM   1216  OW  SOL   406       6.530  54.394  94.136  1.00  0.00           O
ATOM   1217  HW1 SOL   406       5.578  54.415  94.233  1.00  0.00           H
ATOM   1218  HW2 SOL   406       6.694  53.663  93.540  1.00  0.00           H
ATOM   1219  OW  SOL   407      18.200  23.182 188.565  1.00  0.00           O
ATOM   1220  HW1 SOL   407      18.963  23.553 188.121  1.00  0.00           H
ATOM   1221  HW2 SOL   407      17.677  23.942 188.819  1.00  0.00           H
ATOM   1222  OW  SOL   408      23.336  33.268  92.961  1.00  0.00           O
ATOM   1223  HW1 SOL   408      23.445  33.149  92.017  1.00  0.00           H
ATOM   1224  HW2 SOL   408      22.392  33.201  93.104  1.00  0.00           H
ATOM   1225  OW  SOL   409       4.932  18.646 159.084  1.00  0.00           O
ATOM   1226  HW1 SOL   409       4.160  19.178 159.275  1.00  0.00           H
ATOM   1227  HW2 SOL   409       5.242  18.968 158.238  1.00  0.00           H
ATOM   1228  OW  SOL   410      76.829  53.267 107.641  1.00  0.00           O
ATOM   1229  HW1 SOL   410      77.161  52.379 107.774  1.00  0.00           H
ATOM   1230  HW2 SOL   410      77.223  53.550 106.816  1.00  0.00           H
ATOM   1231  OW  SOL   411      12.674  40.125 138.242  1.00  0.00           O
ATOM   1232  HW1 SOL   411      12.583  39.904 139.168  1.00  0.00           H
ATOM   1233  HW2 SOL   411      12.253  40.980 138.156  1.00  0.00           H
ATOM   1234  OW  SOL   412       8.696  67.943 191.870  1.00  0.00           O
ATOM   1235  HW1 SOL   412       8.923  68.187 190.973  1.00  0.00           H
ATOM   1236  HW2 SOL   412       9.495  68.103 192.372  1.00  0.00           H
ATOM   1237  OW  SOL   413      82.508  49.906 159.198  1.00  0.00           O
ATOM   1238  HW1 SOL   413      83.173  49.702 158.540  1.00  0.00           H
ATOM   1239  HW2 SOL   413      82.782  50.748 159.562  1.00  0.00           H
ATOM   1240  OW  SOL   414      36.709  19.860  67.923  1.00  0.00           O
ATOM   1241  HW1 SOL   414      36.141  19.483  67.251  1.00  0.00           H
ATOM   1242  HW2 SOL   414      37.167  19.108  68.299  1.00  0.00           H
ATOM   1243  OW  SOL   415      45.066  59.452 210.197  1.00  0.00           O
ATOM   1244  HW1 SOL   415      44.284  59.060 210.585  1.00  0.00           H
ATOM   1245  HW2 SOL   415      45.523  59.858 210.933  1.00  0.00           H
ATOM   1246  OW  SOL   416      31.952  39.016  11.914  1.00  0.00           O
ATOM   1247  HW1 SOL   416      32.134  38.455  12.668  1.00  0.00           H
ATOM   1248  HW2 SOL   416      31.873  39.896  12.283  1.00  0.00           H
ATOM   1249  OW  SOL   417      70.236  63.162 203.974  1.00  0.00           O
ATOM   1250  HW1 SOL   417      70.857  63.207 203.247  1.00  0.00           H
ATOM   1251  HW2 SOL   417      70.310  62.265 204.298  1.00  0.00           H
ATOM   1252  OW  SOL   418      84.761  14.910 152.513  1.00  0.00           O
ATOM   1253  HW1 SOL   418      85.498  14.467 152.092  1.00  0.00           H
ATOM   1254  HW2 SOL   418      85.140  15.322 153.289  1.00  0.00           H
ATOM   1255  OW  SOL   419      26.169  16.952 160.726  1.00  0.00           O
ATOM   1256  HW1 SOL   419      26.006  16.967 161.669  1.00  0.00           H
ATOM   1257  HW2 SOL   419      25.548  16.309 160.385  1.00  0.00           H
ATOM   1258  OW  SOL   420      22.154  59.088  46.288  1.00  0.00           O
ATOM   1259  HW1 SOL   420      22.681  59.762  45.861  1.00  0.00           H
ATOM   1260  HW2 SOL   420      21.250  59.315  46.070  1.00  0.00           H
ATOM   1261  OW  SOL   421      24.187   3.805  39.995  1.00  0.00           O
ATOM   1262  HW1 SOL   421      24.918   4.378  40.228  1.00  0.00           H
ATOM   1263  HW2 SOL   421      24.183   3.800  39.038  1.00  0.00           H
ATOM   1264  OW  SOL   422      51.256  51.807 127.546  1.00  0.00           O
ATOM   1265  HW1 SOL   422      51.774  51.982 126.760  1.00  0.00           H
ATOM   1266  HW2 SOL   422      51.042  52.674 127.891  1.00  0.00           H
ATOM   1267  OW  SOL   423      37.566  29.914  43.806  1.00  0.00           O
ATOM   1268  HW1 SOL   423      37.254  29.554  44.637  1.00  0.00           H
ATOM   1269  HW2 SOL   423      36.944  29.590  43.155  1.00  0.00           H
ATOM   1270  OW  SOL   424      14.217  29.865  24.776  1.00  0.00           O
ATOM   1271  HW1 SOL   424      14.452  29.290  24.048  1.00  0.00           H
ATOM   1272  HW2 SOL   424      13.902  29.272  25.458  1.00  0.00           H
ATOM   1273  OW  SOL   425       9.216   5.268 171.501  1.00  0.00           O
ATOM   1274  HW1 SOL   425       8.639   4.953 170.805  1.00  0.00           H
ATOM   1275  HW2 SOL   425       9.933   5.704 171.039  1.00  0.00           H
ATOM   1276  OW  SOL   426      59.457  24.478  81.100  1.00  0.00           O
ATOM   1277  HW1 SOL   426      60.105  24.564  81.798  1.00  0.00           H
ATOM   1278  HW2 SOL   426      58.726  24.014  81.507  1.00  0.00           H
ATOM   1279  OW  SOL   427      52.168  52.650  91.359  1.00  0.00           O
ATOM   1280  HW1 SOL   427      52.660  51.922  91.739  1.00  0.00           H
ATOM   1281  HW2 SOL   427      52.435  53.413  91.871  1.00  0.00           H
ATOM   1282  OW  SOL   428      54.512  29.832 189.907  1.00  0.00           O
ATOM   1283  HW1 SOL   428      53.685  30.021 190.352  1.00  0.00           H
ATOM   1284  HW2 SOL   428      54.979  29.249 190.506  1.00  0.00           H
ATOM   1285  OW  SOL   429      50.697  76.509  20.042  1.00  0.00           O
ATOM   1286  HW1 SOL   429      50.560  77.452  19.956  1.00  0.00           H
ATOM   1287  HW2 SOL   429      51.619  76.422  20.285  1.00  0.00           H
ATOM   1288  OW  SOL   430      65.714   8.544  53.093  1.00  0.00           O
ATOM   1289  HW1 SOL   430      65.937   9.468  53.203  1.00  0.00           H
ATOM   1290  HW2 SOL   430      65.834   8.163  53.963  1.00  0.00           H
ATOM   1291  OW  SOL   431      31.757   1.962 198.003  1.00  0.00           O
ATOM   1292  HW1 SOL   431      32.360   1.228 198.119  1.00  0.00           H
ATOM   1293  HW2 SOL   431      32.184   2.696 198.443  1.00  0.00           H
ATOM   1294  OW  SOL   432      61.791  43.786   5.089  1.00  0.00           O
ATOM   1295  HW1 SOL   432      62.068  44.326   5.830  1.00  0.00           H
ATOM   1296  HW2 SOL   432      62.312  42.987   5.168  1.00  0.00           H
ATOM   1297  OW  SOL   433      27.756  70.910 144.893  1.00  0.00           O
ATOM   1298  HW1 SOL   433      28.156  70.533 145.677  1.00  0.00           H
ATOM   1299  HW2 SOL   433      28.017  71.831 144.909  1.00  0.00           H
ATOM   1300  OW  SOL   434      43.746  59.468 167.574  1.00  0.00           O
ATOM   1301  HW1 SOL   434      43.430  59.543 166.673  1.00  0.00           H
ATOM   1302  HW2 SOL   434      43.034  59.819 168.108  1.00  0.00           H
ATOM   1303  OW  SOL   435      51.605  22.604  22.177  1.00  0.00           O
ATOM   1304  HW1 SOL   435      51.196  23.458  22.039  1.00  0.00           H
ATOM   1305  HW2 SOL   435      51.888  22.617  23.091  1.00  0.00           H
ATOM   1306  OW  SOL   436      57.890  62.452 108.354  1.00  0.00           O
ATOM   1307  HW1 SOL   436      58.148  62.616 109.261  1.00  0.00           H
ATOM   1308  HW2 SOL   436      56.959  62.235 108.405  1.00  0.00           H
ATOM   1309  OW  SOL   437      65.365  62.962 149.804  1.00  0.00           O
ATOM   1310  HW1 SOL   437      64.552  62.986 149.300  1.00  0.00           H
ATOM   1311  HW2 SOL   437      65.756  63.825 149.670  1.00  0.00           H
ATOM   1312  OW  SOL   438      71.872  76.354  30.215  1.00  0.00           O
ATOM   1313  HW1 SOL   438      72.227  76.925  30.896  1.00  0.00           H
ATOM   1314  HW2 SOL   438      71.657  76.945  29.494  1.00  0.00           H
ATOM   1315  OW  SOL   439      66.870  84.834  50.250  1.00  0.00           O
ATOM   1316  HW1 SOL   439      66.380  85.558  49.860  1.00  0.00           H
ATOM   1317  HW2 SOL   439      67.246  84.369  49.503  1.00  0.00           H
ATOM   1318  OW  SOL   440      17.740  54.715  46.570  1.00  0.00           O
ATOM   1319  HW1 SOL   440      17.106  55.423  46.463  1.00  0.00           H
ATOM   1320  HW2 SOL   440      18.393  54.872  45.888  1.00  0.00           H
ATOM   1321  OW  SOL   441      51.490  59.052 158.589  1.00  0.00           O
ATOM   1322  HW1 SOL   441      52.171  59.689 158.375  1.00  0.00           H
ATOM   1323  HW2 SOL   441      50.707  59.581 158.742  1.00  0.00           H
ATOM   1324  OW  SOL   442      65.828  35.568 105.373  1.00  0.00           O
ATOM   1325  HW1 SOL   442      66.260  36.145 104.743  1.00  0.00           H
ATOM   1326  HW2 SOL   442      65.937  34.690 105.008  1.00  0.00           H
ATOM   1327  OW  SOL   443      46.548  47.284 155.429  1.00  0.00           O
ATOM   1328  HW1 SOL   443      45.798  46.951 155.922  1.00  0.00           H
ATOM   1329  HW2 SOL   443      47.224  46.616 155.540  1.00  0.00           H
ATOM   1330  OW  SOL   444      22.829  51.216 140.976  1.00  0.00           O
ATOM   1331  HW1 SOL   444      22.201  51.758 141.454  1.00  0.00           H
ATOM   1332  HW2 SOL   444      22.491  51.189 140.081  1.00  0.00           H
ATOM   1333  OW  SOL   445      72.536  16.976 202.613  1.00  0.00           O
ATOM   1334  HW1 SOL   445      72.821  16.189 202.148  1.00  0.00           H
ATOM   1335  HW2 SOL   445      73.054  16.981 203.418  1.00  0.00           H
ATOM   1336  OW  SOL   446      19.119  43.090 201.585  1.00  0.00           O
ATOM   1337  HW1 SOL   446      18.286  43.072 202.056  1.00  0.00           H
ATOM   1338  HW2 SOL   446      19.379  44.011 201.592  1.00  0.00           H
ATOM   1339  OW  SOL   447       4.580  66.949  20.650  1.00  0.00           O
ATOM   1340  HW1 SOL   447       5.442  67.128  20.272  1.00  0.00           H
ATOM   1341  HW2 SOL   447       4.740  66.887  21.592  1.00  0.00           H
ATOM   1342  OW  SOL   448      27.315   2.139  72.926  1.00  0.00           O
ATOM   1343  HW1 SOL   448      28.039   1.512  72.947  1.00  0.00           H
ATOM   1344  HW2 SOL   448      27.499   2.743  73.645  1.00  0.00           H
ATOM   1345  OW  SOL   449      38.955  16.680  98.576  1.00  0.00           O
ATOM   1346  HW1 SOL   449      38.711  15.886  99.052  1.00  0.00           H
ATOM   1347  HW2 SOL   449      38.120  17.077  98.327  1.00  0.00           H
ATOM   1348  OW  SOL   450      68.611  58.945  38.640  1.00  0.00           O
ATOM   1349  HW1 SOL   450      67.842  58.419  38.857  1.00  0.00           H
ATOM   1350  HW2 SOL   450      69.318  58.563  39.161  1.00  0.00           H
ATOM   1351  OW  SOL   451      57.712  63.015  75.818  1.00  0.00           O
ATOM   1352  HW1 SOL   451      58.110  63.884  75.788  1.00  0.00           H
ATOM   1353  HW2 SOL   451      58.392  62.452  76.189  1.00  0.00           H
ATOM   1354  OW  SOL   452      64.033  30.933 219.437  1.00  0.00           O
ATOM   1355  HW1 SOL   452      64.895  30.772 219.052  1.00  0.00           H
ATOM   1356  HW2 SOL   452      64.140  30.717 220.363  1.00  0.00           H
ATOM   1357  OW  SOL   453      39.129  81.528  99.543  1.00  0.00           O
ATOM   1358  HW1 SOL   453      39.924  81.012  99.677  1.00  0.00           H
ATOM   1359  HW2 SOL   453      38.415  80.932  99.771  1.00  0.00           H
ATOM   1360  OW  SOL   454      53.680  48.801 171.048  1.00  0.00           O
ATOM   1361  HW1 SOL   454      52.971  48.235 171.352  1.00  0.00           H
ATOM   1362  HW2 SOL   454      53.890  49.350 171.803  1.00  0.00           H
ATOM   1363  OW  SOL   455      31.968  34.904  33.928  1.00  0.00           O
ATOM   1364  HW1 SOL   455      32.456  34.477  33.225  1.00  0.00           H
ATOM   1365  HW2 SOL   455      31.048  34.772  33.697  1.00  0.00           H
ATOM   1366  OW  SOL   456      14.837  23.019 104.017  1.00  0.00           O
ATOM   1367  HW1 SOL   456      14.427  22.528 103.305  1.00  0.00           H
ATOM   1368  HW2 SOL   456      15.566  23.480 103.603  1.00  0.00           H
ATOM   1369  OW  SOL   457      43.666  73.440 191.040  1.00  0.00           O
ATOM   1370  HW1 SOL   457      42.932  72.976 190.638  1.00  0.00           H
ATOM   1371  HW2 SOL   457      44.103  73.878 190.310  1.00  0.00           H
ATOM   1372  OW  SOL   458      53.199  80.822 159.163  1.00  0.00           O
ATOM   1373  HW1 SOL   458      52.673  81.045 158.395  1.00  0.00           H
ATOM   1374  HW2 SOL   458      52.742  80.079 159.559  1.00  0.00           H
ATOM   1375  OW  SOL   459      22.820  56.025 141.382  1.00  0.00           O
ATOM   1376  HW1 SOL   459      22.448  55.931 142.259  1.00  0.00           H
ATOM   1377  HW2 SOL   459      23.739  56.245 141.534  1.00  0.00           H
ATOM   1378  OW  SOL   460      46.376  82.452 110.453  1.00  0.00           O
ATOM   1379  HW1 SOL   460      46.246  83.349 110.761  1.00  0.00           H
ATOM   1380  HW2 SOL   460      47.314  82.294 110.562  1.00  0.00           H
ATOM   1381  OW  SOL   461      61.032  38.420  41.093  1.00  0.00           O
ATOM   1382  HW1 SOL   461      60.907  37.837  41.841  1.00  0.00           H
ATOM   1383  HW2 SOL   461      61.648  39.083  41.405  1.00  0.00           H
ATOM   1384  OW  SOL   462       9.606  50.462 198.481  1.00  0.00           O
ATOM   1385  HW1 SOL   462      10.527  50.200 198.496  1.00  0.00           H
ATOM   1386  HW2 SOL   462       9.629  51.419 198.508  1.00  0.00           H
ATOM   1387  OW  SOL   463      39.678  48.925 118.136  1.00  0.00           O
ATOM   1388  HW1 SOL   463      38.954  49.443 118.487  1.00  0.00           H
ATOM   1389  HW2 SOL   463      40.390  49.554 118.021  1.00  0.00           H
ATOM   1390  OW  SOL   464       2.518  37.514  11.966  1.00  0.00           O
ATOM   1391  HW1 SOL   464       1.649  37.424  11.575  1.00  0.00           H
ATOM   1392  HW2 SOL   464       2.506  38.376  12.383  1.00  0.00           H
ATOM   1393  OW  SOL   465      84.020  10.411  31.533  1.00  0.00           O
ATOM   1394  HW1 SOL   465      83.404  10.596  30.824  1.00  0.00           H
ATOM   1395  HW2 SOL   465      84.119   9.459  31.522  1.00  0.00           H
ATOM   1396  OW  SOL   466      18.466  51.842 150.107  1.00  0.00           O
ATOM   1397  HW1 SOL   466      19.392  52.016 149.939  1.00  0.00           H
ATOM   1398  HW2 SOL   466      18.467  51.126 150.742  1.00  0.00           H
ATOM   1399  OW  SOL   467      52.684  37.390  60.211  1.00  0.00           O
ATOM   1400  HW1 SOL   467      53.386  37.551  59.580  1.00  0.00           H
ATOM   1401  HW2 SOL   467      52.723  38.137  60.809  1.00  0.00           H
ATOM   1402  OW  SOL   468      82.361  70.859  91.341  1.00  0.00           O
ATOM   1403  HW1 SOL   468      82.756  70.202  90.767  1.00  0.00           H
ATOM   1404  HW2 SOL   468      82.980  70.946  92.066  1.00  0.00           H
ATOM   1405  OW  SOL   469      30.998  53.418 148.628  1.00  0.00           O
ATOM   1406  HW1 SOL   469      31.388  52.546 148.693  1.00  0.00           H
ATOM   1407  HW2 SOL   469      30.489  53.514 149.433  1.00  0.00           H
ATOM   1408  OW  SOL   470       1.422  32.083 204.521  1.00  0.00           O
ATOM   1409  HW1 SOL   470       2.344  31.903 204.704  1.00  0.00           H
ATOM   1410  HW2 SOL   470       1.049  32.314 205.372  1.00  0.00           H
ATOM   1411  OW  SOL   471      50.527   6.945 138.311  1.00  0.00           O
ATOM   1412  HW1 SOL   471      50.010   6.200 138.618  1.00  0.00           H
ATOM   1413  HW2 SOL   471      51.026   6.601 137.570  1.00  0.00           H
ATOM   1414  OW  SOL   472      63.017  22.146 101.055  1.00  0.00           O
ATOM   1415  HW1 SOL   472      62.878  21.737 101.909  1.00  0.00           H
ATOM   1416  HW2 SOL   472      62.859  23.078 101.207  1.00  0.00           H
ATOM   1417  OW  SOL   473       9.369   7.810  44.147  1.00  0.00           O
ATOM   1418  HW1 SOL   473       9.772   8.076  43.320  1.00  0.00           H
ATOM   1419  HW2 SOL   473       9.930   8.192  44.821  1.00  0.00           H
ATOM   1420  OW  SOL   474      58.932  48.597  68.337  1.00  0.00           O
ATOM   1421  HW1 SOL   474      58.459  49.088  69.009  1.00  0.00           H
ATOM   1422  HW2 SOL   474      59.801  48.997  68.313  1.00  0.00           H
ATOM   1423  OW  SOL   475      77.852  60.442   7.314  1.00  0.00           O
ATOM   1424  HW1 SOL   475      78.226  60.102   6.501  1.00  0.00           H
ATOM   1425  HW2 SOL   475      78.611  60.663   7.853  1.00  0.00           H
ATOM   1426  OW  SOL   476      12.525  30.306  75.769  1.00  0.00           O
ATOM   1427  HW1 SOL   476      11.652  30.306  75.375  1.00  0.00           H
ATOM   1428  HW2 SOL   476      13.027  29.687  75.239  1.00  0.00           H
ATOM   1429  OW  SOL   477      39.333  25.147  36.299  1.00  0.00           O
ATOM   1430  HW1 SOL   477      38.382  25.043  36.258  1.00  0.00           H
ATOM   1431  HW2 SOL   477      39.677  24.422  35.776  1.00  0.00           H
ATOM   1432  OW  SOL   478       3.996  46.871 105.426  1.00  0.00           O
ATOM   1433  HW1 SOL   478       3.172  47.308 105.642  1.00  0.00           H
ATOM   1434  HW2 SOL   478       3.734  46.103 104.918  1.00  0.00           H
ATOM   1435  OW  SOL   479      62.215  75.315 190.747  1.00  0.00           O
ATOM   1436  HW1 SOL   479      61.417  75.535 190.266  1.00  0.00           H
ATOM   1437  HW2 SOL   479      62.460  76.128 191.189  1.00  0.00           H
ATOM   1438  OW  SOL   480      37.867  56.001 205.566  1.00  0.00           O
ATOM   1439  HW1 SOL   480      38.025  56.382 206.430  1.00  0.00           H
ATOM   1440  HW2 SOL   480      37.805  56.755 204.980  1.00  0.00           H
ATOM   1441  OW  SOL   481      54.801  86.057 189.584  1.00  0.00           O
ATOM   1442  HW1 SOL   481      55.721  85.994 189.841  1.00  0.00           H
ATOM   1443  HW2 SOL   481      54.391  86.564 190.285  1.00  0.00           H
ATOM   1444  OW  SOL   482      33.052  80.070 103.498  1.00  0.00           O
ATOM   1445  HW1 SOL   482      32.758  80.274 104.386  1.00  0.00           H
ATOM   1446  HW2 SOL   482      33.753  79.430 103.618  1.00  0.00           H
ATOM   1447  OW  SOL   483      20.218  58.984   5.732  1.00  0.00           O
ATOM   1448  HW1 SOL   483      20.773  59.547   5.194  1.00  0.00           H
ATOM   1449  HW2 SOL   483      20.603  58.112   5.644  1.00  0.00           H
ATOM   1450  OW  SOL   484      17.804  70.211 178.487  1.00  0.00           O
ATOM   1451  HW1 SOL   484      17.095  69.930 177.908  1.00  0.00           H
ATOM   1452  HW2 SOL   484      18.540  69.643 178.258  1.00  0.00           H
ATOM   1453  OW  SOL   485       4.676  73.127 191.704  1.00  0.00           O
ATOM   1454  HW1 SOL   485       3.976  73.045 192.352  1.00  0.00           H
ATOM   1455  HW2 SOL   485       4.425  73.885 191.175  1.00  0.00           H
ATOM   1456  OW  SOL   486      75.432  76.611   7.275  1.00  0.00           O
ATOM   1457  HW1 SOL   486      76.147  77.242   7.182  1.00  0.00           H
ATOM   1458  HW2 SOL   486      75.825  75.871   7.738  1.00  0.00           H
ATOM   1459  OW  SOL   487      53.441   6.223 179.176  1.00  0.00           O
ATOM   1460  HW1 SOL   487      53.372   7.055 179.644  1.00  0.00           H
ATOM   1461  HW2 SOL   487      53.966   5.666 179.751  1.00  0.00           H
ATOM   1462  OW  SOL   488      20.803   9.551 144.813  1.00  0.00           O
ATOM   1463  HW1 SOL   488      20.512   9.195 145.652  1.00  0.00           H
ATOM   1464  HW2 SOL   488      20.554   8.887 144.170  1.00  0.00           H
ATOM   1465  OW  SOL   489      57.549   5.744 126.307  1.00  0.00           O
ATOM   1466  HW1 SOL   489      56.686   5.511 126.648  1.00  0.00           H
ATOM   1467  HW2 SOL   489      57.955   4.904 126.090  1.00  0.00           H
ATOM   1468  OW  SOL   490      14.321  12.699   9.670  1.00  0.00           O
ATOM   1469  HW1 SOL   490      15.153  13.028  10.011  1.00  0.00           H
ATOM   1470  HW2 SOL   490      13.662  13.043  10.272  1.00  0.00           H
ATOM   1471  OW  SOL   491       6.384  50.993  38.534  1.00  0.00           O
ATOM   1472  HW1 SOL   491       6.835  50.980  37.690  1.00  0.00           H
ATOM   1473  HW2 SOL   491       5.490  51.263  38.324  1.00  0.00           H
ATOM   1474  OW  SOL   492      11.710  21.686  33.412  1.00  0.00           O
ATOM   1475  HW1 SOL   492      10.834  21.401  33.672  1.00  0.00           H
ATOM   1476  HW2 SOL   492      12.181  20.874  33.226  1.00  0.00           H
ATOM   1477  OW  SOL   493      51.748  49.746 146.538  1.00  0.00           O
ATOM   1478  HW1 SOL   493      50.969  49.654 147.087  1.00  0.00           H
ATOM   1479  HW2 SOL   493      51.404  49.837 145.649  1.00  0.00           H
ATOM   1480  OW  SOL   494      46.472  31.410 124.057  1.00  0.00           O
ATOM   1481  HW1 SOL   494      46.672  30.487 123.901  1.00  0.00           H
ATOM   1482  HW2 SOL   494      47.282  31.773 124.417  1.00  0.00           H
ATOM   1483  OW  SOL   495      54.954  56.761 197.570  1.00  0.00           O
ATOM   1484  HW1 SOL   495      54.629  55.864 197.638  1.00  0.00           H
ATOM   1485  HW2 SOL   495      55.473  56.889 198.365  1.00  0.00           H
ATOM   1486  OW  SOL   496       7.805  45.162  95.065  1.00  0.00           O
ATOM   1487  HW1 SOL   496       7.207  45.578  95.686  1.00  0.00           H
ATOM   1488  HW2 SOL   496       8.678  45.405  95.374  1.00  0.00           H
ATOM   1489  OW  SOL   497      60.880  84.363  68.173  1.00  0.00           O
ATOM   1490  HW1 SOL   497      60.651  83.462  67.944  1.00  0.00           H
ATOM   1491  HW2 SOL   497      60.348  84.901  67.586  1.00  0.00           H
ATOM   1492  OW  SOL   498      37.286   9.229 196.750  1.00  0.00           O
ATOM   1493  HW1 SOL   498      37.927   9.188 197.460  1.00  0.00           H
ATOM   1494  HW2 SOL   498      37.580   9.958 196.203  1.00  0.00           H
ATOM   1495  OW  SOL   499      85.673   6.265 205.883  1.00  0.00           O
ATOM   1496  HW1 SOL   499      85.095   6.077 206.622  1.00  0.00           H
ATOM   1497  HW2 SOL   499      86.555   6.115 206.224  1.00  0.00           H
ATOM   1498  OW  SOL   500      57.066  12.290 207.130  1.00  0.00           O
ATOM   1499  HW1 SOL   500      56.196  12.656 206.968  1.00  0.00           H
ATOM   1500  HW2 SOL   500      56.919  11.348 207.213  1.00  0.00           H
ATOM   1501  OW  SOL   501      21.998  65.461 211.853  1.00  0.00           O
ATOM   1502  HW1 SOL   501      22.349  66.062 211.195  1.00  0.00           H
ATOM   1503  HW2 SOL   501      22.548  65.601 212.623  1.00  0.00           H
ATOM   1504  OW  SOL   502      61.457  50.226 219.069  1.00  0.00           O
ATOM   1505  HW1 SOL   502      61.057  49.829 219.843  1.00  0.00           H
ATOM   1506  HW2 SOL   502      60.723  50.609 218.589  1.00  0.00           H
ATOM   1507  OW  SOL   503      10.059  24.793 171.464  1.00  0.00           O
ATOM   1508  HW1 SOL   503       9.120  24.691 171.614  1.00  0.00           H
ATOM   1509  HW2 SOL   503      10.471  24.360 172.212  1.00  0.00           H
ATOM   1510  OW  SOL   504      25.770  35.414   3.941  1.00  0.00           O
ATOM   1511  HW1 SOL   504      25.206  34.657   4.099  1.00  0.00           H
ATOM   1512  HW2 SOL   504      26.518  35.281   4.523  1.00  0.00           H
ATOM   1513  OW  SOL   505      37.264  72.808 208.094  1.00  0.00           O
ATOM   1514  HW1 SOL   505      36.993  73.714 207.943  1.00  0.00           H
ATOM   1515  HW2 SOL   505      38.017  72.684 207.515  1.00  0.00           H
ATOM   1516  OW  SOL   506      78.685  79.662  95.802  1.00  0.00           O
ATOM   1517  HW1 SOL   506      78.788  79.950  94.895  1.00  0.00           H
ATOM   1518  HW2 SOL   506      79.463  79.133  95.976  1.00  0.00           H
ATOM   1519  OW  SOL   507      39.997  49.315  92.385  1.00  0.00           O
ATOM   1520  HW1 SOL   507      39.921  49.449  93.330  1.00  0.00           H
ATOM   1521  HW2 SOL   507      39.157  48.933  92.129  1.00  0.00           H
ATOM   1522  OW  SOL   508      76.403   9.520  43.668  1.00  0.00           O
ATOM   1523  HW1 SOL   508      76.979   9.002  43.106  1.00  0.00           H
ATOM   1524  HW2 SOL   508      75.548   9.095  43.593  1.00  0.00           H
ATOM   1525  OW  SOL   509      12.365  33.179  59.872  1.00  0.00           O
ATOM   1526  HW1 SOL   509      11.833  33.609  59.202  1.00  0.00           H
ATOM   1527  HW2 SOL   509      12.054  32.274  59.882  1.00  0.00           H
ATOM   1528  OW  SOL   510       1.644   6.679 170.035  1.00  0.00           O
ATOM   1529  HW1 SOL   510       2.074   6.144 170.703  1.00  0.00           H
ATOM   1530  HW2 SOL   510       0.715   6.643 170.260  1.00  0.00           H
ATOM   1531  OW  SOL   511      34.023  75.915 116.849  1.00  0.00           O
ATOM   1532  HW1 SOL   511      33.949  76.718 116.332  1.00  0.00           H
ATOM   1533  HW2 SOL   511      34.460  75.295 116.265  1.00  0.00           H
ATOM   1534  OW  SOL   512      23.734  32.481  98.801  1.00  0.00           O
ATOM   1535  HW1 SOL   512      23.589  32.825  99.682  1.00  0.00           H
ATOM   1536  HW2 SOL   512      23.458  31.565  98.854  1.00  0.00           H
ATOM   1537  OW  SOL   513      63.628  25.918 115.503  1.00  0.00           O
ATOM   1538  HW1 SOL   513      62.687  26.023 115.368  1.00  0.00           H
ATOM   1539  HW2 SOL   513      63.786  26.271 116.378  1.00  0.00           H
ATOM   1540  OW  SOL   514      66.582  66.449 155.083  1.00  0.00           O
ATOM   1541  HW1 SOL   514      67.237  65.783 155.291  1.00  0.00           H
ATOM   1542  HW2 SOL   514      66.667  67.097 155.783  1.00  0.00           H
ATOM   1543  OW  SOL   515      47.208  34.846  23.621  1.00  0.00           O
ATOM   1544  HW1 SOL   515      47.621  34.224  24.220  1.00  0.00           H
ATOM   1545  HW2 SOL   515      46.491  35.227  24.128  1.00  0.00           H
ATOM   1546  OW  SOL   516      17.227  35.917  31.306  1.00  0.00           O
ATOM   1547  HW1 SOL   516      16.550  36.424  30.858  1.00  0.00           H
ATOM   1548  HW2 SOL   516      17.213  35.063  30.873  1.00  0.00           H
ATOM   1549  OW  SOL   517      83.236  64.049  34.942  1.00  0.00           O
ATOM   1550  HW1 SOL   517      82.842  64.143  34.075  1.00  0.00           H
ATOM   1551  HW2 SOL   517      83.772  63.258  34.878  1.00  0.00           H
ATOM   1552  OW  SOL   518      45.724  41.314 151.684  1.00  0.00           O
ATOM   1553  HW1 SOL   518      45.614  41.915 150.947  1.00  0.00           H
ATOM   1554  HW2 SOL   518      46.146  41.840 152.362  1.00  0.00           H
ATOM   1555  OW  SOL   519       0.768  79.834 173.307  1.00  0.00           O
ATOM   1556  HW1 SOL   519       0.554  80.178 174.174  1.00  0.00           H
ATOM   1557  HW2 SOL   519       0.212  80.332 172.707  1.00  0.00           H
ATOM   1558  OW  SOL   520      11.908  47.823 182.523  1.00  0.00           O
ATOM   1559  HW1 SOL   520      11.060  47.473 182.794  1.00  0.00           H
ATOM   1560  HW2 SOL   520      12.549  47.304 183.009  1.00  0.00           H
ATOM   1561  OW  SOL   521      49.587  75.648 182.398  1.00  0.00           O
ATOM   1562  HW1 SOL   521      50.534  75.769 182.467  1.00  0.00           H
ATOM   1563  HW2 SOL   521      49.413  75.649 181.457  1.00  0.00           H
ATOM   1564  OW  SOL   522      72.102  39.563  12.481  1.00  0.00           O
ATOM   1565  HW1 SOL   522      71.633  39.344  13.286  1.00  0.00           H
ATOM   1566  HW2 SOL   522      71.725  38.983  11.819  1.00  0.00           H
ATOM   1567  OW  SOL   523      54.675  59.348 114.256  1.00  0.00           O
ATOM   1568  HW1 SOL   523      54.934  59.196 113.347  1.00  0.00           H
ATOM   1569  HW2 SOL   523      53.815  59.762 114.195  1.00  0.00           H
ATOM   1570  OW  SOL   524      50.920  85.302 184.919  1.00  0.00           O
ATOM   1571  HW1 SOL   524      50.188  85.915 184.983  1.00  0.00           H
ATOM   1572  HW2 SOL   524      50.762  84.666 185.617  1.00  0.00           H
ATOM   1573  OW  SOL   525      10.360  16.903 140.193  1.00  0.00           O
ATOM   1574  HW1 SOL   525      10.039  16.329 140.888  1.00  0.00           H
ATOM   1575  HW2 SOL   525       9.933  16.582 139.399  1.00  0.00           H
ATOM   1576  OW  SOL   526      16.004  27.547  82.652  1.00  0.00           O
ATOM   1577  HW1 SOL   526      16.040  27.039  83.463  1.00  0.00           H
ATOM   1578  HW2 SOL   526      16.841  28.012  82.623  1.00  0.00           H
ATOM   1579  OW  SOL   527      67.711  54.842 201.709  1.00  0.00           O
ATOM   1580  HW1 SOL   527      68.273  55.258 201.056  1.00  0.00           H
ATOM   1581  HW2 SOL   527      66.955  55.424 201.781  1.00  0.00           H
ATOM   1582  OW  SOL   528      32.687  80.711 214.882  1.00  0.00           O
ATOM   1583  HW1 SOL   528      32.880  81.292 215.617  1.00  0.00           H
ATOM   1584  HW2 SOL   528      31.905  81.087 214.478  1.00  0.00           H
ATOM   1585  OW  SOL   529       8.479  48.135  49.887  1.00  0.00           O
ATOM   1586  HW1 SOL   529       8.585  49.029  50.211  1.00  0.00           H
ATOM   1587  HW2 SOL   529       8.831  47.584  50.586  1.00  0.00           H
ATOM   1588  OW  SOL   530      83.938  40.884   6.554  1.00  0.00           O
ATOM   1589  HW1 SOL   530      82.991  40.758   6.494  1.00  0.00           H
ATOM   1590  HW2 SOL   530      84.077  41.793   6.288  1.00  0.00           H
ATOM   1591  OW  SOL   531      81.652   0.258  37.582  1.00  0.00           O
ATOM   1592  HW1 SOL   531      82.526   0.637  37.681  1.00  0.00           H
ATOM   1593  HW2 SOL   531      81.136   0.658  38.281  1.00  0.00           H
ATOM   1594  OW  SOL   532      40.337   8.230 148.628  1.00  0.00           O
ATOM   1595  HW1 SOL   532      39.635   8.872 148.522  1.00  0.00           H
ATOM   1596  HW2 SOL   532      40.266   7.668 147.856  1.00  0.00           H
ATOM   1597  OW  SOL   533      53.267   5.142   0.964  1.00  0.00           O
ATOM   1598  HW1 SOL   533      54.074   5.636   1.106  1.00  0.00           H
ATOM   1599  HW2 SOL   533      53.299   4.890   0.041  1.00  0.00           H
ATOM   1600  OW  SOL   534      62.930  24.037  62.312  1.00  0.00           O
ATOM   1601  HW1 SOL   534      63.484  24.099  61.535  1.00  0.00           H
ATOM   1602  HW2 SOL   534      63.454  24.427  63.012  1.00  0.00           H
ATOM   1603  OW  SOL   535      60.537   4.610  18.874  1.00  0.00           O
ATOM   1604  HW1 SOL   535      60.517   3.656  18.943  1.00  0.00           H
ATOM   1605  HW2 SOL   535      61.459   4.820  18.721  1.00  0.00           H
ATOM   1606  OW  SOL   536      52.848  80.053 106.268  1.00  0.00           O
ATOM   1607  HW1 SOL   536      52.001  80.240 105.862  1.00  0.00           H
ATOM   1608  HW2 SOL   536      53.440  80.708 105.900  1.00  0.00           H
ATOM   1609  OW  SOL   537      56.891  69.509 124.358  1.00  0.00           O
ATOM   1610  HW1 SOL   537      56.721  69.894 123.498  1.00  0.00           H
ATOM   1611  HW2 SOL   537      57.674  68.972 124.229  1.00  0.00           H
ATOM   1612  OW  SOL   538      65.136  54.997 165.981  1.00  0.00           O
ATOM   1613  HW1 SOL   538      64.965  54.059 165.898  1.00  0.00           H
ATOM   1614  HW2 SOL   538      65.397  55.113 166.895  1.00  0.00           H
ATOM   1615  OW  SOL   539       9.883  55.931 166.462  1.00  0.00           O
ATOM   1616  HW1 SOL   539      10.638  55.375 166.652  1.00  0.00           H
ATOM   1617  HW2 SOL   539       9.580  56.227 167.320  1.00  0.00           H
ATOM   1618  OW  SOL   540      32.775  85.914 204.552  1.00  0.00           O
ATOM   1619  HW1 SOL   540      32.847  86.470 203.776  1.00  0.00           H
ATOM   1620  HW2 SOL   540      32.001  86.242 205.011  1.00  0.00           H
ATOM   1621  OW  SOL   541      57.115  78.241   7.601  1.00  0.00           O
ATOM   1622  HW1 SOL   541      57.112  78.915   6.921  1.00  0.00           H
ATOM   1623  HW2 SOL   541      56.242  78.289   7.990  1.00  0.00           H
ATOM   1624  OW  SOL   542      70.608  36.429 169.042  1.00  0.00           O
ATOM   1625  HW1 SOL   542      69.661  36.430 168.903  1.00  0.00           H
ATOM   1626  HW2 SOL   542      70.979  36.389 168.160  1.00  0.00           H
ATOM   1627  OW  SOL   543      21.650   3.536 167.161  1.00  0.00           O
ATOM   1628  HW1 SOL   543      22.459   3.923 166.828  1.00  0.00           H
ATOM   1629  HW2 SOL   543      21.279   4.210 167.731  1.00  0.00           H
ATOM   1630  OW  SOL   544      82.013  74.036 177.833  1.00  0.00           O
ATOM   1631  HW1 SOL   544      81.397  73.473 178.301  1.00  0.00           H
ATOM   1632  HW2 SOL   544      82.601  73.429 177.385  1.00  0.00           H
ATOM   1633  OW  SOL   545      19.561  30.755  76.858  1.00  0.00           O
ATOM   1634  HW1 SOL   545      18.696  31.160  76.916  1.00  0.00           H
ATOM   1635  HW2 SOL   545      19.577  30.346  75.992  1.00  0.00           H
ATOM   1636  OW  SOL   546      51.311  13.743 213.417  1.00  0.00           O
ATOM   1637  HW1 SOL   546      51.460  14.104 212.544  1.00  0.00           H
ATOM   1638  HW2 SOL   546      50.386  13.915 213.593  1.00  0.00           H
ATOM   1639  OW  SOL   547      43.168  72.041  21.857  1.00  0.00           O
ATOM   1640  HW1 SOL   547      43.230  71.101  21.689  1.00  0.00           H
ATOM   1641  HW2 SOL   547      44.076  72.345  21.854  1.00  0.00           H
ATOM   1642  OW  SOL   548      52.368  14.003 150.560  1.00  0.00           O
ATOM   1643  HW1 SOL   548      52.391  14.623 149.831  1.00  0.00           H
ATOM   1644  HW2 SOL   548      51.447  13.751 150.631  1.00  0.00           H
ATOM   1645  OW  SOL   549      36.746  16.770  65.111  1.00  0.00           O
ATOM   1646  HW1 SOL   549      36.026  17.148  65.616  1.00  0.00           H
ATOM   1647  HW2 SOL   549      37.269  17.524  64.839  1.00  0.00           H
ATOM   1648  OW  SOL   550      29.834  54.696 115.630  1.00  0.00           O
ATOM   1649  HW1 SOL   550      29.469  54.165 114.923  1.00  0.00           H
ATOM   1650  HW2 SOL   550      29.556  55.589 115.428  1.00  0.00           H
ATOM   1651  OW  SOL   551      53.731  18.225  67.091  1.00  0.00           O
ATOM   1652  HW1 SOL   551      53.709  18.895  66.408  1.00  0.00           H
ATOM   1653  HW2 SOL   551      53.266  18.619  67.829  1.00  0.00           H
ATOM   1654  OW  SOL   552      14.754  66.791 165.444  1.00  0.00           O
ATOM   1655  HW1 SOL   552      15.422  67.200 164.893  1.00  0.00           H
ATOM   1656  HW2 SOL   552      14.084  67.467 165.549  1.00  0.00           H
ATOM   1657  OW  SOL   553      78.903  57.090 174.744  1.00  0.00           O
ATOM   1658  HW1 SOL   553      78.638  58.003 174.628  1.00  0.00           H
ATOM   1659  HW2 SOL   553      79.683  56.995 174.198  1.00  0.00           H
ATOM   1660  OW  SOL   554      33.503   8.143  46.594  1.00  0.00           O
ATOM   1661  HW1 SOL   554      33.363   7.920  47.515  1.00  0.00           H
ATOM   1662  HW2 SOL   554      33.555   9.098  46.584  1.00  0.00           H
ATOM   1663  OW  SOL   555      11.872  68.971  83.702  1.00  0.00           O
ATOM   1664  HW1 SOL   555      10.961  68.676  83.697  1.00  0.00           H
ATOM   1665  HW2 SOL   555      12.133  68.957  82.781  1.00  0.00           H
ATOM   1666  OW  SOL   556      69.777  71.919 136.227  1.00  0.00           O
ATOM   1667  HW1 SOL   556      70.366  71.378 135.701  1.00  0.00           H
ATOM   1668  HW2 SOL   556      69.440  71.325 136.897  1.00  0.00           H
ATOM   1669  OW  SOL   557      74.565  67.629  35.570  1.00  0.00           O
ATOM   1670  HW1 SOL   557      74.627  67.133  36.386  1.00  0.00           H
ATOM   1671  HW2 SOL   557      75.417  67.509  35.150  1.00  0.00           H
ATOM   1672  OW  SOL   558      11.175  26.365  65.656  1.00  0.00           O
ATOM   1673  HW1 SOL   558      10.922  25.453  65.794  1.00  0.00           H
ATOM   1674  HW2 SOL   558      11.384  26.692  66.531  1.00  0.00           H
ATOM   1675  OW  SOL   559      53.689  49.889 126.868  1.00  0.00           O
ATOM   1676  HW1 SOL   559      54.046  49.836 127.754  1.00  0.00           H
ATOM   1677  HW2 SOL   559      52.755  50.053 126.995  1.00  0.00           H
ATOM   1678  OW  SOL   560      57.302  52.797  57.526  1.00  0.00           O
ATOM   1679  HW1 SOL   560      57.501  53.019  56.616  1.00  0.00           H
ATOM   1680  HW2 SOL   560      57.953  52.136  57.759  1.00  0.00           H
ATOM   1681  OW  SOL   561      59.749  65.836  67.900  1.00  0.00           O
ATOM   1682  HW1 SOL   561      60.309  65.096  68.134  1.00  0.00           H
ATOM   1683  HW2 SOL   561      59.099  65.466  67.303  1.00  0.00           H
ATOM   1684  OW  SOL   562      71.780  23.382  35.259  1.00  0.00           O
ATOM   1685  HW1 SOL   562      72.169  24.110  35.744  1.00  0.00           H
ATOM   1686  HW2 SOL   562      72.530  22.887  34.927  1.00  0.00           H
ATOM   1687  OW  SOL   563      66.571  57.259  91.602  1.00  0.00           O
ATOM   1688  HW1 SOL   563      67.062  56.439  91.658  1.00  0.00           H
ATOM   1689  HW2 SOL   563      66.679  57.662  92.463  1.00  0.00           H
ATOM   1690  OW  SOL   564      26.039  11.774 167.493  1.00  0.00           O
ATOM   1691  HW1 SOL   564      25.554  12.004 168.286  1.00  0.00           H
ATOM   1692  HW2 SOL   564      26.799  12.355 167.499  1.00  0.00           H
ATOM   1693  OW  SOL   565      23.280   4.708 204.400  1.00  0.00           O
ATOM   1694  HW1 SOL   565      22.907   3.859 204.163  1.00  0.00           H
ATOM   1695  HW2 SOL   565      23.664   4.567 205.266  1.00  0.00           H
ATOM   1696  OW  SOL   566      11.996  26.461 150.000  1.00  0.00           O
ATOM   1697  HW1 SOL   566      11.213  26.818 150.421  1.00  0.00           H
ATOM   1698  HW2 SOL   566      11.658  25.921 149.286  1.00  0.00           H
ATOM   1699  OW  SOL   567      79.005  80.459 192.611  1.00  0.00           O
ATOM   1700  HW1 SOL   567      79.134  81.407 192.620  1.00  0.00           H
ATOM   1701  HW2 SOL   567      79.380  80.158 193.438  1.00  0.00           H
ATOM   1702  OW  SOL   568      34.624  48.639 149.183  1.00  0.00           O
ATOM   1703  HW1 SOL   568      34.858  49.066 150.008  1.00  0.00           H
ATOM   1704  HW2 SOL   568      35.227  47.898 149.118  1.00  0.00           H
ATOM   1705  OW  SOL   569      20.945  22.464 121.146  1.00  0.00           O
ATOM   1706  HW1 SOL   569      20.463  22.441 121.972  1.00  0.00           H
ATOM   1707  HW2 SOL   569      21.803  22.098 121.358  1.00  0.00           H
ATOM   1708  OW  SOL   570      85.886  44.915  44.882  1.00  0.00           O
ATOM   1709  HW1 SOL   570      86.241  45.730  45.236  1.00  0.00           H
ATOM   1710  HW2 SOL   570      85.126  45.187  44.367  1.00  0.00           H
ATOM   1711  OW  SOL   571      32.899  60.583  10.611  1.00  0.00           O
ATOM   1712  HW1 SOL   571      32.941  61.501  10.345  1.00  0.00           H
ATOM   1713  HW2 SOL   571      33.811  60.335  10.763  1.00  0.00           H
ATOM   1714  OW  SOL   572      36.685  56.515  11.626  1.00  0.00           O
ATOM   1715  HW1 SOL   572      37.624  56.331  11.595  1.00  0.00           H
ATOM   1716  HW2 SOL   572      36.472  56.822  10.744  1.00  0.00           H
ATOM   1717  OW  SOL   573      40.520  25.107  12.914  1.00  0.00           O
ATOM   1718  HW1 SOL   573      40.421  25.724  12.189  1.00  0.00           H
ATOM   1719  HW2 SOL   573      41.256  25.449  13.422  1.00  0.00           H
ATOM   1720  OW  SOL   574       8.619   2.135 163.987  1.00  0.00           O
ATOM   1721  HW1 SOL   574       8.541   1.498 164.698  1.00  0.00           H
ATOM   1722  HW2 SOL   574       9.296   1.773 163.414  1.00  0.00           H
ATOM   1723  OW  SOL   575      62.724  15.097  13.556  1.00  0.00           O
ATOM   1724  HW1 SOL   575      62.902  16.032  13.656  1.00  0.00           H
ATOM   1725  HW2 SOL   575      62.295  14.845  14.373  1.00  0.00           H
ATOM   1726  OW  SOL   576      65.369  83.910 128.640  1.00  0.00           O
ATOM   1727  HW1 SOL   576      65.634  83.283 127.966  1.00  0.00           H
ATOM   1728  HW2 SOL   576      65.253  84.735 128.169  1.00  0.00           H
ATOM   1729  OW  SOL   577       2.884  54.495  85.580  1.00  0.00           O
ATOM   1730  HW1 SOL   577       2.564  54.348  86.470  1.00  0.00           H
ATOM   1731  HW2 SOL   577       3.656  53.933  85.507  1.00  0.00           H
ATOM   1732  OW  SOL   578      22.743  74.676  15.244  1.00  0.00           O
ATOM   1733  HW1 SOL   578      21.974  75.003  15.712  1.00  0.00           H
ATOM   1734  HW2 SOL   578      23.063  75.432  14.751  1.00  0.00           H
ATOM   1735  OW  SOL   579      85.424   6.664  62.606  1.00  0.00           O
ATOM   1736  HW1 SOL   579      85.225   7.267  61.890  1.00  0.00           H
ATOM   1737  HW2 SOL   579      85.293   5.794  62.230  1.00  0.00           H
ATOM   1738  OW  SOL   580      73.167  68.426 187.437  1.00  0.00           O
ATOM   1739  HW1 SOL   580      74.009  68.341 187.884  1.00  0.00           H
ATOM   1740  HW2 SOL   580      72.517  68.227 188.110  1.00  0.00           H
ATOM   1741  OW  SOL   581      51.915  33.223 117.970  1.00  0.00           O
ATOM   1742  HW1 SOL   581      51.444  32.475 117.602  1.00  0.00           H
ATOM   1743  HW2 SOL   581      52.258  33.689 117.207  1.00  0.00           H
ATOM   1744  OW  SOL   582      76.147  43.778  21.022  1.00  0.00           O
ATOM   1745  HW1 SOL   582      75.965  43.386  20.168  1.00  0.00           H
ATOM   1746  HW2 SOL   582      76.818  43.215  21.407  1.00  0.00           H
ATOM   1747  OW  SOL   583      59.943  28.849 185.244  1.00  0.00           O
ATOM   1748  HW1 SOL   583      60.841  28.949 184.927  1.00  0.00           H
ATOM   1749  HW2 SOL   583      59.450  29.528 184.784  1.00  0.00           H
ATOM   1750  OW  SOL   584      40.814  45.580 128.354  1.00  0.00           O
ATOM   1751  HW1 SOL   584      40.780  46.512 128.140  1.00  0.00           H
ATOM   1752  HW2 SOL   584      40.130  45.185 127.814  1.00  0.00           H
ATOM   1753  OW  SOL   585      20.486  31.792 128.449  1.00  0.00           O
ATOM   1754  HW1 SOL   585      19.553  31.761 128.659  1.00  0.00           H
ATOM   1755  HW2 SOL   585      20.566  31.290 127.637  1.00  0.00           H
ATOM   1756  OW  SOL   586      55.665   7.762  98.782  1.00  0.00           O
ATOM   1757  HW1 SOL   586      56.135   7.154  99.353  1.00  0.00           H
ATOM   1758  HW2 SOL   586      55.566   8.556  99.308  1.00  0.00           H
ATOM   1759  OW  SOL   587      57.598  71.728 210.264  1.00  0.00           O
ATOM   1760  HW1 SOL   587      57.428  71.067 209.593  1.00  0.00           H
ATOM   1761  HW2 SOL   587      56.731  71.970 210.588  1.00  0.00           H
ATOM   1762  OW  SOL   588      74.709   5.929 142.983  1.00  0.00           O
ATOM   1763  HW1 SOL   588      74.502   5.415 142.203  1.00  0.00           H
ATOM   1764  HW2 SOL   588      75.660   5.868 143.065  1.00  0.00           H
ATOM   1765  OW  SOL   589      64.184  81.488   9.718  1.00  0.00           O
ATOM   1766  HW1 SOL   589      64.735  81.701   8.964  1.00  0.00           H
ATOM   1767  HW2 SOL   589      64.803  81.243  10.405  1.00  0.00           H
ATOM   1768  OW  SOL   590      33.932  68.448 119.918  1.00  0.00           O
ATOM   1769  HW1 SOL   590      33.782  68.332 120.856  1.00  0.00           H
ATOM   1770  HW2 SOL   590      34.871  68.296 119.805  1.00  0.00           H
ATOM   1771  OW  SOL   591      42.683  38.402 151.495  1.00  0.00           O
ATOM   1772  HW1 SOL   591      42.255  38.803 150.739  1.00  0.00           H
ATOM   1773  HW2 SOL   591      42.221  38.761 152.252  1.00  0.00           H
ATOM   1774  OW  SOL   592      62.038  29.022 150.239  1.00  0.00           O
ATOM   1775  HW1 SOL   592      62.711  29.462 149.720  1.00  0.00           H
ATOM   1776  HW2 SOL   592      61.513  29.734 150.605  1.00  0.00           H
ATOM   1777  OW  SOL   593      23.882  18.683   1.089  1.00  0.00           O
ATOM   1778  HW1 SOL   593      24.341  18.704   1.928  1.00  0.00           H
ATOM   1779  HW2 SOL   593      24.189  17.881   0.667  1.00  0.00           H
ATOM   1780  OW  SOL   594      20.446  74.199  39.017  1.00  0.00           O
ATOM   1781  HW1 SOL   594      20.517  74.010  39.953  1.00  0.00           H
ATOM   1782  HW2 SOL   594      19.504  74.215  38.847  1.00  0.00           H
ATOM   1783  OW  SOL   595      47.808   5.703  47.617  1.00  0.00           O
ATOM   1784  HW1 SOL   595      48.383   5.235  48.222  1.00  0.00           H
ATOM   1785  HW2 SOL   595      46.923   5.492  47.915  1.00  0.00           H
ATOM   1786  OW  SOL   596      81.409  22.967  97.081  1.00  0.00           O
ATOM   1787  HW1 SOL   596      81.221  22.633  97.958  1.00  0.00           H
ATOM   1788  HW2 SOL   596      80.629  23.466  96.841  1.00  0.00           H
ATOM   1789  OW  SOL   597      66.330  59.806  80.947  1.00  0.00           O
ATOM   1790  HW1 SOL   597      66.881  59.713  80.169  1.00  0.00           H
ATOM   1791  HW2 SOL   597      66.843  60.355  81.540  1.00  0.00           H
ATOM   1792  OW  SOL   598      52.559  72.475 149.935  1.00  0.00           O
ATOM   1793  HW1 SOL   598      52.369  72.584 149.004  1.00  0.00           H
ATOM   1794  HW2 SOL   598      51.761  72.091 150.299  1.00  0.00           H
ATOM   1795  OW  SOL   599      11.255  82.923  38.344  1.00  0.00           O
ATOM   1796  HW1 SOL   599      11.598  82.289  37.713  1.00  0.00           H
ATOM   1797  HW2 SOL   599      11.977  83.537  38.483  1.00  0.00           H
ATOM   1798  OW  SOL   600      35.791   1.849 142.401  1.00  0.00           O
ATOM   1799  HW1 SOL   600      35.358   1.093 142.798  1.00  0.00           H
ATOM   1800  HW2 SOL   600      35.414   2.605 142.850  1.00  0.00           H
ATOM   1801  OW  SOL   601       7.688  69.225  51.481  1.00  0.00           O
ATOM   1802  HW1 SOL   601       7.494  69.110  50.550  1.00  0.00           H
ATOM   1803  HW2 SOL   601       6.842  69.123  51.917  1.00  0.00           H
ATOM   1804  OW  SOL   602      56.111  55.548  65.290  1.00  0.00           O
ATOM   1805  HW1 SOL   602      57.002  55.686  65.612  1.00  0.00           H
ATOM   1806  HW2 SOL   602      55.625  55.237  66.053  1.00  0.00           H
ATOM   1807  OW  SOL   603      40.784   6.957 155.320  1.00  0.00           O
ATOM   1808  HW1 SOL   603      41.219   7.363 156.070  1.00  0.00           H
ATOM   1809  HW2 SOL   603      40.711   7.660 154.675  1.00  0.00           H
ATOM   1810  OW  SOL   604      75.759  23.844  46.781  1.00  0.00           O
ATOM   1811  HW1 SOL   604      75.690  24.325  47.606  1.00  0.00           H
ATOM   1812  HW2 SOL   604      74.863  23.568  46.588  1.00  0.00           H
ATOM   1813  OW  SOL   605      28.695  53.047 126.416  1.00  0.00           O
ATOM   1814  HW1 SOL   605      28.295  52.322 125.935  1.00  0.00           H
ATOM   1815  HW2 SOL   605      28.651  52.779 127.334  1.00  0.00           H
ATOM   1816  OW  SOL   606       2.519  83.155  29.203  1.00  0.00           O
ATOM   1817  HW1 SOL   606       2.777  82.742  30.027  1.00  0.00           H
ATOM   1818  HW2 SOL   606       3.198  83.809  29.040  1.00  0.00           H
ATOM   1819  OW  SOL   607      63.457  72.094  38.000  1.00  0.00           O
ATOM   1820  HW1 SOL   607      64.187  72.553  37.586  1.00  0.00           H
ATOM   1821  HW2 SOL   607      62.794  72.027  37.313  1.00  0.00           H
ATOM   1822  OW  SOL   608      81.430  15.699  11.959  1.00  0.00           O
ATOM   1823  HW1 SOL   608      80.919  15.398  12.710  1.00  0.00           H
ATOM   1824  HW2 SOL   608      82.191  16.133  12.344  1.00  0.00           H
ATOM   1825  OW  SOL   609      36.755  18.038 212.505  1.00  0.00           O
ATOM   1826  HW1 SOL   609      37.078  17.645 211.694  1.00  0.00           H
ATOM   1827  HW2 SOL   609      36.195  18.758 212.215  1.00  0.00           H
ATOM   1828  OW  SOL   610      34.133  41.646 127.223  1.00  0.00           O
ATOM   1829  HW1 SOL   610      33.257  41.997 127.066  1.00  0.00           H
ATOM   1830  HW2 SOL   610      33.981  40.817 127.677  1.00  0.00           H
ATOM   1831  OW  SOL   611      40.834  50.311   2.343  1.00  0.00           O
ATOM   1832  HW1 SOL   611      40.590  49.403   2.163  1.00  0.00           H
ATOM   1833  HW2 SOL   611      40.705  50.412   3.287  1.00  0.00           H
ATOM   1834  OW  SOL   612      13.894  22.421  42.479  1.00  0.00           O
ATOM   1835  HW1 SOL   612      14.441  22.185  41.729  1.00  0.00           H
ATOM   1836  HW2 SOL   612      14.482  22.901  43.063  1.00  0.00           H
ATOM   1837  OW  SOL   613      54.606  63.708 116.337  1.00  0.00           O
ATOM   1838  HW1 SOL   613      54.192  63.691 115.475  1.00  0.00           H
ATOM   1839  HW2 SOL   613      54.140  63.041 116.841  1.00  0.00           H
ATOM   1840  OW  SOL   614      67.863  26.031  28.517  1.00  0.00           O
ATOM   1841  HW1 SOL   614      67.739  25.147  28.862  1.00  0.00           H
ATOM   1842  HW2 SOL   614      68.257  25.900  27.655  1.00  0.00           H
ATOM   1843  OW  SOL   615      48.258  53.404 156.168  1.00  0.00           O
ATOM   1844  HW1 SOL   615      48.853  54.125 155.964  1.00  0.00           H
ATOM   1845  HW2 SOL   615      48.450  52.740 155.507  1.00  0.00           H
ATOM   1846  OW  SOL   616      60.721  53.260  52.057  1.00  0.00           O
ATOM   1847  HW1 SOL   616      60.786  54.214  52.005  1.00  0.00           H
ATOM   1848  HW2 SOL   616      61.579  52.946  51.771  1.00  0.00           H
ATOM   1849  OW  SOL   617      34.083  19.650  90.119  1.00  0.00           O
ATOM   1850  HW1 SOL   617      34.873  19.133  90.276  1.00  0.00           H
ATOM   1851  HW2 SOL   617      34.406  20.528  89.918  1.00  0.00           H
ATOM   1852  OW  SOL   618      57.739  83.916  18.997  1.00  0.00           O
ATOM   1853  HW1 SOL   618      56.796  84.014  18.865  1.00  0.00           H
ATOM   1854  HW2 SOL   618      58.125  84.157  18.155  1.00  0.00           H
ATOM   1855  OW  SOL   619      74.973  12.865 185.608  1.00  0.00           O
ATOM   1856  HW1 SOL   619      75.380  12.941 186.471  1.00  0.00           H
ATOM   1857  HW2 SOL   619      74.113  13.271 185.712  1.00  0.00           H
ATOM   1858  OW  SOL   620       6.664  58.006 134.991  1.00  0.00           O
ATOM   1859  HW1 SOL   620       6.948  57.209 135.439  1.00  0.00           H
ATOM   1860  HW2 SOL   620       5.793  58.183 135.346  1.00  0.00           H
ATOM   1861  OW  SOL   621      61.751  74.700 112.333  1.00  0.00           O
ATOM   1862  HW1 SOL   621      60.842  74.976 112.223  1.00  0.00           H
ATOM   1863  HW2 SOL   621      61.854  74.581 113.277  1.00  0.00           H
ATOM   1864  OW  SOL   622      26.318  68.488 135.437  1.00  0.00           O
ATOM   1865  HW1 SOL   622      26.147  68.158 136.319  1.00  0.00           H
ATOM   1866  HW2 SOL   622      27.069  69.072 135.541  1.00  0.00           H
ATOM   1867  OW  SOL   623       4.944  84.190  17.121  1.00  0.00           O
ATOM   1868  HW1 SOL   623       4.097  84.635  17.091  1.00  0.00           H
ATOM   1869  HW2 SOL   623       4.858  83.468  16.498  1.00  0.00           H
ATOM   1870  OW  SOL   624      40.455  21.594 129.684  1.00  0.00           O
ATOM   1871  HW1 SOL   624      39.639  21.142 129.471  1.00  0.00           H
ATOM   1872  HW2 SOL   624      40.409  21.742 130.628  1.00  0.00           H
ATOM   1873  OW  SOL   625      10.073  29.071 141.535  1.00  0.00           O
ATOM   1874  HW1 SOL   625      10.269  28.411 140.870  1.00  0.00           H
ATOM   1875  HW2 SOL   625      10.130  28.600 142.366  1.00  0.00           H
ATOM   1876  OW  SOL   626      64.052  51.976 163.646  1.00  0.00           O
ATOM   1877  HW1 SOL   626      64.235  52.088 162.713  1.00  0.00           H
ATOM   1878  HW2 SOL   626      64.915  51.916 164.054  1.00  0.00           H
ATOM   1879  OW  SOL   627      61.352   4.962 174.598  1.00  0.00           O
ATOM   1880  HW1 SOL   627      61.728   4.824 173.729  1.00  0.00           H
ATOM   1881  HW2 SOL   627      62.110   5.016 175.181  1.00  0.00           H
ATOM   1882  OW  SOL   628      73.496  83.662 128.774  1.00  0.00           O
ATOM   1883  HW1 SOL   628      73.616  84.277 129.498  1.00  0.00           H
ATOM   1884  HW2 SOL   628      74.336  83.209 128.703  1.00  0.00           H
ATOM   1885  OW  SOL   629      60.487  40.291 205.681  1.00  0.00           O
ATOM   1886  HW1 SOL   629      59.555  40.422 205.857  1.00  0.00           H
ATOM   1887  HW2 SOL   629      60.931  40.883 206.287  1.00  0.00           H
ATOM   1888  OW  SOL   630       1.730   5.858  35.212  1.00  0.00           O
ATOM   1889  HW1 SOL   630       1.917   6.099  34.305  1.00  0.00           H
ATOM   1890  HW2 SOL   630       0.776   5.894  35.279  1.00  0.00           H
ATOM   1891  OW  SOL   631      18.709  17.720  25.449  1.00  0.00           O
ATOM   1892  HW1 SOL   631      19.364  18.150  25.998  1.00  0.00           H
ATOM   1893  HW2 SOL   631      17.924  18.260  25.543  1.00  0.00           H
ATOM   1894  OW  SOL   632      83.841   2.976 155.458  1.00  0.00           O
ATOM   1895  HW1 SOL   632      84.560   2.445 155.114  1.00  0.00           H
ATOM   1896  HW2 SOL   632      84.075   3.132 156.373  1.00  0.00           H
ATOM   1897  OW  SOL   633      73.605  25.001 184.581  1.00  0.00           O
ATOM   1898  HW1 SOL   633      72.770  25.384 184.852  1.00  0.00           H
ATOM   1899  HW2 SOL   633      73.899  25.553 183.857  1.00  0.00           H
ATOM   1900  OW  SOL   634      33.744  21.463  72.436  1.00  0.00           O
ATOM   1901  HW1 SOL   634      34.070  20.800  71.827  1.00  0.00           H
ATOM   1902  HW2 SOL   634      33.666  21.004  73.272  1.00  0.00           H
ATOM   1903  OW  SOL   635      56.097  37.700  85.346  1.00  0.00           O
ATOM   1904  HW1 SOL   635      55.204  37.630  85.683  1.00  0.00           H
ATOM   1905  HW2 SOL   635      56.009  37.563  84.403  1.00  0.00           H
ATOM   1906  OW  SOL   636      70.126  64.027  49.736  1.00  0.00           O
ATOM   1907  HW1 SOL   636      70.773  64.667  49.441  1.00  0.00           H
ATOM   1908  HW2 SOL   636      69.288  64.485  49.671  1.00  0.00           H
ATOM   1909  OW  SOL   637       8.029  81.474  69.273  1.00  0.00           O
ATOM   1910  HW1 SOL   637       8.656  81.257  68.583  1.00  0.00           H
ATOM   1911  HW2 SOL   637       7.930  82.425  69.217  1.00  0.00           H
ATOM   1912  OW  SOL   638      20.880  32.757 148.381  1.00  0.00           O
ATOM   1913  HW1 SOL   638      20.127  33.060 148.888  1.00  0.00           H
ATOM   1914  HW2 SOL   638      21.623  33.241 148.741  1.00  0.00           H
ATOM   1915  OW  SOL   639      40.590  65.225   5.767  1.00  0.00           O
ATOM   1916  HW1 SOL   639      41.440  65.172   5.330  1.00  0.00           H
ATOM   1917  HW2 SOL   639      40.257  66.093   5.539  1.00  0.00           H
ATOM   1918  OW  SOL   640      44.574  84.877   0.590  1.00  0.00           O
ATOM   1919  HW1 SOL   640      45.490  84.842   0.865  1.00  0.00           H
ATOM   1920  HW2 SOL   640      44.265  83.974   0.669  1.00  0.00           H
ATOM   1921  OW  SOL   641      47.429  19.821 214.871  1.00  0.00           O
ATOM   1922  HW1 SOL   641      47.972  19.904 214.087  1.00  0.00           H
ATOM   1923  HW2 SOL   641      47.821  19.097 215.359  1.00  0.00           H
ATOM   1924  OW  SOL   642      66.714  76.134 186.672  1.00  0.00           O
ATOM   1925  HW1 SOL   642      66.339  75.257 186.748  1.00  0.00           H
ATOM   1926  HW2 SOL   642      66.038  76.647 186.229  1.00  0.00           H
ATOM   1927  OW  SOL   643      38.398   8.047 125.987  1.00  0.00           O
ATOM   1928  HW1 SOL   643      38.042   7.428 125.350  1.00  0.00           H
ATOM   1929  HW2 SOL   643      37.631   8.496 126.341  1.00  0.00           H
ATOM   1930  OW  SOL   644      44.393  26.610 204.946  1.00  0.00           O
ATOM   1931  HW1 SOL   644      44.717  26.274 204.110  1.00  0.00           H
ATOM   1932  HW2 SOL   644      43.549  26.176 205.069  1.00  0.00           H
ATOM   1933  OW  SOL   645      18.379  54.570  27.579  1.00  0.00           O
ATOM   1934  HW1 SOL   645      17.835  53.969  28.089  1.00  0.00           H
ATOM   1935  HW2 SOL   645      17.760  55.032  27.013  1.00  0.00           H
ATOM   1936  OW  SOL   646      21.570  78.827 175.426  1.00  0.00           O
ATOM   1937  HW1 SOL   646      21.998  79.585 175.027  1.00  0.00           H
ATOM   1938  HW2 SOL   646      21.832  78.088 174.877  1.00  0.00           H
ATOM   1939  OW  SOL   647      31.658  66.181  41.190  1.00  0.00           O
ATOM   1940  HW1 SOL   647      32.527  65.827  41.381  1.00  0.00           H
ATOM   1941  HW2 SOL   647      31.539  66.031  40.253  1.00  0.00           H
ATOM   1942  OW  SOL   648      75.987  73.644  46.888  1.00  0.00           O
ATOM   1943  HW1 SOL   648      76.898  73.935  46.911  1.00  0.00           H
ATOM   1944  HW2 SOL   648      76.008  72.759  47.254  1.00  0.00           H
ATOM   1945  OW  SOL   649      15.579  81.756  20.156  1.00  0.00           O
ATOM   1946  HW1 SOL   649      14.696  82.009  19.889  1.00  0.00           H
ATOM   1947  HW2 SOL   649      16.146  82.100  19.467  1.00  0.00           H
ATOM   1948  OW  SOL   650      82.681  15.312 185.035  1.00  0.00           O
ATOM   1949  HW1 SOL   650      83.598  15.585 185.033  1.00  0.00           H
ATOM   1950  HW2 SOL   650      82.187  16.129 185.096  1.00  0.00           H
ATOM   1951  OW  SOL   651      20.065   0.119  44.404  1.00  0.00           O
ATOM   1952  HW1 SOL   651      20.787  -0.438  44.113  1.00  0.00           H
ATOM   1953  HW2 SOL   651      19.410  -0.493  44.741  1.00  0.00           H
ATOM   1954  OW  SOL   652      18.361  62.518  18.897  1.00  0.00           O
ATOM   1955  HW1 SOL   652      17.959  62.449  19.763  1.00  0.00           H
ATOM   1956  HW2 SOL   652      19.281  62.297  19.042  1.00  0.00           H
ATOM   1957  OW  SOL   653      85.217  67.899 155.604  1.00  0.00           O
ATOM   1958  HW1 SOL   653      85.650  67.431 156.317  1.00  0.00           H
ATOM   1959  HW2 SOL   653      85.515  67.456 154.810  1.00  0.00           H
ATOM   1960  OW  SOL   654      44.072   5.573 178.142  1.00  0.00           O
ATOM   1961  HW1 SOL   654      43.374   6.157 177.847  1.00  0.00           H
ATOM   1962  HW2 SOL   654      44.844   5.855 177.651  1.00  0.00           H
ATOM   1963  OW  SOL   655      25.025  22.139  17.093  1.00  0.00           O
ATOM   1964  HW1 SOL   655      24.492  22.194  16.300  1.00  0.00           H
ATOM   1965  HW2 SOL   655      25.787  22.688  16.909  1.00  0.00           H
ATOM   1966  OW  SOL   656      20.453  65.905   0.509  1.00  0.00           O
ATOM   1967  HW1 SOL   656      20.865  65.047   0.607  1.00  0.00           H
ATOM   1968  HW2 SOL   656      21.092  66.520   0.869  1.00  0.00           H
ATOM   1969  OW  SOL   657      37.465  61.500 145.728  1.00  0.00           O
ATOM   1970  HW1 SOL   657      36.702  62.045 145.535  1.00  0.00           H
ATOM   1971  HW2 SOL   657      37.134  60.823 146.317  1.00  0.00           H
ATOM   1972  OW  SOL   658      40.542  50.650  22.560  1.00  0.00           O
ATOM   1973  HW1 SOL   658      41.340  50.841  22.067  1.00  0.00           H
ATOM   1974  HW2 SOL   658      40.318  51.478  22.984  1.00  0.00           H
ATOM   1975  OW  SOL   659       0.063   3.456 194.278  1.00  0.00           O
ATOM   1976  HW1 SOL   659       0.359   3.226 193.397  1.00  0.00           H
ATOM   1977  HW2 SOL   659      -0.270   2.635 194.640  1.00  0.00           H
ATOM   1978  OW  SOL   660      64.073  15.528 120.141  1.00  0.00           O
ATOM   1979  HW1 SOL   660      64.185  14.745 120.680  1.00  0.00           H
ATOM   1980  HW2 SOL   660      63.128  15.589 120.001  1.00  0.00           H
ATOM   1981  OW  SOL   661      57.120  64.788 211.273  1.00  0.00           O
ATOM   1982  HW1 SOL   661      56.788  65.378 211.949  1.00  0.00           H
ATOM   1983  HW2 SOL   661      56.827  65.176 210.449  1.00  0.00           H
ATOM   1984  OW  SOL   662      65.211  80.005  26.004  1.00  0.00           O
ATOM   1985  HW1 SOL   662      65.297  80.435  26.855  1.00  0.00           H
ATOM   1986  HW2 SOL   662      64.341  80.257  25.695  1.00  0.00           H
ATOM   1987  OW  SOL   663      42.214  12.134 192.623  1.00  0.00           O
ATOM   1988  HW1 SOL   663      42.132  12.073 191.671  1.00  0.00           H
ATOM   1989  HW2 SOL   663      41.765  12.948 192.851  1.00  0.00           H
ATOM   1990  OW  SOL   664      64.850  50.773  96.821  1.00  0.00           O
ATOM   1991  HW1 SOL   664      65.307  51.134  96.062  1.00  0.00           H
ATOM   1992  HW2 SOL   664      63.980  50.547  96.492  1.00  0.00           H
ATOM   1993  OW  SOL   665      42.211  66.990 198.198  1.00  0.00           O
ATOM   1994  HW1 SOL   665      43.016  66.875 197.692  1.00  0.00           H
ATOM   1995  HW2 SOL   665      41.507  66.832 197.569  1.00  0.00           H
ATOM   1996  OW  SOL   666      74.147  69.646 157.196  1.00  0.00           O
ATOM   1997  HW1 SOL   666      74.539  70.509 157.067  1.00  0.00           H
ATOM   1998  HW2 SOL   666      73.426  69.613 156.567  1.00  0.00           H
ATOM   1999  OW  SOL   667      52.080  82.575  25.138  1.00  0.00           O
ATOM   2000  HW1 SOL   667      52.096  81.786  25.680  1.00  0.00           H
ATOM   2001  HW2 SOL   667      51.162  82.845  25.134  1.00  0.00           H
ATOM   2002  OW  SOL   668       9.174   2.364  30.528  1.00  0.00           O
ATOM   2003  HW1 SOL   668       9.662   2.515  31.337  1.00  0.00           H
ATOM   2004  HW2 SOL   668       9.693   1.717  30.051  1.00  0.00           H
ATOM   2005  OW  SOL   669      64.083  56.293  13.349  1.00  0.00           O
ATOM   2006  HW1 SOL   669      63.536  56.822  12.768  1.00  0.00           H
ATOM   2007  HW2 SOL   669      63.766  55.397  13.226  1.00  0.00           H
ATOM   2008  OW  SOL   670      25.558  77.908 155.280  1.00  0.00           O
ATOM   2009  HW1 SOL   670      25.288  77.165 154.740  1.00  0.00           H
ATOM   2010  HW2 SOL   670      24.751  78.208 155.696  1.00  0.00           H
ATOM   2011  OW  SOL   671      64.102  69.897 136.391  1.00  0.00           O
ATOM   2012  HW1 SOL   671      64.130  69.647 135.468  1.00  0.00           H
ATOM   2013  HW2 SOL   671      65.010  70.103 136.612  1.00  0.00           H
ATOM   2014  OW  SOL   672      15.561   5.249 136.815  1.00  0.00           O
ATOM   2015  HW1 SOL   672      15.133   4.640 137.417  1.00  0.00           H
ATOM   2016  HW2 SOL   672      15.658   6.057 137.319  1.00  0.00           H
ATOM   2017  OW  SOL   673      23.215  77.557 134.050  1.00  0.00           O
ATOM   2018  HW1 SOL   673      22.990  78.471 134.220  1.00  0.00           H
ATOM   2019  HW2 SOL   673      23.334  77.511 133.101  1.00  0.00           H
ATOM   2020  OW  SOL   674      38.101  35.717 176.678  1.00  0.00           O
ATOM   2021  HW1 SOL   674      37.823  34.831 176.914  1.00  0.00           H
ATOM   2022  HW2 SOL   674      38.894  35.589 176.157  1.00  0.00           H
ATOM   2023  OW  SOL   675      30.719  13.722  31.771  1.00  0.00           O
ATOM   2024  HW1 SOL   675      29.874  14.169  31.715  1.00  0.00           H
ATOM   2025  HW2 SOL   675      30.866  13.375  30.891  1.00  0.00           H
ATOM   2026  OW  SOL   676      44.677  77.262 212.456  1.00  0.00           O
ATOM   2027  HW1 SOL   676      44.332  76.968 211.613  1.00  0.00           H
ATOM   2028  HW2 SOL   676      44.060  76.918 213.101  1.00  0.00           H
ATOM   2029  OW  SOL   677      10.021  34.851  69.979  1.00  0.00           O
ATOM   2030  HW1 SOL   677      10.880  35.255  69.860  1.00  0.00           H
ATOM   2031  HW2 SOL   677      10.068  34.037  69.476  1.00  0.00           H
ATOM   2032  OW  SOL   678      59.159   6.966 186.812  1.00  0.00           O
ATOM   2033  HW1 SOL   678      59.191   7.543 186.050  1.00  0.00           H
ATOM   2034  HW2 SOL   678      58.368   6.442 186.684  1.00  0.00           H
ATOM   2035  OW  SOL   679      65.106  65.364 209.866  1.00  0.00           O
ATOM   2036  HW1 SOL   679      65.233  66.155 209.341  1.00  0.00           H
ATOM   2037  HW2 SOL   679      65.277  65.643 210.766  1.00  0.00           H
ATOM   2038  OW  SOL   680      63.564  53.101 201.679  1.00  0.00           O
ATOM   2039  HW1 SOL   680      63.058  53.535 202.365  1.00  0.00           H
ATOM   2040  HW2 SOL   680      64.381  52.845 202.108  1.00  0.00           H
ATOM   2041  OW  SOL   681      54.553  42.446  74.278  1.00  0.00           O
ATOM   2042  HW1 SOL   681      54.383  43.330  73.952  1.00  0.00           H
ATOM   2043  HW2 SOL   681      55.499  42.334  74.183  1.00  0.00           H
ATOM   2044  OW  SOL   682      55.344  34.918  10.364  1.00  0.00           O
ATOM   2045  HW1 SOL   682      55.139  34.426   9.570  1.00  0.00           H
ATOM   2046  HW2 SOL   682      55.013  35.799  10.193  1.00  0.00           H
ATOM   2047  OW  SOL   683      53.924  41.024  21.966  1.00  0.00           O
ATOM   2048  HW1 SOL   683      54.084  40.298  22.568  1.00  0.00           H
ATOM   2049  HW2 SOL   683      54.797  41.322  21.711  1.00  0.00           H
ATOM   2050  OW  SOL   684      82.363  68.352 208.543  1.00  0.00           O
ATOM   2051  HW1 SOL   684      82.675  68.658 209.394  1.00  0.00           H
ATOM   2052  HW2 SOL   684      83.090  67.839 208.190  1.00  0.00           H
ATOM   2053  OW  SOL   685      48.612  62.135  81.885  1.00  0.00           O
ATOM   2054  HW1 SOL   685      48.971  62.142  80.998  1.00  0.00           H
ATOM   2055  HW2 SOL   685      49.144  62.770  82.365  1.00  0.00           H
ATOM   2056  OW  SOL   686       5.452  85.703 170.939  1.00  0.00           O
ATOM   2057  HW1 SOL   686       5.924  84.890 171.117  1.00  0.00           H
ATOM   2058  HW2 SOL   686       5.164  85.619 170.030  1.00  0.00           H
ATOM   2059  OW  SOL   687      35.135  12.869  50.113  1.00  0.00           O
ATOM   2060  HW1 SOL   687      35.080  12.728  51.058  1.00  0.00           H
ATOM   2061  HW2 SOL   687      35.820  13.530  50.009  1.00  0.00           H
ATOM   2062  OW  SOL   688      76.855  31.235 131.611  1.00  0.00           O
ATOM   2063  HW1 SOL   688      76.556  30.646 132.304  1.00  0.00           H
ATOM   2064  HW2 SOL   688      76.092  31.776 131.408  1.00  0.00           H
ATOM   2065  OW  SOL   689      40.297  21.720 102.860  1.00  0.00           O
ATOM   2066  HW1 SOL   689      40.267  20.880 103.318  1.00  0.00           H
ATOM   2067  HW2 SOL   689      40.247  22.375 103.556  1.00  0.00           H
ATOM   2068  OW  SOL   690      66.534  59.943  35.058  1.00  0.00           O
ATOM   2069  HW1 SOL   690      66.171  60.160  35.917  1.00  0.00           H
ATOM   2070  HW2 SOL   690      67.127  60.668  34.858  1.00  0.00           H
ATOM   2071  OW  SOL   691      62.224  27.008 215.282  1.00  0.00           O
ATOM   2072  HW1 SOL   691      61.488  27.023 215.894  1.00  0.00           H
ATOM   2073  HW2 SOL   691      62.284  26.096 215.001  1.00  0.00           H
ATOM   2074  OW  SOL   692      22.184  49.364  41.885  1.00  0.00           O
ATOM   2075  HW1 SOL   692      22.771  50.057  41.582  1.00  0.00           H
ATOM   2076  HW2 SOL   692      21.610  49.796  42.519  1.00  0.00           H
ATOM   2077  OW  SOL   693      25.128  57.422 173.418  1.00  0.00           O
ATOM   2078  HW1 SOL   693      24.258  57.721 173.155  1.00  0.00           H
ATOM   2079  HW2 SOL   693      25.655  57.488 172.622  1.00  0.00           H
ATOM   2080  OW  SOL   694       6.819  86.113   9.087  1.00  0.00           O
ATOM   2081  HW1 SOL   694       6.426  86.622   8.378  1.00  0.00           H
ATOM   2082  HW2 SOL   694       7.564  86.641   9.377  1.00  0.00           H
ATOM   2083  OW  SOL   695      37.171  68.316 111.264  1.00  0.00           O
ATOM   2084  HW1 SOL   695      37.727  68.064 112.002  1.00  0.00           H
ATOM   2085  HW2 SOL   695      37.537  67.844 110.516  1.00  0.00           H
ATOM   2086  OW  SOL   696       9.716  50.406 129.491  1.00  0.00           O
ATOM   2087  HW1 SOL   696       9.033  50.806 130.031  1.00  0.00           H
ATOM   2088  HW2 SOL   696       9.309  50.294 128.633  1.00  0.00           H
ATOM   2089  OW  SOL   697      61.896  25.724  21.648  1.00  0.00           O
ATOM   2090  HW1 SOL   697      62.123  26.418  21.029  1.00  0.00           H
ATOM   2091  HW2 SOL   697      61.172  25.257  21.232  1.00  0.00           H
ATOM   2092  OW  SOL   698      56.719  35.062  86.058  1.00  0.00           O
ATOM   2093  HW1 SOL   698      57.494  35.362  86.532  1.00  0.00           H
ATOM   2094  HW2 SOL   698      56.493  35.792  85.481  1.00  0.00           H
ATOM   2095  OW  SOL   699      45.154  69.086 122.184  1.00  0.00           O
ATOM   2096  HW1 SOL   699      45.627  69.478 121.450  1.00  0.00           H
ATOM   2097  HW2 SOL   699      45.271  69.707 122.903  1.00  0.00           H
ATOM   2098  OW  SOL   700      23.787  24.902 151.524  1.00  0.00           O
ATOM   2099  HW1 SOL   700      23.781  25.585 150.852  1.00  0.00           H
ATOM   2100  HW2 SOL   700      23.497  24.113 151.066  1.00  0.00           H
ATOM   2101  OW  SOL   701      49.061  31.829  14.880  1.00  0.00           O
ATOM   2102  HW1 SOL   701      48.586  31.157  14.391  1.00  0.00           H
ATOM   2103  HW2 SOL   701      49.730  32.141  14.271  1.00  0.00           H
ATOM   2104  OW  SOL   702      68.868  29.385 102.590  1.00  0.00           O
ATOM   2105  HW1 SOL   702      68.155  28.829 102.277  1.00  0.00           H
ATOM   2106  HW2 SOL   702      69.594  29.205 101.993  1.00  0.00           H
ATOM   2107  OW  SOL   703      42.889  18.061 134.388  1.00  0.00           O
ATOM   2108  HW1 SOL   703      43.039  18.111 135.332  1.00  0.00           H
ATOM   2109  HW2 SOL   703      42.179  17.426 134.291  1.00  0.00           H
ATOM   2110  OW  SOL   704      33.241   9.427 101.536  1.00  0.00           O
ATOM   2111  HW1 SOL   704      33.172   9.328 100.586  1.00  0.00           H
ATOM   2112  HW2 SOL   704      32.639  10.141 101.747  1.00  0.00           H
ATOM   2113  OW  SOL   705      67.529  50.331 139.606  1.00  0.00           O
ATOM   2114  HW1 SOL   705      66.749  50.265 140.157  1.00  0.00           H
ATOM   2115  HW2 SOL   705      68.226  50.590 140.208  1.00  0.00           H
ATOM   2116  OW  SOL   706       6.056  32.063 145.006  1.00  0.00           O
ATOM   2117  HW1 SOL   706       5.502  31.749 144.291  1.00  0.00           H
ATOM   2118  HW2 SOL   706       6.439  31.269 145.379  1.00  0.00           H
ATOM   2119  OW  SOL   707      72.375  17.586  55.731  1.00  0.00           O
ATOM   2120  HW1 SOL   707      71.705  17.443  55.063  1.00  0.00           H
ATOM   2121  HW2 SOL   707      72.076  18.358  56.210  1.00  0.00           H
ATOM   2122  OW  SOL   708       5.303  23.320 201.673  1.00  0.00           O
ATOM   2123  HW1 SOL   708       5.037  24.048 201.111  1.00  0.00           H
ATOM   2124  HW2 SOL   708       4.480  22.958 202.002  1.00  0.00           H
ATOM   2125  OW  SOL   709       7.652  61.967  85.562  1.00  0.00           O
ATOM   2126  HW1 SOL   709       7.781  62.143  84.630  1.00  0.00           H
ATOM   2127  HW2 SOL   709       8.105  62.683  86.007  1.00  0.00           H
ATOM   2128  OW  SOL   710      86.237  46.633 174.800  1.00  0.00           O
ATOM   2129  HW1 SOL   710      86.139  46.996 173.920  1.00  0.00           H
ATOM   2130  HW2 SOL   710      85.570  47.081 175.320  1.00  0.00           H
ATOM   2131  OW  SOL   711      15.247  20.100 118.065  1.00  0.00           O
ATOM   2132  HW1 SOL   711      15.707  20.341 117.262  1.00  0.00           H
ATOM   2133  HW2 SOL   711      15.289  19.143 118.088  1.00  0.00           H
ATOM   2134  OW  SOL   712      76.987  59.502 132.351  1.00  0.00           O
ATOM   2135  HW1 SOL   712      77.079  59.202 131.446  1.00  0.00           H
ATOM   2136  HW2 SOL   712      77.551  60.273 132.407  1.00  0.00           H
ATOM   2137  OW  SOL   713       1.032  10.765 191.759  1.00  0.00           O
ATOM   2138  HW1 SOL   713       1.265  10.746 190.831  1.00  0.00           H
ATOM   2139  HW2 SOL   713       0.345  10.104 191.848  1.00  0.00           H
ATOM   2140  OW  SOL   714      64.983  38.580  28.667  1.00  0.00           O
ATOM   2141  HW1 SOL   714      64.752  39.323  29.224  1.00  0.00           H
ATOM   2142  HW2 SOL   714      65.397  38.976  27.900  1.00  0.00           H
ATOM   2143  OW  SOL   715       5.633  46.143  96.417  1.00  0.00           O
ATOM   2144  HW1 SOL   715       5.608  46.629  97.241  1.00  0.00           H
ATOM   2145  HW2 SOL   715       4.932  46.527  95.890  1.00  0.00           H
ATOM   2146  OW  SOL   716      25.214  40.967  46.745  1.00  0.00           O
ATOM   2147  HW1 SOL   716      25.927  41.499  46.391  1.00  0.00           H
ATOM   2148  HW2 SOL   716      24.436  41.264  46.272  1.00  0.00           H
ATOM   2149  OW  SOL   717      31.624  16.036 188.466  1.00  0.00           O
ATOM   2150  HW1 SOL   717      32.456  15.718 188.818  1.00  0.00           H
ATOM   2151  HW2 SOL   717      31.635  16.977 188.640  1.00  0.00           H
ATOM   2152  OW  SOL   718      22.825  23.989 142.834  1.00  0.00           O
ATOM   2153  HW1 SOL   718      22.975  23.329 142.158  1.00  0.00           H
ATOM   2154  HW2 SOL   718      21.971  23.764 143.204  1.00  0.00           H
ATOM   2155  OW  SOL   719      67.603   2.126 120.065  1.00  0.00           O
ATOM   2156  HW1 SOL   719      67.826   2.952 119.635  1.00  0.00           H
ATOM   2157  HW2 SOL   719      68.163   1.476 119.640  1.00  0.00           H
ATOM   2158  OW  SOL   720      64.111  45.133 177.348  1.00  0.00           O
ATOM   2159  HW1 SOL   720      64.426  45.472 176.510  1.00  0.00           H
ATOM   2160  HW2 SOL   720      64.872  45.180 177.927  1.00  0.00           H
ATOM   2161  OW  SOL   721      37.883  76.757  25.980  1.00  0.00           O
ATOM   2162  HW1 SOL   721      37.994  76.137  25.259  1.00  0.00           H
ATOM   2163  HW2 SOL   721      37.154  76.404  26.490  1.00  0.00           H
ATOM   2164  OW  SOL   722      36.308  57.212 119.468  1.00  0.00           O
ATOM   2165  HW1 SOL   722      36.230  56.503 118.830  1.00  0.00           H
ATOM   2166  HW2 SOL   722      36.116  56.799 120.310  1.00  0.00           H
ATOM   2167  OW  SOL   723      64.684   5.661   8.036  1.00  0.00           O
ATOM   2168  HW1 SOL   723      65.306   6.220   8.502  1.00  0.00           H
ATOM   2169  HW2 SOL   723      65.114   5.464   7.204  1.00  0.00           H
ATOM   2170  OW  SOL   724      12.241  59.725 153.166  1.00  0.00           O
ATOM   2171  HW1 SOL   724      13.066  60.107 152.867  1.00  0.00           H
ATOM   2172  HW2 SOL   724      11.569  60.326 152.847  1.00  0.00           H
ATOM   2173  OW  SOL   725      10.934  57.621 135.377  1.00  0.00           O
ATOM   2174  HW1 SOL   725      11.269  58.257 134.745  1.00  0.00           H
ATOM   2175  HW2 SOL   725      11.679  57.436 135.949  1.00  0.00           H
ATOM   2176  OW  SOL   726      20.938  44.016 149.817  1.00  0.00           O
ATOM   2177  HW1 SOL   726      20.036  44.320 149.721  1.00  0.00           H
ATOM   2178  HW2 SOL   726      21.473  44.777 149.592  1.00  0.00           H
ATOM   2179  OW  SOL   727      31.649   1.874  10.752  1.00  0.00           O
ATOM   2180  HW1 SOL   727      31.015   1.346  10.267  1.00  0.00           H
ATOM   2181  HW2 SOL   727      31.318   1.882  11.650  1.00  0.00           H
ATOM   2182  OW  SOL   728      23.284  30.825  45.379  1.00  0.00           O
ATOM   2183  HW1 SOL   728      23.792  31.580  45.082  1.00  0.00           H
ATOM   2184  HW2 SOL   728      23.753  30.068  45.029  1.00  0.00           H
ATOM   2185  OW  SOL   729      51.841  14.729  52.068  1.00  0.00           O
ATOM   2186  HW1 SOL   729      51.999  14.725  53.012  1.00  0.00           H
ATOM   2187  HW2 SOL   729      52.392  14.024  51.729  1.00  0.00           H
ATOM   2188  OW  SOL   730      23.829  37.355  32.315  1.00  0.00           O
ATOM   2189  HW1 SOL   730      24.506  36.845  31.870  1.00  0.00           H
ATOM   2190  HW2 SOL   730      23.923  38.239  31.960  1.00  0.00           H
ATOM   2191  OW  SOL   731      45.219   2.980  90.143  1.00  0.00           O
ATOM   2192  HW1 SOL   731      44.867   3.009  89.254  1.00  0.00           H
ATOM   2193  HW2 SOL   731      44.780   3.699  90.598  1.00  0.00           H
ATOM   2194  OW  SOL   732      79.157   5.125  66.241  1.00  0.00           O
ATOM   2195  HW1 SOL   732      79.401   5.831  65.643  1.00  0.00           H
ATOM   2196  HW2 SOL   732      79.032   4.363  65.675  1.00  0.00           H
ATOM   2197  OW  SOL   733      68.819  40.476 213.493  1.00  0.00           O
ATOM   2198  HW1 SOL   733      68.543  41.391 213.542  1.00  0.00           H
ATOM   2199  HW2 SOL   733      69.424  40.368 214.227  1.00  0.00           H
ATOM   2200  OW  SOL   734      33.540  50.713  22.459  1.00  0.00           O
ATOM   2201  HW1 SOL   734      34.316  51.162  22.124  1.00  0.00           H
ATOM   2202  HW2 SOL   734      33.708  49.786  22.293  1.00  0.00           H
ATOM   2203  OW  SOL   735      31.875  34.926  48.242  1.00  0.00           O
ATOM   2204  HW1 SOL   735      31.389  34.418  48.891  1.00  0.00           H
ATOM   2205  HW2 SOL   735      32.703  35.136  48.674  1.00  0.00           H
ATOM   2206  OW  SOL   736      41.997  38.294 170.535  1.00  0.00           O
ATOM   2207  HW1 SOL   736      41.460  38.499 169.769  1.00  0.00           H
ATOM   2208  HW2 SOL   736      41.421  37.782 171.102  1.00  0.00           H
ATOM   2209  OW  SOL   737      46.940  52.253 137.059  1.00  0.00           O
ATOM   2210  HW1 SOL   737      47.799  52.300 136.640  1.00  0.00           H
ATOM   2211  HW2 SOL   737      47.104  51.813 137.893  1.00  0.00           H
ATOM   2212  OW  SOL   738      34.299  10.575  48.574  1.00  0.00           O
ATOM   2213  HW1 SOL   738      35.079  10.951  48.981  1.00  0.00           H
ATOM   2214  HW2 SOL   738      34.196   9.722  48.995  1.00  0.00           H
ATOM   2215  OW  SOL   739      67.637  23.159 149.666  1.00  0.00           O
ATOM   2216  HW1 SOL   739      66.993  23.855 149.538  1.00  0.00           H
ATOM   2217  HW2 SOL   739      68.200  23.207 148.894  1.00  0.00           H
ATOM   2218  OW  SOL   740       9.568  30.141  48.551  1.00  0.00           O
ATOM   2219  HW1 SOL   740       9.621  29.187  48.509  1.00  0.00           H
ATOM   2220  HW2 SOL   740      10.099  30.444  47.814  1.00  0.00           H
ATOM   2221  OW  SOL   741       1.017  39.384 172.414  1.00  0.00           O
ATOM   2222  HW1 SOL   741       1.079  40.337 172.340  1.00  0.00           H
ATOM   2223  HW2 SOL   741       0.754  39.230 173.321  1.00  0.00           H
ATOM   2224  OW  SOL   742      21.765  22.325 213.686  1.00  0.00           O
ATOM   2225  HW1 SOL   742      22.403  22.239 212.978  1.00  0.00           H
ATOM   2226  HW2 SOL   742      21.005  21.826 213.386  1.00  0.00           H
ATOM   2227  OW  SOL   743      50.072  72.873 198.869  1.00  0.00           O
ATOM   2228  HW1 SOL   743      50.071  73.815 199.038  1.00  0.00           H
ATOM   2229  HW2 SOL   743      50.854  72.725 198.338  1.00  0.00           H
ATOM   2230  OW  SOL   744       7.569  20.554 166.417  1.00  0.00           O
ATOM   2231  HW1 SOL   744       8.211  19.872 166.214  1.00  0.00           H
ATOM   2232  HW2 SOL   744       7.040  20.629 165.623  1.00  0.00           H
ATOM   2233  OW  SOL   745      17.652  42.578  11.879  1.00  0.00           O
ATOM   2234  HW1 SOL   745      18.231  42.473  11.124  1.00  0.00           H
ATOM   2235  HW2 SOL   745      18.132  43.158  12.470  1.00  0.00           H
ATOM   2236  OW  SOL   746      79.625  30.935  97.110  1.00  0.00           O
ATOM   2237  HW1 SOL   746      79.842  30.340  97.827  1.00  0.00           H
ATOM   2238  HW2 SOL   746      78.891  31.453  97.442  1.00  0.00           H
ATOM   2239  OW  SOL   747      56.966   0.616 173.040  1.00  0.00           O
ATOM   2240  HW1 SOL   747      57.629   0.409 172.380  1.00  0.00           H
ATOM   2241  HW2 SOL   747      57.399   0.444 173.876  1.00  0.00           H
ATOM   2242  OW  SOL   748      28.182  16.345  13.662  1.00  0.00           O
ATOM   2243  HW1 SOL   748      27.570  16.638  14.336  1.00  0.00           H
ATOM   2244  HW2 SOL   748      28.219  17.071  13.039  1.00  0.00           H
ATOM   2245  OW  SOL   749      26.551  67.743  30.296  1.00  0.00           O
ATOM   2246  HW1 SOL   749      27.256  67.205  30.656  1.00  0.00           H
ATOM   2247  HW2 SOL   749      25.916  67.112  29.957  1.00  0.00           H
ATOM   2248  OW  SOL   750      52.557  54.689  42.517  1.00  0.00           O
ATOM   2249  HW1 SOL   750      52.914  54.256  43.293  1.00  0.00           H
ATOM   2250  HW2 SOL   750      51.645  54.870  42.742  1.00  0.00           H
ATOM   2251  OW  SOL   751      74.025  75.487   2.434  1.00  0.00           O
ATOM   2252  HW1 SOL   751      73.386  75.870   1.834  1.00  0.00           H
ATOM   2253  HW2 SOL   751      73.578  75.465   3.280  1.00  0.00           H
ATOM   2254  OW  SOL   752      22.496  64.018 219.022  1.00  0.00           O
ATOM   2255  HW1 SOL   752      22.839  64.778 218.553  1.00  0.00           H
ATOM   2256  HW2 SOL   752      23.265  63.476 219.197  1.00  0.00           H
ATOM   2257  OW  SOL   753      77.400  52.877  69.801  1.00  0.00           O
ATOM   2258  HW1 SOL   753      77.550  51.956  70.013  1.00  0.00           H
ATOM   2259  HW2 SOL   753      76.453  52.991  69.882  1.00  0.00           H
ATOM   2260  OW  SOL   754      48.170  83.046 200.528  1.00  0.00           O
ATOM   2261  HW1 SOL   754      47.640  83.164 201.316  1.00  0.00           H
ATOM   2262  HW2 SOL   754      48.346  82.106 200.496  1.00  0.00           H
ATOM   2263  OW  SOL   755      71.347  62.740  88.373  1.00  0.00           O
ATOM   2264  HW1 SOL   755      72.098  62.173  88.545  1.00  0.00           H
ATOM   2265  HW2 SOL   755      70.762  62.206  87.834  1.00  0.00           H
ATOM   2266  OW  SOL   756      40.773  64.204 119.406  1.00  0.00           O
ATOM   2267  HW1 SOL   756      40.637  63.690 120.202  1.00  0.00           H
ATOM   2268  HW2 SOL   756      40.660  65.113 119.685  1.00  0.00           H
ATOM   2269  OW  SOL   757      79.834  15.921 120.121  1.00  0.00           O
ATOM   2270  HW1 SOL   757      79.729  15.584 119.231  1.00  0.00           H
ATOM   2271  HW2 SOL   757      79.500  15.222 120.684  1.00  0.00           H
ATOM   2272  OW  SOL   758      72.939  54.709 197.524  1.00  0.00           O
ATOM   2273  HW1 SOL   758      72.359  53.961 197.669  1.00  0.00           H
ATOM   2274  HW2 SOL   758      73.822  54.349 197.616  1.00  0.00           H
ATOM   2275  OW  SOL   759      36.875  13.508  94.368  1.00  0.00           O
ATOM   2276  HW1 SOL   759      37.435  12.991  94.947  1.00  0.00           H
ATOM   2277  HW2 SOL   759      36.835  13.000  93.557  1.00  0.00           H
ATOM   2278  OW  SOL   760      14.716  19.308 205.736  1.00  0.00           O
ATOM   2279  HW1 SOL   760      14.035  19.891 206.072  1.00  0.00           H
ATOM   2280  HW2 SOL   760      14.420  19.075 204.856  1.00  0.00           H
ATOM   2281  OW  SOL   761      61.322  57.456 123.453  1.00  0.00           O
ATOM   2282  HW1 SOL   761      60.898  57.233 122.624  1.00  0.00           H
ATOM   2283  HW2 SOL   761      60.741  58.103 123.853  1.00  0.00           H
ATOM   2284  OW  SOL   762      59.892  41.403  25.714  1.00  0.00           O
ATOM   2285  HW1 SOL   762      59.176  41.542  25.095  1.00  0.00           H
ATOM   2286  HW2 SOL   762      60.643  41.843  25.316  1.00  0.00           H
ATOM   2287  OW  SOL   763      59.371  80.904 119.985  1.00  0.00           O
ATOM   2288  HW1 SOL   763      59.744  80.073 120.280  1.00  0.00           H
ATOM   2289  HW2 SOL   763      58.626  80.653 119.440  1.00  0.00           H
ATOM   2290  OW  SOL   764      13.501  83.799 129.575  1.00  0.00           O
ATOM   2291  HW1 SOL   764      12.656  83.369 129.708  1.00  0.00           H
ATOM   2292  HW2 SOL   764      13.492  84.538 130.183  1.00  0.00           H
ATOM   2293  OW  SOL   765      74.078  47.716 213.547  1.00  0.00           O
ATOM   2294  HW1 SOL   765      74.511  48.421 213.067  1.00  0.00           H
ATOM   2295  HW2 SOL   765      74.024  46.996 212.919  1.00  0.00           H
ATOM   2296  OW  SOL   766      36.024  33.985 161.452  1.00  0.00           O
ATOM   2297  HW1 SOL   766      35.381  33.658 160.823  1.00  0.00           H
ATOM   2298  HW2 SOL   766      36.019  33.339 162.158  1.00  0.00           H
ATOM   2299  OW  SOL   767      54.531  43.696 128.337  1.00  0.00           O
ATOM   2300  HW1 SOL   767      54.395  44.608 128.592  1.00  0.00           H
ATOM   2301  HW2 SOL   767      53.648  43.340 128.240  1.00  0.00           H
ATOM   2302  OW  SOL   768      19.791  34.870  29.738  1.00  0.00           O
ATOM   2303  HW1 SOL   768      19.174  34.150  29.611  1.00  0.00           H
ATOM   2304  HW2 SOL   768      20.585  34.590  29.281  1.00  0.00           H
ATOM   2305  OW  SOL   769      78.358  35.003   2.417  1.00  0.00           O
ATOM   2306  HW1 SOL   769      77.619  35.465   2.020  1.00  0.00           H
ATOM   2307  HW2 SOL   769      77.980  34.546   3.168  1.00  0.00           H
ATOM   2308  OW  SOL   770      74.726  42.787  27.515  1.00  0.00           O
ATOM   2309  HW1 SOL   770      74.631  42.445  28.403  1.00  0.00           H
ATOM   2310  HW2 SOL   770      75.672  42.807  27.366  1.00  0.00           H
ATOM   2311  OW  SOL   771      10.395  52.423 148.151  1.00  0.00           O
ATOM   2312  HW1 SOL   771      10.905  53.136 148.535  1.00  0.00           H
ATOM   2313  HW2 SOL   771       9.824  52.127 148.860  1.00  0.00           H
ATOM   2314  OW  SOL   772      39.128  83.430 161.004  1.00  0.00           O
ATOM   2315  HW1 SOL   772      38.358  83.859 161.379  1.00  0.00           H
ATOM   2316  HW2 SOL   772      38.810  82.573 160.721  1.00  0.00           H
ATOM   2317  OW  SOL   773       1.964  29.286   0.929  1.00  0.00           O
ATOM   2318  HW1 SOL   773       1.325  29.997   0.883  1.00  0.00           H
ATOM   2319  HW2 SOL   773       1.810  28.774   0.135  1.00  0.00           H
ATOM   2320  OW  SOL   774      35.494  58.137 130.789  1.00  0.00           O
ATOM   2321  HW1 SOL   774      36.139  57.437 130.887  1.00  0.00           H
ATOM   2322  HW2 SOL   774      34.819  57.934 131.437  1.00  0.00           H
ATOM   2323  OW  SOL   775      65.106  64.135  64.747  1.00  0.00           O
ATOM   2324  HW1 SOL   775      65.179  63.480  65.441  1.00  0.00           H
ATOM   2325  HW2 SOL   775      65.669  64.854  65.035  1.00  0.00           H
ATOM   2326  OW  SOL   776      48.936  44.356  89.298  1.00  0.00           O
ATOM   2327  HW1 SOL   776      48.756  43.516  88.877  1.00  0.00           H
ATOM   2328  HW2 SOL   776      49.283  44.124  90.160  1.00  0.00           H
ATOM   2329  OW  SOL   777      46.758  15.833  63.660  1.00  0.00           O
ATOM   2330  HW1 SOL   777      46.092  15.718  64.338  1.00  0.00           H
ATOM   2331  HW2 SOL   777      47.074  16.728  63.784  1.00  0.00           H
ATOM   2332  OW  SOL   778      53.558  49.835  61.202  1.00  0.00           O
ATOM   2333  HW1 SOL   778      53.159  50.509  60.652  1.00  0.00           H
ATOM   2334  HW2 SOL   778      53.310  50.076  62.095  1.00  0.00           H
ATOM   2335  OW  SOL   779      48.434  84.349 148.753  1.00  0.00           O
ATOM   2336  HW1 SOL   779      48.264  85.286 148.846  1.00  0.00           H
ATOM   2337  HW2 SOL   779      49.087  84.291 148.056  1.00  0.00           H
ATOM   2338  OW  SOL   780      82.396  51.943  83.220  1.00  0.00           O
ATOM   2339  HW1 SOL   780      81.914  52.578  83.750  1.00  0.00           H
ATOM   2340  HW2 SOL   780      81.835  51.790  82.460  1.00  0.00           H
ATOM   2341  OW  SOL   781      72.185   9.702  24.586  1.00  0.00           O
ATOM   2342  HW1 SOL   781      71.542   9.634  25.292  1.00  0.00           H
ATOM   2343  HW2 SOL   781      72.885   9.100  24.841  1.00  0.00           H
ATOM   2344  OW  SOL   782      55.399  19.056  29.902  1.00  0.00           O
ATOM   2345  HW1 SOL   782      56.102  19.641  30.186  1.00  0.00           H
ATOM   2346  HW2 SOL   782      54.685  19.222  30.518  1.00  0.00           H
ATOM   2347  OW  SOL   783      27.774   6.598 127.806  1.00  0.00           O
ATOM   2348  HW1 SOL   783      28.449   6.466 128.471  1.00  0.00           H
ATOM   2349  HW2 SOL   783      27.989   5.969 127.117  1.00  0.00           H
ATOM   2350  OW  SOL   784      21.641  37.483  27.718  1.00  0.00           O
ATOM   2351  HW1 SOL   784      22.381  37.903  27.281  1.00  0.00           H
ATOM   2352  HW2 SOL   784      21.909  36.569  27.818  1.00  0.00           H
ATOM   2353  OW  SOL   785      52.486  39.483  38.973  1.00  0.00           O
ATOM   2354  HW1 SOL   785      53.089  38.789  39.240  1.00  0.00           H
ATOM   2355  HW2 SOL   785      52.505  40.109  39.697  1.00  0.00           H
ATOM   2356  OW  SOL   786      54.505  79.653  95.076  1.00  0.00           O
ATOM   2357  HW1 SOL   786      54.500  79.043  95.814  1.00  0.00           H
ATOM   2358  HW2 SOL   786      54.824  80.476  95.448  1.00  0.00           H
ATOM   2359  OW  SOL   787      76.366  31.724  42.366  1.00  0.00           O
ATOM   2360  HW1 SOL   787      77.297  31.631  42.568  1.00  0.00           H
ATOM   2361  HW2 SOL   787      76.083  32.480  42.881  1.00  0.00           H
ATOM   2362  OW  SOL   788      19.349   7.751 159.210  1.00  0.00           O
ATOM   2363  HW1 SOL   788      18.893   8.500 158.828  1.00  0.00           H
ATOM   2364  HW2 SOL   788      19.938   7.450 158.518  1.00  0.00           H
ATOM   2365  OW  SOL   789       3.909  86.225 102.116  1.00  0.00           O
ATOM   2366  HW1 SOL   789       3.104  86.725 102.251  1.00  0.00           H
ATOM   2367  HW2 SOL   789       3.613  85.388 101.758  1.00  0.00           H
ATOM   2368  OW  SOL   790      38.652  84.471 126.276  1.00  0.00           O
ATOM   2369  HW1 SOL   790      38.647  83.700 126.844  1.00  0.00           H
ATOM   2370  HW2 SOL   790      39.569  84.744 126.249  1.00  0.00           H
ATOM   2371  OW  SOL   791      26.606  82.365  24.055  1.00  0.00           O
ATOM   2372  HW1 SOL   791      25.727  82.559  24.382  1.00  0.00           H
ATOM   2373  HW2 SOL   791      26.461  81.990  23.186  1.00  0.00           H
ATOM   2374  OW  SOL   792      69.415  64.623  37.536  1.00  0.00           O
ATOM   2375  HW1 SOL   792      68.779  65.266  37.221  1.00  0.00           H
ATOM   2376  HW2 SOL   792      68.986  63.778  37.405  1.00  0.00           H
ATOM   2377  OW  SOL   793      43.435   7.336  46.363  1.00  0.00           O
ATOM   2378  HW1 SOL   793      43.048   8.116  46.761  1.00  0.00           H
ATOM   2379  HW2 SOL   793      44.254   7.646  45.975  1.00  0.00           H
ATOM   2380  OW  SOL   794      61.046  48.657 173.292  1.00  0.00           O
ATOM   2381  HW1 SOL   794      61.960  48.788 173.039  1.00  0.00           H
ATOM   2382  HW2 SOL   794      60.677  48.119 172.592  1.00  0.00           H
ATOM   2383  OW  SOL   795      12.219  29.221   8.269  1.00  0.00           O
ATOM   2384  HW1 SOL   795      11.547  28.563   8.092  1.00  0.00           H
ATOM   2385  HW2 SOL   795      12.345  29.668   7.432  1.00  0.00           H
ATOM   2386  OW  SOL   796      36.120  42.803 125.958  1.00  0.00           O
ATOM   2387  HW1 SOL   796      36.953  42.641 126.400  1.00  0.00           H
ATOM   2388  HW2 SOL   796      35.459  42.453 126.556  1.00  0.00           H
ATOM   2389  OW  SOL   797      35.137   8.713 211.854  1.00  0.00           O
ATOM   2390  HW1 SOL   797      35.590   8.789 211.014  1.00  0.00           H
ATOM   2391  HW2 SOL   797      35.569   9.355 212.418  1.00  0.00           H
ATOM   2392  OW  SOL   798      23.383  46.867  76.404  1.00  0.00           O
ATOM   2393  HW1 SOL   798      23.010  47.677  76.753  1.00  0.00           H
ATOM   2394  HW2 SOL   798      23.657  47.091  75.515  1.00  0.00           H
ATOM   2395  OW  SOL   799      85.301  36.321  23.852  1.00  0.00           O
ATOM   2396  HW1 SOL   799      85.502  37.092  23.321  1.00  0.00           H
ATOM   2397  HW2 SOL   799      84.391  36.115  23.641  1.00  0.00           H
ATOM   2398  OW  SOL   800      63.515  36.646 205.144  1.00  0.00           O
ATOM   2399  HW1 SOL   800      64.020  36.284 204.415  1.00  0.00           H
ATOM   2400  HW2 SOL   800      63.981  37.447 205.384  1.00  0.00           H
ATOM   2401  OW  SOL   801      34.971  77.612 138.308  1.00  0.00           O
ATOM   2402  HW1 SOL   801      35.615  77.952 137.687  1.00  0.00           H
ATOM   2403  HW2 SOL   801      34.793  76.722 138.006  1.00  0.00           H
ATOM   2404  OW  SOL   802      44.352   0.836  14.315  1.00  0.00           O
ATOM   2405  HW1 SOL   802      44.551  -0.062  14.579  1.00  0.00           H
ATOM   2406  HW2 SOL   802      44.032   0.756  13.416  1.00  0.00           H
ATOM   2407  OW  SOL   803      65.554  71.829  65.476  1.00  0.00           O
ATOM   2408  HW1 SOL   803      65.340  71.557  64.584  1.00  0.00           H
ATOM   2409  HW2 SOL   803      65.792  71.017  65.923  1.00  0.00           H
ATOM   2410  OW  SOL   804      25.445   2.309 134.515  1.00  0.00           O
ATOM   2411  HW1 SOL   804      24.554   2.207 134.849  1.00  0.00           H
ATOM   2412  HW2 SOL   804      25.756   1.413 134.385  1.00  0.00           H
ATOM   2413  OW  SOL   805      24.592  25.017  12.401  1.00  0.00           O
ATOM   2414  HW1 SOL   805      24.415  25.656  11.711  1.00  0.00           H
ATOM   2415  HW2 SOL   805      23.956  25.222  13.087  1.00  0.00           H
ATOM   2416  OW  SOL   806      35.537  83.810 177.135  1.00  0.00           O
ATOM   2417  HW1 SOL   806      36.380  83.630 176.720  1.00  0.00           H
ATOM   2418  HW2 SOL   806      35.393  83.065 177.719  1.00  0.00           H
ATOM   2419  OW  SOL   807      71.117  79.867  88.523  1.00  0.00           O
ATOM   2420  HW1 SOL   807      70.526  79.823  87.772  1.00  0.00           H
ATOM   2421  HW2 SOL   807      71.392  78.962  88.666  1.00  0.00           H
ATOM   2422  OW  SOL   808      78.832  78.722 121.724  1.00  0.00           O
ATOM   2423  HW1 SOL   808      77.895  78.722 121.918  1.00  0.00           H
ATOM   2424  HW2 SOL   808      79.040  77.805 121.543  1.00  0.00           H
ATOM   2425  OW  SOL   809      62.751   0.876  84.657  1.00  0.00           O
ATOM   2426  HW1 SOL   809      63.043   1.589  85.224  1.00  0.00           H
ATOM   2427  HW2 SOL   809      63.430   0.207  84.743  1.00  0.00           H
ATOM   2428  OW  SOL   810      24.949  82.664 203.687  1.00  0.00           O
ATOM   2429  HW1 SOL   810      25.706  82.140 203.424  1.00  0.00           H
ATOM   2430  HW2 SOL   810      25.324  83.489 203.997  1.00  0.00           H
ATOM   2431  OW  SOL   811      67.108  22.280  94.873  1.00  0.00           O
ATOM   2432  HW1 SOL   811      67.441  21.632  94.253  1.00  0.00           H
ATOM   2433  HW2 SOL   811      67.837  22.437  95.473  1.00  0.00           H
ATOM   2434  OW  SOL   812      83.009  47.483  79.121  1.00  0.00           O
ATOM   2435  HW1 SOL   812      82.625  46.754  79.607  1.00  0.00           H
ATOM   2436  HW2 SOL   812      83.883  47.177  78.880  1.00  0.00           H
ATOM   2437  OW  SOL   813      34.622  42.983 117.740  1.00  0.00           O
ATOM   2438  HW1 SOL   813      35.288  43.558 118.115  1.00  0.00           H
ATOM   2439  HW2 SOL   813      34.861  42.910 116.816  1.00  0.00           H
ATOM   2440  OW  SOL   814      48.074   2.657 209.014  1.00  0.00           O
ATOM   2441  HW1 SOL   814      48.948   2.267 208.997  1.00  0.00           H
ATOM   2442  HW2 SOL   814      47.520   2.024 208.557  1.00  0.00           H
ATOM   2443  OW  SOL   815      77.065  23.004 184.491  1.00  0.00           O
ATOM   2444  HW1 SOL   815      76.816  22.938 185.414  1.00  0.00           H
ATOM   2445  HW2 SOL   815      77.089  22.097 184.185  1.00  0.00           H
ATOM   2446  OW  SOL   816      75.677  55.184  74.437  1.00  0.00           O
ATOM   2447  HW1 SOL   816      75.964  56.092  74.341  1.00  0.00           H
ATOM   2448  HW2 SOL   816      75.376  55.121  75.344  1.00  0.00           H
ATOM   2449  OW  SOL   817      64.098   6.837 182.801  1.00  0.00           O
ATOM   2450  HW1 SOL   817      64.793   6.757 182.148  1.00  0.00           H
ATOM   2451  HW2 SOL   817      64.336   6.208 183.482  1.00  0.00           H
ATOM   2452  OW  SOL   818      53.571  52.520 175.900  1.00  0.00           O
ATOM   2453  HW1 SOL   818      53.075  51.723 175.712  1.00  0.00           H
ATOM   2454  HW2 SOL   818      54.323  52.220 176.410  1.00  0.00           H
ATOM   2455  OW  SOL   819      81.137  59.129  30.335  1.00  0.00           O
ATOM   2456  HW1 SOL   819      81.699  58.382  30.129  1.00  0.00           H
ATOM   2457  HW2 SOL   819      80.944  59.525  29.485  1.00  0.00           H
ATOM   2458  OW  SOL   820       1.016  23.943 123.408  1.00  0.00           O
ATOM   2459  HW1 SOL   820       0.591  24.482 122.741  1.00  0.00           H
ATOM   2460  HW2 SOL   820       0.299  23.644 123.967  1.00  0.00           H
ATOM   2461  OW  SOL   821      50.815  28.057 123.928  1.00  0.00           O
ATOM   2462  HW1 SOL   821      51.681  28.105 124.332  1.00  0.00           H
ATOM   2463  HW2 SOL   821      50.591  27.126 123.952  1.00  0.00           H
ATOM   2464  OW  SOL   822      44.977  85.688 105.405  1.00  0.00           O
ATOM   2465  HW1 SOL   822      44.702  86.154 104.615  1.00  0.00           H
ATOM   2466  HW2 SOL   822      45.747  85.189 105.133  1.00  0.00           H
ATOM   2467  OW  SOL   823      42.988  79.889 136.280  1.00  0.00           O
ATOM   2468  HW1 SOL   823      43.057  80.834 136.149  1.00  0.00           H
ATOM   2469  HW2 SOL   823      43.003  79.776 137.231  1.00  0.00           H
ATOM   2470  OW  SOL   824      73.143  62.310 139.767  1.00  0.00           O
ATOM   2471  HW1 SOL   824      72.412  62.247 140.383  1.00  0.00           H
ATOM   2472  HW2 SOL   824      73.453  63.211 139.854  1.00  0.00           H
ATOM   2473  OW  SOL   825       2.250   9.471 128.534  1.00  0.00           O
ATOM   2474  HW1 SOL   825       2.436   9.343 127.604  1.00  0.00           H
ATOM   2475  HW2 SOL   825       2.998   9.078 128.985  1.00  0.00           H
ATOM   2476  OW  SOL   826      66.013  38.509 183.318  1.00  0.00           O
ATOM   2477  HW1 SOL   826      66.093  38.911 182.453  1.00  0.00           H
ATOM   2478  HW2 SOL   826      66.915  38.320 183.578  1.00  0.00           H
ATOM   2479  OW  SOL   827      37.742  39.828 102.192  1.00  0.00           O
ATOM   2480  HW1 SOL   827      37.194  40.356 101.611  1.00  0.00           H
ATOM   2481  HW2 SOL   827      37.420  38.934 102.079  1.00  0.00           H
ATOM   2482  OW  SOL   828       5.387  62.901 172.324  1.00  0.00           O
ATOM   2483  HW1 SOL   828       5.255  62.290 173.049  1.00  0.00           H
ATOM   2484  HW2 SOL   828       5.722  62.357 171.611  1.00  0.00           H
ATOM   2485  OW  SOL   829      41.418  78.210 131.095  1.00  0.00           O
ATOM   2486  HW1 SOL   829      40.726  77.599 130.845  1.00  0.00           H
ATOM   2487  HW2 SOL   829      41.610  78.696 130.292  1.00  0.00           H
ATOM   2488  OW  SOL   830      16.101  23.424 100.520  1.00  0.00           O
ATOM   2489  HW1 SOL   830      16.161  22.474 100.420  1.00  0.00           H
ATOM   2490  HW2 SOL   830      16.327  23.771  99.657  1.00  0.00           H
ATOM   2491  OW  SOL   831      57.697  50.903  92.700  1.00  0.00           O
ATOM   2492  HW1 SOL   831      58.365  51.443  92.277  1.00  0.00           H
ATOM   2493  HW2 SOL   831      56.938  50.960  92.120  1.00  0.00           H
ATOM   2494  OW  SOL   832      27.699  65.454  27.825  1.00  0.00           O
ATOM   2495  HW1 SOL   832      27.515  66.391  27.886  1.00  0.00           H
ATOM   2496  HW2 SOL   832      27.402  65.208  26.949  1.00  0.00           H
ATOM   2497  OW  SOL   833      51.745  39.613 144.949  1.00  0.00           O
ATOM   2498  HW1 SOL   833      52.702  39.582 144.925  1.00  0.00           H
ATOM   2499  HW2 SOL   833      51.469  39.010 144.259  1.00  0.00           H
ATOM   2500  OW  SOL   834      80.027  70.073  18.322  1.00  0.00           O
ATOM   2501  HW1 SOL   834      80.632  69.467  17.893  1.00  0.00           H
ATOM   2502  HW2 SOL   834      79.926  70.793  17.700  1.00  0.00           H
ATOM   2503  OW  SOL   835      71.285  22.534  10.749  1.00  0.00           O
ATOM   2504  HW1 SOL   835      71.077  23.220  10.114  1.00  0.00           H
ATOM   2505  HW2 SOL   835      70.668  22.678  11.467  1.00  0.00           H
ATOM   2506  OW  SOL   836       3.126  28.384 179.404  1.00  0.00           O
ATOM   2507  HW1 SOL   836       3.783  27.690 179.459  1.00  0.00           H
ATOM   2508  HW2 SOL   836       2.812  28.347 178.501  1.00  0.00           H
ATOM   2509  OW  SOL   837       7.738  57.045 211.760  1.00  0.00           O
ATOM   2510  HW1 SOL   837       6.882  56.621 211.698  1.00  0.00           H
ATOM   2511  HW2 SOL   837       7.672  57.805 211.182  1.00  0.00           H
ATOM   2512  OW  SOL   838      68.260  12.497 214.421  1.00  0.00           O
ATOM   2513  HW1 SOL   838      67.411  12.477 214.861  1.00  0.00           H
ATOM   2514  HW2 SOL   838      68.175  11.869 213.704  1.00  0.00           H
ATOM   2515  OW  SOL   839      59.368  20.879 106.196  1.00  0.00           O
ATOM   2516  HW1 SOL   839      59.868  20.693 106.991  1.00  0.00           H
ATOM   2517  HW2 SOL   839      60.032  21.000 105.517  1.00  0.00           H
ATOM   2518  OW  SOL   840      59.761  15.598 131.100  1.00  0.00           O
ATOM   2519  HW1 SOL   840      59.610  16.543 131.121  1.00  0.00           H
ATOM   2520  HW2 SOL   840      59.960  15.408 130.183  1.00  0.00           H
ATOM   2521  OW  SOL   841      12.281  32.324  86.523  1.00  0.00           O
ATOM   2522  HW1 SOL   841      11.343  32.147  86.600  1.00  0.00           H
ATOM   2523  HW2 SOL   841      12.451  33.003  87.176  1.00  0.00           H
ATOM   2524  OW  SOL   842       5.415  72.030 203.916  1.00  0.00           O
ATOM   2525  HW1 SOL   842       5.907  72.479 204.603  1.00  0.00           H
ATOM   2526  HW2 SOL   842       5.966  71.285 203.674  1.00  0.00           H
ATOM   2527  OW  SOL   843      47.258  28.947 123.110  1.00  0.00           O
ATOM   2528  HW1 SOL   843      48.080  29.193 122.685  1.00  0.00           H
ATOM   2529  HW2 SOL   843      46.917  28.230 122.575  1.00  0.00           H
ATOM   2530  OW  SOL   844      25.611  26.102  27.320  1.00  0.00           O
ATOM   2531  HW1 SOL   844      25.487  25.787  28.215  1.00  0.00           H
ATOM   2532  HW2 SOL   844      26.527  25.910  27.122  1.00  0.00           H
ATOM   2533  OW  SOL   845      12.632  53.227  14.422  1.00  0.00           O
ATOM   2534  HW1 SOL   845      12.198  52.816  13.674  1.00  0.00           H
ATOM   2535  HW2 SOL   845      12.154  52.902  15.185  1.00  0.00           H
ATOM   2536  OW  SOL   846      72.389  61.803  72.539  1.00  0.00           O
ATOM   2537  HW1 SOL   846      72.258  60.979  72.070  1.00  0.00           H
ATOM   2538  HW2 SOL   846      72.583  61.539  73.438  1.00  0.00           H
ATOM   2539  OW  SOL   847      33.479  47.964 154.959  1.00  0.00           O
ATOM   2540  HW1 SOL   847      34.192  48.501 154.612  1.00  0.00           H
ATOM   2541  HW2 SOL   847      33.130  48.473 155.691  1.00  0.00           H
ATOM   2542  OW  SOL   848      57.983  67.930 109.573  1.00  0.00           O
ATOM   2543  HW1 SOL   848      58.798  68.186 109.141  1.00  0.00           H
ATOM   2544  HW2 SOL   848      57.687  68.725 110.017  1.00  0.00           H
ATOM   2545  OW  SOL   849      29.825  83.586 214.918  1.00  0.00           O
ATOM   2546  HW1 SOL   849      30.044  82.737 214.535  1.00  0.00           H
ATOM   2547  HW2 SOL   849      30.461  84.192 214.537  1.00  0.00           H
ATOM   2548  OW  SOL   850      80.216  26.246 122.264  1.00  0.00           O
ATOM   2549  HW1 SOL   850      79.560  26.360 122.952  1.00  0.00           H
ATOM   2550  HW2 SOL   850      81.043  26.492 122.678  1.00  0.00           H
ATOM   2551  OW  SOL   851      68.322  42.653 122.722  1.00  0.00           O
ATOM   2552  HW1 SOL   851      68.816  41.916 122.361  1.00  0.00           H
ATOM   2553  HW2 SOL   851      67.772  42.262 123.401  1.00  0.00           H
ATOM   2554  OW  SOL   852       9.637  66.250  84.089  1.00  0.00           O
ATOM   2555  HW1 SOL   852       9.525  67.190  83.949  1.00  0.00           H
ATOM   2556  HW2 SOL   852      10.196  65.964  83.366  1.00  0.00           H
ATOM   2557  OW  SOL   853      51.867  70.478 174.364  1.00  0.00           O
ATOM   2558  HW1 SOL   853      52.668  70.253 173.891  1.00  0.00           H
ATOM   2559  HW2 SOL   853      51.302  70.878 173.703  1.00  0.00           H
ATOM   2560  OW  SOL   854      71.909  58.564  76.161  1.00  0.00           O
ATOM   2561  HW1 SOL   854      71.040  58.759  76.511  1.00  0.00           H
ATOM   2562  HW2 SOL   854      71.752  57.909  75.481  1.00  0.00           H
ATOM   2563  OW  SOL   855      63.561  62.385 202.617  1.00  0.00           O
ATOM   2564  HW1 SOL   855      63.191  63.247 202.426  1.00  0.00           H
ATOM   2565  HW2 SOL   855      63.741  62.405 203.557  1.00  0.00           H
ATOM   2566  OW  SOL   856      42.195   9.272  47.796  1.00  0.00           O
ATOM   2567  HW1 SOL   856      41.728   9.143  48.622  1.00  0.00           H
ATOM   2568  HW2 SOL   856      41.796  10.054  47.415  1.00  0.00           H
ATOM   2569  OW  SOL   857       7.375  48.749 149.252  1.00  0.00           O
ATOM   2570  HW1 SOL   857       8.194  48.354 148.951  1.00  0.00           H
ATOM   2571  HW2 SOL   857       6.912  48.984 148.448  1.00  0.00           H
ATOM   2572  OW  SOL   858      23.266  10.740  58.240  1.00  0.00           O
ATOM   2573  HW1 SOL   858      23.381  11.216  57.417  1.00  0.00           H
ATOM   2574  HW2 SOL   858      24.083  10.884  58.717  1.00  0.00           H
ATOM   2575  OW  SOL   859      17.521  11.974 178.875  1.00  0.00           O
ATOM   2576  HW1 SOL   859      17.689  12.520 178.107  1.00  0.00           H
ATOM   2577  HW2 SOL   859      18.030  11.178 178.719  1.00  0.00           H
ATOM   2578  OW  SOL   860      80.634  61.022 144.930  1.00  0.00           O
ATOM   2579  HW1 SOL   860      81.137  60.946 144.119  1.00  0.00           H
ATOM   2580  HW2 SOL   860      81.276  61.293 145.586  1.00  0.00           H
ATOM   2581  OW  SOL   861      18.278  29.439  57.922  1.00  0.00           O
ATOM   2582  HW1 SOL   861      18.976  29.159  58.514  1.00  0.00           H
ATOM   2583  HW2 SOL   861      18.599  29.213  57.049  1.00  0.00           H
ATOM   2584  OW  SOL   862      37.943  68.362  89.616  1.00  0.00           O
ATOM   2585  HW1 SOL   862      37.200  68.525  90.197  1.00  0.00           H
ATOM   2586  HW2 SOL   862      38.713  68.537  90.157  1.00  0.00           H
ATOM   2587  OW  SOL   863      51.589  55.680 140.135  1.00  0.00           O
ATOM   2588  HW1 SOL   863      52.307  55.085 139.922  1.00  0.00           H
ATOM   2589  HW2 SOL   863      50.821  55.114 140.209  1.00  0.00           H
ATOM   2590  OW  SOL   864      22.912  25.232  36.630  1.00  0.00           O
ATOM   2591  HW1 SOL   864      23.343  25.578  37.411  1.00  0.00           H
ATOM   2592  HW2 SOL   864      22.255  25.891  36.406  1.00  0.00           H
ATOM   2593  OW  SOL   865      12.552  58.268   0.031  1.00  0.00           O
ATOM   2594  HW1 SOL   865      12.267  58.988  -0.532  1.00  0.00           H
ATOM   2595  HW2 SOL   865      13.444  58.077  -0.257  1.00  0.00           H
ATOM   2596  OW  SOL   866      47.368  58.037 182.196  1.00  0.00           O
ATOM   2597  HW1 SOL   866      48.290  57.934 182.432  1.00  0.00           H
ATOM   2598  HW2 SOL   866      47.353  57.947 181.243  1.00  0.00           H
ATOM   2599  OW  SOL   867      67.591  82.113 194.360  1.00  0.00           O
ATOM   2600  HW1 SOL   867      67.142  82.842 194.788  1.00  0.00           H
ATOM   2601  HW2 SOL   867      68.167  81.755 195.037  1.00  0.00           H
ATOM   2602  OW  SOL   868      85.247   2.444 167.961  1.00  0.00           O
ATOM   2603  HW1 SOL   868      86.049   2.594 167.461  1.00  0.00           H
ATOM   2604  HW2 SOL   868      85.459   1.713 168.542  1.00  0.00           H
ATOM   2605  OW  SOL   869      49.916  75.496 199.597  1.00  0.00           O
ATOM   2606  HW1 SOL   869      50.186  75.865 200.438  1.00  0.00           H
ATOM   2607  HW2 SOL   869      48.963  75.582 199.593  1.00  0.00           H
ATOM   2608  OW  SOL   870      33.973  57.652  91.522  1.00  0.00           O
ATOM   2609  HW1 SOL   870      33.583  57.195  90.777  1.00  0.00           H
ATOM   2610  HW2 SOL   870      34.799  57.193  91.679  1.00  0.00           H
ATOM   2611  OW  SOL   871      61.866   7.582  45.505  1.00  0.00           O
ATOM   2612  HW1 SOL   871      61.128   7.363  44.936  1.00  0.00           H
ATOM   2613  HW2 SOL   871      61.940   6.837  46.101  1.00  0.00           H
ATOM   2614  OW  SOL   872      72.182   7.945 190.468  1.00  0.00           O
ATOM   2615  HW1 SOL   872      72.925   7.394 190.222  1.00  0.00           H
ATOM   2616  HW2 SOL   872      71.919   7.621 191.330  1.00  0.00           H
ATOM   2617  OW  SOL   873       1.232  78.442 215.841  1.00  0.00           O
ATOM   2618  HW1 SOL   873       1.417  77.510 215.729  1.00  0.00           H
ATOM   2619  HW2 SOL   873       1.457  78.835 214.998  1.00  0.00           H
ATOM   2620  OW  SOL   874      15.395   0.628 166.565  1.00  0.00           O
ATOM   2621  HW1 SOL   874      15.371   0.904 167.481  1.00  0.00           H
ATOM   2622  HW2 SOL   874      14.880   1.288 166.101  1.00  0.00           H
ATOM   2623  OW  SOL   875      58.064  20.039 139.682  1.00  0.00           O
ATOM   2624  HW1 SOL   875      57.168  19.743 139.521  1.00  0.00           H
ATOM   2625  HW2 SOL   875      58.245  19.774 140.584  1.00  0.00           H
ATOM   2626  OW  SOL   876      13.636  81.974 148.218  1.00  0.00           O
ATOM   2627  HW1 SOL   876      13.535  82.547 148.977  1.00  0.00           H
ATOM   2628  HW2 SOL   876      14.156  81.238 148.540  1.00  0.00           H
ATOM   2629  OW  SOL   877      49.774  46.096  70.678  1.00  0.00           O
ATOM   2630  HW1 SOL   877      50.540  45.553  70.868  1.00  0.00           H
ATOM   2631  HW2 SOL   877      50.137  46.901  70.308  1.00  0.00           H
ATOM   2632  OW  SOL   878      14.679  30.199   9.358  1.00  0.00           O
ATOM   2633  HW1 SOL   878      14.564  31.029   9.821  1.00  0.00           H
ATOM   2634  HW2 SOL   878      13.791  29.855   9.258  1.00  0.00           H
ATOM   2635  OW  SOL   879      28.839   2.270 124.459  1.00  0.00           O
ATOM   2636  HW1 SOL   879      29.451   1.557 124.644  1.00  0.00           H
ATOM   2637  HW2 SOL   879      28.329   2.364 125.263  1.00  0.00           H
ATOM   2638  OW  SOL   880      61.592  83.311 191.530  1.00  0.00           O
ATOM   2639  HW1 SOL   880      62.123  84.091 191.368  1.00  0.00           H
ATOM   2640  HW2 SOL   880      61.753  83.098 192.449  1.00  0.00           H
ATOM   2641  OW  SOL   881       6.928  56.318  42.637  1.00  0.00           O
ATOM   2642  HW1 SOL   881       7.690  55.828  42.948  1.00  0.00           H
ATOM   2643  HW2 SOL   881       6.694  55.898  41.809  1.00  0.00           H
ATOM   2644  OW  SOL   882      28.288  21.961 170.410  1.00  0.00           O
ATOM   2645  HW1 SOL   882      28.130  21.844 169.473  1.00  0.00           H
ATOM   2646  HW2 SOL   882      27.415  22.070 170.788  1.00  0.00           H
ATOM   2647  OW  SOL   883      49.888  48.843  33.136  1.00  0.00           O
ATOM   2648  HW1 SOL   883      50.183  47.958  33.347  1.00  0.00           H
ATOM   2649  HW2 SOL   883      48.959  48.848  33.369  1.00  0.00           H
ATOM   2650  OW  SOL   884       1.961  57.119  78.793  1.00  0.00           O
ATOM   2651  HW1 SOL   884       1.082  57.031  79.159  1.00  0.00           H
ATOM   2652  HW2 SOL   884       1.819  57.237  77.853  1.00  0.00           H
ATOM   2653  OW  SOL   885      53.226  37.912 147.234  1.00  0.00           O
ATOM   2654  HW1 SOL   885      52.925  37.177 146.700  1.00  0.00           H
ATOM   2655  HW2 SOL   885      53.704  37.505 147.956  1.00  0.00           H
ATOM   2656  OW  SOL   886       2.436  78.366 115.643  1.00  0.00           O
ATOM   2657  HW1 SOL   886       1.882  77.641 115.353  1.00  0.00           H
ATOM   2658  HW2 SOL   886       2.019  79.147 115.279  1.00  0.00           H
ATOM   2659  OW  SOL   887      84.277  65.872  40.060  1.00  0.00           O
ATOM   2660  HW1 SOL   887      84.004  66.677  39.621  1.00  0.00           H
ATOM   2661  HW2 SOL   887      84.551  65.293  39.349  1.00  0.00           H
ATOM   2662  OW  SOL   888       2.391  25.331 131.208  1.00  0.00           O
ATOM   2663  HW1 SOL   888       1.577  25.832 131.244  1.00  0.00           H
ATOM   2664  HW2 SOL   888       2.518  25.145 130.277  1.00  0.00           H
ATOM   2665  OW  SOL   889      18.831  78.746 163.173  1.00  0.00           O
ATOM   2666  HW1 SOL   889      18.897  79.276 162.378  1.00  0.00           H
ATOM   2667  HW2 SOL   889      18.976  77.848 162.875  1.00  0.00           H
ATOM   2668  OW  SOL   890      19.843  13.973  74.538  1.00  0.00           O
ATOM   2669  HW1 SOL   890      19.383  14.325  75.300  1.00  0.00           H
ATOM   2670  HW2 SOL   890      20.608  14.539  74.437  1.00  0.00           H
ATOM   2671  OW  SOL   891      15.269  19.256 168.383  1.00  0.00           O
ATOM   2672  HW1 SOL   891      16.218  19.128 168.392  1.00  0.00           H
ATOM   2673  HW2 SOL   891      14.966  18.862 169.201  1.00  0.00           H
ATOM   2674  OW  SOL   892      61.291  20.767  93.383  1.00  0.00           O
ATOM   2675  HW1 SOL   892      62.218  20.760  93.620  1.00  0.00           H
ATOM   2676  HW2 SOL   892      60.874  21.298  94.062  1.00  0.00           H
ATOM   2677  OW  SOL   893      24.658  22.538  55.928  1.00  0.00           O
ATOM   2678  HW1 SOL   893      25.180  22.861  56.663  1.00  0.00           H
ATOM   2679  HW2 SOL   893      23.855  23.058  55.958  1.00  0.00           H
ATOM   2680  OW  SOL   894       4.893  17.314  34.125  1.00  0.00           O
ATOM   2681  HW1 SOL   894       4.064  17.661  33.797  1.00  0.00           H
ATOM   2682  HW2 SOL   894       4.717  16.388  34.293  1.00  0.00           H
ATOM   2683  OW  SOL   895      44.516  67.240 196.731  1.00  0.00           O
ATOM   2684  HW1 SOL   895      45.174  67.637 197.302  1.00  0.00           H
ATOM   2685  HW2 SOL   895      44.452  67.838 195.986  1.00  0.00           H
ATOM   2686  OW  SOL   896      49.671  38.874 136.412  1.00  0.00           O
ATOM   2687  HW1 SOL   896      49.652  38.932 135.457  1.00  0.00           H
ATOM   2688  HW2 SOL   896      50.602  38.889 136.635  1.00  0.00           H
ATOM   2689  OW  SOL   897      27.721  14.348 212.905  1.00  0.00           O
ATOM   2690  HW1 SOL   897      27.231  15.134 213.142  1.00  0.00           H
ATOM   2691  HW2 SOL   897      28.283  14.625 212.181  1.00  0.00           H
ATOM   2692  OW  SOL   898      34.478   3.664  81.257  1.00  0.00           O
ATOM   2693  HW1 SOL   898      34.449   2.940  80.631  1.00  0.00           H
ATOM   2694  HW2 SOL   898      35.313   4.098  81.083  1.00  0.00           H
ATOM   2695  OW  SOL   899      30.093  76.730 186.721  1.00  0.00           O
ATOM   2696  HW1 SOL   899      30.070  77.407 187.397  1.00  0.00           H
ATOM   2697  HW2 SOL   899      29.433  77.003 186.084  1.00  0.00           H
ATOM   2698  OW  SOL   900      12.584  57.764 202.664  1.00  0.00           O
ATOM   2699  HW1 SOL   900      12.187  57.413 203.461  1.00  0.00           H
ATOM   2700  HW2 SOL   900      12.376  58.698 202.683  1.00  0.00           H
ATOM   2701  OW  SOL   901      15.004   6.725 120.042  1.00  0.00           O
ATOM   2702  HW1 SOL   901      14.298   7.332 119.819  1.00  0.00           H
ATOM   2703  HW2 SOL   901      14.651   6.200 120.761  1.00  0.00           H
ATOM   2704  OW  SOL   902      75.488  72.707  53.556  1.00  0.00           O
ATOM   2705  HW1 SOL   902      76.161  72.701  52.876  1.00  0.00           H
ATOM   2706  HW2 SOL   902      74.673  72.527  53.088  1.00  0.00           H
ATOM   2707  OW  SOL   903      25.069  41.192 132.158  1.00  0.00           O
ATOM   2708  HW1 SOL   903      25.318  41.803 132.851  1.00  0.00           H
ATOM   2709  HW2 SOL   903      24.645  41.739 131.497  1.00  0.00           H
ATOM   2710  OW  SOL   904      25.511  25.900 117.781  1.00  0.00           O
ATOM   2711  HW1 SOL   904      26.296  26.443 117.713  1.00  0.00           H
ATOM   2712  HW2 SOL   904      24.804  26.520 117.956  1.00  0.00           H
ATOM   2713  OW  SOL   905      47.401  62.142 172.198  1.00  0.00           O
ATOM   2714  HW1 SOL   905      47.764  62.065 171.315  1.00  0.00           H
ATOM   2715  HW2 SOL   905      47.765  61.395 172.673  1.00  0.00           H
ATOM   2716  OW  SOL   906      25.624  84.767  73.851  1.00  0.00           O
ATOM   2717  HW1 SOL   906      24.811  84.351  74.139  1.00  0.00           H
ATOM   2718  HW2 SOL   906      25.745  85.500  74.454  1.00  0.00           H
ATOM   2719  OW  SOL   907      67.638  84.484  73.267  1.00  0.00           O
ATOM   2720  HW1 SOL   907      67.716  83.580  73.572  1.00  0.00           H
ATOM   2721  HW2 SOL   907      68.476  84.667  72.843  1.00  0.00           H
ATOM   2722  OW  SOL   908      26.779  83.284 211.783  1.00  0.00           O
ATOM   2723  HW1 SOL   908      26.424  82.582 211.238  1.00  0.00           H
ATOM   2724  HW2 SOL   908      27.639  83.470 211.405  1.00  0.00           H
ATOM   2725  OW  SOL   909      82.009  46.626 210.219  1.00  0.00           O
ATOM   2726  HW1 SOL   909      82.928  46.422 210.046  1.00  0.00           H
ATOM   2727  HW2 SOL   909      81.555  45.788 210.127  1.00  0.00           H
ATOM   2728  OW  SOL   910      41.420  53.293  38.098  1.00  0.00           O
ATOM   2729  HW1 SOL   910      42.228  53.726  38.372  1.00  0.00           H
ATOM   2730  HW2 SOL   910      40.774  53.551  38.755  1.00  0.00           H
ATOM   2731  OW  SOL   911       5.921  30.718  78.489  1.00  0.00           O
ATOM   2732  HW1 SOL   911       6.323  31.441  78.971  1.00  0.00           H
ATOM   2733  HW2 SOL   911       6.525  30.546  77.767  1.00  0.00           H
ATOM   2734  OW  SOL   912      15.550  51.601 100.643  1.00  0.00           O
ATOM   2735  HW1 SOL   912      14.739  51.335 101.077  1.00  0.00           H
ATOM   2736  HW2 SOL   912      15.995  50.778 100.440  1.00  0.00           H
ATOM   2737  OW  SOL   913      35.951  12.069  24.192  1.00  0.00           O
ATOM   2738  HW1 SOL   913      36.806  11.668  24.037  1.00  0.00           H
ATOM   2739  HW2 SOL   913      35.796  12.613  23.420  1.00  0.00           H
ATOM   2740  OW  SOL   914      53.581  17.985 129.932  1.00  0.00           O
ATOM   2741  HW1 SOL   914      53.015  18.170 130.682  1.00  0.00           H
ATOM   2742  HW2 SOL   914      54.470  18.043 130.281  1.00  0.00           H
ATOM   2743  OW  SOL   915      10.176  57.755  23.485  1.00  0.00           O
ATOM   2744  HW1 SOL   915      11.132  57.733  23.524  1.00  0.00           H
ATOM   2745  HW2 SOL   915       9.980  58.094  22.611  1.00  0.00           H
ATOM   2746  OW  SOL   916      24.316  18.670 187.191  1.00  0.00           O
ATOM   2747  HW1 SOL   916      24.172  19.614 187.263  1.00  0.00           H
ATOM   2748  HW2 SOL   916      25.013  18.485 187.821  1.00  0.00           H
ATOM   2749  OW  SOL   917      81.284  60.724 198.190  1.00  0.00           O
ATOM   2750  HW1 SOL   917      82.232  60.625 198.105  1.00  0.00           H
ATOM   2751  HW2 SOL   917      81.088  60.414 199.074  1.00  0.00           H
ATOM   2752  OW  SOL   918      21.272  52.328  53.110  1.00  0.00           O
ATOM   2753  HW1 SOL   918      20.953  51.577  52.610  1.00  0.00           H
ATOM   2754  HW2 SOL   918      21.570  51.955  53.939  1.00  0.00           H
ATOM   2755  OW  SOL   919       4.747  61.171  20.959  1.00  0.00           O
ATOM   2756  HW1 SOL   919       4.331  61.905  21.411  1.00  0.00           H
ATOM   2757  HW2 SOL   919       5.659  61.197  21.249  1.00  0.00           H
ATOM   2758  OW  SOL   920      70.795  73.906  21.795  1.00  0.00           O
ATOM   2759  HW1 SOL   920      70.337  73.306  21.206  1.00  0.00           H
ATOM   2760  HW2 SOL   920      70.537  74.779  21.497  1.00  0.00           H
ATOM   2761  OW  SOL   921      82.836  30.035 203.963  1.00  0.00           O
ATOM   2762  HW1 SOL   921      83.003  29.677 203.092  1.00  0.00           H
ATOM   2763  HW2 SOL   921      83.228  30.908 203.943  1.00  0.00           H
ATOM   2764  OW  SOL   922      48.553  60.394  99.672  1.00  0.00           O
ATOM   2765  HW1 SOL   922      48.488  59.584 100.177  1.00  0.00           H
ATOM   2766  HW2 SOL   922      49.136  60.178  98.944  1.00  0.00           H
ATOM   2767  OW  SOL   923      73.042  16.796 190.585  1.00  0.00           O
ATOM   2768  HW1 SOL   923      73.516  17.100 189.811  1.00  0.00           H
ATOM   2769  HW2 SOL   923      73.724  16.474 191.173  1.00  0.00           H
ATOM   2770  OW  SOL   924      84.437  32.914 160.956  1.00  0.00           O
ATOM   2771  HW1 SOL   924      85.121  32.382 161.364  1.00  0.00           H
ATOM   2772  HW2 SOL   924      84.913  33.610 160.502  1.00  0.00           H
ATOM   2773  OW  SOL   925      47.576  75.344 135.275  1.00  0.00           O
ATOM   2774  HW1 SOL   925      48.327  75.316 135.868  1.00  0.00           H
ATOM   2775  HW2 SOL   925      46.897  75.803 135.769  1.00  0.00           H
ATOM   2776  OW  SOL   926      86.176  26.381 102.175  1.00  0.00           O
ATOM   2777  HW1 SOL   926      85.549  26.790 101.578  1.00  0.00           H
ATOM   2778  HW2 SOL   926      86.778  25.907 101.601  1.00  0.00           H
ATOM   2779  OW  SOL   927      29.989  37.603  24.626  1.00  0.00           O
ATOM   2780  HW1 SOL   927      30.872  37.608  24.256  1.00  0.00           H
ATOM   2781  HW2 SOL   927      29.605  36.781  24.321  1.00  0.00           H
ATOM   2782  OW  SOL   928      29.197  57.233 115.583  1.00  0.00           O
ATOM   2783  HW1 SOL   928      28.372  57.497 115.175  1.00  0.00           H
ATOM   2784  HW2 SOL   928      29.571  58.048 115.917  1.00  0.00           H
ATOM   2785  OW  SOL   929      78.774  44.884 199.223  1.00  0.00           O
ATOM   2786  HW1 SOL   929      79.247  44.069 199.056  1.00  0.00           H
ATOM   2787  HW2 SOL   929      79.319  45.353 199.855  1.00  0.00           H
ATOM   2788  OW  SOL   930      39.145  59.000 164.340  1.00  0.00           O
ATOM   2789  HW1 SOL   930      39.385  59.386 163.498  1.00  0.00           H
ATOM   2790  HW2 SOL   930      38.254  59.311 164.501  1.00  0.00           H
ATOM   2791  OW  SOL   931      50.495  69.427   2.748  1.00  0.00           O
ATOM   2792  HW1 SOL   931      50.154  69.889   1.982  1.00  0.00           H
ATOM   2793  HW2 SOL   931      51.098  70.048   3.155  1.00  0.00           H
ATOM   2794  OW  SOL   932      36.578  12.002  10.478  1.00  0.00           O
ATOM   2795  HW1 SOL   932      37.364  11.473  10.620  1.00  0.00           H
ATOM   2796  HW2 SOL   932      36.647  12.710  11.119  1.00  0.00           H
ATOM   2797  OW  SOL   933      37.638  53.845 190.772  1.00  0.00           O
ATOM   2798  HW1 SOL   933      37.643  53.963 191.722  1.00  0.00           H
ATOM   2799  HW2 SOL   933      37.505  54.725 190.421  1.00  0.00           H
ATOM   2800  OW  SOL   934      13.054  26.454 210.068  1.00  0.00           O
ATOM   2801  HW1 SOL   934      13.968  26.736 210.067  1.00  0.00           H
ATOM   2802  HW2 SOL   934      12.616  27.061 210.665  1.00  0.00           H
ATOM   2803  OW  SOL   935      29.639  84.889  35.050  1.00  0.00           O
ATOM   2804  HW1 SOL   935      28.920  84.259  35.095  1.00  0.00           H
ATOM   2805  HW2 SOL   935      29.492  85.475  35.793  1.00  0.00           H
ATOM   2806  OW  SOL   936      59.527  60.049   3.793  1.00  0.00           O
ATOM   2807  HW1 SOL   936      60.464  59.884   3.686  1.00  0.00           H
ATOM   2808  HW2 SOL   936      59.476  60.692   4.501  1.00  0.00           H
ATOM   2809  OW  SOL   937      63.138   4.492 172.637  1.00  0.00           O
ATOM   2810  HW1 SOL   937      63.432   4.873 171.809  1.00  0.00           H
ATOM   2811  HW2 SOL   937      63.727   4.862 173.294  1.00  0.00           H
ATOM   2812  OW  SOL   938      18.278  65.386   5.082  1.00  0.00           O
ATOM   2813  HW1 SOL   938      18.602  65.419   4.182  1.00  0.00           H
ATOM   2814  HW2 SOL   938      19.038  65.121   5.600  1.00  0.00           H
ATOM   2815  OW  SOL   939      57.737  12.335  23.516  1.00  0.00           O
ATOM   2816  HW1 SOL   939      57.212  12.464  22.726  1.00  0.00           H
ATOM   2817  HW2 SOL   939      58.311  13.101  23.550  1.00  0.00           H
ATOM   2818  OW  SOL   940      24.021  63.213 155.790  1.00  0.00           O
ATOM   2819  HW1 SOL   940      24.744  63.260 155.164  1.00  0.00           H
ATOM   2820  HW2 SOL   940      23.350  62.696 155.343  1.00  0.00           H
ATOM   2821  OW  SOL   941      62.211  15.120 138.628  1.00  0.00           O
ATOM   2822  HW1 SOL   941      61.883  15.800 139.216  1.00  0.00           H
ATOM   2823  HW2 SOL   941      62.706  15.598 137.962  1.00  0.00           H
ATOM   2824  OW  SOL   942      14.269   9.811  11.826  1.00  0.00           O
ATOM   2825  HW1 SOL   942      13.846  10.478  11.286  1.00  0.00           H
ATOM   2826  HW2 SOL   942      14.035   8.981  11.409  1.00  0.00           H
ATOM   2827  OW  SOL   943      34.547  43.296 165.937  1.00  0.00           O
ATOM   2828  HW1 SOL   943      35.304  42.770 165.680  1.00  0.00           H
ATOM   2829  HW2 SOL   943      34.196  42.850 166.708  1.00  0.00           H
ATOM   2830  OW  SOL   944      50.948  61.004  84.668  1.00  0.00           O
ATOM   2831  HW1 SOL   944      50.377  60.240  84.751  1.00  0.00           H
ATOM   2832  HW2 SOL   944      51.366  60.898  83.813  1.00  0.00           H
ATOM   2833  OW  SOL   945      14.305  65.128  59.591  1.00  0.00           O
ATOM   2834  HW1 SOL   945      13.706  65.179  60.337  1.00  0.00           H
ATOM   2835  HW2 SOL   945      15.059  65.656  59.852  1.00  0.00           H
ATOM   2836  OW  SOL   946       3.010  11.100 136.360  1.00  0.00           O
ATOM   2837  HW1 SOL   946       2.793  11.906 136.830  1.00  0.00           H
ATOM   2838  HW2 SOL   946       3.966  11.064 136.375  1.00  0.00           H
ATOM   2839  OW  SOL   947       2.796  49.678  40.984  1.00  0.00           O
ATOM   2840  HW1 SOL   947       2.334  48.880  40.727  1.00  0.00           H
ATOM   2841  HW2 SOL   947       3.343  49.411  41.724  1.00  0.00           H
ATOM   2842  OW  SOL   948      43.507  35.993 177.759  1.00  0.00           O
ATOM   2843  HW1 SOL   948      43.205  35.797 178.646  1.00  0.00           H
ATOM   2844  HW2 SOL   948      44.332  35.515 177.675  1.00  0.00           H
ATOM   2845  OW  SOL   949      41.044  44.768 152.918  1.00  0.00           O
ATOM   2846  HW1 SOL   949      41.544  44.101 152.447  1.00  0.00           H
ATOM   2847  HW2 SOL   949      41.703  45.262 153.406  1.00  0.00           H
ATOM   2848  OW  SOL   950      45.455   5.287 194.181  1.00  0.00           O
ATOM   2849  HW1 SOL   950      45.444   5.988 194.833  1.00  0.00           H
ATOM   2850  HW2 SOL   950      44.542   5.005 194.118  1.00  0.00           H
ATOM   2851  OW  SOL   951      41.121  54.915  48.403  1.00  0.00           O
ATOM   2852  HW1 SOL   951      41.549  54.206  47.924  1.00  0.00           H
ATOM   2853  HW2 SOL   951      41.514  54.887  49.276  1.00  0.00           H
ATOM   2854  OW  SOL   952      65.574  62.112  48.371  1.00  0.00           O
ATOM   2855  HW1 SOL   952      65.249  62.918  47.970  1.00  0.00           H
ATOM   2856  HW2 SOL   952      66.182  62.408  49.048  1.00  0.00           H
ATOM   2857  OW  SOL   953       7.481  49.097  34.811  1.00  0.00           O
ATOM   2858  HW1 SOL   953       7.580  48.249  35.242  1.00  0.00           H
ATOM   2859  HW2 SOL   953       7.714  49.737  35.483  1.00  0.00           H
ATOM   2860  OW  SOL   954       0.176  82.532 209.676  1.00  0.00           O
ATOM   2861  HW1 SOL   954      -0.628  82.076 209.926  1.00  0.00           H
ATOM   2862  HW2 SOL   954       0.134  82.586 208.721  1.00  0.00           H
ATOM   2863  OW  SOL   955      22.851  32.630 122.892  1.00  0.00           O
ATOM   2864  HW1 SOL   955      23.496  31.951 122.698  1.00  0.00           H
ATOM   2865  HW2 SOL   955      23.372  33.417 123.055  1.00  0.00           H
ATOM   2866  OW  SOL   956      21.968  18.353  58.205  1.00  0.00           O
ATOM   2867  HW1 SOL   956      21.599  18.906  57.516  1.00  0.00           H
ATOM   2868  HW2 SOL   956      22.913  18.391  58.063  1.00  0.00           H
ATOM   2869  OW  SOL   957      45.369  65.089 139.366  1.00  0.00           O
ATOM   2870  HW1 SOL   957      44.682  65.337 138.747  1.00  0.00           H
ATOM   2871  HW2 SOL   957      45.579  65.899 139.830  1.00  0.00           H
ATOM   2872  OW  SOL   958      72.065  41.086 168.643  1.00  0.00           O
ATOM   2873  HW1 SOL   958      72.416  40.874 167.778  1.00  0.00           H
ATOM   2874  HW2 SOL   958      71.723  40.256 168.974  1.00  0.00           H
ATOM   2875  OW  SOL   959      78.236  80.197  77.417  1.00  0.00           O
ATOM   2876  HW1 SOL   959      78.929  79.613  77.725  1.00  0.00           H
ATOM   2877  HW2 SOL   959      78.659  81.052  77.340  1.00  0.00           H
ATOM   2878  OW  SOL   960      37.938  46.150  89.435  1.00  0.00           O
ATOM   2879  HW1 SOL   960      37.467  45.390  89.777  1.00  0.00           H
ATOM   2880  HW2 SOL   960      38.853  45.871  89.404  1.00  0.00           H
ATOM   2881  OW  SOL   961      69.409  22.943  20.255  1.00  0.00           O
ATOM   2882  HW1 SOL   961      68.791  22.357  19.819  1.00  0.00           H
ATOM   2883  HW2 SOL   961      68.953  23.227  21.048  1.00  0.00           H
ATOM   2884  OW  SOL   962      19.945  28.954 208.260  1.00  0.00           O
ATOM   2885  HW1 SOL   962      19.728  28.030 208.132  1.00  0.00           H
ATOM   2886  HW2 SOL   962      19.294  29.428 207.743  1.00  0.00           H
ATOM   2887  OW  SOL   963       5.426  31.994   8.640  1.00  0.00           O
ATOM   2888  HW1 SOL   963       5.574  32.575   7.893  1.00  0.00           H
ATOM   2889  HW2 SOL   963       5.675  32.516   9.403  1.00  0.00           H
ATOM   2890  OW  SOL   964      72.008  75.186  45.526  1.00  0.00           O
ATOM   2891  HW1 SOL   964      72.484  74.545  44.998  1.00  0.00           H
ATOM   2892  HW2 SOL   964      72.652  75.499  46.161  1.00  0.00           H
ATOM   2893  OW  SOL   965      75.415  18.351  82.615  1.00  0.00           O
ATOM   2894  HW1 SOL   965      75.965  19.064  82.941  1.00  0.00           H
ATOM   2895  HW2 SOL   965      74.726  18.259  83.273  1.00  0.00           H
ATOM   2896  OW  SOL   966      42.530  37.193 189.908  1.00  0.00           O
ATOM   2897  HW1 SOL   966      42.604  38.132 190.080  1.00  0.00           H
ATOM   2898  HW2 SOL   966      43.226  37.008 189.278  1.00  0.00           H
ATOM   2899  OW  SOL   967      15.656  41.568  26.946  1.00  0.00           O
ATOM   2900  HW1 SOL   967      15.592  42.449  26.578  1.00  0.00           H
ATOM   2901  HW2 SOL   967      15.865  41.010  26.196  1.00  0.00           H
ATOM   2902  OW  SOL   968      39.278  24.034 183.224  1.00  0.00           O
ATOM   2903  HW1 SOL   968      39.134  23.962 184.167  1.00  0.00           H
ATOM   2904  HW2 SOL   968      39.697  24.887 183.110  1.00  0.00           H
ATOM   2905  OW  SOL   969      17.369  15.709   4.508  1.00  0.00           O
ATOM   2906  HW1 SOL   969      16.486  15.929   4.211  1.00  0.00           H
ATOM   2907  HW2 SOL   969      17.460  16.164   5.345  1.00  0.00           H
ATOM   2908  OW  SOL   970       0.623   5.036 141.545  1.00  0.00           O
ATOM   2909  HW1 SOL   970      -0.190   5.446 141.840  1.00  0.00           H
ATOM   2910  HW2 SOL   970       0.360   4.488 140.805  1.00  0.00           H
ATOM   2911  OW  SOL   971      48.220  45.427 170.792  1.00  0.00           O
ATOM   2912  HW1 SOL   971      47.616  45.955 171.314  1.00  0.00           H
ATOM   2913  HW2 SOL   971      47.683  44.709 170.458  1.00  0.00           H
ATOM   2914  OW  SOL   972      41.949  65.769  31.741  1.00  0.00           O
ATOM   2915  HW1 SOL   972      41.014  65.889  31.575  1.00  0.00           H
ATOM   2916  HW2 SOL   972      42.138  64.886  31.423  1.00  0.00           H
ATOM   2917  OW  SOL   973      44.940  28.009   3.577  1.00  0.00           O
ATOM   2918  HW1 SOL   973      45.534  28.397   2.935  1.00  0.00           H
ATOM   2919  HW2 SOL   973      44.143  27.818   3.083  1.00  0.00           H
ATOM   2920  OW  SOL   974      35.725  45.574 204.730  1.00  0.00           O
ATOM   2921  HW1 SOL   974      35.930  46.430 205.106  1.00  0.00           H
ATOM   2922  HW2 SOL   974      36.003  45.640 203.816  1.00  0.00           H
ATOM   2923  OW  SOL   975      11.824  41.387  41.329  1.00  0.00           O
ATOM   2924  HW1 SOL   975      12.513  42.045  41.418  1.00  0.00           H
ATOM   2925  HW2 SOL   975      12.212  40.584  41.677  1.00  0.00           H
ATOM   2926  OW  SOL   976      69.707  69.944   3.018  1.00  0.00           O
ATOM   2927  HW1 SOL   976      69.075  70.644   2.852  1.00  0.00           H
ATOM   2928  HW2 SOL   976      70.516  70.401   3.246  1.00  0.00           H
ATOM   2929  OW  SOL   977      18.957  86.043 124.482  1.00  0.00           O
ATOM   2930  HW1 SOL   977      19.004  86.378 123.587  1.00  0.00           H
ATOM   2931  HW2 SOL   977      19.387  86.713 125.013  1.00  0.00           H
ATOM   2932  OW  SOL   978       2.218  70.214 208.123  1.00  0.00           O
ATOM   2933  HW1 SOL   978       2.998  70.532 207.669  1.00  0.00           H
ATOM   2934  HW2 SOL   978       2.553  69.584 208.761  1.00  0.00           H
ATOM   2935  OW  SOL   979      21.277  82.200  17.191  1.00  0.00           O
ATOM   2936  HW1 SOL   979      21.081  82.865  16.532  1.00  0.00           H
ATOM   2937  HW2 SOL   979      21.224  81.370  16.718  1.00  0.00           H
ATOM   2938  OW  SOL   980      29.188  71.798 132.406  1.00  0.00           O
ATOM   2939  HW1 SOL   980      28.910  71.079 131.839  1.00  0.00           H
ATOM   2940  HW2 SOL   980      30.022  71.506 132.772  1.00  0.00           H
ATOM   2941  OW  SOL   981      25.508  24.625 114.751  1.00  0.00           O
ATOM   2942  HW1 SOL   981      25.196  25.002 115.574  1.00  0.00           H
ATOM   2943  HW2 SOL   981      26.457  24.565 114.859  1.00  0.00           H
ATOM   2944  OW  SOL   982      71.480  42.931 131.541  1.00  0.00           O
ATOM   2945  HW1 SOL   982      72.095  42.243 131.286  1.00  0.00           H
ATOM   2946  HW2 SOL   982      71.284  42.750 132.460  1.00  0.00           H
ATOM   2947  OW  SOL   983      68.306  40.729  40.286  1.00  0.00           O
ATOM   2948  HW1 SOL   983      68.056  40.082  39.626  1.00  0.00           H
ATOM   2949  HW2 SOL   983      67.479  40.994  40.689  1.00  0.00           H
ATOM   2950  OW  SOL   984      59.183  82.199  38.606  1.00  0.00           O
ATOM   2951  HW1 SOL   984      59.847  82.168  37.917  1.00  0.00           H
ATOM   2952  HW2 SOL   984      58.513  81.577  38.321  1.00  0.00           H
ATOM   2953  OW  SOL   985      26.868  37.482  24.173  1.00  0.00           O
ATOM   2954  HW1 SOL   985      27.625  38.014  23.929  1.00  0.00           H
ATOM   2955  HW2 SOL   985      26.116  37.961  23.825  1.00  0.00           H
ATOM   2956  OW  SOL   986       6.001  61.734  46.280  1.00  0.00           O
ATOM   2957  HW1 SOL   986       6.697  62.295  46.622  1.00  0.00           H
ATOM   2958  HW2 SOL   986       6.294  61.499  45.400  1.00  0.00           H
ATOM   2959  OW  SOL   987       5.668  28.295 189.409  1.00  0.00           O
ATOM   2960  HW1 SOL   987       5.721  28.016 190.323  1.00  0.00           H
ATOM   2961  HW2 SOL   987       5.533  29.242 189.454  1.00  0.00           H
ATOM   2962  OW  SOL   988       0.214  56.275 196.707  1.00  0.00           O
ATOM   2963  HW1 SOL   988      -0.235  56.192 195.865  1.00  0.00           H
ATOM   2964  HW2 SOL   988       0.106  57.195 196.947  1.00  0.00           H
ATOM   2965  OW  SOL   989      17.164   1.143  65.015  1.00  0.00           O
ATOM   2966  HW1 SOL   989      17.245   1.923  65.564  1.00  0.00           H
ATOM   2967  HW2 SOL   989      16.312   1.237  64.589  1.00  0.00           H
ATOM   2968  OW  SOL   990      29.012  35.221 106.869  1.00  0.00           O
ATOM   2969  HW1 SOL   990      29.142  34.936 107.774  1.00  0.00           H
ATOM   2970  HW2 SOL   990      29.474  36.057 106.812  1.00  0.00           H
ATOM   2971  OW  SOL   991      52.811  33.946 142.064  1.00  0.00           O
ATOM   2972  HW1 SOL   991      52.518  34.160 141.179  1.00  0.00           H
ATOM   2973  HW2 SOL   991      52.026  33.621 142.505  1.00  0.00           H
ATOM   2974  OW  SOL   992       2.213  22.464 208.533  1.00  0.00           O
ATOM   2975  HW1 SOL   992       2.326  21.774 209.187  1.00  0.00           H
ATOM   2976  HW2 SOL   992       3.070  22.539 208.113  1.00  0.00           H
ATOM   2977  OW  SOL   993       2.082  78.026  51.196  1.00  0.00           O
ATOM   2978  HW1 SOL   993       1.621  78.106  50.360  1.00  0.00           H
ATOM   2979  HW2 SOL   993       1.958  77.112  51.451  1.00  0.00           H
ATOM   2980  OW  SOL   994      39.000  22.993 205.302  1.00  0.00           O
ATOM   2981  HW1 SOL   994      38.990  22.400 206.053  1.00  0.00           H
ATOM   2982  HW2 SOL   994      38.146  23.424 205.326  1.00  0.00           H
ATOM   2983  OW  SOL   995      62.684   2.205  40.310  1.00  0.00           O
ATOM   2984  HW1 SOL   995      63.462   2.393  39.786  1.00  0.00           H
ATOM   2985  HW2 SOL   995      62.475   1.292  40.112  1.00  0.00           H
ATOM   2986  OW  SOL   996      42.638  69.822 192.637  1.00  0.00           O
ATOM   2987  HW1 SOL   996      41.869  69.371 192.289  1.00  0.00           H
ATOM   2988  HW2 SOL   996      43.203  69.955 191.876  1.00  0.00           H
ATOM   2989  OW  SOL   997      72.786  85.985 190.232  1.00  0.00           O
ATOM   2990  HW1 SOL   997      73.554  85.714 190.735  1.00  0.00           H
ATOM   2991  HW2 SOL   997      72.056  85.519 190.641  1.00  0.00           H
ATOM   2992  OW  SOL   998       0.215  22.067 204.357  1.00  0.00           O
ATOM   2993  HW1 SOL   998      -0.344  22.800 204.097  1.00  0.00           H
ATOM   2994  HW2 SOL   998       1.106  22.375 204.193  1.00  0.00           H
ATOM   2995  OW  SOL   999       0.848  26.963 109.182  1.00  0.00           O
ATOM   2996  HW1 SOL   999       1.678  26.667 109.555  1.00  0.00           H
ATOM   2997  HW2 SOL   999       1.067  27.770 108.717  1.00  0.00           H
ATOM   2998  OW  SOL  1000      55.766  69.368 203.065  1.00  0.00           O
ATOM   2999  HW1 SOL  1000      55.197  69.352 203.835  1.00  0.00           H
ATOM   3000  HW2 SOL  1000      56.584  69.753 203.380  1.00  0.00           H
ATOM   3001  OW  SOL  1001      57.937   1.189  15.348  1.00  0.00           O
ATOM   3002  HW1 SOL  1001      57.560   1.249  14.470  1.00  0.00           H
ATOM   3003  HW2 SOL  1001      57.186   1.041  15.922  1.00  0.00           H
ATOM   3004  OW  SOL  1002      68.009  48.037  78.631  1.00  0.00           O
ATOM   3005  HW1 SOL  1002      67.885  48.966  78.829  1.00  0.00           H
ATOM   3006  HW2 SOL  1002      67.129  47.713  78.438  1.00  0.00           H
ATOM   3007  OW  SOL  1003      81.950  31.352 166.751  1.00  0.00           O
ATOM   3008  HW1 SOL  1003      81.627  31.043 165.904  1.00  0.00           H
ATOM   3009  HW2 SOL  1003      81.719  32.281 166.771  1.00  0.00           H
ATOM   3010  OW  SOL  1004      14.593  84.409 187.396  1.00  0.00           O
ATOM   3011  HW1 SOL  1004      14.893  83.569 187.048  1.00  0.00           H
ATOM   3012  HW2 SOL  1004      15.339  84.997 187.279  1.00  0.00           H
ATOM   3013  OW  SOL  1005      65.184  25.276 145.982  1.00  0.00           O
ATOM   3014  HW1 SOL  1005      65.630  26.099 145.779  1.00  0.00           H
ATOM   3015  HW2 SOL  1005      64.258  25.458 145.817  1.00  0.00           H
ATOM   3016  OW  SOL  1006      50.973  41.356   4.782  1.00  0.00           O
ATOM   3017  HW1 SOL  1006      51.838  41.014   4.558  1.00  0.00           H
ATOM   3018  HW2 SOL  1006      50.970  41.396   5.738  1.00  0.00           H
ATOM   3019  OW  SOL  1007      67.136  73.380  80.589  1.00  0.00           O
ATOM   3020  HW1 SOL  1007      67.830  73.176  79.962  1.00  0.00           H
ATOM   3021  HW2 SOL  1007      66.600  72.587  80.621  1.00  0.00           H
ATOM   3022  OW  SOL  1008      36.668  16.085 203.613  1.00  0.00           O
ATOM   3023  HW1 SOL  1008      36.561  15.659 202.763  1.00  0.00           H
ATOM   3024  HW2 SOL  1008      37.598  15.986 203.817  1.00  0.00           H
ATOM   3025  OW  SOL  1009      73.924  65.218  23.758  1.00  0.00           O
ATOM   3026  HW1 SOL  1009      74.564  65.401  24.447  1.00  0.00           H
ATOM   3027  HW2 SOL  1009      73.084  65.177  24.216  1.00  0.00           H
ATOM   3028  OW  SOL  1010      60.660  81.497 209.755  1.00  0.00           O
ATOM   3029  HW1 SOL  1010      60.606  82.220 210.380  1.00  0.00           H
ATOM   3030  HW2 SOL  1010      60.067  80.832 210.106  1.00  0.00           H
ATOM   3031  OW  SOL  1011      62.997   0.107 176.643  1.00  0.00           O
ATOM   3032  HW1 SOL  1011      62.956   1.004 176.309  1.00  0.00           H
ATOM   3033  HW2 SOL  1011      62.785  -0.440 175.887  1.00  0.00           H
ATOM   3034  OW  SOL  1012      63.602  45.447  27.579  1.00  0.00           O
ATOM   3035  HW1 SOL  1012      63.438  46.094  28.265  1.00  0.00           H
ATOM   3036  HW2 SOL  1012      63.350  45.889  26.768  1.00  0.00           H
ATOM   3037  OW  SOL  1013      66.959  39.858 115.161  1.00  0.00           O
ATOM   3038  HW1 SOL  1013      67.544  40.501 115.562  1.00  0.00           H
ATOM   3039  HW2 SOL  1013      66.397  40.373 114.582  1.00  0.00           H
ATOM   3040  OW  SOL  1014      21.128  28.433 193.824  1.00  0.00           O
ATOM   3041  HW1 SOL  1014      20.752  29.255 193.509  1.00  0.00           H
ATOM   3042  HW2 SOL  1014      21.061  28.488 194.777  1.00  0.00           H
ATOM   3043  OW  SOL  1015      32.875  37.005 209.903  1.00  0.00           O
ATOM   3044  HW1 SOL  1015      32.665  36.095 209.694  1.00  0.00           H
ATOM   3045  HW2 SOL  1015      33.179  36.979 210.811  1.00  0.00           H
ATOM   3046  OW  SOL  1016       1.756  13.660  68.083  1.00  0.00           O
ATOM   3047  HW1 SOL  1016       1.317  13.172  68.780  1.00  0.00           H
ATOM   3048  HW2 SOL  1016       2.344  14.259  68.544  1.00  0.00           H
ATOM   3049  OW  SOL  1017      31.728  74.176   2.277  1.00  0.00           O
ATOM   3050  HW1 SOL  1017      30.773  74.202   2.230  1.00  0.00           H
ATOM   3051  HW2 SOL  1017      32.016  74.893   1.712  1.00  0.00           H
ATOM   3052  OW  SOL  1018      40.907  10.250 176.013  1.00  0.00           O
ATOM   3053  HW1 SOL  1018      40.937   9.310 176.192  1.00  0.00           H
ATOM   3054  HW2 SOL  1018      40.696  10.311 175.082  1.00  0.00           H
ATOM   3055  OW  SOL  1019       9.452  61.025 189.379  1.00  0.00           O
ATOM   3056  HW1 SOL  1019       8.902  61.243 190.132  1.00  0.00           H
ATOM   3057  HW2 SOL  1019       9.893  61.845 189.158  1.00  0.00           H
ATOM   3058  OW  SOL  1020      27.783  28.588   7.769  1.00  0.00           O
ATOM   3059  HW1 SOL  1020      27.226  29.074   8.378  1.00  0.00           H
ATOM   3060  HW2 SOL  1020      28.189  29.263   7.225  1.00  0.00           H
ATOM   3061  OW  SOL  1021      42.606  38.806  59.800  1.00  0.00           O
ATOM   3062  HW1 SOL  1021      42.655  38.020  60.344  1.00  0.00           H
ATOM   3063  HW2 SOL  1021      43.497  39.155  59.801  1.00  0.00           H
ATOM   3064  OW  SOL  1022      40.302  19.496  74.426  1.00  0.00           O
ATOM   3065  HW1 SOL  1022      39.957  19.175  73.592  1.00  0.00           H
ATOM   3066  HW2 SOL  1022      41.244  19.583  74.278  1.00  0.00           H
ATOM   3067  OW  SOL  1023      53.132  30.194  69.196  1.00  0.00           O
ATOM   3068  HW1 SOL  1023      53.360  29.270  69.298  1.00  0.00           H
ATOM   3069  HW2 SOL  1023      52.183  30.222  69.317  1.00  0.00           H
ATOM   3070  OW  SOL  1024      18.039  46.792  51.467  1.00  0.00           O
ATOM   3071  HW1 SOL  1024      17.280  46.213  51.541  1.00  0.00           H
ATOM   3072  HW2 SOL  1024      17.878  47.298  50.671  1.00  0.00           H
ATOM   3073  OW  SOL  1025      20.233  69.599 161.110  1.00  0.00           O
ATOM   3074  HW1 SOL  1025      20.055  69.454 160.181  1.00  0.00           H
ATOM   3075  HW2 SOL  1025      20.800  70.369 161.129  1.00  0.00           H
ATOM   3076  OW  SOL  1026       2.529   1.583 203.030  1.00  0.00           O
ATOM   3077  HW1 SOL  1026       2.940   1.488 202.170  1.00  0.00           H
ATOM   3078  HW2 SOL  1026       1.646   1.901 202.839  1.00  0.00           H
ATOM   3079  OW  SOL  1027      83.482  51.639 189.762  1.00  0.00           O
ATOM   3080  HW1 SOL  1027      84.126  51.614 190.470  1.00  0.00           H
ATOM   3081  HW2 SOL  1027      83.621  52.487 189.341  1.00  0.00           H
ATOM   3082  OW  SOL  1028      10.793  44.700  12.334  1.00  0.00           O
ATOM   3083  HW1 SOL  1028      10.390  45.505  12.656  1.00  0.00           H
ATOM   3084  HW2 SOL  1028      11.557  44.995  11.838  1.00  0.00           H
ATOM   3085  OW  SOL  1029      67.827  61.426  82.723  1.00  0.00           O
ATOM   3086  HW1 SOL  1029      68.217  61.512  83.593  1.00  0.00           H
ATOM   3087  HW2 SOL  1029      67.436  62.282  82.550  1.00  0.00           H
ATOM   3088  OW  SOL  1030       2.892  51.244  28.573  1.00  0.00           O
ATOM   3089  HW1 SOL  1030       3.239  50.496  29.060  1.00  0.00           H
ATOM   3090  HW2 SOL  1030       3.377  51.238  27.748  1.00  0.00           H
ATOM   3091  OW  SOL  1031      38.614  53.756 204.119  1.00  0.00           O
ATOM   3092  HW1 SOL  1031      38.343  54.337 204.830  1.00  0.00           H
ATOM   3093  HW2 SOL  1031      39.248  54.270 203.618  1.00  0.00           H
ATOM   3094  OW  SOL  1032      71.748  16.516 217.868  1.00  0.00           O
ATOM   3095  HW1 SOL  1032      71.323  15.704 218.143  1.00  0.00           H
ATOM   3096  HW2 SOL  1032      71.077  17.189 217.984  1.00  0.00           H
ATOM   3097  OW  SOL  1033      79.042  76.426 188.409  1.00  0.00           O
ATOM   3098  HW1 SOL  1033      79.298  76.068 189.259  1.00  0.00           H
ATOM   3099  HW2 SOL  1033      78.716  77.304 188.607  1.00  0.00           H
ATOM   3100  OW  SOL  1034      50.715   4.644 215.536  1.00  0.00           O
ATOM   3101  HW1 SOL  1034      51.449   5.238 215.697  1.00  0.00           H
ATOM   3102  HW2 SOL  1034      50.061   5.185 215.094  1.00  0.00           H
ATOM   3103  OW  SOL  1035      32.151  34.447 209.748  1.00  0.00           O
ATOM   3104  HW1 SOL  1035      32.715  33.733 209.454  1.00  0.00           H
ATOM   3105  HW2 SOL  1035      32.193  34.408 210.704  1.00  0.00           H
ATOM   3106  OW  SOL  1036      35.024  78.379 189.233  1.00  0.00           O
ATOM   3107  HW1 SOL  1036      34.279  78.807 189.655  1.00  0.00           H
ATOM   3108  HW2 SOL  1036      35.095  78.809 188.381  1.00  0.00           H
ATOM   3109  OW  SOL  1037      51.089  68.342 105.281  1.00  0.00           O
ATOM   3110  HW1 SOL  1037      50.671  67.562 104.916  1.00  0.00           H
ATOM   3111  HW2 SOL  1037      51.837  68.504 104.707  1.00  0.00           H
ATOM   3112  OW  SOL  1038      17.139  43.678  72.975  1.00  0.00           O
ATOM   3113  HW1 SOL  1038      17.490  44.091  73.764  1.00  0.00           H
ATOM   3114  HW2 SOL  1038      17.294  44.318  72.280  1.00  0.00           H
ATOM   3115  OW  SOL  1039      67.151  66.691 115.657  1.00  0.00           O
ATOM   3116  HW1 SOL  1039      66.897  67.535 116.030  1.00  0.00           H
ATOM   3117  HW2 SOL  1039      66.372  66.142 115.753  1.00  0.00           H
ATOM   3118  OW  SOL  1040      13.211  27.045 121.392  1.00  0.00           O
ATOM   3119  HW1 SOL  1040      12.441  26.492 121.522  1.00  0.00           H
ATOM   3120  HW2 SOL  1040      12.854  27.916 121.220  1.00  0.00           H
ATOM   3121  OW  SOL  1041      73.391  64.328  21.093  1.00  0.00           O
ATOM   3122  HW1 SOL  1041      73.721  64.793  21.862  1.00  0.00           H
ATOM   3123  HW2 SOL  1041      72.917  64.995  20.595  1.00  0.00           H
ATOM   3124  OW  SOL  1042      70.338  74.155 138.518  1.00  0.00           O
ATOM   3125  HW1 SOL  1042      69.547  73.705 138.814  1.00  0.00           H
ATOM   3126  HW2 SOL  1042      70.631  73.651 137.758  1.00  0.00           H
ATOM   3127  OW  SOL  1043      69.319   6.995 196.664  1.00  0.00           O
ATOM   3128  HW1 SOL  1043      68.426   6.771 196.926  1.00  0.00           H
ATOM   3129  HW2 SOL  1043      69.844   6.242 196.935  1.00  0.00           H
ATOM   3130  OW  SOL  1044      50.705  60.883 121.871  1.00  0.00           O
ATOM   3131  HW1 SOL  1044      50.735  60.052 122.346  1.00  0.00           H
ATOM   3132  HW2 SOL  1044      49.928  60.814 121.316  1.00  0.00           H
ATOM   3133  OW  SOL  1045      69.708  49.138   7.020  1.00  0.00           O
ATOM   3134  HW1 SOL  1045      69.838  49.358   6.098  1.00  0.00           H
ATOM   3135  HW2 SOL  1045      69.009  48.484   7.014  1.00  0.00           H
ATOM   3136  OW  SOL  1046      57.855  78.468 207.448  1.00  0.00           O
ATOM   3137  HW1 SOL  1046      58.746  78.430 207.795  1.00  0.00           H
ATOM   3138  HW2 SOL  1046      57.551  79.350 207.662  1.00  0.00           H
ATOM   3139  OW  SOL  1047      41.379  74.222 151.892  1.00  0.00           O
ATOM   3140  HW1 SOL  1047      42.058  73.566 152.050  1.00  0.00           H
ATOM   3141  HW2 SOL  1047      41.672  74.686 151.107  1.00  0.00           H
ATOM   3142  OW  SOL  1048      22.885  32.950 196.514  1.00  0.00           O
ATOM   3143  HW1 SOL  1048      22.222  33.373 195.967  1.00  0.00           H
ATOM   3144  HW2 SOL  1048      22.451  32.818 197.357  1.00  0.00           H
ATOM   3145  OW  SOL  1049      28.393   3.234  63.103  1.00  0.00           O
ATOM   3146  HW1 SOL  1049      28.318   2.454  62.553  1.00  0.00           H
ATOM   3147  HW2 SOL  1049      28.400   3.964  62.485  1.00  0.00           H
ATOM   3148  OW  SOL  1050       6.829  83.822  36.025  1.00  0.00           O
ATOM   3149  HW1 SOL  1050       6.907  84.330  35.218  1.00  0.00           H
ATOM   3150  HW2 SOL  1050       5.977  83.392  35.956  1.00  0.00           H
ATOM   3151  OW  SOL  1051      17.085  30.169   8.065  1.00  0.00           O
ATOM   3152  HW1 SOL  1051      16.273  30.352   8.539  1.00  0.00           H
ATOM   3153  HW2 SOL  1051      17.558  29.556   8.627  1.00  0.00           H
ATOM   3154  OW  SOL  1052      65.997  51.943  94.275  1.00  0.00           O
ATOM   3155  HW1 SOL  1052      66.497  51.881  93.461  1.00  0.00           H
ATOM   3156  HW2 SOL  1052      66.125  52.846  94.567  1.00  0.00           H
ATOM   3157  OW  SOL  1053      84.701  60.803  43.233  1.00  0.00           O
ATOM   3158  HW1 SOL  1053      84.200  61.435  43.747  1.00  0.00           H
ATOM   3159  HW2 SOL  1053      85.393  61.322  42.822  1.00  0.00           H
ATOM   3160  OW  SOL  1054      68.373  74.725 126.386  1.00  0.00           O
ATOM   3161  HW1 SOL  1054      69.128  74.510 125.839  1.00  0.00           H
ATOM   3162  HW2 SOL  1054      68.113  73.889 126.775  1.00  0.00           H
ATOM   3163  OW  SOL  1055      84.058  38.380 151.465  1.00  0.00           O
ATOM   3164  HW1 SOL  1055      85.014  38.370 151.515  1.00  0.00           H
ATOM   3165  HW2 SOL  1055      83.821  39.298 151.591  1.00  0.00           H
ATOM   3166  OW  SOL  1056      66.131  52.714  12.892  1.00  0.00           O
ATOM   3167  HW1 SOL  1056      65.224  53.000  13.000  1.00  0.00           H
ATOM   3168  HW2 SOL  1056      66.648  53.379  13.346  1.00  0.00           H
ATOM   3169  OW  SOL  1057      36.873  40.492  30.298  1.00  0.00           O
ATOM   3170  HW1 SOL  1057      35.985  40.543  30.652  1.00  0.00           H
ATOM   3171  HW2 SOL  1057      37.229  39.680  30.659  1.00  0.00           H
ATOM   3172  OW  SOL  1058      79.424  22.356 201.401  1.00  0.00           O
ATOM   3173  HW1 SOL  1058      79.730  23.062 201.970  1.00  0.00           H
ATOM   3174  HW2 SOL  1058      79.573  22.682 200.513  1.00  0.00           H
ATOM   3175  OW  SOL  1059       8.426  15.560 132.552  1.00  0.00           O
ATOM   3176  HW1 SOL  1059       9.222  15.065 132.750  1.00  0.00           H
ATOM   3177  HW2 SOL  1059       8.723  16.280 131.996  1.00  0.00           H
ATOM   3178  OW  SOL  1060       3.607   9.423 199.439  1.00  0.00           O
ATOM   3179  HW1 SOL  1060       4.156   9.442 200.223  1.00  0.00           H
ATOM   3180  HW2 SOL  1060       2.710   9.411 199.775  1.00  0.00           H
ATOM   3181  OW  SOL  1061      48.475  45.958  26.928  1.00  0.00           O
ATOM   3182  HW1 SOL  1061      48.570  46.696  27.529  1.00  0.00           H
ATOM   3183  HW2 SOL  1061      48.390  45.194  27.497  1.00  0.00           H
ATOM   3184  OW  SOL  1062      54.593   8.573 145.017  1.00  0.00           O
ATOM   3185  HW1 SOL  1062      54.011   9.313 145.192  1.00  0.00           H
ATOM   3186  HW2 SOL  1062      55.253   8.619 145.710  1.00  0.00           H
ATOM   3187  OW  SOL  1063      48.110  56.673  32.749  1.00  0.00           O
ATOM   3188  HW1 SOL  1063      48.151  55.725  32.876  1.00  0.00           H
ATOM   3189  HW2 SOL  1063      47.670  57.001  33.533  1.00  0.00           H
ATOM   3190  OW  SOL  1064      70.688  77.542 115.591  1.00  0.00           O
ATOM   3191  HW1 SOL  1064      69.927  76.964 115.533  1.00  0.00           H
ATOM   3192  HW2 SOL  1064      70.896  77.757 114.682  1.00  0.00           H
ATOM   3193  OW  SOL  1065      69.851  64.136  13.419  1.00  0.00           O
ATOM   3194  HW1 SOL  1065      70.565  63.763  13.937  1.00  0.00           H
ATOM   3195  HW2 SOL  1065      70.281  64.496  12.643  1.00  0.00           H
ATOM   3196  OW  SOL  1066      64.335  73.864  81.814  1.00  0.00           O
ATOM   3197  HW1 SOL  1066      65.219  73.507  81.722  1.00  0.00           H
ATOM   3198  HW2 SOL  1066      64.016  73.503  82.642  1.00  0.00           H
ATOM   3199  OW  SOL  1067       6.558  20.184 130.618  1.00  0.00           O
ATOM   3200  HW1 SOL  1067       7.003  20.877 131.105  1.00  0.00           H
ATOM   3201  HW2 SOL  1067       5.663  20.505 130.506  1.00  0.00           H
ATOM   3202  OW  SOL  1068      61.454  60.257 137.112  1.00  0.00           O
ATOM   3203  HW1 SOL  1068      61.044  59.395 137.040  1.00  0.00           H
ATOM   3204  HW2 SOL  1068      61.731  60.315 138.027  1.00  0.00           H
ATOM   3205  OW  SOL  1069      74.099  17.539  14.617  1.00  0.00           O
ATOM   3206  HW1 SOL  1069      74.517  18.400  14.608  1.00  0.00           H
ATOM   3207  HW2 SOL  1069      73.697  17.458  13.752  1.00  0.00           H
ATOM   3208  OW  SOL  1070      10.828  62.505 158.500  1.00  0.00           O
ATOM   3209  HW1 SOL  1070      10.524  62.675 159.392  1.00  0.00           H
ATOM   3210  HW2 SOL  1070      10.978  63.375 158.128  1.00  0.00           H
ATOM   3211  OW  SOL  1071      25.302  63.976  79.972  1.00  0.00           O
ATOM   3212  HW1 SOL  1071      25.231  63.096  79.601  1.00  0.00           H
ATOM   3213  HW2 SOL  1071      25.617  64.517  79.247  1.00  0.00           H
ATOM   3214  OW  SOL  1072      17.940  77.071  88.826  1.00  0.00           O
ATOM   3215  HW1 SOL  1072      17.115  76.657  89.081  1.00  0.00           H
ATOM   3216  HW2 SOL  1072      18.184  76.635  88.009  1.00  0.00           H
ATOM   3217  OW  SOL  1073      74.582  57.381   2.618  1.00  0.00           O
ATOM   3218  HW1 SOL  1073      75.046  56.582   2.865  1.00  0.00           H
ATOM   3219  HW2 SOL  1073      73.738  57.316   3.065  1.00  0.00           H
ATOM   3220  OW  SOL  1074      49.864  81.047 115.999  1.00  0.00           O
ATOM   3221  HW1 SOL  1074      49.245  80.502 115.512  1.00  0.00           H
ATOM   3222  HW2 SOL  1074      50.053  81.779 115.412  1.00  0.00           H
ATOM   3223  OW  SOL  1075      57.302  64.506 137.170  1.00  0.00           O
ATOM   3224  HW1 SOL  1075      57.605  63.699 136.755  1.00  0.00           H
ATOM   3225  HW2 SOL  1075      57.337  64.320 138.109  1.00  0.00           H
ATOM   3226  OW  SOL  1076      52.620  80.324  50.398  1.00  0.00           O
ATOM   3227  HW1 SOL  1076      52.384  81.110  50.890  1.00  0.00           H
ATOM   3228  HW2 SOL  1076      52.904  80.651  49.544  1.00  0.00           H
ATOM   3229  OW  SOL  1077      39.326  59.070  17.088  1.00  0.00           O
ATOM   3230  HW1 SOL  1077      40.061  58.458  17.061  1.00  0.00           H
ATOM   3231  HW2 SOL  1077      38.553  58.514  17.178  1.00  0.00           H
ATOM   3232  OW  SOL  1078      66.709  33.028  73.221  1.00  0.00           O
ATOM   3233  HW1 SOL  1078      67.577  33.097  73.619  1.00  0.00           H
ATOM   3234  HW2 SOL  1078      66.222  32.448  73.807  1.00  0.00           H
ATOM   3235  OW  SOL  1079      70.551  25.992 108.725  1.00  0.00           O
ATOM   3236  HW1 SOL  1079      70.044  26.782 108.539  1.00  0.00           H
ATOM   3237  HW2 SOL  1079      70.121  25.305 108.215  1.00  0.00           H
ATOM   3238  OW  SOL  1080       6.868  67.319  19.031  1.00  0.00           O
ATOM   3239  HW1 SOL  1080       7.307  67.897  18.408  1.00  0.00           H
ATOM   3240  HW2 SOL  1080       7.581  66.866  19.482  1.00  0.00           H
ATOM   3241  OW  SOL  1081      18.732  63.171  47.519  1.00  0.00           O
ATOM   3242  HW1 SOL  1081      19.489  62.608  47.681  1.00  0.00           H
ATOM   3243  HW2 SOL  1081      18.703  63.266  46.567  1.00  0.00           H
ATOM   3244  OW  SOL  1082      80.525  49.631 140.411  1.00  0.00           O
ATOM   3245  HW1 SOL  1082      81.143  49.811 141.120  1.00  0.00           H
ATOM   3246  HW2 SOL  1082      80.073  50.463 140.270  1.00  0.00           H
ATOM   3247  OW  SOL  1083      83.090   0.839 177.338  1.00  0.00           O
ATOM   3248  HW1 SOL  1083      83.762   0.205 177.591  1.00  0.00           H
ATOM   3249  HW2 SOL  1083      83.032   0.759 176.386  1.00  0.00           H
ATOM   3250  OW  SOL  1084      60.730  48.098  35.315  1.00  0.00           O
ATOM   3251  HW1 SOL  1084      59.816  47.824  35.252  1.00  0.00           H
ATOM   3252  HW2 SOL  1084      61.027  48.154  34.407  1.00  0.00           H
ATOM   3253  OW  SOL  1085      79.594  41.215 210.124  1.00  0.00           O
ATOM   3254  HW1 SOL  1085      79.296  41.166 211.032  1.00  0.00           H
ATOM   3255  HW2 SOL  1085      79.878  40.324 209.916  1.00  0.00           H
ATOM   3256  OW  SOL  1086      14.730   8.140 149.254  1.00  0.00           O
ATOM   3257  HW1 SOL  1086      14.748   9.096 149.289  1.00  0.00           H
ATOM   3258  HW2 SOL  1086      15.213   7.920 148.458  1.00  0.00           H
ATOM   3259  OW  SOL  1087      75.310  18.169 142.179  1.00  0.00           O
ATOM   3260  HW1 SOL  1087      74.521  18.705 142.095  1.00  0.00           H
ATOM   3261  HW2 SOL  1087      75.650  18.377 143.049  1.00  0.00           H
ATOM   3262  OW  SOL  1088      75.534  40.191 125.286  1.00  0.00           O
ATOM   3263  HW1 SOL  1088      76.424  39.854 125.388  1.00  0.00           H
ATOM   3264  HW2 SOL  1088      75.064  39.493 124.829  1.00  0.00           H
ATOM   3265  OW  SOL  1089      65.160  50.503 144.899  1.00  0.00           O
ATOM   3266  HW1 SOL  1089      65.682  49.769 145.223  1.00  0.00           H
ATOM   3267  HW2 SOL  1089      64.682  50.815 145.667  1.00  0.00           H
ATOM   3268  OW  SOL  1090      50.465  70.516 204.682  1.00  0.00           O
ATOM   3269  HW1 SOL  1090      51.418  70.499 204.772  1.00  0.00           H
ATOM   3270  HW2 SOL  1090      50.139  70.483 205.582  1.00  0.00           H
ATOM   3271  OW  SOL  1091      26.827  44.814  23.115  1.00  0.00           O
ATOM   3272  HW1 SOL  1091      27.720  44.793  22.771  1.00  0.00           H
ATOM   3273  HW2 SOL  1091      26.275  44.600  22.362  1.00  0.00           H
ATOM   3274  OW  SOL  1092      43.057  52.238 155.289  1.00  0.00           O
ATOM   3275  HW1 SOL  1092      43.148  51.329 155.576  1.00  0.00           H
ATOM   3276  HW2 SOL  1092      43.897  52.643 155.506  1.00  0.00           H
ATOM   3277  OW  SOL  1093       1.837  48.478 192.429  1.00  0.00           O
ATOM   3278  HW1 SOL  1093       2.375  49.268 192.373  1.00  0.00           H
ATOM   3279  HW2 SOL  1093       1.892  48.087 191.557  1.00  0.00           H
ATOM   3280  OW  SOL  1094      69.564  33.195  35.688  1.00  0.00           O
ATOM   3281  HW1 SOL  1094      68.863  32.631  36.014  1.00  0.00           H
ATOM   3282  HW2 SOL  1094      69.937  32.712  34.950  1.00  0.00           H
ATOM   3283  OW  SOL  1095      62.948  40.422  62.383  1.00  0.00           O
ATOM   3284  HW1 SOL  1095      62.953  39.687  62.997  1.00  0.00           H
ATOM   3285  HW2 SOL  1095      62.649  41.167  62.904  1.00  0.00           H
ATOM   3286  OW  SOL  1096      58.183  20.087  43.414  1.00  0.00           O
ATOM   3287  HW1 SOL  1096      58.282  20.052  44.366  1.00  0.00           H
ATOM   3288  HW2 SOL  1096      58.404  20.990  43.183  1.00  0.00           H
ATOM   3289  OW  SOL  1097      73.730   4.921  11.782  1.00  0.00           O
ATOM   3290  HW1 SOL  1097      73.601   5.383  12.610  1.00  0.00           H
ATOM   3291  HW2 SOL  1097      74.504   5.331  11.397  1.00  0.00           H
ATOM   3292  OW  SOL  1098      78.570  54.993 219.378  1.00  0.00           O
ATOM   3293  HW1 SOL  1098      79.348  54.567 219.017  1.00  0.00           H
ATOM   3294  HW2 SOL  1098      77.845  54.651 218.856  1.00  0.00           H
ATOM   3295  OW  SOL  1099      77.560  21.064 133.176  1.00  0.00           O
ATOM   3296  HW1 SOL  1099      77.429  21.018 134.123  1.00  0.00           H
ATOM   3297  HW2 SOL  1099      76.681  21.183 132.817  1.00  0.00           H
ATOM   3298  OW  SOL  1100      65.627   1.078  49.948  1.00  0.00           O
ATOM   3299  HW1 SOL  1100      65.949   1.701  50.600  1.00  0.00           H
ATOM   3300  HW2 SOL  1100      66.003   1.379  49.121  1.00  0.00           H
ATOM   3301  OW  SOL  1101      67.800  65.877 144.348  1.00  0.00           O
ATOM   3302  HW1 SOL  1101      68.538  65.585 143.813  1.00  0.00           H
ATOM   3303  HW2 SOL  1101      67.139  65.193 144.240  1.00  0.00           H
ATOM   3304  OW  SOL  1102      42.984  29.001  53.280  1.00  0.00           O
ATOM   3305  HW1 SOL  1102      42.963  29.692  53.941  1.00  0.00           H
ATOM   3306  HW2 SOL  1102      43.713  29.239  52.707  1.00  0.00           H
ATOM   3307  OW  SOL  1103      42.619  71.726  14.675  1.00  0.00           O
ATOM   3308  HW1 SOL  1103      41.941  71.532  15.323  1.00  0.00           H
ATOM   3309  HW2 SOL  1103      42.161  72.207  13.985  1.00  0.00           H
ATOM   3310  OW  SOL  1104      17.854  40.891  36.564  1.00  0.00           O
ATOM   3311  HW1 SOL  1104      17.788  40.828  35.611  1.00  0.00           H
ATOM   3312  HW2 SOL  1104      17.804  39.985  36.869  1.00  0.00           H
ATOM   3313  OW  SOL  1105      82.735  47.064 151.187  1.00  0.00           O
ATOM   3314  HW1 SOL  1105      83.285  47.570 151.786  1.00  0.00           H
ATOM   3315  HW2 SOL  1105      83.075  46.171 151.246  1.00  0.00           H
ATOM   3316  OW  SOL  1106      34.347   2.377 117.813  1.00  0.00           O
ATOM   3317  HW1 SOL  1106      34.434   1.685 118.469  1.00  0.00           H
ATOM   3318  HW2 SOL  1106      33.928   3.099 118.280  1.00  0.00           H
ATOM   3319  OW  SOL  1107      59.147  55.027  47.797  1.00  0.00           O
ATOM   3320  HW1 SOL  1107      59.345  54.219  47.324  1.00  0.00           H
ATOM   3321  HW2 SOL  1107      59.919  55.182  48.341  1.00  0.00           H
ATOM   3322  OW  SOL  1108      35.531  55.112  88.542  1.00  0.00           O
ATOM   3323  HW1 SOL  1108      35.818  54.271  88.186  1.00  0.00           H
ATOM   3324  HW2 SOL  1108      35.856  55.760  87.917  1.00  0.00           H
ATOM   3325  OW  SOL  1109      30.466  20.125   0.634  1.00  0.00           O
ATOM   3326  HW1 SOL  1109      30.225  20.882   0.099  1.00  0.00           H
ATOM   3327  HW2 SOL  1109      30.224  20.375   1.526  1.00  0.00           H
ATOM   3328  OW  SOL  1110      14.634  17.215  49.302  1.00  0.00           O
ATOM   3329  HW1 SOL  1110      14.980  16.586  48.669  1.00  0.00           H
ATOM   3330  HW2 SOL  1110      14.922  18.067  48.975  1.00  0.00           H
ATOM   3331  OW  SOL  1111      19.659  79.078 131.329  1.00  0.00           O
ATOM   3332  HW1 SOL  1111      19.237  79.623 131.993  1.00  0.00           H
ATOM   3333  HW2 SOL  1111      20.356  78.622 131.801  1.00  0.00           H
ATOM   3334  OW  SOL  1112      78.860  37.904  12.452  1.00  0.00           O
ATOM   3335  HW1 SOL  1112      79.455  37.197  12.698  1.00  0.00           H
ATOM   3336  HW2 SOL  1112      77.985  37.537  12.581  1.00  0.00           H
ATOM   3337  OW  SOL  1113      61.727  11.632 121.614  1.00  0.00           O
ATOM   3338  HW1 SOL  1113      62.382  12.194 122.027  1.00  0.00           H
ATOM   3339  HW2 SOL  1113      62.106  10.754 121.653  1.00  0.00           H
ATOM   3340  OW  SOL  1114      28.453  21.051  74.559  1.00  0.00           O
ATOM   3341  HW1 SOL  1114      29.243  20.908  74.038  1.00  0.00           H
ATOM   3342  HW2 SOL  1114      28.776  21.362  75.404  1.00  0.00           H
ATOM   3343  OW  SOL  1115      33.946  83.110 148.161  1.00  0.00           O
ATOM   3344  HW1 SOL  1115      32.999  83.150 148.298  1.00  0.00           H
ATOM   3345  HW2 SOL  1115      34.283  82.669 148.941  1.00  0.00           H
ATOM   3346  OW  SOL  1116      42.658  25.569  14.268  1.00  0.00           O
ATOM   3347  HW1 SOL  1116      42.752  26.431  14.672  1.00  0.00           H
ATOM   3348  HW2 SOL  1116      42.766  24.952  14.992  1.00  0.00           H
ATOM   3349  OW  SOL  1117      37.902  55.438  36.773  1.00  0.00           O
ATOM   3350  HW1 SOL  1117      38.447  56.103  37.194  1.00  0.00           H
ATOM   3351  HW2 SOL  1117      37.642  55.833  35.941  1.00  0.00           H
ATOM   3352  OW  SOL  1118      30.418  25.863 147.895  1.00  0.00           O
ATOM   3353  HW1 SOL  1118      29.714  25.215 147.924  1.00  0.00           H
ATOM   3354  HW2 SOL  1118      31.194  25.363 147.642  1.00  0.00           H
ATOM   3355  OW  SOL  1119      63.870  12.732 131.431  1.00  0.00           O
ATOM   3356  HW1 SOL  1119      64.663  12.711 130.896  1.00  0.00           H
ATOM   3357  HW2 SOL  1119      63.505  11.850 131.354  1.00  0.00           H
ATOM   3358  OW  SOL  1120       0.618  38.467  37.457  1.00  0.00           O
ATOM   3359  HW1 SOL  1120       0.871  37.569  37.669  1.00  0.00           H
ATOM   3360  HW2 SOL  1120       0.071  38.384  36.675  1.00  0.00           H
ATOM   3361  OW  SOL  1121      53.395  27.507 217.868  1.00  0.00           O
ATOM   3362  HW1 SOL  1121      54.112  26.874 217.917  1.00  0.00           H
ATOM   3363  HW2 SOL  1121      53.381  27.920 218.731  1.00  0.00           H
ATOM   3364  OW  SOL  1122      13.336  80.999 179.080  1.00  0.00           O
ATOM   3365  HW1 SOL  1122      12.808  80.209 178.968  1.00  0.00           H
ATOM   3366  HW2 SOL  1122      14.153  80.810 178.620  1.00  0.00           H
ATOM   3367  OW  SOL  1123      62.666  79.954  36.672  1.00  0.00           O
ATOM   3368  HW1 SOL  1123      63.231  79.303  36.257  1.00  0.00           H
ATOM   3369  HW2 SOL  1123      61.798  79.551  36.678  1.00  0.00           H
ATOM   3370  OW  SOL  1124      29.263  36.865  12.004  1.00  0.00           O
ATOM   3371  HW1 SOL  1124      29.370  37.816  11.973  1.00  0.00           H
ATOM   3372  HW2 SOL  1124      30.113  36.519  11.729  1.00  0.00           H
ATOM   3373  OW  SOL  1125      33.309  13.713  70.006  1.00  0.00           O
ATOM   3374  HW1 SOL  1125      34.052  13.116  70.091  1.00  0.00           H
ATOM   3375  HW2 SOL  1125      32.640  13.201  69.551  1.00  0.00           H
ATOM   3376  OW  SOL  1126      55.247  10.860  52.993  1.00  0.00           O
ATOM   3377  HW1 SOL  1126      54.444  10.340  53.012  1.00  0.00           H
ATOM   3378  HW2 SOL  1126      55.082  11.581  53.599  1.00  0.00           H
ATOM   3379  OW  SOL  1127      48.679  64.266 189.747  1.00  0.00           O
ATOM   3380  HW1 SOL  1127      48.925  63.346 189.650  1.00  0.00           H
ATOM   3381  HW2 SOL  1127      47.783  64.241 190.081  1.00  0.00           H
ATOM   3382  OW  SOL  1128      73.497   4.665  18.092  1.00  0.00           O
ATOM   3383  HW1 SOL  1128      73.846   4.942  18.939  1.00  0.00           H
ATOM   3384  HW2 SOL  1128      73.783   5.344  17.481  1.00  0.00           H
ATOM   3385  OW  SOL  1129      67.333   0.216 164.042  1.00  0.00           O
ATOM   3386  HW1 SOL  1129      66.556  -0.142 163.613  1.00  0.00           H
ATOM   3387  HW2 SOL  1129      68.004   0.218 163.359  1.00  0.00           H
ATOM   3388  OW  SOL  1130      11.254  45.001 149.963  1.00  0.00           O
ATOM   3389  HW1 SOL  1130      11.427  45.386 149.104  1.00  0.00           H
ATOM   3390  HW2 SOL  1130      12.035  44.482 150.155  1.00  0.00           H
ATOM   3391  OW  SOL  1131      38.062   6.365  91.434  1.00  0.00           O
ATOM   3392  HW1 SOL  1131      38.583   5.598  91.674  1.00  0.00           H
ATOM   3393  HW2 SOL  1131      37.233   6.246  91.896  1.00  0.00           H
ATOM   3394  OW  SOL  1132       5.503  78.327  39.996  1.00  0.00           O
ATOM   3395  HW1 SOL  1132       5.231  78.682  39.149  1.00  0.00           H
ATOM   3396  HW2 SOL  1132       5.204  77.418  39.982  1.00  0.00           H
ATOM   3397  OW  SOL  1133      44.328  33.577  80.207  1.00  0.00           O
ATOM   3398  HW1 SOL  1133      44.260  34.497  79.951  1.00  0.00           H
ATOM   3399  HW2 SOL  1133      44.939  33.197  79.576  1.00  0.00           H
ATOM   3400  OW  SOL  1134      44.337  36.659 138.250  1.00  0.00           O
ATOM   3401  HW1 SOL  1134      44.819  36.351 139.018  1.00  0.00           H
ATOM   3402  HW2 SOL  1134      43.453  36.312 138.366  1.00  0.00           H
ATOM   3403  OW  SOL  1135      26.983  35.878 215.843  1.00  0.00           O
ATOM   3404  HW1 SOL  1135      26.819  35.480 216.699  1.00  0.00           H
ATOM   3405  HW2 SOL  1135      26.453  35.363 215.234  1.00  0.00           H
ATOM   3406  OW  SOL  1136      39.345   5.230  41.740  1.00  0.00           O
ATOM   3407  HW1 SOL  1136      39.049   6.059  41.364  1.00  0.00           H
ATOM   3408  HW2 SOL  1136      38.538   4.773  41.979  1.00  0.00           H
ATOM   3409  OW  SOL  1137      54.440  33.467  52.353  1.00  0.00           O
ATOM   3410  HW1 SOL  1137      54.128  34.336  52.604  1.00  0.00           H
ATOM   3411  HW2 SOL  1137      53.849  32.861  52.800  1.00  0.00           H
ATOM   3412  OW  SOL  1138      37.174  38.769  60.889  1.00  0.00           O
ATOM   3413  HW1 SOL  1138      37.027  39.694  61.085  1.00  0.00           H
ATOM   3414  HW2 SOL  1138      37.392  38.376  61.734  1.00  0.00           H
ATOM   3415  OW  SOL  1139      50.242  34.172  53.833  1.00  0.00           O
ATOM   3416  HW1 SOL  1139      49.356  34.525  53.910  1.00  0.00           H
ATOM   3417  HW2 SOL  1139      50.391  34.100  52.890  1.00  0.00           H
ATOM   3418  OW  SOL  1140      47.296  54.189 202.943  1.00  0.00           O
ATOM   3419  HW1 SOL  1140      47.333  53.280 203.240  1.00  0.00           H
ATOM   3420  HW2 SOL  1140      46.731  54.628 203.580  1.00  0.00           H
ATOM   3421  OW  SOL  1141      16.500  29.264  47.592  1.00  0.00           O
ATOM   3422  HW1 SOL  1141      15.784  28.681  47.340  1.00  0.00           H
ATOM   3423  HW2 SOL  1141      16.168  29.736  48.355  1.00  0.00           H
ATOM   3424  OW  SOL  1142      59.412  33.015  60.993  1.00  0.00           O
ATOM   3425  HW1 SOL  1142      58.786  33.462  61.563  1.00  0.00           H
ATOM   3426  HW2 SOL  1142      59.814  32.351  61.552  1.00  0.00           H
ATOM   3427  OW  SOL  1143      20.036  49.411 127.514  1.00  0.00           O
ATOM   3428  HW1 SOL  1143      19.713  48.911 128.264  1.00  0.00           H
ATOM   3429  HW2 SOL  1143      20.829  48.949 127.242  1.00  0.00           H
ATOM   3430  OW  SOL  1144       7.888  40.580 175.410  1.00  0.00           O
ATOM   3431  HW1 SOL  1144       8.181  39.990 174.715  1.00  0.00           H
ATOM   3432  HW2 SOL  1144       7.564  41.353 174.948  1.00  0.00           H
ATOM   3433  OW  SOL  1145      75.833   1.571 162.868  1.00  0.00           O
ATOM   3434  HW1 SOL  1145      76.743   1.573 163.164  1.00  0.00           H
ATOM   3435  HW2 SOL  1145      75.767   0.804 162.299  1.00  0.00           H
ATOM   3436  OW  SOL  1146      70.751  55.918 128.561  1.00  0.00           O
ATOM   3437  HW1 SOL  1146      70.752  56.330 129.425  1.00  0.00           H
ATOM   3438  HW2 SOL  1146      69.866  55.568 128.463  1.00  0.00           H
ATOM   3439  OW  SOL  1147       9.522  28.484  90.650  1.00  0.00           O
ATOM   3440  HW1 SOL  1147       9.785  29.365  90.916  1.00  0.00           H
ATOM   3441  HW2 SOL  1147      10.277  27.935  90.860  1.00  0.00           H
ATOM   3442  OW  SOL  1148       7.161  37.242 174.816  1.00  0.00           O
ATOM   3443  HW1 SOL  1148       7.623  37.625 174.070  1.00  0.00           H
ATOM   3444  HW2 SOL  1148       7.774  36.600 175.173  1.00  0.00           H
ATOM   3445  OW  SOL  1149      59.997  72.414 181.544  1.00  0.00           O
ATOM   3446  HW1 SOL  1149      59.636  73.181 181.990  1.00  0.00           H
ATOM   3447  HW2 SOL  1149      60.105  72.694 180.635  1.00  0.00           H
ATOM   3448  OW  SOL  1150      16.989  72.970  65.145  1.00  0.00           O
ATOM   3449  HW1 SOL  1150      16.593  72.148  64.855  1.00  0.00           H
ATOM   3450  HW2 SOL  1150      16.898  73.557  64.394  1.00  0.00           H
ATOM   3451  OW  SOL  1151      38.108   1.820  97.254  1.00  0.00           O
ATOM   3452  HW1 SOL  1151      37.397   1.626  96.644  1.00  0.00           H
ATOM   3453  HW2 SOL  1151      38.848   2.053  96.694  1.00  0.00           H
ATOM   3454  OW  SOL  1152      10.301  37.677 193.173  1.00  0.00           O
ATOM   3455  HW1 SOL  1152       9.630  37.070 192.862  1.00  0.00           H
ATOM   3456  HW2 SOL  1152      10.502  37.378 194.060  1.00  0.00           H
ATOM   3457  OW  SOL  1153      60.761   4.687  94.486  1.00  0.00           O
ATOM   3458  HW1 SOL  1153      61.584   5.111  94.730  1.00  0.00           H
ATOM   3459  HW2 SOL  1153      60.635   4.008  95.148  1.00  0.00           H
ATOM   3460  OW  SOL  1154      59.675  50.849 217.112  1.00  0.00           O
ATOM   3461  HW1 SOL  1154      59.059  50.158 217.353  1.00  0.00           H
ATOM   3462  HW2 SOL  1154      59.447  51.070 216.209  1.00  0.00           H
ATOM   3463  OW  SOL  1155      45.222  41.587 206.727  1.00  0.00           O
ATOM   3464  HW1 SOL  1155      44.357  41.847 206.408  1.00  0.00           H
ATOM   3465  HW2 SOL  1155      45.799  42.305 206.468  1.00  0.00           H
ATOM   3466  OW  SOL  1156       3.296  12.602 191.741  1.00  0.00           O
ATOM   3467  HW1 SOL  1156       3.805  12.437 190.947  1.00  0.00           H
ATOM   3468  HW2 SOL  1156       2.651  11.895 191.764  1.00  0.00           H
ATOM   3469  OW  SOL  1157      12.343  68.210 176.191  1.00  0.00           O
ATOM   3470  HW1 SOL  1157      12.906  68.802 175.692  1.00  0.00           H
ATOM   3471  HW2 SOL  1157      12.948  67.585 176.592  1.00  0.00           H
ATOM   3472  OW  SOL  1158      42.140   0.689 132.230  1.00  0.00           O
ATOM   3473  HW1 SOL  1158      41.779   1.299 131.588  1.00  0.00           H
ATOM   3474  HW2 SOL  1158      43.042   0.544 131.942  1.00  0.00           H
ATOM   3475  OW  SOL  1159      47.067  82.614 173.468  1.00  0.00           O
ATOM   3476  HW1 SOL  1159      46.851  81.699 173.286  1.00  0.00           H
ATOM   3477  HW2 SOL  1159      48.018  82.619 173.580  1.00  0.00           H
ATOM   3478  OW  SOL  1160      77.901  38.599  82.322  1.00  0.00           O
ATOM   3479  HW1 SOL  1160      77.475  38.137  83.044  1.00  0.00           H
ATOM   3480  HW2 SOL  1160      77.512  39.473  82.334  1.00  0.00           H
ATOM   3481  OW  SOL  1161      25.697  51.340  80.573  1.00  0.00           O
ATOM   3482  HW1 SOL  1161      26.274  50.681  80.957  1.00  0.00           H
ATOM   3483  HW2 SOL  1161      25.101  50.841  80.014  1.00  0.00           H
ATOM   3484  OW  SOL  1162      57.759  16.517  24.606  1.00  0.00           O
ATOM   3485  HW1 SOL  1162      58.146  16.810  25.432  1.00  0.00           H
ATOM   3486  HW2 SOL  1162      57.699  17.311  24.075  1.00  0.00           H
ATOM   3487  OW  SOL  1163      75.561   9.833 125.530  1.00  0.00           O
ATOM   3488  HW1 SOL  1163      76.435   9.749 125.150  1.00  0.00           H
ATOM   3489  HW2 SOL  1163      75.107   9.032 125.268  1.00  0.00           H
ATOM   3490  OW  SOL  1164      28.492  24.155  31.383  1.00  0.00           O
ATOM   3491  HW1 SOL  1164      29.179  24.641  30.927  1.00  0.00           H
ATOM   3492  HW2 SOL  1164      27.875  24.826  31.674  1.00  0.00           H
ATOM   3493  OW  SOL  1165      84.636  50.574  54.979  1.00  0.00           O
ATOM   3494  HW1 SOL  1165      84.929  50.721  54.079  1.00  0.00           H
ATOM   3495  HW2 SOL  1165      83.768  50.181  54.887  1.00  0.00           H
ATOM   3496  OW  SOL  1166      25.112  19.175   3.397  1.00  0.00           O
ATOM   3497  HW1 SOL  1166      24.884  19.561   4.242  1.00  0.00           H
ATOM   3498  HW2 SOL  1166      25.881  18.635   3.580  1.00  0.00           H
ATOM   3499  OW  SOL  1167      27.102  18.818 167.853  1.00  0.00           O
ATOM   3500  HW1 SOL  1167      27.469  17.985 168.150  1.00  0.00           H
ATOM   3501  HW2 SOL  1167      26.533  18.582 167.120  1.00  0.00           H
ATOM   3502  OW  SOL  1168      76.474  30.151  16.837  1.00  0.00           O
ATOM   3503  HW1 SOL  1168      76.736  29.964  15.935  1.00  0.00           H
ATOM   3504  HW2 SOL  1168      77.299  30.196  17.321  1.00  0.00           H
ATOM   3505  OW  SOL  1169      85.276  76.147 128.371  1.00  0.00           O
ATOM   3506  HW1 SOL  1169      84.328  76.060 128.270  1.00  0.00           H
ATOM   3507  HW2 SOL  1169      85.607  76.220 127.476  1.00  0.00           H
ATOM   3508  OW  SOL  1170      10.102  12.580  81.608  1.00  0.00           O
ATOM   3509  HW1 SOL  1170       9.692  12.327  80.780  1.00  0.00           H
ATOM   3510  HW2 SOL  1170       9.367  12.769  82.191  1.00  0.00           H
ATOM   3511  OW  SOL  1171      27.212  80.273 201.067  1.00  0.00           O
ATOM   3512  HW1 SOL  1171      27.443  80.750 201.864  1.00  0.00           H
ATOM   3513  HW2 SOL  1171      27.690  80.723 200.370  1.00  0.00           H
ATOM   3514  OW  SOL  1172       7.820  42.487   2.320  1.00  0.00           O
ATOM   3515  HW1 SOL  1172       8.729  42.592   2.037  1.00  0.00           H
ATOM   3516  HW2 SOL  1172       7.300  42.774   1.570  1.00  0.00           H
ATOM   3517  OW  SOL  1173      31.191  24.765  29.895  1.00  0.00           O
ATOM   3518  HW1 SOL  1173      31.784  24.058  29.640  1.00  0.00           H
ATOM   3519  HW2 SOL  1173      31.094  25.293  29.102  1.00  0.00           H
ATOM   3520  OW  SOL  1174      73.605  32.178 151.246  1.00  0.00           O
ATOM   3521  HW1 SOL  1174      73.225  31.475 151.772  1.00  0.00           H
ATOM   3522  HW2 SOL  1174      73.214  32.069 150.380  1.00  0.00           H
ATOM   3523  OW  SOL  1175      42.181  57.571 155.885  1.00  0.00           O
ATOM   3524  HW1 SOL  1175      41.609  57.069 155.305  1.00  0.00           H
ATOM   3525  HW2 SOL  1175      42.999  57.074 155.906  1.00  0.00           H
ATOM   3526  OW  SOL  1176      27.934   1.074 169.261  1.00  0.00           O
ATOM   3527  HW1 SOL  1176      28.665   0.771 169.798  1.00  0.00           H
ATOM   3528  HW2 SOL  1176      27.881   2.013 169.436  1.00  0.00           H
ATOM   3529  OW  SOL  1177      54.637  21.142 212.783  1.00  0.00           O
ATOM   3530  HW1 SOL  1177      55.114  20.958 211.974  1.00  0.00           H
ATOM   3531  HW2 SOL  1177      54.288  20.293 213.054  1.00  0.00           H
ATOM   3532  OW  SOL  1178      30.256   9.125 134.433  1.00  0.00           O
ATOM   3533  HW1 SOL  1178      29.327   8.945 134.287  1.00  0.00           H
ATOM   3534  HW2 SOL  1178      30.265   9.820 135.091  1.00  0.00           H
ATOM   3535  OW  SOL  1179      60.972  19.853 103.844  1.00  0.00           O
ATOM   3536  HW1 SOL  1179      60.208  19.952 103.275  1.00  0.00           H
ATOM   3537  HW2 SOL  1179      61.396  19.052 103.538  1.00  0.00           H
ATOM   3538  OW  SOL  1180       7.659  67.573   2.679  1.00  0.00           O
ATOM   3539  HW1 SOL  1180       7.942  66.670   2.821  1.00  0.00           H
ATOM   3540  HW2 SOL  1180       8.254  67.909   2.009  1.00  0.00           H
ATOM   3541  OW  SOL  1181      36.761  41.561  67.432  1.00  0.00           O
ATOM   3542  HW1 SOL  1181      36.527  40.721  67.037  1.00  0.00           H
ATOM   3543  HW2 SOL  1181      35.946  41.880  67.819  1.00  0.00           H
ATOM   3544  OW  SOL  1182      25.854   0.711 167.738  1.00  0.00           O
ATOM   3545  HW1 SOL  1182      26.702   0.875 168.149  1.00  0.00           H
ATOM   3546  HW2 SOL  1182      25.419   0.091 168.323  1.00  0.00           H
ATOM   3547  OW  SOL  1183      37.024  44.125  18.200  1.00  0.00           O
ATOM   3548  HW1 SOL  1183      37.110  43.629  19.014  1.00  0.00           H
ATOM   3549  HW2 SOL  1183      36.676  44.975  18.472  1.00  0.00           H
ATOM   3550  OW  SOL  1184      73.203  54.453 139.198  1.00  0.00           O
ATOM   3551  HW1 SOL  1184      72.881  54.538 138.300  1.00  0.00           H
ATOM   3552  HW2 SOL  1184      73.844  55.158 139.290  1.00  0.00           H
ATOM   3553  OW  SOL  1185      35.188  19.676  50.755  1.00  0.00           O
ATOM   3554  HW1 SOL  1185      36.003  19.575  51.245  1.00  0.00           H
ATOM   3555  HW2 SOL  1185      34.980  20.608  50.823  1.00  0.00           H
ATOM   3556  OW  SOL  1186      70.103  47.745 115.853  1.00  0.00           O
ATOM   3557  HW1 SOL  1186      70.497  48.158 115.084  1.00  0.00           H
ATOM   3558  HW2 SOL  1186      70.655  46.983 116.025  1.00  0.00           H
ATOM   3559  OW  SOL  1187      35.010  51.403   7.344  1.00  0.00           O
ATOM   3560  HW1 SOL  1187      34.361  51.646   6.684  1.00  0.00           H
ATOM   3561  HW2 SOL  1187      34.797  50.497   7.568  1.00  0.00           H
ATOM   3562  OW  SOL  1188      84.116  72.768 130.750  1.00  0.00           O
ATOM   3563  HW1 SOL  1188      84.638  72.000 130.981  1.00  0.00           H
ATOM   3564  HW2 SOL  1188      84.755  73.475 130.658  1.00  0.00           H
ATOM   3565  OW  SOL  1189       2.192   0.641  32.242  1.00  0.00           O
ATOM   3566  HW1 SOL  1189       2.320   0.297  33.126  1.00  0.00           H
ATOM   3567  HW2 SOL  1189       2.702   1.451  32.224  1.00  0.00           H
ATOM   3568  OW  SOL  1190      29.765  42.816 119.246  1.00  0.00           O
ATOM   3569  HW1 SOL  1190      30.720  42.817 119.306  1.00  0.00           H
ATOM   3570  HW2 SOL  1190      29.571  42.228 118.516  1.00  0.00           H
ATOM   3571  OW  SOL  1191      38.531  42.731  33.964  1.00  0.00           O
ATOM   3572  HW1 SOL  1191      37.740  42.229  33.767  1.00  0.00           H
ATOM   3573  HW2 SOL  1191      39.240  42.089  33.914  1.00  0.00           H
ATOM   3574  OW  SOL  1192      32.381  32.283  44.987  1.00  0.00           O
ATOM   3575  HW1 SOL  1192      32.982  32.883  45.429  1.00  0.00           H
ATOM   3576  HW2 SOL  1192      32.925  31.536  44.741  1.00  0.00           H
ATOM   3577  OW  SOL  1193      10.880  15.034  87.856  1.00  0.00           O
ATOM   3578  HW1 SOL  1193      10.960  15.322  88.766  1.00  0.00           H
ATOM   3579  HW2 SOL  1193      11.602  14.418  87.735  1.00  0.00           H
ATOM   3580  OW  SOL  1194      45.309   9.542  27.185  1.00  0.00           O
ATOM   3581  HW1 SOL  1194      45.769   8.869  27.688  1.00  0.00           H
ATOM   3582  HW2 SOL  1194      45.685   9.484  26.307  1.00  0.00           H
ATOM   3583  OW  SOL  1195      60.724  81.893  14.298  1.00  0.00           O
ATOM   3584  HW1 SOL  1195      59.791  82.084  14.201  1.00  0.00           H
ATOM   3585  HW2 SOL  1195      61.155  82.741  14.190  1.00  0.00           H
ATOM   3586  OW  SOL  1196      18.680  21.412 100.851  1.00  0.00           O
ATOM   3587  HW1 SOL  1196      19.382  21.083 100.289  1.00  0.00           H
ATOM   3588  HW2 SOL  1196      18.849  21.013 101.705  1.00  0.00           H
ATOM   3589  OW  SOL  1197      76.409  14.798  10.700  1.00  0.00           O
ATOM   3590  HW1 SOL  1197      76.873  13.976  10.855  1.00  0.00           H
ATOM   3591  HW2 SOL  1197      75.790  14.867  11.427  1.00  0.00           H
ATOM   3592  OW  SOL  1198      41.649  61.723 210.371  1.00  0.00           O
ATOM   3593  HW1 SOL  1198      41.018  62.422 210.200  1.00  0.00           H
ATOM   3594  HW2 SOL  1198      41.505  61.489 211.288  1.00  0.00           H
ATOM   3595  OW  SOL  1199      19.374  26.776 114.162  1.00  0.00           O
ATOM   3596  HW1 SOL  1199      19.531  26.044 114.758  1.00  0.00           H
ATOM   3597  HW2 SOL  1199      20.119  26.762 113.562  1.00  0.00           H
ATOM   3598  OW  SOL  1200      37.813  23.869 128.069  1.00  0.00           O
ATOM   3599  HW1 SOL  1200      37.783  24.757 127.711  1.00  0.00           H
ATOM   3600  HW2 SOL  1200      37.160  23.870 128.769  1.00  0.00           H
ATOM   3601  OW  SOL  1201       3.290  69.485  42.550  1.00  0.00           O
ATOM   3602  HW1 SOL  1201       4.239  69.435  42.433  1.00  0.00           H
ATOM   3603  HW2 SOL  1201       3.061  70.371  42.269  1.00  0.00           H
ATOM   3604  OW  SOL  1202       5.499  40.649  21.212  1.00  0.00           O
ATOM   3605  HW1 SOL  1202       5.787  41.506  21.526  1.00  0.00           H
ATOM   3606  HW2 SOL  1202       5.613  40.690  20.263  1.00  0.00           H
ATOM   3607  OW  SOL  1203      27.339  85.031 101.310  1.00  0.00           O
ATOM   3608  HW1 SOL  1203      27.112  85.255 102.212  1.00  0.00           H
ATOM   3609  HW2 SOL  1203      28.210  85.407 101.181  1.00  0.00           H
ATOM   3610  OW  SOL  1204      16.395   6.584 158.007  1.00  0.00           O
ATOM   3611  HW1 SOL  1204      15.474   6.814 157.883  1.00  0.00           H
ATOM   3612  HW2 SOL  1204      16.484   6.452 158.951  1.00  0.00           H
ATOM   3613  OW  SOL  1205      31.002  59.472 181.796  1.00  0.00           O
ATOM   3614  HW1 SOL  1205      30.379  59.994 181.290  1.00  0.00           H
ATOM   3615  HW2 SOL  1205      30.495  58.716 182.094  1.00  0.00           H
ATOM   3616  OW  SOL  1206      65.931  11.807 187.283  1.00  0.00           O
ATOM   3617  HW1 SOL  1206      66.680  11.211 187.250  1.00  0.00           H
ATOM   3618  HW2 SOL  1206      66.093  12.435 186.579  1.00  0.00           H
ATOM   3619  OW  SOL  1207      84.182  37.519 138.469  1.00  0.00           O
ATOM   3620  HW1 SOL  1207      83.769  38.280 138.061  1.00  0.00           H
ATOM   3621  HW2 SOL  1207      84.198  36.856 137.778  1.00  0.00           H
ATOM   3622  OW  SOL  1208      82.635  57.456 127.872  1.00  0.00           O
ATOM   3623  HW1 SOL  1208      81.681  57.400 127.823  1.00  0.00           H
ATOM   3624  HW2 SOL  1208      82.804  58.263 128.358  1.00  0.00           H
ATOM   3625  OW  SOL  1209      62.131  79.743  74.822  1.00  0.00           O
ATOM   3626  HW1 SOL  1209      61.450  79.900  75.476  1.00  0.00           H
ATOM   3627  HW2 SOL  1209      62.927  80.102  75.213  1.00  0.00           H
ATOM   3628  OW  SOL  1210      12.987  12.970  53.060  1.00  0.00           O
ATOM   3629  HW1 SOL  1210      13.642  12.795  53.735  1.00  0.00           H
ATOM   3630  HW2 SOL  1210      13.323  12.530  52.279  1.00  0.00           H
ATOM   3631  OW  SOL  1211      18.850  53.775 145.242  1.00  0.00           O
ATOM   3632  HW1 SOL  1211      18.452  54.118 144.442  1.00  0.00           H
ATOM   3633  HW2 SOL  1211      18.491  52.892 145.329  1.00  0.00           H
ATOM   3634  OW  SOL  1212      32.168  59.406 133.121  1.00  0.00           O
ATOM   3635  HW1 SOL  1212      32.903  59.971 132.883  1.00  0.00           H
ATOM   3636  HW2 SOL  1212      31.495  60.009 133.437  1.00  0.00           H
ATOM   3637  OW  SOL  1213      12.767  33.165 105.376  1.00  0.00           O
ATOM   3638  HW1 SOL  1213      12.853  32.293 105.760  1.00  0.00           H
ATOM   3639  HW2 SOL  1213      12.295  33.021 104.556  1.00  0.00           H
ATOM   3640  OW  SOL  1214       2.669  56.042  51.620  1.00  0.00           O
ATOM   3641  HW1 SOL  1214       1.843  55.685  51.948  1.00  0.00           H
ATOM   3642  HW2 SOL  1214       2.409  56.780  51.069  1.00  0.00           H
ATOM   3643  OW  SOL  1215      40.514  79.552 160.648  1.00  0.00           O
ATOM   3644  HW1 SOL  1215      40.161  78.672 160.783  1.00  0.00           H
ATOM   3645  HW2 SOL  1215      39.791  80.138 160.875  1.00  0.00           H
ATOM   3646  OW  SOL  1216      49.591  44.056 152.104  1.00  0.00           O
ATOM   3647  HW1 SOL  1216      49.118  44.311 151.312  1.00  0.00           H
ATOM   3648  HW2 SOL  1216      48.904  43.842 152.735  1.00  0.00           H
ATOM   3649  OW  SOL  1217       4.508  36.411  61.621  1.00  0.00           O
ATOM   3650  HW1 SOL  1217       4.958  35.725  61.127  1.00  0.00           H
ATOM   3651  HW2 SOL  1217       3.616  36.081  61.731  1.00  0.00           H
ATOM   3652  OW  SOL  1218      10.290  32.787 172.528  1.00  0.00           O
ATOM   3653  HW1 SOL  1218       9.349  32.923 172.418  1.00  0.00           H
ATOM   3654  HW2 SOL  1218      10.544  33.407 173.212  1.00  0.00           H
ATOM   3655  OW  SOL  1219      73.612   9.729  97.650  1.00  0.00           O
ATOM   3656  HW1 SOL  1219      73.146   9.812  98.482  1.00  0.00           H
ATOM   3657  HW2 SOL  1219      74.516   9.539  97.900  1.00  0.00           H
ATOM   3658  OW  SOL  1220      54.581  59.567  81.605  1.00  0.00           O
ATOM   3659  HW1 SOL  1220      55.201  59.720  80.892  1.00  0.00           H
ATOM   3660  HW2 SOL  1220      55.117  59.590  82.398  1.00  0.00           H
ATOM   3661  OW  SOL  1221      65.874  10.874 152.809  1.00  0.00           O
ATOM   3662  HW1 SOL  1221      64.955  11.106 152.946  1.00  0.00           H
ATOM   3663  HW2 SOL  1221      66.006  10.092 153.345  1.00  0.00           H
ATOM   3664  OW  SOL  1222       5.878  78.867  35.322  1.00  0.00           O
ATOM   3665  HW1 SOL  1222       6.565  78.621  34.701  1.00  0.00           H
ATOM   3666  HW2 SOL  1222       5.114  78.361  35.046  1.00  0.00           H
ATOM   3667  OW  SOL  1223      36.014  61.126  24.129  1.00  0.00           O
ATOM   3668  HW1 SOL  1223      36.386  61.900  24.552  1.00  0.00           H
ATOM   3669  HW2 SOL  1223      36.746  60.741  23.647  1.00  0.00           H
ATOM   3670  OW  SOL  1224      68.561  83.661 153.011  1.00  0.00           O
ATOM   3671  HW1 SOL  1224      67.828  84.265 152.890  1.00  0.00           H
ATOM   3672  HW2 SOL  1224      68.931  83.554 152.135  1.00  0.00           H
ATOM   3673  OW  SOL  1225      45.461  27.421 184.683  1.00  0.00           O
ATOM   3674  HW1 SOL  1225      45.894  26.703 185.144  1.00  0.00           H
ATOM   3675  HW2 SOL  1225      44.571  27.430 185.035  1.00  0.00           H
ATOM   3676  OW  SOL  1226      26.018  29.883  11.836  1.00  0.00           O
ATOM   3677  HW1 SOL  1226      25.906  29.046  12.286  1.00  0.00           H
ATOM   3678  HW2 SOL  1226      25.402  30.473  12.270  1.00  0.00           H
ATOM   3679  OW  SOL  1227      79.323  41.993  57.889  1.00  0.00           O
ATOM   3680  HW1 SOL  1227      79.927  42.379  57.255  1.00  0.00           H
ATOM   3681  HW2 SOL  1227      78.603  41.652  57.358  1.00  0.00           H
ATOM   3682  OW  SOL  1228      72.908  22.632 212.148  1.00  0.00           O
ATOM   3683  HW1 SOL  1228      73.424  23.436 212.091  1.00  0.00           H
ATOM   3684  HW2 SOL  1228      72.791  22.357 211.239  1.00  0.00           H
ATOM   3685  OW  SOL  1229      78.064  81.791  56.046  1.00  0.00           O
ATOM   3686  HW1 SOL  1229      78.928  81.609  55.678  1.00  0.00           H
ATOM   3687  HW2 SOL  1229      77.482  81.828  55.287  1.00  0.00           H
ATOM   3688  OW  SOL  1230      34.177  13.831 162.029  1.00  0.00           O
ATOM   3689  HW1 SOL  1230      34.185  14.604 162.592  1.00  0.00           H
ATOM   3690  HW2 SOL  1230      34.659  14.098 161.246  1.00  0.00           H
ATOM   3691  OW  SOL  1231      57.643  80.276  23.675  1.00  0.00           O
ATOM   3692  HW1 SOL  1231      58.407  80.157  23.111  1.00  0.00           H
ATOM   3693  HW2 SOL  1231      57.846  79.771  24.463  1.00  0.00           H
ATOM   3694  OW  SOL  1232      35.892  29.143 139.620  1.00  0.00           O
ATOM   3695  HW1 SOL  1232      36.726  29.063 139.156  1.00  0.00           H
ATOM   3696  HW2 SOL  1232      36.082  29.725 140.356  1.00  0.00           H
ATOM   3697  OW  SOL  1233       9.527  17.245  53.030  1.00  0.00           O
ATOM   3698  HW1 SOL  1233      10.281  16.666  52.923  1.00  0.00           H
ATOM   3699  HW2 SOL  1233       8.769  16.661  52.998  1.00  0.00           H
ATOM   3700  OW  SOL  1234      85.163  47.836 205.505  1.00  0.00           O
ATOM   3701  HW1 SOL  1234      85.338  47.982 204.575  1.00  0.00           H
ATOM   3702  HW2 SOL  1234      86.026  47.859 205.918  1.00  0.00           H
ATOM   3703  OW  SOL  1235      56.784  48.762  47.487  1.00  0.00           O
ATOM   3704  HW1 SOL  1235      56.323  49.326  48.108  1.00  0.00           H
ATOM   3705  HW2 SOL  1235      57.681  48.723  47.819  1.00  0.00           H
ATOM   3706  OW  SOL  1236      51.068  51.464  36.510  1.00  0.00           O
ATOM   3707  HW1 SOL  1236      51.524  52.227  36.155  1.00  0.00           H
ATOM   3708  HW2 SOL  1236      50.190  51.785  36.716  1.00  0.00           H
ATOM   3709  OW  SOL  1237      86.228   7.088   7.298  1.00  0.00           O
ATOM   3710  HW1 SOL  1237      86.806   7.337   6.577  1.00  0.00           H
ATOM   3711  HW2 SOL  1237      86.238   7.844   7.885  1.00  0.00           H
ATOM   3712  OW  SOL  1238      24.361  69.278 165.426  1.00  0.00           O
ATOM   3713  HW1 SOL  1238      24.956  70.025 165.485  1.00  0.00           H
ATOM   3714  HW2 SOL  1238      23.800  69.356 166.198  1.00  0.00           H
ATOM   3715  OW  SOL  1239      71.332  20.543  79.062  1.00  0.00           O
ATOM   3716  HW1 SOL  1239      72.196  20.329  78.711  1.00  0.00           H
ATOM   3717  HW2 SOL  1239      70.763  20.581  78.293  1.00  0.00           H
ATOM   3718  OW  SOL  1240      35.675  23.996  49.040  1.00  0.00           O
ATOM   3719  HW1 SOL  1240      34.915  23.927  48.463  1.00  0.00           H
ATOM   3720  HW2 SOL  1240      35.332  24.389  49.843  1.00  0.00           H
ATOM   3721  OW  SOL  1241      23.139  55.376 160.785  1.00  0.00           O
ATOM   3722  HW1 SOL  1241      22.375  55.534 160.231  1.00  0.00           H
ATOM   3723  HW2 SOL  1241      23.888  55.495 160.200  1.00  0.00           H
ATOM   3724  OW  SOL  1242       4.035  41.539 134.669  1.00  0.00           O
ATOM   3725  HW1 SOL  1242       3.751  42.154 133.993  1.00  0.00           H
ATOM   3726  HW2 SOL  1242       3.464  41.722 135.415  1.00  0.00           H
ATOM   3727  OW  SOL  1243      74.214  66.954 191.507  1.00  0.00           O
ATOM   3728  HW1 SOL  1243      74.470  67.865 191.367  1.00  0.00           H
ATOM   3729  HW2 SOL  1243      73.312  66.906 191.190  1.00  0.00           H
ATOM   3730  OW  SOL  1244      71.840  17.838 116.964  1.00  0.00           O
ATOM   3731  HW1 SOL  1244      71.663  18.109 116.064  1.00  0.00           H
ATOM   3732  HW2 SOL  1244      71.207  18.326 117.491  1.00  0.00           H
ATOM   3733  OW  SOL  1245      85.480  69.052   3.581  1.00  0.00           O
ATOM   3734  HW1 SOL  1245      85.585  69.048   2.629  1.00  0.00           H
ATOM   3735  HW2 SOL  1245      86.295  68.675   3.913  1.00  0.00           H
ATOM   3736  OW  SOL  1246      45.698  80.815  86.976  1.00  0.00           O
ATOM   3737  HW1 SOL  1246      45.380  80.344  86.206  1.00  0.00           H
ATOM   3738  HW2 SOL  1246      45.802  80.139  87.645  1.00  0.00           H
ATOM   3739  OW  SOL  1247      70.020  64.574 211.855  1.00  0.00           O
ATOM   3740  HW1 SOL  1247      70.784  64.915 212.322  1.00  0.00           H
ATOM   3741  HW2 SOL  1247      69.270  64.957 212.311  1.00  0.00           H
ATOM   3742  OW  SOL  1248       1.360  53.302  83.448  1.00  0.00           O
ATOM   3743  HW1 SOL  1248       0.460  52.983  83.389  1.00  0.00           H
ATOM   3744  HW2 SOL  1248       1.407  53.732  84.302  1.00  0.00           H
ATOM   3745  OW  SOL  1249      23.138   6.670 193.173  1.00  0.00           O
ATOM   3746  HW1 SOL  1249      22.568   7.256 193.671  1.00  0.00           H
ATOM   3747  HW2 SOL  1249      23.523   6.092 193.831  1.00  0.00           H
ATOM   3748  OW  SOL  1250      62.187  22.447  56.767  1.00  0.00           O
ATOM   3749  HW1 SOL  1250      61.587  23.186  56.673  1.00  0.00           H
ATOM   3750  HW2 SOL  1250      62.216  22.279  57.709  1.00  0.00           H
ATOM   3751  OW  SOL  1251      68.045  57.995 137.005  1.00  0.00           O
ATOM   3752  HW1 SOL  1251      68.781  57.434 137.251  1.00  0.00           H
ATOM   3753  HW2 SOL  1251      67.473  57.990 137.773  1.00  0.00           H
ATOM   3754  OW  SOL  1252      69.196   2.029 158.950  1.00  0.00           O
ATOM   3755  HW1 SOL  1252      69.646   2.862 158.812  1.00  0.00           H
ATOM   3756  HW2 SOL  1252      68.516   2.228 159.594  1.00  0.00           H
ATOM   3757  OW  SOL  1253      59.362   3.562 186.952  1.00  0.00           O
ATOM   3758  HW1 SOL  1253      58.915   3.254 186.164  1.00  0.00           H
ATOM   3759  HW2 SOL  1253      58.831   3.229 187.675  1.00  0.00           H
ATOM   3760  OW  SOL  1254      33.988  27.237 196.076  1.00  0.00           O
ATOM   3761  HW1 SOL  1254      34.793  27.347 196.582  1.00  0.00           H
ATOM   3762  HW2 SOL  1254      33.309  27.093 196.735  1.00  0.00           H
ATOM   3763  OW  SOL  1255      69.782  73.864  69.414  1.00  0.00           O
ATOM   3764  HW1 SOL  1255      70.243  73.059  69.650  1.00  0.00           H
ATOM   3765  HW2 SOL  1255      69.784  73.871  68.457  1.00  0.00           H
ATOM   3766  OW  SOL  1256      12.156  37.134  24.262  1.00  0.00           O
ATOM   3767  HW1 SOL  1256      11.922  38.002  24.592  1.00  0.00           H
ATOM   3768  HW2 SOL  1256      12.298  36.608  25.048  1.00  0.00           H
ATOM   3769  OW  SOL  1257      74.160  23.004 130.287  1.00  0.00           O
ATOM   3770  HW1 SOL  1257      73.831  23.791 130.720  1.00  0.00           H
ATOM   3771  HW2 SOL  1257      73.457  22.363 130.387  1.00  0.00           H
ATOM   3772  OW  SOL  1258      52.573  46.122  75.992  1.00  0.00           O
ATOM   3773  HW1 SOL  1258      53.222  45.423  75.916  1.00  0.00           H
ATOM   3774  HW2 SOL  1258      52.985  46.879  75.576  1.00  0.00           H
ATOM   3775  OW  SOL  1259       9.883  48.317   4.066  1.00  0.00           O
ATOM   3776  HW1 SOL  1259       9.437  48.314   3.219  1.00  0.00           H
ATOM   3777  HW2 SOL  1259      10.799  48.140   3.855  1.00  0.00           H
ATOM   3778  OW  SOL  1260      20.863  35.300   1.941  1.00  0.00           O
ATOM   3779  HW1 SOL  1260      21.044  35.898   2.666  1.00  0.00           H
ATOM   3780  HW2 SOL  1260      21.650  35.338   1.397  1.00  0.00           H
ATOM   3781  OW  SOL  1261      25.031  82.507 162.106  1.00  0.00           O
ATOM   3782  HW1 SOL  1261      24.143  82.163 162.004  1.00  0.00           H
ATOM   3783  HW2 SOL  1261      25.403  82.477 161.225  1.00  0.00           H
ATOM   3784  OW  SOL  1262      70.472  82.522  88.691  1.00  0.00           O
ATOM   3785  HW1 SOL  1262      70.677  81.593  88.801  1.00  0.00           H
ATOM   3786  HW2 SOL  1262      69.659  82.530  88.186  1.00  0.00           H
ATOM   3787  OW  SOL  1263      42.581  31.760 102.476  1.00  0.00           O
ATOM   3788  HW1 SOL  1263      43.464  32.125 102.418  1.00  0.00           H
ATOM   3789  HW2 SOL  1263      42.252  32.063 103.322  1.00  0.00           H
ATOM   3790  OW  SOL  1264      62.191  28.524  84.612  1.00  0.00           O
ATOM   3791  HW1 SOL  1264      62.647  28.538  83.770  1.00  0.00           H
ATOM   3792  HW2 SOL  1264      62.336  29.397  84.977  1.00  0.00           H
ATOM   3793  OW  SOL  1265      81.030   2.058   2.098  1.00  0.00           O
ATOM   3794  HW1 SOL  1265      81.895   1.745   1.831  1.00  0.00           H
ATOM   3795  HW2 SOL  1265      80.442   1.756   1.406  1.00  0.00           H
ATOM   3796  OW  SOL  1266      19.182   1.132 166.123  1.00  0.00           O
ATOM   3797  HW1 SOL  1266      18.788   1.270 165.262  1.00  0.00           H
ATOM   3798  HW2 SOL  1266      19.455   2.005 166.405  1.00  0.00           H
ATOM   3799  OW  SOL  1267      80.723  12.177 169.084  1.00  0.00           O
ATOM   3800  HW1 SOL  1267      79.767  12.177 169.037  1.00  0.00           H
ATOM   3801  HW2 SOL  1267      80.926  11.630 169.843  1.00  0.00           H
ATOM   3802  OW  SOL  1268      55.644  51.753  59.960  1.00  0.00           O
ATOM   3803  HW1 SOL  1268      56.093  52.361  60.547  1.00  0.00           H
ATOM   3804  HW2 SOL  1268      56.021  51.929  59.098  1.00  0.00           H
ATOM   3805  OW  SOL  1269      24.468  64.268 145.218  1.00  0.00           O
ATOM   3806  HW1 SOL  1269      25.287  63.816 145.017  1.00  0.00           H
ATOM   3807  HW2 SOL  1269      23.784  63.656 144.945  1.00  0.00           H
ATOM   3808  OW  SOL  1270      50.573   5.819  43.013  1.00  0.00           O
ATOM   3809  HW1 SOL  1270      51.200   6.211  43.621  1.00  0.00           H
ATOM   3810  HW2 SOL  1270      49.717   6.002  43.400  1.00  0.00           H
ATOM   3811  OW  SOL  1271      65.735  51.147  27.881  1.00  0.00           O
ATOM   3812  HW1 SOL  1271      65.183  51.710  27.338  1.00  0.00           H
ATOM   3813  HW2 SOL  1271      66.623  51.300  27.559  1.00  0.00           H
ATOM   3814  OW  SOL  1272      53.276  83.589 207.898  1.00  0.00           O
ATOM   3815  HW1 SOL  1272      52.349  83.566 208.135  1.00  0.00           H
ATOM   3816  HW2 SOL  1272      53.298  84.043 207.056  1.00  0.00           H
ATOM   3817  OW  SOL  1273      29.634  66.838 164.902  1.00  0.00           O
ATOM   3818  HW1 SOL  1273      29.830  67.727 164.607  1.00  0.00           H
ATOM   3819  HW2 SOL  1273      28.918  66.549 164.336  1.00  0.00           H
ATOM   3820  OW  SOL  1274      81.883  42.502 202.159  1.00  0.00           O
ATOM   3821  HW1 SOL  1274      81.021  42.540 201.746  1.00  0.00           H
ATOM   3822  HW2 SOL  1274      81.869  43.203 202.810  1.00  0.00           H
ATOM   3823  OW  SOL  1275      12.047  47.284 204.430  1.00  0.00           O
ATOM   3824  HW1 SOL  1275      12.620  47.694 205.078  1.00  0.00           H
ATOM   3825  HW2 SOL  1275      11.547  48.010 204.058  1.00  0.00           H
ATOM   3826  OW  SOL  1276      60.929  85.504 178.319  1.00  0.00           O
ATOM   3827  HW1 SOL  1276      61.555  85.549 177.596  1.00  0.00           H
ATOM   3828  HW2 SOL  1276      61.132  86.267 178.860  1.00  0.00           H
ATOM   3829  OW  SOL  1277      27.834  30.641 201.753  1.00  0.00           O
ATOM   3830  HW1 SOL  1277      28.019  30.974 202.631  1.00  0.00           H
ATOM   3831  HW2 SOL  1277      27.902  31.408 201.185  1.00  0.00           H
ATOM   3832  OW  SOL  1278      63.955  23.684 112.310  1.00  0.00           O
ATOM   3833  HW1 SOL  1278      64.774  23.227 112.499  1.00  0.00           H
ATOM   3834  HW2 SOL  1278      64.228  24.521 111.934  1.00  0.00           H
ATOM   3835  OW  SOL  1279       8.433  13.301 116.941  1.00  0.00           O
ATOM   3836  HW1 SOL  1279       9.382  13.271 116.825  1.00  0.00           H
ATOM   3837  HW2 SOL  1279       8.207  14.225 116.839  1.00  0.00           H
ATOM   3838  OW  SOL  1280      11.542  33.219 181.782  1.00  0.00           O
ATOM   3839  HW1 SOL  1280      10.722  32.763 181.969  1.00  0.00           H
ATOM   3840  HW2 SOL  1280      11.502  33.412 180.845  1.00  0.00           H
ATOM   3841  OW  SOL  1281      41.191  10.887  39.329  1.00  0.00           O
ATOM   3842  HW1 SOL  1281      41.371  10.791  40.264  1.00  0.00           H
ATOM   3843  HW2 SOL  1281      40.936  10.010  39.042  1.00  0.00           H
ATOM   3844  OW  SOL  1282      53.665  44.120 118.368  1.00  0.00           O
ATOM   3845  HW1 SOL  1282      53.100  44.710 118.866  1.00  0.00           H
ATOM   3846  HW2 SOL  1282      53.313  43.247 118.542  1.00  0.00           H
ATOM   3847  OW  SOL  1283      24.111  11.003  22.043  1.00  0.00           O
ATOM   3848  HW1 SOL  1283      23.954  10.587  21.196  1.00  0.00           H
ATOM   3849  HW2 SOL  1283      25.053  10.912  22.184  1.00  0.00           H
ATOM   3850  OW  SOL  1284      10.726  79.405  43.608  1.00  0.00           O
ATOM   3851  HW1 SOL  1284      10.874  79.842  44.446  1.00  0.00           H
ATOM   3852  HW2 SOL  1284      10.123  79.981  43.139  1.00  0.00           H
ATOM   3853  OW  SOL  1285      12.575  27.836 108.892  1.00  0.00           O
ATOM   3854  HW1 SOL  1285      11.633  27.668 108.860  1.00  0.00           H
ATOM   3855  HW2 SOL  1285      12.976  26.990 108.691  1.00  0.00           H
ATOM   3856  OW  SOL  1286      30.378  14.285 106.271  1.00  0.00           O
ATOM   3857  HW1 SOL  1286      30.640  13.781 107.042  1.00  0.00           H
ATOM   3858  HW2 SOL  1286      29.952  15.065 106.627  1.00  0.00           H
ATOM   3859  OW  SOL  1287      37.256  76.417 141.557  1.00  0.00           O
ATOM   3860  HW1 SOL  1287      36.315  76.526 141.422  1.00  0.00           H
ATOM   3861  HW2 SOL  1287      37.660  77.005 140.919  1.00  0.00           H
ATOM   3862  OW  SOL  1288      38.737  71.702  33.977  1.00  0.00           O
ATOM   3863  HW1 SOL  1288      39.192  70.881  34.167  1.00  0.00           H
ATOM   3864  HW2 SOL  1288      39.373  72.221  33.487  1.00  0.00           H
ATOM   3865  OW  SOL  1289      42.487   6.552  41.175  1.00  0.00           O
ATOM   3866  HW1 SOL  1289      42.895   6.692  40.321  1.00  0.00           H
ATOM   3867  HW2 SOL  1289      42.346   5.606  41.221  1.00  0.00           H
ATOM   3868  OW  SOL  1290      39.464  73.786 153.936  1.00  0.00           O
ATOM   3869  HW1 SOL  1290      38.642  73.382 153.656  1.00  0.00           H
ATOM   3870  HW2 SOL  1290      39.971  73.881 153.130  1.00  0.00           H
ATOM   3871  OW  SOL  1291       4.586  44.918  36.793  1.00  0.00           O
ATOM   3872  HW1 SOL  1291       5.173  44.166  36.872  1.00  0.00           H
ATOM   3873  HW2 SOL  1291       4.485  45.239  37.689  1.00  0.00           H
ATOM   3874  OW  SOL  1292       5.632   9.149  28.122  1.00  0.00           O
ATOM   3875  HW1 SOL  1292       5.215   9.732  28.756  1.00  0.00           H
ATOM   3876  HW2 SOL  1292       5.210   9.358  27.288  1.00  0.00           H
ATOM   3877  OW  SOL  1293      80.052  32.015 169.472  1.00  0.00           O
ATOM   3878  HW1 SOL  1293      79.888  31.752 168.566  1.00  0.00           H
ATOM   3879  HW2 SOL  1293      80.873  31.581 169.703  1.00  0.00           H
ATOM   3880  OW  SOL  1294       5.775  72.833 197.105  1.00  0.00           O
ATOM   3881  HW1 SOL  1294       4.888  72.476 197.049  1.00  0.00           H
ATOM   3882  HW2 SOL  1294       6.112  72.780 196.210  1.00  0.00           H
ATOM   3883  OW  SOL  1295      75.343  50.830  87.598  1.00  0.00           O
ATOM   3884  HW1 SOL  1295      76.040  50.335  88.027  1.00  0.00           H
ATOM   3885  HW2 SOL  1295      75.493  50.694  86.662  1.00  0.00           H
ATOM   3886  OW  SOL  1296       2.236  14.252 122.654  1.00  0.00           O
ATOM   3887  HW1 SOL  1296       2.808  13.652 122.176  1.00  0.00           H
ATOM   3888  HW2 SOL  1296       1.350  13.978 122.417  1.00  0.00           H
ATOM   3889  OW  SOL  1297      60.638  65.323 215.257  1.00  0.00           O
ATOM   3890  HW1 SOL  1297      61.304  65.904 214.891  1.00  0.00           H
ATOM   3891  HW2 SOL  1297      60.649  64.555 214.685  1.00  0.00           H
ATOM   3892  OW  SOL  1298      71.153  67.179 166.150  1.00  0.00           O
ATOM   3893  HW1 SOL  1298      70.647  66.394 165.936  1.00  0.00           H
ATOM   3894  HW2 SOL  1298      70.575  67.690 166.716  1.00  0.00           H
ATOM   3895  OW  SOL  1299      32.058   0.934 147.881  1.00  0.00           O
ATOM   3896  HW1 SOL  1299      32.392   0.773 148.763  1.00  0.00           H
ATOM   3897  HW2 SOL  1299      32.804   0.758 147.306  1.00  0.00           H
ATOM   3898  OW  SOL  1300      72.946   7.918 210.350  1.00  0.00           O
ATOM   3899  HW1 SOL  1300      72.966   8.829 210.645  1.00  0.00           H
ATOM   3900  HW2 SOL  1300      73.812   7.771 209.969  1.00  0.00           H
ATOM   3901  OW  SOL  1301       9.296  76.846 179.480  1.00  0.00           O
ATOM   3902  HW1 SOL  1301       9.635  76.068 179.037  1.00  0.00           H
ATOM   3903  HW2 SOL  1301       8.493  77.062 179.006  1.00  0.00           H
ATOM   3904  OW  SOL  1302       1.280  61.970 113.038  1.00  0.00           O
ATOM   3905  HW1 SOL  1302       0.870  61.332 113.623  1.00  0.00           H
ATOM   3906  HW2 SOL  1302       1.142  61.614 112.161  1.00  0.00           H
ATOM   3907  OW  SOL  1303      74.891  62.471 120.927  1.00  0.00           O
ATOM   3908  HW1 SOL  1303      74.864  62.402 119.973  1.00  0.00           H
ATOM   3909  HW2 SOL  1303      74.501  61.654 121.238  1.00  0.00           H
ATOM   3910  OW  SOL  1304      32.949   0.757 190.796  1.00  0.00           O
ATOM   3911  HW1 SOL  1304      33.027   1.607 190.362  1.00  0.00           H
ATOM   3912  HW2 SOL  1304      33.319   0.899 191.668  1.00  0.00           H
ATOM   3913  OW  SOL  1305      64.067  68.301 105.273  1.00  0.00           O
ATOM   3914  HW1 SOL  1305      64.799  68.218 104.661  1.00  0.00           H
ATOM   3915  HW2 SOL  1305      64.143  69.190 105.618  1.00  0.00           H
ATOM   3916  OW  SOL  1306      19.598  37.432  15.333  1.00  0.00           O
ATOM   3917  HW1 SOL  1306      20.051  36.749  14.840  1.00  0.00           H
ATOM   3918  HW2 SOL  1306      19.464  38.137  14.700  1.00  0.00           H
ATOM   3919  OW  SOL  1307       5.239  32.458  41.021  1.00  0.00           O
ATOM   3920  HW1 SOL  1307       5.974  33.071  41.003  1.00  0.00           H
ATOM   3921  HW2 SOL  1307       5.627  31.611  40.803  1.00  0.00           H
ATOM   3922  OW  SOL  1308      67.789  26.548  76.393  1.00  0.00           O
ATOM   3923  HW1 SOL  1308      67.514  26.728  75.494  1.00  0.00           H
ATOM   3924  HW2 SOL  1308      68.084  27.395  76.727  1.00  0.00           H
ATOM   3925  OW  SOL  1309      86.210  44.929 130.496  1.00  0.00           O
ATOM   3926  HW1 SOL  1309      85.905  44.358 131.202  1.00  0.00           H
ATOM   3927  HW2 SOL  1309      85.990  45.813 130.790  1.00  0.00           H
ATOM   3928  OW  SOL  1310      79.739  73.239 212.836  1.00  0.00           O
ATOM   3929  HW1 SOL  1310      79.500  73.737 212.054  1.00  0.00           H
ATOM   3930  HW2 SOL  1310      80.148  72.443 212.498  1.00  0.00           H
ATOM   3931  OW  SOL  1311       0.860  50.740  81.158  1.00  0.00           O
ATOM   3932  HW1 SOL  1311       1.445  51.187  81.769  1.00  0.00           H
ATOM   3933  HW2 SOL  1311       0.005  50.758  81.587  1.00  0.00           H
ATOM   3934  OW  SOL  1312      64.794  74.573 108.316  1.00  0.00           O
ATOM   3935  HW1 SOL  1312      65.609  75.033 108.116  1.00  0.00           H
ATOM   3936  HW2 SOL  1312      64.106  75.143 107.973  1.00  0.00           H
ATOM   3937  OW  SOL  1313      80.827  65.550 191.044  1.00  0.00           O
ATOM   3938  HW1 SOL  1313      80.617  66.389 191.456  1.00  0.00           H
ATOM   3939  HW2 SOL  1313      80.992  64.957 191.777  1.00  0.00           H
ATOM   3940  OW  SOL  1314      70.005  40.476 207.263  1.00  0.00           O
ATOM   3941  HW1 SOL  1314      69.897  40.967 206.448  1.00  0.00           H
ATOM   3942  HW2 SOL  1314      69.161  40.559 207.707  1.00  0.00           H
ATOM   3943  OW  SOL  1315       4.104  39.030 190.355  1.00  0.00           O
ATOM   3944  HW1 SOL  1315       3.375  39.394 189.853  1.00  0.00           H
ATOM   3945  HW2 SOL  1315       4.869  39.161 189.795  1.00  0.00           H
ATOM   3946  OW  SOL  1316      16.336   2.360 173.344  1.00  0.00           O
ATOM   3947  HW1 SOL  1316      16.464   3.228 172.962  1.00  0.00           H
ATOM   3948  HW2 SOL  1316      15.393   2.209 173.287  1.00  0.00           H
ATOM   3949  OW  SOL  1317      29.853  57.923 175.893  1.00  0.00           O
ATOM   3950  HW1 SOL  1317      30.191  57.176 176.387  1.00  0.00           H
ATOM   3951  HW2 SOL  1317      30.622  58.466 175.721  1.00  0.00           H
ATOM   3952  OW  SOL  1318      47.531   9.082 217.541  1.00  0.00           O
ATOM   3953  HW1 SOL  1318      48.474   8.978 217.415  1.00  0.00           H
ATOM   3954  HW2 SOL  1318      47.330   8.541 218.305  1.00  0.00           H
ATOM   3955  OW  SOL  1319      15.427  25.508  48.799  1.00  0.00           O
ATOM   3956  HW1 SOL  1319      14.787  25.535  48.087  1.00  0.00           H
ATOM   3957  HW2 SOL  1319      15.826  26.378  48.795  1.00  0.00           H
ATOM   3958  OW  SOL  1320      28.246  50.351 149.792  1.00  0.00           O
ATOM   3959  HW1 SOL  1320      28.333  50.043 150.694  1.00  0.00           H
ATOM   3960  HW2 SOL  1320      29.099  50.175 149.395  1.00  0.00           H
ATOM   3961  OW  SOL  1321      50.506  70.422  88.049  1.00  0.00           O
ATOM   3962  HW1 SOL  1321      50.775  69.861  88.777  1.00  0.00           H
ATOM   3963  HW2 SOL  1321      49.558  70.508  88.151  1.00  0.00           H
ATOM   3964  OW  SOL  1322      72.275   2.175  84.397  1.00  0.00           O
ATOM   3965  HW1 SOL  1322      72.992   2.796  84.265  1.00  0.00           H
ATOM   3966  HW2 SOL  1322      72.587   1.361  84.000  1.00  0.00           H
ATOM   3967  OW  SOL  1323      63.572  56.231 210.915  1.00  0.00           O
ATOM   3968  HW1 SOL  1323      63.308  56.238 211.835  1.00  0.00           H
ATOM   3969  HW2 SOL  1323      64.404  55.758 210.908  1.00  0.00           H
ATOM   3970  OW  SOL  1324      52.987  59.047  71.356  1.00  0.00           O
ATOM   3971  HW1 SOL  1324      52.131  58.667  71.157  1.00  0.00           H
ATOM   3972  HW2 SOL  1324      53.297  58.555  72.117  1.00  0.00           H
ATOM   3973  OW  SOL  1325      22.782  59.155 198.220  1.00  0.00           O
ATOM   3974  HW1 SOL  1325      22.747  58.256 197.894  1.00  0.00           H
ATOM   3975  HW2 SOL  1325      23.572  59.523 197.824  1.00  0.00           H
ATOM   3976  OW  SOL  1326      24.052  23.046 191.744  1.00  0.00           O
ATOM   3977  HW1 SOL  1326      24.330  23.897 192.084  1.00  0.00           H
ATOM   3978  HW2 SOL  1326      23.353  22.769 192.336  1.00  0.00           H
ATOM   3979  OW  SOL  1327      76.196  74.704  19.072  1.00  0.00           O
ATOM   3980  HW1 SOL  1327      75.871  75.582  19.272  1.00  0.00           H
ATOM   3981  HW2 SOL  1327      76.556  74.387  19.900  1.00  0.00           H
ATOM   3982  OW  SOL  1328      19.497  33.434 143.523  1.00  0.00           O
ATOM   3983  HW1 SOL  1328      20.185  33.062 144.074  1.00  0.00           H
ATOM   3984  HW2 SOL  1328      19.658  34.378 143.543  1.00  0.00           H
ATOM   3985  OW  SOL  1329      74.818  72.079  73.531  1.00  0.00           O
ATOM   3986  HW1 SOL  1329      74.214  71.340  73.605  1.00  0.00           H
ATOM   3987  HW2 SOL  1329      75.634  71.762  73.917  1.00  0.00           H
ATOM   3988  OW  SOL  1330       6.438  68.926  58.168  1.00  0.00           O
ATOM   3989  HW1 SOL  1330       7.076  68.910  57.455  1.00  0.00           H
ATOM   3990  HW2 SOL  1330       5.895  68.152  58.021  1.00  0.00           H
ATOM   3991  OW  SOL  1331      57.730  81.222  11.922  1.00  0.00           O
ATOM   3992  HW1 SOL  1331      58.123  81.517  12.744  1.00  0.00           H
ATOM   3993  HW2 SOL  1331      57.951  81.907  11.291  1.00  0.00           H
ATOM   3994  OW  SOL  1332      12.976  23.273   8.171  1.00  0.00           O
ATOM   3995  HW1 SOL  1332      13.422  23.486   8.991  1.00  0.00           H
ATOM   3996  HW2 SOL  1332      12.069  23.105   8.427  1.00  0.00           H
ATOM   3997  OW  SOL  1333       2.604  32.099 104.414  1.00  0.00           O
ATOM   3998  HW1 SOL  1333       2.154  31.807 103.622  1.00  0.00           H
ATOM   3999  HW2 SOL  1333       3.533  31.959 104.228  1.00  0.00           H
ATOM   4000  OW  SOL  1334      71.869  47.980  71.170  1.00  0.00           O
ATOM   4001  HW1 SOL  1334      72.054  47.150  70.731  1.00  0.00           H
ATOM   4002  HW2 SOL  1334      71.426  47.729  71.981  1.00  0.00           H
ATOM   4003  OW  SOL  1335      19.648  81.682 181.104  1.00  0.00           O
ATOM   4004  HW1 SOL  1335      18.710  81.700 180.918  1.00  0.00           H
ATOM   4005  HW2 SOL  1335      19.961  82.548 180.843  1.00  0.00           H
ATOM   4006  OW  SOL  1336       5.281  16.337  45.545  1.00  0.00           O
ATOM   4007  HW1 SOL  1336       4.663  16.871  45.046  1.00  0.00           H
ATOM   4008  HW2 SOL  1336       5.820  15.909  44.880  1.00  0.00           H
ATOM   4009  OW  SOL  1337      84.230  19.635   8.732  1.00  0.00           O
ATOM   4010  HW1 SOL  1337      84.935  19.422   8.121  1.00  0.00           H
ATOM   4011  HW2 SOL  1337      83.607  20.144   8.213  1.00  0.00           H
ATOM   4012  OW  SOL  1338      54.410  40.995  97.133  1.00  0.00           O
ATOM   4013  HW1 SOL  1338      53.575  40.624  96.847  1.00  0.00           H
ATOM   4014  HW2 SOL  1338      54.166  41.747  97.672  1.00  0.00           H
ATOM   4015  OW  SOL  1339       5.658   4.883 171.085  1.00  0.00           O
ATOM   4016  HW1 SOL  1339       6.085   5.092 170.254  1.00  0.00           H
ATOM   4017  HW2 SOL  1339       5.930   5.583 171.678  1.00  0.00           H
ATOM   4018  OW  SOL  1340      63.928  80.761 196.907  1.00  0.00           O
ATOM   4019  HW1 SOL  1340      64.741  80.397 197.257  1.00  0.00           H
ATOM   4020  HW2 SOL  1340      63.691  80.174 196.189  1.00  0.00           H
ATOM   4021  OW  SOL  1341      74.620   6.062 103.256  1.00  0.00           O
ATOM   4022  HW1 SOL  1341      74.299   6.667 102.588  1.00  0.00           H
ATOM   4023  HW2 SOL  1341      75.571   6.173 103.244  1.00  0.00           H
ATOM   4024  OW  SOL  1342      63.394  69.140 214.322  1.00  0.00           O
ATOM   4025  HW1 SOL  1342      63.233  70.044 214.592  1.00  0.00           H
ATOM   4026  HW2 SOL  1342      63.098  69.105 213.413  1.00  0.00           H
ATOM   4027  OW  SOL  1343       6.408  75.327 153.560  1.00  0.00           O
ATOM   4028  HW1 SOL  1343       6.368  74.750 154.323  1.00  0.00           H
ATOM   4029  HW2 SOL  1343       5.541  75.256 153.160  1.00  0.00           H
ATOM   4030  OW  SOL  1344      68.541  73.915 164.740  1.00  0.00           O
ATOM   4031  HW1 SOL  1344      68.717  73.617 163.848  1.00  0.00           H
ATOM   4032  HW2 SOL  1344      68.635  73.128 165.278  1.00  0.00           H
ATOM   4033  OW  SOL  1345      77.517  50.119  70.859  1.00  0.00           O
ATOM   4034  HW1 SOL  1345      77.404  50.626  71.663  1.00  0.00           H
ATOM   4035  HW2 SOL  1345      78.392  49.738  70.936  1.00  0.00           H
ATOM   4036  OW  SOL  1346      43.045  30.976 132.912  1.00  0.00           O
ATOM   4037  HW1 SOL  1346      42.268  31.401 132.549  1.00  0.00           H
ATOM   4038  HW2 SOL  1346      43.496  31.669 133.394  1.00  0.00           H
ATOM   4039  OW  SOL  1347      74.981  71.005 131.506  1.00  0.00           O
ATOM   4040  HW1 SOL  1347      75.145  70.094 131.264  1.00  0.00           H
ATOM   4041  HW2 SOL  1347      75.332  71.514 130.775  1.00  0.00           H
ATOM   4042  OW  SOL  1348      78.242  12.943 168.687  1.00  0.00           O
ATOM   4043  HW1 SOL  1348      77.362  12.595 168.836  1.00  0.00           H
ATOM   4044  HW2 SOL  1348      78.157  13.479 167.899  1.00  0.00           H
ATOM   4045  OW  SOL  1349      78.148  60.477 201.943  1.00  0.00           O
ATOM   4046  HW1 SOL  1349      78.263  59.645 202.402  1.00  0.00           H
ATOM   4047  HW2 SOL  1349      78.187  61.140 202.633  1.00  0.00           H
ATOM   4048  OW  SOL  1350      19.356  84.640  26.571  1.00  0.00           O
ATOM   4049  HW1 SOL  1350      19.555  85.098  27.388  1.00  0.00           H
ATOM   4050  HW2 SOL  1350      18.962  85.308  26.011  1.00  0.00           H
ATOM   4051  OW  SOL  1351      29.293  55.028  85.351  1.00  0.00           O
ATOM   4052  HW1 SOL  1351      28.677  55.684  85.678  1.00  0.00           H
ATOM   4053  HW2 SOL  1351      29.784  55.481  84.666  1.00  0.00           H
ATOM   4054  OW  SOL  1352      61.055  61.536  49.642  1.00  0.00           O
ATOM   4055  HW1 SOL  1352      60.688  62.037  50.370  1.00  0.00           H
ATOM   4056  HW2 SOL  1352      61.310  62.198  48.999  1.00  0.00           H
ATOM   4057  OW  SOL  1353      29.094  21.853 114.013  1.00  0.00           O
ATOM   4058  HW1 SOL  1353      29.819  21.776 113.392  1.00  0.00           H
ATOM   4059  HW2 SOL  1353      29.488  21.664 114.865  1.00  0.00           H
ATOM   4060  OW  SOL  1354       5.196  78.561  85.136  1.00  0.00           O
ATOM   4061  HW1 SOL  1354       5.821  78.151  85.733  1.00  0.00           H
ATOM   4062  HW2 SOL  1354       5.647  78.581  84.293  1.00  0.00           H
ATOM   4063  OW  SOL  1355      55.450  77.074 198.370  1.00  0.00           O
ATOM   4064  HW1 SOL  1355      55.576  77.268 197.441  1.00  0.00           H
ATOM   4065  HW2 SOL  1355      56.118  76.418 198.571  1.00  0.00           H
ATOM   4066  OW  SOL  1356      67.046   8.196  68.571  1.00  0.00           O
ATOM   4067  HW1 SOL  1356      66.673   7.916  67.735  1.00  0.00           H
ATOM   4068  HW2 SOL  1356      67.315   7.382  68.998  1.00  0.00           H
ATOM   4069  OW  SOL  1357      81.996  12.265  32.444  1.00  0.00           O
ATOM   4070  HW1 SOL  1357      81.536  11.460  32.682  1.00  0.00           H
ATOM   4071  HW2 SOL  1357      82.922  12.062  32.582  1.00  0.00           H
ATOM   4072  OW  SOL  1358      62.288   6.150 178.849  1.00  0.00           O
ATOM   4073  HW1 SOL  1358      63.122   6.086 178.383  1.00  0.00           H
ATOM   4074  HW2 SOL  1358      62.511   5.986 179.765  1.00  0.00           H
ATOM   4075  OW  SOL  1359      77.433  30.041 182.824  1.00  0.00           O
ATOM   4076  HW1 SOL  1359      77.221  29.794 181.924  1.00  0.00           H
ATOM   4077  HW2 SOL  1359      77.961  30.835 182.736  1.00  0.00           H
ATOM   4078  OW  SOL  1360       5.489  10.693 112.061  1.00  0.00           O
ATOM   4079  HW1 SOL  1360       5.698   9.843 111.672  1.00  0.00           H
ATOM   4080  HW2 SOL  1360       4.555  10.640 112.265  1.00  0.00           H
ATOM   4081  OW  SOL  1361      45.054  20.260 129.712  1.00  0.00           O
ATOM   4082  HW1 SOL  1361      45.254  19.535 130.304  1.00  0.00           H
ATOM   4083  HW2 SOL  1361      44.255  19.989 129.261  1.00  0.00           H
ATOM   4084  OW  SOL  1362      15.379  53.074 163.172  1.00  0.00           O
ATOM   4085  HW1 SOL  1362      15.094  52.955 162.266  1.00  0.00           H
ATOM   4086  HW2 SOL  1362      15.638  53.994 163.223  1.00  0.00           H
ATOM   4087  OW  SOL  1363      66.004   0.774 196.593  1.00  0.00           O
ATOM   4088  HW1 SOL  1363      66.502   0.937 195.792  1.00  0.00           H
ATOM   4089  HW2 SOL  1363      66.632   0.921 197.300  1.00  0.00           H
ATOM   4090  OW  SOL  1364      60.586  37.981  44.155  1.00  0.00           O
ATOM   4091  HW1 SOL  1364      60.518  37.087  43.819  1.00  0.00           H
ATOM   4092  HW2 SOL  1364      60.236  37.931  45.044  1.00  0.00           H
ATOM   4093  OW  SOL  1365      35.339  50.732   4.088  1.00  0.00           O
ATOM   4094  HW1 SOL  1365      35.510  50.187   4.855  1.00  0.00           H
ATOM   4095  HW2 SOL  1365      34.395  50.661   3.948  1.00  0.00           H
ATOM   4096  OW  SOL  1366      50.888  11.092 213.632  1.00  0.00           O
ATOM   4097  HW1 SOL  1366      50.876  11.402 214.537  1.00  0.00           H
ATOM   4098  HW2 SOL  1366      51.282  11.810 213.137  1.00  0.00           H
ATOM   4099  OW  SOL  1367      38.855  79.833  37.702  1.00  0.00           O
ATOM   4100  HW1 SOL  1367      39.351  79.050  37.938  1.00  0.00           H
ATOM   4101  HW2 SOL  1367      37.940  79.553  37.720  1.00  0.00           H
ATOM   4102  OW  SOL  1368      22.915  47.292  35.030  1.00  0.00           O
ATOM   4103  HW1 SOL  1368      23.807  47.307  34.684  1.00  0.00           H
ATOM   4104  HW2 SOL  1368      22.401  47.783  34.388  1.00  0.00           H
ATOM   4105  OW  SOL  1369      50.162  61.493 167.201  1.00  0.00           O
ATOM   4106  HW1 SOL  1369      49.658  60.725 167.469  1.00  0.00           H
ATOM   4107  HW2 SOL  1369      49.510  62.093 166.838  1.00  0.00           H
ATOM   4108  OW  SOL  1370      80.030  13.740  27.288  1.00  0.00           O
ATOM   4109  HW1 SOL  1370      79.513  14.186  27.959  1.00  0.00           H
ATOM   4110  HW2 SOL  1370      80.870  14.200  27.287  1.00  0.00           H
ATOM   4111  OW  SOL  1371      20.430   7.175  38.385  1.00  0.00           O
ATOM   4112  HW1 SOL  1371      20.887   7.887  37.938  1.00  0.00           H
ATOM   4113  HW2 SOL  1371      19.935   6.736  37.694  1.00  0.00           H
ATOM   4114  OW  SOL  1372      83.568  83.463  18.834  1.00  0.00           O
ATOM   4115  HW1 SOL  1372      83.995  83.657  17.999  1.00  0.00           H
ATOM   4116  HW2 SOL  1372      83.332  84.320  19.188  1.00  0.00           H
ATOM   4117  OW  SOL  1373       9.655  72.227  39.814  1.00  0.00           O
ATOM   4118  HW1 SOL  1373       9.533  71.599  40.526  1.00  0.00           H
ATOM   4119  HW2 SOL  1373      10.454  71.938  39.373  1.00  0.00           H
ATOM   4120  OW  SOL  1374      38.218  80.605  92.902  1.00  0.00           O
ATOM   4121  HW1 SOL  1374      37.881  81.447  93.208  1.00  0.00           H
ATOM   4122  HW2 SOL  1374      38.680  80.241  93.657  1.00  0.00           H
ATOM   4123  OW  SOL  1375      35.974   8.488 171.398  1.00  0.00           O
ATOM   4124  HW1 SOL  1375      36.666   7.967 170.990  1.00  0.00           H
ATOM   4125  HW2 SOL  1375      36.297   9.388 171.359  1.00  0.00           H
ATOM   4126  OW  SOL  1376      72.282  43.789 194.893  1.00  0.00           O
ATOM   4127  HW1 SOL  1376      72.424  43.011 194.352  1.00  0.00           H
ATOM   4128  HW2 SOL  1376      71.874  44.421 194.302  1.00  0.00           H
ATOM   4129  OW  SOL  1377       3.616  84.479 126.275  1.00  0.00           O
ATOM   4130  HW1 SOL  1377       3.708  85.423 126.399  1.00  0.00           H
ATOM   4131  HW2 SOL  1377       3.924  84.323 125.382  1.00  0.00           H
ATOM   4132  OW  SOL  1378      16.494  64.617 184.016  1.00  0.00           O
ATOM   4133  HW1 SOL  1378      15.655  65.070 184.099  1.00  0.00           H
ATOM   4134  HW2 SOL  1378      16.417  64.115 183.205  1.00  0.00           H
ATOM   4135  OW  SOL  1379       3.584  81.120  65.254  1.00  0.00           O
ATOM   4136  HW1 SOL  1379       4.307  80.501  65.154  1.00  0.00           H
ATOM   4137  HW2 SOL  1379       2.961  80.874  64.570  1.00  0.00           H
ATOM   4138  OW  SOL  1380      54.957   6.541 211.671  1.00  0.00           O
ATOM   4139  HW1 SOL  1380      55.660   6.287 212.270  1.00  0.00           H
ATOM   4140  HW2 SOL  1380      54.871   7.487 211.790  1.00  0.00           H
ATOM   4141  OW  SOL  1381      85.003  69.556  86.725  1.00  0.00           O
ATOM   4142  HW1 SOL  1381      84.542  70.057  86.053  1.00  0.00           H
ATOM   4143  HW2 SOL  1381      85.723  70.124  86.997  1.00  0.00           H
ATOM   4144  OW  SOL  1382      28.329  28.140 101.823  1.00  0.00           O
ATOM   4145  HW1 SOL  1382      28.338  27.332 101.311  1.00  0.00           H
ATOM   4146  HW2 SOL  1382      27.693  27.977 102.520  1.00  0.00           H
ATOM   4147  OW  SOL  1383      82.305  16.028  64.546  1.00  0.00           O
ATOM   4148  HW1 SOL  1383      82.117  15.226  65.034  1.00  0.00           H
ATOM   4149  HW2 SOL  1383      83.258  16.041  64.464  1.00  0.00           H
ATOM   4150  OW  SOL  1384      65.681  53.694 156.096  1.00  0.00           O
ATOM   4151  HW1 SOL  1384      66.548  53.647 155.693  1.00  0.00           H
ATOM   4152  HW2 SOL  1384      65.718  53.068 156.819  1.00  0.00           H
ATOM   4153  OW  SOL  1385      40.260  21.931  65.524  1.00  0.00           O
ATOM   4154  HW1 SOL  1385      40.601  22.489  64.825  1.00  0.00           H
ATOM   4155  HW2 SOL  1385      41.041  21.559  65.936  1.00  0.00           H
ATOM   4156  OW  SOL  1386      71.742  30.012 109.665  1.00  0.00           O
ATOM   4157  HW1 SOL  1386      71.934  29.817 108.748  1.00  0.00           H
ATOM   4158  HW2 SOL  1386      70.825  29.762 109.777  1.00  0.00           H
ATOM   4159  OW  SOL  1387      54.274  13.023 204.520  1.00  0.00           O
ATOM   4160  HW1 SOL  1387      54.077  13.064 205.456  1.00  0.00           H
ATOM   4161  HW2 SOL  1387      54.754  12.202 204.412  1.00  0.00           H
ATOM   4162  OW  SOL  1388      37.645  52.470 183.748  1.00  0.00           O
ATOM   4163  HW1 SOL  1388      36.792  52.452 183.313  1.00  0.00           H
ATOM   4164  HW2 SOL  1388      37.477  52.892 184.590  1.00  0.00           H
ATOM   4165  OW  SOL  1389      42.963  65.421 215.528  1.00  0.00           O
ATOM   4166  HW1 SOL  1389      43.039  65.341 214.577  1.00  0.00           H
ATOM   4167  HW2 SOL  1389      42.198  64.892 215.753  1.00  0.00           H
ATOM   4168  OW  SOL  1390      48.408  13.506  96.632  1.00  0.00           O
ATOM   4169  HW1 SOL  1390      47.819  14.240  96.809  1.00  0.00           H
ATOM   4170  HW2 SOL  1390      49.242  13.917  96.403  1.00  0.00           H
ATOM   4171  OW  SOL  1391      25.909  42.152 210.694  1.00  0.00           O
ATOM   4172  HW1 SOL  1391      26.670  42.589 211.077  1.00  0.00           H
ATOM   4173  HW2 SOL  1391      25.613  42.746 210.004  1.00  0.00           H
ATOM   4174  OW  SOL  1392      13.505  42.612  11.388  1.00  0.00           O
ATOM   4175  HW1 SOL  1392      12.829  42.702  12.059  1.00  0.00           H
ATOM   4176  HW2 SOL  1392      13.023  42.410  10.587  1.00  0.00           H
ATOM   4177  OW  SOL  1393      31.398  78.816 204.702  1.00  0.00           O
ATOM   4178  HW1 SOL  1393      31.780  78.510 203.880  1.00  0.00           H
ATOM   4179  HW2 SOL  1393      30.453  78.742 204.570  1.00  0.00           H
ATOM   4180  OW  SOL  1394      67.916  24.852 206.245  1.00  0.00           O
ATOM   4181  HW1 SOL  1394      67.474  25.075 207.064  1.00  0.00           H
ATOM   4182  HW2 SOL  1394      68.475  25.607 206.061  1.00  0.00           H
ATOM   4183  OW  SOL  1395      20.675   6.205 182.396  1.00  0.00           O
ATOM   4184  HW1 SOL  1395      20.723   6.325 181.448  1.00  0.00           H
ATOM   4185  HW2 SOL  1395      20.893   7.063 182.759  1.00  0.00           H
ATOM   4186  OW  SOL  1396      20.126  54.633  52.162  1.00  0.00           O
ATOM   4187  HW1 SOL  1396      19.232  54.418  51.895  1.00  0.00           H
ATOM   4188  HW2 SOL  1396      20.542  53.783  52.311  1.00  0.00           H
ATOM   4189  OW  SOL  1397      82.197  62.856 117.415  1.00  0.00           O
ATOM   4190  HW1 SOL  1397      81.529  63.463 117.735  1.00  0.00           H
ATOM   4191  HW2 SOL  1397      81.942  62.007 117.775  1.00  0.00           H
ATOM   4192  OW  SOL  1398      63.428  59.496 180.988  1.00  0.00           O
ATOM   4193  HW1 SOL  1398      62.928  59.037 181.663  1.00  0.00           H
ATOM   4194  HW2 SOL  1398      64.343  59.373 181.241  1.00  0.00           H
ATOM   4195  OW  SOL  1399      57.780   7.946 117.685  1.00  0.00           O
ATOM   4196  HW1 SOL  1399      57.639   7.005 117.575  1.00  0.00           H
ATOM   4197  HW2 SOL  1399      58.629   8.012 118.122  1.00  0.00           H
ATOM   4198  OW  SOL  1400      51.124  85.926 178.068  1.00  0.00           O
ATOM   4199  HW1 SOL  1400      50.507  85.208 178.210  1.00  0.00           H
ATOM   4200  HW2 SOL  1400      50.580  86.714 178.076  1.00  0.00           H
ATOM   4201  OW  SOL  1401      77.601  14.448  83.681  1.00  0.00           O
ATOM   4202  HW1 SOL  1401      77.150  14.830  84.433  1.00  0.00           H
ATOM   4203  HW2 SOL  1401      76.947  14.451  82.982  1.00  0.00           H
ATOM   4204  OW  SOL  1402      72.465  13.712   0.858  1.00  0.00           O
ATOM   4205  HW1 SOL  1402      72.822  13.071   0.243  1.00  0.00           H
ATOM   4206  HW2 SOL  1402      73.232  14.065   1.309  1.00  0.00           H
ATOM   4207  OW  SOL  1403      37.117  57.386 145.291  1.00  0.00           O
ATOM   4208  HW1 SOL  1403      37.597  56.808 144.698  1.00  0.00           H
ATOM   4209  HW2 SOL  1403      36.625  57.968 144.712  1.00  0.00           H
ATOM   4210  OW  SOL  1404      85.319   1.839  84.484  1.00  0.00           O
ATOM   4211  HW1 SOL  1404      86.213   1.907  84.821  1.00  0.00           H
ATOM   4212  HW2 SOL  1404      85.355   1.120  83.853  1.00  0.00           H
ATOM   4213  OW  SOL  1405      30.332  42.964  10.894  1.00  0.00           O
ATOM   4214  HW1 SOL  1405      30.847  43.768  10.825  1.00  0.00           H
ATOM   4215  HW2 SOL  1405      30.806  42.428  11.529  1.00  0.00           H
ATOM   4216  OW  SOL  1406      30.400  60.490  94.470  1.00  0.00           O
ATOM   4217  HW1 SOL  1406      29.492  60.574  94.181  1.00  0.00           H
ATOM   4218  HW2 SOL  1406      30.917  60.842  93.745  1.00  0.00           H
ATOM   4219  OW  SOL  1407      18.664  10.666  80.214  1.00  0.00           O
ATOM   4220  HW1 SOL  1407      18.002  11.169  79.740  1.00  0.00           H
ATOM   4221  HW2 SOL  1407      18.460   9.752  80.016  1.00  0.00           H
ATOM   4222  OW  SOL  1408      43.613  63.016  23.939  1.00  0.00           O
ATOM   4223  HW1 SOL  1408      43.353  62.394  23.259  1.00  0.00           H
ATOM   4224  HW2 SOL  1408      43.395  63.874  23.574  1.00  0.00           H
ATOM   4225  OW  SOL  1409      41.017  47.867   3.776  1.00  0.00           O
ATOM   4226  HW1 SOL  1409      41.033  48.634   4.348  1.00  0.00           H
ATOM   4227  HW2 SOL  1409      40.940  47.123   4.373  1.00  0.00           H
ATOM   4228  OW  SOL  1410      43.765  82.618 209.198  1.00  0.00           O
ATOM   4229  HW1 SOL  1410      44.242  82.538 210.024  1.00  0.00           H
ATOM   4230  HW2 SOL  1410      43.448  83.521 209.191  1.00  0.00           H
ATOM   4231  OW  SOL  1411      41.211  63.562 191.736  1.00  0.00           O
ATOM   4232  HW1 SOL  1411      40.955  62.641 191.691  1.00  0.00           H
ATOM   4233  HW2 SOL  1411      40.916  63.934 190.905  1.00  0.00           H
ATOM   4234  OW  SOL  1412       6.194  80.275 125.666  1.00  0.00           O
ATOM   4235  HW1 SOL  1412       5.714  80.784 125.013  1.00  0.00           H
ATOM   4236  HW2 SOL  1412       5.859  80.586 126.507  1.00  0.00           H
ATOM   4237  OW  SOL  1413      46.382   3.444 182.588  1.00  0.00           O
ATOM   4238  HW1 SOL  1413      45.669   3.534 183.221  1.00  0.00           H
ATOM   4239  HW2 SOL  1413      46.652   2.529 182.660  1.00  0.00           H
ATOM   4240  OW  SOL  1414      80.172  53.056  68.611  1.00  0.00           O
ATOM   4241  HW1 SOL  1414      79.421  53.616  68.811  1.00  0.00           H
ATOM   4242  HW2 SOL  1414      80.570  52.876  69.463  1.00  0.00           H
ATOM   4243  OW  SOL  1415      85.066  80.275 111.788  1.00  0.00           O
ATOM   4244  HW1 SOL  1415      85.626  80.771 111.192  1.00  0.00           H
ATOM   4245  HW2 SOL  1415      84.536  80.940 112.229  1.00  0.00           H
ATOM   4246  OW  SOL  1416      46.095   2.435  46.978  1.00  0.00           O
ATOM   4247  HW1 SOL  1416      46.100   3.037  47.722  1.00  0.00           H
ATOM   4248  HW2 SOL  1416      46.228   2.997  46.215  1.00  0.00           H
ATOM   4249  OW  SOL  1417       3.074  36.404  34.833  1.00  0.00           O
ATOM   4250  HW1 SOL  1417       2.721  37.141  35.331  1.00  0.00           H
ATOM   4251  HW2 SOL  1417       2.324  35.825  34.696  1.00  0.00           H
ATOM   4252  OW  SOL  1418      70.902   2.424 195.715  1.00  0.00           O
ATOM   4253  HW1 SOL  1418      71.515   2.552 194.991  1.00  0.00           H
ATOM   4254  HW2 SOL  1418      70.423   1.627 195.487  1.00  0.00           H
ATOM   4255  OW  SOL  1419      62.146  85.347 174.205  1.00  0.00           O
ATOM   4256  HW1 SOL  1419      61.494  85.989 173.922  1.00  0.00           H
ATOM   4257  HW2 SOL  1419      61.637  84.564 174.412  1.00  0.00           H
ATOM   4258  OW  SOL  1420      59.152  26.949  15.535  1.00  0.00           O
ATOM   4259  HW1 SOL  1420      59.060  26.429  16.333  1.00  0.00           H
ATOM   4260  HW2 SOL  1420      59.323  27.838  15.845  1.00  0.00           H
ATOM   4261  OW  SOL  1421      68.600  66.381 177.563  1.00  0.00           O
ATOM   4262  HW1 SOL  1421      68.295  66.270 178.463  1.00  0.00           H
ATOM   4263  HW2 SOL  1421      68.789  65.493 177.262  1.00  0.00           H
ATOM   4264  OW  SOL  1422      70.036  62.367  33.053  1.00  0.00           O
ATOM   4265  HW1 SOL  1422      70.375  61.523  32.755  1.00  0.00           H
ATOM   4266  HW2 SOL  1422      69.611  62.741  32.281  1.00  0.00           H
ATOM   4267  OW  SOL  1423      20.735  34.241 195.559  1.00  0.00           O
ATOM   4268  HW1 SOL  1423      20.066  34.146 194.881  1.00  0.00           H
ATOM   4269  HW2 SOL  1423      20.298  34.722 196.261  1.00  0.00           H
ATOM   4270  OW  SOL  1424      61.323  74.989 105.448  1.00  0.00           O
ATOM   4271  HW1 SOL  1424      61.903  75.641 105.841  1.00  0.00           H
ATOM   4272  HW2 SOL  1424      60.497  75.087 105.921  1.00  0.00           H
ATOM   4273  OW  SOL  1425       8.450  26.177  48.933  1.00  0.00           O
ATOM   4274  HW1 SOL  1425       9.218  26.732  48.800  1.00  0.00           H
ATOM   4275  HW2 SOL  1425       8.804  25.354  49.269  1.00  0.00           H
ATOM   4276  OW  SOL  1426       3.220  22.048 190.356  1.00  0.00           O
ATOM   4277  HW1 SOL  1426       4.028  21.726 189.957  1.00  0.00           H
ATOM   4278  HW2 SOL  1426       3.029  21.420 191.053  1.00  0.00           H
ATOM   4279  OW  SOL  1427       0.263  19.073 113.775  1.00  0.00           O
ATOM   4280  HW1 SOL  1427      -0.515  18.663 113.397  1.00  0.00           H
ATOM   4281  HW2 SOL  1427      -0.079  19.651 114.457  1.00  0.00           H
ATOM   4282  OW  SOL  1428      27.993  50.907 194.720  1.00  0.00           O
ATOM   4283  HW1 SOL  1428      28.288  51.503 195.408  1.00  0.00           H
ATOM   4284  HW2 SOL  1428      28.275  50.041 195.015  1.00  0.00           H
ATOM   4285  OW  SOL  1429      38.798  45.933  93.780  1.00  0.00           O
ATOM   4286  HW1 SOL  1429      39.703  45.624  93.807  1.00  0.00           H
ATOM   4287  HW2 SOL  1429      38.826  46.714  93.227  1.00  0.00           H
ATOM   4288  OW  SOL  1430       3.027  51.384 155.173  1.00  0.00           O
ATOM   4289  HW1 SOL  1430       2.871  50.576 154.685  1.00  0.00           H
ATOM   4290  HW2 SOL  1430       2.301  51.957 154.929  1.00  0.00           H
ATOM   4291  OW  SOL  1431      11.810   0.776   9.883  1.00  0.00           O
ATOM   4292  HW1 SOL  1431      12.153   1.652   9.705  1.00  0.00           H
ATOM   4293  HW2 SOL  1431      12.182   0.542  10.734  1.00  0.00           H
ATOM   4294  OW  SOL  1432      38.707  61.331  15.446  1.00  0.00           O
ATOM   4295  HW1 SOL  1432      37.761  61.477  15.446  1.00  0.00           H
ATOM   4296  HW2 SOL  1432      38.843  60.638  16.093  1.00  0.00           H
ATOM   4297  OW  SOL  1433      63.906  34.760 110.725  1.00  0.00           O
ATOM   4298  HW1 SOL  1433      63.549  33.886 110.881  1.00  0.00           H
ATOM   4299  HW2 SOL  1433      64.005  34.813 109.774  1.00  0.00           H
ATOM   4300  OW  SOL  1434      42.112   1.583 142.782  1.00  0.00           O
ATOM   4301  HW1 SOL  1434      41.866   1.173 143.611  1.00  0.00           H
ATOM   4302  HW2 SOL  1434      42.921   1.141 142.527  1.00  0.00           H
ATOM   4303  OW  SOL  1435      44.192  14.123 208.635  1.00  0.00           O
ATOM   4304  HW1 SOL  1435      44.836  14.391 207.979  1.00  0.00           H
ATOM   4305  HW2 SOL  1435      43.545  13.617 208.143  1.00  0.00           H
ATOM   4306  OW  SOL  1436      72.118   0.691 157.886  1.00  0.00           O
ATOM   4307  HW1 SOL  1436      72.551   1.505 158.142  1.00  0.00           H
ATOM   4308  HW2 SOL  1436      72.415   0.533 156.990  1.00  0.00           H
ATOM   4309  OW  SOL  1437      24.548  28.266 101.254  1.00  0.00           O
ATOM   4310  HW1 SOL  1437      25.079  27.573 101.647  1.00  0.00           H
ATOM   4311  HW2 SOL  1437      23.720  27.839 101.033  1.00  0.00           H
ATOM   4312  OW  SOL  1438      43.639  43.900  73.127  1.00  0.00           O
ATOM   4313  HW1 SOL  1438      44.130  44.049  72.319  1.00  0.00           H
ATOM   4314  HW2 SOL  1438      42.784  44.297  72.965  1.00  0.00           H
ATOM   4315  OW  SOL  1439      33.953  34.686   9.228  1.00  0.00           O
ATOM   4316  HW1 SOL  1439      33.724  35.258   9.961  1.00  0.00           H
ATOM   4317  HW2 SOL  1439      34.729  35.091   8.841  1.00  0.00           H
ATOM   4318  OW  SOL  1440      12.999  10.687 180.817  1.00  0.00           O
ATOM   4319  HW1 SOL  1440      13.608  11.362 180.519  1.00  0.00           H
ATOM   4320  HW2 SOL  1440      12.302  11.171 181.259  1.00  0.00           H
ATOM   4321  OW  SOL  1441       3.141  74.655 156.794  1.00  0.00           O
ATOM   4322  HW1 SOL  1441       2.626  75.422 157.046  1.00  0.00           H
ATOM   4323  HW2 SOL  1441       2.587  74.189 156.169  1.00  0.00           H
ATOM   4324  OW  SOL  1442       1.112  83.992  69.120  1.00  0.00           O
ATOM   4325  HW1 SOL  1442       1.486  83.858  68.250  1.00  0.00           H
ATOM   4326  HW2 SOL  1442       1.844  84.309  69.650  1.00  0.00           H
ATOM   4327  OW  SOL  1443      43.207  46.460  32.580  1.00  0.00           O
ATOM   4328  HW1 SOL  1443      42.709  46.182  31.811  1.00  0.00           H
ATOM   4329  HW2 SOL  1443      43.869  45.778  32.695  1.00  0.00           H
ATOM   4330  OW  SOL  1444      43.285  13.840 119.984  1.00  0.00           O
ATOM   4331  HW1 SOL  1444      44.140  14.001 119.587  1.00  0.00           H
ATOM   4332  HW2 SOL  1444      43.072  14.657 120.435  1.00  0.00           H
ATOM   4333  OW  SOL  1445      36.210  77.603  18.671  1.00  0.00           O
ATOM   4334  HW1 SOL  1445      36.290  76.652  18.593  1.00  0.00           H
ATOM   4335  HW2 SOL  1445      37.043  77.942  18.343  1.00  0.00           H
ATOM   4336  OW  SOL  1446       6.627  54.224  36.451  1.00  0.00           O
ATOM   4337  HW1 SOL  1446       5.711  54.189  36.176  1.00  0.00           H
ATOM   4338  HW2 SOL  1446       6.758  55.129  36.734  1.00  0.00           H
ATOM   4339  OW  SOL  1447      66.614  72.420 100.394  1.00  0.00           O
ATOM   4340  HW1 SOL  1447      65.973  72.418  99.684  1.00  0.00           H
ATOM   4341  HW2 SOL  1447      67.440  72.183  99.972  1.00  0.00           H
ATOM   4342  OW  SOL  1448      14.027  51.176  41.881  1.00  0.00           O
ATOM   4343  HW1 SOL  1448      14.351  51.707  42.609  1.00  0.00           H
ATOM   4344  HW2 SOL  1448      13.841  51.809  41.187  1.00  0.00           H
ATOM   4345  OW  SOL  1449      40.269  64.542 167.597  1.00  0.00           O
ATOM   4346  HW1 SOL  1449      40.912  64.527 166.888  1.00  0.00           H
ATOM   4347  HW2 SOL  1449      40.047  63.622 167.739  1.00  0.00           H
ATOM   4348  OW  SOL  1450      52.796   5.599  18.671  1.00  0.00           O
ATOM   4349  HW1 SOL  1450      53.449   5.768  17.992  1.00  0.00           H
ATOM   4350  HW2 SOL  1450      52.023   5.301  18.191  1.00  0.00           H
ATOM   4351  OW  SOL  1451      77.423  30.178 159.184  1.00  0.00           O
ATOM   4352  HW1 SOL  1451      76.526  30.489 159.055  1.00  0.00           H
ATOM   4353  HW2 SOL  1451      77.762  30.713 159.901  1.00  0.00           H
ATOM   4354  OW  SOL  1452      81.382  19.713 186.411  1.00  0.00           O
ATOM   4355  HW1 SOL  1452      81.206  19.155 185.653  1.00  0.00           H
ATOM   4356  HW2 SOL  1452      82.081  19.261 186.883  1.00  0.00           H
ATOM   4357  OW  SOL  1453      83.439  38.215  84.523  1.00  0.00           O
ATOM   4358  HW1 SOL  1453      82.678  37.969  85.050  1.00  0.00           H
ATOM   4359  HW2 SOL  1453      83.606  37.450  83.972  1.00  0.00           H
ATOM   4360  OW  SOL  1454       9.616   3.054 115.309  1.00  0.00           O
ATOM   4361  HW1 SOL  1454       8.666   3.014 115.427  1.00  0.00           H
ATOM   4362  HW2 SOL  1454       9.945   2.265 115.738  1.00  0.00           H
ATOM   4363  OW  SOL  1455      61.131  11.262  90.855  1.00  0.00           O
ATOM   4364  HW1 SOL  1455      61.005  12.095  91.308  1.00  0.00           H
ATOM   4365  HW2 SOL  1455      61.298  11.506  89.945  1.00  0.00           H
ATOM   4366  OW  SOL  1456      60.363  26.436 207.266  1.00  0.00           O
ATOM   4367  HW1 SOL  1456      60.589  26.659 208.169  1.00  0.00           H
ATOM   4368  HW2 SOL  1456      59.703  27.083 207.018  1.00  0.00           H
ATOM   4369  OW  SOL  1457      84.866  46.870 217.373  1.00  0.00           O
ATOM   4370  HW1 SOL  1457      85.733  47.207 217.601  1.00  0.00           H
ATOM   4371  HW2 SOL  1457      84.366  47.646 217.120  1.00  0.00           H
ATOM   4372  OW  SOL  1458      70.343   7.673 132.945  1.00  0.00           O
ATOM   4373  HW1 SOL  1458      69.466   8.055 132.978  1.00  0.00           H
ATOM   4374  HW2 SOL  1458      70.590   7.719 132.021  1.00  0.00           H
ATOM   4375  OW  SOL  1459      45.480  67.355 182.622  1.00  0.00           O
ATOM   4376  HW1 SOL  1459      45.688  67.269 181.691  1.00  0.00           H
ATOM   4377  HW2 SOL  1459      46.011  66.684 183.050  1.00  0.00           H
ATOM   4378  OW  SOL  1460       7.508  27.954 101.374  1.00  0.00           O
ATOM   4379  HW1 SOL  1460       7.484  28.721 101.946  1.00  0.00           H
ATOM   4380  HW2 SOL  1460       8.257  28.107 100.798  1.00  0.00           H
ATOM   4381  OW  SOL  1461      81.849  75.205  81.410  1.00  0.00           O
ATOM   4382  HW1 SOL  1461      82.786  75.234  81.604  1.00  0.00           H
ATOM   4383  HW2 SOL  1461      81.426  75.458  82.230  1.00  0.00           H
ATOM   4384  OW  SOL  1462      35.088  30.977  15.280  1.00  0.00           O
ATOM   4385  HW1 SOL  1462      34.143  30.833  15.327  1.00  0.00           H
ATOM   4386  HW2 SOL  1462      35.185  31.761  14.741  1.00  0.00           H
ATOM   4387  OW  SOL  1463      64.774  30.984 178.648  1.00  0.00           O
ATOM   4388  HW1 SOL  1463      64.452  30.938 177.748  1.00  0.00           H
ATOM   4389  HW2 SOL  1463      64.936  31.916 178.797  1.00  0.00           H
ATOM   4390  OW  SOL  1464      27.314  17.838  77.879  1.00  0.00           O
ATOM   4391  HW1 SOL  1464      26.466  18.067  77.499  1.00  0.00           H
ATOM   4392  HW2 SOL  1464      27.387  16.892  77.753  1.00  0.00           H
ATOM   4393  OW  SOL  1465      76.151  28.013 204.389  1.00  0.00           O
ATOM   4394  HW1 SOL  1465      76.823  27.460 204.787  1.00  0.00           H
ATOM   4395  HW2 SOL  1465      75.843  28.569 205.104  1.00  0.00           H
ATOM   4396  OW  SOL  1466      78.930  50.099 214.218  1.00  0.00           O
ATOM   4397  HW1 SOL  1466      78.494  49.499 214.823  1.00  0.00           H
ATOM   4398  HW2 SOL  1466      79.542  49.547 213.732  1.00  0.00           H
ATOM   4399  OW  SOL  1467      18.309  73.192 176.836  1.00  0.00           O
ATOM   4400  HW1 SOL  1467      18.394  74.145 176.879  1.00  0.00           H
ATOM   4401  HW2 SOL  1467      17.390  73.023 177.044  1.00  0.00           H
ATOM   4402  OW  SOL  1468      50.699   4.540 120.083  1.00  0.00           O
ATOM   4403  HW1 SOL  1468      51.183   3.804 120.457  1.00  0.00           H
ATOM   4404  HW2 SOL  1468      51.288   5.289 120.180  1.00  0.00           H
ATOM   4405  OW  SOL  1469       6.681  24.996  47.066  1.00  0.00           O
ATOM   4406  HW1 SOL  1469       6.425  25.704  46.475  1.00  0.00           H
ATOM   4407  HW2 SOL  1469       7.103  25.438  47.803  1.00  0.00           H
ATOM   4408  OW  SOL  1470      53.480  72.439  10.643  1.00  0.00           O
ATOM   4409  HW1 SOL  1470      54.432  72.380  10.571  1.00  0.00           H
ATOM   4410  HW2 SOL  1470      53.168  71.557  10.438  1.00  0.00           H
ATOM   4411  OW  SOL  1471       6.025  81.900  42.779  1.00  0.00           O
ATOM   4412  HW1 SOL  1471       6.467  81.679  43.599  1.00  0.00           H
ATOM   4413  HW2 SOL  1471       5.092  81.867  42.994  1.00  0.00           H
ATOM   4414  OW  SOL  1472      58.611  17.158  56.841  1.00  0.00           O
ATOM   4415  HW1 SOL  1472      57.878  17.261  56.233  1.00  0.00           H
ATOM   4416  HW2 SOL  1472      59.386  17.127  56.280  1.00  0.00           H
ATOM   4417  OW  SOL  1473       7.772  16.910   6.951  1.00  0.00           O
ATOM   4418  HW1 SOL  1473       7.186  17.605   7.250  1.00  0.00           H
ATOM   4419  HW2 SOL  1473       8.387  16.787   7.674  1.00  0.00           H
ATOM   4420  OW  SOL  1474      83.385  18.418 170.644  1.00  0.00           O
ATOM   4421  HW1 SOL  1474      83.285  17.483 170.465  1.00  0.00           H
ATOM   4422  HW2 SOL  1474      83.862  18.453 171.473  1.00  0.00           H
ATOM   4423  OW  SOL  1475      12.050  78.191  80.442  1.00  0.00           O
ATOM   4424  HW1 SOL  1475      11.176  77.921  80.725  1.00  0.00           H
ATOM   4425  HW2 SOL  1475      12.572  78.193  81.244  1.00  0.00           H
ATOM   4426  OW  SOL  1476      43.457   9.965  75.154  1.00  0.00           O
ATOM   4427  HW1 SOL  1476      44.349  10.311  75.113  1.00  0.00           H
ATOM   4428  HW2 SOL  1476      43.433   9.457  75.964  1.00  0.00           H
ATOM   4429  OW  SOL  1477       9.465  25.864  86.934  1.00  0.00           O
ATOM   4430  HW1 SOL  1477       8.513  25.759  86.942  1.00  0.00           H
ATOM   4431  HW2 SOL  1477       9.607  26.781  87.172  1.00  0.00           H
ATOM   4432  OW  SOL  1478      29.522  71.964   1.289  1.00  0.00           O
ATOM   4433  HW1 SOL  1478      29.177  72.427   0.526  1.00  0.00           H
ATOM   4434  HW2 SOL  1478      30.257  71.454   0.947  1.00  0.00           H
ATOM   4435  OW  SOL  1479      34.455   8.037 154.501  1.00  0.00           O
ATOM   4436  HW1 SOL  1479      35.272   8.474 154.261  1.00  0.00           H
ATOM   4437  HW2 SOL  1479      33.862   8.220 153.773  1.00  0.00           H
ATOM   4438  OW  SOL  1480      11.984  71.486 146.411  1.00  0.00           O
ATOM   4439  HW1 SOL  1480      11.037  71.390 146.310  1.00  0.00           H
ATOM   4440  HW2 SOL  1480      12.357  70.893 145.758  1.00  0.00           H
ATOM   4441  OW  SOL  1481      12.121  29.020  38.411  1.00  0.00           O
ATOM   4442  HW1 SOL  1481      13.029  28.929  38.121  1.00  0.00           H
ATOM   4443  HW2 SOL  1481      11.673  29.428  37.670  1.00  0.00           H
ATOM   4444  OW  SOL  1482      69.986  86.094 165.494  1.00  0.00           O
ATOM   4445  HW1 SOL  1482      70.092  86.368 166.405  1.00  0.00           H
ATOM   4446  HW2 SOL  1482      69.396  86.745 165.115  1.00  0.00           H
ATOM   4447  OW  SOL  1483       6.215  73.079 162.474  1.00  0.00           O
ATOM   4448  HW1 SOL  1483       7.097  72.752 162.295  1.00  0.00           H
ATOM   4449  HW2 SOL  1483       5.680  72.729 161.761  1.00  0.00           H
ATOM   4450  OW  SOL  1484      15.515  40.823 103.027  1.00  0.00           O
ATOM   4451  HW1 SOL  1484      14.858  41.152 102.414  1.00  0.00           H
ATOM   4452  HW2 SOL  1484      15.498  39.873 102.910  1.00  0.00           H
ATOM   4453  OW  SOL  1485      13.767  29.635 110.635  1.00  0.00           O
ATOM   4454  HW1 SOL  1485      13.736  28.809 110.152  1.00  0.00           H
ATOM   4455  HW2 SOL  1485      14.378  30.180 110.138  1.00  0.00           H
ATOM   4456  OW  SOL  1486      80.771  31.424 175.835  1.00  0.00           O
ATOM   4457  HW1 SOL  1486      80.839  30.473 175.756  1.00  0.00           H
ATOM   4458  HW2 SOL  1486      80.283  31.696 175.058  1.00  0.00           H
ATOM   4459  OW  SOL  1487      27.048  45.224  19.836  1.00  0.00           O
ATOM   4460  HW1 SOL  1487      27.591  44.688  19.258  1.00  0.00           H
ATOM   4461  HW2 SOL  1487      27.206  46.123  19.549  1.00  0.00           H
ATOM   4462  OW  SOL  1488      47.526  69.037 150.444  1.00  0.00           O
ATOM   4463  HW1 SOL  1488      47.204  68.324 150.995  1.00  0.00           H
ATOM   4464  HW2 SOL  1488      47.919  69.657 151.058  1.00  0.00           H
ATOM   4465  OW  SOL  1489      39.183  26.596   8.477  1.00  0.00           O
ATOM   4466  HW1 SOL  1489      38.328  26.688   8.897  1.00  0.00           H
ATOM   4467  HW2 SOL  1489      39.522  27.490   8.425  1.00  0.00           H
ATOM   4468  OW  SOL  1490      77.329  19.463 146.616  1.00  0.00           O
ATOM   4469  HW1 SOL  1490      77.077  20.354 146.858  1.00  0.00           H
ATOM   4470  HW2 SOL  1490      77.858  19.154 147.351  1.00  0.00           H
ATOM   4471  OW  SOL  1491      47.107  60.095   2.088  1.00  0.00           O
ATOM   4472  HW1 SOL  1491      48.010  60.093   1.771  1.00  0.00           H
ATOM   4473  HW2 SOL  1491      47.162  59.736   2.974  1.00  0.00           H
ATOM   4474  OW  SOL  1492      12.513  72.296  17.992  1.00  0.00           O
ATOM   4475  HW1 SOL  1492      13.162  71.678  18.328  1.00  0.00           H
ATOM   4476  HW2 SOL  1492      11.698  71.795  17.958  1.00  0.00           H
ATOM   4477  OW  SOL  1493       7.048  42.948 167.455  1.00  0.00           O
ATOM   4478  HW1 SOL  1493       7.104  42.890 168.409  1.00  0.00           H
ATOM   4479  HW2 SOL  1493       6.361  42.325 167.216  1.00  0.00           H
ATOM   4480  OW  SOL  1494      21.852  38.616  84.638  1.00  0.00           O
ATOM   4481  HW1 SOL  1494      21.398  38.770  85.466  1.00  0.00           H
ATOM   4482  HW2 SOL  1494      22.765  38.841  84.819  1.00  0.00           H
ATOM   4483  OW  SOL  1495      78.633  65.293 173.843  1.00  0.00           O
ATOM   4484  HW1 SOL  1495      77.833  64.818 173.620  1.00  0.00           H
ATOM   4485  HW2 SOL  1495      78.629  66.056 173.264  1.00  0.00           H
ATOM   4486  OW  SOL  1496      44.116  35.191  27.497  1.00  0.00           O
ATOM   4487  HW1 SOL  1496      43.739  34.566  28.116  1.00  0.00           H
ATOM   4488  HW2 SOL  1496      44.029  34.766  26.644  1.00  0.00           H
ATOM   4489  OW  SOL  1497      72.203  51.001  69.675  1.00  0.00           O
ATOM   4490  HW1 SOL  1497      72.133  50.106  69.343  1.00  0.00           H
ATOM   4491  HW2 SOL  1497      72.118  50.912  70.624  1.00  0.00           H
ATOM   4492  OW  SOL  1498      74.375  38.364  36.103  1.00  0.00           O
ATOM   4493  HW1 SOL  1498      73.810  37.982  36.775  1.00  0.00           H
ATOM   4494  HW2 SOL  1498      74.692  37.612  35.602  1.00  0.00           H
ATOM   4495  OW  SOL  1499      65.650  33.558 185.768  1.00  0.00           O
ATOM   4496  HW1 SOL  1499      66.301  33.336 186.434  1.00  0.00           H
ATOM   4497  HW2 SOL  1499      65.848  34.464 185.531  1.00  0.00           H
ATOM   4498  OW  SOL  1500       7.974   7.044  20.661  1.00  0.00           O
ATOM   4499  HW1 SOL  1500       8.549   7.702  20.269  1.00  0.00           H
ATOM   4500  HW2 SOL  1500       7.534   6.635  19.915  1.00  0.00           H
ATOM   4501  OW  SOL  1501      45.961  61.594 175.079  1.00  0.00           O
ATOM   4502  HW1 SOL  1501      45.309  61.607 174.378  1.00  0.00           H
ATOM   4503  HW2 SOL  1501      46.796  61.473 174.627  1.00  0.00           H
ATOM   4504  OW  SOL  1502      85.744  85.514  83.061  1.00  0.00           O
ATOM   4505  HW1 SOL  1502      84.823  85.315  82.893  1.00  0.00           H
ATOM   4506  HW2 SOL  1502      86.044  85.950  82.264  1.00  0.00           H
ATOM   4507  OW  SOL  1503      51.763  84.639 166.323  1.00  0.00           O
ATOM   4508  HW1 SOL  1503      52.076  84.714 167.225  1.00  0.00           H
ATOM   4509  HW2 SOL  1503      50.821  84.496 166.408  1.00  0.00           H
ATOM   4510  OW  SOL  1504      28.071  68.229   1.938  1.00  0.00           O
ATOM   4511  HW1 SOL  1504      27.355  67.696   2.285  1.00  0.00           H
ATOM   4512  HW2 SOL  1504      27.768  68.505   1.074  1.00  0.00           H
ATOM   4513  OW  SOL  1505      82.782  71.455  74.256  1.00  0.00           O
ATOM   4514  HW1 SOL  1505      82.409  71.586  75.128  1.00  0.00           H
ATOM   4515  HW2 SOL  1505      82.686  70.516  74.093  1.00  0.00           H
ATOM   4516  OW  SOL  1506      80.145  67.927 157.983  1.00  0.00           O
ATOM   4517  HW1 SOL  1506      80.937  67.934 157.445  1.00  0.00           H
ATOM   4518  HW2 SOL  1506      80.064  67.020 158.278  1.00  0.00           H
ATOM   4519  OW  SOL  1507      68.409  31.851  14.337  1.00  0.00           O
ATOM   4520  HW1 SOL  1507      68.278  32.122  13.428  1.00  0.00           H
ATOM   4521  HW2 SOL  1507      69.358  31.878  14.461  1.00  0.00           H
ATOM   4522  OW  SOL  1508      63.895  43.733 111.498  1.00  0.00           O
ATOM   4523  HW1 SOL  1508      63.048  43.289 111.537  1.00  0.00           H
ATOM   4524  HW2 SOL  1508      63.679  44.665 111.521  1.00  0.00           H
ATOM   4525  OW  SOL  1509      77.343  18.660  89.286  1.00  0.00           O
ATOM   4526  HW1 SOL  1509      77.585  19.580  89.395  1.00  0.00           H
ATOM   4527  HW2 SOL  1509      76.552  18.556  89.814  1.00  0.00           H
ATOM   4528  OW  SOL  1510       1.592  57.372 124.396  1.00  0.00           O
ATOM   4529  HW1 SOL  1510       0.983  57.292 123.662  1.00  0.00           H
ATOM   4530  HW2 SOL  1510       2.444  57.524 123.985  1.00  0.00           H
ATOM   4531  OW  SOL  1511      39.079  41.598   0.429  1.00  0.00           O
ATOM   4532  HW1 SOL  1511      39.707  41.333  -0.243  1.00  0.00           H
ATOM   4533  HW2 SOL  1511      39.032  40.849   1.023  1.00  0.00           H
ATOM   4534  OW  SOL  1512      46.835   2.405  93.036  1.00  0.00           O
ATOM   4535  HW1 SOL  1512      47.575   1.831  92.837  1.00  0.00           H
ATOM   4536  HW2 SOL  1512      46.418   2.561  92.189  1.00  0.00           H
ATOM   4537  OW  SOL  1513      85.331  49.624  48.085  1.00  0.00           O
ATOM   4538  HW1 SOL  1513      85.698  49.299  48.907  1.00  0.00           H
ATOM   4539  HW2 SOL  1513      86.088  49.729  47.509  1.00  0.00           H
ATOM   4540  OW  SOL  1514      70.460  64.863 150.178  1.00  0.00           O
ATOM   4541  HW1 SOL  1514      69.575  65.027 149.853  1.00  0.00           H
ATOM   4542  HW2 SOL  1514      70.980  64.706 149.390  1.00  0.00           H
ATOM   4543  OW  SOL  1515      28.566   9.915 191.341  1.00  0.00           O
ATOM   4544  HW1 SOL  1515      27.992   9.162 191.203  1.00  0.00           H
ATOM   4545  HW2 SOL  1515      28.669   9.967 192.291  1.00  0.00           H
ATOM   4546  OW  SOL  1516      52.764  72.422  52.685  1.00  0.00           O
ATOM   4547  HW1 SOL  1516      53.205  72.500  51.839  1.00  0.00           H
ATOM   4548  HW2 SOL  1516      53.474  72.418  53.327  1.00  0.00           H
ATOM   4549  OW  SOL  1517      27.948  64.342   8.849  1.00  0.00           O
ATOM   4550  HW1 SOL  1517      27.877  63.409   9.050  1.00  0.00           H
ATOM   4551  HW2 SOL  1517      28.627  64.664   9.443  1.00  0.00           H
ATOM   4552  OW  SOL  1518      56.555  15.912  20.594  1.00  0.00           O
ATOM   4553  HW1 SOL  1518      56.077  16.550  20.065  1.00  0.00           H
ATOM   4554  HW2 SOL  1518      57.460  15.980  20.292  1.00  0.00           H
ATOM   4555  OW  SOL  1519       4.907  84.205 197.795  1.00  0.00           O
ATOM   4556  HW1 SOL  1519       5.061  84.300 196.855  1.00  0.00           H
ATOM   4557  HW2 SOL  1519       5.223  83.326 198.003  1.00  0.00           H
ATOM   4558  OW  SOL  1520      77.194  12.079  68.103  1.00  0.00           O
ATOM   4559  HW1 SOL  1520      77.170  11.128  68.210  1.00  0.00           H
ATOM   4560  HW2 SOL  1520      78.042  12.339  68.462  1.00  0.00           H
ATOM   4561  OW  SOL  1521      81.241  81.314  97.466  1.00  0.00           O
ATOM   4562  HW1 SOL  1521      81.927  81.136  98.109  1.00  0.00           H
ATOM   4563  HW2 SOL  1521      81.696  81.321  96.624  1.00  0.00           H
ATOM   4564  OW  SOL  1522      72.006   3.198  20.156  1.00  0.00           O
ATOM   4565  HW1 SOL  1522      72.680   3.365  19.497  1.00  0.00           H
ATOM   4566  HW2 SOL  1522      72.468   2.747  20.863  1.00  0.00           H
ATOM   4567  OW  SOL  1523      49.819  84.899 188.981  1.00  0.00           O
ATOM   4568  HW1 SOL  1523      50.221  84.372 188.291  1.00  0.00           H
ATOM   4569  HW2 SOL  1523      48.900  84.971 188.723  1.00  0.00           H
ATOM   4570  OW  SOL  1524      39.097  33.798 122.966  1.00  0.00           O
ATOM   4571  HW1 SOL  1524      39.733  34.490 123.149  1.00  0.00           H
ATOM   4572  HW2 SOL  1524      38.934  33.391 123.816  1.00  0.00           H
ATOM   4573  OW  SOL  1525      22.265  21.748 107.281  1.00  0.00           O
ATOM   4574  HW1 SOL  1525      21.521  21.325 106.853  1.00  0.00           H
ATOM   4575  HW2 SOL  1525      22.951  21.761 106.613  1.00  0.00           H
ATOM   4576  OW  SOL  1526       0.168  85.275 159.846  1.00  0.00           O
ATOM   4577  HW1 SOL  1526      -0.601  84.708 159.785  1.00  0.00           H
ATOM   4578  HW2 SOL  1526       0.642  85.125 159.028  1.00  0.00           H
ATOM   4579  OW  SOL  1527      34.373  81.159 101.206  1.00  0.00           O
ATOM   4580  HW1 SOL  1527      33.741  80.893 101.874  1.00  0.00           H
ATOM   4581  HW2 SOL  1527      34.849  81.888 101.603  1.00  0.00           H
ATOM   4582  OW  SOL  1528       6.817  33.180 120.012  1.00  0.00           O
ATOM   4583  HW1 SOL  1528       6.760  33.666 120.835  1.00  0.00           H
ATOM   4584  HW2 SOL  1528       7.274  32.371 120.242  1.00  0.00           H
ATOM   4585  OW  SOL  1529      10.694  39.114 199.154  1.00  0.00           O
ATOM   4586  HW1 SOL  1529      10.366  39.671 199.860  1.00  0.00           H
ATOM   4587  HW2 SOL  1529      11.332  38.540 199.577  1.00  0.00           H
ATOM   4588  OW  SOL  1530      24.500  51.194  41.734  1.00  0.00           O
ATOM   4589  HW1 SOL  1530      25.205  50.892  42.306  1.00  0.00           H
ATOM   4590  HW2 SOL  1530      23.961  51.754  42.292  1.00  0.00           H
ATOM   4591  OW  SOL  1531      11.094  38.037 140.768  1.00  0.00           O
ATOM   4592  HW1 SOL  1531      10.287  37.523 140.725  1.00  0.00           H
ATOM   4593  HW2 SOL  1531      11.659  37.548 141.366  1.00  0.00           H
ATOM   4594  OW  SOL  1532      78.887   6.126  72.082  1.00  0.00           O
ATOM   4595  HW1 SOL  1532      79.213   5.255  72.306  1.00  0.00           H
ATOM   4596  HW2 SOL  1532      78.828   6.123  71.127  1.00  0.00           H
ATOM   4597  OW  SOL  1533      83.164   1.727  59.100  1.00  0.00           O
ATOM   4598  HW1 SOL  1533      82.917   0.906  59.525  1.00  0.00           H
ATOM   4599  HW2 SOL  1533      82.960   2.403  59.746  1.00  0.00           H
ATOM   4600  OW  SOL  1534      42.140  82.796 173.311  1.00  0.00           O
ATOM   4601  HW1 SOL  1534      41.216  82.827 173.064  1.00  0.00           H
ATOM   4602  HW2 SOL  1534      42.610  82.776 172.477  1.00  0.00           H
ATOM   4603  OW  SOL  1535      22.482  21.980 144.784  1.00  0.00           O
ATOM   4604  HW1 SOL  1535      22.117  21.349 144.163  1.00  0.00           H
ATOM   4605  HW2 SOL  1535      21.718  22.411 145.166  1.00  0.00           H
ATOM   4606  OW  SOL  1536      74.586  62.630  83.856  1.00  0.00           O
ATOM   4607  HW1 SOL  1536      74.499  63.082  84.696  1.00  0.00           H
ATOM   4608  HW2 SOL  1536      75.331  63.056  83.431  1.00  0.00           H
ATOM   4609  OW  SOL  1537      41.764  35.179  95.949  1.00  0.00           O
ATOM   4610  HW1 SOL  1537      41.755  34.513  95.261  1.00  0.00           H
ATOM   4611  HW2 SOL  1537      42.607  35.059  96.387  1.00  0.00           H
ATOM   4612  OW  SOL  1538       3.801  44.105 188.868  1.00  0.00           O
ATOM   4613  HW1 SOL  1538       2.944  43.760 188.617  1.00  0.00           H
ATOM   4614  HW2 SOL  1538       3.622  44.998 189.163  1.00  0.00           H
ATOM   4615  OW  SOL  1539      15.898  59.003 194.448  1.00  0.00           O
ATOM   4616  HW1 SOL  1539      15.768  59.942 194.314  1.00  0.00           H
ATOM   4617  HW2 SOL  1539      16.849  58.890 194.448  1.00  0.00           H
ATOM   4618  OW  SOL  1540      70.625  67.484  24.100  1.00  0.00           O
ATOM   4619  HW1 SOL  1540      70.419  68.106  24.798  1.00  0.00           H
ATOM   4620  HW2 SOL  1540      70.883  68.032  23.359  1.00  0.00           H
ATOM   4621  OW  SOL  1541      35.566   1.680 163.575  1.00  0.00           O
ATOM   4622  HW1 SOL  1541      36.433   1.972 163.294  1.00  0.00           H
ATOM   4623  HW2 SOL  1541      35.001   1.845 162.820  1.00  0.00           H
ATOM   4624  OW  SOL  1542      77.385   7.316  89.734  1.00  0.00           O
ATOM   4625  HW1 SOL  1542      78.302   7.511  89.539  1.00  0.00           H
ATOM   4626  HW2 SOL  1542      77.327   6.362  89.687  1.00  0.00           H
ATOM   4627  OW  SOL  1543      10.809  12.212 120.071  1.00  0.00           O
ATOM   4628  HW1 SOL  1543      11.385  12.381 120.816  1.00  0.00           H
ATOM   4629  HW2 SOL  1543      10.012  12.706 120.267  1.00  0.00           H
ATOM   4630  OW  SOL  1544      63.887  81.809  53.371  1.00  0.00           O
ATOM   4631  HW1 SOL  1544      64.156  82.334  52.618  1.00  0.00           H
ATOM   4632  HW2 SOL  1544      63.668  82.451  54.046  1.00  0.00           H
ATOM   4633  OW  SOL  1545      53.776  18.770 133.712  1.00  0.00           O
ATOM   4634  HW1 SOL  1545      53.307  18.237 134.354  1.00  0.00           H
ATOM   4635  HW2 SOL  1545      54.680  18.784 134.025  1.00  0.00           H
ATOM   4636  OW  SOL  1546      75.348  19.308  54.777  1.00  0.00           O
ATOM   4637  HW1 SOL  1546      75.350  19.760  55.621  1.00  0.00           H
ATOM   4638  HW2 SOL  1546      74.669  19.751  54.268  1.00  0.00           H
ATOM   4639  OW  SOL  1547      56.470  72.490  81.472  1.00  0.00           O
ATOM   4640  HW1 SOL  1547      56.144  72.146  80.641  1.00  0.00           H
ATOM   4641  HW2 SOL  1547      56.744  73.384  81.271  1.00  0.00           H
ATOM   4642  OW  SOL  1548      11.899   5.246  21.323  1.00  0.00           O
ATOM   4643  HW1 SOL  1548      12.376   4.831  22.042  1.00  0.00           H
ATOM   4644  HW2 SOL  1548      12.550   5.349  20.630  1.00  0.00           H
ATOM   4645  OW  SOL  1549      60.547  68.154  63.212  1.00  0.00           O
ATOM   4646  HW1 SOL  1549      60.121  67.391  62.821  1.00  0.00           H
ATOM   4647  HW2 SOL  1549      60.197  68.195  64.102  1.00  0.00           H
ATOM   4648  OW  SOL  1550      69.892  53.314 111.525  1.00  0.00           O
ATOM   4649  HW1 SOL  1550      69.246  54.009 111.652  1.00  0.00           H
ATOM   4650  HW2 SOL  1550      69.916  52.853 112.364  1.00  0.00           H
ATOM   4651  OW  SOL  1551      53.395  21.921 124.045  1.00  0.00           O
ATOM   4652  HW1 SOL  1551      54.181  21.637 124.512  1.00  0.00           H
ATOM   4653  HW2 SOL  1551      53.213  21.213 123.428  1.00  0.00           H
ATOM   4654  OW  SOL  1552      66.718  39.717  43.820  1.00  0.00           O
ATOM   4655  HW1 SOL  1552      67.514  39.879  43.315  1.00  0.00           H
ATOM   4656  HW2 SOL  1552      67.031  39.373  44.657  1.00  0.00           H
ATOM   4657  OW  SOL  1553      43.089   8.434  77.453  1.00  0.00           O
ATOM   4658  HW1 SOL  1553      42.371   8.417  78.085  1.00  0.00           H
ATOM   4659  HW2 SOL  1553      43.146   7.534  77.130  1.00  0.00           H
ATOM   4660  OW  SOL  1554      67.706  71.484 216.938  1.00  0.00           O
ATOM   4661  HW1 SOL  1554      68.523  71.535 216.443  1.00  0.00           H
ATOM   4662  HW2 SOL  1554      67.388  70.594 216.786  1.00  0.00           H
ATOM   4663  OW  SOL  1555      82.383  17.065 193.509  1.00  0.00           O
ATOM   4664  HW1 SOL  1555      82.824  17.196 192.670  1.00  0.00           H
ATOM   4665  HW2 SOL  1555      82.954  17.489 194.150  1.00  0.00           H
ATOM   4666  OW  SOL  1556      25.513  11.894 179.173  1.00  0.00           O
ATOM   4667  HW1 SOL  1556      26.073  12.652 179.340  1.00  0.00           H
ATOM   4668  HW2 SOL  1556      25.211  12.012 178.272  1.00  0.00           H
ATOM   4669  OW  SOL  1557      65.784  37.221 179.210  1.00  0.00           O
ATOM   4670  HW1 SOL  1557      65.008  37.624 179.600  1.00  0.00           H
ATOM   4671  HW2 SOL  1557      65.744  37.469 178.286  1.00  0.00           H
ATOM   4672  OW  SOL  1558      22.141   7.762  27.150  1.00  0.00           O
ATOM   4673  HW1 SOL  1558      21.807   8.552  27.575  1.00  0.00           H
ATOM   4674  HW2 SOL  1558      21.872   7.047  27.728  1.00  0.00           H
ATOM   4675  OW  SOL  1559      63.721  49.864  56.682  1.00  0.00           O
ATOM   4676  HW1 SOL  1559      63.309  50.549  56.155  1.00  0.00           H
ATOM   4677  HW2 SOL  1559      63.804  50.249  57.554  1.00  0.00           H
ATOM   4678  OW  SOL  1560      62.436   1.538 186.465  1.00  0.00           O
ATOM   4679  HW1 SOL  1560      61.805   1.466 185.749  1.00  0.00           H
ATOM   4680  HW2 SOL  1560      63.242   1.158 186.115  1.00  0.00           H
ATOM   4681  OW  SOL  1561      84.742   8.967  69.506  1.00  0.00           O
ATOM   4682  HW1 SOL  1561      85.672   9.163  69.621  1.00  0.00           H
ATOM   4683  HW2 SOL  1561      84.600   9.027  68.561  1.00  0.00           H
ATOM   4684  OW  SOL  1562      57.324  70.141 111.060  1.00  0.00           O
ATOM   4685  HW1 SOL  1562      58.163  70.213 111.515  1.00  0.00           H
ATOM   4686  HW2 SOL  1562      56.672  70.132 111.760  1.00  0.00           H
ATOM   4687  OW  SOL  1563      72.963  80.924  29.119  1.00  0.00           O
ATOM   4688  HW1 SOL  1563      72.664  80.657  28.249  1.00  0.00           H
ATOM   4689  HW2 SOL  1563      72.330  81.586  29.397  1.00  0.00           H
ATOM   4690  OW  SOL  1564      66.989  29.447  57.337  1.00  0.00           O
ATOM   4691  HW1 SOL  1564      67.813  29.907  57.180  1.00  0.00           H
ATOM   4692  HW2 SOL  1564      66.471  30.055  57.864  1.00  0.00           H
ATOM   4693  OW  SOL  1565      60.892  71.308 194.836  1.00  0.00           O
ATOM   4694  HW1 SOL  1565      60.673  71.658 195.700  1.00  0.00           H
ATOM   4695  HW2 SOL  1565      60.192  71.625 194.265  1.00  0.00           H
ATOM   4696  OW  SOL  1566      72.788  71.951 194.493  1.00  0.00           O
ATOM   4697  HW1 SOL  1566      72.005  72.439 194.745  1.00  0.00           H
ATOM   4698  HW2 SOL  1566      73.133  72.424 193.736  1.00  0.00           H
ATOM   4699  OW  SOL  1567       1.366  17.355 130.965  1.00  0.00           O
ATOM   4700  HW1 SOL  1567       0.750  17.445 131.692  1.00  0.00           H
ATOM   4701  HW2 SOL  1567       2.190  17.098 131.378  1.00  0.00           H
ATOM   4702  OW  SOL  1568      83.141  18.835 124.426  1.00  0.00           O
ATOM   4703  HW1 SOL  1568      83.987  18.575 124.060  1.00  0.00           H
ATOM   4704  HW2 SOL  1568      83.286  19.720 124.761  1.00  0.00           H
ATOM   4705  OW  SOL  1569      70.627  27.234  72.108  1.00  0.00           O
ATOM   4706  HW1 SOL  1569      71.314  26.637  72.404  1.00  0.00           H
ATOM   4707  HW2 SOL  1569      70.767  27.312  71.164  1.00  0.00           H
ATOM   4708  OW  SOL  1570      21.399  79.711 200.294  1.00  0.00           O
ATOM   4709  HW1 SOL  1570      20.736  79.525 199.630  1.00  0.00           H
ATOM   4710  HW2 SOL  1570      20.939  79.611 201.127  1.00  0.00           H
ATOM   4711  OW  SOL  1571      60.221  69.212  90.929  1.00  0.00           O
ATOM   4712  HW1 SOL  1571      60.345  68.301  90.660  1.00  0.00           H
ATOM   4713  HW2 SOL  1571      59.683  69.596  90.237  1.00  0.00           H
ATOM   4714  OW  SOL  1572      32.463   4.437  90.849  1.00  0.00           O
ATOM   4715  HW1 SOL  1572      31.796   5.123  90.817  1.00  0.00           H
ATOM   4716  HW2 SOL  1572      32.329   3.934  90.045  1.00  0.00           H
ATOM   4717  OW  SOL  1573      13.371  50.288 165.291  1.00  0.00           O
ATOM   4718  HW1 SOL  1573      14.083  49.736 164.971  1.00  0.00           H
ATOM   4719  HW2 SOL  1573      13.728  50.712 166.072  1.00  0.00           H
ATOM   4720  OW  SOL  1574      51.670  68.565  14.403  1.00  0.00           O
ATOM   4721  HW1 SOL  1574      52.206  68.390  13.629  1.00  0.00           H
ATOM   4722  HW2 SOL  1574      51.310  67.711  14.643  1.00  0.00           H
ATOM   4723  OW  SOL  1575      38.575  38.071 139.031  1.00  0.00           O
ATOM   4724  HW1 SOL  1575      38.321  37.279 139.505  1.00  0.00           H
ATOM   4725  HW2 SOL  1575      38.305  38.790 139.603  1.00  0.00           H
ATOM   4726  OW  SOL  1576      51.166  53.882 137.493  1.00  0.00           O
ATOM   4727  HW1 SOL  1576      50.710  54.723 137.529  1.00  0.00           H
ATOM   4728  HW2 SOL  1576      51.403  53.699 138.402  1.00  0.00           H
ATOM   4729  OW  SOL  1577       2.648   6.772  97.478  1.00  0.00           O
ATOM   4730  HW1 SOL  1577       1.704   6.928  97.505  1.00  0.00           H
ATOM   4731  HW2 SOL  1577       2.885   6.893  96.558  1.00  0.00           H
ATOM   4732  OW  SOL  1578      54.788  46.086 103.182  1.00  0.00           O
ATOM   4733  HW1 SOL  1578      54.081  45.698 103.697  1.00  0.00           H
ATOM   4734  HW2 SOL  1578      55.467  45.412 103.162  1.00  0.00           H
ATOM   4735  OW  SOL  1579      12.929  84.524  50.896  1.00  0.00           O
ATOM   4736  HW1 SOL  1579      12.000  84.518  50.663  1.00  0.00           H
ATOM   4737  HW2 SOL  1579      13.373  84.823  50.103  1.00  0.00           H
ATOM   4738  OW  SOL  1580      32.382  50.913  15.259  1.00  0.00           O
ATOM   4739  HW1 SOL  1580      32.961  51.642  15.481  1.00  0.00           H
ATOM   4740  HW2 SOL  1580      32.922  50.332  14.723  1.00  0.00           H
ATOM   4741  OW  SOL  1581      23.659  49.935 107.470  1.00  0.00           O
ATOM   4742  HW1 SOL  1581      23.760  50.880 107.353  1.00  0.00           H
ATOM   4743  HW2 SOL  1581      24.429  49.557 107.046  1.00  0.00           H
ATOM   4744  OW  SOL  1582      84.698  14.472  36.638  1.00  0.00           O
ATOM   4745  HW1 SOL  1582      83.805  14.399  36.977  1.00  0.00           H
ATOM   4746  HW2 SOL  1582      85.007  13.568  36.580  1.00  0.00           H
ATOM   4747  OW  SOL  1583      29.763  66.108 130.299  1.00  0.00           O
ATOM   4748  HW1 SOL  1583      30.309  65.345 130.110  1.00  0.00           H
ATOM   4749  HW2 SOL  1583      29.225  65.839 131.044  1.00  0.00           H
ATOM   4750  OW  SOL  1584      72.181  48.069  28.043  1.00  0.00           O
ATOM   4751  HW1 SOL  1584      73.011  47.617  27.892  1.00  0.00           H
ATOM   4752  HW2 SOL  1584      72.302  48.933  27.649  1.00  0.00           H
ATOM   4753  OW  SOL  1585      38.540  11.143 103.018  1.00  0.00           O
ATOM   4754  HW1 SOL  1585      37.787  10.973 102.452  1.00  0.00           H
ATOM   4755  HW2 SOL  1585      38.537  10.420 103.645  1.00  0.00           H
ATOM   4756  OW  SOL  1586      10.363  50.061   0.486  1.00  0.00           O
ATOM   4757  HW1 SOL  1586      10.991  50.778   0.392  1.00  0.00           H
ATOM   4758  HW2 SOL  1586      10.159  49.802  -0.413  1.00  0.00           H
ATOM   4759  OW  SOL  1587      60.486  48.375 176.097  1.00  0.00           O
ATOM   4760  HW1 SOL  1587      60.640  48.626 175.186  1.00  0.00           H
ATOM   4761  HW2 SOL  1587      59.610  48.710 176.293  1.00  0.00           H
ATOM   4762  OW  SOL  1588      75.408  79.179 187.175  1.00  0.00           O
ATOM   4763  HW1 SOL  1588      75.791  78.365 186.847  1.00  0.00           H
ATOM   4764  HW2 SOL  1588      75.665  79.841 186.533  1.00  0.00           H
ATOM   4765  OW  SOL  1589      79.090  46.844  15.112  1.00  0.00           O
ATOM   4766  HW1 SOL  1589      79.636  46.973  14.336  1.00  0.00           H
ATOM   4767  HW2 SOL  1589      78.196  46.802  14.771  1.00  0.00           H
ATOM   4768  OW  SOL  1590      29.514  44.353 177.795  1.00  0.00           O
ATOM   4769  HW1 SOL  1590      30.364  44.022 178.085  1.00  0.00           H
ATOM   4770  HW2 SOL  1590      29.105  44.694 178.590  1.00  0.00           H
ATOM   4771  OW  SOL  1591      55.397  80.582 192.753  1.00  0.00           O
ATOM   4772  HW1 SOL  1591      55.818  81.430 192.893  1.00  0.00           H
ATOM   4773  HW2 SOL  1591      54.765  80.507 193.468  1.00  0.00           H
ATOM   4774  OW  SOL  1592      54.696  46.317 198.757  1.00  0.00           O
ATOM   4775  HW1 SOL  1592      55.145  46.516 199.579  1.00  0.00           H
ATOM   4776  HW2 SOL  1592      53.982  45.732 199.009  1.00  0.00           H
ATOM   4777  OW  SOL  1593      59.742  41.872  72.323  1.00  0.00           O
ATOM   4778  HW1 SOL  1593      59.370  42.553  72.883  1.00  0.00           H
ATOM   4779  HW2 SOL  1593      60.191  42.352  71.627  1.00  0.00           H
ATOM   4780  OW  SOL  1594      74.543  32.820 118.923  1.00  0.00           O
ATOM   4781  HW1 SOL  1594      74.167  33.615 118.545  1.00  0.00           H
ATOM   4782  HW2 SOL  1594      75.180  33.137 119.563  1.00  0.00           H
ATOM   4783  OW  SOL  1595      26.152  64.301 125.953  1.00  0.00           O
ATOM   4784  HW1 SOL  1595      25.526  63.875 125.367  1.00  0.00           H
ATOM   4785  HW2 SOL  1595      26.855  63.660 126.059  1.00  0.00           H
ATOM   4786  OW  SOL  1596      69.162   2.948  37.586  1.00  0.00           O
ATOM   4787  HW1 SOL  1596      69.930   3.489  37.767  1.00  0.00           H
ATOM   4788  HW2 SOL  1596      68.558   3.534  37.129  1.00  0.00           H
ATOM   4789  OW  SOL  1597      80.866   3.331 183.418  1.00  0.00           O
ATOM   4790  HW1 SOL  1597      80.267   2.942 182.782  1.00  0.00           H
ATOM   4791  HW2 SOL  1597      81.714   3.344 182.973  1.00  0.00           H
ATOM   4792  OW  SOL  1598      42.863  34.124 129.577  1.00  0.00           O
ATOM   4793  HW1 SOL  1598      43.140  35.017 129.783  1.00  0.00           H
ATOM   4794  HW2 SOL  1598      42.466  33.804 130.387  1.00  0.00           H
ATOM   4795  OW  SOL  1599      77.779  11.353  98.903  1.00  0.00           O
ATOM   4796  HW1 SOL  1599      78.389  11.394  99.640  1.00  0.00           H
ATOM   4797  HW2 SOL  1599      78.305  11.600  98.143  1.00  0.00           H
ATOM   4798  OW  SOL  1600      74.715  62.191 201.367  1.00  0.00           O
ATOM   4799  HW1 SOL  1600      75.227  61.786 200.667  1.00  0.00           H
ATOM   4800  HW2 SOL  1600      74.643  61.511 202.036  1.00  0.00           H
ATOM   4801  OW  SOL  1601      41.405  48.357  74.652  1.00  0.00           O
ATOM   4802  HW1 SOL  1601      41.325  47.766  75.401  1.00  0.00           H
ATOM   4803  HW2 SOL  1601      40.755  49.041  74.815  1.00  0.00           H
ATOM   4804  OW  SOL  1602      71.872   8.964  87.628  1.00  0.00           O
ATOM   4805  HW1 SOL  1602      71.260   9.277  88.294  1.00  0.00           H
ATOM   4806  HW2 SOL  1602      71.313   8.622  86.930  1.00  0.00           H
ATOM   4807  OW  SOL  1603      13.714  41.288  81.982  1.00  0.00           O
ATOM   4808  HW1 SOL  1603      13.369  41.672  81.176  1.00  0.00           H
ATOM   4809  HW2 SOL  1603      13.840  40.363  81.772  1.00  0.00           H
ATOM   4810  OW  SOL  1604      57.566  68.985 180.046  1.00  0.00           O
ATOM   4811  HW1 SOL  1604      58.460  68.979 179.705  1.00  0.00           H
ATOM   4812  HW2 SOL  1604      57.589  69.610 180.770  1.00  0.00           H
ATOM   4813  OW  SOL  1605       0.558  72.734  96.780  1.00  0.00           O
ATOM   4814  HW1 SOL  1605       1.033  73.300  96.171  1.00  0.00           H
ATOM   4815  HW2 SOL  1605       1.240  72.340  97.324  1.00  0.00           H
ATOM   4816  OW  SOL  1606      13.311  47.903   1.062  1.00  0.00           O
ATOM   4817  HW1 SOL  1606      14.183  47.731   1.417  1.00  0.00           H
ATOM   4818  HW2 SOL  1606      13.359  48.800   0.732  1.00  0.00           H
ATOM   4819  OW  SOL  1607      54.018  51.992 148.166  1.00  0.00           O
ATOM   4820  HW1 SOL  1607      53.510  52.411 147.471  1.00  0.00           H
ATOM   4821  HW2 SOL  1607      54.886  51.864 147.784  1.00  0.00           H
ATOM   4822  OW  SOL  1608      29.082  32.106  47.893  1.00  0.00           O
ATOM   4823  HW1 SOL  1608      29.241  32.201  46.954  1.00  0.00           H
ATOM   4824  HW2 SOL  1608      28.722  32.951  48.163  1.00  0.00           H
ATOM   4825  OW  SOL  1609      16.814  47.445 125.961  1.00  0.00           O
ATOM   4826  HW1 SOL  1609      17.209  48.299 126.133  1.00  0.00           H
ATOM   4827  HW2 SOL  1609      15.977  47.470 126.425  1.00  0.00           H
ATOM   4828  OW  SOL  1610      75.162  10.445  15.500  1.00  0.00           O
ATOM   4829  HW1 SOL  1610      74.529   9.875  15.937  1.00  0.00           H
ATOM   4830  HW2 SOL  1610      74.635  10.977  14.904  1.00  0.00           H
ATOM   4831  OW  SOL  1611       8.068  54.883 129.951  1.00  0.00           O
ATOM   4832  HW1 SOL  1611       7.839  55.000 130.873  1.00  0.00           H
ATOM   4833  HW2 SOL  1611       7.796  53.988 129.748  1.00  0.00           H
ATOM   4834  OW  SOL  1612      31.780  24.466 103.317  1.00  0.00           O
ATOM   4835  HW1 SOL  1612      32.168  23.686 102.922  1.00  0.00           H
ATOM   4836  HW2 SOL  1612      32.406  24.730 103.992  1.00  0.00           H
ATOM   4837  OW  SOL  1613      54.805  12.340  64.014  1.00  0.00           O
ATOM   4838  HW1 SOL  1613      55.439  13.044  64.147  1.00  0.00           H
ATOM   4839  HW2 SOL  1613      55.222  11.758  63.379  1.00  0.00           H
ATOM   4840  OW  SOL  1614      80.424  24.011  92.995  1.00  0.00           O
ATOM   4841  HW1 SOL  1614      81.147  24.482  92.580  1.00  0.00           H
ATOM   4842  HW2 SOL  1614      79.727  24.663  93.073  1.00  0.00           H
ATOM   4843  OW  SOL  1615       1.301  64.824 209.354  1.00  0.00           O
ATOM   4844  HW1 SOL  1615       0.579  65.423 209.544  1.00  0.00           H
ATOM   4845  HW2 SOL  1615       0.988  63.969 209.649  1.00  0.00           H
ATOM   4846  OW  SOL  1616      85.288  71.072 167.408  1.00  0.00           O
ATOM   4847  HW1 SOL  1616      86.123  71.290 166.994  1.00  0.00           H
ATOM   4848  HW2 SOL  1616      85.532  70.604 168.206  1.00  0.00           H
ATOM   4849  OW  SOL  1617      52.138  40.053  45.644  1.00  0.00           O
ATOM   4850  HW1 SOL  1617      52.955  40.098  45.148  1.00  0.00           H
ATOM   4851  HW2 SOL  1617      52.024  40.934  46.000  1.00  0.00           H
ATOM   4852  OW  SOL  1618      26.084  66.589 166.689  1.00  0.00           O
ATOM   4853  HW1 SOL  1618      25.262  67.061 166.826  1.00  0.00           H
ATOM   4854  HW2 SOL  1618      26.583  67.145 166.092  1.00  0.00           H
ATOM   4855  OW  SOL  1619      41.382  54.984 145.434  1.00  0.00           O
ATOM   4856  HW1 SOL  1619      41.564  55.924 145.439  1.00  0.00           H
ATOM   4857  HW2 SOL  1619      42.149  54.589 145.850  1.00  0.00           H
ATOM   4858  OW  SOL  1620      45.531   4.918 209.523  1.00  0.00           O
ATOM   4859  HW1 SOL  1620      45.116   4.066 209.659  1.00  0.00           H
ATOM   4860  HW2 SOL  1620      44.802   5.517 209.365  1.00  0.00           H
ATOM   4861  OW  SOL  1621      34.904  54.503  84.209  1.00  0.00           O
ATOM   4862  HW1 SOL  1621      35.726  54.674  84.669  1.00  0.00           H
ATOM   4863  HW2 SOL  1621      35.158  53.978  83.450  1.00  0.00           H
ATOM   4864  OW  SOL  1622      34.712  26.689 173.433  1.00  0.00           O
ATOM   4865  HW1 SOL  1622      35.204  25.868 173.465  1.00  0.00           H
ATOM   4866  HW2 SOL  1622      34.267  26.735 174.280  1.00  0.00           H
ATOM   4867  OW  SOL  1623      12.569  63.547   3.573  1.00  0.00           O
ATOM   4868  HW1 SOL  1623      12.369  63.470   2.640  1.00  0.00           H
ATOM   4869  HW2 SOL  1623      13.285  62.928   3.718  1.00  0.00           H
ATOM   4870  OW  SOL  1624      80.453  55.182 161.791  1.00  0.00           O
ATOM   4871  HW1 SOL  1624      80.130  55.986 162.197  1.00  0.00           H
ATOM   4872  HW2 SOL  1624      81.393  55.181 161.973  1.00  0.00           H
ATOM   4873  OW  SOL  1625      86.037  69.708  81.302  1.00  0.00           O
ATOM   4874  HW1 SOL  1625      85.733  69.777  80.396  1.00  0.00           H
ATOM   4875  HW2 SOL  1625      86.440  68.841  81.355  1.00  0.00           H
ATOM   4876  OW  SOL  1626      46.684  20.780 120.736  1.00  0.00           O
ATOM   4877  HW1 SOL  1626      46.235  21.456 121.243  1.00  0.00           H
ATOM   4878  HW2 SOL  1626      46.654  20.003 121.294  1.00  0.00           H
ATOM   4879  OW  SOL  1627      25.968  13.789 147.740  1.00  0.00           O
ATOM   4880  HW1 SOL  1627      26.730  14.355 147.860  1.00  0.00           H
ATOM   4881  HW2 SOL  1627      26.224  13.187 147.041  1.00  0.00           H
ATOM   4882  OW  SOL  1628      80.416  75.378 183.083  1.00  0.00           O
ATOM   4883  HW1 SOL  1628      80.182  74.451 183.140  1.00  0.00           H
ATOM   4884  HW2 SOL  1628      80.294  75.600 182.160  1.00  0.00           H
ATOM   4885  OW  SOL  1629      75.691  36.911 158.790  1.00  0.00           O
ATOM   4886  HW1 SOL  1629      76.645  36.883 158.866  1.00  0.00           H
ATOM   4887  HW2 SOL  1629      75.442  37.738 159.203  1.00  0.00           H
ATOM   4888  OW  SOL  1630      21.454  43.572  28.231  1.00  0.00           O
ATOM   4889  HW1 SOL  1630      21.885  44.422  28.135  1.00  0.00           H
ATOM   4890  HW2 SOL  1630      22.167  42.961  28.415  1.00  0.00           H
ATOM   4891  OW  SOL  1631      80.144  78.909 144.686  1.00  0.00           O
ATOM   4892  HW1 SOL  1631      81.067  79.160 144.652  1.00  0.00           H
ATOM   4893  HW2 SOL  1631      80.091  78.118 144.148  1.00  0.00           H
ATOM   4894  OW  SOL  1632      45.945  13.815  55.620  1.00  0.00           O
ATOM   4895  HW1 SOL  1632      46.581  14.497  55.407  1.00  0.00           H
ATOM   4896  HW2 SOL  1632      45.094  14.241  55.518  1.00  0.00           H
ATOM   4897  OW  SOL  1633      75.826  33.604 134.854  1.00  0.00           O
ATOM   4898  HW1 SOL  1633      76.499  33.808 134.204  1.00  0.00           H
ATOM   4899  HW2 SOL  1633      75.269  34.382 134.875  1.00  0.00           H
ATOM   4900  OW  SOL  1634      29.962  30.684 180.526  1.00  0.00           O
ATOM   4901  HW1 SOL  1634      30.823  30.459 180.174  1.00  0.00           H
ATOM   4902  HW2 SOL  1634      29.371  30.615 179.776  1.00  0.00           H
ATOM   4903  OW  SOL  1635       8.442  10.712 192.559  1.00  0.00           O
ATOM   4904  HW1 SOL  1635       9.056  10.181 192.051  1.00  0.00           H
ATOM   4905  HW2 SOL  1635       8.706  10.579 193.469  1.00  0.00           H
ATOM   4906  OW  SOL  1636      39.025  10.329 202.395  1.00  0.00           O
ATOM   4907  HW1 SOL  1636      39.725  10.623 201.813  1.00  0.00           H
ATOM   4908  HW2 SOL  1636      39.104   9.375 202.402  1.00  0.00           H
ATOM   4909  OW  SOL  1637      62.864   4.982 181.282  1.00  0.00           O
ATOM   4910  HW1 SOL  1637      62.635   4.208 181.796  1.00  0.00           H
ATOM   4911  HW2 SOL  1637      63.156   5.624 181.930  1.00  0.00           H
ATOM   4912  OW  SOL  1638       1.347  54.465  55.748  1.00  0.00           O
ATOM   4913  HW1 SOL  1638       1.773  54.617  56.591  1.00  0.00           H
ATOM   4914  HW2 SOL  1638       1.900  53.816  55.313  1.00  0.00           H
ATOM   4915  OW  SOL  1639      24.794  28.362 196.043  1.00  0.00           O
ATOM   4916  HW1 SOL  1639      25.045  28.374 196.967  1.00  0.00           H
ATOM   4917  HW2 SOL  1639      23.936  28.787 196.022  1.00  0.00           H
ATOM   4918  OW  SOL  1640      18.393   9.024 111.061  1.00  0.00           O
ATOM   4919  HW1 SOL  1640      18.214   8.679 110.186  1.00  0.00           H
ATOM   4920  HW2 SOL  1640      18.620   9.942 110.915  1.00  0.00           H
ATOM   4921  OW  SOL  1641      83.164  73.284 169.515  1.00  0.00           O
ATOM   4922  HW1 SOL  1641      83.301  73.324 168.569  1.00  0.00           H
ATOM   4923  HW2 SOL  1641      83.748  72.587 169.813  1.00  0.00           H
ATOM   4924  OW  SOL  1642      36.895  66.533 203.600  1.00  0.00           O
ATOM   4925  HW1 SOL  1642      37.401  66.530 204.412  1.00  0.00           H
ATOM   4926  HW2 SOL  1642      36.048  66.159 203.844  1.00  0.00           H
ATOM   4927  OW  SOL  1643      75.861  25.545  86.275  1.00  0.00           O
ATOM   4928  HW1 SOL  1643      76.514  24.933  86.615  1.00  0.00           H
ATOM   4929  HW2 SOL  1643      75.060  25.024  86.203  1.00  0.00           H
ATOM   4930  OW  SOL  1644      69.430  51.019 141.559  1.00  0.00           O
ATOM   4931  HW1 SOL  1644      69.433  50.950 142.514  1.00  0.00           H
ATOM   4932  HW2 SOL  1644      69.691  50.149 141.255  1.00  0.00           H
ATOM   4933  OW  SOL  1645       8.965  42.108 194.721  1.00  0.00           O
ATOM   4934  HW1 SOL  1645       9.091  41.678 193.876  1.00  0.00           H
ATOM   4935  HW2 SOL  1645       9.216  41.448 195.367  1.00  0.00           H
ATOM   4936  OW  SOL  1646      77.838  32.763  64.803  1.00  0.00           O
ATOM   4937  HW1 SOL  1646      77.899  31.865  65.128  1.00  0.00           H
ATOM   4938  HW2 SOL  1646      77.302  32.695  64.012  1.00  0.00           H
ATOM   4939  OW  SOL  1647      18.987  13.403  28.700  1.00  0.00           O
ATOM   4940  HW1 SOL  1647      19.314  12.774  28.057  1.00  0.00           H
ATOM   4941  HW2 SOL  1647      18.882  14.217  28.206  1.00  0.00           H
ATOM   4942  OW  SOL  1648      59.949  66.232 176.525  1.00  0.00           O
ATOM   4943  HW1 SOL  1648      59.254  65.730 176.099  1.00  0.00           H
ATOM   4944  HW2 SOL  1648      60.588  65.573 176.798  1.00  0.00           H
ATOM   4945  OW  SOL  1649      35.315  22.419  52.205  1.00  0.00           O
ATOM   4946  HW1 SOL  1649      34.370  22.556  52.140  1.00  0.00           H
ATOM   4947  HW2 SOL  1649      35.699  23.232  51.876  1.00  0.00           H
ATOM   4948  OW  SOL  1650      17.560   8.444 142.241  1.00  0.00           O
ATOM   4949  HW1 SOL  1650      16.877   7.823 142.496  1.00  0.00           H
ATOM   4950  HW2 SOL  1650      17.215   9.299 142.499  1.00  0.00           H
ATOM   4951  OW  SOL  1651      70.082  39.977  24.366  1.00  0.00           O
ATOM   4952  HW1 SOL  1651      70.318  40.147  23.454  1.00  0.00           H
ATOM   4953  HW2 SOL  1651      70.778  40.391  24.875  1.00  0.00           H
ATOM   4954  OW  SOL  1652      21.608  56.471  45.929  1.00  0.00           O
ATOM   4955  HW1 SOL  1652      20.655  56.558  45.951  1.00  0.00           H
ATOM   4956  HW2 SOL  1652      21.932  57.370  45.984  1.00  0.00           H
ATOM   4957  OW  SOL  1653       2.943  63.773 141.642  1.00  0.00           O
ATOM   4958  HW1 SOL  1653       3.391  64.607 141.506  1.00  0.00           H
ATOM   4959  HW2 SOL  1653       2.838  63.708 142.591  1.00  0.00           H
ATOM   4960  OW  SOL  1654      60.991  30.988  50.498  1.00  0.00           O
ATOM   4961  HW1 SOL  1654      61.023  30.411  49.735  1.00  0.00           H
ATOM   4962  HW2 SOL  1654      61.034  31.872  50.133  1.00  0.00           H
ATOM   4963  OW  SOL  1655      59.977   2.276 140.679  1.00  0.00           O
ATOM   4964  HW1 SOL  1655      59.429   1.612 141.097  1.00  0.00           H
ATOM   4965  HW2 SOL  1655      59.894   3.046 141.243  1.00  0.00           H
ATOM   4966  OW  SOL  1656      57.902  71.893 128.190  1.00  0.00           O
ATOM   4967  HW1 SOL  1656      57.760  72.840 128.216  1.00  0.00           H
ATOM   4968  HW2 SOL  1656      57.457  71.562 128.971  1.00  0.00           H
ATOM   4969  OW  SOL  1657      74.784  45.284  63.835  1.00  0.00           O
ATOM   4970  HW1 SOL  1657      75.689  45.015  63.992  1.00  0.00           H
ATOM   4971  HW2 SOL  1657      74.851  46.197  63.555  1.00  0.00           H
ATOM   4972  OW  SOL  1658      62.232  47.940 133.415  1.00  0.00           O
ATOM   4973  HW1 SOL  1658      63.051  47.504 133.181  1.00  0.00           H
ATOM   4974  HW2 SOL  1658      61.712  47.923 132.611  1.00  0.00           H
ATOM   4975  OW  SOL  1659      65.987  63.539 143.774  1.00  0.00           O
ATOM   4976  HW1 SOL  1659      65.357  63.485 143.055  1.00  0.00           H
ATOM   4977  HW2 SOL  1659      66.340  62.652 143.850  1.00  0.00           H
ATOM   4978  OW  SOL  1660      20.027  63.700 170.705  1.00  0.00           O
ATOM   4979  HW1 SOL  1660      20.050  63.069 169.986  1.00  0.00           H
ATOM   4980  HW2 SOL  1660      20.339  63.208 171.465  1.00  0.00           H
ATOM   4981  OW  SOL  1661      79.992  41.397  75.053  1.00  0.00           O
ATOM   4982  HW1 SOL  1661      80.725  42.013  75.031  1.00  0.00           H
ATOM   4983  HW2 SOL  1661      80.376  40.579  75.367  1.00  0.00           H
ATOM   4984  OW  SOL  1662      33.355  36.796 201.850  1.00  0.00           O
ATOM   4985  HW1 SOL  1662      32.528  36.408 201.563  1.00  0.00           H
ATOM   4986  HW2 SOL  1662      33.986  36.538 201.179  1.00  0.00           H
ATOM   4987  OW  SOL  1663      86.088  77.209  30.118  1.00  0.00           O
ATOM   4988  HW1 SOL  1663      86.859  77.775  30.081  1.00  0.00           H
ATOM   4989  HW2 SOL  1663      85.644  77.356  29.283  1.00  0.00           H
ATOM   4990  OW  SOL  1664      17.888  29.473  28.353  1.00  0.00           O
ATOM   4991  HW1 SOL  1664      18.123  30.004  27.592  1.00  0.00           H
ATOM   4992  HW2 SOL  1664      18.680  29.459  28.890  1.00  0.00           H
ATOM   4993  OW  SOL  1665      50.050  51.786 195.475  1.00  0.00           O
ATOM   4994  HW1 SOL  1665      50.199  51.612 196.405  1.00  0.00           H
ATOM   4995  HW2 SOL  1665      50.505  52.612 195.309  1.00  0.00           H
ATOM   4996  OW  SOL  1666      63.762  48.151  22.461  1.00  0.00           O
ATOM   4997  HW1 SOL  1666      62.916  48.091  22.017  1.00  0.00           H
ATOM   4998  HW2 SOL  1666      63.905  49.090  22.580  1.00  0.00           H
ATOM   4999  OW  SOL  1667      19.993   2.897 160.587  1.00  0.00           O
ATOM   5000  HW1 SOL  1667      20.026   2.854 161.543  1.00  0.00           H
ATOM   5001  HW2 SOL  1667      20.530   3.657 160.362  1.00  0.00           H
ATOM   5002  OW  SOL  1668      24.110  21.224  22.581  1.00  0.00           O
ATOM   5003  HW1 SOL  1668      24.404  21.713  23.349  1.00  0.00           H
ATOM   5004  HW2 SOL  1668      24.606  21.598  21.853  1.00  0.00           H
ATOM   5005  OW  SOL  1669      59.059  25.151 117.334  1.00  0.00           O
ATOM   5006  HW1 SOL  1669      59.820  24.990 117.892  1.00  0.00           H
ATOM   5007  HW2 SOL  1669      58.948  24.340 116.839  1.00  0.00           H
ATOM   5008  OW  SOL  1670      34.148  27.748 108.199  1.00  0.00           O
ATOM   5009  HW1 SOL  1670      35.020  27.417 107.981  1.00  0.00           H
ATOM   5010  HW2 SOL  1670      33.659  27.692 107.379  1.00  0.00           H
ATOM   5011  OW  SOL  1671      39.666   9.488  26.361  1.00  0.00           O
ATOM   5012  HW1 SOL  1671      40.202  10.040  25.792  1.00  0.00           H
ATOM   5013  HW2 SOL  1671      40.272   9.177  27.033  1.00  0.00           H
ATOM   5014  OW  SOL  1672       4.036  81.680  91.176  1.00  0.00           O
ATOM   5015  HW1 SOL  1672       3.084  81.777  91.158  1.00  0.00           H
ATOM   5016  HW2 SOL  1672       4.332  82.339  91.804  1.00  0.00           H
ATOM   5017  OW  SOL  1673      26.426  36.854  18.607  1.00  0.00           O
ATOM   5018  HW1 SOL  1673      25.972  37.635  18.290  1.00  0.00           H
ATOM   5019  HW2 SOL  1673      26.759  36.432  17.815  1.00  0.00           H
ATOM   5020  OW  SOL  1674       0.256  17.118  14.921  1.00  0.00           O
ATOM   5021  HW1 SOL  1674       1.135  17.478  15.043  1.00  0.00           H
ATOM   5022  HW2 SOL  1674       0.356  16.476  14.218  1.00  0.00           H
ATOM   5023  OW  SOL  1675       1.283  50.583  19.714  1.00  0.00           O
ATOM   5024  HW1 SOL  1675       0.829  51.095  19.044  1.00  0.00           H
ATOM   5025  HW2 SOL  1675       1.754  51.233  20.235  1.00  0.00           H
ATOM   5026  OW  SOL  1676      55.704  17.383  18.409  1.00  0.00           O
ATOM   5027  HW1 SOL  1676      55.463  16.712  17.771  1.00  0.00           H
ATOM   5028  HW2 SOL  1676      55.128  18.122  18.209  1.00  0.00           H
ATOM   5029  OW  SOL  1677      72.679  54.902  91.041  1.00  0.00           O
ATOM   5030  HW1 SOL  1677      72.848  55.390  90.235  1.00  0.00           H
ATOM   5031  HW2 SOL  1677      73.530  54.536  91.283  1.00  0.00           H
ATOM   5032  OW  SOL  1678      52.308  67.400 133.484  1.00  0.00           O
ATOM   5033  HW1 SOL  1678      51.907  66.592 133.806  1.00  0.00           H
ATOM   5034  HW2 SOL  1678      51.722  68.094 133.786  1.00  0.00           H
ATOM   5035  OW  SOL  1679      74.130  85.901  21.826  1.00  0.00           O
ATOM   5036  HW1 SOL  1679      74.692  85.364  22.385  1.00  0.00           H
ATOM   5037  HW2 SOL  1679      73.723  85.278  21.225  1.00  0.00           H
ATOM   5038  OW  SOL  1680      29.924  12.896 194.051  1.00  0.00           O
ATOM   5039  HW1 SOL  1680      30.095  12.704 194.973  1.00  0.00           H
ATOM   5040  HW2 SOL  1680      29.060  13.308 194.048  1.00  0.00           H
ATOM   5041  OW  SOL  1681       1.826  10.628  22.675  1.00  0.00           O
ATOM   5042  HW1 SOL  1681       1.678   9.717  22.928  1.00  0.00           H
ATOM   5043  HW2 SOL  1681       0.947  10.997  22.582  1.00  0.00           H
ATOM   5044  OW  SOL  1682      10.795  25.910 132.772  1.00  0.00           O
ATOM   5045  HW1 SOL  1682       9.872  26.102 132.937  1.00  0.00           H
ATOM   5046  HW2 SOL  1682      11.098  26.638 132.230  1.00  0.00           H
ATOM   5047  OW  SOL  1683      80.818  38.443 123.597  1.00  0.00           O
ATOM   5048  HW1 SOL  1683      80.650  38.036 124.447  1.00  0.00           H
ATOM   5049  HW2 SOL  1683      81.577  37.973 123.251  1.00  0.00           H
ATOM   5050  OW  SOL  1684      55.127  72.979 197.724  1.00  0.00           O
ATOM   5051  HW1 SOL  1684      55.472  73.763 198.151  1.00  0.00           H
ATOM   5052  HW2 SOL  1684      55.276  72.276 198.358  1.00  0.00           H
ATOM   5053  OW  SOL  1685      25.838  41.568  58.287  1.00  0.00           O
ATOM   5054  HW1 SOL  1685      25.841  42.460  57.940  1.00  0.00           H
ATOM   5055  HW2 SOL  1685      24.930  41.415  58.549  1.00  0.00           H
ATOM   5056  OW  SOL  1686       6.153  15.559  37.099  1.00  0.00           O
ATOM   5057  HW1 SOL  1686       6.470  16.425  36.841  1.00  0.00           H
ATOM   5058  HW2 SOL  1686       5.531  15.732  37.806  1.00  0.00           H
ATOM   5059  OW  SOL  1687      59.628   7.717   4.254  1.00  0.00           O
ATOM   5060  HW1 SOL  1687      59.643   8.336   4.984  1.00  0.00           H
[truncated: 12,585,028 more chars]
