# Supplementary material for: Permeation enhancer-induced membrane defects assist the oral absorption of peptide drugs
Source: Nat Commun. 2025 Oct 28;16:9512. doi: 10.1038/s41467-025-64891-0 (PMC12568990; doi:10.1038/s41467-025-64891-0)
Supplement: Supplementary file 20 — Supplementary Data 1 [file 41467_2025_64891_MOESM20_ESM.zip › Supplementary_Data_1/Trajectory_shown_in_Supplementary_Video_10_Last_Frame.pdb]

TITLE     membrane test
REMARK    THIS IS A SIMULATION BOX
CRYST1  110.659  110.659  147.545  90.00  90.00  90.00 P 1           1
MODEL        1
ATOM      1  OW  SOL    37     100.000  57.762  45.150  1.00  0.00           O
ATOM      2  HW1 SOL    37      99.722  56.962  44.703  1.00  0.00           H
ATOM      3  HW2 SOL    37     100.707  57.480  45.730  1.00  0.00           H
ATOM      4  OW  SOL    38      18.826  94.843  12.245  1.00  0.00           O
ATOM      5  HW1 SOL    38      18.142  95.500  12.375  1.00  0.00           H
ATOM      6  HW2 SOL    38      18.456  94.234  11.606  1.00  0.00           H
ATOM      7  OW  SOL    39     107.793  28.892 144.009  1.00  0.00           O
ATOM      8  HW1 SOL    39     107.901  29.464 143.249  1.00  0.00           H
ATOM      9  HW2 SOL    39     108.643  28.915 144.449  1.00  0.00           H
ATOM     10  OW  SOL    40      42.312 109.338 140.712  1.00  0.00           O
ATOM     11  HW1 SOL    40      41.380 109.503 140.853  1.00  0.00           H
ATOM     12  HW2 SOL    40      42.364 108.401 140.525  1.00  0.00           H
ATOM     13  OW  SOL    41      20.058  47.607 117.059  1.00  0.00           O
ATOM     14  HW1 SOL    41      20.741  47.251 116.491  1.00  0.00           H
ATOM     15  HW2 SOL    41      19.363  47.875 116.458  1.00  0.00           H
ATOM     16  OW  SOL    42      34.844  99.224  52.787  1.00  0.00           O
ATOM     17  HW1 SOL    42      34.475  98.651  52.114  1.00  0.00           H
ATOM     18  HW2 SOL    42      35.202  98.625  53.442  1.00  0.00           H
ATOM     19  OW  SOL    43      90.077  91.997   5.212  1.00  0.00           O
ATOM     20  HW1 SOL    43      89.173  92.007   5.528  1.00  0.00           H
ATOM     21  HW2 SOL    43      90.184  92.837   4.765  1.00  0.00           H
ATOM     22  OW  SOL    44      14.283  17.058  37.806  1.00  0.00           O
ATOM     23  HW1 SOL    44      14.423  16.703  38.683  1.00  0.00           H
ATOM     24  HW2 SOL    44      14.399  18.003  37.908  1.00  0.00           H
ATOM     25  OW  SOL    45      37.266  99.329 123.141  1.00  0.00           O
ATOM     26  HW1 SOL    45      36.945  99.752 122.344  1.00  0.00           H
ATOM     27  HW2 SOL    45      36.648  99.598 123.821  1.00  0.00           H
ATOM     28  OW  SOL    46      36.483  53.736  53.601  1.00  0.00           O
ATOM     29  HW1 SOL    46      37.093  54.426  53.863  1.00  0.00           H
ATOM     30  HW2 SOL    46      35.688  54.204  53.345  1.00  0.00           H
ATOM     31  OW  SOL    47      89.583  90.221  14.486  1.00  0.00           O
ATOM     32  HW1 SOL    47      89.577  89.329  14.137  1.00  0.00           H
ATOM     33  HW2 SOL    47      89.440  90.778  13.721  1.00  0.00           H
ATOM     34  OW  SOL    48      87.034  83.010  12.930  1.00  0.00           O
ATOM     35  HW1 SOL    48      86.660  82.169  12.667  1.00  0.00           H
ATOM     36  HW2 SOL    48      87.259  82.895  13.853  1.00  0.00           H
ATOM     37  OW  SOL    49      84.198  61.693  56.317  1.00  0.00           O
ATOM     38  HW1 SOL    49      84.307  62.354  55.634  1.00  0.00           H
ATOM     39  HW2 SOL    49      85.089  61.491  56.601  1.00  0.00           H
ATOM     40  OW  SOL    50     103.609   8.455  19.612  1.00  0.00           O
ATOM     41  HW1 SOL    50     103.366   9.363  19.797  1.00  0.00           H
ATOM     42  HW2 SOL    50     104.526   8.393  19.878  1.00  0.00           H
ATOM     43  OW  SOL    51     103.640  61.959  56.525  1.00  0.00           O
ATOM     44  HW1 SOL    51     103.719  61.131  56.998  1.00  0.00           H
ATOM     45  HW2 SOL    51     102.863  62.376  56.898  1.00  0.00           H
ATOM     46  OW  SOL    52     106.112  77.155 139.560  1.00  0.00           O
ATOM     47  HW1 SOL    52     106.132  78.106 139.667  1.00  0.00           H
ATOM     48  HW2 SOL    52     107.019  76.879 139.695  1.00  0.00           H
ATOM     49  OW  SOL    53       7.581   1.495 100.981  1.00  0.00           O
ATOM     50  HW1 SOL    53       7.295   2.191 101.572  1.00  0.00           H
ATOM     51  HW2 SOL    53       7.760   1.941 100.153  1.00  0.00           H
ATOM     52  OW  SOL    54      28.959   7.370  18.486  1.00  0.00           O
ATOM     53  HW1 SOL    54      28.387   6.891  19.086  1.00  0.00           H
ATOM     54  HW2 SOL    54      28.368   7.936  17.991  1.00  0.00           H
ATOM     55  OW  SOL    55      96.656  23.398 143.509  1.00  0.00           O
ATOM     56  HW1 SOL    55      95.741  23.660 143.608  1.00  0.00           H
ATOM     57  HW2 SOL    55      97.145  24.221 143.525  1.00  0.00           H
ATOM     58  OW  SOL    56      30.485  57.034   1.568  1.00  0.00           O
ATOM     59  HW1 SOL    56      29.686  57.311   1.119  1.00  0.00           H
ATOM     60  HW2 SOL    56      30.285  56.155   1.892  1.00  0.00           H
ATOM     61  OW  SOL    57      71.476  38.368  98.722  1.00  0.00           O
ATOM     62  HW1 SOL    57      71.246  38.070  97.842  1.00  0.00           H
ATOM     63  HW2 SOL    57      72.409  38.574  98.669  1.00  0.00           H
ATOM     64  OW  SOL    58      25.075  23.380 131.899  1.00  0.00           O
ATOM     65  HW1 SOL    58      24.215  22.995 131.733  1.00  0.00           H
ATOM     66  HW2 SOL    58      25.015  23.729 132.788  1.00  0.00           H
ATOM     67  OW  SOL    59      12.745   9.526   6.057  1.00  0.00           O
ATOM     68  HW1 SOL    59      13.044   9.290   5.179  1.00  0.00           H
ATOM     69  HW2 SOL    59      12.072  10.190   5.911  1.00  0.00           H
ATOM     70  OW  SOL    60      76.874  21.231 138.996  1.00  0.00           O
ATOM     71  HW1 SOL    60      76.948  21.620 138.125  1.00  0.00           H
ATOM     72  HW2 SOL    60      77.775  21.183 139.315  1.00  0.00           H
ATOM     73  OW  SOL    61      33.930  54.477  14.472  1.00  0.00           O
ATOM     74  HW1 SOL    61      34.643  54.279  13.865  1.00  0.00           H
ATOM     75  HW2 SOL    61      34.148  53.987  15.265  1.00  0.00           H
ATOM     76  OW  SOL    62      90.483  89.913   3.486  1.00  0.00           O
ATOM     77  HW1 SOL    62      90.455  90.546   4.204  1.00  0.00           H
ATOM     78  HW2 SOL    62      90.660  89.074   3.912  1.00  0.00           H
ATOM     79  OW  SOL    63      11.109  12.791 108.097  1.00  0.00           O
ATOM     80  HW1 SOL    63      11.444  12.795 107.201  1.00  0.00           H
ATOM     81  HW2 SOL    63      10.780  13.680 108.235  1.00  0.00           H
ATOM     82  OW  SOL    64      19.268  70.190 112.168  1.00  0.00           O
ATOM     83  HW1 SOL    64      18.999  71.050 111.842  1.00  0.00           H
ATOM     84  HW2 SOL    64      18.451  69.698 112.248  1.00  0.00           H
ATOM     85  OW  SOL    65      48.655  37.603 147.531  1.00  0.00           O
ATOM     86  HW1 SOL    65      47.795  37.550 147.948  1.00  0.00           H
ATOM     87  HW2 SOL    65      48.619  38.404 147.007  1.00  0.00           H
ATOM     88  OW  SOL    66     103.974  45.507  35.064  1.00  0.00           O
ATOM     89  HW1 SOL    66     104.668  46.161  35.148  1.00  0.00           H
ATOM     90  HW2 SOL    66     103.192  46.014  34.841  1.00  0.00           H
ATOM     91  OW  SOL    67      54.667  90.943   0.936  1.00  0.00           O
ATOM     92  HW1 SOL    67      54.338  90.333   1.596  1.00  0.00           H
ATOM     93  HW2 SOL    67      54.110  91.717   1.025  1.00  0.00           H
ATOM     94  OW  SOL    68      27.624 106.807   9.489  1.00  0.00           O
ATOM     95  HW1 SOL    68      27.999 106.141   8.912  1.00  0.00           H
ATOM     96  HW2 SOL    68      28.360 107.100  10.027  1.00  0.00           H
ATOM     97  OW  SOL    69      35.014  95.865 135.840  1.00  0.00           O
ATOM     98  HW1 SOL    69      35.754  96.077 136.409  1.00  0.00           H
ATOM     99  HW2 SOL    69      34.248  95.923 136.410  1.00  0.00           H
ATOM    100  OW  SOL    70      31.297  12.734 116.143  1.00  0.00           O
ATOM    101  HW1 SOL    70      31.306  12.845 117.094  1.00  0.00           H
ATOM    102  HW2 SOL    70      30.843  11.904 116.002  1.00  0.00           H
ATOM    103  OW  SOL    71      77.478  38.004 143.509  1.00  0.00           O
ATOM    104  HW1 SOL    71      76.603  38.360 143.354  1.00  0.00           H
ATOM    105  HW2 SOL    71      77.689  37.528 142.705  1.00  0.00           H
ATOM    106  OW  SOL    72     107.740  91.665 111.020  1.00  0.00           O
ATOM    107  HW1 SOL    72     107.995  91.525 111.932  1.00  0.00           H
ATOM    108  HW2 SOL    72     106.783  91.707 111.042  1.00  0.00           H
ATOM    109  OW  SOL    73      19.923  94.955  95.715  1.00  0.00           O
ATOM    110  HW1 SOL    73      20.142  95.397  94.895  1.00  0.00           H
ATOM    111  HW2 SOL    73      20.655  94.357  95.868  1.00  0.00           H
ATOM    112  OW  SOL    74      49.095  41.536 135.086  1.00  0.00           O
ATOM    113  HW1 SOL    74      48.966  42.394 135.490  1.00  0.00           H
ATOM    114  HW2 SOL    74      48.249  41.328 134.689  1.00  0.00           H
ATOM    115  OW  SOL    75      61.948  51.696 101.018  1.00  0.00           O
ATOM    116  HW1 SOL    75      61.788  51.166 100.238  1.00  0.00           H
ATOM    117  HW2 SOL    75      61.123  52.157 101.169  1.00  0.00           H
ATOM    118  OW  SOL    76      54.502  99.155  45.854  1.00  0.00           O
ATOM    119  HW1 SOL    76      53.786  98.850  46.411  1.00  0.00           H
ATOM    120  HW2 SOL    76      54.973  98.357  45.610  1.00  0.00           H
ATOM    121  OW  SOL    77      66.052  65.067 107.199  1.00  0.00           O
ATOM    122  HW1 SOL    77      66.149  65.454 108.070  1.00  0.00           H
ATOM    123  HW2 SOL    77      66.321  64.155 107.311  1.00  0.00           H
ATOM    124  OW  SOL    78      39.485 105.147  35.621  1.00  0.00           O
ATOM    125  HW1 SOL    78      39.415 105.462  36.522  1.00  0.00           H
ATOM    126  HW2 SOL    78      38.588 105.171  35.288  1.00  0.00           H
ATOM    127  OW  SOL    79      10.873  59.764 124.074  1.00  0.00           O
ATOM    128  HW1 SOL    79      11.685  59.353 123.779  1.00  0.00           H
ATOM    129  HW2 SOL    79      11.150  60.598 124.454  1.00  0.00           H
ATOM    130  OW  SOL    80      94.731  84.816 128.255  1.00  0.00           O
ATOM    131  HW1 SOL    80      94.418  84.450 127.428  1.00  0.00           H
ATOM    132  HW2 SOL    80      94.218  85.616 128.372  1.00  0.00           H
ATOM    133  OW  SOL    81      18.770  46.641 105.394  1.00  0.00           O
ATOM    134  HW1 SOL    81      19.206  47.482 105.534  1.00  0.00           H
ATOM    135  HW2 SOL    81      18.362  46.723 104.532  1.00  0.00           H
ATOM    136  OW  SOL    82      75.487  81.435 141.675  1.00  0.00           O
ATOM    137  HW1 SOL    82      75.283  82.328 141.954  1.00  0.00           H
ATOM    138  HW2 SOL    82      75.116  80.880 142.361  1.00  0.00           H
ATOM    139  OW  SOL    83     102.234  98.133 142.634  1.00  0.00           O
ATOM    140  HW1 SOL    83     102.612  98.965 142.347  1.00  0.00           H
ATOM    141  HW2 SOL    83     102.341  97.550 141.883  1.00  0.00           H
ATOM    142  OW  SOL    84      39.060  49.603  95.679  1.00  0.00           O
ATOM    143  HW1 SOL    84      38.326  50.075  96.072  1.00  0.00           H
ATOM    144  HW2 SOL    84      38.872  49.606  94.740  1.00  0.00           H
ATOM    145  OW  SOL    85      94.204  60.230 136.315  1.00  0.00           O
ATOM    146  HW1 SOL    85      93.795  60.450 135.478  1.00  0.00           H
ATOM    147  HW2 SOL    85      94.962  59.695 136.078  1.00  0.00           H
ATOM    148  OW  SOL    86      74.655  32.821 103.172  1.00  0.00           O
ATOM    149  HW1 SOL    86      74.161  32.183 103.686  1.00  0.00           H
ATOM    150  HW2 SOL    86      75.258  32.292 102.649  1.00  0.00           H
ATOM    151  OW  SOL    87      97.798  42.668 140.900  1.00  0.00           O
ATOM    152  HW1 SOL    87      98.144  43.462 140.492  1.00  0.00           H
ATOM    153  HW2 SOL    87      97.725  42.887 141.829  1.00  0.00           H
ATOM    154  OW  SOL    88     105.198  36.433   7.541  1.00  0.00           O
ATOM    155  HW1 SOL    88     104.715  36.663   6.747  1.00  0.00           H
ATOM    156  HW2 SOL    88     105.189  37.232   8.068  1.00  0.00           H
ATOM    157  OW  SOL    89      29.425  34.269 128.418  1.00  0.00           O
ATOM    158  HW1 SOL    89      29.006  33.411 128.493  1.00  0.00           H
ATOM    159  HW2 SOL    89      29.459  34.438 127.476  1.00  0.00           H
ATOM    160  OW  SOL    90     104.918  36.008 120.543  1.00  0.00           O
ATOM    161  HW1 SOL    90     105.610  35.824 119.909  1.00  0.00           H
ATOM    162  HW2 SOL    90     105.167  35.509 121.322  1.00  0.00           H
ATOM    163  OW  SOL    91      89.275  91.274  41.531  1.00  0.00           O
ATOM    164  HW1 SOL    91      88.483  91.113  42.045  1.00  0.00           H
ATOM    165  HW2 SOL    91      89.204  90.676  40.788  1.00  0.00           H
ATOM    166  OW  SOL    92      53.052 106.522  45.497  1.00  0.00           O
ATOM    167  HW1 SOL    92      52.803 106.102  46.320  1.00  0.00           H
ATOM    168  HW2 SOL    92      54.008 106.468  45.480  1.00  0.00           H
ATOM    169  OW  SOL    93      95.392  51.550  91.290  1.00  0.00           O
ATOM    170  HW1 SOL    93      95.085  51.727  92.179  1.00  0.00           H
ATOM    171  HW2 SOL    93      94.810  50.862  90.968  1.00  0.00           H
ATOM    172  OW  SOL    94      55.159  40.409  18.362  1.00  0.00           O
ATOM    173  HW1 SOL    94      55.503  40.519  19.248  1.00  0.00           H
ATOM    174  HW2 SOL    94      55.814  39.874  17.915  1.00  0.00           H
ATOM    175  OW  SOL    95      95.310  70.514  54.249  1.00  0.00           O
ATOM    176  HW1 SOL    95      94.488  70.222  54.643  1.00  0.00           H
ATOM    177  HW2 SOL    95      95.990  70.109  54.787  1.00  0.00           H
ATOM    178  OW  SOL    96      33.954   3.443  17.638  1.00  0.00           O
ATOM    179  HW1 SOL    96      33.854   2.549  17.963  1.00  0.00           H
ATOM    180  HW2 SOL    96      33.123   3.869  17.847  1.00  0.00           H
ATOM    181  OW  SOL    97     106.602  12.447  43.108  1.00  0.00           O
ATOM    182  HW1 SOL    97     105.755  12.820  43.354  1.00  0.00           H
ATOM    183  HW2 SOL    97     106.382  11.699  42.552  1.00  0.00           H
ATOM    184  OW  SOL    98      11.986  53.571 121.914  1.00  0.00           O
ATOM    185  HW1 SOL    98      12.300  54.463 122.060  1.00  0.00           H
ATOM    186  HW2 SOL    98      11.918  53.194 122.791  1.00  0.00           H
ATOM    187  OW  SOL    99      15.773  63.170 145.020  1.00  0.00           O
ATOM    188  HW1 SOL    99      15.490  62.632 145.760  1.00  0.00           H
ATOM    189  HW2 SOL    99      15.499  64.058 145.251  1.00  0.00           H
ATOM    190  OW  SOL   100      60.017 100.092 107.347  1.00  0.00           O
ATOM    191  HW1 SOL   100      59.509  99.545 106.747  1.00  0.00           H
ATOM    192  HW2 SOL   100      60.164 100.905 106.864  1.00  0.00           H
ATOM    193  OW  SOL   101      81.301  45.472  38.042  1.00  0.00           O
ATOM    194  HW1 SOL   101      81.543  45.423  37.117  1.00  0.00           H
ATOM    195  HW2 SOL   101      81.719  44.709  38.441  1.00  0.00           H
ATOM    196  OW  SOL   102      26.668  65.537 119.689  1.00  0.00           O
ATOM    197  HW1 SOL   102      26.575  65.306 120.613  1.00  0.00           H
ATOM    198  HW2 SOL   102      27.017  64.746 119.278  1.00  0.00           H
ATOM    199  OW  SOL   103      47.781  23.200 133.469  1.00  0.00           O
ATOM    200  HW1 SOL   103      47.589  22.635 134.218  1.00  0.00           H
ATOM    201  HW2 SOL   103      48.710  23.055 133.292  1.00  0.00           H
ATOM    202  OW  SOL   104     105.983  33.796 123.226  1.00  0.00           O
ATOM    203  HW1 SOL   104     106.753  33.418 123.650  1.00  0.00           H
ATOM    204  HW2 SOL   104     106.035  34.731 123.423  1.00  0.00           H
ATOM    205  OW  SOL   105      68.121  17.321  11.010  1.00  0.00           O
ATOM    206  HW1 SOL   105      68.085  16.884  11.861  1.00  0.00           H
ATOM    207  HW2 SOL   105      68.773  18.013  11.123  1.00  0.00           H
ATOM    208  OW  SOL   106      89.105  52.190 121.763  1.00  0.00           O
ATOM    209  HW1 SOL   106      89.136  51.332 122.188  1.00  0.00           H
ATOM    210  HW2 SOL   106      88.530  52.063 121.008  1.00  0.00           H
ATOM    211  OW  SOL   107      57.597  35.536   4.772  1.00  0.00           O
ATOM    212  HW1 SOL   107      57.157  35.361   3.940  1.00  0.00           H
ATOM    213  HW2 SOL   107      58.524  35.385   4.589  1.00  0.00           H
ATOM    214  OW  SOL   108     105.130  71.963  97.749  1.00  0.00           O
ATOM    215  HW1 SOL   108     105.664  71.380  98.287  1.00  0.00           H
ATOM    216  HW2 SOL   108     104.463  71.393  97.366  1.00  0.00           H
ATOM    217  OW  SOL   109      75.995  72.690  51.337  1.00  0.00           O
ATOM    218  HW1 SOL   109      75.245  73.286  51.347  1.00  0.00           H
ATOM    219  HW2 SOL   109      76.550  72.991  52.056  1.00  0.00           H
ATOM    220  OW  SOL   110       5.268  81.082 103.666  1.00  0.00           O
ATOM    221  HW1 SOL   110       5.680  80.275 103.358  1.00  0.00           H
ATOM    222  HW2 SOL   110       5.982  81.719 103.698  1.00  0.00           H
ATOM    223  OW  SOL   111      94.086  69.757  42.648  1.00  0.00           O
ATOM    224  HW1 SOL   111      94.157  70.226  43.480  1.00  0.00           H
ATOM    225  HW2 SOL   111      94.791  70.117  42.110  1.00  0.00           H
ATOM    226  OW  SOL   112      68.979  79.570  99.348  1.00  0.00           O
ATOM    227  HW1 SOL   112      69.929  79.578  99.468  1.00  0.00           H
ATOM    228  HW2 SOL   112      68.843  79.958  98.484  1.00  0.00           H
ATOM    229  OW  SOL   113      36.409  46.127  99.914  1.00  0.00           O
ATOM    230  HW1 SOL   113      35.500  46.419  99.838  1.00  0.00           H
ATOM    231  HW2 SOL   113      36.361  45.331 100.444  1.00  0.00           H
ATOM    232  OW  SOL   114       4.000  46.730  16.928  1.00  0.00           O
ATOM    233  HW1 SOL   114       4.629  47.451  16.939  1.00  0.00           H
ATOM    234  HW2 SOL   114       4.217  46.210  17.702  1.00  0.00           H
ATOM    235  OW  SOL   115     105.600  52.676  95.888  1.00  0.00           O
ATOM    236  HW1 SOL   115     105.014  53.353  95.551  1.00  0.00           H
ATOM    237  HW2 SOL   115     105.146  52.325  96.654  1.00  0.00           H
ATOM    238  OW  SOL   116     103.721  39.426 140.252  1.00  0.00           O
ATOM    239  HW1 SOL   116     103.677  40.317 140.599  1.00  0.00           H
ATOM    240  HW2 SOL   116     102.825  39.097 140.321  1.00  0.00           H
ATOM    241  OW  SOL   117     110.431  10.239  42.297  1.00  0.00           O
ATOM    242  HW1 SOL   117     110.116  11.110  42.536  1.00  0.00           H
ATOM    243  HW2 SOL   117     110.950  10.381  41.505  1.00  0.00           H
ATOM    244  OW  SOL   118      27.182  69.812 129.616  1.00  0.00           O
ATOM    245  HW1 SOL   118      27.171  70.603 129.077  1.00  0.00           H
ATOM    246  HW2 SOL   118      27.836  69.249 129.202  1.00  0.00           H
ATOM    247  OW  SOL   119      28.839  99.219 113.167  1.00  0.00           O
ATOM    248  HW1 SOL   119      28.322  98.427 113.020  1.00  0.00           H
ATOM    249  HW2 SOL   119      28.570  99.814 112.467  1.00  0.00           H
ATOM    250  OW  SOL   120      53.152  33.821  20.101  1.00  0.00           O
ATOM    251  HW1 SOL   120      52.668  34.501  19.632  1.00  0.00           H
ATOM    252  HW2 SOL   120      52.738  33.783  20.963  1.00  0.00           H
ATOM    253  OW  SOL   121      79.570 109.798 123.309  1.00  0.00           O
ATOM    254  HW1 SOL   121      80.198 109.411 122.700  1.00  0.00           H
ATOM    255  HW2 SOL   121      79.526 109.177 124.036  1.00  0.00           H
ATOM    256  OW  SOL   122      35.313  58.675 141.229  1.00  0.00           O
ATOM    257  HW1 SOL   122      34.551  59.251 141.179  1.00  0.00           H
ATOM    258  HW2 SOL   122      34.950  57.814 141.437  1.00  0.00           H
ATOM    259  OW  SOL   123     101.757  16.927  50.630  1.00  0.00           O
ATOM    260  HW1 SOL   123     102.245  17.199  49.853  1.00  0.00           H
ATOM    261  HW2 SOL   123     101.970  17.587  51.290  1.00  0.00           H
ATOM    262  OW  SOL   124      65.604  48.577  24.976  1.00  0.00           O
ATOM    263  HW1 SOL   124      65.116  49.293  25.383  1.00  0.00           H
ATOM    264  HW2 SOL   124      64.930  47.965  24.681  1.00  0.00           H
ATOM    265  OW  SOL   125       4.925  81.735  35.108  1.00  0.00           O
ATOM    266  HW1 SOL   125       4.110  82.217  34.970  1.00  0.00           H
ATOM    267  HW2 SOL   125       5.474  81.972  34.361  1.00  0.00           H
ATOM    268  OW  SOL   126       0.673  86.456  32.289  1.00  0.00           O
ATOM    269  HW1 SOL   126       1.460  86.017  32.612  1.00  0.00           H
ATOM    270  HW2 SOL   126       0.895  87.387  32.299  1.00  0.00           H
ATOM    271  OW  SOL   127      44.944  44.901  25.301  1.00  0.00           O
ATOM    272  HW1 SOL   127      44.038  44.626  25.445  1.00  0.00           H
ATOM    273  HW2 SOL   127      45.471  44.181  25.648  1.00  0.00           H
ATOM    274  OW  SOL   128       8.887   1.095  15.308  1.00  0.00           O
ATOM    275  HW1 SOL   128       8.752   0.449  14.615  1.00  0.00           H
ATOM    276  HW2 SOL   128       9.612   0.745  15.825  1.00  0.00           H
ATOM    277  OW  SOL   129       7.844  51.497  57.954  1.00  0.00           O
ATOM    278  HW1 SOL   129       8.094  50.701  57.485  1.00  0.00           H
ATOM    279  HW2 SOL   129       7.984  51.286  58.877  1.00  0.00           H
ATOM    280  OW  SOL   130      45.411  16.766  40.501  1.00  0.00           O
ATOM    281  HW1 SOL   130      44.852  16.092  40.114  1.00  0.00           H
ATOM    282  HW2 SOL   130      45.535  16.484  41.407  1.00  0.00           H
ATOM    283  OW  SOL   131      11.604 110.315 120.294  1.00  0.00           O
ATOM    284  HW1 SOL   131      11.955 110.122 121.163  1.00  0.00           H
ATOM    285  HW2 SOL   131      11.835 109.550 119.767  1.00  0.00           H
ATOM    286  OW  SOL   132      27.965  16.488 109.133  1.00  0.00           O
ATOM    287  HW1 SOL   132      27.443  15.770 109.491  1.00  0.00           H
ATOM    288  HW2 SOL   132      28.781  16.073 108.851  1.00  0.00           H
ATOM    289  OW  SOL   133       1.800  41.475  41.636  1.00  0.00           O
ATOM    290  HW1 SOL   133       2.352  40.695  41.590  1.00  0.00           H
ATOM    291  HW2 SOL   133       2.416  42.207  41.609  1.00  0.00           H
ATOM    292  OW  SOL   134      92.029  57.499   3.408  1.00  0.00           O
ATOM    293  HW1 SOL   134      91.792  58.337   3.806  1.00  0.00           H
ATOM    294  HW2 SOL   134      92.359  57.730   2.540  1.00  0.00           H
ATOM    295  OW  SOL   135      51.053  91.897 142.622  1.00  0.00           O
ATOM    296  HW1 SOL   135      50.713  91.153 143.119  1.00  0.00           H
ATOM    297  HW2 SOL   135      50.798  92.664 143.133  1.00  0.00           H
ATOM    298  OW  SOL   136       2.414 102.369   4.310  1.00  0.00           O
ATOM    299  HW1 SOL   136       1.888 102.588   5.079  1.00  0.00           H
ATOM    300  HW2 SOL   136       3.229 102.019   4.668  1.00  0.00           H
ATOM    301  OW  SOL   137      91.599 102.955   8.524  1.00  0.00           O
ATOM    302  HW1 SOL   137      91.853 102.094   8.192  1.00  0.00           H
ATOM    303  HW2 SOL   137      90.904 102.773   9.156  1.00  0.00           H
ATOM    304  OW  SOL   138      20.981  29.275 127.547  1.00  0.00           O
ATOM    305  HW1 SOL   138      21.134  29.955 126.891  1.00  0.00           H
ATOM    306  HW2 SOL   138      20.846  29.755 128.363  1.00  0.00           H
ATOM    307  OW  SOL   139      72.890  61.511 102.687  1.00  0.00           O
ATOM    308  HW1 SOL   139      71.986  61.514 103.001  1.00  0.00           H
ATOM    309  HW2 SOL   139      73.094  60.585 102.552  1.00  0.00           H
ATOM    310  OW  SOL   140      55.973   8.845   9.638  1.00  0.00           O
ATOM    311  HW1 SOL   140      55.775   9.520   8.990  1.00  0.00           H
ATOM    312  HW2 SOL   140      55.116   8.549   9.947  1.00  0.00           H
ATOM    313  OW  SOL   141      14.852 101.541  51.049  1.00  0.00           O
ATOM    314  HW1 SOL   141      15.298 101.427  51.889  1.00  0.00           H
ATOM    315  HW2 SOL   141      14.609 102.466  51.031  1.00  0.00           H
ATOM    316  OW  SOL   142     104.946  52.816 146.978  1.00  0.00           O
ATOM    317  HW1 SOL   142     104.145  52.302 147.083  1.00  0.00           H
ATOM    318  HW2 SOL   142     104.943  53.080 146.058  1.00  0.00           H
ATOM    319  OW  SOL   143       6.463  85.486 130.755  1.00  0.00           O
ATOM    320  HW1 SOL   143       5.525  85.297 130.780  1.00  0.00           H
ATOM    321  HW2 SOL   143       6.780  85.022 129.980  1.00  0.00           H
ATOM    322  OW  SOL   144      81.991  78.820 112.153  1.00  0.00           O
ATOM    323  HW1 SOL   144      81.482  79.162 112.887  1.00  0.00           H
ATOM    324  HW2 SOL   144      82.480  78.084 112.522  1.00  0.00           H
ATOM    325  OW  SOL   145       7.518  73.275 133.255  1.00  0.00           O
ATOM    326  HW1 SOL   145       7.560  74.143 133.655  1.00  0.00           H
ATOM    327  HW2 SOL   145       8.076  73.341 132.480  1.00  0.00           H
ATOM    328  OW  SOL   146      97.215  89.337  29.573  1.00  0.00           O
ATOM    329  HW1 SOL   146      97.729  89.072  28.811  1.00  0.00           H
ATOM    330  HW2 SOL   146      96.412  88.818  29.513  1.00  0.00           H
ATOM    331  OW  SOL   147      42.377  23.565 128.589  1.00  0.00           O
ATOM    332  HW1 SOL   147      42.775  23.908 127.789  1.00  0.00           H
ATOM    333  HW2 SOL   147      42.859  22.757 128.769  1.00  0.00           H
ATOM    334  OW  SOL   148      87.956  82.403 144.914  1.00  0.00           O
ATOM    335  HW1 SOL   148      87.926  81.470 144.699  1.00  0.00           H
ATOM    336  HW2 SOL   148      88.480  82.448 145.714  1.00  0.00           H
ATOM    337  OW  SOL   149      72.535  75.468  90.031  1.00  0.00           O
ATOM    338  HW1 SOL   149      73.284  74.885  90.156  1.00  0.00           H
ATOM    339  HW2 SOL   149      72.751  76.249  90.539  1.00  0.00           H
ATOM    340  OW  SOL   150      17.096 101.256 103.469  1.00  0.00           O
ATOM    341  HW1 SOL   150      16.586 101.951 103.053  1.00  0.00           H
ATOM    342  HW2 SOL   150      16.530 100.486 103.429  1.00  0.00           H
ATOM    343  OW  SOL   151      51.235  91.376   0.999  1.00  0.00           O
ATOM    344  HW1 SOL   151      51.789  91.460   0.223  1.00  0.00           H
ATOM    345  HW2 SOL   151      50.526  90.794   0.726  1.00  0.00           H
ATOM    346  OW  SOL   152     109.886  78.904  45.644  1.00  0.00           O
ATOM    347  HW1 SOL   152     110.466  79.130  46.371  1.00  0.00           H
ATOM    348  HW2 SOL   152     110.458  78.883  44.878  1.00  0.00           H
ATOM    349  OW  SOL   153     110.612  96.331  36.792  1.00  0.00           O
ATOM    350  HW1 SOL   153     110.501  97.282  36.760  1.00  0.00           H
ATOM    351  HW2 SOL   153     111.472  96.203  37.191  1.00  0.00           H
ATOM    352  OW  SOL   154      71.337  58.276  47.008  1.00  0.00           O
ATOM    353  HW1 SOL   154      70.397  58.430  46.914  1.00  0.00           H
ATOM    354  HW2 SOL   154      71.709  59.144  47.162  1.00  0.00           H
ATOM    355  OW  SOL   155      83.036   7.321  54.125  1.00  0.00           O
ATOM    356  HW1 SOL   155      83.636   6.575  54.130  1.00  0.00           H
ATOM    357  HW2 SOL   155      83.607   8.089  54.120  1.00  0.00           H
ATOM    358  OW  SOL   156      93.889  63.267  36.057  1.00  0.00           O
ATOM    359  HW1 SOL   156      94.673  63.027  35.564  1.00  0.00           H
ATOM    360  HW2 SOL   156      94.214  63.807  36.777  1.00  0.00           H
ATOM    361  OW  SOL   157      46.843  90.166  11.782  1.00  0.00           O
ATOM    362  HW1 SOL   157      47.078  90.827  12.433  1.00  0.00           H
ATOM    363  HW2 SOL   157      47.254  89.362  12.098  1.00  0.00           H
ATOM    364  OW  SOL   158     108.008  41.212  11.490  1.00  0.00           O
ATOM    365  HW1 SOL   158     107.228  41.733  11.683  1.00  0.00           H
ATOM    366  HW2 SOL   158     108.590  41.367  12.234  1.00  0.00           H
ATOM    367  OW  SOL   159      75.274   6.136  21.623  1.00  0.00           O
ATOM    368  HW1 SOL   159      75.116   5.408  22.224  1.00  0.00           H
ATOM    369  HW2 SOL   159      75.746   6.783  22.147  1.00  0.00           H
ATOM    370  OW  SOL   160      84.002   3.258 140.406  1.00  0.00           O
ATOM    371  HW1 SOL   160      83.924   2.398 140.817  1.00  0.00           H
ATOM    372  HW2 SOL   160      83.279   3.767 140.773  1.00  0.00           H
ATOM    373  OW  SOL   161      41.579  59.267  44.501  1.00  0.00           O
ATOM    374  HW1 SOL   161      42.348  58.725  44.678  1.00  0.00           H
ATOM    375  HW2 SOL   161      41.526  59.860  45.250  1.00  0.00           H
ATOM    376  OW  SOL   162      60.568  99.772 120.043  1.00  0.00           O
ATOM    377  HW1 SOL   162      61.292  99.730 119.418  1.00  0.00           H
ATOM    378  HW2 SOL   162      59.793  99.921 119.502  1.00  0.00           H
ATOM    379  OW  SOL   163      70.183  49.150 139.267  1.00  0.00           O
ATOM    380  HW1 SOL   163      69.468  49.738 139.022  1.00  0.00           H
ATOM    381  HW2 SOL   163      70.757  49.685 139.815  1.00  0.00           H
ATOM    382  OW  SOL   164     101.350  88.254  18.110  1.00  0.00           O
ATOM    383  HW1 SOL   164     101.059  88.359  17.204  1.00  0.00           H
ATOM    384  HW2 SOL   164     100.612  87.834  18.552  1.00  0.00           H
ATOM    385  OW  SOL   165      69.993  80.216  94.591  1.00  0.00           O
ATOM    386  HW1 SOL   165      69.810  79.420  94.092  1.00  0.00           H
ATOM    387  HW2 SOL   165      70.926  80.378  94.452  1.00  0.00           H
ATOM    388  OW  SOL   166      82.863  32.531  93.686  1.00  0.00           O
ATOM    389  HW1 SOL   166      81.948  32.606  93.957  1.00  0.00           H
ATOM    390  HW2 SOL   166      83.300  32.112  94.428  1.00  0.00           H
ATOM    391  OW  SOL   167      90.327  45.835  19.184  1.00  0.00           O
ATOM    392  HW1 SOL   167      90.057  45.056  19.670  1.00  0.00           H
ATOM    393  HW2 SOL   167      89.966  45.708  18.307  1.00  0.00           H
ATOM    394  OW  SOL   168      81.119 103.331  96.858  1.00  0.00           O
ATOM    395  HW1 SOL   168      81.372 102.919  96.033  1.00  0.00           H
ATOM    396  HW2 SOL   168      81.539 104.191  96.836  1.00  0.00           H
ATOM    397  OW  SOL   169      81.045   9.117  15.569  1.00  0.00           O
ATOM    398  HW1 SOL   169      81.085   9.493  16.449  1.00  0.00           H
ATOM    399  HW2 SOL   169      81.732   9.573  15.082  1.00  0.00           H
ATOM    400  OW  SOL   170      26.854  43.922 127.378  1.00  0.00           O
ATOM    401  HW1 SOL   170      27.769  44.202 127.364  1.00  0.00           H
ATOM    402  HW2 SOL   170      26.355  44.723 127.214  1.00  0.00           H
ATOM    403  OW  SOL   171      90.856  25.928 126.926  1.00  0.00           O
ATOM    404  HW1 SOL   171      90.348  26.667 126.591  1.00  0.00           H
ATOM    405  HW2 SOL   171      91.403  25.658 126.188  1.00  0.00           H
ATOM    406  OW  SOL   172     109.803  89.341 101.606  1.00  0.00           O
ATOM    407  HW1 SOL   172     109.061  88.769 101.413  1.00  0.00           H
ATOM    408  HW2 SOL   172     109.989  89.188 102.533  1.00  0.00           H
ATOM    409  OW  SOL   173      61.962 106.689 139.779  1.00  0.00           O
ATOM    410  HW1 SOL   173      61.574 107.564 139.753  1.00  0.00           H
ATOM    411  HW2 SOL   173      61.267 106.129 140.123  1.00  0.00           H
ATOM    412  OW  SOL   174      71.994  81.976 110.934  1.00  0.00           O
ATOM    413  HW1 SOL   174      71.674  81.871 111.830  1.00  0.00           H
ATOM    414  HW2 SOL   174      72.185  81.085 110.642  1.00  0.00           H
ATOM    415  OW  SOL   175      57.449  87.423 109.665  1.00  0.00           O
ATOM    416  HW1 SOL   175      58.179  86.937 109.283  1.00  0.00           H
ATOM    417  HW2 SOL   175      57.132  86.863 110.374  1.00  0.00           H
ATOM    418  OW  SOL   176      45.211  95.042  17.559  1.00  0.00           O
ATOM    419  HW1 SOL   176      45.450  95.925  17.277  1.00  0.00           H
ATOM    420  HW2 SOL   176      44.966  94.590  16.751  1.00  0.00           H
ATOM    421  OW  SOL   177      14.438  12.626  94.794  1.00  0.00           O
ATOM    422  HW1 SOL   177      15.110  12.505  94.123  1.00  0.00           H
ATOM    423  HW2 SOL   177      13.610  12.522  94.325  1.00  0.00           H
ATOM    424  OW  SOL   178      44.882 103.700 127.834  1.00  0.00           O
ATOM    425  HW1 SOL   178      44.752 103.306 126.972  1.00  0.00           H
ATOM    426  HW2 SOL   178      45.676 104.227 127.740  1.00  0.00           H
ATOM    427  OW  SOL   179      57.647  71.845  56.611  1.00  0.00           O
ATOM    428  HW1 SOL   179      57.563  71.541  55.707  1.00  0.00           H
ATOM    429  HW2 SOL   179      57.400  72.770  56.577  1.00  0.00           H
ATOM    430  OW  SOL   180       6.762  56.345  55.262  1.00  0.00           O
ATOM    431  HW1 SOL   180       6.910  56.321  56.208  1.00  0.00           H
ATOM    432  HW2 SOL   180       5.944  55.866  55.135  1.00  0.00           H
ATOM    433  OW  SOL   181      30.126  97.407  51.896  1.00  0.00           O
ATOM    434  HW1 SOL   181      30.105  96.555  51.460  1.00  0.00           H
ATOM    435  HW2 SOL   181      29.347  97.861  51.574  1.00  0.00           H
ATOM    436  OW  SOL   182      82.403  21.524   4.943  1.00  0.00           O
ATOM    437  HW1 SOL   182      82.454  22.185   5.633  1.00  0.00           H
ATOM    438  HW2 SOL   182      83.219  21.030   5.023  1.00  0.00           H
ATOM    439  OW  SOL   183      50.099  20.884 104.728  1.00  0.00           O
ATOM    440  HW1 SOL   183      50.345  20.452 105.546  1.00  0.00           H
ATOM    441  HW2 SOL   183      49.816  20.171 104.156  1.00  0.00           H
ATOM    442  OW  SOL   184     102.220  31.760  40.318  1.00  0.00           O
ATOM    443  HW1 SOL   184     103.103  31.806  40.686  1.00  0.00           H
ATOM    444  HW2 SOL   184     101.705  31.309  40.988  1.00  0.00           H
ATOM    445  OW  SOL   185      22.172 107.389 116.976  1.00  0.00           O
ATOM    446  HW1 SOL   185      21.663 106.717 116.521  1.00  0.00           H
ATOM    447  HW2 SOL   185      22.659 107.832 116.281  1.00  0.00           H
ATOM    448  OW  SOL   186       9.060  66.457 128.832  1.00  0.00           O
ATOM    449  HW1 SOL   186       9.612  66.110 129.533  1.00  0.00           H
ATOM    450  HW2 SOL   186       8.874  65.700 128.277  1.00  0.00           H
ATOM    451  OW  SOL   187      73.802  70.160  12.598  1.00  0.00           O
ATOM    452  HW1 SOL   187      73.458  69.309  12.325  1.00  0.00           H
ATOM    453  HW2 SOL   187      73.429  70.781  11.973  1.00  0.00           H
ATOM    454  OW  SOL   188       8.218 104.788  12.202  1.00  0.00           O
ATOM    455  HW1 SOL   188       8.357 104.826  13.148  1.00  0.00           H
ATOM    456  HW2 SOL   188       8.080 103.859  12.017  1.00  0.00           H
ATOM    457  OW  SOL   189     104.282  80.465 101.299  1.00  0.00           O
ATOM    458  HW1 SOL   189     104.762  81.250 101.565  1.00  0.00           H
ATOM    459  HW2 SOL   189     104.615  80.265 100.424  1.00  0.00           H
ATOM    460  OW  SOL   190      76.421  89.199  48.297  1.00  0.00           O
ATOM    461  HW1 SOL   190      75.469  89.134  48.212  1.00  0.00           H
ATOM    462  HW2 SOL   190      76.561  90.001  48.801  1.00  0.00           H
ATOM    463  OW  SOL   191      26.284  33.829 127.295  1.00  0.00           O
ATOM    464  HW1 SOL   191      27.004  33.201 127.241  1.00  0.00           H
ATOM    465  HW2 SOL   191      26.394  34.387 126.524  1.00  0.00           H
ATOM    466  OW  SOL   192      77.265 102.578 131.742  1.00  0.00           O
ATOM    467  HW1 SOL   192      77.484 103.323 131.182  1.00  0.00           H
ATOM    468  HW2 SOL   192      77.741 102.742 132.556  1.00  0.00           H
ATOM    469  OW  SOL   193     101.638  53.406 124.964  1.00  0.00           O
ATOM    470  HW1 SOL   193     102.159  53.865 125.623  1.00  0.00           H
ATOM    471  HW2 SOL   193     102.203  52.693 124.665  1.00  0.00           H
ATOM    472  OW  SOL   194       5.124   3.260  89.000  1.00  0.00           O
ATOM    473  HW1 SOL   194       4.583   4.034  88.843  1.00  0.00           H
ATOM    474  HW2 SOL   194       6.002   3.608  89.156  1.00  0.00           H
ATOM    475  OW  SOL   195       0.265  89.402 111.956  1.00  0.00           O
ATOM    476  HW1 SOL   195       0.186  88.940 111.121  1.00  0.00           H
ATOM    477  HW2 SOL   195      -0.605  89.336 112.350  1.00  0.00           H
ATOM    478  OW  SOL   196      62.149  49.942 110.458  1.00  0.00           O
ATOM    479  HW1 SOL   196      61.239  49.660 110.362  1.00  0.00           H
ATOM    480  HW2 SOL   196      62.100  50.734 110.992  1.00  0.00           H
ATOM    481  OW  SOL   197     104.919  67.597 120.263  1.00  0.00           O
ATOM    482  HW1 SOL   197     104.184  66.985 120.298  1.00  0.00           H
ATOM    483  HW2 SOL   197     104.918  67.922 119.363  1.00  0.00           H
ATOM    484  OW  SOL   198      99.381  48.765  86.575  1.00  0.00           O
ATOM    485  HW1 SOL   198     100.107  49.388  86.544  1.00  0.00           H
ATOM    486  HW2 SOL   198      98.688  49.179  86.060  1.00  0.00           H
ATOM    487  OW  SOL   199      54.994   6.244 136.106  1.00  0.00           O
ATOM    488  HW1 SOL   199      55.193   6.400 137.029  1.00  0.00           H
ATOM    489  HW2 SOL   199      55.552   5.507 135.862  1.00  0.00           H
ATOM    490  OW  SOL   200      15.002  13.587  14.907  1.00  0.00           O
ATOM    491  HW1 SOL   200      14.203  13.212  14.538  1.00  0.00           H
ATOM    492  HW2 SOL   200      14.767  14.489  15.123  1.00  0.00           H
ATOM    493  OW  SOL   201      47.130  92.060  13.673  1.00  0.00           O
ATOM    494  HW1 SOL   201      46.706  91.688  14.446  1.00  0.00           H
ATOM    495  HW2 SOL   201      47.911  92.496  14.014  1.00  0.00           H
ATOM    496  OW  SOL   202      25.492  74.314  46.130  1.00  0.00           O
ATOM    497  HW1 SOL   202      26.394  74.612  46.017  1.00  0.00           H
ATOM    498  HW2 SOL   202      24.990  74.823  45.494  1.00  0.00           H
ATOM    499  OW  SOL   203      26.033   9.631 128.021  1.00  0.00           O
ATOM    500  HW1 SOL   203      25.425   9.281 128.673  1.00  0.00           H
ATOM    501  HW2 SOL   203      26.230   8.887 127.452  1.00  0.00           H
ATOM    502  OW  SOL   204     100.307 104.307 130.159  1.00  0.00           O
ATOM    503  HW1 SOL   204     101.065 104.879 130.036  1.00  0.00           H
ATOM    504  HW2 SOL   204     100.676 103.486 130.484  1.00  0.00           H
ATOM    505  OW  SOL   205      66.723  72.841   3.765  1.00  0.00           O
ATOM    506  HW1 SOL   205      67.080  72.216   4.397  1.00  0.00           H
ATOM    507  HW2 SOL   205      65.874  73.090   4.128  1.00  0.00           H
ATOM    508  OW  SOL   206      83.098  89.221 118.769  1.00  0.00           O
ATOM    509  HW1 SOL   206      83.024  90.176 118.771  1.00  0.00           H
ATOM    510  HW2 SOL   206      84.011  89.051 119.001  1.00  0.00           H
ATOM    511  OW  SOL   207      47.042   7.499 130.492  1.00  0.00           O
ATOM    512  HW1 SOL   207      46.785   8.010 131.260  1.00  0.00           H
ATOM    513  HW2 SOL   207      47.382   8.146 129.875  1.00  0.00           H
ATOM    514  OW  SOL   208      46.949  19.179  28.501  1.00  0.00           O
ATOM    515  HW1 SOL   208      46.851  19.950  29.060  1.00  0.00           H
ATOM    516  HW2 SOL   208      47.781  19.314  28.049  1.00  0.00           H
ATOM    517  OW  SOL   209      83.416  91.574 142.404  1.00  0.00           O
ATOM    518  HW1 SOL   209      83.847  92.233 142.948  1.00  0.00           H
ATOM    519  HW2 SOL   209      84.097  90.924 142.229  1.00  0.00           H
ATOM    520  OW  SOL   210      33.847 102.570   0.236  1.00  0.00           O
ATOM    521  HW1 SOL   210      32.940 102.501  -0.061  1.00  0.00           H
ATOM    522  HW2 SOL   210      34.016 101.742   0.687  1.00  0.00           H
ATOM    523  OW  SOL   211      29.508  82.059 120.918  1.00  0.00           O
ATOM    524  HW1 SOL   211      29.303  81.369 121.549  1.00  0.00           H
ATOM    525  HW2 SOL   211      30.290  82.483 121.273  1.00  0.00           H
ATOM    526  OW  SOL   212      34.728  59.764 103.573  1.00  0.00           O
ATOM    527  HW1 SOL   212      34.899  59.435 104.455  1.00  0.00           H
ATOM    528  HW2 SOL   212      33.812  60.041 103.593  1.00  0.00           H
ATOM    529  OW  SOL   213     107.924  77.372  97.375  1.00  0.00           O
ATOM    530  HW1 SOL   213     107.089  77.070  97.731  1.00  0.00           H
ATOM    531  HW2 SOL   213     108.545  77.266  98.096  1.00  0.00           H
ATOM    532  OW  SOL   214      41.485  99.066  36.041  1.00  0.00           O
ATOM    533  HW1 SOL   214      40.680  98.549  36.061  1.00  0.00           H
ATOM    534  HW2 SOL   214      41.227  99.925  36.373  1.00  0.00           H
ATOM    535  OW  SOL   215      92.934  79.518  44.759  1.00  0.00           O
ATOM    536  HW1 SOL   215      92.193  79.938  44.321  1.00  0.00           H
ATOM    537  HW2 SOL   215      93.591  80.210  44.835  1.00  0.00           H
ATOM    538  OW  SOL   216      95.253  82.388  27.861  1.00  0.00           O
ATOM    539  HW1 SOL   216      94.509  81.792  27.777  1.00  0.00           H
ATOM    540  HW2 SOL   216      96.020  81.815  27.879  1.00  0.00           H
ATOM    541  OW  SOL   217      50.170   0.931  14.513  1.00  0.00           O
ATOM    542  HW1 SOL   217      49.644   0.800  15.302  1.00  0.00           H
ATOM    543  HW2 SOL   217      49.899   1.787  14.184  1.00  0.00           H
ATOM    544  OW  SOL   218      88.209  29.833  16.934  1.00  0.00           O
ATOM    545  HW1 SOL   218      88.839  29.704  16.226  1.00  0.00           H
ATOM    546  HW2 SOL   218      87.406  29.418  16.619  1.00  0.00           H
ATOM    547  OW  SOL   219      67.721  35.534  15.259  1.00  0.00           O
ATOM    548  HW1 SOL   219      67.611  35.405  14.317  1.00  0.00           H
ATOM    549  HW2 SOL   219      67.043  36.167  15.496  1.00  0.00           H
ATOM    550  OW  SOL   220      97.224  44.278   3.602  1.00  0.00           O
ATOM    551  HW1 SOL   220      96.948  45.101   4.006  1.00  0.00           H
ATOM    552  HW2 SOL   220      98.168  44.379   3.473  1.00  0.00           H
ATOM    553  OW  SOL   221      86.238  73.845 120.593  1.00  0.00           O
ATOM    554  HW1 SOL   221      86.267  74.801 120.634  1.00  0.00           H
ATOM    555  HW2 SOL   221      87.155  73.580 120.515  1.00  0.00           H
ATOM    556  OW  SOL   222      77.909  35.130  93.686  1.00  0.00           O
ATOM    557  HW1 SOL   222      77.802  35.980  93.260  1.00  0.00           H
ATOM    558  HW2 SOL   222      78.518  34.653  93.122  1.00  0.00           H
ATOM    559  OW  SOL   223      78.299  68.786  51.190  1.00  0.00           O
ATOM    560  HW1 SOL   223      77.751  68.774  51.975  1.00  0.00           H
ATOM    561  HW2 SOL   223      78.552  67.872  51.059  1.00  0.00           H
ATOM    562  OW  SOL   224      24.815 101.533  53.173  1.00  0.00           O
ATOM    563  HW1 SOL   224      23.882 101.721  53.269  1.00  0.00           H
ATOM    564  HW2 SOL   224      25.169 101.611  54.059  1.00  0.00           H
ATOM    565  OW  SOL   225      89.266  64.621  15.965  1.00  0.00           O
ATOM    566  HW1 SOL   225      90.146  64.779  16.308  1.00  0.00           H
ATOM    567  HW2 SOL   225      88.870  64.013  16.590  1.00  0.00           H
ATOM    568  OW  SOL   226      76.903  85.515 132.973  1.00  0.00           O
ATOM    569  HW1 SOL   226      77.661  84.946 133.106  1.00  0.00           H
ATOM    570  HW2 SOL   226      76.234  84.940 132.601  1.00  0.00           H
ATOM    571  OW  SOL   227     102.769  72.646 102.593  1.00  0.00           O
ATOM    572  HW1 SOL   227     102.539  72.091 101.848  1.00  0.00           H
ATOM    573  HW2 SOL   227     102.384  72.204 103.349  1.00  0.00           H
ATOM    574  OW  SOL   228      98.060  75.617  93.425  1.00  0.00           O
ATOM    575  HW1 SOL   228      97.814  74.824  92.949  1.00  0.00           H
ATOM    576  HW2 SOL   228      98.006  75.370  94.348  1.00  0.00           H
ATOM    577  OW  SOL   229      65.347   6.987   3.915  1.00  0.00           O
ATOM    578  HW1 SOL   229      65.826   6.192   4.149  1.00  0.00           H
ATOM    579  HW2 SOL   229      64.653   6.685   3.329  1.00  0.00           H
ATOM    580  OW  SOL   230      59.901  37.741 131.573  1.00  0.00           O
ATOM    581  HW1 SOL   230      59.199  38.269 131.194  1.00  0.00           H
ATOM    582  HW2 SOL   230      59.814  37.869 132.518  1.00  0.00           H
ATOM    583  OW  SOL   231      80.123  38.920 133.591  1.00  0.00           O
ATOM    584  HW1 SOL   231      79.896  38.449 132.789  1.00  0.00           H
ATOM    585  HW2 SOL   231      80.416  38.238 134.195  1.00  0.00           H
ATOM    586  OW  SOL   232      42.018 105.772  24.247  1.00  0.00           O
ATOM    587  HW1 SOL   232      41.353 106.069  23.626  1.00  0.00           H
ATOM    588  HW2 SOL   232      41.836 106.265  25.047  1.00  0.00           H
ATOM    589  OW  SOL   233      13.187  14.809   8.000  1.00  0.00           O
ATOM    590  HW1 SOL   233      13.842  15.403   8.366  1.00  0.00           H
ATOM    591  HW2 SOL   233      12.710  15.340   7.364  1.00  0.00           H
ATOM    592  OW  SOL   234      61.063  45.011  23.654  1.00  0.00           O
ATOM    593  HW1 SOL   234      61.153  44.100  23.933  1.00  0.00           H
ATOM    594  HW2 SOL   234      60.144  45.222  23.819  1.00  0.00           H
ATOM    595  OW  SOL   235      60.894  34.356 115.482  1.00  0.00           O
ATOM    596  HW1 SOL   235      60.721  34.899 116.251  1.00  0.00           H
ATOM    597  HW2 SOL   235      60.543  33.496 115.711  1.00  0.00           H
ATOM    598  OW  SOL   236      43.067  10.823   4.849  1.00  0.00           O
ATOM    599  HW1 SOL   236      43.575  10.804   5.660  1.00  0.00           H
ATOM    600  HW2 SOL   236      42.846   9.907   4.683  1.00  0.00           H
ATOM    601  OW  SOL   237       6.340  82.144 139.073  1.00  0.00           O
ATOM    602  HW1 SOL   237       5.653  82.376 138.447  1.00  0.00           H
ATOM    603  HW2 SOL   237       6.349  82.869 139.698  1.00  0.00           H
ATOM    604  OW  SOL   238      23.495  88.314   9.469  1.00  0.00           O
ATOM    605  HW1 SOL   238      23.926  87.579   9.033  1.00  0.00           H
ATOM    606  HW2 SOL   238      22.896  88.666   8.810  1.00  0.00           H
ATOM    607  OW  SOL   239       1.937  20.744   8.341  1.00  0.00           O
ATOM    608  HW1 SOL   239       1.998  19.948   7.813  1.00  0.00           H
ATOM    609  HW2 SOL   239       2.838  20.919   8.615  1.00  0.00           H
ATOM    610  OW  SOL   240      12.635   5.449  88.491  1.00  0.00           O
ATOM    611  HW1 SOL   240      12.515   4.925  89.283  1.00  0.00           H
ATOM    612  HW2 SOL   240      12.302   6.316  88.724  1.00  0.00           H
ATOM    613  OW  SOL   241       3.392  18.955 140.424  1.00  0.00           O
ATOM    614  HW1 SOL   241       4.196  19.075 140.929  1.00  0.00           H
ATOM    615  HW2 SOL   241       2.859  19.722 140.635  1.00  0.00           H
ATOM    616  OW  SOL   242     106.549  13.736 146.927  1.00  0.00           O
ATOM    617  HW1 SOL   242     106.299  14.291 146.188  1.00  0.00           H
ATOM    618  HW2 SOL   242     106.679  14.346 147.653  1.00  0.00           H
ATOM    619  OW  SOL   243     110.248  89.042   3.621  1.00  0.00           O
ATOM    620  HW1 SOL   243     110.686  88.238   3.343  1.00  0.00           H
ATOM    621  HW2 SOL   243     109.315  88.857   3.513  1.00  0.00           H
ATOM    622  OW  SOL   244      83.967   9.633  95.206  1.00  0.00           O
ATOM    623  HW1 SOL   244      83.814   9.451  94.280  1.00  0.00           H
ATOM    624  HW2 SOL   244      83.118   9.926  95.537  1.00  0.00           H
ATOM    625  OW  SOL   245      35.428  75.381  53.915  1.00  0.00           O
ATOM    626  HW1 SOL   245      35.812  74.606  54.326  1.00  0.00           H
ATOM    627  HW2 SOL   245      36.010  76.098  54.163  1.00  0.00           H
ATOM    628  OW  SOL   246     108.090  23.440  29.324  1.00  0.00           O
ATOM    629  HW1 SOL   246     107.675  23.979  29.998  1.00  0.00           H
ATOM    630  HW2 SOL   246     107.365  22.965  28.917  1.00  0.00           H
ATOM    631  OW  SOL   247       7.184  48.412  10.541  1.00  0.00           O
ATOM    632  HW1 SOL   247       8.046  48.018  10.407  1.00  0.00           H
ATOM    633  HW2 SOL   247       7.099  49.050   9.832  1.00  0.00           H
ATOM    634  OW  SOL   248      74.091  19.158  36.078  1.00  0.00           O
ATOM    635  HW1 SOL   248      73.304  19.703  36.063  1.00  0.00           H
ATOM    636  HW2 SOL   248      73.817  18.331  35.681  1.00  0.00           H
ATOM    637  OW  SOL   249      67.263  57.903  96.158  1.00  0.00           O
ATOM    638  HW1 SOL   249      66.861  58.701  95.816  1.00  0.00           H
ATOM    639  HW2 SOL   249      66.558  57.463  96.632  1.00  0.00           H
ATOM    640  OW  SOL   250      83.937  14.383 110.581  1.00  0.00           O
ATOM    641  HW1 SOL   250      83.923  14.847 111.418  1.00  0.00           H
ATOM    642  HW2 SOL   250      84.324  15.007 109.967  1.00  0.00           H
ATOM    643  OW  SOL   251      74.475  32.452  50.154  1.00  0.00           O
ATOM    644  HW1 SOL   251      73.896  31.856  49.678  1.00  0.00           H
ATOM    645  HW2 SOL   251      74.301  33.312  49.771  1.00  0.00           H
ATOM    646  OW  SOL   252      74.194  55.961   4.762  1.00  0.00           O
ATOM    647  HW1 SOL   252      74.071  55.547   5.616  1.00  0.00           H
ATOM    648  HW2 SOL   252      74.850  55.419   4.324  1.00  0.00           H
ATOM    649  OW  SOL   253      68.963  61.426  95.722  1.00  0.00           O
ATOM    650  HW1 SOL   253      69.187  61.729  94.842  1.00  0.00           H
ATOM    651  HW2 SOL   253      69.677  60.835  95.961  1.00  0.00           H
ATOM    652  OW  SOL   254      28.252   8.156  25.853  1.00  0.00           O
ATOM    653  HW1 SOL   254      29.154   8.417  26.038  1.00  0.00           H
ATOM    654  HW2 SOL   254      28.324   7.261  25.523  1.00  0.00           H
ATOM    655  OW  SOL   255     110.361  30.306  29.811  1.00  0.00           O
ATOM    656  HW1 SOL   255     109.749  29.815  30.360  1.00  0.00           H
ATOM    657  HW2 SOL   255     110.348  29.850  28.970  1.00  0.00           H
ATOM    658  OW  SOL   256      22.059   2.519  35.272  1.00  0.00           O
ATOM    659  HW1 SOL   256      21.872   3.295  35.800  1.00  0.00           H
ATOM    660  HW2 SOL   256      22.698   2.817  34.626  1.00  0.00           H
ATOM    661  OW  SOL   257      29.662  91.160  23.431  1.00  0.00           O
ATOM    662  HW1 SOL   257      30.248  91.634  24.021  1.00  0.00           H
ATOM    663  HW2 SOL   257      28.788  91.486  23.648  1.00  0.00           H
ATOM    664  OW  SOL   258      88.662  36.955  11.490  1.00  0.00           O
ATOM    665  HW1 SOL   258      88.545  36.009  11.582  1.00  0.00           H
ATOM    666  HW2 SOL   258      89.123  37.060  10.657  1.00  0.00           H
ATOM    667  OW  SOL   259      90.404  73.988  49.044  1.00  0.00           O
ATOM    668  HW1 SOL   259      90.103  74.719  49.584  1.00  0.00           H
ATOM    669  HW2 SOL   259      91.306  73.837  49.327  1.00  0.00           H
ATOM    670  OW  SOL   260      11.288  82.062 108.855  1.00  0.00           O
ATOM    671  HW1 SOL   260      12.080  82.558 109.064  1.00  0.00           H
ATOM    672  HW2 SOL   260      11.010  81.689 109.691  1.00  0.00           H
ATOM    673  OW  SOL   261      52.250  39.688 106.687  1.00  0.00           O
ATOM    674  HW1 SOL   261      53.115  40.053 106.875  1.00  0.00           H
ATOM    675  HW2 SOL   261      51.751  40.424 106.333  1.00  0.00           H
ATOM    676  OW  SOL   262      94.744  59.845   9.093  1.00  0.00           O
ATOM    677  HW1 SOL   262      95.204  60.119   8.299  1.00  0.00           H
ATOM    678  HW2 SOL   262      94.731  60.627   9.645  1.00  0.00           H
ATOM    679  OW  SOL   263      83.019  79.526 105.798  1.00  0.00           O
ATOM    680  HW1 SOL   263      82.626  80.285 106.229  1.00  0.00           H
ATOM    681  HW2 SOL   263      83.404  79.878 104.995  1.00  0.00           H
ATOM    682  OW  SOL   264      89.664  39.041   5.757  1.00  0.00           O
ATOM    683  HW1 SOL   264      89.997  39.906   5.995  1.00  0.00           H
ATOM    684  HW2 SOL   264      88.732  39.075   5.970  1.00  0.00           H
ATOM    685  OW  SOL   265      55.593 100.738  21.527  1.00  0.00           O
ATOM    686  HW1 SOL   265      54.797 100.335  21.873  1.00  0.00           H
ATOM    687  HW2 SOL   265      55.392 101.673  21.489  1.00  0.00           H
ATOM    688  OW  SOL   266      32.950  56.169  31.985  1.00  0.00           O
ATOM    689  HW1 SOL   266      33.150  57.103  32.056  1.00  0.00           H
ATOM    690  HW2 SOL   266      32.359  55.994  32.717  1.00  0.00           H
ATOM    691  OW  SOL   267      51.072  94.656  26.350  1.00  0.00           O
ATOM    692  HW1 SOL   267      51.875  94.484  26.842  1.00  0.00           H
ATOM    693  HW2 SOL   267      50.486  93.937  26.588  1.00  0.00           H
ATOM    694  OW  SOL   268      32.274  39.341   5.769  1.00  0.00           O
ATOM    695  HW1 SOL   268      31.568  39.623   6.351  1.00  0.00           H
ATOM    696  HW2 SOL   268      31.958  39.549   4.890  1.00  0.00           H
ATOM    697  OW  SOL   269      53.628  40.554 141.385  1.00  0.00           O
ATOM    698  HW1 SOL   269      52.723  40.755 141.147  1.00  0.00           H
ATOM    699  HW2 SOL   269      53.916  39.925 140.724  1.00  0.00           H
ATOM    700  OW  SOL   270       4.202  93.258 112.016  1.00  0.00           O
ATOM    701  HW1 SOL   270       3.357  92.821 112.121  1.00  0.00           H
ATOM    702  HW2 SOL   270       4.090  94.104 112.449  1.00  0.00           H
ATOM    703  OW  SOL   271      23.645  73.170 140.899  1.00  0.00           O
ATOM    704  HW1 SOL   271      23.393  72.445 140.327  1.00  0.00           H
ATOM    705  HW2 SOL   271      23.629  73.941 140.332  1.00  0.00           H
ATOM    706  OW  SOL   272      99.646  76.361 143.087  1.00  0.00           O
ATOM    707  HW1 SOL   272     100.488  76.137 142.691  1.00  0.00           H
ATOM    708  HW2 SOL   272      99.865  76.635 143.977  1.00  0.00           H
ATOM    709  OW  SOL   273      10.218  92.624  11.545  1.00  0.00           O
ATOM    710  HW1 SOL   273       9.506  92.758  10.920  1.00  0.00           H
ATOM    711  HW2 SOL   273      10.973  92.393  11.004  1.00  0.00           H
ATOM    712  OW  SOL   274      36.484  21.376 107.205  1.00  0.00           O
ATOM    713  HW1 SOL   274      35.968  22.073 107.611  1.00  0.00           H
ATOM    714  HW2 SOL   274      37.365  21.741 107.132  1.00  0.00           H
ATOM    715  OW  SOL   275      37.459  57.921 124.276  1.00  0.00           O
ATOM    716  HW1 SOL   275      37.438  57.730 125.214  1.00  0.00           H
ATOM    717  HW2 SOL   275      37.193  58.838 124.212  1.00  0.00           H
ATOM    718  OW  SOL   276     104.055  68.560  47.944  1.00  0.00           O
ATOM    719  HW1 SOL   276     103.229  68.210  48.278  1.00  0.00           H
ATOM    720  HW2 SOL   276     104.717  67.933  48.235  1.00  0.00           H
ATOM    721  OW  SOL   277      71.780  33.601 109.302  1.00  0.00           O
ATOM    722  HW1 SOL   277      71.147  33.078 108.809  1.00  0.00           H
ATOM    723  HW2 SOL   277      71.244  34.141 109.883  1.00  0.00           H
ATOM    724  OW  SOL   278      50.643  35.021 116.492  1.00  0.00           O
ATOM    725  HW1 SOL   278      50.389  35.806 116.008  1.00  0.00           H
ATOM    726  HW2 SOL   278      49.816  34.658 116.812  1.00  0.00           H
ATOM    727  OW  SOL   279      22.176  44.617 143.563  1.00  0.00           O
ATOM    728  HW1 SOL   279      22.858  44.875 144.183  1.00  0.00           H
ATOM    729  HW2 SOL   279      21.991  43.702 143.776  1.00  0.00           H
ATOM    730  OW  SOL   280      76.477  80.784  16.303  1.00  0.00           O
ATOM    731  HW1 SOL   280      76.462  80.167  15.572  1.00  0.00           H
ATOM    732  HW2 SOL   280      76.555  80.233  17.082  1.00  0.00           H
ATOM    733  OW  SOL   281      16.871  94.032 118.397  1.00  0.00           O
ATOM    734  HW1 SOL   281      17.229  93.698 117.575  1.00  0.00           H
ATOM    735  HW2 SOL   281      16.615  93.249 118.884  1.00  0.00           H
ATOM    736  OW  SOL   282     108.211  99.052  92.369  1.00  0.00           O
ATOM    737  HW1 SOL   282     107.477  98.562  92.739  1.00  0.00           H
ATOM    738  HW2 SOL   282     108.685  99.385  93.131  1.00  0.00           H
ATOM    739  OW  SOL   283      49.318  74.608 113.732  1.00  0.00           O
ATOM    740  HW1 SOL   283      49.132  74.765 112.807  1.00  0.00           H
ATOM    741  HW2 SOL   283      48.885  73.777 113.927  1.00  0.00           H
ATOM    742  OW  SOL   284      75.531  87.625  36.650  1.00  0.00           O
ATOM    743  HW1 SOL   284      75.414  87.911  35.744  1.00  0.00           H
ATOM    744  HW2 SOL   284      75.633  86.675  36.590  1.00  0.00           H
ATOM    745  OW  SOL   285      22.024  59.114 147.538  1.00  0.00           O
ATOM    746  HW1 SOL   285      22.435  59.031 146.678  1.00  0.00           H
ATOM    747  HW2 SOL   285      21.586  58.274 147.677  1.00  0.00           H
ATOM    748  OW  SOL   286     106.282  45.318  14.350  1.00  0.00           O
ATOM    749  HW1 SOL   286     106.380  44.497  14.833  1.00  0.00           H
ATOM    750  HW2 SOL   286     106.250  45.993  15.027  1.00  0.00           H
ATOM    751  OW  SOL   287      22.405  30.341   4.943  1.00  0.00           O
ATOM    752  HW1 SOL   287      22.070  30.856   5.678  1.00  0.00           H
ATOM    753  HW2 SOL   287      22.410  29.439   5.265  1.00  0.00           H
ATOM    754  OW  SOL   288      55.307  52.844 120.843  1.00  0.00           O
ATOM    755  HW1 SOL   288      56.150  52.657 121.255  1.00  0.00           H
ATOM    756  HW2 SOL   288      55.531  53.326 120.046  1.00  0.00           H
ATOM    757  OW  SOL   289      96.797  81.288  12.712  1.00  0.00           O
ATOM    758  HW1 SOL   289      96.331  81.533  13.512  1.00  0.00           H
ATOM    759  HW2 SOL   289      97.389  80.587  12.984  1.00  0.00           H
ATOM    760  OW  SOL   290      90.541  73.283 146.947  1.00  0.00           O
ATOM    761  HW1 SOL   290      90.752  72.438 147.345  1.00  0.00           H
ATOM    762  HW2 SOL   290      91.103  73.330 146.173  1.00  0.00           H
ATOM    763  OW  SOL   291      77.587  33.774  43.028  1.00  0.00           O
ATOM    764  HW1 SOL   291      78.533  33.741  42.889  1.00  0.00           H
ATOM    765  HW2 SOL   291      77.471  34.395  43.747  1.00  0.00           H
ATOM    766  OW  SOL   292      20.678  78.208  22.441  1.00  0.00           O
ATOM    767  HW1 SOL   292      21.445  78.703  22.151  1.00  0.00           H
ATOM    768  HW2 SOL   292      20.701  78.270  23.396  1.00  0.00           H
ATOM    769  OW  SOL   293      49.839  57.100 138.459  1.00  0.00           O
ATOM    770  HW1 SOL   293      50.159  56.994 139.355  1.00  0.00           H
ATOM    771  HW2 SOL   293      48.968  57.483 138.558  1.00  0.00           H
ATOM    772  OW  SOL   294      82.710   4.372  53.690  1.00  0.00           O
ATOM    773  HW1 SOL   294      82.530   4.706  54.568  1.00  0.00           H
ATOM    774  HW2 SOL   294      82.781   3.424  53.803  1.00  0.00           H
ATOM    775  OW  SOL   295      71.698  61.540 130.577  1.00  0.00           O
ATOM    776  HW1 SOL   295      71.496  61.110 131.408  1.00  0.00           H
ATOM    777  HW2 SOL   295      70.943  61.352 130.020  1.00  0.00           H
ATOM    778  OW  SOL   296      29.223  73.655  48.195  1.00  0.00           O
ATOM    779  HW1 SOL   296      28.378  73.905  48.569  1.00  0.00           H
ATOM    780  HW2 SOL   296      28.999  73.107  47.442  1.00  0.00           H
ATOM    781  OW  SOL   297      51.399   8.594   3.470  1.00  0.00           O
ATOM    782  HW1 SOL   297      50.625   8.137   3.799  1.00  0.00           H
ATOM    783  HW2 SOL   297      51.060   9.186   2.798  1.00  0.00           H
ATOM    784  OW  SOL   298      46.156  61.846 107.774  1.00  0.00           O
ATOM    785  HW1 SOL   298      45.272  61.679 108.103  1.00  0.00           H
ATOM    786  HW2 SOL   298      46.052  62.579 107.168  1.00  0.00           H
ATOM    787  OW  SOL   299      25.034  67.365  48.662  1.00  0.00           O
ATOM    788  HW1 SOL   299      25.934  67.422  48.341  1.00  0.00           H
ATOM    789  HW2 SOL   299      24.662  66.612  48.203  1.00  0.00           H
ATOM    790  OW  SOL   300     109.564  21.330  35.486  1.00  0.00           O
ATOM    791  HW1 SOL   300     109.459  20.509  35.006  1.00  0.00           H
ATOM    792  HW2 SOL   300     109.585  22.004  34.807  1.00  0.00           H
ATOM    793  OW  SOL   301      99.468   2.986   3.738  1.00  0.00           O
ATOM    794  HW1 SOL   301      98.713   2.607   3.290  1.00  0.00           H
ATOM    795  HW2 SOL   301      99.322   3.931   3.698  1.00  0.00           H
ATOM    796  OW  SOL   302      13.801  49.349 116.918  1.00  0.00           O
ATOM    797  HW1 SOL   302      12.982  49.844 116.952  1.00  0.00           H
ATOM    798  HW2 SOL   302      14.425  49.883 117.410  1.00  0.00           H
ATOM    799  OW  SOL   303      68.674  53.044  41.493  1.00  0.00           O
ATOM    800  HW1 SOL   303      68.173  52.439  40.946  1.00  0.00           H
ATOM    801  HW2 SOL   303      68.164  53.854  41.486  1.00  0.00           H
ATOM    802  OW  SOL   304       3.006  56.155 141.067  1.00  0.00           O
ATOM    803  HW1 SOL   304       3.042  55.303 140.633  1.00  0.00           H
ATOM    804  HW2 SOL   304       2.607  55.974 141.918  1.00  0.00           H
ATOM    805  OW  SOL   305      20.041  90.145 140.730  1.00  0.00           O
ATOM    806  HW1 SOL   305      19.688  90.688 140.025  1.00  0.00           H
ATOM    807  HW2 SOL   305      19.488  89.364 140.732  1.00  0.00           H
ATOM    808  OW  SOL   306      58.661  45.486  39.091  1.00  0.00           O
ATOM    809  HW1 SOL   306      59.411  44.960  39.368  1.00  0.00           H
ATOM    810  HW2 SOL   306      58.251  45.769  39.908  1.00  0.00           H
ATOM    811  OW  SOL   307     108.323 110.073   3.852  1.00  0.00           O
ATOM    812  HW1 SOL   307     107.923 109.498   4.505  1.00  0.00           H
ATOM    813  HW2 SOL   307     107.626 110.683   3.611  1.00  0.00           H
ATOM    814  OW  SOL   308      99.412  72.200  50.894  1.00  0.00           O
ATOM    815  HW1 SOL   308      98.568  71.837  51.163  1.00  0.00           H
ATOM    816  HW2 SOL   308     100.040  71.835  51.518  1.00  0.00           H
ATOM    817  OW  SOL   309     102.263  13.869  37.989  1.00  0.00           O
ATOM    818  HW1 SOL   309     101.727  13.997  38.772  1.00  0.00           H
ATOM    819  HW2 SOL   309     101.998  13.012  37.654  1.00  0.00           H
ATOM    820  OW  SOL   310      10.521  83.474 145.274  1.00  0.00           O
ATOM    821  HW1 SOL   310      11.014  82.926 145.885  1.00  0.00           H
ATOM    822  HW2 SOL   310      10.843  83.219 144.410  1.00  0.00           H
ATOM    823  OW  SOL   311      17.659  31.645  10.447  1.00  0.00           O
ATOM    824  HW1 SOL   311      16.975  32.086  10.950  1.00  0.00           H
ATOM    825  HW2 SOL   311      17.534  31.953   9.549  1.00  0.00           H
ATOM    826  OW  SOL   312      73.752  90.521  89.795  1.00  0.00           O
ATOM    827  HW1 SOL   312      73.306  89.778  89.388  1.00  0.00           H
ATOM    828  HW2 SOL   312      74.657  90.452  89.492  1.00  0.00           H
ATOM    829  OW  SOL   313      88.677  88.298 101.239  1.00  0.00           O
ATOM    830  HW1 SOL   313      88.499  87.487 100.761  1.00  0.00           H
ATOM    831  HW2 SOL   313      88.245  88.980 100.724  1.00  0.00           H
ATOM    832  OW  SOL   314      48.012  72.868  21.688  1.00  0.00           O
ATOM    833  HW1 SOL   314      47.078  72.971  21.872  1.00  0.00           H
ATOM    834  HW2 SOL   314      48.233  73.621  21.141  1.00  0.00           H
ATOM    835  OW  SOL   315      79.002  66.655 131.855  1.00  0.00           O
ATOM    836  HW1 SOL   315      79.187  66.788 132.785  1.00  0.00           H
ATOM    837  HW2 SOL   315      78.726  67.516 131.541  1.00  0.00           H
ATOM    838  OW  SOL   316      19.062  79.848  12.901  1.00  0.00           O
ATOM    839  HW1 SOL   316      18.830  79.715  11.982  1.00  0.00           H
ATOM    840  HW2 SOL   316      18.431  80.495  13.217  1.00  0.00           H
ATOM    841  OW  SOL   317      56.591  36.130  18.672  1.00  0.00           O
ATOM    842  HW1 SOL   317      56.259  36.496  17.852  1.00  0.00           H
ATOM    843  HW2 SOL   317      56.169  36.652  19.355  1.00  0.00           H
ATOM    844  OW  SOL   318      22.847  87.589 135.486  1.00  0.00           O
ATOM    845  HW1 SOL   318      22.932  86.667 135.729  1.00  0.00           H
ATOM    846  HW2 SOL   318      23.366  88.058 136.138  1.00  0.00           H
ATOM    847  OW  SOL   319      45.392  80.721  19.450  1.00  0.00           O
ATOM    848  HW1 SOL   319      44.751  81.387  19.200  1.00  0.00           H
ATOM    849  HW2 SOL   319      46.193  80.974  18.992  1.00  0.00           H
ATOM    850  OW  SOL   320      14.259  86.469  52.456  1.00  0.00           O
ATOM    851  HW1 SOL   320      14.177  86.963  51.641  1.00  0.00           H
ATOM    852  HW2 SOL   320      15.069  86.790  52.852  1.00  0.00           H
ATOM    853  OW  SOL   321      43.639  39.817 122.245  1.00  0.00           O
ATOM    854  HW1 SOL   321      42.718  40.012 122.072  1.00  0.00           H
ATOM    855  HW2 SOL   321      44.098  40.634 122.048  1.00  0.00           H
ATOM    856  OW  SOL   322      19.541 104.928   8.576  1.00  0.00           O
ATOM    857  HW1 SOL   322      20.394 104.620   8.883  1.00  0.00           H
ATOM    858  HW2 SOL   322      19.420 105.772   9.013  1.00  0.00           H
ATOM    859  OW  SOL   323      62.741  24.988   9.824  1.00  0.00           O
ATOM    860  HW1 SOL   323      62.437  24.547   9.030  1.00  0.00           H
ATOM    861  HW2 SOL   323      62.473  24.409  10.537  1.00  0.00           H
ATOM    862  OW  SOL   324      70.942  78.680  36.227  1.00  0.00           O
ATOM    863  HW1 SOL   324      70.423  77.900  36.421  1.00  0.00           H
ATOM    864  HW2 SOL   324      70.682  78.928  35.340  1.00  0.00           H
ATOM    865  OW  SOL   325      67.779  49.028  56.988  1.00  0.00           O
ATOM    866  HW1 SOL   325      67.182  48.629  57.621  1.00  0.00           H
ATOM    867  HW2 SOL   325      68.636  48.999  57.414  1.00  0.00           H
ATOM    868  OW  SOL   326       7.063  43.070  12.665  1.00  0.00           O
ATOM    869  HW1 SOL   326       6.450  42.846  11.965  1.00  0.00           H
ATOM    870  HW2 SOL   326       7.377  43.946  12.439  1.00  0.00           H
ATOM    871  OW  SOL   327      38.071  50.372  14.766  1.00  0.00           O
ATOM    872  HW1 SOL   327      37.223  50.277  14.330  1.00  0.00           H
ATOM    873  HW2 SOL   327      37.898  50.145  15.679  1.00  0.00           H
ATOM    874  OW  SOL   328      48.528 100.095  35.684  1.00  0.00           O
ATOM    875  HW1 SOL   328      49.411 100.452  35.779  1.00  0.00           H
ATOM    876  HW2 SOL   328      48.282  99.823  36.568  1.00  0.00           H
ATOM    877  OW  SOL   329      25.215  88.962 143.447  1.00  0.00           O
ATOM    878  HW1 SOL   329      24.906  88.190 143.922  1.00  0.00           H
ATOM    879  HW2 SOL   329      26.155  88.994 143.628  1.00  0.00           H
ATOM    880  OW  SOL   330       2.760 110.572 104.937  1.00  0.00           O
ATOM    881  HW1 SOL   330       3.591 110.098 104.991  1.00  0.00           H
ATOM    882  HW2 SOL   330       2.988 111.411 104.537  1.00  0.00           H
ATOM    883  OW  SOL   331      71.638  76.403  48.951  1.00  0.00           O
ATOM    884  HW1 SOL   331      71.473  76.884  48.140  1.00  0.00           H
ATOM    885  HW2 SOL   331      71.774  75.498  48.671  1.00  0.00           H
ATOM    886  OW  SOL   332      61.564  66.743  35.736  1.00  0.00           O
ATOM    887  HW1 SOL   332      61.601  67.435  35.076  1.00  0.00           H
ATOM    888  HW2 SOL   332      61.580  67.207  36.573  1.00  0.00           H
ATOM    889  OW  SOL   333      49.182  27.168  97.813  1.00  0.00           O
ATOM    890  HW1 SOL   333      48.724  27.596  98.536  1.00  0.00           H
ATOM    891  HW2 SOL   333      49.249  26.251  98.080  1.00  0.00           H
ATOM    892  OW  SOL   334      78.104  92.047   1.182  1.00  0.00           O
ATOM    893  HW1 SOL   334      78.499  91.975   2.051  1.00  0.00           H
ATOM    894  HW2 SOL   334      77.776  92.945   1.142  1.00  0.00           H
ATOM    895  OW  SOL   335      57.524  21.909 127.532  1.00  0.00           O
ATOM    896  HW1 SOL   335      56.985  21.182 127.221  1.00  0.00           H
ATOM    897  HW2 SOL   335      56.927  22.447 128.052  1.00  0.00           H
ATOM    898  OW  SOL   336     102.010  80.348  60.259  1.00  0.00           O
ATOM    899  HW1 SOL   336     102.846  79.941  60.033  1.00  0.00           H
ATOM    900  HW2 SOL   336     101.742  80.804  59.461  1.00  0.00           H
ATOM    901  OW  SOL   337      32.895  13.633 120.635  1.00  0.00           O
ATOM    902  HW1 SOL   337      33.701  14.125 120.792  1.00  0.00           H
ATOM    903  HW2 SOL   337      33.104  12.738 120.901  1.00  0.00           H
ATOM    904  OW  SOL   338      86.240  23.364 113.601  1.00  0.00           O
ATOM    905  HW1 SOL   338      86.498  23.730 114.447  1.00  0.00           H
ATOM    906  HW2 SOL   338      85.283  23.368 113.621  1.00  0.00           H
ATOM    907  OW  SOL   339      57.291  65.537  14.795  1.00  0.00           O
ATOM    908  HW1 SOL   339      56.548  64.958  14.963  1.00  0.00           H
ATOM    909  HW2 SOL   339      57.644  65.733  15.663  1.00  0.00           H
ATOM    910  OW  SOL   340      73.819  44.606 132.596  1.00  0.00           O
ATOM    911  HW1 SOL   340      73.389  44.653 133.450  1.00  0.00           H
ATOM    912  HW2 SOL   340      74.460  45.317 132.610  1.00  0.00           H
ATOM    913  OW  SOL   341      30.672  53.014 128.909  1.00  0.00           O
ATOM    914  HW1 SOL   341      31.120  53.450 128.184  1.00  0.00           H
ATOM    915  HW2 SOL   341      30.032  52.441 128.486  1.00  0.00           H
ATOM    916  OW  SOL   342      61.567   0.263 112.355  1.00  0.00           O
ATOM    917  HW1 SOL   342      62.193   0.321 113.077  1.00  0.00           H
ATOM    918  HW2 SOL   342      61.971   0.764 111.646  1.00  0.00           H
ATOM    919  OW  SOL   343      58.397  58.733 135.585  1.00  0.00           O
ATOM    920  HW1 SOL   343      59.328  58.846 135.780  1.00  0.00           H
ATOM    921  HW2 SOL   343      57.972  59.483 136.001  1.00  0.00           H
ATOM    922  OW  SOL   344      98.132   2.563 132.820  1.00  0.00           O
ATOM    923  HW1 SOL   344      98.684   2.986 133.478  1.00  0.00           H
ATOM    924  HW2 SOL   344      98.373   1.638 132.863  1.00  0.00           H
ATOM    925  OW  SOL   345      42.569  27.641  52.373  1.00  0.00           O
ATOM    926  HW1 SOL   345      42.633  27.269  53.253  1.00  0.00           H
ATOM    927  HW2 SOL   345      43.401  27.414  51.956  1.00  0.00           H
ATOM    928  OW  SOL   346       6.363  24.798  26.652  1.00  0.00           O
ATOM    929  HW1 SOL   346       7.059  24.146  26.732  1.00  0.00           H
ATOM    930  HW2 SOL   346       6.370  25.260  27.490  1.00  0.00           H
ATOM    931  OW  SOL   347     102.338  60.909  19.556  1.00  0.00           O
ATOM    932  HW1 SOL   347     102.016  60.711  18.677  1.00  0.00           H
ATOM    933  HW2 SOL   347     103.089  61.485  19.412  1.00  0.00           H
ATOM    934  OW  SOL   348       7.070  53.222   9.790  1.00  0.00           O
ATOM    935  HW1 SOL   348       6.433  53.870  10.093  1.00  0.00           H
ATOM    936  HW2 SOL   348       7.266  52.698  10.567  1.00  0.00           H
ATOM    937  OW  SOL   349      30.018  85.888 143.504  1.00  0.00           O
ATOM    938  HW1 SOL   349      30.259  84.964 143.445  1.00  0.00           H
ATOM    939  HW2 SOL   349      29.609  86.084 142.661  1.00  0.00           H
ATOM    940  OW  SOL   350      28.772  50.487 128.599  1.00  0.00           O
ATOM    941  HW1 SOL   350      28.392  49.787 129.129  1.00  0.00           H
ATOM    942  HW2 SOL   350      28.622  50.212 127.694  1.00  0.00           H
ATOM    943  OW  SOL   351     109.976  36.111  20.455  1.00  0.00           O
ATOM    944  HW1 SOL   351     110.418  36.956  20.371  1.00  0.00           H
ATOM    945  HW2 SOL   351     110.536  35.606  21.046  1.00  0.00           H
ATOM    946  OW  SOL   352     108.123  44.363  12.080  1.00  0.00           O
ATOM    947  HW1 SOL   352     108.004  44.345  13.029  1.00  0.00           H
ATOM    948  HW2 SOL   352     108.985  44.758  11.954  1.00  0.00           H
ATOM    949  OW  SOL   353      43.795  42.650  29.170  1.00  0.00           O
ATOM    950  HW1 SOL   353      44.454  41.989  29.386  1.00  0.00           H
ATOM    951  HW2 SOL   353      43.389  42.330  28.364  1.00  0.00           H
ATOM    952  OW  SOL   354      47.008  90.413   1.750  1.00  0.00           O
ATOM    953  HW1 SOL   354      47.295  90.695   2.618  1.00  0.00           H
ATOM    954  HW2 SOL   354      46.389  91.088   1.470  1.00  0.00           H
ATOM    955  OW  SOL   355      99.101  47.876  38.497  1.00  0.00           O
ATOM    956  HW1 SOL   355     100.028  48.115  38.479  1.00  0.00           H
ATOM    957  HW2 SOL   355      98.641  48.685  38.269  1.00  0.00           H
ATOM    958  OW  SOL   356      70.466  41.242 141.124  1.00  0.00           O
ATOM    959  HW1 SOL   356      69.559  41.381 140.851  1.00  0.00           H
ATOM    960  HW2 SOL   356      70.425  41.198 142.079  1.00  0.00           H
ATOM    961  OW  SOL   357      56.026  27.930  26.739  1.00  0.00           O
ATOM    962  HW1 SOL   357      56.479  28.746  26.526  1.00  0.00           H
ATOM    963  HW2 SOL   357      55.790  27.557  25.890  1.00  0.00           H
ATOM    964  OW  SOL   358       6.054  45.069 108.423  1.00  0.00           O
ATOM    965  HW1 SOL   358       5.376  45.742 108.489  1.00  0.00           H
ATOM    966  HW2 SOL   358       6.065  44.654 109.285  1.00  0.00           H
ATOM    967  OW  SOL   359      34.036  48.445  41.365  1.00  0.00           O
ATOM    968  HW1 SOL   359      34.901  48.553  41.760  1.00  0.00           H
ATOM    969  HW2 SOL   359      33.639  47.722  41.852  1.00  0.00           H
ATOM    970  OW  SOL   360      33.735  77.675  48.387  1.00  0.00           O
ATOM    971  HW1 SOL   360      34.535  77.564  47.874  1.00  0.00           H
ATOM    972  HW2 SOL   360      33.132  78.128  47.798  1.00  0.00           H
ATOM    973  OW  SOL   361       8.946  17.954   1.774  1.00  0.00           O
ATOM    974  HW1 SOL   361       8.823  17.186   1.216  1.00  0.00           H
ATOM    975  HW2 SOL   361       8.569  18.677   1.272  1.00  0.00           H
ATOM    976  OW  SOL   362      15.505  35.559  94.602  1.00  0.00           O
ATOM    977  HW1 SOL   362      15.272  34.632  94.550  1.00  0.00           H
ATOM    978  HW2 SOL   362      16.404  35.562  94.932  1.00  0.00           H
ATOM    979  OW  SOL   363      49.000  18.470 107.741  1.00  0.00           O
ATOM    980  HW1 SOL   363      48.066  18.387 107.935  1.00  0.00           H
ATOM    981  HW2 SOL   363      49.388  18.781 108.559  1.00  0.00           H
ATOM    982  OW  SOL   364      36.875  81.643 115.497  1.00  0.00           O
ATOM    983  HW1 SOL   364      36.813  81.373 116.413  1.00  0.00           H
ATOM    984  HW2 SOL   364      36.196  82.310 115.397  1.00  0.00           H
ATOM    985  OW  SOL   365      84.966  51.665  11.934  1.00  0.00           O
ATOM    986  HW1 SOL   365      84.096  51.970  12.191  1.00  0.00           H
ATOM    987  HW2 SOL   365      84.803  50.854  11.451  1.00  0.00           H
ATOM    988  OW  SOL   366      94.410  65.110 136.738  1.00  0.00           O
ATOM    989  HW1 SOL   366      94.398  65.510 135.868  1.00  0.00           H
ATOM    990  HW2 SOL   366      95.333  65.111 136.990  1.00  0.00           H
ATOM    991  OW  SOL   367     110.229  46.458 145.546  1.00  0.00           O
ATOM    992  HW1 SOL   367     109.817  47.302 145.733  1.00  0.00           H
ATOM    993  HW2 SOL   367     109.554  45.958 145.088  1.00  0.00           H
ATOM    994  OW  SOL   368       1.332  68.070  22.907  1.00  0.00           O
ATOM    995  HW1 SOL   368       1.046  67.859  22.019  1.00  0.00           H
ATOM    996  HW2 SOL   368       1.143  67.280  23.414  1.00  0.00           H
ATOM    997  OW  SOL   369       5.827 105.909  39.254  1.00  0.00           O
ATOM    998  HW1 SOL   369       5.857 104.997  39.542  1.00  0.00           H
ATOM    999  HW2 SOL   369       6.087 106.414  40.025  1.00  0.00           H
ATOM   1000  OW  SOL   370      63.855  30.004  42.590  1.00  0.00           O
ATOM   1001  HW1 SOL   370      63.104  29.875  42.010  1.00  0.00           H
ATOM   1002  HW2 SOL   370      64.617  29.931  42.015  1.00  0.00           H
ATOM   1003  OW  SOL   371      15.498  74.111  27.886  1.00  0.00           O
ATOM   1004  HW1 SOL   371      15.912  74.947  28.102  1.00  0.00           H
ATOM   1005  HW2 SOL   371      14.732  74.069  28.459  1.00  0.00           H
ATOM   1006  OW  SOL   372      31.572  71.613  45.406  1.00  0.00           O
ATOM   1007  HW1 SOL   372      31.442  72.097  46.221  1.00  0.00           H
ATOM   1008  HW2 SOL   372      31.313  72.227  44.718  1.00  0.00           H
ATOM   1009  OW  SOL   373      34.154  84.259 135.225  1.00  0.00           O
ATOM   1010  HW1 SOL   373      34.428  84.261 134.308  1.00  0.00           H
ATOM   1011  HW2 SOL   373      34.204  85.176 135.492  1.00  0.00           H
ATOM   1012  OW  SOL   374     102.783  43.771 120.208  1.00  0.00           O
ATOM   1013  HW1 SOL   374     102.541  43.566 119.305  1.00  0.00           H
ATOM   1014  HW2 SOL   374     101.949  43.920 120.653  1.00  0.00           H
ATOM   1015  OW  SOL   375      81.813  49.374 124.848  1.00  0.00           O
ATOM   1016  HW1 SOL   375      82.140  50.185 124.458  1.00  0.00           H
ATOM   1017  HW2 SOL   375      81.979  48.705 124.184  1.00  0.00           H
ATOM   1018  OW  SOL   376     108.411  89.604  87.076  1.00  0.00           O
ATOM   1019  HW1 SOL   376     108.299  88.731  87.452  1.00  0.00           H
ATOM   1020  HW2 SOL   376     107.543  89.837  86.748  1.00  0.00           H
ATOM   1021  OW  SOL   377      93.685  95.319  10.126  1.00  0.00           O
ATOM   1022  HW1 SOL   377      94.421  95.790   9.733  1.00  0.00           H
ATOM   1023  HW2 SOL   377      94.086  94.563  10.555  1.00  0.00           H
ATOM   1024  OW  SOL   378      95.043  61.340 123.079  1.00  0.00           O
ATOM   1025  HW1 SOL   378      95.127  61.309 122.126  1.00  0.00           H
ATOM   1026  HW2 SOL   378      95.246  60.450 123.367  1.00  0.00           H
ATOM   1027  OW  SOL   379      76.967  98.617 110.209  1.00  0.00           O
ATOM   1028  HW1 SOL   379      76.916  97.710 109.910  1.00  0.00           H
ATOM   1029  HW2 SOL   379      77.622  98.603 110.907  1.00  0.00           H
ATOM   1030  OW  SOL   380      88.916  98.898  22.186  1.00  0.00           O
ATOM   1031  HW1 SOL   380      89.044  97.951  22.133  1.00  0.00           H
ATOM   1032  HW2 SOL   380      88.359  99.108  21.436  1.00  0.00           H
ATOM   1033  OW  SOL   381       0.031  51.969  24.428  1.00  0.00           O
ATOM   1034  HW1 SOL   381      -0.205  51.141  24.010  1.00  0.00           H
ATOM   1035  HW2 SOL   381      -0.218  52.639  23.791  1.00  0.00           H
ATOM   1036  OW  SOL   382      55.425 107.370  93.615  1.00  0.00           O
ATOM   1037  HW1 SOL   382      56.334 107.155  93.401  1.00  0.00           H
ATOM   1038  HW2 SOL   382      55.434 107.537  94.557  1.00  0.00           H
ATOM   1039  OW  SOL   383      42.861  47.588  13.546  1.00  0.00           O
ATOM   1040  HW1 SOL   383      42.170  48.096  13.119  1.00  0.00           H
ATOM   1041  HW2 SOL   383      42.496  46.707  13.626  1.00  0.00           H
ATOM   1042  OW  SOL   384       8.989  53.799  97.511  1.00  0.00           O
ATOM   1043  HW1 SOL   384       8.660  53.479  98.351  1.00  0.00           H
ATOM   1044  HW2 SOL   384       8.469  54.583  97.333  1.00  0.00           H
ATOM   1045  OW  SOL   385      93.294  18.776  45.779  1.00  0.00           O
ATOM   1046  HW1 SOL   385      93.877  18.018  45.810  1.00  0.00           H
ATOM   1047  HW2 SOL   385      93.875  19.520  45.621  1.00  0.00           H
ATOM   1048  OW  SOL   386      96.538  71.933 130.892  1.00  0.00           O
ATOM   1049  HW1 SOL   386      95.925  72.045 131.619  1.00  0.00           H
ATOM   1050  HW2 SOL   386      97.028  71.141 131.111  1.00  0.00           H
ATOM   1051  OW  SOL   387      56.317  28.291  10.322  1.00  0.00           O
ATOM   1052  HW1 SOL   387      56.549  28.449   9.407  1.00  0.00           H
ATOM   1053  HW2 SOL   387      55.888  27.435  10.317  1.00  0.00           H
ATOM   1054  OW  SOL   388      34.188  99.757   4.320  1.00  0.00           O
ATOM   1055  HW1 SOL   388      33.620  98.991   4.236  1.00  0.00           H
ATOM   1056  HW2 SOL   388      34.999  99.504   3.880  1.00  0.00           H
ATOM   1057  OW  SOL   389      79.830  84.320  97.033  1.00  0.00           O
ATOM   1058  HW1 SOL   389      78.944  83.984  96.898  1.00  0.00           H
ATOM   1059  HW2 SOL   389      80.394  83.552  96.939  1.00  0.00           H
ATOM   1060  OW  SOL   390      26.015  13.234 139.653  1.00  0.00           O
ATOM   1061  HW1 SOL   390      26.159  12.406 140.110  1.00  0.00           H
ATOM   1062  HW2 SOL   390      25.472  13.748 140.251  1.00  0.00           H
ATOM   1063  OW  SOL   391      12.752 105.579  43.611  1.00  0.00           O
ATOM   1064  HW1 SOL   391      13.328 104.885  43.291  1.00  0.00           H
ATOM   1065  HW2 SOL   391      11.870 105.277  43.394  1.00  0.00           H
ATOM   1066  OW  SOL   392      83.763  25.521 130.906  1.00  0.00           O
ATOM   1067  HW1 SOL   392      83.929  25.295 129.991  1.00  0.00           H
ATOM   1068  HW2 SOL   392      84.586  25.900 131.213  1.00  0.00           H
ATOM   1069  OW  SOL   393     109.975 108.452  24.414  1.00  0.00           O
ATOM   1070  HW1 SOL   393     110.342 107.725  23.911  1.00  0.00           H
ATOM   1071  HW2 SOL   393     110.651 108.662  25.058  1.00  0.00           H
ATOM   1072  OW  SOL   394      23.203   9.527  25.082  1.00  0.00           O
ATOM   1073  HW1 SOL   394      23.621  10.185  25.638  1.00  0.00           H
ATOM   1074  HW2 SOL   394      22.691   8.992  25.689  1.00  0.00           H
ATOM   1075  OW  SOL   395      72.418  58.422 114.024  1.00  0.00           O
ATOM   1076  HW1 SOL   395      72.246  58.997 113.278  1.00  0.00           H
ATOM   1077  HW2 SOL   395      71.665  58.547 114.601  1.00  0.00           H
ATOM   1078  OW  SOL   396      94.785  57.613  21.607  1.00  0.00           O
ATOM   1079  HW1 SOL   396      95.245  58.446  21.502  1.00  0.00           H
ATOM   1080  HW2 SOL   396      95.367  56.965  21.209  1.00  0.00           H
ATOM   1081  OW  SOL   397      24.463  55.918 130.518  1.00  0.00           O
ATOM   1082  HW1 SOL   397      23.972  55.322 131.083  1.00  0.00           H
ATOM   1083  HW2 SOL   397      24.842  56.560 131.119  1.00  0.00           H
ATOM   1084  OW  SOL   398      14.820  19.883  11.658  1.00  0.00           O
ATOM   1085  HW1 SOL   398      14.070  19.573  12.165  1.00  0.00           H
ATOM   1086  HW2 SOL   398      15.490  19.212  11.787  1.00  0.00           H
ATOM   1087  OW  SOL   399      15.247 106.829 111.166  1.00  0.00           O
ATOM   1088  HW1 SOL   399      15.530 107.678 110.826  1.00  0.00           H
ATOM   1089  HW2 SOL   399      16.018 106.268 111.082  1.00  0.00           H
ATOM   1090  OW  SOL   400      61.989  13.614  57.141  1.00  0.00           O
ATOM   1091  HW1 SOL   400      61.158  13.975  57.448  1.00  0.00           H
ATOM   1092  HW2 SOL   400      62.636  14.289  57.348  1.00  0.00           H
ATOM   1093  OW  SOL   401       7.697  69.418  21.399  1.00  0.00           O
ATOM   1094  HW1 SOL   401       8.578  69.145  21.144  1.00  0.00           H
ATOM   1095  HW2 SOL   401       7.329  68.654  21.844  1.00  0.00           H
ATOM   1096  OW  SOL   402      79.335  21.825  48.284  1.00  0.00           O
ATOM   1097  HW1 SOL   402      79.852  22.023  49.065  1.00  0.00           H
ATOM   1098  HW2 SOL   402      78.729  21.139  48.565  1.00  0.00           H
ATOM   1099  OW  SOL   403      23.212  50.082 122.717  1.00  0.00           O
ATOM   1100  HW1 SOL   403      23.698  49.484 122.148  1.00  0.00           H
ATOM   1101  HW2 SOL   403      23.555  49.910 123.594  1.00  0.00           H
ATOM   1102  OW  SOL   404       9.107  55.971 139.267  1.00  0.00           O
ATOM   1103  HW1 SOL   404       8.511  56.719 139.282  1.00  0.00           H
ATOM   1104  HW2 SOL   404       9.266  55.771 140.189  1.00  0.00           H
ATOM   1105  OW  SOL   405      18.538  69.264   8.909  1.00  0.00           O
ATOM   1106  HW1 SOL   405      17.891  69.725   8.376  1.00  0.00           H
ATOM   1107  HW2 SOL   405      19.383  69.588   8.596  1.00  0.00           H
ATOM   1108  OW  SOL   406      65.097  95.360  14.570  1.00  0.00           O
ATOM   1109  HW1 SOL   406      65.420  94.889  13.801  1.00  0.00           H
ATOM   1110  HW2 SOL   406      65.836  95.362  15.178  1.00  0.00           H
ATOM   1111  OW  SOL   407      71.912  64.261 118.577  1.00  0.00           O
ATOM   1112  HW1 SOL   407      71.936  64.711 119.421  1.00  0.00           H
ATOM   1113  HW2 SOL   407      72.441  64.810 117.997  1.00  0.00           H
ATOM   1114  OW  SOL   408      40.865  93.103  19.999  1.00  0.00           O
ATOM   1115  HW1 SOL   408      40.958  93.075  19.047  1.00  0.00           H
ATOM   1116  HW2 SOL   408      41.509  93.751  20.284  1.00  0.00           H
ATOM   1117  OW  SOL   409      62.246  37.057  35.323  1.00  0.00           O
ATOM   1118  HW1 SOL   409      62.698  37.257  34.503  1.00  0.00           H
ATOM   1119  HW2 SOL   409      62.939  37.052  35.983  1.00  0.00           H
ATOM   1120  OW  SOL   410     103.122  15.493  58.549  1.00  0.00           O
ATOM   1121  HW1 SOL   410     102.757  15.910  57.769  1.00  0.00           H
ATOM   1122  HW2 SOL   410     103.146  16.190  59.205  1.00  0.00           H
ATOM   1123  OW  SOL   411      78.953   5.079 111.750  1.00  0.00           O
ATOM   1124  HW1 SOL   411      79.527   4.706 112.419  1.00  0.00           H
ATOM   1125  HW2 SOL   411      78.077   4.773 111.988  1.00  0.00           H
ATOM   1126  OW  SOL   412      61.757  48.722  26.141  1.00  0.00           O
ATOM   1127  HW1 SOL   412      60.986  49.270  26.288  1.00  0.00           H
ATOM   1128  HW2 SOL   412      62.391  49.306  25.724  1.00  0.00           H
ATOM   1129  OW  SOL   413      92.758   0.093  48.069  1.00  0.00           O
ATOM   1130  HW1 SOL   413      92.749  -0.492  47.311  1.00  0.00           H
ATOM   1131  HW2 SOL   413      91.847   0.120  48.362  1.00  0.00           H
ATOM   1132  OW  SOL   414      69.665  82.617 133.743  1.00  0.00           O
ATOM   1133  HW1 SOL   414      69.261  83.418 134.077  1.00  0.00           H
ATOM   1134  HW2 SOL   414      69.341  82.540 132.846  1.00  0.00           H
ATOM   1135  OW  SOL   415      12.807  93.126  47.103  1.00  0.00           O
ATOM   1136  HW1 SOL   415      11.930  93.262  46.744  1.00  0.00           H
ATOM   1137  HW2 SOL   415      13.041  93.968  47.492  1.00  0.00           H
ATOM   1138  OW  SOL   416      22.563  20.974 109.032  1.00  0.00           O
ATOM   1139  HW1 SOL   416      23.042  21.116 109.848  1.00  0.00           H
ATOM   1140  HW2 SOL   416      23.198  21.172 108.343  1.00  0.00           H
ATOM   1141  OW  SOL   417     102.827 109.278  26.122  1.00  0.00           O
ATOM   1142  HW1 SOL   417     102.861 108.846  25.269  1.00  0.00           H
ATOM   1143  HW2 SOL   417     101.892 109.362  26.311  1.00  0.00           H
ATOM   1144  OW  SOL   418      46.018  99.217  39.556  1.00  0.00           O
ATOM   1145  HW1 SOL   418      45.829 100.093  39.221  1.00  0.00           H
ATOM   1146  HW2 SOL   418      46.960  99.222  39.722  1.00  0.00           H
ATOM   1147  OW  SOL   419      44.661  94.044 144.694  1.00  0.00           O
ATOM   1148  HW1 SOL   419      44.451  94.506 143.882  1.00  0.00           H
ATOM   1149  HW2 SOL   419      44.696  94.732 145.359  1.00  0.00           H
ATOM   1150  OW  SOL   420     104.016  35.816 135.278  1.00  0.00           O
ATOM   1151  HW1 SOL   420     103.188  36.103 135.663  1.00  0.00           H
ATOM   1152  HW2 SOL   420     104.667  35.981 135.960  1.00  0.00           H
ATOM   1153  OW  SOL   421      98.771  37.059 103.421  1.00  0.00           O
ATOM   1154  HW1 SOL   421      98.822  36.871 104.358  1.00  0.00           H
ATOM   1155  HW2 SOL   421      99.655  37.339 103.184  1.00  0.00           H
ATOM   1156  OW  SOL   422      48.692  28.967 116.846  1.00  0.00           O
ATOM   1157  HW1 SOL   422      49.063  29.291 117.667  1.00  0.00           H
ATOM   1158  HW2 SOL   422      49.298  28.282 116.563  1.00  0.00           H
ATOM   1159  OW  SOL   423      54.417  95.537 118.624  1.00  0.00           O
ATOM   1160  HW1 SOL   423      53.754  95.389 119.298  1.00  0.00           H
ATOM   1161  HW2 SOL   423      54.337  94.783 118.039  1.00  0.00           H
ATOM   1162  OW  SOL   424      86.616  73.428  11.928  1.00  0.00           O
ATOM   1163  HW1 SOL   424      85.993  72.702  11.940  1.00  0.00           H
ATOM   1164  HW2 SOL   424      87.404  73.062  11.527  1.00  0.00           H
ATOM   1165  OW  SOL   425      67.486  20.411  97.740  1.00  0.00           O
ATOM   1166  HW1 SOL   425      67.823  20.931  97.010  1.00  0.00           H
ATOM   1167  HW2 SOL   425      67.362  21.043  98.448  1.00  0.00           H
ATOM   1168  OW  SOL   426      18.979 104.863  30.387  1.00  0.00           O
ATOM   1169  HW1 SOL   426      19.124 104.171  29.741  1.00  0.00           H
ATOM   1170  HW2 SOL   426      18.459 104.445  31.073  1.00  0.00           H
ATOM   1171  OW  SOL   427      57.797  64.775   8.075  1.00  0.00           O
ATOM   1172  HW1 SOL   427      57.983  64.862   7.140  1.00  0.00           H
ATOM   1173  HW2 SOL   427      57.238  64.000   8.137  1.00  0.00           H
ATOM   1174  OW  SOL   428     102.955  28.355  12.128  1.00  0.00           O
ATOM   1175  HW1 SOL   428     103.743  28.892  12.216  1.00  0.00           H
ATOM   1176  HW2 SOL   428     103.102  27.615  12.717  1.00  0.00           H
ATOM   1177  OW  SOL   429      20.311  79.202 118.175  1.00  0.00           O
ATOM   1178  HW1 SOL   429      19.699  78.584 118.574  1.00  0.00           H
ATOM   1179  HW2 SOL   429      20.875  79.481 118.897  1.00  0.00           H
ATOM   1180  OW  SOL   430       3.706  59.675  53.672  1.00  0.00           O
ATOM   1181  HW1 SOL   430       4.332  59.318  54.303  1.00  0.00           H
ATOM   1182  HW2 SOL   430       4.065  60.531  53.437  1.00  0.00           H
ATOM   1183  OW  SOL   431      75.104  70.280  50.413  1.00  0.00           O
ATOM   1184  HW1 SOL   431      75.412  71.187  50.416  1.00  0.00           H
ATOM   1185  HW2 SOL   431      74.248  70.317  50.840  1.00  0.00           H
ATOM   1186  OW  SOL   432      49.567  61.303 121.369  1.00  0.00           O
ATOM   1187  HW1 SOL   432      50.138  60.993 122.072  1.00  0.00           H
ATOM   1188  HW2 SOL   432      50.118  61.281 120.586  1.00  0.00           H
ATOM   1189  OW  SOL   433      90.237  18.367 120.463  1.00  0.00           O
ATOM   1190  HW1 SOL   433      90.864  17.811 120.924  1.00  0.00           H
ATOM   1191  HW2 SOL   433      89.861  18.923 121.145  1.00  0.00           H
ATOM   1192  OW  SOL   434      12.504  49.947  99.164  1.00  0.00           O
ATOM   1193  HW1 SOL   434      12.385  50.182  98.243  1.00  0.00           H
ATOM   1194  HW2 SOL   434      11.690  50.219  99.588  1.00  0.00           H
ATOM   1195  OW  SOL   435      90.160  21.136  31.673  1.00  0.00           O
ATOM   1196  HW1 SOL   435      89.678  20.433  32.107  1.00  0.00           H
ATOM   1197  HW2 SOL   435      89.693  21.935  31.917  1.00  0.00           H
ATOM   1198  OW  SOL   436      18.029 109.416  40.112  1.00  0.00           O
ATOM   1199  HW1 SOL   436      17.430 109.790  40.758  1.00  0.00           H
ATOM   1200  HW2 SOL   436      18.828 109.231  40.605  1.00  0.00           H
ATOM   1201  OW  SOL   437      81.898  51.517  12.107  1.00  0.00           O
ATOM   1202  HW1 SOL   437      81.316  52.209  11.794  1.00  0.00           H
ATOM   1203  HW2 SOL   437      81.308  50.818  12.390  1.00  0.00           H
ATOM   1204  OW  SOL   438      44.243  61.649  27.808  1.00  0.00           O
ATOM   1205  HW1 SOL   438      44.235  61.961  28.713  1.00  0.00           H
ATOM   1206  HW2 SOL   438      43.334  61.412  27.627  1.00  0.00           H
ATOM   1207  OW  SOL   439      33.694  80.077  44.032  1.00  0.00           O
ATOM   1208  HW1 SOL   439      34.446  80.220  43.457  1.00  0.00           H
ATOM   1209  HW2 SOL   439      33.996  79.426  44.665  1.00  0.00           H
ATOM   1210  OW  SOL   440      52.384  67.719  96.374  1.00  0.00           O
ATOM   1211  HW1 SOL   440      53.089  68.268  96.030  1.00  0.00           H
ATOM   1212  HW2 SOL   440      52.563  67.659  97.312  1.00  0.00           H
ATOM   1213  OW  SOL   441      25.474  71.078  45.727  1.00  0.00           O
ATOM   1214  HW1 SOL   441      25.462  70.918  46.671  1.00  0.00           H
ATOM   1215  HW2 SOL   441      24.605  71.429  45.532  1.00  0.00           H
ATOM   1216  OW  SOL   442      73.587  20.765  31.773  1.00  0.00           O
ATOM   1217  HW1 SOL   442      74.543  20.753  31.813  1.00  0.00           H
ATOM   1218  HW2 SOL   442      73.312  20.087  32.390  1.00  0.00           H
ATOM   1219  OW  SOL   443      51.034  87.073  44.065  1.00  0.00           O
ATOM   1220  HW1 SOL   443      51.344  87.832  43.572  1.00  0.00           H
ATOM   1221  HW2 SOL   443      51.808  86.756  44.531  1.00  0.00           H
ATOM   1222  OW  SOL   444      78.379  70.537 119.285  1.00  0.00           O
ATOM   1223  HW1 SOL   444      78.926  70.608 120.067  1.00  0.00           H
ATOM   1224  HW2 SOL   444      78.004  71.411 119.174  1.00  0.00           H
ATOM   1225  OW  SOL   445      77.808  76.097   1.946  1.00  0.00           O
ATOM   1226  HW1 SOL   445      78.223  75.278   1.676  1.00  0.00           H
ATOM   1227  HW2 SOL   445      77.826  76.071   2.903  1.00  0.00           H
ATOM   1228  OW  SOL   446      17.617  23.534  12.842  1.00  0.00           O
ATOM   1229  HW1 SOL   446      17.778  22.612  12.644  1.00  0.00           H
ATOM   1230  HW2 SOL   446      17.419  23.547  13.779  1.00  0.00           H
ATOM   1231  OW  SOL   447       7.082  98.443 139.610  1.00  0.00           O
ATOM   1232  HW1 SOL   447       7.135  97.501 139.449  1.00  0.00           H
ATOM   1233  HW2 SOL   447       7.985  98.707 139.787  1.00  0.00           H
ATOM   1234  OW  SOL   448      82.525  62.807  38.778  1.00  0.00           O
ATOM   1235  HW1 SOL   448      83.181  63.475  38.579  1.00  0.00           H
ATOM   1236  HW2 SOL   448      82.016  62.723  37.972  1.00  0.00           H
ATOM   1237  OW  SOL   449     110.152  45.720 120.567  1.00  0.00           O
ATOM   1238  HW1 SOL   449     111.019  45.925 120.216  1.00  0.00           H
ATOM   1239  HW2 SOL   449     109.699  46.563 120.595  1.00  0.00           H
ATOM   1240  OW  SOL   450      16.869  14.265  11.141  1.00  0.00           O
ATOM   1241  HW1 SOL   450      17.629  14.834  11.263  1.00  0.00           H
ATOM   1242  HW2 SOL   450      16.878  13.686  11.903  1.00  0.00           H
ATOM   1243  OW  SOL   451     108.988  85.436 132.044  1.00  0.00           O
ATOM   1244  HW1 SOL   451     108.784  85.202 131.138  1.00  0.00           H
ATOM   1245  HW2 SOL   451     109.943  85.410 132.090  1.00  0.00           H
ATOM   1246  OW  SOL   452     106.558  63.853   8.969  1.00  0.00           O
ATOM   1247  HW1 SOL   452     105.812  64.448   8.901  1.00  0.00           H
ATOM   1248  HW2 SOL   452     107.307  64.426   9.135  1.00  0.00           H
ATOM   1249  OW  SOL   453      79.506 105.202 123.194  1.00  0.00           O
ATOM   1250  HW1 SOL   453      78.975 104.800 123.881  1.00  0.00           H
ATOM   1251  HW2 SOL   453      78.875 105.462 122.523  1.00  0.00           H
ATOM   1252  OW  SOL   454      65.291  96.100 128.232  1.00  0.00           O
ATOM   1253  HW1 SOL   454      64.522  96.308 127.702  1.00  0.00           H
ATOM   1254  HW2 SOL   454      65.214  95.162 128.409  1.00  0.00           H
ATOM   1255  OW  SOL   455      85.851  75.915 145.286  1.00  0.00           O
ATOM   1256  HW1 SOL   455      85.685  75.901 144.344  1.00  0.00           H
ATOM   1257  HW2 SOL   455      86.754  75.611 145.375  1.00  0.00           H
ATOM   1258  OW  SOL   456      28.012   0.836   9.718  1.00  0.00           O
ATOM   1259  HW1 SOL   456      28.174   1.508  10.380  1.00  0.00           H
ATOM   1260  HW2 SOL   456      27.978   1.317   8.892  1.00  0.00           H
ATOM   1261  OW  SOL   457      39.557  96.694 142.140  1.00  0.00           O
ATOM   1262  HW1 SOL   457      38.904  96.341 141.535  1.00  0.00           H
ATOM   1263  HW2 SOL   457      40.352  96.195 141.952  1.00  0.00           H
ATOM   1264  OW  SOL   458      22.304  13.675 100.472  1.00  0.00           O
ATOM   1265  HW1 SOL   458      22.665  13.858 101.339  1.00  0.00           H
ATOM   1266  HW2 SOL   458      21.619  14.332 100.353  1.00  0.00           H
ATOM   1267  OW  SOL   459       8.926  91.681  90.594  1.00  0.00           O
ATOM   1268  HW1 SOL   459       8.772  91.175  89.796  1.00  0.00           H
ATOM   1269  HW2 SOL   459       8.629  91.109  91.302  1.00  0.00           H
ATOM   1270  OW  SOL   460      79.181  56.080  35.595  1.00  0.00           O
ATOM   1271  HW1 SOL   460      78.642  56.262  34.826  1.00  0.00           H
ATOM   1272  HW2 SOL   460      78.622  55.547  36.160  1.00  0.00           H
ATOM   1273  OW  SOL   461       4.852  81.936 100.320  1.00  0.00           O
ATOM   1274  HW1 SOL   461       5.059  82.415 101.123  1.00  0.00           H
ATOM   1275  HW2 SOL   461       4.099  81.393 100.552  1.00  0.00           H
ATOM   1276  OW  SOL   462      28.784  65.331  10.717  1.00  0.00           O
ATOM   1277  HW1 SOL   462      29.414  64.678  11.021  1.00  0.00           H
ATOM   1278  HW2 SOL   462      29.296  65.917  10.159  1.00  0.00           H
ATOM   1279  OW  SOL   463      78.606  48.187 134.311  1.00  0.00           O
ATOM   1280  HW1 SOL   463      78.443  47.683 133.514  1.00  0.00           H
ATOM   1281  HW2 SOL   463      77.998  47.823 134.954  1.00  0.00           H
ATOM   1282  OW  SOL   464     100.835  94.523 135.138  1.00  0.00           O
ATOM   1283  HW1 SOL   464     101.321  94.111 134.424  1.00  0.00           H
ATOM   1284  HW2 SOL   464     100.465  93.791 135.631  1.00  0.00           H
ATOM   1285  OW  SOL   465      80.352 102.511   6.959  1.00  0.00           O
ATOM   1286  HW1 SOL   465      80.991 102.466   6.248  1.00  0.00           H
ATOM   1287  HW2 SOL   465      80.882 102.586   7.753  1.00  0.00           H
ATOM   1288  OW  SOL   466      78.524  66.953 147.232  1.00  0.00           O
ATOM   1289  HW1 SOL   466      79.452  66.736 147.136  1.00  0.00           H
ATOM   1290  HW2 SOL   466      78.400  67.725 146.681  1.00  0.00           H
ATOM   1291  OW  SOL   467      76.887  47.940 140.163  1.00  0.00           O
ATOM   1292  HW1 SOL   467      76.277  47.244 139.918  1.00  0.00           H
ATOM   1293  HW2 SOL   467      77.239  47.662 141.009  1.00  0.00           H
ATOM   1294  OW  SOL   468      12.863  75.976 118.567  1.00  0.00           O
ATOM   1295  HW1 SOL   468      12.958  76.626 119.263  1.00  0.00           H
ATOM   1296  HW2 SOL   468      13.749  75.641 118.429  1.00  0.00           H
ATOM   1297  OW  SOL   469       8.865  34.781   1.552  1.00  0.00           O
ATOM   1298  HW1 SOL   469       8.983  35.717   1.392  1.00  0.00           H
ATOM   1299  HW2 SOL   469       9.448  34.588   2.286  1.00  0.00           H
ATOM   1300  OW  SOL   470      22.516  26.201  97.880  1.00  0.00           O
ATOM   1301  HW1 SOL   470      23.441  25.958  97.840  1.00  0.00           H
ATOM   1302  HW2 SOL   470      22.311  26.210  98.815  1.00  0.00           H
ATOM   1303  OW  SOL   471      37.650  61.792 107.741  1.00  0.00           O
ATOM   1304  HW1 SOL   471      38.319  61.681 108.416  1.00  0.00           H
ATOM   1305  HW2 SOL   471      37.497  62.736 107.707  1.00  0.00           H
ATOM   1306  OW  SOL   472      26.353   4.514 110.742  1.00  0.00           O
ATOM   1307  HW1 SOL   472      26.974   3.787 110.703  1.00  0.00           H
ATOM   1308  HW2 SOL   472      26.720   5.110 111.395  1.00  0.00           H
ATOM   1309  OW  SOL   473      21.187  61.894  92.469  1.00  0.00           O
ATOM   1310  HW1 SOL   473      20.675  61.110  92.668  1.00  0.00           H
ATOM   1311  HW2 SOL   473      20.965  62.509  93.167  1.00  0.00           H
ATOM   1312  OW  SOL   474      63.635  44.175  36.268  1.00  0.00           O
ATOM   1313  HW1 SOL   474      62.938  43.525  36.359  1.00  0.00           H
ATOM   1314  HW2 SOL   474      63.996  44.018  35.396  1.00  0.00           H
ATOM   1315  OW  SOL   475     106.619  45.540 112.790  1.00  0.00           O
ATOM   1316  HW1 SOL   475     106.064  46.154 112.309  1.00  0.00           H
ATOM   1317  HW2 SOL   475     106.889  46.022 113.571  1.00  0.00           H
ATOM   1318  OW  SOL   476      37.844  44.637 133.393  1.00  0.00           O
ATOM   1319  HW1 SOL   476      36.926  44.386 133.497  1.00  0.00           H
ATOM   1320  HW2 SOL   476      37.878  45.547 133.686  1.00  0.00           H
ATOM   1321  OW  SOL   477     101.151   4.978  97.680  1.00  0.00           O
ATOM   1322  HW1 SOL   477     100.899   5.883  97.859  1.00  0.00           H
ATOM   1323  HW2 SOL   477     101.551   4.674  98.496  1.00  0.00           H
ATOM   1324  OW  SOL   478      16.725  60.693 146.648  1.00  0.00           O
ATOM   1325  HW1 SOL   478      16.956  60.394 145.768  1.00  0.00           H
ATOM   1326  HW2 SOL   478      17.557  60.712 147.121  1.00  0.00           H
ATOM   1327  OW  SOL   479      52.296  74.812  24.506  1.00  0.00           O
ATOM   1328  HW1 SOL   479      52.057  75.266  23.698  1.00  0.00           H
ATOM   1329  HW2 SOL   479      53.252  74.853  24.530  1.00  0.00           H
ATOM   1330  OW  SOL   480       0.611  84.518 107.265  1.00  0.00           O
ATOM   1331  HW1 SOL   480      -0.133  83.924 107.164  1.00  0.00           H
ATOM   1332  HW2 SOL   480       1.003  84.272 108.103  1.00  0.00           H
ATOM   1333  OW  SOL   481     108.541  28.482  49.556  1.00  0.00           O
ATOM   1334  HW1 SOL   481     107.994  28.680  50.316  1.00  0.00           H
ATOM   1335  HW2 SOL   481     109.008  27.682  49.798  1.00  0.00           H
ATOM   1336  OW  SOL   482     101.399   1.159  27.432  1.00  0.00           O
ATOM   1337  HW1 SOL   482     100.511   0.900  27.184  1.00  0.00           H
ATOM   1338  HW2 SOL   482     101.778   1.516  26.629  1.00  0.00           H
ATOM   1339  OW  SOL   483      93.546  30.581   0.127  1.00  0.00           O
ATOM   1340  HW1 SOL   483      93.139  29.715   0.099  1.00  0.00           H
ATOM   1341  HW2 SOL   483      94.274  30.524  -0.492  1.00  0.00           H
ATOM   1342  OW  SOL   484      48.994  36.635 139.704  1.00  0.00           O
ATOM   1343  HW1 SOL   484      48.569  37.398 140.096  1.00  0.00           H
ATOM   1344  HW2 SOL   484      49.282  36.110 140.450  1.00  0.00           H
ATOM   1345  OW  SOL   485      51.052  78.930 128.669  1.00  0.00           O
ATOM   1346  HW1 SOL   485      51.146  79.246 127.770  1.00  0.00           H
ATOM   1347  HW2 SOL   485      51.509  78.090 128.677  1.00  0.00           H
ATOM   1348  OW  SOL   486      86.359  39.598  20.590  1.00  0.00           O
ATOM   1349  HW1 SOL   486      86.633  40.017  21.406  1.00  0.00           H
ATOM   1350  HW2 SOL   486      85.760  40.226  20.187  1.00  0.00           H
ATOM   1351  OW  SOL   487      83.134  34.402  32.064  1.00  0.00           O
ATOM   1352  HW1 SOL   487      82.672  34.849  32.773  1.00  0.00           H
ATOM   1353  HW2 SOL   487      83.951  34.102  32.463  1.00  0.00           H
ATOM   1354  OW  SOL   488      53.893  67.863  35.576  1.00  0.00           O
ATOM   1355  HW1 SOL   488      53.776  66.934  35.776  1.00  0.00           H
ATOM   1356  HW2 SOL   488      53.059  68.132  35.190  1.00  0.00           H
ATOM   1357  OW  SOL   489      25.400  37.804 108.961  1.00  0.00           O
ATOM   1358  HW1 SOL   489      24.697  37.500 108.386  1.00  0.00           H
ATOM   1359  HW2 SOL   489      25.222  38.736 109.085  1.00  0.00           H
ATOM   1360  OW  SOL   490     105.594  87.553 119.415  1.00  0.00           O
ATOM   1361  HW1 SOL   490     105.425  87.569 120.357  1.00  0.00           H
ATOM   1362  HW2 SOL   490     105.367  86.662 119.146  1.00  0.00           H
ATOM   1363  OW  SOL   491      73.674  16.554   2.567  1.00  0.00           O
ATOM   1364  HW1 SOL   491      73.961  15.876   1.955  1.00  0.00           H
ATOM   1365  HW2 SOL   491      73.298  16.070   3.302  1.00  0.00           H
ATOM   1366  OW  SOL   492      38.766  94.354   6.236  1.00  0.00           O
ATOM   1367  HW1 SOL   492      39.162  94.974   5.623  1.00  0.00           H
ATOM   1368  HW2 SOL   492      37.986  94.034   5.782  1.00  0.00           H
ATOM   1369  OW  SOL   493      63.169  76.139  13.561  1.00  0.00           O
ATOM   1370  HW1 SOL   493      63.396  76.452  12.686  1.00  0.00           H
ATOM   1371  HW2 SOL   493      62.666  76.855  13.949  1.00  0.00           H
ATOM   1372  OW  SOL   494      92.522  57.345 107.695  1.00  0.00           O
ATOM   1373  HW1 SOL   494      91.991  56.720 108.187  1.00  0.00           H
ATOM   1374  HW2 SOL   494      92.407  57.090 106.779  1.00  0.00           H
ATOM   1375  OW  SOL   495      94.412  58.532  24.721  1.00  0.00           O
ATOM   1376  HW1 SOL   495      93.787  58.477  23.999  1.00  0.00           H
ATOM   1377  HW2 SOL   495      93.867  58.550  25.509  1.00  0.00           H
ATOM   1378  OW  SOL   496      33.847  90.817 130.527  1.00  0.00           O
ATOM   1379  HW1 SOL   496      34.164  90.033 130.078  1.00  0.00           H
ATOM   1380  HW2 SOL   496      34.637  91.328 130.703  1.00  0.00           H
ATOM   1381  OW  SOL   497      82.215  38.869 130.887  1.00  0.00           O
ATOM   1382  HW1 SOL   497      82.667  39.681 130.657  1.00  0.00           H
ATOM   1383  HW2 SOL   497      81.460  38.839 130.300  1.00  0.00           H
ATOM   1384  OW  SOL   498      22.822  47.792 140.014  1.00  0.00           O
ATOM   1385  HW1 SOL   498      22.451  46.911 140.067  1.00  0.00           H
ATOM   1386  HW2 SOL   498      23.669  47.723 140.454  1.00  0.00           H
ATOM   1387  OW  SOL   499      18.776  67.155   4.019  1.00  0.00           O
ATOM   1388  HW1 SOL   499      18.162  66.422   4.046  1.00  0.00           H
ATOM   1389  HW2 SOL   499      19.490  66.892   4.599  1.00  0.00           H
ATOM   1390  OW  SOL   500      47.436  54.235  24.666  1.00  0.00           O
ATOM   1391  HW1 SOL   500      47.708  53.340  24.463  1.00  0.00           H
ATOM   1392  HW2 SOL   500      48.096  54.552  25.282  1.00  0.00           H
ATOM   1393  OW  SOL   501      79.582   2.113 102.940  1.00  0.00           O
ATOM   1394  HW1 SOL   501      79.637   1.705 103.804  1.00  0.00           H
ATOM   1395  HW2 SOL   501      78.644   2.167 102.759  1.00  0.00           H
ATOM   1396  OW  SOL   502      96.821  97.399  29.022  1.00  0.00           O
ATOM   1397  HW1 SOL   502      96.823  97.092  29.929  1.00  0.00           H
ATOM   1398  HW2 SOL   502      97.745  97.414  28.772  1.00  0.00           H
ATOM   1399  OW  SOL   503      43.879  10.913  29.425  1.00  0.00           O
ATOM   1400  HW1 SOL   503      43.146  11.206  29.967  1.00  0.00           H
ATOM   1401  HW2 SOL   503      43.468  10.515  28.658  1.00  0.00           H
ATOM   1402  OW  SOL   504      18.631  66.840 145.575  1.00  0.00           O
ATOM   1403  HW1 SOL   504      18.656  65.890 145.463  1.00  0.00           H
ATOM   1404  HW2 SOL   504      17.986  67.140 144.936  1.00  0.00           H
ATOM   1405  OW  SOL   505      75.313  10.076 111.693  1.00  0.00           O
ATOM   1406  HW1 SOL   505      75.607  10.892 112.098  1.00  0.00           H
ATOM   1407  HW2 SOL   505      76.082   9.506 111.716  1.00  0.00           H
ATOM   1408  OW  SOL   506      37.242  18.901 110.847  1.00  0.00           O
ATOM   1409  HW1 SOL   506      38.167  18.655 110.837  1.00  0.00           H
ATOM   1410  HW2 SOL   506      37.201  19.703 110.326  1.00  0.00           H
ATOM   1411  OW  SOL   507      81.802  44.690  47.810  1.00  0.00           O
ATOM   1412  HW1 SOL   507      81.895  44.283  48.671  1.00  0.00           H
ATOM   1413  HW2 SOL   507      80.911  45.040  47.804  1.00  0.00           H
ATOM   1414  OW  SOL   508      39.309  74.636  11.234  1.00  0.00           O
ATOM   1415  HW1 SOL   508      39.757  75.045  10.493  1.00  0.00           H
ATOM   1416  HW2 SOL   508      39.684  73.756  11.285  1.00  0.00           H
ATOM   1417  OW  SOL   509      77.849  17.388  98.746  1.00  0.00           O
ATOM   1418  HW1 SOL   509      76.979  17.164  99.077  1.00  0.00           H
ATOM   1419  HW2 SOL   509      77.779  17.281  97.797  1.00  0.00           H
ATOM   1420  OW  SOL   510      43.555  85.340 128.513  1.00  0.00           O
ATOM   1421  HW1 SOL   510      43.075  85.356 129.341  1.00  0.00           H
ATOM   1422  HW2 SOL   510      44.027  86.172 128.493  1.00  0.00           H
ATOM   1423  OW  SOL   511      86.129 108.263   4.894  1.00  0.00           O
ATOM   1424  HW1 SOL   511      85.616 108.774   5.520  1.00  0.00           H
ATOM   1425  HW2 SOL   511      87.030 108.332   5.210  1.00  0.00           H
ATOM   1426  OW  SOL   512     105.257   8.589 134.541  1.00  0.00           O
ATOM   1427  HW1 SOL   512     104.582   8.314 133.920  1.00  0.00           H
ATOM   1428  HW2 SOL   512     105.030   9.493 134.758  1.00  0.00           H
ATOM   1429  OW  SOL   513      10.566  85.761  28.889  1.00  0.00           O
ATOM   1430  HW1 SOL   513      10.505  86.131  28.009  1.00  0.00           H
ATOM   1431  HW2 SOL   513      11.392  85.278  28.891  1.00  0.00           H
ATOM   1432  OW  SOL   514      29.407  99.783 146.714  1.00  0.00           O
ATOM   1433  HW1 SOL   514      29.038  98.914 146.554  1.00  0.00           H
ATOM   1434  HW2 SOL   514      28.905 100.124 147.455  1.00  0.00           H
ATOM   1435  OW  SOL   515      60.916  18.535 115.421  1.00  0.00           O
ATOM   1436  HW1 SOL   515      60.780  18.076 114.592  1.00  0.00           H
ATOM   1437  HW2 SOL   515      61.637  19.139 115.246  1.00  0.00           H
ATOM   1438  OW  SOL   516      55.883   7.729  42.792  1.00  0.00           O
ATOM   1439  HW1 SOL   516      56.270   8.229  43.511  1.00  0.00           H
ATOM   1440  HW2 SOL   516      55.353   8.367  42.315  1.00  0.00           H
ATOM   1441  OW  SOL   517       9.507  95.894   3.862  1.00  0.00           O
ATOM   1442  HW1 SOL   517       9.324  96.747   3.467  1.00  0.00           H
ATOM   1443  HW2 SOL   517       9.799  96.098   4.750  1.00  0.00           H
ATOM   1444  OW  SOL   518       0.948  62.566 142.954  1.00  0.00           O
ATOM   1445  HW1 SOL   518       0.161  62.101 142.669  1.00  0.00           H
ATOM   1446  HW2 SOL   518       1.430  61.925 143.475  1.00  0.00           H
ATOM   1447  OW  SOL   519      86.974  29.892  20.056  1.00  0.00           O
ATOM   1448  HW1 SOL   519      86.604  30.723  19.759  1.00  0.00           H
ATOM   1449  HW2 SOL   519      87.918  30.049  20.092  1.00  0.00           H
ATOM   1450  OW  SOL   520      44.544   7.080  37.140  1.00  0.00           O
ATOM   1451  HW1 SOL   520      44.173   7.651  36.467  1.00  0.00           H
ATOM   1452  HW2 SOL   520      45.223   7.609  37.557  1.00  0.00           H
ATOM   1453  OW  SOL   521     101.139 104.877 146.921  1.00  0.00           O
ATOM   1454  HW1 SOL   521     101.569 105.530 147.472  1.00  0.00           H
ATOM   1455  HW2 SOL   521     101.286 104.047 147.373  1.00  0.00           H
ATOM   1456  OW  SOL   522      98.000  83.699 132.575  1.00  0.00           O
ATOM   1457  HW1 SOL   522      98.882  83.654 132.207  1.00  0.00           H
ATOM   1458  HW2 SOL   522      97.486  84.160 131.912  1.00  0.00           H
ATOM   1459  OW  SOL   523      33.070  44.744  97.548  1.00  0.00           O
ATOM   1460  HW1 SOL   523      33.841  44.979  97.032  1.00  0.00           H
ATOM   1461  HW2 SOL   523      33.140  45.277  98.340  1.00  0.00           H
ATOM   1462  OW  SOL   524      79.710  55.560  10.873  1.00  0.00           O
ATOM   1463  HW1 SOL   524      80.153  56.173  11.460  1.00  0.00           H
ATOM   1464  HW2 SOL   524      79.811  55.946  10.003  1.00  0.00           H
ATOM   1465  OW  SOL   525      59.067  24.764  96.549  1.00  0.00           O
ATOM   1466  HW1 SOL   525      58.255  24.993  96.098  1.00  0.00           H
ATOM   1467  HW2 SOL   525      59.305  23.908  96.195  1.00  0.00           H
ATOM   1468  OW  SOL   526      33.664  86.911 117.197  1.00  0.00           O
ATOM   1469  HW1 SOL   526      33.812  87.765 116.789  1.00  0.00           H
ATOM   1470  HW2 SOL   526      32.915  86.547 116.726  1.00  0.00           H
ATOM   1471  OW  SOL   527      59.349  52.921 100.341  1.00  0.00           O
ATOM   1472  HW1 SOL   527      59.125  51.994 100.426  1.00  0.00           H
ATOM   1473  HW2 SOL   527      59.523  53.041  99.407  1.00  0.00           H
ATOM   1474  OW  SOL   528      97.389  30.025 145.104  1.00  0.00           O
ATOM   1475  HW1 SOL   528      98.302  29.764 145.223  1.00  0.00           H
ATOM   1476  HW2 SOL   528      97.407  30.982 145.140  1.00  0.00           H
ATOM   1477  OW  SOL   529      33.233  17.902  20.290  1.00  0.00           O
ATOM   1478  HW1 SOL   529      32.309  18.147  20.257  1.00  0.00           H
ATOM   1479  HW2 SOL   529      33.704  18.735  20.258  1.00  0.00           H
ATOM   1480  OW  SOL   530      57.617  98.252 146.753  1.00  0.00           O
ATOM   1481  HW1 SOL   530      57.418  98.504 145.852  1.00  0.00           H
ATOM   1482  HW2 SOL   530      56.774  97.989 147.121  1.00  0.00           H
ATOM   1483  OW  SOL   531      44.054 103.155 130.309  1.00  0.00           O
ATOM   1484  HW1 SOL   531      44.430 102.285 130.442  1.00  0.00           H
ATOM   1485  HW2 SOL   531      44.299 103.387 129.413  1.00  0.00           H
ATOM   1486  OW  SOL   532      52.771   5.858 140.067  1.00  0.00           O
ATOM   1487  HW1 SOL   532      53.599   5.466 139.790  1.00  0.00           H
ATOM   1488  HW2 SOL   532      52.152   5.128 140.080  1.00  0.00           H
ATOM   1489  OW  SOL   533      63.277  98.776   6.898  1.00  0.00           O
ATOM   1490  HW1 SOL   533      62.947  98.016   6.417  1.00  0.00           H
ATOM   1491  HW2 SOL   533      62.887  99.528   6.453  1.00  0.00           H
ATOM   1492  OW  SOL   534     101.831  52.338 116.738  1.00  0.00           O
ATOM   1493  HW1 SOL   534     102.515  52.531 117.378  1.00  0.00           H
ATOM   1494  HW2 SOL   534     101.363  51.588 117.105  1.00  0.00           H
ATOM   1495  OW  SOL   535      50.700 103.387  57.023  1.00  0.00           O
ATOM   1496  HW1 SOL   535      51.261 104.012  57.483  1.00  0.00           H
ATOM   1497  HW2 SOL   535      50.056 103.116  57.677  1.00  0.00           H
ATOM   1498  OW  SOL   536       9.412  22.699 129.730  1.00  0.00           O
ATOM   1499  HW1 SOL   536       9.380  22.813 128.780  1.00  0.00           H
ATOM   1500  HW2 SOL   536       9.872  23.475 130.049  1.00  0.00           H
ATOM   1501  OW  SOL   537       9.889  47.625  48.855  1.00  0.00           O
ATOM   1502  HW1 SOL   537       9.057  47.728  49.317  1.00  0.00           H
ATOM   1503  HW2 SOL   537      10.435  47.116  49.454  1.00  0.00           H
ATOM   1504  OW  SOL   538      83.155  28.710  54.817  1.00  0.00           O
ATOM   1505  HW1 SOL   538      83.210  28.156  55.597  1.00  0.00           H
ATOM   1506  HW2 SOL   538      82.781  29.532  55.133  1.00  0.00           H
ATOM   1507  OW  SOL   539      38.374  76.294 141.838  1.00  0.00           O
ATOM   1508  HW1 SOL   539      38.042  77.184 141.719  1.00  0.00           H
ATOM   1509  HW2 SOL   539      38.575  75.993 140.952  1.00  0.00           H
ATOM   1510  OW  SOL   540      76.911   4.216 135.826  1.00  0.00           O
ATOM   1511  HW1 SOL   540      76.838   4.485 134.910  1.00  0.00           H
ATOM   1512  HW2 SOL   540      76.008   4.055 136.101  1.00  0.00           H
ATOM   1513  OW  SOL   541      56.395  76.960  42.676  1.00  0.00           O
ATOM   1514  HW1 SOL   541      56.295  76.390  41.914  1.00  0.00           H
ATOM   1515  HW2 SOL   541      55.500  77.196  42.918  1.00  0.00           H
ATOM   1516  OW  SOL   542      21.985  25.146 116.559  1.00  0.00           O
ATOM   1517  HW1 SOL   542      21.773  24.310 116.974  1.00  0.00           H
ATOM   1518  HW2 SOL   542      22.135  24.926 115.639  1.00  0.00           H
ATOM   1519  OW  SOL   543      78.119  34.360  99.142  1.00  0.00           O
ATOM   1520  HW1 SOL   543      78.386  34.833  98.355  1.00  0.00           H
ATOM   1521  HW2 SOL   543      78.940  34.155  99.589  1.00  0.00           H
ATOM   1522  OW  SOL   544       0.638  50.029   7.125  1.00  0.00           O
ATOM   1523  HW1 SOL   544       0.361  49.954   8.038  1.00  0.00           H
ATOM   1524  HW2 SOL   544       1.136  49.229   6.959  1.00  0.00           H
ATOM   1525  OW  SOL   545      55.879  90.570  28.505  1.00  0.00           O
ATOM   1526  HW1 SOL   545      56.399  90.176  29.206  1.00  0.00           H
ATOM   1527  HW2 SOL   545      56.228  91.457  28.417  1.00  0.00           H
ATOM   1528  OW  SOL   546      68.860  53.441  27.022  1.00  0.00           O
ATOM   1529  HW1 SOL   546      69.789  53.554  27.222  1.00  0.00           H
ATOM   1530  HW2 SOL   546      68.721  53.959  26.229  1.00  0.00           H
ATOM   1531  OW  SOL   547      29.272 103.402 135.595  1.00  0.00           O
ATOM   1532  HW1 SOL   547      28.400 103.689 135.326  1.00  0.00           H
ATOM   1533  HW2 SOL   547      29.776 103.369 134.781  1.00  0.00           H
ATOM   1534  OW  SOL   548      84.190  64.432 136.573  1.00  0.00           O
ATOM   1535  HW1 SOL   548      84.938  63.901 136.846  1.00  0.00           H
ATOM   1536  HW2 SOL   548      84.286  64.512 135.624  1.00  0.00           H
ATOM   1537  OW  SOL   549       1.221 100.135   5.948  1.00  0.00           O
ATOM   1538  HW1 SOL   549       1.860 100.069   5.238  1.00  0.00           H
ATOM   1539  HW2 SOL   549       1.576  99.581   6.643  1.00  0.00           H
ATOM   1540  OW  SOL   550      90.341  30.427 138.220  1.00  0.00           O
ATOM   1541  HW1 SOL   550      91.078  30.632 137.644  1.00  0.00           H
ATOM   1542  HW2 SOL   550      89.884  29.711 137.779  1.00  0.00           H
ATOM   1543  OW  SOL   551      56.755  26.867 130.366  1.00  0.00           O
ATOM   1544  HW1 SOL   551      57.106  26.013 130.113  1.00  0.00           H
ATOM   1545  HW2 SOL   551      56.388  26.727 131.239  1.00  0.00           H
ATOM   1546  OW  SOL   552      84.583 108.993  12.433  1.00  0.00           O
ATOM   1547  HW1 SOL   552      84.581 108.117  12.049  1.00  0.00           H
ATOM   1548  HW2 SOL   552      83.893 108.966  13.097  1.00  0.00           H
ATOM   1549  OW  SOL   553       6.620  68.821  29.937  1.00  0.00           O
ATOM   1550  HW1 SOL   553       7.329  69.464  29.951  1.00  0.00           H
ATOM   1551  HW2 SOL   553       6.660  68.439  29.061  1.00  0.00           H
ATOM   1552  OW  SOL   554      92.093  49.775  54.066  1.00  0.00           O
ATOM   1553  HW1 SOL   554      91.187  49.772  53.758  1.00  0.00           H
ATOM   1554  HW2 SOL   554      92.452  50.603  53.746  1.00  0.00           H
ATOM   1555  OW  SOL   555      63.613  68.476  97.189  1.00  0.00           O
ATOM   1556  HW1 SOL   555      63.532  69.408  96.985  1.00  0.00           H
ATOM   1557  HW2 SOL   555      62.807  68.085  96.851  1.00  0.00           H
ATOM   1558  OW  SOL   556      69.504  78.098  25.479  1.00  0.00           O
ATOM   1559  HW1 SOL   556      69.230  79.004  25.338  1.00  0.00           H
ATOM   1560  HW2 SOL   556      69.972  78.115  26.314  1.00  0.00           H
ATOM   1561  OW  SOL   557      13.759  81.728  94.419  1.00  0.00           O
ATOM   1562  HW1 SOL   557      13.666  81.709  93.466  1.00  0.00           H
ATOM   1563  HW2 SOL   557      12.930  82.086  94.734  1.00  0.00           H
ATOM   1564  OW  SOL   558      48.824  52.534 134.128  1.00  0.00           O
ATOM   1565  HW1 SOL   558      49.667  52.906 134.389  1.00  0.00           H
ATOM   1566  HW2 SOL   558      48.175  53.057 134.598  1.00  0.00           H
ATOM   1567  OW  SOL   559      22.743   2.451  52.565  1.00  0.00           O
ATOM   1568  HW1 SOL   559      22.649   1.990  51.732  1.00  0.00           H
ATOM   1569  HW2 SOL   559      23.614   2.207  52.878  1.00  0.00           H
ATOM   1570  OW  SOL   560      95.361  28.762   1.813  1.00  0.00           O
ATOM   1571  HW1 SOL   560      95.173  28.052   1.200  1.00  0.00           H
ATOM   1572  HW2 SOL   560      95.516  28.323   2.650  1.00  0.00           H
ATOM   1573  OW  SOL   561      85.815 107.066 116.823  1.00  0.00           O
ATOM   1574  HW1 SOL   561      84.907 107.201 117.094  1.00  0.00           H
ATOM   1575  HW2 SOL   561      85.756 106.498 116.055  1.00  0.00           H
ATOM   1576  OW  SOL   562       2.884  58.205  33.996  1.00  0.00           O
ATOM   1577  HW1 SOL   562       2.357  59.002  34.051  1.00  0.00           H
ATOM   1578  HW2 SOL   562       3.744  58.462  34.330  1.00  0.00           H
ATOM   1579  OW  SOL   563       1.016  11.610 138.264  1.00  0.00           O
ATOM   1580  HW1 SOL   563       1.963  11.684 138.145  1.00  0.00           H
ATOM   1581  HW2 SOL   563       0.788  12.346 138.833  1.00  0.00           H
ATOM   1582  OW  SOL   564      84.266  83.291  34.289  1.00  0.00           O
ATOM   1583  HW1 SOL   564      84.657  83.970  34.837  1.00  0.00           H
ATOM   1584  HW2 SOL   564      83.609  82.878  34.850  1.00  0.00           H
ATOM   1585  OW  SOL   565      43.132  84.183  31.896  1.00  0.00           O
ATOM   1586  HW1 SOL   565      43.081  85.133  31.788  1.00  0.00           H
ATOM   1587  HW2 SOL   565      43.409  84.059  32.804  1.00  0.00           H
ATOM   1588  OW  SOL   566      75.153  63.930 139.675  1.00  0.00           O
ATOM   1589  HW1 SOL   566      75.005  64.719 139.154  1.00  0.00           H
ATOM   1590  HW2 SOL   566      75.643  64.235 140.439  1.00  0.00           H
ATOM   1591  OW  SOL   567      31.734  45.922  95.554  1.00  0.00           O
ATOM   1592  HW1 SOL   567      32.025  45.456  96.338  1.00  0.00           H
ATOM   1593  HW2 SOL   567      31.246  45.268  95.054  1.00  0.00           H
ATOM   1594  OW  SOL   568      17.166  29.546 129.881  1.00  0.00           O
ATOM   1595  HW1 SOL   568      17.280  28.772 130.433  1.00  0.00           H
ATOM   1596  HW2 SOL   568      17.668  29.352 129.089  1.00  0.00           H
ATOM   1597  OW  SOL   569      58.582  23.430 133.125  1.00  0.00           O
ATOM   1598  HW1 SOL   569      58.737  23.917 132.315  1.00  0.00           H
ATOM   1599  HW2 SOL   569      58.413  22.533 132.836  1.00  0.00           H
ATOM   1600  OW  SOL   570      44.664  54.133  33.733  1.00  0.00           O
ATOM   1601  HW1 SOL   570      44.228  54.512  32.970  1.00  0.00           H
ATOM   1602  HW2 SOL   570      43.995  54.132  34.417  1.00  0.00           H
ATOM   1603  OW  SOL   571      76.083  11.969 128.445  1.00  0.00           O
ATOM   1604  HW1 SOL   571      75.140  12.129 128.403  1.00  0.00           H
ATOM   1605  HW2 SOL   571      76.259  11.811 129.372  1.00  0.00           H
ATOM   1606  OW  SOL   572      70.888  70.795  25.149  1.00  0.00           O
ATOM   1607  HW1 SOL   572      71.506  70.285  24.626  1.00  0.00           H
ATOM   1608  HW2 SOL   572      71.275  70.817  26.025  1.00  0.00           H
ATOM   1609  OW  SOL   573      85.470  95.993 112.583  1.00  0.00           O
ATOM   1610  HW1 SOL   573      86.340  95.856 112.958  1.00  0.00           H
ATOM   1611  HW2 SOL   573      85.626  96.523 111.801  1.00  0.00           H
ATOM   1612  OW  SOL   574      73.635   7.056  14.064  1.00  0.00           O
ATOM   1613  HW1 SOL   574      73.451   7.995  14.075  1.00  0.00           H
ATOM   1614  HW2 SOL   574      74.448   6.965  14.561  1.00  0.00           H
ATOM   1615  OW  SOL   575      74.532  27.564 123.854  1.00  0.00           O
ATOM   1616  HW1 SOL   575      73.580  27.573 123.948  1.00  0.00           H
ATOM   1617  HW2 SOL   575      74.805  26.740 124.259  1.00  0.00           H
ATOM   1618  OW  SOL   576     105.716  32.901   4.449  1.00  0.00           O
ATOM   1619  HW1 SOL   576     104.878  33.313   4.661  1.00  0.00           H
ATOM   1620  HW2 SOL   576     106.366  33.588   4.598  1.00  0.00           H
ATOM   1621  OW  SOL   577      61.144  78.866  39.902  1.00  0.00           O
ATOM   1622  HW1 SOL   577      61.133  77.943  40.156  1.00  0.00           H
ATOM   1623  HW2 SOL   577      61.969  78.974  39.429  1.00  0.00           H
ATOM   1624  OW  SOL   578      84.814  63.525  85.444  1.00  0.00           O
ATOM   1625  HW1 SOL   578      84.772  63.116  84.580  1.00  0.00           H
ATOM   1626  HW2 SOL   578      85.339  62.922  85.970  1.00  0.00           H
ATOM   1627  OW  SOL   579      14.604  22.582  29.893  1.00  0.00           O
ATOM   1628  HW1 SOL   579      15.454  22.560  30.331  1.00  0.00           H
ATOM   1629  HW2 SOL   579      14.169  21.776  30.171  1.00  0.00           H
ATOM   1630  OW  SOL   580      21.689  42.465 145.062  1.00  0.00           O
ATOM   1631  HW1 SOL   580      21.417  43.043 145.774  1.00  0.00           H
ATOM   1632  HW2 SOL   580      22.640  42.404 145.152  1.00  0.00           H
ATOM   1633  OW  SOL   581      91.339  97.996  23.365  1.00  0.00           O
ATOM   1634  HW1 SOL   581      91.740  97.678  22.556  1.00  0.00           H
ATOM   1635  HW2 SOL   581      90.630  98.569  23.073  1.00  0.00           H
ATOM   1636  OW  SOL   582      66.748  27.883  19.338  1.00  0.00           O
ATOM   1637  HW1 SOL   582      66.387  27.055  19.019  1.00  0.00           H
ATOM   1638  HW2 SOL   582      66.384  28.545  18.750  1.00  0.00           H
ATOM   1639  OW  SOL   583      96.524  27.878  97.868  1.00  0.00           O
ATOM   1640  HW1 SOL   583      95.631  27.775  98.197  1.00  0.00           H
ATOM   1641  HW2 SOL   583      96.944  27.037  98.046  1.00  0.00           H
ATOM   1642  OW  SOL   584      57.100  57.332  13.570  1.00  0.00           O
ATOM   1643  HW1 SOL   584      56.153  57.399  13.689  1.00  0.00           H
ATOM   1644  HW2 SOL   584      57.206  56.926  12.710  1.00  0.00           H
ATOM   1645  OW  SOL   585      23.113  71.431  34.003  1.00  0.00           O
ATOM   1646  HW1 SOL   585      22.322  71.038  33.635  1.00  0.00           H
ATOM   1647  HW2 SOL   585      23.546  71.844  33.256  1.00  0.00           H
ATOM   1648  OW  SOL   586      32.346  25.518 113.418  1.00  0.00           O
ATOM   1649  HW1 SOL   586      31.800  25.424 112.636  1.00  0.00           H
ATOM   1650  HW2 SOL   586      32.091  24.785 113.978  1.00  0.00           H
ATOM   1651  OW  SOL   587      91.535   9.701  38.962  1.00  0.00           O
ATOM   1652  HW1 SOL   587      91.452   9.160  38.176  1.00  0.00           H
ATOM   1653  HW2 SOL   587      91.233  10.567  38.690  1.00  0.00           H
ATOM   1654  OW  SOL   588       5.429  18.075   7.660  1.00  0.00           O
ATOM   1655  HW1 SOL   588       5.950  18.562   7.021  1.00  0.00           H
ATOM   1656  HW2 SOL   588       6.006  17.979   8.417  1.00  0.00           H
ATOM   1657  OW  SOL   589      78.765  28.249  84.846  1.00  0.00           O
ATOM   1658  HW1 SOL   589      78.830  27.295  84.883  1.00  0.00           H
ATOM   1659  HW2 SOL   589      79.015  28.540  85.723  1.00  0.00           H
ATOM   1660  OW  SOL   590     101.276  65.018 107.207  1.00  0.00           O
ATOM   1661  HW1 SOL   590     100.437  65.233 106.799  1.00  0.00           H
ATOM   1662  HW2 SOL   590     101.921  65.521 106.710  1.00  0.00           H
ATOM   1663  OW  SOL   591      43.507  41.339  23.955  1.00  0.00           O
ATOM   1664  HW1 SOL   591      43.854  41.677  23.130  1.00  0.00           H
ATOM   1665  HW2 SOL   591      43.843  40.444  24.009  1.00  0.00           H
ATOM   1666  OW  SOL   592      95.944 105.967  21.539  1.00  0.00           O
ATOM   1667  HW1 SOL   592      95.139 106.466  21.679  1.00  0.00           H
ATOM   1668  HW2 SOL   592      96.449 106.496  20.922  1.00  0.00           H
ATOM   1669  OW  SOL   593      65.377  26.932 143.589  1.00  0.00           O
ATOM   1670  HW1 SOL   593      65.260  26.128 144.095  1.00  0.00           H
ATOM   1671  HW2 SOL   593      64.490  27.186 143.334  1.00  0.00           H
ATOM   1672  OW  SOL   594     102.670   7.955  12.712  1.00  0.00           O
ATOM   1673  HW1 SOL   594     101.852   7.468  12.815  1.00  0.00           H
ATOM   1674  HW2 SOL   594     103.139   7.492  12.018  1.00  0.00           H
ATOM   1675  OW  SOL   595      25.968  80.927 144.318  1.00  0.00           O
ATOM   1676  HW1 SOL   595      26.704  81.540 144.324  1.00  0.00           H
ATOM   1677  HW2 SOL   595      26.244  80.216 144.896  1.00  0.00           H
ATOM   1678  OW  SOL   596      93.059  25.432 128.586  1.00  0.00           O
ATOM   1679  HW1 SOL   596      93.454  26.260 128.861  1.00  0.00           H
ATOM   1680  HW2 SOL   596      92.401  25.684 127.938  1.00  0.00           H
ATOM   1681  OW  SOL   597      49.605  15.675 139.429  1.00  0.00           O
ATOM   1682  HW1 SOL   597      50.382  15.684 139.989  1.00  0.00           H
ATOM   1683  HW2 SOL   597      49.914  15.315 138.597  1.00  0.00           H
ATOM   1684  OW  SOL   598      98.367   8.681  37.904  1.00  0.00           O
ATOM   1685  HW1 SOL   598      98.349   7.786  38.245  1.00  0.00           H
ATOM   1686  HW2 SOL   598      98.583   8.579  36.977  1.00  0.00           H
ATOM   1687  OW  SOL   599      64.768  35.486 101.978  1.00  0.00           O
ATOM   1688  HW1 SOL   599      64.384  35.026 102.725  1.00  0.00           H
ATOM   1689  HW2 SOL   599      65.612  35.057 101.841  1.00  0.00           H
ATOM   1690  OW  SOL   600      10.857   4.338 105.492  1.00  0.00           O
ATOM   1691  HW1 SOL   600      11.409   5.120 105.485  1.00  0.00           H
ATOM   1692  HW2 SOL   600      11.422   3.649 105.842  1.00  0.00           H
ATOM   1693  OW  SOL   601      69.780  97.613  22.060  1.00  0.00           O
ATOM   1694  HW1 SOL   601      69.344  96.910  22.541  1.00  0.00           H
ATOM   1695  HW2 SOL   601      69.349  98.413  22.362  1.00  0.00           H
ATOM   1696  OW  SOL   602       7.389  88.929  95.197  1.00  0.00           O
ATOM   1697  HW1 SOL   602       6.993  89.297  95.987  1.00  0.00           H
ATOM   1698  HW2 SOL   602       7.041  88.039  95.146  1.00  0.00           H
ATOM   1699  OW  SOL   603      42.730  27.713 121.134  1.00  0.00           O
ATOM   1700  HW1 SOL   603      43.657  27.503 121.251  1.00  0.00           H
ATOM   1701  HW2 SOL   603      42.454  27.174 120.393  1.00  0.00           H
ATOM   1702  OW  SOL   604      81.245  67.996 109.455  1.00  0.00           O
ATOM   1703  HW1 SOL   604      81.114  68.355 110.332  1.00  0.00           H
ATOM   1704  HW2 SOL   604      81.450  68.758 108.912  1.00  0.00           H
ATOM   1705  OW  SOL   605      32.585  62.214  56.719  1.00  0.00           O
ATOM   1706  HW1 SOL   605      32.913  63.108  56.823  1.00  0.00           H
ATOM   1707  HW2 SOL   605      31.636  62.314  56.645  1.00  0.00           H
ATOM   1708  OW  SOL   606     105.328  95.099 101.350  1.00  0.00           O
ATOM   1709  HW1 SOL   606     105.867  95.811 101.694  1.00  0.00           H
ATOM   1710  HW2 SOL   606     105.598  94.330 101.852  1.00  0.00           H
ATOM   1711  OW  SOL   607     108.209   7.306  29.765  1.00  0.00           O
ATOM   1712  HW1 SOL   607     107.930   8.109  30.205  1.00  0.00           H
ATOM   1713  HW2 SOL   607     108.491   7.594  28.897  1.00  0.00           H
ATOM   1714  OW  SOL   608      62.038  52.733  28.886  1.00  0.00           O
ATOM   1715  HW1 SOL   608      62.653  52.222  28.358  1.00  0.00           H
ATOM   1716  HW2 SOL   608      61.598  52.085  29.436  1.00  0.00           H
ATOM   1717  OW  SOL   609      87.183  45.853  50.046  1.00  0.00           O
ATOM   1718  HW1 SOL   609      87.810  46.053  49.351  1.00  0.00           H
ATOM   1719  HW2 SOL   609      86.974  46.703  50.433  1.00  0.00           H
ATOM   1720  OW  SOL   610      60.768  13.821 128.957  1.00  0.00           O
ATOM   1721  HW1 SOL   610      60.089  13.737 129.626  1.00  0.00           H
ATOM   1722  HW2 SOL   610      60.637  13.065 128.385  1.00  0.00           H
ATOM   1723  OW  SOL   611      85.308  50.494  33.029  1.00  0.00           O
ATOM   1724  HW1 SOL   611      85.780  50.403  33.857  1.00  0.00           H
ATOM   1725  HW2 SOL   611      84.717  51.233  33.170  1.00  0.00           H
ATOM   1726  OW  SOL   612     100.449  41.021 145.129  1.00  0.00           O
ATOM   1727  HW1 SOL   612      99.630  41.127 145.614  1.00  0.00           H
ATOM   1728  HW2 SOL   612     100.834  40.218 145.480  1.00  0.00           H
ATOM   1729  OW  SOL   613      73.322   3.500 118.250  1.00  0.00           O
ATOM   1730  HW1 SOL   613      73.806   4.279 117.977  1.00  0.00           H
ATOM   1731  HW2 SOL   613      73.964   2.974 118.727  1.00  0.00           H
ATOM   1732  OW  SOL   614      46.188  94.559   9.597  1.00  0.00           O
ATOM   1733  HW1 SOL   614      45.996  93.929  10.292  1.00  0.00           H
ATOM   1734  HW2 SOL   614      46.188  94.038   8.794  1.00  0.00           H
ATOM   1735  OW  SOL   615      66.214  68.156 135.141  1.00  0.00           O
ATOM   1736  HW1 SOL   615      65.780  67.303 135.123  1.00  0.00           H
ATOM   1737  HW2 SOL   615      67.005  68.034 134.616  1.00  0.00           H
ATOM   1738  OW  SOL   616      86.082  32.416  36.913  1.00  0.00           O
ATOM   1739  HW1 SOL   616      85.696  33.186  36.495  1.00  0.00           H
ATOM   1740  HW2 SOL   616      85.396  32.090  37.496  1.00  0.00           H
ATOM   1741  OW  SOL   617      13.322   3.149 110.542  1.00  0.00           O
ATOM   1742  HW1 SOL   617      12.454   3.194 110.944  1.00  0.00           H
ATOM   1743  HW2 SOL   617      13.520   4.053 110.299  1.00  0.00           H
ATOM   1744  OW  SOL   618      61.932   3.228 123.975  1.00  0.00           O
ATOM   1745  HW1 SOL   618      61.560   4.086 124.180  1.00  0.00           H
ATOM   1746  HW2 SOL   618      61.324   2.602 124.368  1.00  0.00           H
ATOM   1747  OW  SOL   619      91.427  30.728  95.401  1.00  0.00           O
ATOM   1748  HW1 SOL   619      91.168  29.879  95.043  1.00  0.00           H
ATOM   1749  HW2 SOL   619      90.932  30.806  96.217  1.00  0.00           H
ATOM   1750  OW  SOL   620      21.330 108.008  22.176  1.00  0.00           O
ATOM   1751  HW1 SOL   620      21.732 108.289  21.354  1.00  0.00           H
ATOM   1752  HW2 SOL   620      21.049 108.821  22.596  1.00  0.00           H
ATOM   1753  OW  SOL   621      66.412  68.670 114.170  1.00  0.00           O
ATOM   1754  HW1 SOL   621      67.069  68.203 114.686  1.00  0.00           H
ATOM   1755  HW2 SOL   621      66.454  69.572 114.490  1.00  0.00           H
ATOM   1756  OW  SOL   622      40.865  94.099 138.169  1.00  0.00           O
ATOM   1757  HW1 SOL   622      40.834  94.535 137.317  1.00  0.00           H
ATOM   1758  HW2 SOL   622      40.918  94.815 138.802  1.00  0.00           H
ATOM   1759  OW  SOL   623      53.039  83.790  99.902  1.00  0.00           O
ATOM   1760  HW1 SOL   623      53.767  83.864  99.285  1.00  0.00           H
ATOM   1761  HW2 SOL   623      52.377  84.394  99.565  1.00  0.00           H
ATOM   1762  OW  SOL   624     108.094   8.798 111.417  1.00  0.00           O
ATOM   1763  HW1 SOL   624     108.765   9.398 111.093  1.00  0.00           H
ATOM   1764  HW2 SOL   624     108.499   8.369 112.171  1.00  0.00           H
ATOM   1765  OW  SOL   625      99.070  12.591  88.673  1.00  0.00           O
ATOM   1766  HW1 SOL   625      98.905  12.141  87.845  1.00  0.00           H
ATOM   1767  HW2 SOL   625      99.678  12.018  89.140  1.00  0.00           H
ATOM   1768  OW  SOL   626     105.907  23.887  38.003  1.00  0.00           O
ATOM   1769  HW1 SOL   626     105.159  23.670  37.447  1.00  0.00           H
ATOM   1770  HW2 SOL   626     106.599  23.291  37.718  1.00  0.00           H
ATOM   1771  OW  SOL   627     104.652  90.228   1.178  1.00  0.00           O
ATOM   1772  HW1 SOL   627     105.215  90.888   1.582  1.00  0.00           H
ATOM   1773  HW2 SOL   627     104.691  90.420   0.241  1.00  0.00           H
ATOM   1774  OW  SOL   628      56.028   6.797 138.655  1.00  0.00           O
ATOM   1775  HW1 SOL   628      56.862   7.142 138.335  1.00  0.00           H
ATOM   1776  HW2 SOL   628      55.471   7.569 138.752  1.00  0.00           H
ATOM   1777  OW  SOL   629      83.238  76.646  10.514  1.00  0.00           O
ATOM   1778  HW1 SOL   629      82.297  76.491  10.598  1.00  0.00           H
ATOM   1779  HW2 SOL   629      83.461  77.185  11.273  1.00  0.00           H
ATOM   1780  OW  SOL   630     104.022  21.831 102.126  1.00  0.00           O
ATOM   1781  HW1 SOL   630     104.924  22.074 102.338  1.00  0.00           H
ATOM   1782  HW2 SOL   630     103.669  22.596 101.671  1.00  0.00           H
ATOM   1783  OW  SOL   631      93.400  22.476 129.267  1.00  0.00           O
ATOM   1784  HW1 SOL   631      93.092  23.354 129.041  1.00  0.00           H
ATOM   1785  HW2 SOL   631      92.603  21.990 129.480  1.00  0.00           H
ATOM   1786  OW  SOL   632      59.491  82.342 130.135  1.00  0.00           O
ATOM   1787  HW1 SOL   632      59.340  83.000 130.814  1.00  0.00           H
ATOM   1788  HW2 SOL   632      58.800  82.498 129.491  1.00  0.00           H
ATOM   1789  OW  SOL   633      70.434  96.155  53.424  1.00  0.00           O
ATOM   1790  HW1 SOL   633      70.883  95.310  53.384  1.00  0.00           H
ATOM   1791  HW2 SOL   633      70.515  96.512  52.540  1.00  0.00           H
ATOM   1792  OW  SOL   634      72.248  55.980  48.051  1.00  0.00           O
ATOM   1793  HW1 SOL   634      71.731  55.743  48.821  1.00  0.00           H
ATOM   1794  HW2 SOL   634      71.774  56.713  47.659  1.00  0.00           H
ATOM   1795  OW  SOL   635      65.494  30.993   0.440  1.00  0.00           O
ATOM   1796  HW1 SOL   635      65.339  30.048   0.444  1.00  0.00           H
ATOM   1797  HW2 SOL   635      64.885  31.339   1.093  1.00  0.00           H
ATOM   1798  OW  SOL   636      45.787  70.351  47.457  1.00  0.00           O
ATOM   1799  HW1 SOL   636      46.006  69.951  46.615  1.00  0.00           H
ATOM   1800  HW2 SOL   636      46.382  69.936  48.081  1.00  0.00           H
ATOM   1801  OW  SOL   637     100.020  77.806 108.942  1.00  0.00           O
ATOM   1802  HW1 SOL   637     100.717  77.736 109.594  1.00  0.00           H
ATOM   1803  HW2 SOL   637      99.574  78.626 109.154  1.00  0.00           H
ATOM   1804  OW  SOL   638      68.179  68.120  41.910  1.00  0.00           O
ATOM   1805  HW1 SOL   638      67.862  68.771  41.284  1.00  0.00           H
ATOM   1806  HW2 SOL   638      67.831  67.288  41.589  1.00  0.00           H
ATOM   1807  OW  SOL   639      18.184 106.489 124.327  1.00  0.00           O
ATOM   1808  HW1 SOL   639      18.144 105.695 123.795  1.00  0.00           H
ATOM   1809  HW2 SOL   639      18.838 107.036 123.892  1.00  0.00           H
ATOM   1810  OW  SOL   640      34.858  76.039  51.302  1.00  0.00           O
ATOM   1811  HW1 SOL   640      35.003  75.756  52.205  1.00  0.00           H
ATOM   1812  HW2 SOL   640      35.583  75.653  50.810  1.00  0.00           H
ATOM   1813  OW  SOL   641      74.349  80.662 126.269  1.00  0.00           O
ATOM   1814  HW1 SOL   641      74.049  81.521 125.971  1.00  0.00           H
ATOM   1815  HW2 SOL   641      75.067  80.440 125.676  1.00  0.00           H
ATOM   1816  OW  SOL   642      64.092  37.442 119.145  1.00  0.00           O
ATOM   1817  HW1 SOL   642      64.174  36.668 118.588  1.00  0.00           H
ATOM   1818  HW2 SOL   642      64.566  37.214 119.945  1.00  0.00           H
ATOM   1819  OW  SOL   643      30.826   5.965  35.772  1.00  0.00           O
ATOM   1820  HW1 SOL   643      31.088   5.286  35.151  1.00  0.00           H
ATOM   1821  HW2 SOL   643      30.346   5.495  36.454  1.00  0.00           H
ATOM   1822  OW  SOL   644      92.238  83.502  44.783  1.00  0.00           O
ATOM   1823  HW1 SOL   644      91.438  83.526  44.259  1.00  0.00           H
ATOM   1824  HW2 SOL   644      92.584  84.393  44.734  1.00  0.00           H
ATOM   1825  OW  SOL   645       8.930  18.956 127.778  1.00  0.00           O
ATOM   1826  HW1 SOL   645       9.342  19.293 128.573  1.00  0.00           H
ATOM   1827  HW2 SOL   645       8.110  18.566 128.079  1.00  0.00           H
ATOM   1828  OW  SOL   646      76.288  58.544 114.258  1.00  0.00           O
ATOM   1829  HW1 SOL   646      77.184  58.487 114.589  1.00  0.00           H
ATOM   1830  HW2 SOL   646      76.234  57.860 113.590  1.00  0.00           H
ATOM   1831  OW  SOL   647       6.463  68.784 141.459  1.00  0.00           O
ATOM   1832  HW1 SOL   647       5.746  68.170 141.301  1.00  0.00           H
ATOM   1833  HW2 SOL   647       7.221  68.227 141.638  1.00  0.00           H
ATOM   1834  OW  SOL   648      37.526  40.392 132.365  1.00  0.00           O
ATOM   1835  HW1 SOL   648      37.653  41.212 131.887  1.00  0.00           H
ATOM   1836  HW2 SOL   648      37.850  40.575 133.247  1.00  0.00           H
ATOM   1837  OW  SOL   649      25.478   7.415  93.792  1.00  0.00           O
ATOM   1838  HW1 SOL   649      26.405   7.474  93.562  1.00  0.00           H
ATOM   1839  HW2 SOL   649      25.461   7.510  94.745  1.00  0.00           H
ATOM   1840  OW  SOL   650      23.174  72.528  45.780  1.00  0.00           O
ATOM   1841  HW1 SOL   650      23.518  73.171  46.400  1.00  0.00           H
ATOM   1842  HW2 SOL   650      22.392  72.177  46.207  1.00  0.00           H
ATOM   1843  OW  SOL   651     109.739  60.281  26.725  1.00  0.00           O
ATOM   1844  HW1 SOL   651     109.301  60.098  27.556  1.00  0.00           H
ATOM   1845  HW2 SOL   651     110.672  60.203  26.923  1.00  0.00           H
ATOM   1846  OW  SOL   652      58.860  29.891 134.297  1.00  0.00           O
ATOM   1847  HW1 SOL   652      58.423  29.629 133.486  1.00  0.00           H
ATOM   1848  HW2 SOL   652      58.300  29.548 134.993  1.00  0.00           H
ATOM   1849  OW  SOL   653      33.943  27.113  94.510  1.00  0.00           O
ATOM   1850  HW1 SOL   653      33.403  26.852  93.764  1.00  0.00           H
ATOM   1851  HW2 SOL   653      34.569  27.739  94.146  1.00  0.00           H
ATOM   1852  OW  SOL   654      83.218  34.000 134.148  1.00  0.00           O
ATOM   1853  HW1 SOL   654      83.941  34.626 134.185  1.00  0.00           H
ATOM   1854  HW2 SOL   654      82.577  34.407 133.565  1.00  0.00           H
ATOM   1855  OW  SOL   655      47.846  14.245 127.853  1.00  0.00           O
ATOM   1856  HW1 SOL   655      48.483  14.957 127.806  1.00  0.00           H
ATOM   1857  HW2 SOL   655      47.777  13.924 126.954  1.00  0.00           H
ATOM   1858  OW  SOL   656      55.454  64.471   4.305  1.00  0.00           O
ATOM   1859  HW1 SOL   656      56.211  64.850   3.860  1.00  0.00           H
ATOM   1860  HW2 SOL   656      55.821  64.027   5.069  1.00  0.00           H
ATOM   1861  OW  SOL   657     108.239   8.961  39.322  1.00  0.00           O
ATOM   1862  HW1 SOL   657     108.480   8.536  40.145  1.00  0.00           H
ATOM   1863  HW2 SOL   657     108.284   8.262  38.669  1.00  0.00           H
ATOM   1864  OW  SOL   658      54.645  13.949  14.224  1.00  0.00           O
ATOM   1865  HW1 SOL   658      55.445  13.822  14.733  1.00  0.00           H
ATOM   1866  HW2 SOL   658      54.921  13.846  13.313  1.00  0.00           H
ATOM   1867  OW  SOL   659      11.200  24.591  31.289  1.00  0.00           O
ATOM   1868  HW1 SOL   659      11.456  24.589  30.367  1.00  0.00           H
ATOM   1869  HW2 SOL   659      10.816  23.726  31.433  1.00  0.00           H
ATOM   1870  OW  SOL   660      55.581  18.722  35.197  1.00  0.00           O
ATOM   1871  HW1 SOL   660      54.718  18.759  35.609  1.00  0.00           H
ATOM   1872  HW2 SOL   660      55.779  19.631  34.972  1.00  0.00           H
ATOM   1873  OW  SOL   661      20.432 100.913  98.899  1.00  0.00           O
ATOM   1874  HW1 SOL   661      19.831 101.260  99.558  1.00  0.00           H
ATOM   1875  HW2 SOL   661      19.923 100.247  98.437  1.00  0.00           H
ATOM   1876  OW  SOL   662     100.428  82.973 107.096  1.00  0.00           O
ATOM   1877  HW1 SOL   662     100.360  82.827 108.039  1.00  0.00           H
ATOM   1878  HW2 SOL   662     101.362  83.109 106.940  1.00  0.00           H
ATOM   1879  OW  SOL   663      78.393  82.516  36.757  1.00  0.00           O
ATOM   1880  HW1 SOL   663      78.484  82.298  35.829  1.00  0.00           H
ATOM   1881  HW2 SOL   663      78.354  81.669  37.201  1.00  0.00           H
ATOM   1882  OW  SOL   664      30.566  13.371  22.725  1.00  0.00           O
ATOM   1883  HW1 SOL   664      30.401  13.777  21.875  1.00  0.00           H
ATOM   1884  HW2 SOL   664      31.314  12.792  22.574  1.00  0.00           H
ATOM   1885  OW  SOL   665      54.371  13.307 128.234  1.00  0.00           O
ATOM   1886  HW1 SOL   665      54.917  13.415 127.455  1.00  0.00           H
ATOM   1887  HW2 SOL   665      53.667  12.722 127.955  1.00  0.00           H
ATOM   1888  OW  SOL   666      35.644  13.592  13.041  1.00  0.00           O
ATOM   1889  HW1 SOL   666      35.157  12.768  13.052  1.00  0.00           H
ATOM   1890  HW2 SOL   666      35.195  14.128  12.388  1.00  0.00           H
ATOM   1891  OW  SOL   667      10.941   5.813   0.080  1.00  0.00           O
ATOM   1892  HW1 SOL   667      10.039   6.098  -0.065  1.00  0.00           H
ATOM   1893  HW2 SOL   667      11.094   5.965   1.012  1.00  0.00           H
ATOM   1894  OW  SOL   668      44.022  84.741 114.437  1.00  0.00           O
ATOM   1895  HW1 SOL   668      43.324  85.306 114.771  1.00  0.00           H
ATOM   1896  HW2 SOL   668      44.806  85.289 114.462  1.00  0.00           H
ATOM   1897  OW  SOL   669      96.895  42.682  91.209  1.00  0.00           O
ATOM   1898  HW1 SOL   669      96.786  42.192  92.024  1.00  0.00           H
ATOM   1899  HW2 SOL   669      96.476  43.526  91.379  1.00  0.00           H
ATOM   1900  OW  SOL   670      91.283  51.407 119.295  1.00  0.00           O
ATOM   1901  HW1 SOL   670      91.514  50.721 118.668  1.00  0.00           H
ATOM   1902  HW2 SOL   670      91.239  50.956 120.138  1.00  0.00           H
ATOM   1903  OW  SOL   671      54.513  46.549  50.812  1.00  0.00           O
ATOM   1904  HW1 SOL   671      54.334  47.204  50.138  1.00  0.00           H
ATOM   1905  HW2 SOL   671      54.685  45.743  50.324  1.00  0.00           H
ATOM   1906  OW  SOL   672      18.481  40.222   5.390  1.00  0.00           O
ATOM   1907  HW1 SOL   672      19.228  40.605   4.930  1.00  0.00           H
ATOM   1908  HW2 SOL   672      18.871  39.728   6.111  1.00  0.00           H
ATOM   1909  OW  SOL   673      97.648  24.826 145.875  1.00  0.00           O
ATOM   1910  HW1 SOL   673      98.470  24.516 145.493  1.00  0.00           H
ATOM   1911  HW2 SOL   673      97.334  24.089 146.399  1.00  0.00           H
ATOM   1912  OW  SOL   674      56.092  52.283  24.806  1.00  0.00           O
ATOM   1913  HW1 SOL   674      55.711  52.614  25.620  1.00  0.00           H
ATOM   1914  HW2 SOL   674      55.596  51.487  24.615  1.00  0.00           H
ATOM   1915  OW  SOL   675      21.951  24.637 111.267  1.00  0.00           O
ATOM   1916  HW1 SOL   675      22.678  25.182 110.968  1.00  0.00           H
ATOM   1917  HW2 SOL   675      21.710  24.116 110.500  1.00  0.00           H
ATOM   1918  OW  SOL   676      16.583  74.012  12.426  1.00  0.00           O
ATOM   1919  HW1 SOL   676      16.343  73.134  12.131  1.00  0.00           H
ATOM   1920  HW2 SOL   676      16.847  73.895  13.339  1.00  0.00           H
ATOM   1921  OW  SOL   677      24.092  97.626  21.764  1.00  0.00           O
ATOM   1922  HW1 SOL   677      24.111  98.423  21.235  1.00  0.00           H
ATOM   1923  HW2 SOL   677      24.147  96.914  21.127  1.00  0.00           H
ATOM   1924  OW  SOL   678      63.489  43.094  94.285  1.00  0.00           O
ATOM   1925  HW1 SOL   678      63.124  43.974  94.194  1.00  0.00           H
ATOM   1926  HW2 SOL   678      63.262  42.654  93.466  1.00  0.00           H
ATOM   1927  OW  SOL   679      47.328  13.417 144.854  1.00  0.00           O
ATOM   1928  HW1 SOL   679      46.629  13.883 145.314  1.00  0.00           H
ATOM   1929  HW2 SOL   679      46.875  12.915 144.177  1.00  0.00           H
ATOM   1930  OW  SOL   680       1.249   5.783 131.186  1.00  0.00           O
ATOM   1931  HW1 SOL   680       0.636   6.288 131.719  1.00  0.00           H
ATOM   1932  HW2 SOL   680       1.576   5.103 131.775  1.00  0.00           H
ATOM   1933  OW  SOL   681      16.371  84.193  41.219  1.00  0.00           O
ATOM   1934  HW1 SOL   681      16.920  83.687  41.819  1.00  0.00           H
ATOM   1935  HW2 SOL   681      15.603  83.640  41.073  1.00  0.00           H
ATOM   1936  OW  SOL   682       7.721  81.376  54.718  1.00  0.00           O
ATOM   1937  HW1 SOL   682       8.160  82.102  54.274  1.00  0.00           H
ATOM   1938  HW2 SOL   682       8.337  81.105  55.399  1.00  0.00           H
ATOM   1939  OW  SOL   683      80.064  24.651 101.328  1.00  0.00           O
ATOM   1940  HW1 SOL   683      80.157  24.873 100.402  1.00  0.00           H
ATOM   1941  HW2 SOL   683      79.343  25.201 101.635  1.00  0.00           H
ATOM   1942  OW  SOL   684     100.999  29.204  98.613  1.00  0.00           O
ATOM   1943  HW1 SOL   684     101.190  29.791  99.344  1.00  0.00           H
ATOM   1944  HW2 SOL   684     101.809  28.713  98.482  1.00  0.00           H
ATOM   1945  OW  SOL   685      94.936 104.695  23.946  1.00  0.00           O
ATOM   1946  HW1 SOL   685      95.142 103.761  23.913  1.00  0.00           H
ATOM   1947  HW2 SOL   685      95.317 105.053  23.144  1.00  0.00           H
ATOM   1948  OW  SOL   686      69.332  68.130  32.160  1.00  0.00           O
ATOM   1949  HW1 SOL   686      68.927  67.264  32.217  1.00  0.00           H
ATOM   1950  HW2 SOL   686      68.989  68.605  32.916  1.00  0.00           H
ATOM   1951  OW  SOL   687      96.599  76.093   7.334  1.00  0.00           O
ATOM   1952  HW1 SOL   687      97.359  76.384   7.837  1.00  0.00           H
ATOM   1953  HW2 SOL   687      95.846  76.420   7.826  1.00  0.00           H
ATOM   1954  OW  SOL   688      14.919  24.830  43.116  1.00  0.00           O
ATOM   1955  HW1 SOL   688      14.417  24.070  43.413  1.00  0.00           H
ATOM   1956  HW2 SOL   688      15.609  24.461  42.565  1.00  0.00           H
ATOM   1957  OW  SOL   689      87.357  95.217 130.730  1.00  0.00           O
ATOM   1958  HW1 SOL   689      86.590  95.419 131.266  1.00  0.00           H
ATOM   1959  HW2 SOL   689      88.094  95.585 131.217  1.00  0.00           H
ATOM   1960  OW  SOL   690      86.672  67.474  87.684  1.00  0.00           O
ATOM   1961  HW1 SOL   690      85.834  67.084  87.929  1.00  0.00           H
ATOM   1962  HW2 SOL   690      86.457  68.079  86.974  1.00  0.00           H
ATOM   1963  OW  SOL   691      82.765  84.227 144.158  1.00  0.00           O
ATOM   1964  HW1 SOL   691      82.893  83.279 144.144  1.00  0.00           H
ATOM   1965  HW2 SOL   691      81.814  84.341 144.151  1.00  0.00           H
ATOM   1966  OW  SOL   692      43.110  41.448  26.565  1.00  0.00           O
ATOM   1967  HW1 SOL   692      43.081  42.352  26.252  1.00  0.00           H
ATOM   1968  HW2 SOL   692      43.364  40.936  25.797  1.00  0.00           H
ATOM   1969  OW  SOL   693       3.864  76.104 109.985  1.00  0.00           O
ATOM   1970  HW1 SOL   693       3.113  76.575 109.622  1.00  0.00           H
ATOM   1971  HW2 SOL   693       3.925  76.411 110.890  1.00  0.00           H
ATOM   1972  OW  SOL   694      54.535   6.407 118.349  1.00  0.00           O
ATOM   1973  HW1 SOL   694      54.685   6.174 119.265  1.00  0.00           H
ATOM   1974  HW2 SOL   694      53.969   5.711 118.014  1.00  0.00           H
ATOM   1975  OW  SOL   695      40.427   8.565 123.528  1.00  0.00           O
ATOM   1976  HW1 SOL   695      40.978   7.818 123.293  1.00  0.00           H
ATOM   1977  HW2 SOL   695      39.568   8.183 123.707  1.00  0.00           H
ATOM   1978  OW  SOL   696      71.794  78.096  23.383  1.00  0.00           O
ATOM   1979  HW1 SOL   696      71.587  78.405  24.265  1.00  0.00           H
ATOM   1980  HW2 SOL   696      72.563  78.604  23.125  1.00  0.00           H
ATOM   1981  OW  SOL   697      80.982  39.835 116.004  1.00  0.00           O
ATOM   1982  HW1 SOL   697      81.616  40.142 115.356  1.00  0.00           H
ATOM   1983  HW2 SOL   697      81.006  40.497 116.695  1.00  0.00           H
ATOM   1984  OW  SOL   698      83.264  60.476   3.680  1.00  0.00           O
ATOM   1985  HW1 SOL   698      82.957  59.953   2.940  1.00  0.00           H
ATOM   1986  HW2 SOL   698      83.349  59.849   4.398  1.00  0.00           H
ATOM   1987  OW  SOL   699      39.285  41.793 124.437  1.00  0.00           O
ATOM   1988  HW1 SOL   699      38.607  41.531 125.059  1.00  0.00           H
ATOM   1989  HW2 SOL   699      39.814  41.005 124.312  1.00  0.00           H
ATOM   1990  OW  SOL   700      28.723  96.782 102.572  1.00  0.00           O
ATOM   1991  HW1 SOL   700      29.244  97.334 103.156  1.00  0.00           H
ATOM   1992  HW2 SOL   700      28.929  97.100 101.693  1.00  0.00           H
ATOM   1993  OW  SOL   701       8.437  36.580  45.620  1.00  0.00           O
ATOM   1994  HW1 SOL   701       9.254  36.182  45.319  1.00  0.00           H
ATOM   1995  HW2 SOL   701       7.750  36.033  45.239  1.00  0.00           H
ATOM   1996  OW  SOL   702      86.249  77.111  99.346  1.00  0.00           O
ATOM   1997  HW1 SOL   702      85.332  76.886  99.191  1.00  0.00           H
ATOM   1998  HW2 SOL   702      86.251  78.064  99.434  1.00  0.00           H
ATOM   1999  OW  SOL   703      67.652  28.182   1.264  1.00  0.00           O
ATOM   2000  HW1 SOL   703      67.562  28.843   1.951  1.00  0.00           H
ATOM   2001  HW2 SOL   703      66.813  28.198   0.804  1.00  0.00           H
ATOM   2002  OW  SOL   704      69.029 103.363  13.938  1.00  0.00           O
ATOM   2003  HW1 SOL   704      68.659 102.975  14.731  1.00  0.00           H
ATOM   2004  HW2 SOL   704      68.295 103.398  13.324  1.00  0.00           H
ATOM   2005  OW  SOL   705      51.838  89.942  13.600  1.00  0.00           O
ATOM   2006  HW1 SOL   705      52.356  89.486  12.936  1.00  0.00           H
ATOM   2007  HW2 SOL   705      52.418  90.001  14.358  1.00  0.00           H
ATOM   2008  OW  SOL   706       4.765  30.160  49.776  1.00  0.00           O
ATOM   2009  HW1 SOL   706       3.949  29.958  50.235  1.00  0.00           H
ATOM   2010  HW2 SOL   706       4.851  29.465  49.124  1.00  0.00           H
ATOM   2011  OW  SOL   707      88.424  98.124  11.144  1.00  0.00           O
ATOM   2012  HW1 SOL   707      87.470  98.059  11.190  1.00  0.00           H
ATOM   2013  HW2 SOL   707      88.707  97.271  10.812  1.00  0.00           H
ATOM   2014  OW  SOL   708     106.828 106.042 113.479  1.00  0.00           O
ATOM   2015  HW1 SOL   708     107.496 105.486 113.880  1.00  0.00           H
ATOM   2016  HW2 SOL   708     106.848 106.850 113.992  1.00  0.00           H
ATOM   2017  OW  SOL   709      96.559  15.223  52.850  1.00  0.00           O
ATOM   2018  HW1 SOL   709      95.640  15.487  52.818  1.00  0.00           H
ATOM   2019  HW2 SOL   709      96.782  15.241  53.781  1.00  0.00           H
ATOM   2020  OW  SOL   710      11.265  34.968   3.298  1.00  0.00           O
ATOM   2021  HW1 SOL   710      11.601  35.343   2.484  1.00  0.00           H
ATOM   2022  HW2 SOL   710      11.700  34.119   3.369  1.00  0.00           H
ATOM   2023  OW  SOL   711      33.638 103.075  30.130  1.00  0.00           O
ATOM   2024  HW1 SOL   711      34.456 102.659  29.861  1.00  0.00           H
ATOM   2025  HW2 SOL   711      33.100 102.356  30.461  1.00  0.00           H
ATOM   2026  OW  SOL   712      29.387  33.166 145.597  1.00  0.00           O
ATOM   2027  HW1 SOL   712      29.670  32.415 145.075  1.00  0.00           H
ATOM   2028  HW2 SOL   712      30.184  33.471 146.031  1.00  0.00           H
ATOM   2029  OW  SOL   713      14.854  14.103 135.400  1.00  0.00           O
ATOM   2030  HW1 SOL   713      15.097  13.473 136.079  1.00  0.00           H
ATOM   2031  HW2 SOL   713      15.350  14.892 135.617  1.00  0.00           H
ATOM   2032  OW  SOL   714      93.588  76.751 117.196  1.00  0.00           O
ATOM   2033  HW1 SOL   714      92.961  76.903 117.903  1.00  0.00           H
ATOM   2034  HW2 SOL   714      93.950  77.617 117.007  1.00  0.00           H
ATOM   2035  OW  SOL   715       8.685  46.882 121.552  1.00  0.00           O
ATOM   2036  HW1 SOL   715       8.057  46.222 121.258  1.00  0.00           H
ATOM   2037  HW2 SOL   715       8.159  47.510 122.047  1.00  0.00           H
ATOM   2038  OW  SOL   716      53.171  47.415   3.603  1.00  0.00           O
ATOM   2039  HW1 SOL   716      52.389  47.400   3.052  1.00  0.00           H
ATOM   2040  HW2 SOL   716      53.571  48.267   3.430  1.00  0.00           H
ATOM   2041  OW  SOL   717      26.103  87.310   0.333  1.00  0.00           O
ATOM   2042  HW1 SOL   717      26.869  87.261   0.905  1.00  0.00           H
ATOM   2043  HW2 SOL   717      25.549  86.580   0.610  1.00  0.00           H
ATOM   2044  OW  SOL   718     100.711  44.377  54.442  1.00  0.00           O
ATOM   2045  HW1 SOL   718     101.430  44.443  55.071  1.00  0.00           H
ATOM   2046  HW2 SOL   718     100.902  45.051  53.789  1.00  0.00           H
ATOM   2047  OW  SOL   719      72.702  81.795  50.242  1.00  0.00           O
ATOM   2048  HW1 SOL   719      72.681  82.698  50.559  1.00  0.00           H
ATOM   2049  HW2 SOL   719      72.698  81.262  51.036  1.00  0.00           H
ATOM   2050  OW  SOL   720      99.317  27.525  47.796  1.00  0.00           O
ATOM   2051  HW1 SOL   720      98.518  27.165  48.182  1.00  0.00           H
ATOM   2052  HW2 SOL   720      99.168  27.479  46.852  1.00  0.00           H
ATOM   2053  OW  SOL   721      63.623  37.056  25.169  1.00  0.00           O
ATOM   2054  HW1 SOL   721      63.757  36.816  26.086  1.00  0.00           H
ATOM   2055  HW2 SOL   721      63.089  37.849  25.205  1.00  0.00           H
ATOM   2056  OW  SOL   722      10.738  69.083  85.084  1.00  0.00           O
ATOM   2057  HW1 SOL   722       9.821  69.165  84.823  1.00  0.00           H
ATOM   2058  HW2 SOL   722      10.707  68.946  86.030  1.00  0.00           H
ATOM   2059  OW  SOL   723      39.834 106.634 109.387  1.00  0.00           O
ATOM   2060  HW1 SOL   723      40.095 105.769 109.704  1.00  0.00           H
ATOM   2061  HW2 SOL   723      39.579 107.111 110.176  1.00  0.00           H
ATOM   2062  OW  SOL   724      50.016  27.931  17.085  1.00  0.00           O
ATOM   2063  HW1 SOL   724      50.929  27.693  17.249  1.00  0.00           H
ATOM   2064  HW2 SOL   724      49.598  27.111  16.823  1.00  0.00           H
ATOM   2065  OW  SOL   725      87.665 109.880  49.586  1.00  0.00           O
ATOM   2066  HW1 SOL   725      87.696 109.290  50.339  1.00  0.00           H
ATOM   2067  HW2 SOL   725      87.469 110.738  49.961  1.00  0.00           H
ATOM   2068  OW  SOL   726      27.685  80.525  18.661  1.00  0.00           O
ATOM   2069  HW1 SOL   726      28.374  80.144  18.116  1.00  0.00           H
ATOM   2070  HW2 SOL   726      26.871  80.175  18.298  1.00  0.00           H
ATOM   2071  OW  SOL   727      63.793   9.007   9.010  1.00  0.00           O
ATOM   2072  HW1 SOL   727      63.891   8.663   8.122  1.00  0.00           H
ATOM   2073  HW2 SOL   727      62.935   8.693   9.295  1.00  0.00           H
ATOM   2074  OW  SOL   728      53.331  57.228  13.451  1.00  0.00           O
ATOM   2075  HW1 SOL   728      52.825  58.034  13.352  1.00  0.00           H
ATOM   2076  HW2 SOL   728      52.981  56.821  14.244  1.00  0.00           H
ATOM   2077  OW  SOL   729     100.804  48.380  31.506  1.00  0.00           O
ATOM   2078  HW1 SOL   729     100.262  49.118  31.225  1.00  0.00           H
ATOM   2079  HW2 SOL   729     101.227  48.074  30.703  1.00  0.00           H
ATOM   2080  OW  SOL   730      86.365  80.150  87.357  1.00  0.00           O
ATOM   2081  HW1 SOL   730      87.016  80.577  87.914  1.00  0.00           H
ATOM   2082  HW2 SOL   730      86.793  80.073  86.504  1.00  0.00           H
ATOM   2083  OW  SOL   731      99.647   3.049  96.276  1.00  0.00           O
ATOM   2084  HW1 SOL   731     100.264   3.611  96.745  1.00  0.00           H
ATOM   2085  HW2 SOL   731      99.945   2.158  96.460  1.00  0.00           H
ATOM   2086  OW  SOL   732      37.695  95.930  17.622  1.00  0.00           O
ATOM   2087  HW1 SOL   732      37.522  95.096  18.060  1.00  0.00           H
ATOM   2088  HW2 SOL   732      38.641  95.934  17.478  1.00  0.00           H
ATOM   2089  OW  SOL   733      79.627  67.242   5.133  1.00  0.00           O
ATOM   2090  HW1 SOL   733      80.441  67.572   4.753  1.00  0.00           H
ATOM   2091  HW2 SOL   733      79.646  67.546   6.041  1.00  0.00           H
ATOM   2092  OW  SOL   734       9.278  43.137 134.325  1.00  0.00           O
ATOM   2093  HW1 SOL   734       9.781  43.941 134.458  1.00  0.00           H
ATOM   2094  HW2 SOL   734       8.943  43.210 133.431  1.00  0.00           H
ATOM   2095  OW  SOL   735      43.039  98.180  14.576  1.00  0.00           O
ATOM   2096  HW1 SOL   735      42.515  98.638  15.233  1.00  0.00           H
ATOM   2097  HW2 SOL   735      43.933  98.487  14.727  1.00  0.00           H
ATOM   2098  OW  SOL   736      68.015  97.989  13.440  1.00  0.00           O
ATOM   2099  HW1 SOL   736      68.644  97.755  14.123  1.00  0.00           H
ATOM   2100  HW2 SOL   736      68.282  97.470  12.681  1.00  0.00           H
ATOM   2101  OW  SOL   737      71.394  52.057  35.351  1.00  0.00           O
ATOM   2102  HW1 SOL   737      72.092  51.669  35.878  1.00  0.00           H
ATOM   2103  HW2 SOL   737      71.447  51.604  34.510  1.00  0.00           H
ATOM   2104  OW  SOL   738      92.333  47.703   7.019  1.00  0.00           O
ATOM   2105  HW1 SOL   738      92.475  47.043   6.341  1.00  0.00           H
ATOM   2106  HW2 SOL   738      92.346  48.537   6.549  1.00  0.00           H
ATOM   2107  OW  SOL   739      93.009   9.779 131.727  1.00  0.00           O
ATOM   2108  HW1 SOL   739      93.346   9.270 130.989  1.00  0.00           H
ATOM   2109  HW2 SOL   739      93.792  10.125 132.156  1.00  0.00           H
ATOM   2110  OW  SOL   740      99.178  99.733  12.630  1.00  0.00           O
ATOM   2111  HW1 SOL   740      98.282 100.069  12.617  1.00  0.00           H
ATOM   2112  HW2 SOL   740      99.428  99.749  13.554  1.00  0.00           H
ATOM   2113  OW  SOL   741      21.936  32.405  95.918  1.00  0.00           O
ATOM   2114  HW1 SOL   741      21.496  33.254  95.866  1.00  0.00           H
ATOM   2115  HW2 SOL   741      22.350  32.402  96.781  1.00  0.00           H
ATOM   2116  OW  SOL   742      32.117  97.155 118.741  1.00  0.00           O
ATOM   2117  HW1 SOL   742      31.601  96.937 119.517  1.00  0.00           H
ATOM   2118  HW2 SOL   742      31.654  97.893 118.345  1.00  0.00           H
ATOM   2119  OW  SOL   743     108.899  96.253   5.792  1.00  0.00           O
ATOM   2120  HW1 SOL   743     109.740  95.824   5.635  1.00  0.00           H
ATOM   2121  HW2 SOL   743     108.285  95.533   5.933  1.00  0.00           H
ATOM   2122  OW  SOL   744       1.725  26.479  12.737  1.00  0.00           O
ATOM   2123  HW1 SOL   744       2.475  26.983  13.053  1.00  0.00           H
ATOM   2124  HW2 SOL   744       2.024  26.097  11.912  1.00  0.00           H
ATOM   2125  OW  SOL   745      62.737  31.846  58.273  1.00  0.00           O
ATOM   2126  HW1 SOL   745      63.237  32.212  59.002  1.00  0.00           H
ATOM   2127  HW2 SOL   745      63.100  30.969  58.149  1.00  0.00           H
ATOM   2128  OW  SOL   746      78.733  90.536 140.509  1.00  0.00           O
ATOM   2129  HW1 SOL   746      79.159  90.058 141.220  1.00  0.00           H
ATOM   2130  HW2 SOL   746      79.387  91.175 140.224  1.00  0.00           H
ATOM   2131  OW  SOL   747      83.288  96.749  17.446  1.00  0.00           O
ATOM   2132  HW1 SOL   747      84.244  96.788  17.467  1.00  0.00           H
ATOM   2133  HW2 SOL   747      83.089  95.823  17.301  1.00  0.00           H
ATOM   2134  OW  SOL   748      68.752  55.909  22.671  1.00  0.00           O
ATOM   2135  HW1 SOL   748      68.415  56.801  22.754  1.00  0.00           H
ATOM   2136  HW2 SOL   748      68.796  55.756  21.727  1.00  0.00           H
ATOM   2137  OW  SOL   749      39.499   4.919   4.893  1.00  0.00           O
ATOM   2138  HW1 SOL   749      40.338   4.809   5.341  1.00  0.00           H
ATOM   2139  HW2 SOL   749      39.088   4.056   4.939  1.00  0.00           H
ATOM   2140  OW  SOL   750      20.480  95.145 110.585  1.00  0.00           O
ATOM   2141  HW1 SOL   750      19.535  95.047 110.700  1.00  0.00           H
ATOM   2142  HW2 SOL   750      20.667  96.035 110.882  1.00  0.00           H
ATOM   2143  OW  SOL   751      46.877  73.303 113.968  1.00  0.00           O
ATOM   2144  HW1 SOL   751      46.452  73.243 113.112  1.00  0.00           H
ATOM   2145  HW2 SOL   751      46.457  74.051 114.392  1.00  0.00           H
ATOM   2146  OW  SOL   752      45.734  75.111 103.677  1.00  0.00           O
ATOM   2147  HW1 SOL   752      45.132  75.043 104.418  1.00  0.00           H
ATOM   2148  HW2 SOL   752      45.630  76.010 103.366  1.00  0.00           H
ATOM   2149  OW  SOL   753      57.470 102.005  42.267  1.00  0.00           O
ATOM   2150  HW1 SOL   753      58.183 101.838  42.884  1.00  0.00           H
ATOM   2151  HW2 SOL   753      56.702 101.604  42.672  1.00  0.00           H
ATOM   2152  OW  SOL   754      52.616  90.609  33.545  1.00  0.00           O
ATOM   2153  HW1 SOL   754      52.187  91.426  33.803  1.00  0.00           H
ATOM   2154  HW2 SOL   754      53.523  90.713  33.833  1.00  0.00           H
ATOM   2155  OW  SOL   755      34.183  95.048 133.033  1.00  0.00           O
ATOM   2156  HW1 SOL   755      34.321  95.890 133.466  1.00  0.00           H
ATOM   2157  HW2 SOL   755      33.343  94.739 133.372  1.00  0.00           H
ATOM   2158  OW  SOL   756      70.341  35.178  15.979  1.00  0.00           O
ATOM   2159  HW1 SOL   756      70.551  34.365  15.521  1.00  0.00           H
ATOM   2160  HW2 SOL   756      69.425  35.348  15.759  1.00  0.00           H
ATOM   2161  OW  SOL   757      62.154   3.497  29.317  1.00  0.00           O
ATOM   2162  HW1 SOL   757      62.599   3.552  28.471  1.00  0.00           H
ATOM   2163  HW2 SOL   757      62.112   4.402  29.625  1.00  0.00           H
ATOM   2164  OW  SOL   758       6.588 102.881  19.484  1.00  0.00           O
ATOM   2165  HW1 SOL   758       6.443 103.826  19.523  1.00  0.00           H
ATOM   2166  HW2 SOL   758       6.752 102.626  20.392  1.00  0.00           H
ATOM   2167  OW  SOL   759      63.503  65.719 115.775  1.00  0.00           O
ATOM   2168  HW1 SOL   759      63.332  66.432 116.390  1.00  0.00           H
ATOM   2169  HW2 SOL   759      63.594  66.152 114.926  1.00  0.00           H
ATOM   2170  OW  SOL   760      77.064  16.236   7.695  1.00  0.00           O
ATOM   2171  HW1 SOL   760      76.648  17.017   7.329  1.00  0.00           H
ATOM   2172  HW2 SOL   760      77.775  16.036   7.087  1.00  0.00           H
ATOM   2173  OW  SOL   761      58.811  54.693  18.655  1.00  0.00           O
ATOM   2174  HW1 SOL   761      58.752  54.243  19.498  1.00  0.00           H
ATOM   2175  HW2 SOL   761      59.749  54.720  18.463  1.00  0.00           H
ATOM   2176  OW  SOL   762      30.865  97.615   6.245  1.00  0.00           O
ATOM   2177  HW1 SOL   762      30.056  98.070   6.010  1.00  0.00           H
ATOM   2178  HW2 SOL   762      30.711  97.296   7.134  1.00  0.00           H
ATOM   2179  OW  SOL   763      77.924  72.557 108.137  1.00  0.00           O
ATOM   2180  HW1 SOL   763      78.253  72.383 109.019  1.00  0.00           H
ATOM   2181  HW2 SOL   763      78.227  71.813 107.617  1.00  0.00           H
ATOM   2182  OW  SOL   764      29.015   5.804  94.799  1.00  0.00           O
ATOM   2183  HW1 SOL   764      28.331   5.136  94.829  1.00  0.00           H
ATOM   2184  HW2 SOL   764      28.738   6.401  94.104  1.00  0.00           H
ATOM   2185  OW  SOL   765       4.671  61.016  36.564  1.00  0.00           O
ATOM   2186  HW1 SOL   765       3.833  61.140  37.010  1.00  0.00           H
ATOM   2187  HW2 SOL   765       5.298  61.512  37.090  1.00  0.00           H
ATOM   2188  OW  SOL   766      82.632  52.767  45.433  1.00  0.00           O
ATOM   2189  HW1 SOL   766      82.735  52.986  44.506  1.00  0.00           H
ATOM   2190  HW2 SOL   766      83.172  53.411  45.892  1.00  0.00           H
ATOM   2191  OW  SOL   767      68.236   1.792  14.031  1.00  0.00           O
ATOM   2192  HW1 SOL   767      67.694   1.159  14.501  1.00  0.00           H
ATOM   2193  HW2 SOL   767      68.403   1.381  13.182  1.00  0.00           H
ATOM   2194  OW  SOL   768      33.147  96.470 123.246  1.00  0.00           O
ATOM   2195  HW1 SOL   768      33.622  96.812 124.004  1.00  0.00           H
ATOM   2196  HW2 SOL   768      33.571  95.633 123.055  1.00  0.00           H
ATOM   2197  OW  SOL   769      26.372  89.316  29.186  1.00  0.00           O
ATOM   2198  HW1 SOL   769      25.695  89.498  28.535  1.00  0.00           H
ATOM   2199  HW2 SOL   769      27.183  89.623  28.782  1.00  0.00           H
ATOM   2200  OW  SOL   770      39.610  82.746  31.358  1.00  0.00           O
ATOM   2201  HW1 SOL   770      38.702  82.447  31.307  1.00  0.00           H
ATOM   2202  HW2 SOL   770      39.845  82.954  30.454  1.00  0.00           H
ATOM   2203  OW  SOL   771      83.818 100.979 141.785  1.00  0.00           O
ATOM   2204  HW1 SOL   771      83.183 100.441 142.257  1.00  0.00           H
ATOM   2205  HW2 SOL   771      84.666 100.722 142.147  1.00  0.00           H
ATOM   2206  OW  SOL   772      92.335  33.491   5.914  1.00  0.00           O
ATOM   2207  HW1 SOL   772      92.403  34.228   5.307  1.00  0.00           H
ATOM   2208  HW2 SOL   772      93.224  33.138   5.963  1.00  0.00           H
ATOM   2209  OW  SOL   773      82.978  73.962  95.554  1.00  0.00           O
ATOM   2210  HW1 SOL   773      82.323  73.306  95.791  1.00  0.00           H
ATOM   2211  HW2 SOL   773      83.394  74.198  96.383  1.00  0.00           H
ATOM   2212  OW  SOL   774      80.031  21.758 101.816  1.00  0.00           O
ATOM   2213  HW1 SOL   774      79.954  22.682 101.576  1.00  0.00           H
ATOM   2214  HW2 SOL   774      80.115  21.763 102.769  1.00  0.00           H
ATOM   2215  OW  SOL   775      88.376  92.756  93.469  1.00  0.00           O
ATOM   2216  HW1 SOL   775      87.601  92.994  93.978  1.00  0.00           H
ATOM   2217  HW2 SOL   775      88.144  91.924  93.056  1.00  0.00           H
ATOM   2218  OW  SOL   776      86.670   1.036 125.727  1.00  0.00           O
ATOM   2219  HW1 SOL   776      85.767   1.030 125.408  1.00  0.00           H
ATOM   2220  HW2 SOL   776      87.148   1.561 125.085  1.00  0.00           H
ATOM   2221  OW  SOL   777      12.795  54.246   4.249  1.00  0.00           O
ATOM   2222  HW1 SOL   777      12.346  53.593   4.785  1.00  0.00           H
ATOM   2223  HW2 SOL   777      13.702  53.941   4.209  1.00  0.00           H
ATOM   2224  OW  SOL   778      59.230  80.440  40.941  1.00  0.00           O
ATOM   2225  HW1 SOL   778      58.846  80.676  40.097  1.00  0.00           H
ATOM   2226  HW2 SOL   778      59.719  79.636  40.765  1.00  0.00           H
ATOM   2227  OW  SOL   779       9.914  87.491 119.888  1.00  0.00           O
ATOM   2228  HW1 SOL   779       9.037  87.873 119.919  1.00  0.00           H
ATOM   2229  HW2 SOL   779      10.294  87.829 119.077  1.00  0.00           H
ATOM   2230  OW  SOL   780       0.856  13.273  37.258  1.00  0.00           O
ATOM   2231  HW1 SOL   780       0.650  14.155  37.566  1.00  0.00           H
ATOM   2232  HW2 SOL   780       0.237  12.706  37.718  1.00  0.00           H
ATOM   2233  OW  SOL   781      11.136  68.852  97.787  1.00  0.00           O
ATOM   2234  HW1 SOL   781      10.972  69.789  97.680  1.00  0.00           H
ATOM   2235  HW2 SOL   781      10.414  68.543  98.334  1.00  0.00           H
ATOM   2236  OW  SOL   782      33.921  10.545  45.267  1.00  0.00           O
ATOM   2237  HW1 SOL   782      34.401   9.995  45.887  1.00  0.00           H
ATOM   2238  HW2 SOL   782      33.692  11.327  45.769  1.00  0.00           H
ATOM   2239  OW  SOL   783      35.366  98.937  14.151  1.00  0.00           O
ATOM   2240  HW1 SOL   783      36.146  98.993  13.600  1.00  0.00           H
ATOM   2241  HW2 SOL   783      35.648  98.438  14.917  1.00  0.00           H
ATOM   2242  OW  SOL   784      47.241  18.970 141.135  1.00  0.00           O
ATOM   2243  HW1 SOL   784      47.598  18.303 141.721  1.00  0.00           H
ATOM   2244  HW2 SOL   784      46.612  18.499 140.589  1.00  0.00           H
ATOM   2245  OW  SOL   785      52.053  26.314 100.162  1.00  0.00           O
ATOM   2246  HW1 SOL   785      52.803  26.291 100.756  1.00  0.00           H
ATOM   2247  HW2 SOL   785      51.291  26.219 100.734  1.00  0.00           H
ATOM   2248  OW  SOL   786      69.522  58.947  19.378  1.00  0.00           O
ATOM   2249  HW1 SOL   786      69.606  58.949  18.424  1.00  0.00           H
ATOM   2250  HW2 SOL   786      70.304  58.492  19.687  1.00  0.00           H
ATOM   2251  OW  SOL   787     105.093  15.073  98.724  1.00  0.00           O
ATOM   2252  HW1 SOL   787     105.453  15.252  99.593  1.00  0.00           H
ATOM   2253  HW2 SOL   787     105.599  15.633  98.135  1.00  0.00           H
ATOM   2254  OW  SOL   788      87.030  65.955 143.419  1.00  0.00           O
ATOM   2255  HW1 SOL   788      87.610  65.840 142.666  1.00  0.00           H
ATOM   2256  HW2 SOL   788      87.085  66.889 143.623  1.00  0.00           H
ATOM   2257  OW  SOL   789     101.197  84.632   0.206  1.00  0.00           O
ATOM   2258  HW1 SOL   789     100.723  85.072   0.911  1.00  0.00           H
ATOM   2259  HW2 SOL   789     101.868  84.115   0.654  1.00  0.00           H
ATOM   2260  OW  SOL   790      72.259  96.198 119.425  1.00  0.00           O
ATOM   2261  HW1 SOL   790      72.444  96.989 118.919  1.00  0.00           H
ATOM   2262  HW2 SOL   790      73.098  95.739 119.468  1.00  0.00           H
ATOM   2263  OW  SOL   791      70.430  75.504 144.912  1.00  0.00           O
ATOM   2264  HW1 SOL   791      70.410  75.941 144.061  1.00  0.00           H
ATOM   2265  HW2 SOL   791      69.537  75.181 145.038  1.00  0.00           H
ATOM   2266  OW  SOL   792      94.702  52.546 107.791  1.00  0.00           O
ATOM   2267  HW1 SOL   792      94.576  53.400 107.378  1.00  0.00           H
ATOM   2268  HW2 SOL   792      95.597  52.572 108.129  1.00  0.00           H
ATOM   2269  OW  SOL   793      38.905  11.668  92.732  1.00  0.00           O
ATOM   2270  HW1 SOL   793      38.557  10.801  92.523  1.00  0.00           H
ATOM   2271  HW2 SOL   793      39.820  11.509  92.965  1.00  0.00           H
ATOM   2272  OW  SOL   794     106.009   4.834  10.965  1.00  0.00           O
ATOM   2273  HW1 SOL   794     106.514   4.141  10.542  1.00  0.00           H
ATOM   2274  HW2 SOL   794     106.458   5.643  10.720  1.00  0.00           H
ATOM   2275  OW  SOL   795      31.030  21.310 115.427  1.00  0.00           O
ATOM   2276  HW1 SOL   795      31.232  21.012 114.540  1.00  0.00           H
ATOM   2277  HW2 SOL   795      30.110  21.076 115.555  1.00  0.00           H
ATOM   2278  OW  SOL   796      90.963  54.050  60.310  1.00  0.00           O
ATOM   2279  HW1 SOL   796      91.831  54.324  60.606  1.00  0.00           H
ATOM   2280  HW2 SOL   796      90.423  54.836  60.389  1.00  0.00           H
ATOM   2281  OW  SOL   797      56.157  71.761 120.690  1.00  0.00           O
ATOM   2282  HW1 SOL   797      56.135  72.685 120.442  1.00  0.00           H
ATOM   2283  HW2 SOL   797      56.337  71.296 119.873  1.00  0.00           H
ATOM   2284  OW  SOL   798      13.256  90.405 107.616  1.00  0.00           O
ATOM   2285  HW1 SOL   798      12.486  89.837 107.593  1.00  0.00           H
ATOM   2286  HW2 SOL   798      12.917  91.259 107.886  1.00  0.00           H
ATOM   2287  OW  SOL   799      72.090   2.050   5.800  1.00  0.00           O
ATOM   2288  HW1 SOL   799      72.055   2.159   6.750  1.00  0.00           H
ATOM   2289  HW2 SOL   799      72.426   1.163   5.672  1.00  0.00           H
ATOM   2290  OW  SOL   800      61.990   7.523  10.293  1.00  0.00           O
ATOM   2291  HW1 SOL   800      61.614   6.685  10.561  1.00  0.00           H
ATOM   2292  HW2 SOL   800      62.811   7.585  10.782  1.00  0.00           H
ATOM   2293  OW  SOL   801      62.318  51.422  48.903  1.00  0.00           O
ATOM   2294  HW1 SOL   801      62.777  51.056  48.147  1.00  0.00           H
ATOM   2295  HW2 SOL   801      63.003  51.852  49.415  1.00  0.00           H
ATOM   2296  OW  SOL   802      27.799 103.146 147.010  1.00  0.00           O
ATOM   2297  HW1 SOL   802      27.726 104.092 147.134  1.00  0.00           H
ATOM   2298  HW2 SOL   802      27.037 102.785 147.464  1.00  0.00           H
ATOM   2299  OW  SOL   803      75.487  67.125 123.557  1.00  0.00           O
ATOM   2300  HW1 SOL   803      76.239  67.244 122.977  1.00  0.00           H
ATOM   2301  HW2 SOL   803      75.437  67.942 124.055  1.00  0.00           H
ATOM   2302  OW  SOL   804     110.218   3.176  96.181  1.00  0.00           O
ATOM   2303  HW1 SOL   804     110.058   2.255  96.388  1.00  0.00           H
ATOM   2304  HW2 SOL   804     109.499   3.419  95.598  1.00  0.00           H
ATOM   2305  OW  SOL   805      88.846  90.525 106.202  1.00  0.00           O
ATOM   2306  HW1 SOL   805      88.484  89.913 106.843  1.00  0.00           H
ATOM   2307  HW2 SOL   805      88.587  90.165 105.354  1.00  0.00           H
ATOM   2308  OW  SOL   806      56.842  40.733 138.511  1.00  0.00           O
ATOM   2309  HW1 SOL   806      57.185  40.194 139.224  1.00  0.00           H
ATOM   2310  HW2 SOL   806      56.456  41.492 138.949  1.00  0.00           H
ATOM   2311  OW  SOL   807      53.145  42.161 129.136  1.00  0.00           O
ATOM   2312  HW1 SOL   807      53.799  42.820 128.904  1.00  0.00           H
ATOM   2313  HW2 SOL   807      52.865  42.402 130.019  1.00  0.00           H
ATOM   2314  OW  SOL   808      16.363 101.558 116.979  1.00  0.00           O
ATOM   2315  HW1 SOL   808      15.820 102.194 117.444  1.00  0.00           H
ATOM   2316  HW2 SOL   808      15.888 100.731 117.061  1.00  0.00           H
ATOM   2317  OW  SOL   809      38.941  34.044 117.096  1.00  0.00           O
ATOM   2318  HW1 SOL   809      39.224  33.489 116.368  1.00  0.00           H
ATOM   2319  HW2 SOL   809      39.752  34.418 117.441  1.00  0.00           H
ATOM   2320  OW  SOL   810      24.004  13.310   6.996  1.00  0.00           O
ATOM   2321  HW1 SOL   810      24.686  12.639   6.971  1.00  0.00           H
ATOM   2322  HW2 SOL   810      23.183  12.821   6.938  1.00  0.00           H
ATOM   2323  OW  SOL   811      70.565  41.447  19.104  1.00  0.00           O
ATOM   2324  HW1 SOL   811      70.337  40.981  19.909  1.00  0.00           H
ATOM   2325  HW2 SOL   811      70.989  40.786  18.556  1.00  0.00           H
ATOM   2326  OW  SOL   812      76.189  37.755  49.303  1.00  0.00           O
ATOM   2327  HW1 SOL   812      76.853  37.972  48.648  1.00  0.00           H
ATOM   2328  HW2 SOL   812      76.233  36.802  49.384  1.00  0.00           H
ATOM   2329  OW  SOL   813     109.705  20.334 118.131  1.00  0.00           O
ATOM   2330  HW1 SOL   813     110.125  19.857 117.414  1.00  0.00           H
ATOM   2331  HW2 SOL   813     109.667  21.240 117.825  1.00  0.00           H
ATOM   2332  OW  SOL   814      32.867   3.875   1.330  1.00  0.00           O
ATOM   2333  HW1 SOL   814      32.565   3.952   0.425  1.00  0.00           H
ATOM   2334  HW2 SOL   814      32.274   4.436   1.829  1.00  0.00           H
ATOM   2335  OW  SOL   815      10.571  96.954 127.544  1.00  0.00           O
ATOM   2336  HW1 SOL   815      11.459  96.808 127.870  1.00  0.00           H
ATOM   2337  HW2 SOL   815      10.434  96.258 126.901  1.00  0.00           H
ATOM   2338  OW  SOL   816      40.387  64.561 107.505  1.00  0.00           O
ATOM   2339  HW1 SOL   816      39.695  64.311 106.893  1.00  0.00           H
ATOM   2340  HW2 SOL   816      40.736  65.379 107.152  1.00  0.00           H
ATOM   2341  OW  SOL   817     105.547  53.231  39.360  1.00  0.00           O
ATOM   2342  HW1 SOL   817     106.045  52.649  39.934  1.00  0.00           H
ATOM   2343  HW2 SOL   817     106.186  53.877  39.060  1.00  0.00           H
ATOM   2344  OW  SOL   818      30.481  70.468  98.739  1.00  0.00           O
ATOM   2345  HW1 SOL   818      29.918  70.100  98.058  1.00  0.00           H
ATOM   2346  HW2 SOL   818      30.552  71.396  98.515  1.00  0.00           H
ATOM   2347  OW  SOL   819       0.720  69.396 144.675  1.00  0.00           O
ATOM   2348  HW1 SOL   819       1.282  70.079 145.041  1.00  0.00           H
ATOM   2349  HW2 SOL   819      -0.029  69.870 144.314  1.00  0.00           H
ATOM   2350  OW  SOL   820      51.656  21.891 126.300  1.00  0.00           O
ATOM   2351  HW1 SOL   820      52.495  21.667 125.897  1.00  0.00           H
ATOM   2352  HW2 SOL   820      51.013  21.368 125.823  1.00  0.00           H
ATOM   2353  OW  SOL   821      31.723  84.973  22.219  1.00  0.00           O
ATOM   2354  HW1 SOL   821      32.580  84.610  21.994  1.00  0.00           H
ATOM   2355  HW2 SOL   821      31.853  85.383  23.074  1.00  0.00           H
ATOM   2356  OW  SOL   822      35.361  46.266 121.512  1.00  0.00           O
ATOM   2357  HW1 SOL   822      35.020  46.935 122.105  1.00  0.00           H
ATOM   2358  HW2 SOL   822      34.612  46.021 120.969  1.00  0.00           H
ATOM   2359  OW  SOL   823      90.942  27.293 103.070  1.00  0.00           O
ATOM   2360  HW1 SOL   823      90.780  28.228 102.942  1.00  0.00           H
ATOM   2361  HW2 SOL   823      91.532  27.253 103.822  1.00  0.00           H
ATOM   2362  OW  SOL   824      20.733  86.829  54.758  1.00  0.00           O
ATOM   2363  HW1 SOL   824      20.711  87.732  54.443  1.00  0.00           H
ATOM   2364  HW2 SOL   824      21.295  86.858  55.532  1.00  0.00           H
ATOM   2365  OW  SOL   825       0.290  12.641 125.544  1.00  0.00           O
ATOM   2366  HW1 SOL   825       0.410  12.285 126.425  1.00  0.00           H
ATOM   2367  HW2 SOL   825      -0.398  13.298 125.643  1.00  0.00           H
ATOM   2368  OW  SOL   826      75.629  58.679   4.048  1.00  0.00           O
ATOM   2369  HW1 SOL   826      75.070  58.781   4.818  1.00  0.00           H
ATOM   2370  HW2 SOL   826      75.328  57.868   3.638  1.00  0.00           H
ATOM   2371  OW  SOL   827      19.601 105.486 130.529  1.00  0.00           O
ATOM   2372  HW1 SOL   827      19.421 104.574 130.300  1.00  0.00           H
ATOM   2373  HW2 SOL   827      18.737 105.884 130.630  1.00  0.00           H
ATOM   2374  OW  SOL   828      74.527  21.434   1.355  1.00  0.00           O
ATOM   2375  HW1 SOL   828      74.640  20.596   1.803  1.00  0.00           H
ATOM   2376  HW2 SOL   828      74.341  21.197   0.446  1.00  0.00           H
ATOM   2377  OW  SOL   829      87.181  26.198 118.082  1.00  0.00           O
ATOM   2378  HW1 SOL   829      86.422  26.746 117.883  1.00  0.00           H
ATOM   2379  HW2 SOL   829      87.344  26.342 119.014  1.00  0.00           H
ATOM   2380  OW  SOL   830     108.594  67.487 109.446  1.00  0.00           O
ATOM   2381  HW1 SOL   830     108.593  67.811 110.347  1.00  0.00           H
ATOM   2382  HW2 SOL   830     109.471  67.124 109.322  1.00  0.00           H
ATOM   2383  OW  SOL   831      77.056  40.074 141.007  1.00  0.00           O
ATOM   2384  HW1 SOL   831      76.740  40.746 141.610  1.00  0.00           H
ATOM   2385  HW2 SOL   831      76.440  39.349 141.110  1.00  0.00           H
ATOM   2386  OW  SOL   832      10.904  11.880 110.788  1.00  0.00           O
ATOM   2387  HW1 SOL   832      11.044  12.188 109.893  1.00  0.00           H
ATOM   2388  HW2 SOL   832      11.665  11.329 110.974  1.00  0.00           H
ATOM   2389  OW  SOL   833      67.515  55.427 138.613  1.00  0.00           O
ATOM   2390  HW1 SOL   833      68.003  54.966 139.295  1.00  0.00           H
ATOM   2391  HW2 SOL   833      67.043  54.737 138.148  1.00  0.00           H
ATOM   2392  OW  SOL   834      43.698  59.018 121.490  1.00  0.00           O
ATOM   2393  HW1 SOL   834      44.244  59.661 121.944  1.00  0.00           H
ATOM   2394  HW2 SOL   834      43.337  58.473 122.190  1.00  0.00           H
ATOM   2395  OW  SOL   835      42.459  78.482  21.831  1.00  0.00           O
ATOM   2396  HW1 SOL   835      42.073  77.793  21.289  1.00  0.00           H
ATOM   2397  HW2 SOL   835      41.819  78.626  22.528  1.00  0.00           H
ATOM   2398  OW  SOL   836      73.672  44.931 104.498  1.00  0.00           O
ATOM   2399  HW1 SOL   836      72.829  45.374 104.591  1.00  0.00           H
ATOM   2400  HW2 SOL   836      74.257  45.401 105.091  1.00  0.00           H
ATOM   2401  OW  SOL   837      34.503  44.628 144.181  1.00  0.00           O
ATOM   2402  HW1 SOL   837      33.785  44.185 143.728  1.00  0.00           H
ATOM   2403  HW2 SOL   837      34.853  43.968 144.779  1.00  0.00           H
ATOM   2404  OW  SOL   838       2.371  14.181 102.470  1.00  0.00           O
ATOM   2405  HW1 SOL   838       1.629  14.561 101.998  1.00  0.00           H
ATOM   2406  HW2 SOL   838       3.046  14.065 101.802  1.00  0.00           H
ATOM   2407  OW  SOL   839     106.944  78.736  53.153  1.00  0.00           O
ATOM   2408  HW1 SOL   839     107.108  79.416  52.499  1.00  0.00           H
ATOM   2409  HW2 SOL   839     107.793  78.594  53.570  1.00  0.00           H
ATOM   2410  OW  SOL   840      16.615 108.094   8.258  1.00  0.00           O
ATOM   2411  HW1 SOL   840      16.415 108.705   7.549  1.00  0.00           H
ATOM   2412  HW2 SOL   840      17.285 108.540   8.777  1.00  0.00           H
ATOM   2413  OW  SOL   841      87.225  91.591  34.533  1.00  0.00           O
ATOM   2414  HW1 SOL   841      86.675  91.959  33.842  1.00  0.00           H
ATOM   2415  HW2 SOL   841      88.073  92.022  34.420  1.00  0.00           H
ATOM   2416  OW  SOL   842      96.119  41.752  93.650  1.00  0.00           O
ATOM   2417  HW1 SOL   842      96.331  40.827  93.779  1.00  0.00           H
ATOM   2418  HW2 SOL   842      96.522  42.197  94.396  1.00  0.00           H
ATOM   2419  OW  SOL   843      99.177  49.988  94.735  1.00  0.00           O
ATOM   2420  HW1 SOL   843      99.698  49.344  95.214  1.00  0.00           H
ATOM   2421  HW2 SOL   843      98.731  49.480  94.056  1.00  0.00           H
ATOM   2422  OW  SOL   844       1.310  89.141  35.710  1.00  0.00           O
ATOM   2423  HW1 SOL   844       0.661  88.485  35.454  1.00  0.00           H
ATOM   2424  HW2 SOL   844       2.059  88.629  36.017  1.00  0.00           H
ATOM   2425  OW  SOL   845     109.970  63.105  25.707  1.00  0.00           O
ATOM   2426  HW1 SOL   845     110.295  62.229  25.916  1.00  0.00           H
ATOM   2427  HW2 SOL   845     110.239  63.251  24.800  1.00  0.00           H
ATOM   2428  OW  SOL   846      91.048  66.075  22.915  1.00  0.00           O
ATOM   2429  HW1 SOL   846      90.568  65.363  22.493  1.00  0.00           H
ATOM   2430  HW2 SOL   846      91.767  65.642  23.375  1.00  0.00           H
ATOM   2431  OW  SOL   847     108.800  29.079  20.872  1.00  0.00           O
ATOM   2432  HW1 SOL   847     109.324  29.216  21.661  1.00  0.00           H
ATOM   2433  HW2 SOL   847     108.209  28.361  21.099  1.00  0.00           H
ATOM   2434  OW  SOL   848      91.803  15.906 128.835  1.00  0.00           O
ATOM   2435  HW1 SOL   848      91.622  14.976 128.971  1.00  0.00           H
ATOM   2436  HW2 SOL   848      90.941  16.306 128.724  1.00  0.00           H
ATOM   2437  OW  SOL   849      84.152  12.182  93.413  1.00  0.00           O
ATOM   2438  HW1 SOL   849      84.282  13.023  92.974  1.00  0.00           H
ATOM   2439  HW2 SOL   849      83.203  12.110  93.518  1.00  0.00           H
ATOM   2440  OW  SOL   850      45.069  48.062  30.684  1.00  0.00           O
ATOM   2441  HW1 SOL   850      44.278  47.815  30.205  1.00  0.00           H
ATOM   2442  HW2 SOL   850      45.013  49.015  30.763  1.00  0.00           H
ATOM   2443  OW  SOL   851      96.983  48.256  93.626  1.00  0.00           O
ATOM   2444  HW1 SOL   851      96.393  48.334  92.876  1.00  0.00           H
ATOM   2445  HW2 SOL   851      96.439  48.473  94.383  1.00  0.00           H
ATOM   2446  OW  SOL   852      21.816  84.341 112.490  1.00  0.00           O
ATOM   2447  HW1 SOL   852      22.308  84.474 113.300  1.00  0.00           H
ATOM   2448  HW2 SOL   852      21.870  85.181 112.034  1.00  0.00           H
ATOM   2449  OW  SOL   853      56.715  51.812 128.193  1.00  0.00           O
ATOM   2450  HW1 SOL   853      56.163  51.711 128.969  1.00  0.00           H
ATOM   2451  HW2 SOL   853      56.936  52.743 128.175  1.00  0.00           H
ATOM   2452  OW  SOL   854      48.976  66.214  33.242  1.00  0.00           O
ATOM   2453  HW1 SOL   854      48.228  66.532  32.735  1.00  0.00           H
ATOM   2454  HW2 SOL   854      49.705  66.219  32.622  1.00  0.00           H
ATOM   2455  OW  SOL   855      50.028  13.736  39.593  1.00  0.00           O
ATOM   2456  HW1 SOL   855      50.845  14.123  39.908  1.00  0.00           H
ATOM   2457  HW2 SOL   855      50.276  13.266  38.797  1.00  0.00           H
ATOM   2458  OW  SOL   856      39.499  68.116 120.079  1.00  0.00           O
ATOM   2459  HW1 SOL   856      39.677  67.207 120.320  1.00  0.00           H
ATOM   2460  HW2 SOL   856      40.052  68.274 119.313  1.00  0.00           H
ATOM   2461  OW  SOL   857      64.023  85.228  58.813  1.00  0.00           O
ATOM   2462  HW1 SOL   857      64.702  84.603  59.068  1.00  0.00           H
ATOM   2463  HW2 SOL   857      64.093  85.282  57.860  1.00  0.00           H
ATOM   2464  OW  SOL   858      35.431  73.880   2.772  1.00  0.00           O
ATOM   2465  HW1 SOL   858      35.867  73.029   2.727  1.00  0.00           H
ATOM   2466  HW2 SOL   858      34.615  73.757   2.286  1.00  0.00           H
ATOM   2467  OW  SOL   859      74.316  54.125  47.706  1.00  0.00           O
ATOM   2468  HW1 SOL   859      73.627  54.786  47.768  1.00  0.00           H
ATOM   2469  HW2 SOL   859      74.138  53.669  46.883  1.00  0.00           H
ATOM   2470  OW  SOL   860      29.061  44.112  51.593  1.00  0.00           O
ATOM   2471  HW1 SOL   860      28.884  44.480  52.458  1.00  0.00           H
ATOM   2472  HW2 SOL   860      30.014  44.034  51.556  1.00  0.00           H
ATOM   2473  OW  SOL   861      30.916  59.363  41.832  1.00  0.00           O
ATOM   2474  HW1 SOL   861      31.141  59.036  40.961  1.00  0.00           H
ATOM   2475  HW2 SOL   861      30.734  60.293  41.699  1.00  0.00           H
ATOM   2476  OW  SOL   862      80.067  92.202   7.919  1.00  0.00           O
ATOM   2477  HW1 SOL   862      79.899  91.415   7.401  1.00  0.00           H
ATOM   2478  HW2 SOL   862      81.006  92.171   8.104  1.00  0.00           H
ATOM   2479  OW  SOL   863      20.569 108.016 127.792  1.00  0.00           O
ATOM   2480  HW1 SOL   863      20.687 107.096 128.027  1.00  0.00           H
ATOM   2481  HW2 SOL   863      19.661 108.210 128.028  1.00  0.00           H
ATOM   2482  OW  SOL   864      88.578  60.541 110.620  1.00  0.00           O
ATOM   2483  HW1 SOL   864      88.033  60.946 109.945  1.00  0.00           H
ATOM   2484  HW2 SOL   864      88.540  61.150 111.357  1.00  0.00           H
ATOM   2485  OW  SOL   865      67.802 102.815 139.546  1.00  0.00           O
ATOM   2486  HW1 SOL   865      67.404 101.997 139.845  1.00  0.00           H
ATOM   2487  HW2 SOL   865      68.149 102.610 138.678  1.00  0.00           H
ATOM   2488  OW  SOL   866       7.457  22.675 140.876  1.00  0.00           O
ATOM   2489  HW1 SOL   866       7.534  23.620 140.752  1.00  0.00           H
ATOM   2490  HW2 SOL   866       6.662  22.565 141.398  1.00  0.00           H
ATOM   2491  OW  SOL   867      76.642  52.254  31.936  1.00  0.00           O
ATOM   2492  HW1 SOL   867      76.615  52.878  31.210  1.00  0.00           H
ATOM   2493  HW2 SOL   867      76.786  51.405  31.517  1.00  0.00           H
ATOM   2494  OW  SOL   868      46.975  49.333 140.701  1.00  0.00           O
ATOM   2495  HW1 SOL   868      47.195  49.244 141.629  1.00  0.00           H
ATOM   2496  HW2 SOL   868      47.307  50.198 140.459  1.00  0.00           H
ATOM   2497  OW  SOL   869       5.864  36.614  49.134  1.00  0.00           O
ATOM   2498  HW1 SOL   869       5.481  36.856  48.290  1.00  0.00           H
ATOM   2499  HW2 SOL   869       5.669  37.355  49.707  1.00  0.00           H
ATOM   2500  OW  SOL   870      74.585  40.412  34.155  1.00  0.00           O
ATOM   2501  HW1 SOL   870      75.085  40.800  33.436  1.00  0.00           H
ATOM   2502  HW2 SOL   870      74.696  41.023  34.883  1.00  0.00           H
ATOM   2503  OW  SOL   871      23.464 103.458 127.265  1.00  0.00           O
ATOM   2504  HW1 SOL   871      23.294 104.376 127.055  1.00  0.00           H
ATOM   2505  HW2 SOL   871      23.741 103.469 128.181  1.00  0.00           H
ATOM   2506  OW  SOL   872      28.726  40.758   4.981  1.00  0.00           O
ATOM   2507  HW1 SOL   872      29.153  40.593   4.140  1.00  0.00           H
ATOM   2508  HW2 SOL   872      28.881  39.961   5.489  1.00  0.00           H
ATOM   2509  OW  SOL   873      30.826  44.999 134.531  1.00  0.00           O
ATOM   2510  HW1 SOL   873      31.504  45.395 135.078  1.00  0.00           H
ATOM   2511  HW2 SOL   873      30.180  44.665 135.153  1.00  0.00           H
ATOM   2512  OW  SOL   874     104.750   7.180   5.306  1.00  0.00           O
ATOM   2513  HW1 SOL   874     104.878   7.539   6.184  1.00  0.00           H
ATOM   2514  HW2 SOL   874     105.254   7.760   4.734  1.00  0.00           H
ATOM   2515  OW  SOL   875      22.060  26.192 143.514  1.00  0.00           O
ATOM   2516  HW1 SOL   875      21.920  25.287 143.793  1.00  0.00           H
ATOM   2517  HW2 SOL   875      22.363  26.119 142.608  1.00  0.00           H
ATOM   2518  OW  SOL   876      62.258  53.210 147.045  1.00  0.00           O
ATOM   2519  HW1 SOL   876      61.739  53.237 146.241  1.00  0.00           H
ATOM   2520  HW2 SOL   876      62.226  54.105 147.382  1.00  0.00           H
ATOM   2521  OW  SOL   877      83.061  39.694  32.070  1.00  0.00           O
ATOM   2522  HW1 SOL   877      83.208  39.724  31.125  1.00  0.00           H
ATOM   2523  HW2 SOL   877      82.231  39.228  32.170  1.00  0.00           H
ATOM   2524  OW  SOL   878      27.896  93.587  46.507  1.00  0.00           O
ATOM   2525  HW1 SOL   878      27.715  92.793  47.010  1.00  0.00           H
ATOM   2526  HW2 SOL   878      27.263  93.566  45.790  1.00  0.00           H
ATOM   2527  OW  SOL   879      54.392  66.701  21.096  1.00  0.00           O
ATOM   2528  HW1 SOL   879      55.057  66.924  20.444  1.00  0.00           H
ATOM   2529  HW2 SOL   879      54.766  65.963  21.578  1.00  0.00           H
ATOM   2530  OW  SOL   880      47.211  48.659 115.274  1.00  0.00           O
ATOM   2531  HW1 SOL   880      48.056  48.246 115.095  1.00  0.00           H
ATOM   2532  HW2 SOL   880      46.715  48.553 114.463  1.00  0.00           H
ATOM   2533  OW  SOL   881      71.875  43.829  55.877  1.00  0.00           O
ATOM   2534  HW1 SOL   881      72.095  44.741  56.067  1.00  0.00           H
ATOM   2535  HW2 SOL   881      71.530  43.488  56.703  1.00  0.00           H
ATOM   2536  OW  SOL   882      31.897  97.084 127.760  1.00  0.00           O
ATOM   2537  HW1 SOL   882      32.690  97.225 127.243  1.00  0.00           H
ATOM   2538  HW2 SOL   882      31.957  96.173 128.048  1.00  0.00           H
ATOM   2539  OW  SOL   883      32.138  13.887 110.205  1.00  0.00           O
ATOM   2540  HW1 SOL   883      32.612  14.719 110.194  1.00  0.00           H
ATOM   2541  HW2 SOL   883      32.612  13.333 109.585  1.00  0.00           H
ATOM   2542  OW  SOL   884      89.255  59.732   6.422  1.00  0.00           O
ATOM   2543  HW1 SOL   884      89.351  58.796   6.601  1.00  0.00           H
ATOM   2544  HW2 SOL   884      88.313  59.859   6.309  1.00  0.00           H
ATOM   2545  OW  SOL   885     103.800  39.085  21.248  1.00  0.00           O
ATOM   2546  HW1 SOL   885     103.433  38.233  21.010  1.00  0.00           H
ATOM   2547  HW2 SOL   885     103.145  39.718  20.956  1.00  0.00           H
ATOM   2548  OW  SOL   886     109.788  22.594 144.657  1.00  0.00           O
ATOM   2549  HW1 SOL   886     110.141  21.743 144.397  1.00  0.00           H
ATOM   2550  HW2 SOL   886     109.958  22.647 145.598  1.00  0.00           H
ATOM   2551  OW  SOL   887      75.207 102.597  44.328  1.00  0.00           O
ATOM   2552  HW1 SOL   887      74.648 101.835  44.483  1.00  0.00           H
ATOM   2553  HW2 SOL   887      75.309 102.999  45.190  1.00  0.00           H
ATOM   2554  OW  SOL   888     110.158  42.621 116.144  1.00  0.00           O
ATOM   2555  HW1 SOL   888     111.043  42.444 116.464  1.00  0.00           H
ATOM   2556  HW2 SOL   888     109.606  41.989 116.605  1.00  0.00           H
ATOM   2557  OW  SOL   889      76.840 108.926  11.399  1.00  0.00           O
ATOM   2558  HW1 SOL   889      77.345 109.233  10.646  1.00  0.00           H
ATOM   2559  HW2 SOL   889      76.119 108.425  11.016  1.00  0.00           H
ATOM   2560  OW  SOL   890      48.281 108.482  39.556  1.00  0.00           O
ATOM   2561  HW1 SOL   890      47.675 108.379  38.823  1.00  0.00           H
ATOM   2562  HW2 SOL   890      49.128 108.202  39.210  1.00  0.00           H
ATOM   2563  OW  SOL   891      72.063  60.242  33.643  1.00  0.00           O
ATOM   2564  HW1 SOL   891      72.585  59.440  33.603  1.00  0.00           H
ATOM   2565  HW2 SOL   891      72.650  60.926  33.322  1.00  0.00           H
ATOM   2566  OW  SOL   892      58.266  40.390 127.986  1.00  0.00           O
ATOM   2567  HW1 SOL   892      59.079  40.816 127.714  1.00  0.00           H
ATOM   2568  HW2 SOL   892      58.380  40.233 128.923  1.00  0.00           H
ATOM   2569  OW  SOL   893      54.263  58.865 146.165  1.00  0.00           O
ATOM   2570  HW1 SOL   893      53.984  58.717 145.262  1.00  0.00           H
ATOM   2571  HW2 SOL   893      53.855  59.696 146.409  1.00  0.00           H
ATOM   2572  OW  SOL   894      26.022  93.674 136.814  1.00  0.00           O
ATOM   2573  HW1 SOL   894      25.580  92.966 137.283  1.00  0.00           H
ATOM   2574  HW2 SOL   894      25.520  93.777 136.006  1.00  0.00           H
ATOM   2575  OW  SOL   895      69.375  67.552  23.323  1.00  0.00           O
ATOM   2576  HW1 SOL   895      68.418  67.537  23.333  1.00  0.00           H
ATOM   2577  HW2 SOL   895      69.623  66.765  22.838  1.00  0.00           H
ATOM   2578  OW  SOL   896     107.774  72.693  30.459  1.00  0.00           O
ATOM   2579  HW1 SOL   896     106.848  72.933  30.410  1.00  0.00           H
ATOM   2580  HW2 SOL   896     108.102  73.162  31.227  1.00  0.00           H
ATOM   2581  OW  SOL   897     100.801 105.553  26.235  1.00  0.00           O
ATOM   2582  HW1 SOL   897     100.621 105.360  27.155  1.00  0.00           H
ATOM   2583  HW2 SOL   897      99.942 105.530  25.813  1.00  0.00           H
ATOM   2584  OW  SOL   898     101.605  72.468   6.863  1.00  0.00           O
ATOM   2585  HW1 SOL   898     102.169  71.696   6.918  1.00  0.00           H
ATOM   2586  HW2 SOL   898     100.791  72.143   6.477  1.00  0.00           H
ATOM   2587  OW  SOL   899     108.809 103.271 133.239  1.00  0.00           O
ATOM   2588  HW1 SOL   899     109.482 102.597 133.150  1.00  0.00           H
ATOM   2589  HW2 SOL   899     109.051 103.938 132.597  1.00  0.00           H
ATOM   2590  OW  SOL   900      44.037  31.448 113.705  1.00  0.00           O
ATOM   2591  HW1 SOL   900      43.143  31.718 113.916  1.00  0.00           H
ATOM   2592  HW2 SOL   900      44.569  32.226 113.872  1.00  0.00           H
ATOM   2593  OW  SOL   901      47.728  25.780  95.453  1.00  0.00           O
ATOM   2594  HW1 SOL   901      48.491  26.283  95.739  1.00  0.00           H
ATOM   2595  HW2 SOL   901      46.987  26.370  95.592  1.00  0.00           H
ATOM   2596  OW  SOL   902      98.369  29.269  99.215  1.00  0.00           O
ATOM   2597  HW1 SOL   902      97.934  28.811  98.496  1.00  0.00           H
ATOM   2598  HW2 SOL   902      99.274  29.373  98.922  1.00  0.00           H
ATOM   2599  OW  SOL   903      33.873   6.823  19.691  1.00  0.00           O
ATOM   2600  HW1 SOL   903      33.289   6.088  19.506  1.00  0.00           H
ATOM   2601  HW2 SOL   903      33.497   7.557  19.205  1.00  0.00           H
ATOM   2602  OW  SOL   904       1.620  69.569  81.418  1.00  0.00           O
ATOM   2603  HW1 SOL   904       2.447  69.624  80.940  1.00  0.00           H
ATOM   2604  HW2 SOL   904       0.966  69.907  80.807  1.00  0.00           H
ATOM   2605  OW  SOL   905      82.535  16.400  13.682  1.00  0.00           O
ATOM   2606  HW1 SOL   905      82.518  15.867  14.477  1.00  0.00           H
ATOM   2607  HW2 SOL   905      82.223  15.813  12.993  1.00  0.00           H
ATOM   2608  OW  SOL   906      60.362  46.358 103.326  1.00  0.00           O
ATOM   2609  HW1 SOL   906      59.650  46.887 103.685  1.00  0.00           H
ATOM   2610  HW2 SOL   906      60.398  45.588 103.894  1.00  0.00           H
ATOM   2611  OW  SOL   907     107.614   5.360  16.017  1.00  0.00           O
ATOM   2612  HW1 SOL   907     106.931   4.699  16.130  1.00  0.00           H
ATOM   2613  HW2 SOL   907     107.142   6.152  15.761  1.00  0.00           H
ATOM   2614  OW  SOL   908      58.484  10.182  26.224  1.00  0.00           O
ATOM   2615  HW1 SOL   908      59.032   9.676  26.824  1.00  0.00           H
ATOM   2616  HW2 SOL   908      57.604   9.825  26.344  1.00  0.00           H
ATOM   2617  OW  SOL   909      92.053  64.508   3.495  1.00  0.00           O
ATOM   2618  HW1 SOL   909      92.787  64.699   2.911  1.00  0.00           H
ATOM   2619  HW2 SOL   909      91.944  65.307   4.012  1.00  0.00           H
ATOM   2620  OW  SOL   910     100.934  10.326  27.922  1.00  0.00           O
ATOM   2621  HW1 SOL   910     101.419  10.890  28.525  1.00  0.00           H
ATOM   2622  HW2 SOL   910     100.300  10.909  27.505  1.00  0.00           H
ATOM   2623  OW  SOL   911      76.071 100.224 101.972  1.00  0.00           O
ATOM   2624  HW1 SOL   911      76.051  99.408 101.472  1.00  0.00           H
ATOM   2625  HW2 SOL   911      75.156 100.503 102.012  1.00  0.00           H
ATOM   2626  OW  SOL   912      95.942  63.010 116.330  1.00  0.00           O
ATOM   2627  HW1 SOL   912      96.619  62.553 116.829  1.00  0.00           H
ATOM   2628  HW2 SOL   912      95.203  62.402 116.315  1.00  0.00           H
ATOM   2629  OW  SOL   913      59.220  17.778  22.803  1.00  0.00           O
ATOM   2630  HW1 SOL   913      59.679  16.950  22.945  1.00  0.00           H
ATOM   2631  HW2 SOL   913      58.295  17.563  22.921  1.00  0.00           H
ATOM   2632  OW  SOL   914     105.390  83.284  23.016  1.00  0.00           O
ATOM   2633  HW1 SOL   914     104.870  84.023  23.331  1.00  0.00           H
ATOM   2634  HW2 SOL   914     105.875  82.986  23.786  1.00  0.00           H
ATOM   2635  OW  SOL   915      60.913  18.545 131.440  1.00  0.00           O
ATOM   2636  HW1 SOL   915      60.043  18.377 131.800  1.00  0.00           H
ATOM   2637  HW2 SOL   915      61.452  17.826 131.770  1.00  0.00           H
ATOM   2638  OW  SOL   916      95.954  99.476  32.576  1.00  0.00           O
ATOM   2639  HW1 SOL   916      96.764  99.485  33.085  1.00  0.00           H
ATOM   2640  HW2 SOL   916      96.164  99.967  31.782  1.00  0.00           H
ATOM   2641  OW  SOL   917      77.659  59.423  28.443  1.00  0.00           O
ATOM   2642  HW1 SOL   917      78.354  59.139  27.849  1.00  0.00           H
ATOM   2643  HW2 SOL   917      76.850  59.124  28.027  1.00  0.00           H
ATOM   2644  OW  SOL   918      46.380  94.293 132.030  1.00  0.00           O
ATOM   2645  HW1 SOL   918      45.674  93.657 132.145  1.00  0.00           H
ATOM   2646  HW2 SOL   918      46.710  94.128 131.147  1.00  0.00           H
ATOM   2647  OW  SOL   919      37.353  12.829   6.287  1.00  0.00           O
ATOM   2648  HW1 SOL   919      37.775  11.987   6.116  1.00  0.00           H
ATOM   2649  HW2 SOL   919      38.073  13.415   6.521  1.00  0.00           H
ATOM   2650  OW  SOL   920      76.371  26.753 136.216  1.00  0.00           O
ATOM   2651  HW1 SOL   920      77.130  26.710 135.634  1.00  0.00           H
ATOM   2652  HW2 SOL   920      76.201  25.842 136.456  1.00  0.00           H
ATOM   2653  OW  SOL   921      50.812  56.714 114.324  1.00  0.00           O
ATOM   2654  HW1 SOL   921      50.660  56.910 113.399  1.00  0.00           H
ATOM   2655  HW2 SOL   921      49.965  56.864 114.743  1.00  0.00           H
ATOM   2656  OW  SOL   922      74.462  86.460 130.337  1.00  0.00           O
ATOM   2657  HW1 SOL   922      75.276  86.129 129.957  1.00  0.00           H
ATOM   2658  HW2 SOL   922      74.340  87.319 129.932  1.00  0.00           H
ATOM   2659  OW  SOL   923      47.008  59.048  11.664  1.00  0.00           O
ATOM   2660  HW1 SOL   923      46.791  59.882  11.248  1.00  0.00           H
ATOM   2661  HW2 SOL   923      47.337  58.502  10.950  1.00  0.00           H
ATOM   2662  OW  SOL   924      61.369 104.240 127.876  1.00  0.00           O
ATOM   2663  HW1 SOL   924      60.645 103.640 127.701  1.00  0.00           H
ATOM   2664  HW2 SOL   924      61.975 104.104 127.147  1.00  0.00           H
ATOM   2665  OW  SOL   925      86.484  75.308 127.120  1.00  0.00           O
ATOM   2666  HW1 SOL   925      86.067  76.167 127.059  1.00  0.00           H
ATOM   2667  HW2 SOL   925      86.835  75.148 126.243  1.00  0.00           H
ATOM   2668  OW  SOL   926      73.622  74.291  87.624  1.00  0.00           O
ATOM   2669  HW1 SOL   926      74.499  74.554  87.904  1.00  0.00           H
ATOM   2670  HW2 SOL   926      73.032  74.871  88.106  1.00  0.00           H
ATOM   2671  OW  SOL   927      33.398  30.731 129.109  1.00  0.00           O
ATOM   2672  HW1 SOL   927      33.050  29.879 129.371  1.00  0.00           H
ATOM   2673  HW2 SOL   927      34.328  30.689 129.328  1.00  0.00           H
ATOM   2674  OW  SOL   928      35.736  34.491 146.818  1.00  0.00           O
ATOM   2675  HW1 SOL   928      35.871  33.764 146.210  1.00  0.00           H
ATOM   2676  HW2 SOL   928      35.674  35.264 146.258  1.00  0.00           H
ATOM   2677  OW  SOL   929      34.671  12.186  17.015  1.00  0.00           O
ATOM   2678  HW1 SOL   929      34.674  13.038  16.577  1.00  0.00           H
ATOM   2679  HW2 SOL   929      34.177  12.333  17.822  1.00  0.00           H
ATOM   2680  OW  SOL   930       8.139  61.954 134.969  1.00  0.00           O
ATOM   2681  HW1 SOL   930       8.715  61.356 134.492  1.00  0.00           H
ATOM   2682  HW2 SOL   930       7.522  61.380 135.423  1.00  0.00           H
ATOM   2683  OW  SOL   931      27.068  17.691  25.464  1.00  0.00           O
ATOM   2684  HW1 SOL   931      27.371  17.365  26.311  1.00  0.00           H
ATOM   2685  HW2 SOL   931      26.632  16.941  25.060  1.00  0.00           H
ATOM   2686  OW  SOL   932      17.204  77.743  98.493  1.00  0.00           O
ATOM   2687  HW1 SOL   932      17.358  78.350  99.216  1.00  0.00           H
ATOM   2688  HW2 SOL   932      18.033  77.276  98.390  1.00  0.00           H
ATOM   2689  OW  SOL   933      19.547  86.125  50.153  1.00  0.00           O
ATOM   2690  HW1 SOL   933      19.680  85.694  50.997  1.00  0.00           H
ATOM   2691  HW2 SOL   933      19.472  87.055  50.368  1.00  0.00           H
ATOM   2692  OW  SOL   934      31.480  75.491 146.524  1.00  0.00           O
ATOM   2693  HW1 SOL   934      31.318  75.754 145.618  1.00  0.00           H
ATOM   2694  HW2 SOL   934      31.780  74.585 146.461  1.00  0.00           H
ATOM   2695  OW  SOL   935      15.499  21.571 147.453  1.00  0.00           O
ATOM   2696  HW1 SOL   935      15.500  22.221 148.156  1.00  0.00           H
ATOM   2697  HW2 SOL   935      16.411  21.531 147.163  1.00  0.00           H
ATOM   2698  OW  SOL   936      63.827  14.692  22.760  1.00  0.00           O
ATOM   2699  HW1 SOL   936      64.583  14.861  23.322  1.00  0.00           H
ATOM   2700  HW2 SOL   936      63.131  14.434  23.364  1.00  0.00           H
ATOM   2701  OW  SOL   937      11.192  31.427 132.562  1.00  0.00           O
ATOM   2702  HW1 SOL   937      11.411  32.317 132.838  1.00  0.00           H
ATOM   2703  HW2 SOL   937      11.972  30.913 132.769  1.00  0.00           H
ATOM   2704  OW  SOL   938      33.758  72.503  35.192  1.00  0.00           O
ATOM   2705  HW1 SOL   938      34.193  72.033  34.481  1.00  0.00           H
ATOM   2706  HW2 SOL   938      34.466  72.749  35.787  1.00  0.00           H
ATOM   2707  OW  SOL   939       1.816  46.002 119.002  1.00  0.00           O
ATOM   2708  HW1 SOL   939       2.239  45.166 119.201  1.00  0.00           H
ATOM   2709  HW2 SOL   939       1.686  45.984 118.054  1.00  0.00           H
ATOM   2710  OW  SOL   940      94.738 109.585 113.563  1.00  0.00           O
ATOM   2711  HW1 SOL   940      94.421 109.155 114.358  1.00  0.00           H
ATOM   2712  HW2 SOL   940      94.830 108.876 112.927  1.00  0.00           H
ATOM   2713  OW  SOL   941      10.516  23.864   9.906  1.00  0.00           O
ATOM   2714  HW1 SOL   941      10.885  23.571  10.739  1.00  0.00           H
ATOM   2715  HW2 SOL   941      11.056  23.436   9.241  1.00  0.00           H
ATOM   2716  OW  SOL   942      59.723  48.762  91.789  1.00  0.00           O
ATOM   2717  HW1 SOL   942      60.592  49.049  91.507  1.00  0.00           H
ATOM   2718  HW2 SOL   942      59.894  48.089  92.448  1.00  0.00           H
ATOM   2719  OW  SOL   943      76.572  91.528 111.348  1.00  0.00           O
ATOM   2720  HW1 SOL   943      77.407  91.953 111.151  1.00  0.00           H
ATOM   2721  HW2 SOL   943      76.785  90.597 111.410  1.00  0.00           H
ATOM   2722  OW  SOL   944      22.042  46.324 123.976  1.00  0.00           O
ATOM   2723  HW1 SOL   944      21.493  46.908 123.452  1.00  0.00           H
ATOM   2724  HW2 SOL   944      21.672  45.453 123.831  1.00  0.00           H
ATOM   2725  OW  SOL   945      50.261  96.682 125.871  1.00  0.00           O
ATOM   2726  HW1 SOL   945      49.731  97.471 125.990  1.00  0.00           H
ATOM   2727  HW2 SOL   945      50.075  96.150 126.645  1.00  0.00           H
ATOM   2728  OW  SOL   946      78.847   6.633 138.557  1.00  0.00           O
ATOM   2729  HW1 SOL   946      79.801   6.651 138.487  1.00  0.00           H
ATOM   2730  HW2 SOL   946      78.571   7.514 138.303  1.00  0.00           H
ATOM   2731  OW  SOL   947       7.462  94.201   3.123  1.00  0.00           O
ATOM   2732  HW1 SOL   947       8.214  94.790   3.181  1.00  0.00           H
ATOM   2733  HW2 SOL   947       6.723  94.724   3.433  1.00  0.00           H
ATOM   2734  OW  SOL   948      37.021  56.976   9.053  1.00  0.00           O
ATOM   2735  HW1 SOL   948      37.778  57.561   9.082  1.00  0.00           H
ATOM   2736  HW2 SOL   948      36.656  57.099   8.176  1.00  0.00           H
ATOM   2737  OW  SOL   949      65.356  51.609 105.381  1.00  0.00           O
ATOM   2738  HW1 SOL   949      65.822  51.266 106.143  1.00  0.00           H
ATOM   2739  HW2 SOL   949      64.431  51.564 105.625  1.00  0.00           H
ATOM   2740  OW  SOL   950      64.148  83.765 107.535  1.00  0.00           O
ATOM   2741  HW1 SOL   950      63.525  84.491 107.496  1.00  0.00           H
ATOM   2742  HW2 SOL   950      63.664  83.056 107.958  1.00  0.00           H
ATOM   2743  OW  SOL   951      40.718  54.575 143.314  1.00  0.00           O
ATOM   2744  HW1 SOL   951      40.289  54.548 142.459  1.00  0.00           H
ATOM   2745  HW2 SOL   951      41.646  54.446 143.121  1.00  0.00           H
ATOM   2746  OW  SOL   952      71.386  64.585 138.706  1.00  0.00           O
ATOM   2747  HW1 SOL   952      71.195  63.858 139.298  1.00  0.00           H
ATOM   2748  HW2 SOL   952      71.684  65.290 139.281  1.00  0.00           H
ATOM   2749  OW  SOL   953      58.494  20.753 131.670  1.00  0.00           O
ATOM   2750  HW1 SOL   953      57.624  20.403 131.483  1.00  0.00           H
ATOM   2751  HW2 SOL   953      58.865  20.947 130.809  1.00  0.00           H
ATOM   2752  OW  SOL   954      63.768  91.757 114.133  1.00  0.00           O
ATOM   2753  HW1 SOL   954      62.964  92.275 114.163  1.00  0.00           H
ATOM   2754  HW2 SOL   954      64.113  91.899 113.251  1.00  0.00           H
ATOM   2755  OW  SOL   955      19.631 107.440  36.854  1.00  0.00           O
ATOM   2756  HW1 SOL   955      18.786 107.155  36.506  1.00  0.00           H
ATOM   2757  HW2 SOL   955      19.960 106.681  37.336  1.00  0.00           H
ATOM   2758  OW  SOL   956      73.919  64.250  15.911  1.00  0.00           O
ATOM   2759  HW1 SOL   956      74.768  63.827  16.040  1.00  0.00           H
ATOM   2760  HW2 SOL   956      74.053  64.835  15.166  1.00  0.00           H
ATOM   2761  OW  SOL   957      67.608  21.164 110.666  1.00  0.00           O
ATOM   2762  HW1 SOL   957      68.414  20.672 110.508  1.00  0.00           H
ATOM   2763  HW2 SOL   957      66.976  20.794 110.049  1.00  0.00           H
ATOM   2764  OW  SOL   958      19.980  40.666   0.610  1.00  0.00           O
ATOM   2765  HW1 SOL   958      20.724  40.065   0.621  1.00  0.00           H
ATOM   2766  HW2 SOL   958      20.234  41.375   1.201  1.00  0.00           H
ATOM   2767  OW  SOL   959      23.958  24.484 102.104  1.00  0.00           O
ATOM   2768  HW1 SOL   959      24.160  23.569 102.297  1.00  0.00           H
ATOM   2769  HW2 SOL   959      24.384  24.653 101.264  1.00  0.00           H
ATOM   2770  OW  SOL   960      12.923   5.430  31.960  1.00  0.00           O
ATOM   2771  HW1 SOL   960      13.421   5.533  32.771  1.00  0.00           H
ATOM   2772  HW2 SOL   960      13.223   6.147  31.401  1.00  0.00           H
ATOM   2773  OW  SOL   961      90.786  60.591  47.496  1.00  0.00           O
ATOM   2774  HW1 SOL   961      91.285  60.513  46.684  1.00  0.00           H
ATOM   2775  HW2 SOL   961      90.688  61.535  47.628  1.00  0.00           H
ATOM   2776  OW  SOL   962      30.036  91.311  35.832  1.00  0.00           O
ATOM   2777  HW1 SOL   962      30.053  92.016  35.185  1.00  0.00           H
ATOM   2778  HW2 SOL   962      30.839  91.432  36.339  1.00  0.00           H
ATOM   2779  OW  SOL   963     105.500  56.517  18.522  1.00  0.00           O
ATOM   2780  HW1 SOL   963     104.653  56.821  18.196  1.00  0.00           H
ATOM   2781  HW2 SOL   963     106.139  57.092  18.101  1.00  0.00           H
ATOM   2782  OW  SOL   964      80.610  81.419  34.302  1.00  0.00           O
ATOM   2783  HW1 SOL   964      79.830  81.279  33.766  1.00  0.00           H
ATOM   2784  HW2 SOL   964      80.555  80.750  34.984  1.00  0.00           H
ATOM   2785  OW  SOL   965      72.722  97.579 121.862  1.00  0.00           O
ATOM   2786  HW1 SOL   965      72.489  96.977 121.155  1.00  0.00           H
ATOM   2787  HW2 SOL   965      73.381  98.157 121.477  1.00  0.00           H
ATOM   2788  OW  SOL   966      71.838 109.042  17.484  1.00  0.00           O
ATOM   2789  HW1 SOL   966      71.034 108.641  17.155  1.00  0.00           H
ATOM   2790  HW2 SOL   966      71.634 109.279  18.389  1.00  0.00           H
ATOM   2791  OW  SOL   967      64.770  34.318  11.718  1.00  0.00           O
ATOM   2792  HW1 SOL   967      64.211  33.614  12.045  1.00  0.00           H
ATOM   2793  HW2 SOL   967      64.228  35.104  11.780  1.00  0.00           H
ATOM   2794  OW  SOL   968      44.834  41.380  21.293  1.00  0.00           O
ATOM   2795  HW1 SOL   968      44.800  42.154  20.731  1.00  0.00           H
ATOM   2796  HW2 SOL   968      44.446  40.683  20.763  1.00  0.00           H
ATOM   2797  OW  SOL   969     105.925  86.612  34.682  1.00  0.00           O
ATOM   2798  HW1 SOL   969     106.777  86.392  34.305  1.00  0.00           H
ATOM   2799  HW2 SOL   969     106.114  86.815  35.599  1.00  0.00           H
ATOM   2800  OW  SOL   970      37.059  85.919  22.525  1.00  0.00           O
ATOM   2801  HW1 SOL   970      37.094  86.767  22.081  1.00  0.00           H
ATOM   2802  HW2 SOL   970      37.673  85.368  22.040  1.00  0.00           H
ATOM   2803  OW  SOL   971       6.747  32.394  94.555  1.00  0.00           O
ATOM   2804  HW1 SOL   971       6.826  32.284  93.607  1.00  0.00           H
ATOM   2805  HW2 SOL   971       6.052  33.043  94.664  1.00  0.00           H
ATOM   2806  OW  SOL   972       0.010  33.090  51.578  1.00  0.00           O
ATOM   2807  HW1 SOL   972       0.635  32.635  51.013  1.00  0.00           H
ATOM   2808  HW2 SOL   972       0.210  32.775  52.459  1.00  0.00           H
ATOM   2809  OW  SOL   973      38.161 109.522   8.438  1.00  0.00           O
ATOM   2810  HW1 SOL   973      38.175 109.387   9.385  1.00  0.00           H
ATOM   2811  HW2 SOL   973      37.882 108.679   8.080  1.00  0.00           H
ATOM   2812  OW  SOL   974      23.516  17.716   9.653  1.00  0.00           O
ATOM   2813  HW1 SOL   974      23.744  17.109   8.949  1.00  0.00           H
ATOM   2814  HW2 SOL   974      23.481  17.170  10.438  1.00  0.00           H
ATOM   2815  OW  SOL   975      69.391  33.439  29.785  1.00  0.00           O
ATOM   2816  HW1 SOL   975      69.570  32.809  30.483  1.00  0.00           H
ATOM   2817  HW2 SOL   975      69.771  33.043  29.001  1.00  0.00           H
ATOM   2818  OW  SOL   976      40.272  17.645 129.868  1.00  0.00           O
ATOM   2819  HW1 SOL   976      40.932  17.094 129.447  1.00  0.00           H
ATOM   2820  HW2 SOL   976      40.708  17.991 130.646  1.00  0.00           H
ATOM   2821  OW  SOL   977       1.059  17.808  34.607  1.00  0.00           O
ATOM   2822  HW1 SOL   977       1.538  18.558  34.960  1.00  0.00           H
ATOM   2823  HW2 SOL   977       1.625  17.466  33.915  1.00  0.00           H
ATOM   2824  OW  SOL   978      16.718 100.955  46.813  1.00  0.00           O
ATOM   2825  HW1 SOL   978      17.115 101.721  47.228  1.00  0.00           H
ATOM   2826  HW2 SOL   978      17.404 100.610  46.241  1.00  0.00           H
ATOM   2827  OW  SOL   979      77.808  32.219 116.305  1.00  0.00           O
ATOM   2828  HW1 SOL   979      77.710  33.171 116.302  1.00  0.00           H
ATOM   2829  HW2 SOL   979      77.896  31.989 117.230  1.00  0.00           H
ATOM   2830  OW  SOL   980      36.491  74.522 142.860  1.00  0.00           O
ATOM   2831  HW1 SOL   980      37.246  74.966 142.474  1.00  0.00           H
ATOM   2832  HW2 SOL   980      36.642  74.570 143.804  1.00  0.00           H
ATOM   2833  OW  SOL   981      96.198  51.430  47.102  1.00  0.00           O
ATOM   2834  HW1 SOL   981      96.312  51.699  48.014  1.00  0.00           H
ATOM   2835  HW2 SOL   981      95.496  51.991  46.773  1.00  0.00           H
ATOM   2836  OW  SOL   982      62.637  24.658   1.729  1.00  0.00           O
ATOM   2837  HW1 SOL   982      63.260  24.037   1.351  1.00  0.00           H
ATOM   2838  HW2 SOL   982      62.470  25.287   1.027  1.00  0.00           H
ATOM   2839  OW  SOL   983      54.080  20.022 142.526  1.00  0.00           O
ATOM   2840  HW1 SOL   983      54.850  19.633 142.110  1.00  0.00           H
ATOM   2841  HW2 SOL   983      53.462  19.296 142.613  1.00  0.00           H
ATOM   2842  OW  SOL   984       2.734  88.723   4.458  1.00  0.00           O
ATOM   2843  HW1 SOL   984       1.969  88.254   4.791  1.00  0.00           H
ATOM   2844  HW2 SOL   984       3.284  88.042   4.072  1.00  0.00           H
ATOM   2845  OW  SOL   985      14.611  20.340 116.551  1.00  0.00           O
ATOM   2846  HW1 SOL   985      14.852  20.517 117.460  1.00  0.00           H
ATOM   2847  HW2 SOL   985      13.903  20.958 116.366  1.00  0.00           H
ATOM   2848  OW  SOL   986      32.399  78.081  39.110  1.00  0.00           O
ATOM   2849  HW1 SOL   986      32.195  78.359  40.003  1.00  0.00           H
ATOM   2850  HW2 SOL   986      32.982  77.329  39.220  1.00  0.00           H
ATOM   2851  OW  SOL   987      22.393  20.487 131.910  1.00  0.00           O
ATOM   2852  HW1 SOL   987      22.708  20.503 131.006  1.00  0.00           H
ATOM   2853  HW2 SOL   987      21.809  21.243 131.974  1.00  0.00           H
ATOM   2854  OW  SOL   988      76.187  51.780 132.353  1.00  0.00           O
ATOM   2855  HW1 SOL   988      76.419  51.446 133.219  1.00  0.00           H
ATOM   2856  HW2 SOL   988      76.921  51.528 131.793  1.00  0.00           H
ATOM   2857  OW  SOL   989      39.717  58.141  23.079  1.00  0.00           O
ATOM   2858  HW1 SOL   989      39.406  57.867  22.216  1.00  0.00           H
ATOM   2859  HW2 SOL   989      40.603  58.469  22.921  1.00  0.00           H
ATOM   2860  OW  SOL   990     100.472  24.929 137.218  1.00  0.00           O
ATOM   2861  HW1 SOL   990     101.084  24.612 137.882  1.00  0.00           H
ATOM   2862  HW2 SOL   990     100.839  24.623 136.389  1.00  0.00           H
ATOM   2863  OW  SOL   991      67.023  20.995  12.555  1.00  0.00           O
ATOM   2864  HW1 SOL   991      67.337  21.607  13.221  1.00  0.00           H
ATOM   2865  HW2 SOL   991      67.748  20.383  12.431  1.00  0.00           H
ATOM   2866  OW  SOL   992      82.488  27.509 126.423  1.00  0.00           O
ATOM   2867  HW1 SOL   992      81.625  27.511 126.011  1.00  0.00           H
ATOM   2868  HW2 SOL   992      83.063  27.921 125.779  1.00  0.00           H
ATOM   2869  OW  SOL   993      69.176  76.677  37.261  1.00  0.00           O
ATOM   2870  HW1 SOL   993      68.634  76.654  38.049  1.00  0.00           H
ATOM   2871  HW2 SOL   993      69.113  75.792  36.901  1.00  0.00           H
ATOM   2872  OW  SOL   994     103.294   6.144 139.757  1.00  0.00           O
ATOM   2873  HW1 SOL   994     103.512   6.149 138.825  1.00  0.00           H
ATOM   2874  HW2 SOL   994     102.460   5.677 139.806  1.00  0.00           H
ATOM   2875  OW  SOL   995      33.825   1.046 142.618  1.00  0.00           O
ATOM   2876  HW1 SOL   995      34.088   1.281 141.728  1.00  0.00           H
ATOM   2877  HW2 SOL   995      33.708   0.096 142.591  1.00  0.00           H
ATOM   2878  OW  SOL   996      67.683  94.133  42.032  1.00  0.00           O
ATOM   2879  HW1 SOL   996      67.025  93.673  41.511  1.00  0.00           H
ATOM   2880  HW2 SOL   996      67.232  94.355  42.846  1.00  0.00           H
ATOM   2881  OW  SOL   997      26.799 107.974 125.134  1.00  0.00           O
ATOM   2882  HW1 SOL   997      26.930 108.831 124.727  1.00  0.00           H
ATOM   2883  HW2 SOL   997      26.097 108.115 125.769  1.00  0.00           H
ATOM   2884  OW  SOL   998      80.134  13.302 112.419  1.00  0.00           O
ATOM   2885  HW1 SOL   998      80.955  12.886 112.154  1.00  0.00           H
ATOM   2886  HW2 SOL   998      80.230  14.215 112.149  1.00  0.00           H
ATOM   2887  OW  SOL   999      57.037 104.854 142.670  1.00  0.00           O
ATOM   2888  HW1 SOL   999      56.954 105.796 142.520  1.00  0.00           H
ATOM   2889  HW2 SOL   999      57.341 104.780 143.574  1.00  0.00           H
ATOM   2890  OW  SOL  1000      74.449  31.167 108.422  1.00  0.00           O
ATOM   2891  HW1 SOL  1000      74.185  31.048 109.334  1.00  0.00           H
ATOM   2892  HW2 SOL  1000      75.401  31.076 108.434  1.00  0.00           H
ATOM   2893  OW  SOL  1001      90.193  81.487  32.976  1.00  0.00           O
ATOM   2894  HW1 SOL  1001      89.793  80.659  33.245  1.00  0.00           H
ATOM   2895  HW2 SOL  1001      90.002  82.090  33.695  1.00  0.00           H
ATOM   2896  OW  SOL  1002      85.288   4.183  27.673  1.00  0.00           O
ATOM   2897  HW1 SOL  1002      85.811   4.580  28.370  1.00  0.00           H
ATOM   2898  HW2 SOL  1002      85.625   4.575  26.868  1.00  0.00           H
ATOM   2899  OW  SOL  1003     101.001  90.265  25.416  1.00  0.00           O
ATOM   2900  HW1 SOL  1003     101.029  90.993  24.795  1.00  0.00           H
ATOM   2901  HW2 SOL  1003     101.889  89.906  25.403  1.00  0.00           H
ATOM   2902  OW  SOL  1004      83.118  50.286 107.150  1.00  0.00           O
ATOM   2903  HW1 SOL  1004      82.489  49.727 106.695  1.00  0.00           H
ATOM   2904  HW2 SOL  1004      83.270  51.015 106.549  1.00  0.00           H
ATOM   2905  OW  SOL  1005      22.429   8.923  21.056  1.00  0.00           O
ATOM   2906  HW1 SOL  1005      23.227   9.108  20.561  1.00  0.00           H
ATOM   2907  HW2 SOL  1005      22.315   7.975  20.982  1.00  0.00           H
ATOM   2908  OW  SOL  1006      91.338 101.622  22.932  1.00  0.00           O
ATOM   2909  HW1 SOL  1006      91.183 101.252  22.063  1.00  0.00           H
ATOM   2910  HW2 SOL  1006      90.646 101.250  23.479  1.00  0.00           H
ATOM   2911  OW  SOL  1007       0.298  97.102 126.068  1.00  0.00           O
ATOM   2912  HW1 SOL  1007      -0.393  96.442 126.006  1.00  0.00           H
ATOM   2913  HW2 SOL  1007      -0.120  97.914 125.782  1.00  0.00           H
ATOM   2914  OW  SOL  1008      45.283  71.192 101.097  1.00  0.00           O
ATOM   2915  HW1 SOL  1008      45.211  72.056 100.691  1.00  0.00           H
ATOM   2916  HW2 SOL  1008      44.401  70.825 101.039  1.00  0.00           H
ATOM   2917  OW  SOL  1009       0.452  93.371 138.601  1.00  0.00           O
ATOM   2918  HW1 SOL  1009       0.902  92.567 138.858  1.00  0.00           H
ATOM   2919  HW2 SOL  1009       0.804  93.578 137.736  1.00  0.00           H
ATOM   2920  OW  SOL  1010       4.795  28.774   3.624  1.00  0.00           O
ATOM   2921  HW1 SOL  1010       5.501  28.183   3.361  1.00  0.00           H
ATOM   2922  HW2 SOL  1010       4.027  28.458   3.149  1.00  0.00           H
ATOM   2923  OW  SOL  1011      98.195  38.464  33.179  1.00  0.00           O
ATOM   2924  HW1 SOL  1011      98.554  39.289  33.507  1.00  0.00           H
ATOM   2925  HW2 SOL  1011      98.941  37.864  33.172  1.00  0.00           H
ATOM   2926  OW  SOL  1012      64.276  58.508 108.913  1.00  0.00           O
ATOM   2927  HW1 SOL  1012      63.952  57.770 109.431  1.00  0.00           H
ATOM   2928  HW2 SOL  1012      63.933  59.282 109.360  1.00  0.00           H
ATOM   2929  OW  SOL  1013      96.317  66.874  36.655  1.00  0.00           O
ATOM   2930  HW1 SOL  1013      96.425  67.268  35.789  1.00  0.00           H
ATOM   2931  HW2 SOL  1013      96.946  67.335  37.209  1.00  0.00           H
ATOM   2932  OW  SOL  1014      12.041   4.526 133.370  1.00  0.00           O
ATOM   2933  HW1 SOL  1014      12.210   5.344 133.838  1.00  0.00           H
ATOM   2934  HW2 SOL  1014      11.190   4.234 133.696  1.00  0.00           H
ATOM   2935  OW  SOL  1015     101.466  75.572  30.698  1.00  0.00           O
ATOM   2936  HW1 SOL  1015     102.064  75.640  31.442  1.00  0.00           H
ATOM   2937  HW2 SOL  1015     102.015  75.263  29.977  1.00  0.00           H
ATOM   2938  OW  SOL  1016      63.024  23.538  43.119  1.00  0.00           O
ATOM   2939  HW1 SOL  1016      62.366  23.597  42.426  1.00  0.00           H
ATOM   2940  HW2 SOL  1016      62.760  22.777  43.636  1.00  0.00           H
ATOM   2941  OW  SOL  1017      55.494  22.592   1.215  1.00  0.00           O
ATOM   2942  HW1 SOL  1017      56.206  23.227   1.282  1.00  0.00           H
ATOM   2943  HW2 SOL  1017      55.446  22.382   0.282  1.00  0.00           H
ATOM   2944  OW  SOL  1018      64.237  95.557  26.120  1.00  0.00           O
ATOM   2945  HW1 SOL  1018      63.943  96.059  26.880  1.00  0.00           H
ATOM   2946  HW2 SOL  1018      63.606  95.770  25.433  1.00  0.00           H
ATOM   2947  OW  SOL  1019      29.875   6.184  24.642  1.00  0.00           O
ATOM   2948  HW1 SOL  1019      29.910   6.743  23.866  1.00  0.00           H
ATOM   2949  HW2 SOL  1019      30.682   6.383  25.117  1.00  0.00           H
ATOM   2950  OW  SOL  1020      90.959  59.528 107.820  1.00  0.00           O
ATOM   2951  HW1 SOL  1020      90.223  59.191 107.309  1.00  0.00           H
ATOM   2952  HW2 SOL  1020      91.628  58.846 107.757  1.00  0.00           H
ATOM   2953  OW  SOL  1021     106.955  21.343  36.737  1.00  0.00           O
ATOM   2954  HW1 SOL  1021     106.794  20.454  37.051  1.00  0.00           H
ATOM   2955  HW2 SOL  1021     107.791  21.286  36.273  1.00  0.00           H
ATOM   2956  OW  SOL  1022      49.427  83.750  19.755  1.00  0.00           O
ATOM   2957  HW1 SOL  1022      49.904  84.491  20.129  1.00  0.00           H
ATOM   2958  HW2 SOL  1022      49.011  83.328  20.507  1.00  0.00           H
ATOM   2959  OW  SOL  1023      56.468  63.368 145.711  1.00  0.00           O
ATOM   2960  HW1 SOL  1023      56.822  63.795 144.931  1.00  0.00           H
ATOM   2961  HW2 SOL  1023      56.694  62.445 145.602  1.00  0.00           H
ATOM   2962  OW  SOL  1024      93.596   1.381 129.431  1.00  0.00           O
ATOM   2963  HW1 SOL  1024      93.935   1.600 130.300  1.00  0.00           H
ATOM   2964  HW2 SOL  1024      94.374   1.338 128.875  1.00  0.00           H
ATOM   2965  OW  SOL  1025     107.199  87.691 146.462  1.00  0.00           O
ATOM   2966  HW1 SOL  1025     107.900  88.035 145.910  1.00  0.00           H
ATOM   2967  HW2 SOL  1025     107.210  86.747 146.303  1.00  0.00           H
ATOM   2968  OW  SOL  1026      24.574  22.719  15.437  1.00  0.00           O
ATOM   2969  HW1 SOL  1026      23.647  22.711  15.202  1.00  0.00           H
ATOM   2970  HW2 SOL  1026      24.930  23.484  14.985  1.00  0.00           H
ATOM   2971  OW  SOL  1027      16.587  74.992 114.634  1.00  0.00           O
ATOM   2972  HW1 SOL  1027      17.295  74.412 114.354  1.00  0.00           H
ATOM   2973  HW2 SOL  1027      16.146  75.242 113.822  1.00  0.00           H
ATOM   2974  OW  SOL  1028      47.528  20.202  95.224  1.00  0.00           O
ATOM   2975  HW1 SOL  1028      47.721  20.747  94.461  1.00  0.00           H
ATOM   2976  HW2 SOL  1028      48.166  19.490  95.178  1.00  0.00           H
ATOM   2977  OW  SOL  1029      40.986  29.915 128.027  1.00  0.00           O
ATOM   2978  HW1 SOL  1029      40.580  29.885 128.893  1.00  0.00           H
ATOM   2979  HW2 SOL  1029      40.284  30.199 127.442  1.00  0.00           H
ATOM   2980  OW  SOL  1030       0.991  64.357   0.947  1.00  0.00           O
ATOM   2981  HW1 SOL  1030       0.734  65.097   1.498  1.00  0.00           H
ATOM   2982  HW2 SOL  1030       1.257  63.678   1.566  1.00  0.00           H
ATOM   2983  OW  SOL  1031      80.030  23.501 110.241  1.00  0.00           O
ATOM   2984  HW1 SOL  1031      80.935  23.695 110.486  1.00  0.00           H
ATOM   2985  HW2 SOL  1031      80.026  22.560 110.066  1.00  0.00           H
ATOM   2986  OW  SOL  1032      63.844  67.162 108.048  1.00  0.00           O
ATOM   2987  HW1 SOL  1032      64.577  67.715 108.318  1.00  0.00           H
ATOM   2988  HW2 SOL  1032      63.653  67.438 107.151  1.00  0.00           H
ATOM   2989  OW  SOL  1033     100.159  99.850  89.819  1.00  0.00           O
ATOM   2990  HW1 SOL  1033      99.271  99.906  89.467  1.00  0.00           H
ATOM   2991  HW2 SOL  1033     100.205 100.553  90.468  1.00  0.00           H
ATOM   2992  OW  SOL  1034     101.620  71.517  52.838  1.00  0.00           O
ATOM   2993  HW1 SOL  1034     102.447  71.130  53.127  1.00  0.00           H
ATOM   2994  HW2 SOL  1034     101.870  72.353  52.445  1.00  0.00           H
ATOM   2995  OW  SOL  1035      86.486  82.859 137.229  1.00  0.00           O
ATOM   2996  HW1 SOL  1035      85.535  82.870 137.121  1.00  0.00           H
ATOM   2997  HW2 SOL  1035      86.728  81.938 137.133  1.00  0.00           H
ATOM   2998  OW  SOL  1036      95.300  73.712  96.834  1.00  0.00           O
ATOM   2999  HW1 SOL  1036      94.636  74.308  97.181  1.00  0.00           H
ATOM   3000  HW2 SOL  1036      96.132  74.081  97.132  1.00  0.00           H
ATOM   3001  OW  SOL  1037      48.855 109.298 147.468  1.00  0.00           O
ATOM   3002  HW1 SOL  1037      49.106 110.132 147.867  1.00  0.00           H
ATOM   3003  HW2 SOL  1037      48.188 108.943 148.055  1.00  0.00           H
ATOM   3004  OW  SOL  1038      10.271  87.946 132.073  1.00  0.00           O
ATOM   3005  HW1 SOL  1038      10.439  88.137 132.996  1.00  0.00           H
ATOM   3006  HW2 SOL  1038      10.772  88.608 131.596  1.00  0.00           H
ATOM   3007  OW  SOL  1039     101.248 108.553   9.101  1.00  0.00           O
ATOM   3008  HW1 SOL  1039     102.134 108.436   9.443  1.00  0.00           H
ATOM   3009  HW2 SOL  1039     101.268 108.144   8.236  1.00  0.00           H
ATOM   3010  OW  SOL  1040      32.209  24.009 127.706  1.00  0.00           O
ATOM   3011  HW1 SOL  1040      32.519  23.119 127.871  1.00  0.00           H
ATOM   3012  HW2 SOL  1040      31.943  24.004 126.787  1.00  0.00           H
ATOM   3013  OW  SOL  1041       7.555  64.191 117.666  1.00  0.00           O
ATOM   3014  HW1 SOL  1041       7.769  63.493 118.285  1.00  0.00           H
ATOM   3015  HW2 SOL  1041       6.693  63.954 117.325  1.00  0.00           H
ATOM   3016  OW  SOL  1042      62.988  79.282 111.989  1.00  0.00           O
ATOM   3017  HW1 SOL  1042      62.572  79.712 111.242  1.00  0.00           H
ATOM   3018  HW2 SOL  1042      62.998  79.949 112.675  1.00  0.00           H
ATOM   3019  OW  SOL  1043      31.216  15.760  14.511  1.00  0.00           O
ATOM   3020  HW1 SOL  1043      31.787  16.048  13.799  1.00  0.00           H
ATOM   3021  HW2 SOL  1043      30.459  16.344  14.463  1.00  0.00           H
ATOM   3022  OW  SOL  1044      32.653  35.090 103.623  1.00  0.00           O
ATOM   3023  HW1 SOL  1044      31.941  34.559 103.979  1.00  0.00           H
ATOM   3024  HW2 SOL  1044      32.457  35.981 103.913  1.00  0.00           H
ATOM   3025  OW  SOL  1045      27.828  78.726  54.134  1.00  0.00           O
ATOM   3026  HW1 SOL  1045      27.130  79.291  54.465  1.00  0.00           H
ATOM   3027  HW2 SOL  1045      28.302  79.273  53.507  1.00  0.00           H
ATOM   3028  OW  SOL  1046     108.717  49.322  51.231  1.00  0.00           O
ATOM   3029  HW1 SOL  1046     108.229  49.731  50.516  1.00  0.00           H
ATOM   3030  HW2 SOL  1046     108.133  49.382  51.987  1.00  0.00           H
ATOM   3031  OW  SOL  1047      86.233   5.827 109.969  1.00  0.00           O
ATOM   3032  HW1 SOL  1047      86.489   5.762 110.889  1.00  0.00           H
ATOM   3033  HW2 SOL  1047      85.283   5.936 109.991  1.00  0.00           H
ATOM   3034  OW  SOL  1048      66.291  34.673 123.149  1.00  0.00           O
ATOM   3035  HW1 SOL  1048      66.801  35.082 122.450  1.00  0.00           H
ATOM   3036  HW2 SOL  1048      66.767  34.890 123.951  1.00  0.00           H
ATOM   3037  OW  SOL  1049      51.726   8.193 138.502  1.00  0.00           O
ATOM   3038  HW1 SOL  1049      51.825   7.428 139.070  1.00  0.00           H
ATOM   3039  HW2 SOL  1049      52.462   8.760 138.733  1.00  0.00           H
ATOM   3040  OW  SOL  1050      74.065  52.298 133.975  1.00  0.00           O
ATOM   3041  HW1 SOL  1050      74.684  52.148 133.261  1.00  0.00           H
ATOM   3042  HW2 SOL  1050      74.266  51.615 134.615  1.00  0.00           H
ATOM   3043  OW  SOL  1051      92.418   9.311  44.652  1.00  0.00           O
ATOM   3044  HW1 SOL  1051      92.827   9.182  43.796  1.00  0.00           H
ATOM   3045  HW2 SOL  1051      91.647   9.848  44.471  1.00  0.00           H
ATOM   3046  OW  SOL  1052      93.821 105.061  19.174  1.00  0.00           O
ATOM   3047  HW1 SOL  1052      94.173 105.417  19.990  1.00  0.00           H
ATOM   3048  HW2 SOL  1052      92.881 105.237  19.222  1.00  0.00           H
ATOM   3049  OW  SOL  1053      25.663  93.052 133.488  1.00  0.00           O
ATOM   3050  HW1 SOL  1053      26.354  93.612 133.134  1.00  0.00           H
ATOM   3051  HW2 SOL  1053      26.017  92.165 133.424  1.00  0.00           H
ATOM   3052  OW  SOL  1054       0.074  79.250  10.209  1.00  0.00           O
ATOM   3053  HW1 SOL  1054      -0.371  79.977   9.774  1.00  0.00           H
ATOM   3054  HW2 SOL  1054       0.304  78.650   9.500  1.00  0.00           H
ATOM   3055  OW  SOL  1055      73.220  28.548  97.741  1.00  0.00           O
ATOM   3056  HW1 SOL  1055      73.440  28.934  98.588  1.00  0.00           H
ATOM   3057  HW2 SOL  1055      73.367  29.253  97.110  1.00  0.00           H
ATOM   3058  OW  SOL  1056      35.813  34.088   5.173  1.00  0.00           O
ATOM   3059  HW1 SOL  1056      35.243  33.588   5.757  1.00  0.00           H
ATOM   3060  HW2 SOL  1056      36.009  34.890   5.657  1.00  0.00           H
ATOM   3061  OW  SOL  1057      95.858  19.128 108.934  1.00  0.00           O
ATOM   3062  HW1 SOL  1057      96.077  18.930 108.024  1.00  0.00           H
ATOM   3063  HW2 SOL  1057      95.003  18.720 109.070  1.00  0.00           H
ATOM   3064  OW  SOL  1058      97.117  37.478  36.135  1.00  0.00           O
ATOM   3065  HW1 SOL  1058      97.141  38.311  36.606  1.00  0.00           H
ATOM   3066  HW2 SOL  1058      97.647  37.631  35.352  1.00  0.00           H
ATOM   3067  OW  SOL  1059      65.580  84.819 144.350  1.00  0.00           O
ATOM   3068  HW1 SOL  1059      66.422  84.591 144.744  1.00  0.00           H
ATOM   3069  HW2 SOL  1059      65.624  85.767 144.222  1.00  0.00           H
ATOM   3070  OW  SOL  1060      25.123  70.046 131.251  1.00  0.00           O
ATOM   3071  HW1 SOL  1060      24.519  69.410 130.868  1.00  0.00           H
ATOM   3072  HW2 SOL  1060      25.918  69.970 130.723  1.00  0.00           H
ATOM   3073  OW  SOL  1061      18.191  69.073 108.174  1.00  0.00           O
ATOM   3074  HW1 SOL  1061      18.002  68.753 107.292  1.00  0.00           H
ATOM   3075  HW2 SOL  1061      19.035  69.518 108.091  1.00  0.00           H
ATOM   3076  OW  SOL  1062      17.974  18.953 109.150  1.00  0.00           O
ATOM   3077  HW1 SOL  1062      17.643  18.065 109.284  1.00  0.00           H
ATOM   3078  HW2 SOL  1062      17.900  19.369 110.009  1.00  0.00           H
ATOM   3079  OW  SOL  1063      84.972  91.387 112.348  1.00  0.00           O
ATOM   3080  HW1 SOL  1063      85.509  91.817 113.014  1.00  0.00           H
ATOM   3081  HW2 SOL  1063      84.814  90.510 112.696  1.00  0.00           H
ATOM   3082  OW  SOL  1064      49.100  24.553   9.542  1.00  0.00           O
ATOM   3083  HW1 SOL  1064      49.527  25.157  10.149  1.00  0.00           H
ATOM   3084  HW2 SOL  1064      49.324  23.683   9.872  1.00  0.00           H
ATOM   3085  OW  SOL  1065      75.008  32.323 114.766  1.00  0.00           O
ATOM   3086  HW1 SOL  1065      75.868  32.620 114.469  1.00  0.00           H
ATOM   3087  HW2 SOL  1065      74.979  31.396 114.528  1.00  0.00           H
ATOM   3088  OW  SOL  1066      15.801  38.893  98.443  1.00  0.00           O
ATOM   3089  HW1 SOL  1066      16.029  38.870  99.372  1.00  0.00           H
ATOM   3090  HW2 SOL  1066      16.140  38.069  98.092  1.00  0.00           H
ATOM   3091  OW  SOL  1067      58.249  51.930  95.370  1.00  0.00           O
ATOM   3092  HW1 SOL  1067      57.576  52.512  95.018  1.00  0.00           H
ATOM   3093  HW2 SOL  1067      58.749  51.651  94.603  1.00  0.00           H
ATOM   3094  OW  SOL  1068      28.970  73.974 114.606  1.00  0.00           O
ATOM   3095  HW1 SOL  1068      28.953  74.686 113.967  1.00  0.00           H
ATOM   3096  HW2 SOL  1068      29.895  73.878 114.833  1.00  0.00           H
ATOM   3097  OW  SOL  1069      24.720  54.072 105.590  1.00  0.00           O
ATOM   3098  HW1 SOL  1069      25.220  54.826 105.277  1.00  0.00           H
ATOM   3099  HW2 SOL  1069      25.075  53.329 105.103  1.00  0.00           H
ATOM   3100  OW  SOL  1070      82.478  69.857  37.491  1.00  0.00           O
ATOM   3101  HW1 SOL  1070      81.688  70.321  37.767  1.00  0.00           H
ATOM   3102  HW2 SOL  1070      82.176  68.972  37.283  1.00  0.00           H
ATOM   3103  OW  SOL  1071      67.067  41.093  97.847  1.00  0.00           O
ATOM   3104  HW1 SOL  1071      66.568  41.353  97.072  1.00  0.00           H
ATOM   3105  HW2 SOL  1071      66.435  40.630  98.395  1.00  0.00           H
ATOM   3106  OW  SOL  1072      95.436  16.227  27.455  1.00  0.00           O
ATOM   3107  HW1 SOL  1072      95.010  16.554  28.248  1.00  0.00           H
ATOM   3108  HW2 SOL  1072      96.260  15.850  27.764  1.00  0.00           H
ATOM   3109  OW  SOL  1073      66.402 105.218 121.854  1.00  0.00           O
ATOM   3110  HW1 SOL  1073      65.556 104.811 121.665  1.00  0.00           H
ATOM   3111  HW2 SOL  1073      66.778 104.677 122.549  1.00  0.00           H
ATOM   3112  OW  SOL  1074     108.285  18.390  29.938  1.00  0.00           O
ATOM   3113  HW1 SOL  1074     108.993  18.855  29.494  1.00  0.00           H
ATOM   3114  HW2 SOL  1074     108.680  18.066  30.747  1.00  0.00           H
ATOM   3115  OW  SOL  1075      29.546  87.302 135.161  1.00  0.00           O
ATOM   3116  HW1 SOL  1075      29.288  87.752 135.965  1.00  0.00           H
ATOM   3117  HW2 SOL  1075      29.193  86.418 135.257  1.00  0.00           H
ATOM   3118  OW  SOL  1076      69.295  25.813  24.605  1.00  0.00           O
ATOM   3119  HW1 SOL  1076      68.926  24.986  24.914  1.00  0.00           H
ATOM   3120  HW2 SOL  1076      69.233  25.761  23.651  1.00  0.00           H
ATOM   3121  OW  SOL  1077      51.250  57.636 133.495  1.00  0.00           O
ATOM   3122  HW1 SOL  1077      51.601  57.591 132.606  1.00  0.00           H
ATOM   3123  HW2 SOL  1077      51.854  57.109 134.018  1.00  0.00           H
ATOM   3124  OW  SOL  1078      40.788  63.995 142.439  1.00  0.00           O
ATOM   3125  HW1 SOL  1078      41.030  63.747 141.547  1.00  0.00           H
ATOM   3126  HW2 SOL  1078      40.139  63.341 142.702  1.00  0.00           H
ATOM   3127  OW  SOL  1079      16.320  60.000   3.491  1.00  0.00           O
ATOM   3128  HW1 SOL  1079      16.015  60.899   3.608  1.00  0.00           H
ATOM   3129  HW2 SOL  1079      16.156  59.810   2.567  1.00  0.00           H
ATOM   3130  OW  SOL  1080       1.282  84.060  87.847  1.00  0.00           O
ATOM   3131  HW1 SOL  1080       1.484  83.654  87.004  1.00  0.00           H
ATOM   3132  HW2 SOL  1080       0.344  84.245  87.805  1.00  0.00           H
ATOM   3133  OW  SOL  1081      33.368  62.170   5.900  1.00  0.00           O
ATOM   3134  HW1 SOL  1081      32.622  62.651   5.542  1.00  0.00           H
ATOM   3135  HW2 SOL  1081      34.022  62.844   6.087  1.00  0.00           H
ATOM   3136  OW  SOL  1082      27.573 100.707  15.317  1.00  0.00           O
ATOM   3137  HW1 SOL  1082      28.439 100.967  15.632  1.00  0.00           H
ATOM   3138  HW2 SOL  1082      27.684 100.595  14.373  1.00  0.00           H
ATOM   3139  OW  SOL  1083      55.334  59.712  12.346  1.00  0.00           O
ATOM   3140  HW1 SOL  1083      55.325  60.103  13.220  1.00  0.00           H
ATOM   3141  HW2 SOL  1083      54.415  59.523  12.158  1.00  0.00           H
ATOM   3142  OW  SOL  1084      77.553  49.426  52.721  1.00  0.00           O
ATOM   3143  HW1 SOL  1084      78.291  49.979  52.465  1.00  0.00           H
ATOM   3144  HW2 SOL  1084      77.146  49.892  53.450  1.00  0.00           H
ATOM   3145  OW  SOL  1085      67.321  29.935  34.415  1.00  0.00           O
ATOM   3146  HW1 SOL  1085      67.141  29.756  33.492  1.00  0.00           H
ATOM   3147  HW2 SOL  1085      66.701  30.625  34.651  1.00  0.00           H
ATOM   3148  OW  SOL  1086      86.698 100.183 131.873  1.00  0.00           O
ATOM   3149  HW1 SOL  1086      87.591  99.889 131.698  1.00  0.00           H
ATOM   3150  HW2 SOL  1086      86.493 100.774 131.148  1.00  0.00           H
ATOM   3151  OW  SOL  1087      13.656  22.249 110.207  1.00  0.00           O
ATOM   3152  HW1 SOL  1087      14.569  21.963 110.241  1.00  0.00           H
ATOM   3153  HW2 SOL  1087      13.198  21.540 109.757  1.00  0.00           H
ATOM   3154  OW  SOL  1088       4.391  47.700 109.132  1.00  0.00           O
ATOM   3155  HW1 SOL  1088       4.008  47.751 108.256  1.00  0.00           H
ATOM   3156  HW2 SOL  1088       5.055  48.389 109.144  1.00  0.00           H
ATOM   3157  OW  SOL  1089     104.502  64.483 130.500  1.00  0.00           O
ATOM   3158  HW1 SOL  1089     104.430  64.108 131.378  1.00  0.00           H
ATOM   3159  HW2 SOL  1089     105.059  63.869 130.022  1.00  0.00           H
ATOM   3160  OW  SOL  1090       1.374  91.940  30.906  1.00  0.00           O
ATOM   3161  HW1 SOL  1090       1.418  92.596  30.210  1.00  0.00           H
ATOM   3162  HW2 SOL  1090       0.846  91.232  30.535  1.00  0.00           H
ATOM   3163  OW  SOL  1091      83.207   7.862  57.420  1.00  0.00           O
ATOM   3164  HW1 SOL  1091      83.324   8.692  57.881  1.00  0.00           H
ATOM   3165  HW2 SOL  1091      83.800   7.918  56.671  1.00  0.00           H
ATOM   3166  OW  SOL  1092      95.987  16.791  42.198  1.00  0.00           O
ATOM   3167  HW1 SOL  1092      96.537  17.452  42.618  1.00  0.00           H
ATOM   3168  HW2 SOL  1092      96.537  16.009  42.160  1.00  0.00           H
ATOM   3169  OW  SOL  1093       8.307  86.653   4.160  1.00  0.00           O
ATOM   3170  HW1 SOL  1093       8.877  85.912   4.364  1.00  0.00           H
ATOM   3171  HW2 SOL  1093       8.886  87.415   4.186  1.00  0.00           H
ATOM   3172  OW  SOL  1094      63.741  91.190  49.076  1.00  0.00           O
ATOM   3173  HW1 SOL  1094      63.234  91.508  48.329  1.00  0.00           H
ATOM   3174  HW2 SOL  1094      64.461  91.814  49.161  1.00  0.00           H
ATOM   3175  OW  SOL  1095      24.196 103.999  34.813  1.00  0.00           O
ATOM   3176  HW1 SOL  1095      23.730 103.164  34.855  1.00  0.00           H
ATOM   3177  HW2 SOL  1095      25.020 103.837  35.273  1.00  0.00           H
ATOM   3178  OW  SOL  1096     110.398  95.551  91.781  1.00  0.00           O
ATOM   3179  HW1 SOL  1096     110.982  94.857  92.088  1.00  0.00           H
ATOM   3180  HW2 SOL  1096     109.866  95.134  91.102  1.00  0.00           H
ATOM   3181  OW  SOL  1097      72.354  66.485 146.985  1.00  0.00           O
ATOM   3182  HW1 SOL  1097      73.071  66.908 146.512  1.00  0.00           H
ATOM   3183  HW2 SOL  1097      72.014  67.167 147.565  1.00  0.00           H
ATOM   3184  OW  SOL  1098      66.183  20.150  52.475  1.00  0.00           O
ATOM   3185  HW1 SOL  1098      66.942  19.647  52.177  1.00  0.00           H
ATOM   3186  HW2 SOL  1098      66.362  21.046  52.190  1.00  0.00           H
ATOM   3187  OW  SOL  1099      33.934  48.350 111.712  1.00  0.00           O
ATOM   3188  HW1 SOL  1099      33.290  47.899 111.166  1.00  0.00           H
ATOM   3189  HW2 SOL  1099      33.730  49.279 111.604  1.00  0.00           H
ATOM   3190  OW  SOL  1100      93.654  11.779 124.254  1.00  0.00           O
ATOM   3191  HW1 SOL  1100      93.731  11.063 124.886  1.00  0.00           H
ATOM   3192  HW2 SOL  1100      94.527  11.854 123.870  1.00  0.00           H
ATOM   3193  OW  SOL  1101      45.788  49.427  18.955  1.00  0.00           O
ATOM   3194  HW1 SOL  1101      46.182  49.032  18.178  1.00  0.00           H
ATOM   3195  HW2 SOL  1101      45.668  50.348  18.721  1.00  0.00           H
ATOM   3196  OW  SOL  1102      52.414  48.221 113.492  1.00  0.00           O
ATOM   3197  HW1 SOL  1102      52.315  47.318 113.189  1.00  0.00           H
ATOM   3198  HW2 SOL  1102      51.624  48.389 114.006  1.00  0.00           H
ATOM   3199  OW  SOL  1103      16.168  82.381  54.931  1.00  0.00           O
ATOM   3200  HW1 SOL  1103      15.243  82.427  55.172  1.00  0.00           H
ATOM   3201  HW2 SOL  1103      16.541  81.736  55.533  1.00  0.00           H
ATOM   3202  OW  SOL  1104       4.591  66.770  59.306  1.00  0.00           O
ATOM   3203  HW1 SOL  1104       4.098  67.586  59.225  1.00  0.00           H
ATOM   3204  HW2 SOL  1104       5.476  66.994  59.017  1.00  0.00           H
ATOM   3205  OW  SOL  1105      93.064  83.064 137.615  1.00  0.00           O
ATOM   3206  HW1 SOL  1105      92.176  82.910 137.295  1.00  0.00           H
ATOM   3207  HW2 SOL  1105      93.013  83.904 138.071  1.00  0.00           H
ATOM   3208  OW  SOL  1106      67.149  75.200  43.611  1.00  0.00           O
ATOM   3209  HW1 SOL  1106      67.380  75.132  44.537  1.00  0.00           H
ATOM   3210  HW2 SOL  1106      67.797  75.803  43.247  1.00  0.00           H
ATOM   3211  OW  SOL  1107      64.009  74.308 138.347  1.00  0.00           O
ATOM   3212  HW1 SOL  1107      63.361  73.684 138.021  1.00  0.00           H
ATOM   3213  HW2 SOL  1107      64.147  74.914 137.618  1.00  0.00           H
ATOM   3214  OW  SOL  1108      13.123 110.010 126.010  1.00  0.00           O
ATOM   3215  HW1 SOL  1108      14.006 109.645 126.055  1.00  0.00           H
ATOM   3216  HW2 SOL  1108      12.576 109.281 125.718  1.00  0.00           H
ATOM   3217  OW  SOL  1109      22.973  61.869  10.595  1.00  0.00           O
ATOM   3218  HW1 SOL  1109      22.082  61.835  10.247  1.00  0.00           H
ATOM   3219  HW2 SOL  1109      23.456  62.406   9.967  1.00  0.00           H
ATOM   3220  OW  SOL  1110      22.883  30.356 110.998  1.00  0.00           O
ATOM   3221  HW1 SOL  1110      23.260  29.888 111.744  1.00  0.00           H
ATOM   3222  HW2 SOL  1110      23.426  31.139 110.907  1.00  0.00           H
ATOM   3223  OW  SOL  1111      99.102  30.696  37.277  1.00  0.00           O
ATOM   3224  HW1 SOL  1111      98.656  31.187  37.967  1.00  0.00           H
ATOM   3225  HW2 SOL  1111     100.014  30.982  37.330  1.00  0.00           H
ATOM   3226  OW  SOL  1112      91.283  21.052  43.056  1.00  0.00           O
ATOM   3227  HW1 SOL  1112      90.834  20.264  43.363  1.00  0.00           H
ATOM   3228  HW2 SOL  1112      92.132  20.738  42.744  1.00  0.00           H
ATOM   3229  OW  SOL  1113      86.986  71.054 118.348  1.00  0.00           O
ATOM   3230  HW1 SOL  1113      86.679  71.416 117.517  1.00  0.00           H
ATOM   3231  HW2 SOL  1113      86.189  70.765 118.793  1.00  0.00           H
ATOM   3232  OW  SOL  1114       2.752  94.634  27.687  1.00  0.00           O
ATOM   3233  HW1 SOL  1114       2.237  95.011  28.400  1.00  0.00           H
ATOM   3234  HW2 SOL  1114       2.915  95.368  27.094  1.00  0.00           H
ATOM   3235  OW  SOL  1115       9.912 100.484 118.770  1.00  0.00           O
ATOM   3236  HW1 SOL  1115       9.773 101.312 118.311  1.00  0.00           H
ATOM   3237  HW2 SOL  1115       9.614  99.815 118.153  1.00  0.00           H
ATOM   3238  OW  SOL  1116       2.486  96.559 111.206  1.00  0.00           O
ATOM   3239  HW1 SOL  1116       2.469  95.789 110.638  1.00  0.00           H
ATOM   3240  HW2 SOL  1116       2.192  97.277 110.645  1.00  0.00           H
ATOM   3241  OW  SOL  1117      57.895  95.540 106.188  1.00  0.00           O
ATOM   3242  HW1 SOL  1117      58.169  95.997 106.983  1.00  0.00           H
ATOM   3243  HW2 SOL  1117      58.709  95.381 105.709  1.00  0.00           H
ATOM   3244  OW  SOL  1118       2.773  33.666 119.123  1.00  0.00           O
ATOM   3245  HW1 SOL  1118       2.101  33.930 119.750  1.00  0.00           H
ATOM   3246  HW2 SOL  1118       2.395  32.915 118.667  1.00  0.00           H
ATOM   3247  OW  SOL  1119      28.919  71.518 113.248  1.00  0.00           O
ATOM   3248  HW1 SOL  1119      29.380  71.979 112.548  1.00  0.00           H
ATOM   3249  HW2 SOL  1119      28.895  72.143 113.972  1.00  0.00           H
ATOM   3250  OW  SOL  1120     106.973  72.321  35.706  1.00  0.00           O
ATOM   3251  HW1 SOL  1120     107.483  71.777  35.105  1.00  0.00           H
ATOM   3252  HW2 SOL  1120     107.221  72.014  36.578  1.00  0.00           H
ATOM   3253  OW  SOL  1121      20.620  75.424  36.726  1.00  0.00           O
ATOM   3254  HW1 SOL  1121      20.204  75.071  35.940  1.00  0.00           H
ATOM   3255  HW2 SOL  1121      21.540  75.170  36.646  1.00  0.00           H
ATOM   3256  OW  SOL  1122      68.506  23.579 107.462  1.00  0.00           O
ATOM   3257  HW1 SOL  1122      69.254  23.894 106.956  1.00  0.00           H
ATOM   3258  HW2 SOL  1122      68.288  22.734 107.069  1.00  0.00           H
ATOM   3259  OW  SOL  1123      67.461  87.354  27.982  1.00  0.00           O
ATOM   3260  HW1 SOL  1123      68.292  87.075  28.365  1.00  0.00           H
ATOM   3261  HW2 SOL  1123      66.999  87.787  28.700  1.00  0.00           H
ATOM   3262  OW  SOL  1124      21.930 102.497 109.076  1.00  0.00           O
ATOM   3263  HW1 SOL  1124      22.272 101.900 108.411  1.00  0.00           H
ATOM   3264  HW2 SOL  1124      22.205 103.366 108.784  1.00  0.00           H
ATOM   3265  OW  SOL  1125      51.758  73.408  38.666  1.00  0.00           O
ATOM   3266  HW1 SOL  1125      51.752  73.497  39.619  1.00  0.00           H
ATOM   3267  HW2 SOL  1125      50.929  72.976  38.460  1.00  0.00           H
ATOM   3268  OW  SOL  1126      39.799  96.684  20.412  1.00  0.00           O
ATOM   3269  HW1 SOL  1126      38.934  96.345  20.644  1.00  0.00           H
ATOM   3270  HW2 SOL  1126      39.789  96.731  19.456  1.00  0.00           H
ATOM   3271  OW  SOL  1127      12.231  20.598 126.367  1.00  0.00           O
ATOM   3272  HW1 SOL  1127      12.549  21.469 126.607  1.00  0.00           H
ATOM   3273  HW2 SOL  1127      12.335  20.558 125.416  1.00  0.00           H
ATOM   3274  OW  SOL  1128      17.722  16.123  44.006  1.00  0.00           O
ATOM   3275  HW1 SOL  1128      18.399  16.762  44.228  1.00  0.00           H
ATOM   3276  HW2 SOL  1128      16.901  16.542  44.263  1.00  0.00           H
ATOM   3277  OW  SOL  1129      78.067  36.587  40.794  1.00  0.00           O
ATOM   3278  HW1 SOL  1129      77.296  36.807  41.316  1.00  0.00           H
ATOM   3279  HW2 SOL  1129      78.365  35.749  41.148  1.00  0.00           H
ATOM   3280  OW  SOL  1130      34.586  87.954 112.443  1.00  0.00           O
ATOM   3281  HW1 SOL  1130      35.320  87.355 112.581  1.00  0.00           H
ATOM   3282  HW2 SOL  1130      33.829  87.381 112.322  1.00  0.00           H
ATOM   3283  OW  SOL  1131      83.932 110.275  17.634  1.00  0.00           O
ATOM   3284  HW1 SOL  1131      84.587 109.889  17.052  1.00  0.00           H
ATOM   3285  HW2 SOL  1131      84.135 109.914  18.497  1.00  0.00           H
ATOM   3286  OW  SOL  1132      26.049  19.789 145.642  1.00  0.00           O
ATOM   3287  HW1 SOL  1132      26.941  19.492 145.459  1.00  0.00           H
ATOM   3288  HW2 SOL  1132      25.626  19.036 146.055  1.00  0.00           H
ATOM   3289  OW  SOL  1133      42.594  42.405 134.249  1.00  0.00           O
ATOM   3290  HW1 SOL  1133      42.134  42.674 135.044  1.00  0.00           H
ATOM   3291  HW2 SOL  1133      41.939  42.478 133.555  1.00  0.00           H
ATOM   3292  OW  SOL  1134     107.701  71.176  25.742  1.00  0.00           O
ATOM   3293  HW1 SOL  1134     108.113  70.906  26.562  1.00  0.00           H
ATOM   3294  HW2 SOL  1134     108.372  71.027  25.075  1.00  0.00           H
ATOM   3295  OW  SOL  1135      40.456  47.788 125.474  1.00  0.00           O
ATOM   3296  HW1 SOL  1135      41.312  48.217 125.469  1.00  0.00           H
ATOM   3297  HW2 SOL  1135      40.602  46.955 125.027  1.00  0.00           H
ATOM   3298  OW  SOL  1136     104.805 100.634 110.950  1.00  0.00           O
ATOM   3299  HW1 SOL  1136     104.902 100.138 110.138  1.00  0.00           H
ATOM   3300  HW2 SOL  1136     103.919 100.431 111.251  1.00  0.00           H
ATOM   3301  OW  SOL  1137      76.327 102.200 123.481  1.00  0.00           O
ATOM   3302  HW1 SOL  1137      75.832 102.581 124.206  1.00  0.00           H
ATOM   3303  HW2 SOL  1137      77.220 102.123 123.815  1.00  0.00           H
ATOM   3304  OW  SOL  1138      22.106  31.229 101.284  1.00  0.00           O
ATOM   3305  HW1 SOL  1138      21.978  32.031 100.777  1.00  0.00           H
ATOM   3306  HW2 SOL  1138      22.940  31.361 101.734  1.00  0.00           H
ATOM   3307  OW  SOL  1139     101.038  19.638 146.923  1.00  0.00           O
ATOM   3308  HW1 SOL  1139     100.639  19.690 147.792  1.00  0.00           H
ATOM   3309  HW2 SOL  1139     100.304  19.473 146.332  1.00  0.00           H
ATOM   3310  OW  SOL  1140      63.797  79.614  27.689  1.00  0.00           O
ATOM   3311  HW1 SOL  1140      62.983  79.364  27.252  1.00  0.00           H
ATOM   3312  HW2 SOL  1140      64.128  80.351  27.175  1.00  0.00           H
ATOM   3313  OW  SOL  1141     100.729 106.186  91.706  1.00  0.00           O
ATOM   3314  HW1 SOL  1141     100.501 105.524  91.053  1.00  0.00           H
ATOM   3315  HW2 SOL  1141     100.225 106.959  91.451  1.00  0.00           H
ATOM   3316  OW  SOL  1142       8.620  38.229  20.928  1.00  0.00           O
ATOM   3317  HW1 SOL  1142       8.338  39.105  21.192  1.00  0.00           H
ATOM   3318  HW2 SOL  1142       8.506  38.217  19.978  1.00  0.00           H
ATOM   3319  OW  SOL  1143      33.371  85.651  18.381  1.00  0.00           O
ATOM   3320  HW1 SOL  1143      34.083  85.738  17.747  1.00  0.00           H
ATOM   3321  HW2 SOL  1143      32.581  85.871  17.887  1.00  0.00           H
ATOM   3322  OW  SOL  1144      94.951  57.411 139.409  1.00  0.00           O
ATOM   3323  HW1 SOL  1144      94.452  57.081 140.156  1.00  0.00           H
ATOM   3324  HW2 SOL  1144      94.342  57.990 138.951  1.00  0.00           H
ATOM   3325  OW  SOL  1145      42.329  15.430 132.754  1.00  0.00           O
ATOM   3326  HW1 SOL  1145      41.570  15.065 133.208  1.00  0.00           H
ATOM   3327  HW2 SOL  1145      43.083  15.038 133.193  1.00  0.00           H
ATOM   3328  OW  SOL  1146       2.656   8.109 130.668  1.00  0.00           O
ATOM   3329  HW1 SOL  1146       3.021   7.982 129.792  1.00  0.00           H
ATOM   3330  HW2 SOL  1146       2.282   7.258 130.898  1.00  0.00           H
ATOM   3331  OW  SOL  1147      26.680  78.896  12.981  1.00  0.00           O
ATOM   3332  HW1 SOL  1147      27.207  79.686  12.861  1.00  0.00           H
ATOM   3333  HW2 SOL  1147      25.938  79.010  12.388  1.00  0.00           H
ATOM   3334  OW  SOL  1148      89.670  78.297  16.047  1.00  0.00           O
ATOM   3335  HW1 SOL  1148      89.747  77.450  16.486  1.00  0.00           H
ATOM   3336  HW2 SOL  1148      90.342  78.277  15.366  1.00  0.00           H
ATOM   3337  OW  SOL  1149     107.972  87.021 101.924  1.00  0.00           O
ATOM   3338  HW1 SOL  1149     108.252  86.355 102.552  1.00  0.00           H
ATOM   3339  HW2 SOL  1149     107.138  86.696 101.585  1.00  0.00           H
ATOM   3340  OW  SOL  1150      99.192  43.927  24.587  1.00  0.00           O
ATOM   3341  HW1 SOL  1150      99.861  44.496  24.966  1.00  0.00           H
ATOM   3342  HW2 SOL  1150      98.395  44.458  24.589  1.00  0.00           H
ATOM   3343  OW  SOL  1151      74.257  41.748  90.376  1.00  0.00           O
ATOM   3344  HW1 SOL  1151      74.240  41.369  89.498  1.00  0.00           H
ATOM   3345  HW2 SOL  1151      73.488  42.318  90.406  1.00  0.00           H
ATOM   3346  OW  SOL  1152      45.143  80.324 138.934  1.00  0.00           O
ATOM   3347  HW1 SOL  1152      45.491  79.451 139.115  1.00  0.00           H
ATOM   3348  HW2 SOL  1152      44.437  80.437 139.570  1.00  0.00           H
ATOM   3349  OW  SOL  1153      12.082  47.938 133.492  1.00  0.00           O
ATOM   3350  HW1 SOL  1153      11.941  48.753 133.973  1.00  0.00           H
ATOM   3351  HW2 SOL  1153      12.385  48.218 132.629  1.00  0.00           H
ATOM   3352  OW  SOL  1154      94.420  82.472 141.906  1.00  0.00           O
ATOM   3353  HW1 SOL  1154      93.672  83.067 141.859  1.00  0.00           H
ATOM   3354  HW2 SOL  1154      94.450  82.055 141.045  1.00  0.00           H
ATOM   3355  OW  SOL  1155      96.082  60.881 133.083  1.00  0.00           O
ATOM   3356  HW1 SOL  1155      96.189  61.407 132.290  1.00  0.00           H
ATOM   3357  HW2 SOL  1155      95.221  61.130 133.420  1.00  0.00           H
ATOM   3358  OW  SOL  1156      52.139  29.649  88.240  1.00  0.00           O
ATOM   3359  HW1 SOL  1156      52.859  29.422  88.828  1.00  0.00           H
ATOM   3360  HW2 SOL  1156      52.259  29.077  87.482  1.00  0.00           H
ATOM   3361  OW  SOL  1157      85.385  86.458 124.233  1.00  0.00           O
ATOM   3362  HW1 SOL  1157      85.244  85.672 124.760  1.00  0.00           H
ATOM   3363  HW2 SOL  1157      84.504  86.777 124.038  1.00  0.00           H
ATOM   3364  OW  SOL  1158      91.441  35.098 114.494  1.00  0.00           O
ATOM   3365  HW1 SOL  1158      90.950  35.262 115.299  1.00  0.00           H
ATOM   3366  HW2 SOL  1158      92.229  35.635 114.580  1.00  0.00           H
ATOM   3367  OW  SOL  1159      61.903  14.877 136.984  1.00  0.00           O
ATOM   3368  HW1 SOL  1159      60.965  14.920 136.797  1.00  0.00           H
ATOM   3369  HW2 SOL  1159      61.991  15.248 137.862  1.00  0.00           H
ATOM   3370  OW  SOL  1160       2.262  72.971 138.755  1.00  0.00           O
ATOM   3371  HW1 SOL  1160       1.932  72.296 139.348  1.00  0.00           H
ATOM   3372  HW2 SOL  1160       3.179  73.082 139.006  1.00  0.00           H
ATOM   3373  OW  SOL  1161      19.227  98.798 121.097  1.00  0.00           O
ATOM   3374  HW1 SOL  1161      18.322  99.040 120.901  1.00  0.00           H
ATOM   3375  HW2 SOL  1161      19.749  99.282 120.457  1.00  0.00           H
ATOM   3376  OW  SOL  1162      51.383  29.028  37.676  1.00  0.00           O
ATOM   3377  HW1 SOL  1162      52.324  29.105  37.837  1.00  0.00           H
ATOM   3378  HW2 SOL  1162      51.018  28.753  38.517  1.00  0.00           H
ATOM   3379  OW  SOL  1163      85.427  12.298   7.664  1.00  0.00           O
ATOM   3380  HW1 SOL  1163      86.317  12.611   7.502  1.00  0.00           H
ATOM   3381  HW2 SOL  1163      84.892  13.092   7.680  1.00  0.00           H
ATOM   3382  OW  SOL  1164      94.177  73.114  87.953  1.00  0.00           O
ATOM   3383  HW1 SOL  1164      93.284  73.458  87.951  1.00  0.00           H
ATOM   3384  HW2 SOL  1164      94.391  72.993  87.028  1.00  0.00           H
ATOM   3385  OW  SOL  1165      89.052 101.851   7.155  1.00  0.00           O
ATOM   3386  HW1 SOL  1165      89.926 101.519   6.952  1.00  0.00           H
ATOM   3387  HW2 SOL  1165      88.802 101.394   7.959  1.00  0.00           H
ATOM   3388  OW  SOL  1166      82.696  11.009 122.962  1.00  0.00           O
ATOM   3389  HW1 SOL  1166      82.158  10.299 122.612  1.00  0.00           H
ATOM   3390  HW2 SOL  1166      82.302  11.213 123.810  1.00  0.00           H
ATOM   3391  OW  SOL  1167      29.364  11.790 146.384  1.00  0.00           O
ATOM   3392  HW1 SOL  1167      29.432  10.877 146.107  1.00  0.00           H
ATOM   3393  HW2 SOL  1167      28.793  12.196 145.731  1.00  0.00           H
ATOM   3394  OW  SOL  1168      54.065  93.224 117.106  1.00  0.00           O
ATOM   3395  HW1 SOL  1168      53.248  92.732 117.178  1.00  0.00           H
ATOM   3396  HW2 SOL  1168      54.503  92.853 116.340  1.00  0.00           H
ATOM   3397  OW  SOL  1169       0.896  51.202 140.294  1.00  0.00           O
ATOM   3398  HW1 SOL  1169       0.299  50.600 140.740  1.00  0.00           H
ATOM   3399  HW2 SOL  1169       0.706  52.057 140.679  1.00  0.00           H
ATOM   3400  OW  SOL  1170      18.904  37.761 145.042  1.00  0.00           O
ATOM   3401  HW1 SOL  1170      19.255  38.593 144.723  1.00  0.00           H
ATOM   3402  HW2 SOL  1170      19.623  37.139 144.932  1.00  0.00           H
ATOM   3403  OW  SOL  1171      68.404  83.861  25.884  1.00  0.00           O
ATOM   3404  HW1 SOL  1171      68.203  84.033  26.804  1.00  0.00           H
ATOM   3405  HW2 SOL  1171      68.936  83.065  25.898  1.00  0.00           H
ATOM   3406  OW  SOL  1172      40.046   4.416  24.227  1.00  0.00           O
ATOM   3407  HW1 SOL  1172      40.836   4.867  23.930  1.00  0.00           H
ATOM   3408  HW2 SOL  1172      39.580   5.068  24.751  1.00  0.00           H
ATOM   3409  OW  SOL  1173      62.144   4.194 115.567  1.00  0.00           O
ATOM   3410  HW1 SOL  1173      62.949   3.731 115.334  1.00  0.00           H
ATOM   3411  HW2 SOL  1173      62.223   5.045 115.136  1.00  0.00           H
ATOM   3412  OW  SOL  1174       1.543  27.405  30.844  1.00  0.00           O
ATOM   3413  HW1 SOL  1174       1.161  26.528  30.877  1.00  0.00           H
ATOM   3414  HW2 SOL  1174       1.085  27.839  30.124  1.00  0.00           H
ATOM   3415  OW  SOL  1175      19.538  68.717 133.845  1.00  0.00           O
ATOM   3416  HW1 SOL  1175      19.745  68.995 134.737  1.00  0.00           H
ATOM   3417  HW2 SOL  1175      20.038  69.312 133.286  1.00  0.00           H
ATOM   3418  OW  SOL  1176      20.720  49.192 138.739  1.00  0.00           O
ATOM   3419  HW1 SOL  1176      21.369  49.360 138.055  1.00  0.00           H
ATOM   3420  HW2 SOL  1176      21.155  48.586 139.339  1.00  0.00           H
ATOM   3421  OW  SOL  1177      66.858   2.794   2.493  1.00  0.00           O
ATOM   3422  HW1 SOL  1177      67.291   1.992   2.199  1.00  0.00           H
ATOM   3423  HW2 SOL  1177      67.460   3.496   2.246  1.00  0.00           H
ATOM   3424  OW  SOL  1178      28.342 110.281   6.159  1.00  0.00           O
ATOM   3425  HW1 SOL  1178      28.996 110.463   5.484  1.00  0.00           H
ATOM   3426  HW2 SOL  1178      28.242 111.111   6.625  1.00  0.00           H
ATOM   3427  OW  SOL  1179      48.833  90.365 127.858  1.00  0.00           O
ATOM   3428  HW1 SOL  1179      48.816  91.177 128.365  1.00  0.00           H
ATOM   3429  HW2 SOL  1179      49.763  90.159 127.767  1.00  0.00           H
ATOM   3430  OW  SOL  1180      90.292 103.119  32.403  1.00  0.00           O
ATOM   3431  HW1 SOL  1180      89.379 102.834  32.438  1.00  0.00           H
ATOM   3432  HW2 SOL  1180      90.786 102.321  32.219  1.00  0.00           H
ATOM   3433  OW  SOL  1181      12.629  57.842 127.358  1.00  0.00           O
ATOM   3434  HW1 SOL  1181      13.349  58.396 127.057  1.00  0.00           H
ATOM   3435  HW2 SOL  1181      12.422  58.171 128.232  1.00  0.00           H
ATOM   3436  OW  SOL  1182       7.905  25.201 122.773  1.00  0.00           O
ATOM   3437  HW1 SOL  1182       8.098  24.920 123.668  1.00  0.00           H
ATOM   3438  HW2 SOL  1182       8.539  25.897 122.599  1.00  0.00           H
ATOM   3439  OW  SOL  1183      34.421  32.767 108.348  1.00  0.00           O
ATOM   3440  HW1 SOL  1183      33.963  32.770 109.189  1.00  0.00           H
ATOM   3441  HW2 SOL  1183      34.008  32.060 107.852  1.00  0.00           H
ATOM   3442  OW  SOL  1184      99.984  29.721 108.207  1.00  0.00           O
ATOM   3443  HW1 SOL  1184      99.825  29.970 107.296  1.00  0.00           H
ATOM   3444  HW2 SOL  1184      99.298  30.168 108.701  1.00  0.00           H
ATOM   3445  OW  SOL  1185      29.715  56.379 123.530  1.00  0.00           O
ATOM   3446  HW1 SOL  1185      30.063  56.033 122.708  1.00  0.00           H
ATOM   3447  HW2 SOL  1185      30.449  56.330 124.141  1.00  0.00           H
ATOM   3448  OW  SOL  1186       8.178  59.842 117.763  1.00  0.00           O
ATOM   3449  HW1 SOL  1186       9.134  59.874 117.781  1.00  0.00           H
ATOM   3450  HW2 SOL  1186       7.964  59.505 116.893  1.00  0.00           H
ATOM   3451  OW  SOL  1187      21.281  99.254  44.177  1.00  0.00           O
ATOM   3452  HW1 SOL  1187      21.213  99.160  45.127  1.00  0.00           H
ATOM   3453  HW2 SOL  1187      20.673  99.962  43.962  1.00  0.00           H
ATOM   3454  OW  SOL  1188      62.343 104.112 125.022  1.00  0.00           O
ATOM   3455  HW1 SOL  1188      62.338 103.791 124.120  1.00  0.00           H
ATOM   3456  HW2 SOL  1188      61.470 104.485 125.148  1.00  0.00           H
ATOM   3457  OW  SOL  1189      76.924  78.997 130.364  1.00  0.00           O
ATOM   3458  HW1 SOL  1189      77.724  78.716 129.920  1.00  0.00           H
ATOM   3459  HW2 SOL  1189      76.568  79.687 129.804  1.00  0.00           H
ATOM   3460  OW  SOL  1190      37.826   2.880  10.755  1.00  0.00           O
ATOM   3461  HW1 SOL  1190      38.233   3.681  11.085  1.00  0.00           H
ATOM   3462  HW2 SOL  1190      37.947   2.922   9.806  1.00  0.00           H
ATOM   3463  OW  SOL  1191      71.387  75.841  26.680  1.00  0.00           O
ATOM   3464  HW1 SOL  1191      70.880  75.702  25.880  1.00  0.00           H
ATOM   3465  HW2 SOL  1191      72.234  75.433  26.502  1.00  0.00           H
ATOM   3466  OW  SOL  1192      18.979  74.327  92.034  1.00  0.00           O
ATOM   3467  HW1 SOL  1192      19.661  74.970  91.839  1.00  0.00           H
ATOM   3468  HW2 SOL  1192      19.279  73.894  92.833  1.00  0.00           H
ATOM   3469  OW  SOL  1193      40.050  57.441  49.351  1.00  0.00           O
ATOM   3470  HW1 SOL  1193      39.356  58.040  49.626  1.00  0.00           H
ATOM   3471  HW2 SOL  1193      39.788  56.591  49.705  1.00  0.00           H
ATOM   3472  OW  SOL  1194      96.644  61.535  58.354  1.00  0.00           O
ATOM   3473  HW1 SOL  1194      96.430  62.443  58.141  1.00  0.00           H
ATOM   3474  HW2 SOL  1194      96.004  61.017  57.866  1.00  0.00           H
ATOM   3475  OW  SOL  1195      88.355  82.014  93.318  1.00  0.00           O
ATOM   3476  HW1 SOL  1195      87.849  81.889  94.121  1.00  0.00           H
ATOM   3477  HW2 SOL  1195      87.712  82.306  92.672  1.00  0.00           H
ATOM   3478  OW  SOL  1196      91.858  29.625  51.336  1.00  0.00           O
ATOM   3479  HW1 SOL  1196      91.432  30.388  51.725  1.00  0.00           H
ATOM   3480  HW2 SOL  1196      92.634  29.482  51.879  1.00  0.00           H
ATOM   3481  OW  SOL  1197      94.153  33.232  33.132  1.00  0.00           O
ATOM   3482  HW1 SOL  1197      93.744  32.379  33.277  1.00  0.00           H
ATOM   3483  HW2 SOL  1197      94.167  33.642  33.997  1.00  0.00           H
ATOM   3484  OW  SOL  1198      42.811  74.062  49.854  1.00  0.00           O
ATOM   3485  HW1 SOL  1198      43.097  74.789  49.300  1.00  0.00           H
ATOM   3486  HW2 SOL  1198      43.621  73.619  50.107  1.00  0.00           H
ATOM   3487  OW  SOL  1199      70.592  22.233 111.917  1.00  0.00           O
ATOM   3488  HW1 SOL  1199      70.853  21.491 111.372  1.00  0.00           H
ATOM   3489  HW2 SOL  1199      69.844  21.910 112.419  1.00  0.00           H
ATOM   3490  OW  SOL  1200      79.232  18.985  27.704  1.00  0.00           O
ATOM   3491  HW1 SOL  1200      80.090  18.896  28.119  1.00  0.00           H
ATOM   3492  HW2 SOL  1200      79.100  18.155  27.246  1.00  0.00           H
ATOM   3493  OW  SOL  1201      55.087 107.499  21.104  1.00  0.00           O
ATOM   3494  HW1 SOL  1201      55.785 107.952  20.632  1.00  0.00           H
ATOM   3495  HW2 SOL  1201      54.466 107.239  20.423  1.00  0.00           H
ATOM   3496  OW  SOL  1202      38.251  25.068 119.196  1.00  0.00           O
ATOM   3497  HW1 SOL  1202      37.784  24.788 119.983  1.00  0.00           H
ATOM   3498  HW2 SOL  1202      38.056  26.002 119.121  1.00  0.00           H
ATOM   3499  OW  SOL  1203      13.249  54.027 104.847  1.00  0.00           O
ATOM   3500  HW1 SOL  1203      13.583  53.853 103.967  1.00  0.00           H
ATOM   3501  HW2 SOL  1203      13.220  54.981 104.909  1.00  0.00           H
ATOM   3502  OW  SOL  1204      37.011  70.121 141.676  1.00  0.00           O
ATOM   3503  HW1 SOL  1204      36.168  69.798 141.995  1.00  0.00           H
ATOM   3504  HW2 SOL  1204      36.785  70.819 141.062  1.00  0.00           H
ATOM   3505  OW  SOL  1205      75.249  55.986 117.688  1.00  0.00           O
ATOM   3506  HW1 SOL  1205      74.724  55.273 118.053  1.00  0.00           H
ATOM   3507  HW2 SOL  1205      75.944  56.125 118.331  1.00  0.00           H
ATOM   3508  OW  SOL  1206      65.687  80.959 135.151  1.00  0.00           O
ATOM   3509  HW1 SOL  1206      64.965  80.522 134.701  1.00  0.00           H
ATOM   3510  HW2 SOL  1206      65.435  81.883 135.167  1.00  0.00           H
ATOM   3511  OW  SOL  1207      46.131  70.673  26.327  1.00  0.00           O
ATOM   3512  HW1 SOL  1207      45.533  71.350  26.010  1.00  0.00           H
ATOM   3513  HW2 SOL  1207      46.927  70.794  25.810  1.00  0.00           H
ATOM   3514  OW  SOL  1208      93.523   5.791 110.849  1.00  0.00           O
ATOM   3515  HW1 SOL  1208      94.100   5.414 111.512  1.00  0.00           H
ATOM   3516  HW2 SOL  1208      92.651   5.471 111.079  1.00  0.00           H
ATOM   3517  OW  SOL  1209      84.448  51.203  39.143  1.00  0.00           O
ATOM   3518  HW1 SOL  1209      83.730  51.630  39.610  1.00  0.00           H
ATOM   3519  HW2 SOL  1209      84.073  50.382  38.825  1.00  0.00           H
ATOM   3520  OW  SOL  1210      55.441  56.572  26.290  1.00  0.00           O
ATOM   3521  HW1 SOL  1210      56.346  56.350  26.073  1.00  0.00           H
ATOM   3522  HW2 SOL  1210      54.956  56.423  25.478  1.00  0.00           H
ATOM   3523  OW  SOL  1211      27.819  99.653  49.215  1.00  0.00           O
ATOM   3524  HW1 SOL  1211      27.061 100.214  49.377  1.00  0.00           H
ATOM   3525  HW2 SOL  1211      27.446  98.833  48.892  1.00  0.00           H
ATOM   3526  OW  SOL  1212      99.749  51.624  50.362  1.00  0.00           O
ATOM   3527  HW1 SOL  1212     100.422  50.946  50.310  1.00  0.00           H
ATOM   3528  HW2 SOL  1212     100.106  52.271  50.970  1.00  0.00           H
ATOM   3529  OW  SOL  1213       6.558 109.255  11.620  1.00  0.00           O
ATOM   3530  HW1 SOL  1213       5.807 109.811  11.408  1.00  0.00           H
ATOM   3531  HW2 SOL  1213       6.393 108.962  12.516  1.00  0.00           H
ATOM   3532  OW  SOL  1214      30.025  44.287 137.056  1.00  0.00           O
ATOM   3533  HW1 SOL  1214      29.324  44.744 137.520  1.00  0.00           H
ATOM   3534  HW2 SOL  1214      30.494  43.810 137.741  1.00  0.00           H
ATOM   3535  OW  SOL  1215      20.618  57.566  26.269  1.00  0.00           O
ATOM   3536  HW1 SOL  1215      20.328  56.866  26.854  1.00  0.00           H
ATOM   3537  HW2 SOL  1215      19.927  57.628  25.609  1.00  0.00           H
ATOM   3538  OW  SOL  1216      13.950 103.854  50.153  1.00  0.00           O
ATOM   3539  HW1 SOL  1216      14.119 103.864  49.211  1.00  0.00           H
ATOM   3540  HW2 SOL  1216      14.101 104.757  50.434  1.00  0.00           H
ATOM   3541  OW  SOL  1217      87.684  81.413 105.999  1.00  0.00           O
ATOM   3542  HW1 SOL  1217      87.425  80.534 105.722  1.00  0.00           H
ATOM   3543  HW2 SOL  1217      88.353  81.266 106.668  1.00  0.00           H
ATOM   3544  OW  SOL  1218      99.337  26.660 107.037  1.00  0.00           O
ATOM   3545  HW1 SOL  1218     100.100  27.162 106.750  1.00  0.00           H
ATOM   3546  HW2 SOL  1218      99.636  26.192 107.817  1.00  0.00           H
ATOM   3547  OW  SOL  1219      48.482  12.404 147.023  1.00  0.00           O
ATOM   3548  HW1 SOL  1219      48.242  12.695 146.144  1.00  0.00           H
ATOM   3549  HW2 SOL  1219      48.987  11.604 146.882  1.00  0.00           H
ATOM   3550  OW  SOL  1220       8.389  69.306  36.037  1.00  0.00           O
ATOM   3551  HW1 SOL  1220       8.927  68.665  35.573  1.00  0.00           H
ATOM   3552  HW2 SOL  1220       9.016  69.948  36.372  1.00  0.00           H
ATOM   3553  OW  SOL  1221      35.698  63.047  13.164  1.00  0.00           O
ATOM   3554  HW1 SOL  1221      35.296  63.074  14.032  1.00  0.00           H
ATOM   3555  HW2 SOL  1221      36.490  62.522  13.282  1.00  0.00           H
ATOM   3556  OW  SOL  1222      99.922   2.922 114.772  1.00  0.00           O
ATOM   3557  HW1 SOL  1222     100.306   3.474 115.453  1.00  0.00           H
ATOM   3558  HW2 SOL  1222     100.176   2.031 115.014  1.00  0.00           H
ATOM   3559  OW  SOL  1223      63.221   2.234  31.752  1.00  0.00           O
ATOM   3560  HW1 SOL  1223      62.681   2.741  32.358  1.00  0.00           H
ATOM   3561  HW2 SOL  1223      62.744   2.265  30.922  1.00  0.00           H
ATOM   3562  OW  SOL  1224      26.795  18.316 126.403  1.00  0.00           O
ATOM   3563  HW1 SOL  1224      26.592  17.885 125.573  1.00  0.00           H
ATOM   3564  HW2 SOL  1224      26.010  18.191 126.936  1.00  0.00           H
ATOM   3565  OW  SOL  1225      24.636  68.740  41.993  1.00  0.00           O
ATOM   3566  HW1 SOL  1225      24.217  69.548  41.698  1.00  0.00           H
ATOM   3567  HW2 SOL  1225      24.760  68.228  41.194  1.00  0.00           H
ATOM   3568  OW  SOL  1226      25.671  58.268 140.688  1.00  0.00           O
ATOM   3569  HW1 SOL  1226      25.715  57.316 140.604  1.00  0.00           H
ATOM   3570  HW2 SOL  1226      26.466  58.504 141.167  1.00  0.00           H
ATOM   3571  OW  SOL  1227      42.095  43.484 117.421  1.00  0.00           O
ATOM   3572  HW1 SOL  1227      42.427  44.084 118.089  1.00  0.00           H
ATOM   3573  HW2 SOL  1227      42.082  42.629 117.852  1.00  0.00           H
ATOM   3574  OW  SOL  1228      16.220  26.338  23.226  1.00  0.00           O
ATOM   3575  HW1 SOL  1228      16.945  26.943  23.065  1.00  0.00           H
ATOM   3576  HW2 SOL  1228      16.643  25.527  23.508  1.00  0.00           H
ATOM   3577  OW  SOL  1229      22.911  91.304 104.523  1.00  0.00           O
ATOM   3578  HW1 SOL  1229      22.043  91.315 104.925  1.00  0.00           H
ATOM   3579  HW2 SOL  1229      22.900  92.035 103.905  1.00  0.00           H
ATOM   3580  OW  SOL  1230      56.599 105.954  47.744  1.00  0.00           O
ATOM   3581  HW1 SOL  1230      57.061 105.155  47.996  1.00  0.00           H
ATOM   3582  HW2 SOL  1230      56.339 106.354  48.574  1.00  0.00           H
ATOM   3583  OW  SOL  1231       8.125   7.463  41.731  1.00  0.00           O
ATOM   3584  HW1 SOL  1231       8.811   6.803  41.832  1.00  0.00           H
ATOM   3585  HW2 SOL  1231       7.477   7.240  42.400  1.00  0.00           H
ATOM   3586  OW  SOL  1232      63.728   0.898 114.053  1.00  0.00           O
ATOM   3587  HW1 SOL  1232      63.949   1.789 114.325  1.00  0.00           H
ATOM   3588  HW2 SOL  1232      63.714   0.395 114.867  1.00  0.00           H
ATOM   3589  OW  SOL  1233      24.805  91.458 116.210  1.00  0.00           O
ATOM   3590  HW1 SOL  1233      25.409  91.856 115.583  1.00  0.00           H
ATOM   3591  HW2 SOL  1233      24.122  91.064 115.668  1.00  0.00           H
ATOM   3592  OW  SOL  1234      35.822   9.648  25.617  1.00  0.00           O
ATOM   3593  HW1 SOL  1234      36.643   9.979  25.252  1.00  0.00           H
ATOM   3594  HW2 SOL  1234      35.261  10.420  25.684  1.00  0.00           H
ATOM   3595  OW  SOL  1235       0.794  55.052  42.835  1.00  0.00           O
ATOM   3596  HW1 SOL  1235       0.444  54.176  42.996  1.00  0.00           H
ATOM   3597  HW2 SOL  1235       0.429  55.589  43.537  1.00  0.00           H
ATOM   3598  OW  SOL  1236      48.321  27.600 111.803  1.00  0.00           O
ATOM   3599  HW1 SOL  1236      48.274  27.001 112.548  1.00  0.00           H
ATOM   3600  HW2 SOL  1236      48.745  28.384 112.152  1.00  0.00           H
ATOM   3601  OW  SOL  1237       8.631  30.066 129.161  1.00  0.00           O
ATOM   3602  HW1 SOL  1237       8.324  30.229 128.269  1.00  0.00           H
ATOM   3603  HW2 SOL  1237       7.835  30.065 129.692  1.00  0.00           H
ATOM   3604  OW  SOL  1238      28.066   5.936  13.807  1.00  0.00           O
ATOM   3605  HW1 SOL  1238      27.656   6.429  13.096  1.00  0.00           H
ATOM   3606  HW2 SOL  1238      28.838   6.452  14.043  1.00  0.00           H
ATOM   3607  OW  SOL  1239      60.728 103.991  48.019  1.00  0.00           O
ATOM   3608  HW1 SOL  1239      61.121 103.121  47.954  1.00  0.00           H
ATOM   3609  HW2 SOL  1239      61.288 104.463  48.635  1.00  0.00           H
ATOM   3610  OW  SOL  1240      94.952  25.370 140.161  1.00  0.00           O
ATOM   3611  HW1 SOL  1240      95.304  25.749 139.355  1.00  0.00           H
ATOM   3612  HW2 SOL  1240      95.486  24.590 140.313  1.00  0.00           H
ATOM   3613  OW  SOL  1241      18.882  26.286  14.524  1.00  0.00           O
ATOM   3614  HW1 SOL  1241      17.945  26.461  14.434  1.00  0.00           H
ATOM   3615  HW2 SOL  1241      19.159  26.011  13.651  1.00  0.00           H
ATOM   3616  OW  SOL  1242      33.949  34.055 110.956  1.00  0.00           O
ATOM   3617  HW1 SOL  1242      34.902  34.104 111.028  1.00  0.00           H
ATOM   3618  HW2 SOL  1242      33.664  34.967 110.905  1.00  0.00           H
ATOM   3619  OW  SOL  1243      38.430 108.728  11.226  1.00  0.00           O
ATOM   3620  HW1 SOL  1243      39.224 108.316  11.567  1.00  0.00           H
ATOM   3621  HW2 SOL  1243      38.420 109.598  11.625  1.00  0.00           H
ATOM   3622  OW  SOL  1244     101.034 108.622  99.130  1.00  0.00           O
ATOM   3623  HW1 SOL  1244     101.127 109.535  99.399  1.00  0.00           H
ATOM   3624  HW2 SOL  1244     100.129 108.399  99.347  1.00  0.00           H
ATOM   3625  OW  SOL  1245      72.983  98.462  55.507  1.00  0.00           O
ATOM   3626  HW1 SOL  1245      72.114  98.133  55.277  1.00  0.00           H
ATOM   3627  HW2 SOL  1245      73.493  97.677  55.705  1.00  0.00           H
ATOM   3628  OW  SOL  1246     108.091  69.437  32.313  1.00  0.00           O
ATOM   3629  HW1 SOL  1246     108.280  70.131  32.944  1.00  0.00           H
ATOM   3630  HW2 SOL  1246     107.352  69.770  31.804  1.00  0.00           H
ATOM   3631  OW  SOL  1247      88.204  90.561  23.272  1.00  0.00           O
ATOM   3632  HW1 SOL  1247      87.782  90.457  24.125  1.00  0.00           H
ATOM   3633  HW2 SOL  1247      87.606  91.121  22.776  1.00  0.00           H
ATOM   3634  OW  SOL  1248      44.917  15.455  27.817  1.00  0.00           O
ATOM   3635  HW1 SOL  1248      45.139  14.611  27.422  1.00  0.00           H
ATOM   3636  HW2 SOL  1248      43.960  15.475  27.816  1.00  0.00           H
ATOM   3637  OW  SOL  1249      39.948  84.528  11.364  1.00  0.00           O
ATOM   3638  HW1 SOL  1249      40.160  83.877  10.695  1.00  0.00           H
ATOM   3639  HW2 SOL  1249      39.030  84.364  11.577  1.00  0.00           H
ATOM   3640  OW  SOL  1250      16.806  48.320 142.971  1.00  0.00           O
ATOM   3641  HW1 SOL  1250      17.319  48.502 142.184  1.00  0.00           H
ATOM   3642  HW2 SOL  1250      15.951  48.043 142.641  1.00  0.00           H
ATOM   3643  OW  SOL  1251      11.545  76.647  42.216  1.00  0.00           O
ATOM   3644  HW1 SOL  1251      11.733  77.578  42.336  1.00  0.00           H
ATOM   3645  HW2 SOL  1251      12.321  76.200  42.555  1.00  0.00           H
ATOM   3646  OW  SOL  1252      90.697  99.795 128.209  1.00  0.00           O
ATOM   3647  HW1 SOL  1252      91.383 100.383 128.528  1.00  0.00           H
ATOM   3648  HW2 SOL  1252      91.109  98.931 128.196  1.00  0.00           H
ATOM   3649  OW  SOL  1253      41.450  66.729 123.378  1.00  0.00           O
ATOM   3650  HW1 SOL  1253      42.302  66.618 122.955  1.00  0.00           H
ATOM   3651  HW2 SOL  1253      41.374  67.673 123.518  1.00  0.00           H
ATOM   3652  OW  SOL  1254      21.178  28.064   1.389  1.00  0.00           O
ATOM   3653  HW1 SOL  1254      21.511  27.943   0.500  1.00  0.00           H
ATOM   3654  HW2 SOL  1254      20.895  27.191   1.660  1.00  0.00           H
ATOM   3655  OW  SOL  1255      31.355  82.388  49.550  1.00  0.00           O
ATOM   3656  HW1 SOL  1255      31.742  83.259  49.633  1.00  0.00           H
ATOM   3657  HW2 SOL  1255      31.076  82.335  48.636  1.00  0.00           H
ATOM   3658  OW  SOL  1256      96.211  34.710 142.396  1.00  0.00           O
ATOM   3659  HW1 SOL  1256      96.131  33.970 141.795  1.00  0.00           H
ATOM   3660  HW2 SOL  1256      97.103  35.031 142.264  1.00  0.00           H
ATOM   3661  OW  SOL  1257      76.275  60.361  10.919  1.00  0.00           O
ATOM   3662  HW1 SOL  1257      76.116  60.658  10.023  1.00  0.00           H
ATOM   3663  HW2 SOL  1257      77.100  59.879  10.869  1.00  0.00           H
ATOM   3664  OW  SOL  1258      86.698  66.422 119.513  1.00  0.00           O
ATOM   3665  HW1 SOL  1258      86.898  66.619 118.598  1.00  0.00           H
ATOM   3666  HW2 SOL  1258      87.059  67.162 120.002  1.00  0.00           H
ATOM   3667  OW  SOL  1259      61.481  47.633 132.115  1.00  0.00           O
ATOM   3668  HW1 SOL  1259      61.348  47.564 131.169  1.00  0.00           H
ATOM   3669  HW2 SOL  1259      60.598  47.598 132.484  1.00  0.00           H
ATOM   3670  OW  SOL  1260      24.933  79.646 120.937  1.00  0.00           O
ATOM   3671  HW1 SOL  1260      25.835  79.804 120.657  1.00  0.00           H
ATOM   3672  HW2 SOL  1260      24.901  79.970 121.837  1.00  0.00           H
ATOM   3673  OW  SOL  1261       3.927  19.435 129.299  1.00  0.00           O
ATOM   3674  HW1 SOL  1261       3.355  18.693 129.493  1.00  0.00           H
ATOM   3675  HW2 SOL  1261       3.579  20.152 129.829  1.00  0.00           H
ATOM   3676  OW  SOL  1262      85.350  54.985  21.954  1.00  0.00           O
ATOM   3677  HW1 SOL  1262      84.708  55.654  21.716  1.00  0.00           H
ATOM   3678  HW2 SOL  1262      86.191  55.443  21.938  1.00  0.00           H
ATOM   3679  OW  SOL  1263      13.056  72.800 144.720  1.00  0.00           O
ATOM   3680  HW1 SOL  1263      13.355  72.378 143.914  1.00  0.00           H
ATOM   3681  HW2 SOL  1263      13.749  72.621 145.356  1.00  0.00           H
ATOM   3682  OW  SOL  1264      51.897  69.139  34.149  1.00  0.00           O
ATOM   3683  HW1 SOL  1264      51.831  69.930  33.613  1.00  0.00           H
ATOM   3684  HW2 SOL  1264      50.992  68.851  34.263  1.00  0.00           H
ATOM   3685  OW  SOL  1265      65.901  81.194 126.806  1.00  0.00           O
ATOM   3686  HW1 SOL  1265      66.036  81.601 125.950  1.00  0.00           H
ATOM   3687  HW2 SOL  1265      65.001  81.424 127.041  1.00  0.00           H
ATOM   3688  OW  SOL  1266      62.767  17.142 147.141  1.00  0.00           O
ATOM   3689  HW1 SOL  1266      62.135  17.764 146.781  1.00  0.00           H
ATOM   3690  HW2 SOL  1266      62.282  16.676 147.823  1.00  0.00           H
ATOM   3691  OW  SOL  1267      41.748  60.798  30.637  1.00  0.00           O
ATOM   3692  HW1 SOL  1267      42.622  60.992  30.975  1.00  0.00           H
ATOM   3693  HW2 SOL  1267      41.256  61.610  30.763  1.00  0.00           H
ATOM   3694  OW  SOL  1268      75.207  98.681   8.685  1.00  0.00           O
ATOM   3695  HW1 SOL  1268      75.111  99.331   9.381  1.00  0.00           H
ATOM   3696  HW2 SOL  1268      75.842  98.053   9.029  1.00  0.00           H
ATOM   3697  OW  SOL  1269      99.590  57.409 119.361  1.00  0.00           O
ATOM   3698  HW1 SOL  1269     100.246  57.240 118.685  1.00  0.00           H
ATOM   3699  HW2 SOL  1269      99.129  56.577 119.462  1.00  0.00           H
ATOM   3700  OW  SOL  1270      16.112  25.370 121.595  1.00  0.00           O
ATOM   3701  HW1 SOL  1270      15.463  25.132 122.257  1.00  0.00           H
ATOM   3702  HW2 SOL  1270      16.951  25.117 121.981  1.00  0.00           H
ATOM   3703  OW  SOL  1271      42.626  40.953 118.866  1.00  0.00           O
ATOM   3704  HW1 SOL  1271      42.206  40.347 118.254  1.00  0.00           H
ATOM   3705  HW2 SOL  1271      42.615  40.492 119.705  1.00  0.00           H
ATOM   3706  OW  SOL  1272       5.180  98.794 100.379  1.00  0.00           O
ATOM   3707  HW1 SOL  1272       4.679  98.039 100.689  1.00  0.00           H
ATOM   3708  HW2 SOL  1272       5.308  98.629  99.445  1.00  0.00           H
ATOM   3709  OW  SOL  1273      79.732  32.933   3.650  1.00  0.00           O
ATOM   3710  HW1 SOL  1273      79.558  33.549   2.938  1.00  0.00           H
ATOM   3711  HW2 SOL  1273      80.368  33.383   4.206  1.00  0.00           H
ATOM   3712  OW  SOL  1274       5.291  95.198  29.247  1.00  0.00           O
ATOM   3713  HW1 SOL  1274       5.943  95.046  28.564  1.00  0.00           H
ATOM   3714  HW2 SOL  1274       4.487  94.809  28.902  1.00  0.00           H
ATOM   3715  OW  SOL  1275      47.056  47.971 144.237  1.00  0.00           O
ATOM   3716  HW1 SOL  1275      46.359  48.443 144.694  1.00  0.00           H
ATOM   3717  HW2 SOL  1275      46.825  47.047 144.336  1.00  0.00           H
ATOM   3718  OW  SOL  1276      19.316   8.556 119.489  1.00  0.00           O
ATOM   3719  HW1 SOL  1276      18.716   7.884 119.165  1.00  0.00           H
ATOM   3720  HW2 SOL  1276      20.069   8.066 119.819  1.00  0.00           H
ATOM   3721  OW  SOL  1277      55.507  97.018  27.930  1.00  0.00           O
ATOM   3722  HW1 SOL  1277      55.195  97.763  28.444  1.00  0.00           H
ATOM   3723  HW2 SOL  1277      55.176  96.250  28.395  1.00  0.00           H
ATOM   3724  OW  SOL  1278       7.391  93.279  47.441  1.00  0.00           O
ATOM   3725  HW1 SOL  1278       6.532  93.697  47.502  1.00  0.00           H
ATOM   3726  HW2 SOL  1278       7.250  92.391  47.769  1.00  0.00           H
ATOM   3727  OW  SOL  1279      98.264  65.298 107.387  1.00  0.00           O
ATOM   3728  HW1 SOL  1279      98.400  66.138 107.825  1.00  0.00           H
ATOM   3729  HW2 SOL  1279      97.464  65.420 106.877  1.00  0.00           H
ATOM   3730  OW  SOL  1280      66.083 106.957  43.506  1.00  0.00           O
ATOM   3731  HW1 SOL  1280      65.816 107.532  42.789  1.00  0.00           H
ATOM   3732  HW2 SOL  1280      65.266 106.737  43.954  1.00  0.00           H
ATOM   3733  OW  SOL  1281      62.539  89.320 118.242  1.00  0.00           O
ATOM   3734  HW1 SOL  1281      62.292  88.783 117.490  1.00  0.00           H
ATOM   3735  HW2 SOL  1281      62.309  88.788 119.004  1.00  0.00           H
ATOM   3736  OW  SOL  1282      14.470  46.728 117.835  1.00  0.00           O
ATOM   3737  HW1 SOL  1282      14.491  47.664 117.634  1.00  0.00           H
ATOM   3738  HW2 SOL  1282      15.183  46.354 117.318  1.00  0.00           H
ATOM   3739  OW  SOL  1283      46.841  46.013 116.806  1.00  0.00           O
ATOM   3740  HW1 SOL  1283      47.479  45.786 117.482  1.00  0.00           H
ATOM   3741  HW2 SOL  1283      47.363  46.396 116.101  1.00  0.00           H
ATOM   3742  OW  SOL  1284       1.972  74.543 128.447  1.00  0.00           O
ATOM   3743  HW1 SOL  1284       2.733  74.746 127.904  1.00  0.00           H
ATOM   3744  HW2 SOL  1284       1.810  73.612 128.294  1.00  0.00           H
ATOM   3745  OW  SOL  1285      51.600  50.597   2.890  1.00  0.00           O
ATOM   3746  HW1 SOL  1285      50.969  49.887   2.773  1.00  0.00           H
ATOM   3747  HW2 SOL  1285      51.093  51.309   3.280  1.00  0.00           H
ATOM   3748  OW  SOL  1286      45.421  84.761  48.233  1.00  0.00           O
ATOM   3749  HW1 SOL  1286      46.324  84.699  48.545  1.00  0.00           H
ATOM   3750  HW2 SOL  1286      45.348  85.649  47.884  1.00  0.00           H
ATOM   3751  OW  SOL  1287     109.784   2.839  99.399  1.00  0.00           O
ATOM   3752  HW1 SOL  1287     109.765   2.425  98.536  1.00  0.00           H
ATOM   3753  HW2 SOL  1287     109.296   2.240  99.964  1.00  0.00           H
ATOM   3754  OW  SOL  1288      94.900  32.700 109.687  1.00  0.00           O
ATOM   3755  HW1 SOL  1288      94.201  33.252 109.337  1.00  0.00           H
ATOM   3756  HW2 SOL  1288      95.227  32.216 108.929  1.00  0.00           H
ATOM   3757  OW  SOL  1289      62.316  54.539 140.994  1.00  0.00           O
ATOM   3758  HW1 SOL  1289      63.204  54.553 141.351  1.00  0.00           H
ATOM   3759  HW2 SOL  1289      62.421  54.201 140.105  1.00  0.00           H
ATOM   3760  OW  SOL  1290      46.799   7.511 142.636  1.00  0.00           O
ATOM   3761  HW1 SOL  1290      47.295   7.934 143.336  1.00  0.00           H
ATOM   3762  HW2 SOL  1290      46.365   6.772 143.062  1.00  0.00           H
ATOM   3763  OW  SOL  1291      16.352  92.771 107.357  1.00  0.00           O
ATOM   3764  HW1 SOL  1291      16.653  93.314 106.628  1.00  0.00           H
ATOM   3765  HW2 SOL  1291      16.342  91.881 107.005  1.00  0.00           H
ATOM   3766  OW  SOL  1292      23.350  25.824   1.550  1.00  0.00           O
ATOM   3767  HW1 SOL  1292      23.859  25.112   1.164  1.00  0.00           H
ATOM   3768  HW2 SOL  1292      22.743  25.388   2.148  1.00  0.00           H
ATOM   3769  OW  SOL  1293      93.533  16.081 119.993  1.00  0.00           O
ATOM   3770  HW1 SOL  1293      92.974  16.417 120.694  1.00  0.00           H
ATOM   3771  HW2 SOL  1293      93.204  15.197 119.827  1.00  0.00           H
ATOM   3772  OW  SOL  1294       8.354  71.608  23.352  1.00  0.00           O
ATOM   3773  HW1 SOL  1294       7.703  71.774  24.033  1.00  0.00           H
ATOM   3774  HW2 SOL  1294       8.021  70.844  22.882  1.00  0.00           H
ATOM   3775  OW  SOL  1295      63.497  77.542  36.563  1.00  0.00           O
ATOM   3776  HW1 SOL  1295      62.766  77.143  37.034  1.00  0.00           H
ATOM   3777  HW2 SOL  1295      63.831  76.844  36.001  1.00  0.00           H
ATOM   3778  OW  SOL  1296      93.422  55.903 100.423  1.00  0.00           O
ATOM   3779  HW1 SOL  1296      93.088  56.445  99.708  1.00  0.00           H
ATOM   3780  HW2 SOL  1296      94.016  55.285  99.997  1.00  0.00           H
ATOM   3781  OW  SOL  1297      25.555   6.008   4.490  1.00  0.00           O
ATOM   3782  HW1 SOL  1297      25.443   5.814   3.559  1.00  0.00           H
ATOM   3783  HW2 SOL  1297      24.933   5.430   4.932  1.00  0.00           H
ATOM   3784  OW  SOL  1298      17.182  73.885  35.904  1.00  0.00           O
ATOM   3785  HW1 SOL  1298      18.123  73.838  35.735  1.00  0.00           H
ATOM   3786  HW2 SOL  1298      16.887  72.974  35.875  1.00  0.00           H
ATOM   3787  OW  SOL  1299      58.409   8.513 138.304  1.00  0.00           O
ATOM   3788  HW1 SOL  1299      59.063   9.001 138.804  1.00  0.00           H
ATOM   3789  HW2 SOL  1299      57.757   9.170 138.057  1.00  0.00           H
ATOM   3790  OW  SOL  1300     109.069  15.357 115.355  1.00  0.00           O
ATOM   3791  HW1 SOL  1300     109.266  14.421 115.377  1.00  0.00           H
ATOM   3792  HW2 SOL  1300     109.851  15.775 115.717  1.00  0.00           H
ATOM   3793  OW  SOL  1301      55.032  69.331 134.015  1.00  0.00           O
ATOM   3794  HW1 SOL  1301      55.591  68.725 134.501  1.00  0.00           H
ATOM   3795  HW2 SOL  1301      55.613  69.721 133.361  1.00  0.00           H
ATOM   3796  OW  SOL  1302      92.390   8.293 124.639  1.00  0.00           O
ATOM   3797  HW1 SOL  1302      92.173   9.060 124.109  1.00  0.00           H
ATOM   3798  HW2 SOL  1302      92.716   7.650 124.009  1.00  0.00           H
ATOM   3799  OW  SOL  1303      55.998  78.036 135.800  1.00  0.00           O
ATOM   3800  HW1 SOL  1303      56.044  77.125 136.088  1.00  0.00           H
ATOM   3801  HW2 SOL  1303      55.380  78.448 136.404  1.00  0.00           H
ATOM   3802  OW  SOL  1304      82.710  27.732   5.364  1.00  0.00           O
ATOM   3803  HW1 SOL  1304      81.965  28.026   5.888  1.00  0.00           H
ATOM   3804  HW2 SOL  1304      83.464  28.178   5.748  1.00  0.00           H
ATOM   3805  OW  SOL  1305      45.953  71.487 108.964  1.00  0.00           O
ATOM   3806  HW1 SOL  1305      46.492  71.282 108.200  1.00  0.00           H
ATOM   3807  HW2 SOL  1305      45.076  71.187 108.725  1.00  0.00           H
ATOM   3808  OW  SOL  1306      78.326  55.594 106.798  1.00  0.00           O
ATOM   3809  HW1 SOL  1306      78.423  54.647 106.696  1.00  0.00           H
ATOM   3810  HW2 SOL  1306      79.069  55.855 107.343  1.00  0.00           H
ATOM   3811  OW  SOL  1307      24.495  78.593  99.120  1.00  0.00           O
ATOM   3812  HW1 SOL  1307      24.613  79.018  98.270  1.00  0.00           H
ATOM   3813  HW2 SOL  1307      25.362  78.617  99.523  1.00  0.00           H
ATOM   3814  OW  SOL  1308       2.029  30.658 141.341  1.00  0.00           O
ATOM   3815  HW1 SOL  1308       2.060  29.704 141.272  1.00  0.00           H
ATOM   3816  HW2 SOL  1308       1.191  30.842 141.765  1.00  0.00           H
ATOM   3817  OW  SOL  1309      87.541  38.337   0.745  1.00  0.00           O
ATOM   3818  HW1 SOL  1309      88.062  38.119   1.518  1.00  0.00           H
ATOM   3819  HW2 SOL  1309      88.187  38.585   0.083  1.00  0.00           H
ATOM   3820  OW  SOL  1310      28.689  31.365 104.412  1.00  0.00           O
ATOM   3821  HW1 SOL  1310      27.736  31.297 104.467  1.00  0.00           H
ATOM   3822  HW2 SOL  1310      29.002  30.471 104.553  1.00  0.00           H
ATOM   3823  OW  SOL  1311      66.554  10.042 127.107  1.00  0.00           O
ATOM   3824  HW1 SOL  1311      65.597  10.055 127.119  1.00  0.00           H
ATOM   3825  HW2 SOL  1311      66.801  10.912 126.793  1.00  0.00           H
ATOM   3826  OW  SOL  1312      49.320  75.117  14.740  1.00  0.00           O
ATOM   3827  HW1 SOL  1312      50.246  74.905  14.857  1.00  0.00           H
ATOM   3828  HW2 SOL  1312      48.996  75.272  15.628  1.00  0.00           H
ATOM   3829  OW  SOL  1313      35.240  78.214 104.575  1.00  0.00           O
ATOM   3830  HW1 SOL  1313      35.425  78.413 103.657  1.00  0.00           H
ATOM   3831  HW2 SOL  1313      34.285  78.207 104.631  1.00  0.00           H
ATOM   3832  OW  SOL  1314      35.539  77.346  30.928  1.00  0.00           O
ATOM   3833  HW1 SOL  1314      36.396  76.973  30.721  1.00  0.00           H
ATOM   3834  HW2 SOL  1314      35.697  77.898  31.694  1.00  0.00           H
ATOM   3835  OW  SOL  1315      87.690  42.180  26.608  1.00  0.00           O
ATOM   3836  HW1 SOL  1315      88.564  42.326  26.970  1.00  0.00           H
ATOM   3837  HW2 SOL  1315      87.093  42.409  27.320  1.00  0.00           H
ATOM   3838  OW  SOL  1316      18.298  53.404 116.969  1.00  0.00           O
ATOM   3839  HW1 SOL  1316      17.479  53.885 116.852  1.00  0.00           H
ATOM   3840  HW2 SOL  1316      18.961  54.084 117.087  1.00  0.00           H
ATOM   3841  OW  SOL  1317      81.677  25.249  47.876  1.00  0.00           O
ATOM   3842  HW1 SOL  1317      82.332  24.742  48.356  1.00  0.00           H
ATOM   3843  HW2 SOL  1317      80.920  25.278  48.461  1.00  0.00           H
ATOM   3844  OW  SOL  1318       6.231  37.957   1.148  1.00  0.00           O
ATOM   3845  HW1 SOL  1318       5.286  38.107   1.120  1.00  0.00           H
ATOM   3846  HW2 SOL  1318       6.615  38.813   0.955  1.00  0.00           H
ATOM   3847  OW  SOL  1319      14.257  85.697 107.071  1.00  0.00           O
ATOM   3848  HW1 SOL  1319      15.062  86.210 107.131  1.00  0.00           H
ATOM   3849  HW2 SOL  1319      14.148  85.528 106.135  1.00  0.00           H
ATOM   3850  OW  SOL  1320     104.352  74.803  36.801  1.00  0.00           O
ATOM   3851  HW1 SOL  1320     105.106  75.189  37.247  1.00  0.00           H
ATOM   3852  HW2 SOL  1320     104.242  73.946  37.213  1.00  0.00           H
ATOM   3853  OW  SOL  1321       9.058  52.325  48.463  1.00  0.00           O
ATOM   3854  HW1 SOL  1321       9.729  52.921  48.130  1.00  0.00           H
ATOM   3855  HW2 SOL  1321       8.251  52.609  48.034  1.00  0.00           H
ATOM   3856  OW  SOL  1322      33.966   2.406  29.226  1.00  0.00           O
ATOM   3857  HW1 SOL  1322      33.690   1.690  29.798  1.00  0.00           H
ATOM   3858  HW2 SOL  1322      34.910   2.478  29.371  1.00  0.00           H
ATOM   3859  OW  SOL  1323      21.331  80.892 129.572  1.00  0.00           O
ATOM   3860  HW1 SOL  1323      21.709  81.664 129.992  1.00  0.00           H
ATOM   3861  HW2 SOL  1323      20.582  80.662 130.122  1.00  0.00           H
ATOM   3862  OW  SOL  1324      57.365  60.521 145.804  1.00  0.00           O
ATOM   3863  HW1 SOL  1324      57.147  59.743 145.291  1.00  0.00           H
ATOM   3864  HW2 SOL  1324      57.920  60.193 146.512  1.00  0.00           H
ATOM   3865  OW  SOL  1325      52.433  20.144  26.922  1.00  0.00           O
ATOM   3866  HW1 SOL  1325      53.261  20.223  26.448  1.00  0.00           H
ATOM   3867  HW2 SOL  1325      51.941  19.481  26.437  1.00  0.00           H
ATOM   3868  OW  SOL  1326      81.327  86.914  14.033  1.00  0.00           O
ATOM   3869  HW1 SOL  1326      81.899  87.639  13.779  1.00  0.00           H
ATOM   3870  HW2 SOL  1326      81.500  86.233  13.382  1.00  0.00           H
ATOM   3871  OW  SOL  1327      70.330  60.178  17.012  1.00  0.00           O
ATOM   3872  HW1 SOL  1327      70.911  60.769  16.533  1.00  0.00           H
ATOM   3873  HW2 SOL  1327      70.567  59.304  16.699  1.00  0.00           H
ATOM   3874  OW  SOL  1328      36.157  63.033  24.331  1.00  0.00           O
ATOM   3875  HW1 SOL  1328      36.128  62.559  25.162  1.00  0.00           H
ATOM   3876  HW2 SOL  1328      36.102  63.955  24.578  1.00  0.00           H
ATOM   3877  OW  SOL  1329      21.613  51.815 127.948  1.00  0.00           O
ATOM   3878  HW1 SOL  1329      22.265  51.641 127.270  1.00  0.00           H
ATOM   3879  HW2 SOL  1329      21.317  52.709 127.774  1.00  0.00           H
ATOM   3880  OW  SOL  1330       9.210  70.174 128.908  1.00  0.00           O
ATOM   3881  HW1 SOL  1330       8.312  69.940 129.141  1.00  0.00           H
ATOM   3882  HW2 SOL  1330       9.564  69.386 128.496  1.00  0.00           H
ATOM   3883  OW  SOL  1331      93.385  13.624 134.260  1.00  0.00           O
ATOM   3884  HW1 SOL  1331      93.711  13.775 133.373  1.00  0.00           H
ATOM   3885  HW2 SOL  1331      92.716  14.297 134.387  1.00  0.00           H
ATOM   3886  OW  SOL  1332      99.465  82.009  95.617  1.00  0.00           O
ATOM   3887  HW1 SOL  1332      99.437  82.911  95.936  1.00  0.00           H
ATOM   3888  HW2 SOL  1332      98.648  81.902  95.130  1.00  0.00           H
ATOM   3889  OW  SOL  1333      86.345  96.414  95.282  1.00  0.00           O
ATOM   3890  HW1 SOL  1333      85.512  96.733  94.936  1.00  0.00           H
ATOM   3891  HW2 SOL  1333      86.435  95.533  94.917  1.00  0.00           H
ATOM   3892  OW  SOL  1334      13.343  64.667   1.761  1.00  0.00           O
ATOM   3893  HW1 SOL  1334      12.898  64.933   2.566  1.00  0.00           H
ATOM   3894  HW2 SOL  1334      12.637  64.386   1.178  1.00  0.00           H
ATOM   3895  OW  SOL  1335     105.229  36.405  42.269  1.00  0.00           O
ATOM   3896  HW1 SOL  1335     105.672  35.989  41.530  1.00  0.00           H
ATOM   3897  HW2 SOL  1335     104.297  36.263  42.100  1.00  0.00           H
ATOM   3898  OW  SOL  1336      89.659  83.188  17.722  1.00  0.00           O
ATOM   3899  HW1 SOL  1336      89.626  82.276  18.010  1.00  0.00           H
ATOM   3900  HW2 SOL  1336      89.414  83.694  18.497  1.00  0.00           H
ATOM   3901  OW  SOL  1337      84.077  89.120  91.669  1.00  0.00           O
ATOM   3902  HW1 SOL  1337      84.200  89.446  90.777  1.00  0.00           H
ATOM   3903  HW2 SOL  1337      83.398  89.684  92.039  1.00  0.00           H
ATOM   3904  OW  SOL  1338      99.048  76.700  48.663  1.00  0.00           O
ATOM   3905  HW1 SOL  1338      98.120  76.707  48.897  1.00  0.00           H
ATOM   3906  HW2 SOL  1338      99.054  76.724  47.706  1.00  0.00           H
ATOM   3907  OW  SOL  1339      21.390  82.757  33.621  1.00  0.00           O
ATOM   3908  HW1 SOL  1339      21.960  83.298  33.074  1.00  0.00           H
ATOM   3909  HW2 SOL  1339      21.990  82.293  34.205  1.00  0.00           H
ATOM   3910  OW  SOL  1340      55.780  45.986  90.855  1.00  0.00           O
ATOM   3911  HW1 SOL  1340      55.330  45.651  90.079  1.00  0.00           H
ATOM   3912  HW2 SOL  1340      56.656  46.216  90.544  1.00  0.00           H
ATOM   3913  OW  SOL  1341      40.332   4.870  15.137  1.00  0.00           O
ATOM   3914  HW1 SOL  1341      40.581   4.081  14.655  1.00  0.00           H
ATOM   3915  HW2 SOL  1341      40.924   4.889  15.889  1.00  0.00           H
ATOM   3916  OW  SOL  1342      65.864  46.149   9.867  1.00  0.00           O
ATOM   3917  HW1 SOL  1342      65.932  46.621  10.697  1.00  0.00           H
ATOM   3918  HW2 SOL  1342      66.031  46.813   9.199  1.00  0.00           H
ATOM   3919  OW  SOL  1343      92.427  94.699 116.321  1.00  0.00           O
ATOM   3920  HW1 SOL  1343      92.420  95.497 116.850  1.00  0.00           H
ATOM   3921  HW2 SOL  1343      92.147  94.985 115.451  1.00  0.00           H
ATOM   3922  OW  SOL  1344      57.583  42.240 107.813  1.00  0.00           O
ATOM   3923  HW1 SOL  1344      57.658  41.301 107.981  1.00  0.00           H
ATOM   3924  HW2 SOL  1344      58.478  42.524 107.630  1.00  0.00           H
ATOM   3925  OW  SOL  1345      11.906  12.844  49.012  1.00  0.00           O
ATOM   3926  HW1 SOL  1345      11.272  12.394  49.571  1.00  0.00           H
ATOM   3927  HW2 SOL  1345      11.826  13.767  49.252  1.00  0.00           H
ATOM   3928  OW  SOL  1346      88.139  82.787  36.770  1.00  0.00           O
ATOM   3929  HW1 SOL  1346      87.584  82.641  37.536  1.00  0.00           H
ATOM   3930  HW2 SOL  1346      89.030  82.813  37.121  1.00  0.00           H
ATOM   3931  OW  SOL  1347     110.353  21.985 100.593  1.00  0.00           O
ATOM   3932  HW1 SOL  1347     111.274  22.242 100.561  1.00  0.00           H
ATOM   3933  HW2 SOL  1347     109.997  22.460 101.344  1.00  0.00           H
ATOM   3934  OW  SOL  1348      93.349  73.530 114.159  1.00  0.00           O
ATOM   3935  HW1 SOL  1348      94.078  72.914 114.087  1.00  0.00           H
ATOM   3936  HW2 SOL  1348      93.489  74.152 113.446  1.00  0.00           H
ATOM   3937  OW  SOL  1349      39.122  87.908  53.398  1.00  0.00           O
ATOM   3938  HW1 SOL  1349      38.294  87.439  53.497  1.00  0.00           H
ATOM   3939  HW2 SOL  1349      39.436  88.034  54.294  1.00  0.00           H
ATOM   3940  OW  SOL  1350      31.534  66.000 140.794  1.00  0.00           O
ATOM   3941  HW1 SOL  1350      31.703  65.683 139.907  1.00  0.00           H
ATOM   3942  HW2 SOL  1350      32.403  66.181 141.153  1.00  0.00           H
ATOM   3943  OW  SOL  1351      29.347   3.163  54.001  1.00  0.00           O
ATOM   3944  HW1 SOL  1351      30.035   3.363  53.366  1.00  0.00           H
ATOM   3945  HW2 SOL  1351      28.674   2.712  53.490  1.00  0.00           H
ATOM   3946  OW  SOL  1352      26.377  53.099 143.391  1.00  0.00           O
ATOM   3947  HW1 SOL  1352      26.304  52.912 142.455  1.00  0.00           H
ATOM   3948  HW2 SOL  1352      27.194  53.591 143.474  1.00  0.00           H
ATOM   3949  OW  SOL  1353      43.905  67.398  50.473  1.00  0.00           O
ATOM   3950  HW1 SOL  1353      43.246  67.889  50.963  1.00  0.00           H
ATOM   3951  HW2 SOL  1353      43.822  67.716  49.574  1.00  0.00           H
ATOM   3952  OW  SOL  1354      65.132  37.798 137.807  1.00  0.00           O
ATOM   3953  HW1 SOL  1354      64.626  38.029 138.587  1.00  0.00           H
ATOM   3954  HW2 SOL  1354      65.177  36.842 137.825  1.00  0.00           H
ATOM   3955  OW  SOL  1355      88.351  86.964  32.082  1.00  0.00           O
ATOM   3956  HW1 SOL  1355      87.830  87.767  32.109  1.00  0.00           H
ATOM   3957  HW2 SOL  1355      89.094  87.180  31.518  1.00  0.00           H
ATOM   3958  OW  SOL  1356      90.681  18.270  94.150  1.00  0.00           O
ATOM   3959  HW1 SOL  1356      91.159  18.723  94.845  1.00  0.00           H
ATOM   3960  HW2 SOL  1356      89.827  18.073  94.535  1.00  0.00           H
ATOM   3961  OW  SOL  1357       3.891  66.934  29.086  1.00  0.00           O
ATOM   3962  HW1 SOL  1357       3.650  67.034  28.165  1.00  0.00           H
ATOM   3963  HW2 SOL  1357       4.710  66.439  29.068  1.00  0.00           H
ATOM   3964  OW  SOL  1358      85.091 107.999  38.473  1.00  0.00           O
ATOM   3965  HW1 SOL  1358      84.742 107.501  39.213  1.00  0.00           H
ATOM   3966  HW2 SOL  1358      86.036 107.851  38.509  1.00  0.00           H
ATOM   3967  OW  SOL  1359      98.322   5.722  98.062  1.00  0.00           O
ATOM   3968  HW1 SOL  1359      98.390   4.832  97.716  1.00  0.00           H
ATOM   3969  HW2 SOL  1359      98.115   6.261  97.299  1.00  0.00           H
ATOM   3970  OW  SOL  1360      46.377  31.750  96.608  1.00  0.00           O
ATOM   3971  HW1 SOL  1360      45.771  31.015  96.519  1.00  0.00           H
ATOM   3972  HW2 SOL  1360      45.911  32.494  96.226  1.00  0.00           H
ATOM   3973  OW  SOL  1361      59.179  19.773  25.548  1.00  0.00           O
ATOM   3974  HW1 SOL  1361      58.604  19.717  26.310  1.00  0.00           H
ATOM   3975  HW2 SOL  1361      58.998  18.975  25.050  1.00  0.00           H
ATOM   3976  OW  SOL  1362     110.068  25.691  96.361  1.00  0.00           O
ATOM   3977  HW1 SOL  1362     109.727  24.857  96.036  1.00  0.00           H
ATOM   3978  HW2 SOL  1362     110.948  25.752  95.989  1.00  0.00           H
ATOM   3979  OW  SOL  1363      44.012  29.254   5.034  1.00  0.00           O
ATOM   3980  HW1 SOL  1363      44.108  30.141   5.380  1.00  0.00           H
ATOM   3981  HW2 SOL  1363      43.210  28.923   5.439  1.00  0.00           H
ATOM   3982  OW  SOL  1364      42.224  58.849  22.708  1.00  0.00           O
ATOM   3983  HW1 SOL  1364      42.859  59.508  22.989  1.00  0.00           H
ATOM   3984  HW2 SOL  1364      42.759  58.126  22.380  1.00  0.00           H
ATOM   3985  OW  SOL  1365      43.749  54.666  97.607  1.00  0.00           O
ATOM   3986  HW1 SOL  1365      43.945  54.618  98.543  1.00  0.00           H
ATOM   3987  HW2 SOL  1365      42.961  54.134  97.498  1.00  0.00           H
ATOM   3988  OW  SOL  1366      59.011  33.892 122.226  1.00  0.00           O
ATOM   3989  HW1 SOL  1366      59.459  33.591 123.016  1.00  0.00           H
ATOM   3990  HW2 SOL  1366      58.370  34.530 122.542  1.00  0.00           H
ATOM   3991  OW  SOL  1367       7.402  93.150 125.263  1.00  0.00           O
ATOM   3992  HW1 SOL  1367       6.962  93.905 124.871  1.00  0.00           H
ATOM   3993  HW2 SOL  1367       6.770  92.805 125.893  1.00  0.00           H
ATOM   3994  OW  SOL  1368      59.896  21.692 138.856  1.00  0.00           O
ATOM   3995  HW1 SOL  1368      59.048  22.047 138.589  1.00  0.00           H
ATOM   3996  HW2 SOL  1368      59.728  20.763 139.014  1.00  0.00           H
ATOM   3997  OW  SOL  1369      64.752  51.421  47.056  1.00  0.00           O
ATOM   3998  HW1 SOL  1369      64.667  51.086  46.164  1.00  0.00           H
ATOM   3999  HW2 SOL  1369      65.243  50.743  47.521  1.00  0.00           H
ATOM   4000  OW  SOL  1370      41.438  83.394 144.762  1.00  0.00           O
ATOM   4001  HW1 SOL  1370      41.930  82.598 144.965  1.00  0.00           H
ATOM   4002  HW2 SOL  1370      40.879  83.148 144.025  1.00  0.00           H
ATOM   4003  OW  SOL  1371      83.313  60.007  39.094  1.00  0.00           O
ATOM   4004  HW1 SOL  1371      83.339  60.956  39.213  1.00  0.00           H
ATOM   4005  HW2 SOL  1371      82.792  59.878  38.302  1.00  0.00           H
ATOM   4006  OW  SOL  1372      99.473  53.898   7.809  1.00  0.00           O
ATOM   4007  HW1 SOL  1372      98.935  53.976   7.021  1.00  0.00           H
ATOM   4008  HW2 SOL  1372     100.221  54.472   7.647  1.00  0.00           H
ATOM   4009  OW  SOL  1373      52.472 104.464 143.534  1.00  0.00           O
ATOM   4010  HW1 SOL  1373      52.115 103.881 144.204  1.00  0.00           H
ATOM   4011  HW2 SOL  1373      52.284 105.345 143.858  1.00  0.00           H
ATOM   4012  OW  SOL  1374      19.547  82.332 117.018  1.00  0.00           O
ATOM   4013  HW1 SOL  1374      18.693  82.537 117.399  1.00  0.00           H
ATOM   4014  HW2 SOL  1374      19.859  83.166 116.666  1.00  0.00           H
ATOM   4015  OW  SOL  1375      77.817  57.279  97.603  1.00  0.00           O
ATOM   4016  HW1 SOL  1375      77.932  56.623  96.915  1.00  0.00           H
ATOM   4017  HW2 SOL  1375      77.065  56.969  98.108  1.00  0.00           H
ATOM   4018  OW  SOL  1376      93.726 105.791  29.720  1.00  0.00           O
ATOM   4019  HW1 SOL  1376      92.883 105.406  29.482  1.00  0.00           H
ATOM   4020  HW2 SOL  1376      94.367 105.302  29.204  1.00  0.00           H
ATOM   4021  OW  SOL  1377      14.374  72.417 128.211  1.00  0.00           O
ATOM   4022  HW1 SOL  1377      14.489  72.594 129.144  1.00  0.00           H
ATOM   4023  HW2 SOL  1377      13.617  71.832 128.169  1.00  0.00           H
ATOM   4024  OW  SOL  1378      93.074   8.233  42.151  1.00  0.00           O
ATOM   4025  HW1 SOL  1378      93.329   9.014  41.660  1.00  0.00           H
ATOM   4026  HW2 SOL  1378      93.856   7.681  42.147  1.00  0.00           H
ATOM   4027  OW  SOL  1379       2.815  67.158 142.234  1.00  0.00           O
ATOM   4028  HW1 SOL  1379       2.922  68.107 142.292  1.00  0.00           H
ATOM   4029  HW2 SOL  1379       3.343  66.903 141.476  1.00  0.00           H
ATOM   4030  OW  SOL  1380      74.205  94.778  33.626  1.00  0.00           O
ATOM   4031  HW1 SOL  1380      74.568  94.927  34.500  1.00  0.00           H
ATOM   4032  HW2 SOL  1380      74.866  94.250  33.179  1.00  0.00           H
ATOM   4033  OW  SOL  1381       6.696   9.694  19.304  1.00  0.00           O
ATOM   4034  HW1 SOL  1381       7.461   9.126  19.397  1.00  0.00           H
ATOM   4035  HW2 SOL  1381       6.411   9.568  18.399  1.00  0.00           H
ATOM   4036  OW  SOL  1382      53.403  62.208  13.317  1.00  0.00           O
ATOM   4037  HW1 SOL  1382      53.092  61.419  12.873  1.00  0.00           H
ATOM   4038  HW2 SOL  1382      52.615  62.594  13.699  1.00  0.00           H
ATOM   4039  OW  SOL  1383      65.587  35.742   2.536  1.00  0.00           O
ATOM   4040  HW1 SOL  1383      64.833  36.139   2.972  1.00  0.00           H
ATOM   4041  HW2 SOL  1383      65.475  35.966   1.612  1.00  0.00           H
ATOM   4042  OW  SOL  1384      80.745  11.376  23.162  1.00  0.00           O
ATOM   4043  HW1 SOL  1384      81.225  11.770  23.891  1.00  0.00           H
ATOM   4044  HW2 SOL  1384      79.883  11.792  23.191  1.00  0.00           H
ATOM   4045  OW  SOL  1385      41.930  99.791 125.119  1.00  0.00           O
ATOM   4046  HW1 SOL  1385      42.050 100.477 124.462  1.00  0.00           H
ATOM   4047  HW2 SOL  1385      42.249  98.994 124.694  1.00  0.00           H
ATOM   4048  OW  SOL  1386      83.233  91.754 145.802  1.00  0.00           O
ATOM   4049  HW1 SOL  1386      83.971  92.207 146.210  1.00  0.00           H
ATOM   4050  HW2 SOL  1386      82.459  92.208 146.134  1.00  0.00           H
ATOM   4051  OW  SOL  1387      45.861 103.800  26.108  1.00  0.00           O
ATOM   4052  HW1 SOL  1387      46.196 104.627  26.453  1.00  0.00           H
ATOM   4053  HW2 SOL  1387      46.645 103.301  25.878  1.00  0.00           H
ATOM   4054  OW  SOL  1388      28.206  16.235  18.328  1.00  0.00           O
ATOM   4055  HW1 SOL  1388      27.922  17.118  18.092  1.00  0.00           H
ATOM   4056  HW2 SOL  1388      27.394  15.766  18.519  1.00  0.00           H
ATOM   4057  OW  SOL  1389      45.782  19.286  35.337  1.00  0.00           O
ATOM   4058  HW1 SOL  1389      45.312  19.621  34.573  1.00  0.00           H
ATOM   4059  HW2 SOL  1389      45.098  18.925  35.901  1.00  0.00           H
ATOM   4060  OW  SOL  1390      98.580 103.806  20.976  1.00  0.00           O
ATOM   4061  HW1 SOL  1390      99.078 103.045  20.676  1.00  0.00           H
ATOM   4062  HW2 SOL  1390      97.745 103.445  21.272  1.00  0.00           H
ATOM   4063  OW  SOL  1391      59.798  89.826 121.353  1.00  0.00           O
ATOM   4064  HW1 SOL  1391      60.428  89.545 122.017  1.00  0.00           H
ATOM   4065  HW2 SOL  1391      59.212  90.424 121.817  1.00  0.00           H
ATOM   4066  OW  SOL  1392      89.737  73.506  19.449  1.00  0.00           O
ATOM   4067  HW1 SOL  1392      90.169  72.693  19.188  1.00  0.00           H
ATOM   4068  HW2 SOL  1392      90.118  74.173  18.878  1.00  0.00           H
ATOM   4069  OW  SOL  1393      16.297  96.244 114.274  1.00  0.00           O
ATOM   4070  HW1 SOL  1393      16.599  95.823 113.469  1.00  0.00           H
ATOM   4071  HW2 SOL  1393      17.031  96.794 114.548  1.00  0.00           H
ATOM   4072  OW  SOL  1394      26.753  77.979 100.591  1.00  0.00           O
ATOM   4073  HW1 SOL  1394      26.506  77.071 100.412  1.00  0.00           H
ATOM   4074  HW2 SOL  1394      27.698  78.005 100.438  1.00  0.00           H
ATOM   4075  OW  SOL  1395      39.565 104.724 134.340  1.00  0.00           O
ATOM   4076  HW1 SOL  1395      39.158 103.869 134.196  1.00  0.00           H
ATOM   4077  HW2 SOL  1395      39.895 104.684 135.238  1.00  0.00           H
ATOM   4078  OW  SOL  1396       5.145  79.996 122.514  1.00  0.00           O
ATOM   4079  HW1 SOL  1396       5.712  80.628 122.073  1.00  0.00           H
ATOM   4080  HW2 SOL  1396       5.167  80.254 123.435  1.00  0.00           H
ATOM   4081  OW  SOL  1397      29.269  87.398 139.423  1.00  0.00           O
ATOM   4082  HW1 SOL  1397      28.638  87.126 138.756  1.00  0.00           H
ATOM   4083  HW2 SOL  1397      29.118  86.800 140.154  1.00  0.00           H
ATOM   4084  OW  SOL  1398       5.649   3.931 107.612  1.00  0.00           O
ATOM   4085  HW1 SOL  1398       5.342   3.028 107.529  1.00  0.00           H
ATOM   4086  HW2 SOL  1398       6.591   3.880 107.448  1.00  0.00           H
ATOM   4087  OW  SOL  1399      80.520  36.234  14.233  1.00  0.00           O
ATOM   4088  HW1 SOL  1399      81.457  36.384  14.107  1.00  0.00           H
ATOM   4089  HW2 SOL  1399      80.207  37.024  14.675  1.00  0.00           H
ATOM   4090  OW  SOL  1400      13.949  88.911   7.158  1.00  0.00           O
ATOM   4091  HW1 SOL  1400      14.163  88.691   8.065  1.00  0.00           H
ATOM   4092  HW2 SOL  1400      14.210  88.140   6.656  1.00  0.00           H
ATOM   4093  OW  SOL  1401      98.258  36.994 114.748  1.00  0.00           O
ATOM   4094  HW1 SOL  1401      98.316  37.125 115.694  1.00  0.00           H
ATOM   4095  HW2 SOL  1401      99.122  36.668 114.497  1.00  0.00           H
ATOM   4096  OW  SOL  1402      26.205  28.686 133.999  1.00  0.00           O
ATOM   4097  HW1 SOL  1402      26.393  29.623 133.943  1.00  0.00           H
ATOM   4098  HW2 SOL  1402      26.976  28.312 134.425  1.00  0.00           H
ATOM   4099  OW  SOL  1403      97.649   7.779  96.397  1.00  0.00           O
ATOM   4100  HW1 SOL  1403      96.703   7.642  96.349  1.00  0.00           H
ATOM   4101  HW2 SOL  1403      97.794   8.612  95.948  1.00  0.00           H
ATOM   4102  OW  SOL  1404     102.663  29.817 104.199  1.00  0.00           O
ATOM   4103  HW1 SOL  1404     103.384  30.369 104.500  1.00  0.00           H
ATOM   4104  HW2 SOL  1404     102.038  30.428 103.809  1.00  0.00           H
ATOM   4105  OW  SOL  1405       6.569 103.466   4.877  1.00  0.00           O
ATOM   4106  HW1 SOL  1405       5.806 102.974   5.182  1.00  0.00           H
ATOM   4107  HW2 SOL  1405       6.924 102.938   4.162  1.00  0.00           H
ATOM   4108  OW  SOL  1406      97.748 103.953  36.275  1.00  0.00           O
ATOM   4109  HW1 SOL  1406      97.129 103.637  36.934  1.00  0.00           H
ATOM   4110  HW2 SOL  1406      98.064 104.787  36.623  1.00  0.00           H
ATOM   4111  OW  SOL  1407      10.754  56.806 115.865  1.00  0.00           O
ATOM   4112  HW1 SOL  1407      10.931  57.740 115.975  1.00  0.00           H
ATOM   4113  HW2 SOL  1407      10.758  56.454 116.755  1.00  0.00           H
ATOM   4114  OW  SOL  1408      76.865  51.065 134.948  1.00  0.00           O
ATOM   4115  HW1 SOL  1408      77.258  51.513 135.697  1.00  0.00           H
ATOM   4116  HW2 SOL  1408      77.337  50.235 134.890  1.00  0.00           H
ATOM   4117  OW  SOL  1409     105.423 105.174 108.740  1.00  0.00           O
ATOM   4118  HW1 SOL  1409     105.275 104.644 109.523  1.00  0.00           H
ATOM   4119  HW2 SOL  1409     106.280 104.894 108.418  1.00  0.00           H
ATOM   4120  OW  SOL  1410       4.153  90.667 114.221  1.00  0.00           O
ATOM   4121  HW1 SOL  1410       4.706  90.286 113.539  1.00  0.00           H
ATOM   4122  HW2 SOL  1410       4.734  90.762 114.976  1.00  0.00           H
ATOM   4123  OW  SOL  1411      48.215   1.480 128.357  1.00  0.00           O
ATOM   4124  HW1 SOL  1411      47.754   2.038 128.983  1.00  0.00           H
ATOM   4125  HW2 SOL  1411      47.527   1.148 127.780  1.00  0.00           H
ATOM   4126  OW  SOL  1412      96.214  71.103  96.380  1.00  0.00           O
ATOM   4127  HW1 SOL  1412      96.629  71.169  95.520  1.00  0.00           H
ATOM   4128  HW2 SOL  1412      96.145  72.008  96.683  1.00  0.00           H
ATOM   4129  OW  SOL  1413     104.936  50.834  34.021  1.00  0.00           O
ATOM   4130  HW1 SOL  1413     105.537  51.149  33.347  1.00  0.00           H
ATOM   4131  HW2 SOL  1413     104.079  50.829  33.595  1.00  0.00           H
ATOM   4132  OW  SOL  1414     109.250  50.281  11.667  1.00  0.00           O
ATOM   4133  HW1 SOL  1414     109.569  49.731  12.383  1.00  0.00           H
ATOM   4134  HW2 SOL  1414     108.428  50.647  11.994  1.00  0.00           H
ATOM   4135  OW  SOL  1415     105.613  31.366 135.337  1.00  0.00           O
ATOM   4136  HW1 SOL  1415     104.810  31.873 135.212  1.00  0.00           H
ATOM   4137  HW2 SOL  1415     106.143  31.563 134.565  1.00  0.00           H
ATOM   4138  OW  SOL  1416      45.387  59.641 126.826  1.00  0.00           O
ATOM   4139  HW1 SOL  1416      45.645  58.865 126.328  1.00  0.00           H
ATOM   4140  HW2 SOL  1416      45.364  59.345 127.736  1.00  0.00           H
ATOM   4141  OW  SOL  1417      30.085  97.543  24.972  1.00  0.00           O
ATOM   4142  HW1 SOL  1417      30.892  97.471  25.481  1.00  0.00           H
ATOM   4143  HW2 SOL  1417      30.085  96.769  24.409  1.00  0.00           H
ATOM   4144  OW  SOL  1418      86.681  93.697  95.394  1.00  0.00           O
ATOM   4145  HW1 SOL  1418      85.726  93.648  95.449  1.00  0.00           H
ATOM   4146  HW2 SOL  1418      86.991  93.100  96.075  1.00  0.00           H
ATOM   4147  OW  SOL  1419      51.707  30.921  96.154  1.00  0.00           O
ATOM   4148  HW1 SOL  1419      51.805  31.825  96.453  1.00  0.00           H
ATOM   4149  HW2 SOL  1419      51.837  30.966  95.207  1.00  0.00           H
ATOM   4150  OW  SOL  1420      11.770   0.606 116.571  1.00  0.00           O
ATOM   4151  HW1 SOL  1420      11.122   0.030 116.165  1.00  0.00           H
ATOM   4152  HW2 SOL  1420      11.464   1.491 116.370  1.00  0.00           H
ATOM   4153  OW  SOL  1421       9.283 104.271 132.262  1.00  0.00           O
ATOM   4154  HW1 SOL  1421       8.611 104.744 132.753  1.00  0.00           H
ATOM   4155  HW2 SOL  1421       9.582 103.587 132.861  1.00  0.00           H
ATOM   4156  OW  SOL  1422      77.608  20.870   3.728  1.00  0.00           O
ATOM   4157  HW1 SOL  1422      77.615  20.900   4.684  1.00  0.00           H
ATOM   4158  HW2 SOL  1422      77.295  21.734   3.462  1.00  0.00           H
ATOM   4159  OW  SOL  1423      26.770  72.944   0.513  1.00  0.00           O
ATOM   4160  HW1 SOL  1423      26.240  73.689   0.797  1.00  0.00           H
ATOM   4161  HW2 SOL  1423      26.367  72.188   0.939  1.00  0.00           H
ATOM   4162  OW  SOL  1424      39.327 107.683 127.996  1.00  0.00           O
ATOM   4163  HW1 SOL  1424      39.493 108.537 128.394  1.00  0.00           H
ATOM   4164  HW2 SOL  1424      39.608 107.784 127.086  1.00  0.00           H
ATOM   4165  OW  SOL  1425      23.568  26.115 105.221  1.00  0.00           O
ATOM   4166  HW1 SOL  1425      24.217  25.411 105.197  1.00  0.00           H
ATOM   4167  HW2 SOL  1425      24.086  26.918 105.273  1.00  0.00           H
ATOM   4168  OW  SOL  1426      97.053  46.209  60.921  1.00  0.00           O
ATOM   4169  HW1 SOL  1426      96.663  46.120  60.051  1.00  0.00           H
ATOM   4170  HW2 SOL  1426      97.938  46.532  60.756  1.00  0.00           H
ATOM   4171  OW  SOL  1427      29.992 105.418  57.762  1.00  0.00           O
ATOM   4172  HW1 SOL  1427      29.659 105.362  58.658  1.00  0.00           H
ATOM   4173  HW2 SOL  1427      29.876 106.337  57.521  1.00  0.00           H
ATOM   4174  OW  SOL  1428      95.467  92.371  43.076  1.00  0.00           O
ATOM   4175  HW1 SOL  1428      94.974  92.332  43.896  1.00  0.00           H
ATOM   4176  HW2 SOL  1428      95.536  93.306  42.882  1.00  0.00           H
ATOM   4177  OW  SOL  1429      68.254 101.750 109.294  1.00  0.00           O
ATOM   4178  HW1 SOL  1429      68.683 101.379 108.523  1.00  0.00           H
ATOM   4179  HW2 SOL  1429      67.429 101.269 109.365  1.00  0.00           H
ATOM   4180  OW  SOL  1430      97.576  18.727  43.522  1.00  0.00           O
ATOM   4181  HW1 SOL  1430      97.158  19.361  42.940  1.00  0.00           H
ATOM   4182  HW2 SOL  1430      98.383  19.156  43.804  1.00  0.00           H
ATOM   4183  OW  SOL  1431      30.885  13.692 112.504  1.00  0.00           O
ATOM   4184  HW1 SOL  1431      31.378  13.980 111.736  1.00  0.00           H
ATOM   4185  HW2 SOL  1431      30.779  12.749 112.382  1.00  0.00           H
ATOM   4186  OW  SOL  1432       5.050  91.055   2.004  1.00  0.00           O
ATOM   4187  HW1 SOL  1432       5.322  91.115   2.919  1.00  0.00           H
ATOM   4188  HW2 SOL  1432       4.859  90.127   1.870  1.00  0.00           H
ATOM   4189  OW  SOL  1433      40.010   4.767  40.363  1.00  0.00           O
ATOM   4190  HW1 SOL  1433      40.893   4.635  40.709  1.00  0.00           H
ATOM   4191  HW2 SOL  1433      39.480   4.977  41.131  1.00  0.00           H
ATOM   4192  OW  SOL  1434      44.870   9.685 141.263  1.00  0.00           O
ATOM   4193  HW1 SOL  1434      45.789   9.684 141.531  1.00  0.00           H
ATOM   4194  HW2 SOL  1434      44.562   8.800 141.457  1.00  0.00           H
ATOM   4195  OW  SOL  1435      80.059  92.267 101.206  1.00  0.00           O
ATOM   4196  HW1 SOL  1435      80.936  92.098 101.548  1.00  0.00           H
ATOM   4197  HW2 SOL  1435      80.170  93.017 100.620  1.00  0.00           H
ATOM   4198  OW  SOL  1436      63.846  32.150  48.009  1.00  0.00           O
ATOM   4199  HW1 SOL  1436      62.953  31.832  48.140  1.00  0.00           H
ATOM   4200  HW2 SOL  1436      64.043  31.944  47.095  1.00  0.00           H
ATOM   4201  OW  SOL  1437      42.173 103.136   7.232  1.00  0.00           O
ATOM   4202  HW1 SOL  1437      42.916 103.527   7.692  1.00  0.00           H
ATOM   4203  HW2 SOL  1437      42.426 103.152   6.309  1.00  0.00           H
ATOM   4204  OW  SOL  1438      90.943  30.355  99.997  1.00  0.00           O
ATOM   4205  HW1 SOL  1438      89.987  30.354 100.038  1.00  0.00           H
ATOM   4206  HW2 SOL  1438      91.222  30.493 100.902  1.00  0.00           H
ATOM   4207  OW  SOL  1439      32.153  38.052 130.008  1.00  0.00           O
ATOM   4208  HW1 SOL  1439      31.346  37.672 130.353  1.00  0.00           H
ATOM   4209  HW2 SOL  1439      32.563  37.340 129.517  1.00  0.00           H
ATOM   4210  OW  SOL  1440      30.471 110.395  10.254  1.00  0.00           O
ATOM   4211  HW1 SOL  1440      29.648 110.878  10.186  1.00  0.00           H
ATOM   4212  HW2 SOL  1440      31.012 110.742   9.544  1.00  0.00           H
ATOM   4213  OW  SOL  1441      40.681  16.970 145.672  1.00  0.00           O
ATOM   4214  HW1 SOL  1441      40.733  16.199 146.237  1.00  0.00           H
ATOM   4215  HW2 SOL  1441      40.511  17.696 146.272  1.00  0.00           H
ATOM   4216  OW  SOL  1442      43.305  43.845  12.264  1.00  0.00           O
ATOM   4217  HW1 SOL  1442      42.444  44.198  12.042  1.00  0.00           H
ATOM   4218  HW2 SOL  1442      43.255  43.662  13.202  1.00  0.00           H
ATOM   4219  OW  SOL  1443      90.458  88.133 108.085  1.00  0.00           O
ATOM   4220  HW1 SOL  1443      90.984  87.893 108.848  1.00  0.00           H
ATOM   4221  HW2 SOL  1443      89.560  88.165 108.414  1.00  0.00           H
ATOM   4222  OW  SOL  1444      73.175 105.861  19.406  1.00  0.00           O
ATOM   4223  HW1 SOL  1444      73.039 106.240  18.537  1.00  0.00           H
ATOM   4224  HW2 SOL  1444      74.093 106.043  19.606  1.00  0.00           H
ATOM   4225  OW  SOL  1445      77.593 105.519 128.217  1.00  0.00           O
ATOM   4226  HW1 SOL  1445      77.150 106.212 127.727  1.00  0.00           H
ATOM   4227  HW2 SOL  1445      77.055 104.740 128.071  1.00  0.00           H
ATOM   4228  OW  SOL  1446      53.855  17.207 123.268  1.00  0.00           O
ATOM   4229  HW1 SOL  1446      54.398  17.981 123.412  1.00  0.00           H
ATOM   4230  HW2 SOL  1446      53.054  17.546 122.867  1.00  0.00           H
ATOM   4231  OW  SOL  1447      94.717  82.106  86.449  1.00  0.00           O
ATOM   4232  HW1 SOL  1447      95.388  82.726  86.735  1.00  0.00           H
ATOM   4233  HW2 SOL  1447      93.935  82.642  86.319  1.00  0.00           H
ATOM   4234  OW  SOL  1448      87.845  98.058 116.121  1.00  0.00           O
ATOM   4235  HW1 SOL  1448      87.524  98.871 116.510  1.00  0.00           H
ATOM   4236  HW2 SOL  1448      88.593  98.325 115.588  1.00  0.00           H
ATOM   4237  OW  SOL  1449     102.016  37.574  12.545  1.00  0.00           O
ATOM   4238  HW1 SOL  1449     101.129  37.582  12.186  1.00  0.00           H
ATOM   4239  HW2 SOL  1449     102.563  37.260  11.826  1.00  0.00           H
ATOM   4240  OW  SOL  1450      75.717   2.346  21.109  1.00  0.00           O
ATOM   4241  HW1 SOL  1450      76.258   1.636  20.763  1.00  0.00           H
ATOM   4242  HW2 SOL  1450      76.299   2.825  21.699  1.00  0.00           H
ATOM   4243  OW  SOL  1451      32.187  87.535 134.877  1.00  0.00           O
ATOM   4244  HW1 SOL  1451      32.297  87.117 135.731  1.00  0.00           H
ATOM   4245  HW2 SOL  1451      31.240  87.641 134.783  1.00  0.00           H
ATOM   4246  OW  SOL  1452      80.486  77.054  10.989  1.00  0.00           O
ATOM   4247  HW1 SOL  1452      80.167  77.951  10.883  1.00  0.00           H
ATOM   4248  HW2 SOL  1452      80.986  77.073  11.805  1.00  0.00           H
ATOM   4249  OW  SOL  1453      29.801  49.692 146.917  1.00  0.00           O
ATOM   4250  HW1 SOL  1453      29.803  50.163 146.084  1.00  0.00           H
ATOM   4251  HW2 SOL  1453      30.123  50.330 147.554  1.00  0.00           H
ATOM   4252  OW  SOL  1454      60.684  87.412  28.135  1.00  0.00           O
ATOM   4253  HW1 SOL  1454      59.780  87.551  27.854  1.00  0.00           H
ATOM   4254  HW2 SOL  1454      60.893  88.184  28.661  1.00  0.00           H
ATOM   4255  OW  SOL  1455       0.744  11.354 127.706  1.00  0.00           O
ATOM   4256  HW1 SOL  1455       0.006  11.780 128.142  1.00  0.00           H
ATOM   4257  HW2 SOL  1455       0.725  10.453 128.027  1.00  0.00           H
ATOM   4258  OW  SOL  1456     104.050  59.368  48.953  1.00  0.00           O
ATOM   4259  HW1 SOL  1456     103.523  58.740  49.446  1.00  0.00           H
ATOM   4260  HW2 SOL  1456     103.412  59.875  48.452  1.00  0.00           H
ATOM   4261  OW  SOL  1457      93.563  30.538   3.126  1.00  0.00           O
ATOM   4262  HW1 SOL  1457      93.252  29.785   3.629  1.00  0.00           H
ATOM   4263  HW2 SOL  1457      93.954  30.156   2.340  1.00  0.00           H
ATOM   4264  OW  SOL  1458      11.647  94.010 114.555  1.00  0.00           O
ATOM   4265  HW1 SOL  1458      11.688  93.916 113.604  1.00  0.00           H
ATOM   4266  HW2 SOL  1458      11.108  94.788 114.697  1.00  0.00           H
ATOM   4267  OW  SOL  1459      39.165  72.995 120.080  1.00  0.00           O
ATOM   4268  HW1 SOL  1459      39.972  73.032 119.566  1.00  0.00           H
ATOM   4269  HW2 SOL  1459      38.908  72.073 120.056  1.00  0.00           H
ATOM   4270  OW  SOL  1460      21.298  15.690 141.909  1.00  0.00           O
ATOM   4271  HW1 SOL  1460      22.202  15.832 141.628  1.00  0.00           H
ATOM   4272  HW2 SOL  1460      21.367  15.058 142.625  1.00  0.00           H
ATOM   4273  OW  SOL  1461      99.820 110.501  43.827  1.00  0.00           O
ATOM   4274  HW1 SOL  1461      99.575 111.426  43.835  1.00  0.00           H
ATOM   4275  HW2 SOL  1461     100.751 110.501  43.606  1.00  0.00           H
ATOM   4276  OW  SOL  1462     106.969  61.867  14.231  1.00  0.00           O
ATOM   4277  HW1 SOL  1462     107.508  62.002  13.452  1.00  0.00           H
ATOM   4278  HW2 SOL  1462     106.510  62.699  14.351  1.00  0.00           H
ATOM   4279  OW  SOL  1463      82.051  75.022  90.748  1.00  0.00           O
ATOM   4280  HW1 SOL  1463      81.857  74.502  89.968  1.00  0.00           H
ATOM   4281  HW2 SOL  1463      82.487  74.410  91.341  1.00  0.00           H
ATOM   4282  OW  SOL  1464      26.036   7.811 110.694  1.00  0.00           O
ATOM   4283  HW1 SOL  1464      26.336   7.227 111.390  1.00  0.00           H
ATOM   4284  HW2 SOL  1464      25.112   7.964 110.890  1.00  0.00           H
ATOM   4285  OW  SOL  1465      24.021  77.353  22.559  1.00  0.00           O
ATOM   4286  HW1 SOL  1465      23.779  77.092  21.670  1.00  0.00           H
ATOM   4287  HW2 SOL  1465      24.688  78.028  22.438  1.00  0.00           H
ATOM   4288  OW  SOL  1466      15.766  72.587  94.061  1.00  0.00           O
ATOM   4289  HW1 SOL  1466      15.864  72.075  93.258  1.00  0.00           H
ATOM   4290  HW2 SOL  1466      15.825  73.498  93.774  1.00  0.00           H
ATOM   4291  OW  SOL  1467     101.106  40.088 131.271  1.00  0.00           O
ATOM   4292  HW1 SOL  1467     101.319  40.041 130.339  1.00  0.00           H
ATOM   4293  HW2 SOL  1467     101.048  39.174 131.550  1.00  0.00           H
ATOM   4294  OW  SOL  1468      43.520  26.617 133.855  1.00  0.00           O
ATOM   4295  HW1 SOL  1468      44.430  26.750 133.588  1.00  0.00           H
ATOM   4296  HW2 SOL  1468      43.010  27.133 133.230  1.00  0.00           H
ATOM   4297  OW  SOL  1469      79.940  55.705 142.027  1.00  0.00           O
ATOM   4298  HW1 SOL  1469      79.895  56.626 142.283  1.00  0.00           H
ATOM   4299  HW2 SOL  1469      79.188  55.298 142.456  1.00  0.00           H
ATOM   4300  OW  SOL  1470       3.022 100.346 100.032  1.00  0.00           O
ATOM   4301  HW1 SOL  1470       3.300 101.255 100.149  1.00  0.00           H
ATOM   4302  HW2 SOL  1470       3.792  99.827 100.262  1.00  0.00           H
ATOM   4303  OW  SOL  1471      30.350  89.698   2.734  1.00  0.00           O
ATOM   4304  HW1 SOL  1471      29.966  89.205   2.009  1.00  0.00           H
ATOM   4305  HW2 SOL  1471      30.305  90.612   2.454  1.00  0.00           H
ATOM   4306  OW  SOL  1472      88.874  73.072 120.247  1.00  0.00           O
ATOM   4307  HW1 SOL  1472      89.015  72.271 119.742  1.00  0.00           H
ATOM   4308  HW2 SOL  1472      89.135  73.778 119.656  1.00  0.00           H
ATOM   4309  OW  SOL  1473      27.499   0.757   0.008  1.00  0.00           O
ATOM   4310  HW1 SOL  1473      26.904   1.001   0.717  1.00  0.00           H
ATOM   4311  HW2 SOL  1473      27.274  -0.151  -0.193  1.00  0.00           H
ATOM   4312  OW  SOL  1474       4.315  51.198  50.257  1.00  0.00           O
ATOM   4313  HW1 SOL  1474       3.463  51.341  49.845  1.00  0.00           H
ATOM   4314  HW2 SOL  1474       4.299  50.281  50.530  1.00  0.00           H
ATOM   4315  OW  SOL  1475      51.142  44.903   0.260  1.00  0.00           O
ATOM   4316  HW1 SOL  1475      51.556  44.958  -0.602  1.00  0.00           H
ATOM   4317  HW2 SOL  1475      51.365  44.029   0.578  1.00  0.00           H
ATOM   4318  OW  SOL  1476      62.319  92.551 145.095  1.00  0.00           O
ATOM   4319  HW1 SOL  1476      62.603  93.454 144.954  1.00  0.00           H
ATOM   4320  HW2 SOL  1476      62.609  92.083 144.311  1.00  0.00           H
ATOM   4321  OW  SOL  1477     107.425  99.274 144.893  1.00  0.00           O
ATOM   4322  HW1 SOL  1477     107.696  98.606 145.523  1.00  0.00           H
ATOM   4323  HW2 SOL  1477     107.258 100.051 145.425  1.00  0.00           H
ATOM   4324  OW  SOL  1478      74.573  87.408 132.928  1.00  0.00           O
ATOM   4325  HW1 SOL  1478      74.537  87.028 132.050  1.00  0.00           H
ATOM   4326  HW2 SOL  1478      74.114  86.776 133.482  1.00  0.00           H
ATOM   4327  OW  SOL  1479      66.695  72.506 137.794  1.00  0.00           O
ATOM   4328  HW1 SOL  1479      66.231  73.338 137.892  1.00  0.00           H
ATOM   4329  HW2 SOL  1479      66.070  71.846 138.093  1.00  0.00           H
ATOM   4330  OW  SOL  1480      56.686  31.999 128.146  1.00  0.00           O
ATOM   4331  HW1 SOL  1480      56.741  31.630 127.265  1.00  0.00           H
ATOM   4332  HW2 SOL  1480      56.641  31.236 128.723  1.00  0.00           H
ATOM   4333  OW  SOL  1481      75.874  34.410 100.466  1.00  0.00           O
ATOM   4334  HW1 SOL  1481      76.636  34.452  99.888  1.00  0.00           H
ATOM   4335  HW2 SOL  1481      75.991  35.142 101.072  1.00  0.00           H
ATOM   4336  OW  SOL  1482      70.361  92.495  20.706  1.00  0.00           O
ATOM   4337  HW1 SOL  1482      70.806  91.958  21.361  1.00  0.00           H
ATOM   4338  HW2 SOL  1482      70.123  91.880  20.012  1.00  0.00           H
ATOM   4339  OW  SOL  1483      69.195   7.968  55.412  1.00  0.00           O
ATOM   4340  HW1 SOL  1483      68.758   8.030  54.563  1.00  0.00           H
ATOM   4341  HW2 SOL  1483      68.859   7.159  55.797  1.00  0.00           H
ATOM   4342  OW  SOL  1484     105.798  52.328 118.630  1.00  0.00           O
ATOM   4343  HW1 SOL  1484     105.893  51.655 119.304  1.00  0.00           H
ATOM   4344  HW2 SOL  1484     104.963  52.751 118.829  1.00  0.00           H
ATOM   4345  OW  SOL  1485      69.685  77.301 128.706  1.00  0.00           O
ATOM   4346  HW1 SOL  1485      69.460  76.672 129.391  1.00  0.00           H
ATOM   4347  HW2 SOL  1485      70.392  77.825 129.084  1.00  0.00           H
ATOM   4348  OW  SOL  1486      38.980  67.951 141.570  1.00  0.00           O
ATOM   4349  HW1 SOL  1486      39.241  67.921 140.649  1.00  0.00           H
ATOM   4350  HW2 SOL  1486      38.303  68.626 141.606  1.00  0.00           H
ATOM   4351  OW  SOL  1487      80.497  96.654   4.012  1.00  0.00           O
ATOM   4352  HW1 SOL  1487      81.127  96.030   3.651  1.00  0.00           H
ATOM   4353  HW2 SOL  1487      80.795  97.506   3.695  1.00  0.00           H
ATOM   4354  OW  SOL  1488      27.065  22.520   3.000  1.00  0.00           O
ATOM   4355  HW1 SOL  1488      27.195  22.137   3.868  1.00  0.00           H
ATOM   4356  HW2 SOL  1488      27.048  23.465   3.154  1.00  0.00           H
ATOM   4357  OW  SOL  1489      86.006  40.245 140.050  1.00  0.00           O
ATOM   4358  HW1 SOL  1489      85.400  40.966 140.221  1.00  0.00           H
ATOM   4359  HW2 SOL  1489      85.936  40.091 139.108  1.00  0.00           H
ATOM   4360  OW  SOL  1490      57.403  30.269 140.603  1.00  0.00           O
ATOM   4361  HW1 SOL  1490      56.807  29.719 140.093  1.00  0.00           H
ATOM   4362  HW2 SOL  1490      58.209  29.757 140.663  1.00  0.00           H
ATOM   4363  OW  SOL  1491      18.056  54.356   5.732  1.00  0.00           O
ATOM   4364  HW1 SOL  1491      18.494  53.674   5.224  1.00  0.00           H
ATOM   4365  HW2 SOL  1491      17.872  53.945   6.577  1.00  0.00           H
ATOM   4366  OW  SOL  1492      34.867  99.627  44.170  1.00  0.00           O
ATOM   4367  HW1 SOL  1492      34.344  98.851  44.371  1.00  0.00           H
ATOM   4368  HW2 SOL  1492      35.681  99.500  44.657  1.00  0.00           H
ATOM   4369  OW  SOL  1493     101.229  29.665  41.856  1.00  0.00           O
ATOM   4370  HW1 SOL  1493     102.023  29.489  42.361  1.00  0.00           H
ATOM   4371  HW2 SOL  1493     101.073  28.859  41.364  1.00  0.00           H
ATOM   4372  OW  SOL  1494      45.962 106.445  41.138  1.00  0.00           O
ATOM   4373  HW1 SOL  1494      45.947 105.489  41.181  1.00  0.00           H
ATOM   4374  HW2 SOL  1494      45.123 106.681  40.743  1.00  0.00           H
ATOM   4375  OW  SOL  1495      93.696   8.667  89.724  1.00  0.00           O
ATOM   4376  HW1 SOL  1495      94.381   8.106  90.087  1.00  0.00           H
ATOM   4377  HW2 SOL  1495      94.136   9.173  89.041  1.00  0.00           H
ATOM   4378  OW  SOL  1496      79.846  54.872 118.957  1.00  0.00           O
ATOM   4379  HW1 SOL  1496      79.609  54.711 119.870  1.00  0.00           H
ATOM   4380  HW2 SOL  1496      79.558  55.770 118.789  1.00  0.00           H
ATOM   4381  OW  SOL  1497      64.978  61.860  14.033  1.00  0.00           O
ATOM   4382  HW1 SOL  1497      65.047  60.989  14.424  1.00  0.00           H
ATOM   4383  HW2 SOL  1497      64.037  62.039  14.009  1.00  0.00           H
ATOM   4384  OW  SOL  1498      86.134  45.182 142.997  1.00  0.00           O
ATOM   4385  HW1 SOL  1498      85.388  45.442 142.457  1.00  0.00           H
ATOM   4386  HW2 SOL  1498      86.499  46.007 143.316  1.00  0.00           H
ATOM   4387  OW  SOL  1499      14.877  22.948  93.662  1.00  0.00           O
ATOM   4388  HW1 SOL  1499      15.054  22.149  93.166  1.00  0.00           H
ATOM   4389  HW2 SOL  1499      15.368  23.629  93.204  1.00  0.00           H
ATOM   4390  OW  SOL  1500     103.321  32.394  97.721  1.00  0.00           O
ATOM   4391  HW1 SOL  1500     102.773  32.973  98.249  1.00  0.00           H
ATOM   4392  HW2 SOL  1500     104.211  32.725  97.846  1.00  0.00           H
ATOM   4393  OW  SOL  1501      13.076  26.878 136.602  1.00  0.00           O
ATOM   4394  HW1 SOL  1501      13.255  27.465 137.336  1.00  0.00           H
ATOM   4395  HW2 SOL  1501      13.899  26.412 136.459  1.00  0.00           H
ATOM   4396  OW  SOL  1502       2.949  38.142  31.885  1.00  0.00           O
ATOM   4397  HW1 SOL  1502       2.072  37.892  31.592  1.00  0.00           H
ATOM   4398  HW2 SOL  1502       3.447  37.325  31.877  1.00  0.00           H
ATOM   4399  OW  SOL  1503      96.749  52.711  31.505  1.00  0.00           O
ATOM   4400  HW1 SOL  1503      95.916  52.672  31.035  1.00  0.00           H
ATOM   4401  HW2 SOL  1503      96.551  52.365  32.375  1.00  0.00           H
ATOM   4402  OW  SOL  1504      96.273  58.186  39.625  1.00  0.00           O
ATOM   4403  HW1 SOL  1504      96.463  59.086  39.359  1.00  0.00           H
ATOM   4404  HW2 SOL  1504      96.846  58.032  40.376  1.00  0.00           H
ATOM   4405  OW  SOL  1505      27.711  18.978  17.187  1.00  0.00           O
ATOM   4406  HW1 SOL  1505      26.993  19.514  16.851  1.00  0.00           H
ATOM   4407  HW2 SOL  1505      28.303  19.604  17.604  1.00  0.00           H
ATOM   4408  OW  SOL  1506      76.482  36.160   5.068  1.00  0.00           O
ATOM   4409  HW1 SOL  1506      76.542  36.878   4.438  1.00  0.00           H
ATOM   4410  HW2 SOL  1506      77.301  36.205   5.562  1.00  0.00           H
ATOM   4411  OW  SOL  1507      65.535  55.782 130.207  1.00  0.00           O
ATOM   4412  HW1 SOL  1507      66.081  56.333 130.767  1.00  0.00           H
ATOM   4413  HW2 SOL  1507      65.677  56.123 129.324  1.00  0.00           H
ATOM   4414  OW  SOL  1508      38.980  49.111   0.299  1.00  0.00           O
ATOM   4415  HW1 SOL  1508      39.817  48.713   0.536  1.00  0.00           H
ATOM   4416  HW2 SOL  1508      39.204  50.005   0.039  1.00  0.00           H
ATOM   4417  OW  SOL  1509      12.828  91.293  85.728  1.00  0.00           O
ATOM   4418  HW1 SOL  1509      12.161  91.966  85.591  1.00  0.00           H
ATOM   4419  HW2 SOL  1509      12.476  90.515  85.297  1.00  0.00           H
ATOM   4420  OW  SOL  1510      13.186  13.295  89.361  1.00  0.00           O
ATOM   4421  HW1 SOL  1510      13.672  12.472  89.418  1.00  0.00           H
ATOM   4422  HW2 SOL  1510      13.236  13.665  90.243  1.00  0.00           H
ATOM   4423  OW  SOL  1511      68.583  44.123  49.169  1.00  0.00           O
ATOM   4424  HW1 SOL  1511      68.838  45.044  49.123  1.00  0.00           H
ATOM   4425  HW2 SOL  1511      69.006  43.796  49.963  1.00  0.00           H
ATOM   4426  OW  SOL  1512       5.005  31.117  58.626  1.00  0.00           O
ATOM   4427  HW1 SOL  1512       5.846  31.570  58.560  1.00  0.00           H
ATOM   4428  HW2 SOL  1512       4.554  31.328  57.809  1.00  0.00           H
ATOM   4429  OW  SOL  1513      47.373  59.775 111.116  1.00  0.00           O
ATOM   4430  HW1 SOL  1513      47.685  60.670 111.250  1.00  0.00           H
ATOM   4431  HW2 SOL  1513      47.779  59.271 111.821  1.00  0.00           H
ATOM   4432  OW  SOL  1514      69.601  21.809  30.267  1.00  0.00           O
ATOM   4433  HW1 SOL  1514      69.356  22.118  31.140  1.00  0.00           H
ATOM   4434  HW2 SOL  1514      69.323  22.511  29.678  1.00  0.00           H
ATOM   4435  OW  SOL  1515      13.266  43.341 107.414  1.00  0.00           O
ATOM   4436  HW1 SOL  1515      13.867  43.796 108.005  1.00  0.00           H
ATOM   4437  HW2 SOL  1515      12.607  42.957 107.991  1.00  0.00           H
ATOM   4438  OW  SOL  1516      39.223 101.472  13.257  1.00  0.00           O
ATOM   4439  HW1 SOL  1516      39.877 100.945  13.717  1.00  0.00           H
ATOM   4440  HW2 SOL  1516      39.587 102.357  13.254  1.00  0.00           H
ATOM   4441  OW  SOL  1517      34.348 104.877  11.811  1.00  0.00           O
ATOM   4442  HW1 SOL  1517      33.686 104.359  11.353  1.00  0.00           H
ATOM   4443  HW2 SOL  1517      34.951 104.229  12.173  1.00  0.00           H
ATOM   4444  OW  SOL  1518      79.492  63.471 110.687  1.00  0.00           O
ATOM   4445  HW1 SOL  1518      79.913  62.621 110.815  1.00  0.00           H
ATOM   4446  HW2 SOL  1518      78.561  63.301 110.827  1.00  0.00           H
ATOM   4447  OW  SOL  1519      89.119  53.805   7.670  1.00  0.00           O
ATOM   4448  HW1 SOL  1519      88.702  52.971   7.455  1.00  0.00           H
ATOM   4449  HW2 SOL  1519      90.039  53.680   7.437  1.00  0.00           H
ATOM   4450  OW  SOL  1520      96.533  46.298  47.349  1.00  0.00           O
ATOM   4451  HW1 SOL  1520      96.927  46.265  48.221  1.00  0.00           H
ATOM   4452  HW2 SOL  1520      95.633  46.001  47.480  1.00  0.00           H
ATOM   4453  OW  SOL  1521      51.807  13.698  20.536  1.00  0.00           O
ATOM   4454  HW1 SOL  1521      52.156  13.593  21.421  1.00  0.00           H
ATOM   4455  HW2 SOL  1521      52.547  14.020  20.022  1.00  0.00           H
ATOM   4456  OW  SOL  1522     109.492  17.051  32.187  1.00  0.00           O
ATOM   4457  HW1 SOL  1522     109.750  16.137  32.070  1.00  0.00           H
ATOM   4458  HW2 SOL  1522     110.300  17.548  32.058  1.00  0.00           H
ATOM   4459  OW  SOL  1523      13.253 105.135   3.251  1.00  0.00           O
ATOM   4460  HW1 SOL  1523      12.930 105.922   3.691  1.00  0.00           H
ATOM   4461  HW2 SOL  1523      12.547 104.887   2.654  1.00  0.00           H
ATOM   4462  OW  SOL  1524      14.024  26.067 114.308  1.00  0.00           O
ATOM   4463  HW1 SOL  1524      13.238  26.035 113.764  1.00  0.00           H
ATOM   4464  HW2 SOL  1524      14.027  26.951 114.675  1.00  0.00           H
ATOM   4465  OW  SOL  1525     107.654  77.442 130.898  1.00  0.00           O
ATOM   4466  HW1 SOL  1525     107.434  78.360 130.736  1.00  0.00           H
ATOM   4467  HW2 SOL  1525     106.982  77.139 131.509  1.00  0.00           H
ATOM   4468  OW  SOL  1526      68.788  79.685 107.903  1.00  0.00           O
ATOM   4469  HW1 SOL  1526      68.815  80.431 107.304  1.00  0.00           H
ATOM   4470  HW2 SOL  1526      68.615  78.931 107.340  1.00  0.00           H
ATOM   4471  OW  SOL  1527      79.529  34.725  11.274  1.00  0.00           O
ATOM   4472  HW1 SOL  1527      80.149  35.454  11.306  1.00  0.00           H
ATOM   4473  HW2 SOL  1527      79.929  34.045  11.817  1.00  0.00           H
ATOM   4474  OW  SOL  1528      68.532  46.855  36.700  1.00  0.00           O
ATOM   4475  HW1 SOL  1528      67.736  46.337  36.822  1.00  0.00           H
ATOM   4476  HW2 SOL  1528      68.866  46.581  35.846  1.00  0.00           H
ATOM   4477  OW  SOL  1529      73.250  64.986 128.984  1.00  0.00           O
ATOM   4478  HW1 SOL  1529      72.790  64.449 128.340  1.00  0.00           H
ATOM   4479  HW2 SOL  1529      74.103  64.563 129.085  1.00  0.00           H
ATOM   4480  OW  SOL  1530       2.311  79.250  62.191  1.00  0.00           O
ATOM   4481  HW1 SOL  1530       1.396  79.517  62.100  1.00  0.00           H
ATOM   4482  HW2 SOL  1530       2.267  78.339  62.482  1.00  0.00           H
ATOM   4483  OW  SOL  1531      94.615  97.171 115.827  1.00  0.00           O
ATOM   4484  HW1 SOL  1531      94.649  96.363 115.316  1.00  0.00           H
ATOM   4485  HW2 SOL  1531      95.491  97.256 116.203  1.00  0.00           H
ATOM   4486  OW  SOL  1532      93.211  99.447 102.342  1.00  0.00           O
ATOM   4487  HW1 SOL  1532      93.104  99.291 101.403  1.00  0.00           H
ATOM   4488  HW2 SOL  1532      92.448  99.970 102.587  1.00  0.00           H
ATOM   4489  OW  SOL  1533       0.655  96.002 129.387  1.00  0.00           O
ATOM   4490  HW1 SOL  1533       0.763  95.088 129.652  1.00  0.00           H
ATOM   4491  HW2 SOL  1533       0.860  96.006 128.452  1.00  0.00           H
ATOM   4492  OW  SOL  1534      87.458 100.987  95.335  1.00  0.00           O
ATOM   4493  HW1 SOL  1534      87.258 100.676  96.218  1.00  0.00           H
ATOM   4494  HW2 SOL  1534      87.202 101.910  95.342  1.00  0.00           H
ATOM   4495  OW  SOL  1535      25.936  60.671 103.627  1.00  0.00           O
ATOM   4496  HW1 SOL  1535      26.276  60.468 102.756  1.00  0.00           H
ATOM   4497  HW2 SOL  1535      26.707  60.929 104.132  1.00  0.00           H
ATOM   4498  OW  SOL  1536     104.178  69.232  17.562  1.00  0.00           O
ATOM   4499  HW1 SOL  1536     103.953  69.922  16.938  1.00  0.00           H
ATOM   4500  HW2 SOL  1536     103.470  69.251  18.206  1.00  0.00           H
ATOM   4501  OW  SOL  1537      51.908  16.173 140.617  1.00  0.00           O
ATOM   4502  HW1 SOL  1537      52.258  16.620 139.846  1.00  0.00           H
ATOM   4503  HW2 SOL  1537      52.505  16.414 141.326  1.00  0.00           H
ATOM   4504  OW  SOL  1538      24.191  71.921  11.922  1.00  0.00           O
ATOM   4505  HW1 SOL  1538      25.097  71.659  11.760  1.00  0.00           H
ATOM   4506  HW2 SOL  1538      24.003  71.605  12.805  1.00  0.00           H
ATOM   4507  OW  SOL  1539      76.142  19.525 122.880  1.00  0.00           O
ATOM   4508  HW1 SOL  1539      75.699  19.730 122.056  1.00  0.00           H
ATOM   4509  HW2 SOL  1539      76.576  20.341 123.129  1.00  0.00           H
ATOM   4510  OW  SOL  1540      60.070   6.228 147.128  1.00  0.00           O
ATOM   4511  HW1 SOL  1540      59.823   5.681 147.874  1.00  0.00           H
ATOM   4512  HW2 SOL  1540      59.276   6.720 146.918  1.00  0.00           H
ATOM   4513  OW  SOL  1541       0.007  34.459 134.231  1.00  0.00           O
ATOM   4514  HW1 SOL  1541      -0.495  35.072 134.769  1.00  0.00           H
ATOM   4515  HW2 SOL  1541      -0.655  33.977 133.735  1.00  0.00           H
ATOM   4516  OW  SOL  1542      88.174  31.488  93.814  1.00  0.00           O
ATOM   4517  HW1 SOL  1542      88.537  31.945  93.056  1.00  0.00           H
ATOM   4518  HW2 SOL  1542      88.082  32.167  94.482  1.00  0.00           H
ATOM   4519  OW  SOL  1543      45.612  41.775  11.950  1.00  0.00           O
ATOM   4520  HW1 SOL  1543      44.874  42.203  12.385  1.00  0.00           H
ATOM   4521  HW2 SOL  1543      45.725  40.951  12.423  1.00  0.00           H
ATOM   4522  OW  SOL  1544      97.951  72.911 103.920  1.00  0.00           O
ATOM   4523  HW1 SOL  1544      98.469  73.597 104.341  1.00  0.00           H
ATOM   4524  HW2 SOL  1544      97.150  72.862 104.441  1.00  0.00           H
ATOM   4525  OW  SOL  1545      96.046  45.675  58.263  1.00  0.00           O
ATOM   4526  HW1 SOL  1545      96.169  46.336  57.582  1.00  0.00           H
ATOM   4527  HW2 SOL  1545      96.885  45.217  58.309  1.00  0.00           H
ATOM   4528  OW  SOL  1546      25.933  31.119  97.718  1.00  0.00           O
ATOM   4529  HW1 SOL  1546      25.813  31.295  96.785  1.00  0.00           H
ATOM   4530  HW2 SOL  1546      26.695  31.642  97.965  1.00  0.00           H
ATOM   4531  OW  SOL  1547      99.692  46.326  52.622  1.00  0.00           O
ATOM   4532  HW1 SOL  1547     100.297  46.785  52.039  1.00  0.00           H
ATOM   4533  HW2 SOL  1547      99.245  45.696  52.056  1.00  0.00           H
ATOM   4534  OW  SOL  1548      91.824  94.539   1.772  1.00  0.00           O
ATOM   4535  HW1 SOL  1548      92.528  93.946   2.035  1.00  0.00           H
ATOM   4536  HW2 SOL  1548      91.571  94.984   2.580  1.00  0.00           H
ATOM   4537  OW  SOL  1549      68.556 103.102  38.580  1.00  0.00           O
ATOM   4538  HW1 SOL  1549      69.021 103.428  37.809  1.00  0.00           H
ATOM   4539  HW2 SOL  1549      67.633 103.122  38.330  1.00  0.00           H
ATOM   4540  OW  SOL  1550      86.951  44.609  58.089  1.00  0.00           O
ATOM   4541  HW1 SOL  1550      87.836  44.819  58.387  1.00  0.00           H
ATOM   4542  HW2 SOL  1550      86.718  43.814  58.569  1.00  0.00           H
ATOM   4543  OW  SOL  1551      21.648  92.461 139.373  1.00  0.00           O
ATOM   4544  HW1 SOL  1551      21.049  91.998 138.787  1.00  0.00           H
ATOM   4545  HW2 SOL  1551      21.147  93.217 139.678  1.00  0.00           H
ATOM   4546  OW  SOL  1552      16.623  98.793 120.604  1.00  0.00           O
ATOM   4547  HW1 SOL  1552      17.049  97.996 120.291  1.00  0.00           H
ATOM   4548  HW2 SOL  1552      15.796  98.828 120.123  1.00  0.00           H
ATOM   4549  OW  SOL  1553      32.383 106.967  12.396  1.00  0.00           O
ATOM   4550  HW1 SOL  1553      33.078 106.310  12.364  1.00  0.00           H
ATOM   4551  HW2 SOL  1553      32.617 107.528  13.136  1.00  0.00           H
ATOM   4552  OW  SOL  1554      55.342  25.539   9.974  1.00  0.00           O
ATOM   4553  HW1 SOL  1554      56.137  25.417   9.454  1.00  0.00           H
ATOM   4554  HW2 SOL  1554      55.492  25.023  10.766  1.00  0.00           H
ATOM   4555  OW  SOL  1555      14.209  18.606  35.489  1.00  0.00           O
ATOM   4556  HW1 SOL  1555      14.288  17.905  36.137  1.00  0.00           H
ATOM   4557  HW2 SOL  1555      14.038  18.151  34.664  1.00  0.00           H
ATOM   4558  OW  SOL  1556      27.678  94.354  21.287  1.00  0.00           O
ATOM   4559  HW1 SOL  1556      28.026  95.245  21.308  1.00  0.00           H
ATOM   4560  HW2 SOL  1556      27.692  94.069  22.201  1.00  0.00           H
ATOM   4561  OW  SOL  1557      79.448  82.726  46.221  1.00  0.00           O
ATOM   4562  HW1 SOL  1557      79.609  81.792  46.356  1.00  0.00           H
ATOM   4563  HW2 SOL  1557      80.244  83.049  45.799  1.00  0.00           H
ATOM   4564  OW  SOL  1558      83.937  56.545  32.967  1.00  0.00           O
ATOM   4565  HW1 SOL  1558      83.059  56.402  33.320  1.00  0.00           H
ATOM   4566  HW2 SOL  1558      83.811  56.580  32.019  1.00  0.00           H
ATOM   4567  OW  SOL  1559      36.309  66.598 115.551  1.00  0.00           O
ATOM   4568  HW1 SOL  1559      35.803  65.903 115.130  1.00  0.00           H
ATOM   4569  HW2 SOL  1559      36.739  66.169 116.290  1.00  0.00           H
ATOM   4570  OW  SOL  1560      31.501  96.145  96.327  1.00  0.00           O
ATOM   4571  HW1 SOL  1560      31.618  96.896  96.909  1.00  0.00           H
ATOM   4572  HW2 SOL  1560      32.260  96.172  95.745  1.00  0.00           H
ATOM   4573  OW  SOL  1561      76.294 103.286 116.006  1.00  0.00           O
ATOM   4574  HW1 SOL  1561      76.576 104.093 115.576  1.00  0.00           H
ATOM   4575  HW2 SOL  1561      75.807 103.581 116.775  1.00  0.00           H
ATOM   4576  OW  SOL  1562     105.306  35.885 114.207  1.00  0.00           O
ATOM   4577  HW1 SOL  1562     105.040  35.813 115.124  1.00  0.00           H
ATOM   4578  HW2 SOL  1562     105.049  36.772 113.952  1.00  0.00           H
ATOM   4579  OW  SOL  1563      25.287  28.426  98.283  1.00  0.00           O
ATOM   4580  HW1 SOL  1563      25.527  29.316  98.024  1.00  0.00           H
ATOM   4581  HW2 SOL  1563      24.455  28.527  98.746  1.00  0.00           H
ATOM   4582  OW  SOL  1564      26.518  67.762 109.957  1.00  0.00           O
ATOM   4583  HW1 SOL  1564      26.611  67.921 109.017  1.00  0.00           H
ATOM   4584  HW2 SOL  1564      25.573  67.762 110.108  1.00  0.00           H
ATOM   4585  OW  SOL  1565      34.825 102.401  22.705  1.00  0.00           O
ATOM   4586  HW1 SOL  1565      35.194 103.219  23.039  1.00  0.00           H
ATOM   4587  HW2 SOL  1565      35.028 102.409  21.770  1.00  0.00           H
ATOM   4588  OW  SOL  1566      42.851  82.671  50.378  1.00  0.00           O
ATOM   4589  HW1 SOL  1566      43.632  82.571  49.834  1.00  0.00           H
ATOM   4590  HW2 SOL  1566      42.907  81.957  51.013  1.00  0.00           H
ATOM   4591  OW  SOL  1567      17.529   5.170 122.668  1.00  0.00           O
ATOM   4592  HW1 SOL  1567      17.248   6.052 122.913  1.00  0.00           H
ATOM   4593  HW2 SOL  1567      16.717   4.713 122.446  1.00  0.00           H
ATOM   4594  OW  SOL  1568      78.655  40.650 109.845  1.00  0.00           O
ATOM   4595  HW1 SOL  1568      78.781  41.488 109.400  1.00  0.00           H
ATOM   4596  HW2 SOL  1568      77.705  40.561 109.925  1.00  0.00           H
ATOM   4597  OW  SOL  1569      73.615  37.246 109.372  1.00  0.00           O
ATOM   4598  HW1 SOL  1569      72.874  37.191 108.768  1.00  0.00           H
ATOM   4599  HW2 SOL  1569      74.388  37.175 108.812  1.00  0.00           H
ATOM   4600  OW  SOL  1570      44.732  29.048   1.221  1.00  0.00           O
ATOM   4601  HW1 SOL  1570      45.179  28.720   0.441  1.00  0.00           H
ATOM   4602  HW2 SOL  1570      44.793  28.332   1.852  1.00  0.00           H
ATOM   4603  OW  SOL  1571      51.620  93.286 112.874  1.00  0.00           O
ATOM   4604  HW1 SOL  1571      50.766  92.975 113.176  1.00  0.00           H
ATOM   4605  HW2 SOL  1571      51.502  94.228 112.752  1.00  0.00           H
ATOM   4606  OW  SOL  1572      10.654 101.430 109.180  1.00  0.00           O
ATOM   4607  HW1 SOL  1572      10.915 100.742 109.793  1.00  0.00           H
ATOM   4608  HW2 SOL  1572      10.771 101.038 108.315  1.00  0.00           H
ATOM   4609  OW  SOL  1573      99.996  88.016  41.371  1.00  0.00           O
ATOM   4610  HW1 SOL  1573      99.749  87.098  41.265  1.00  0.00           H
ATOM   4611  HW2 SOL  1573      99.355  88.499  40.849  1.00  0.00           H
ATOM   4612  OW  SOL  1574      37.300  33.628 107.830  1.00  0.00           O
ATOM   4613  HW1 SOL  1574      37.436  32.845 108.364  1.00  0.00           H
ATOM   4614  HW2 SOL  1574      36.353  33.664 107.696  1.00  0.00           H
ATOM   4615  OW  SOL  1575      64.133  34.477  53.344  1.00  0.00           O
ATOM   4616  HW1 SOL  1575      63.589  34.965  52.726  1.00  0.00           H
ATOM   4617  HW2 SOL  1575      64.814  35.098  53.605  1.00  0.00           H
ATOM   4618  OW  SOL  1576      76.729  89.474  27.813  1.00  0.00           O
ATOM   4619  HW1 SOL  1576      77.434  88.837  27.929  1.00  0.00           H
ATOM   4620  HW2 SOL  1576      77.037  90.049  27.113  1.00  0.00           H
ATOM   4621  OW  SOL  1577      16.036  39.081 126.339  1.00  0.00           O
ATOM   4622  HW1 SOL  1577      16.596  38.452 126.793  1.00  0.00           H
ATOM   4623  HW2 SOL  1577      15.379  38.543 125.897  1.00  0.00           H
ATOM   4624  OW  SOL  1578      12.103  66.254 135.144  1.00  0.00           O
ATOM   4625  HW1 SOL  1578      12.694  66.269 134.391  1.00  0.00           H
ATOM   4626  HW2 SOL  1578      11.246  66.480 134.782  1.00  0.00           H
ATOM   4627  OW  SOL  1579       4.556 106.390 116.408  1.00  0.00           O
ATOM   4628  HW1 SOL  1579       4.884 107.198 116.804  1.00  0.00           H
ATOM   4629  HW2 SOL  1579       4.553 106.568 115.467  1.00  0.00           H
ATOM   4630  OW  SOL  1580      57.020  32.475   0.857  1.00  0.00           O
ATOM   4631  HW1 SOL  1580      57.714  32.767   1.448  1.00  0.00           H
ATOM   4632  HW2 SOL  1580      57.376  31.691   0.439  1.00  0.00           H
ATOM   4633  OW  SOL  1581     106.370  12.098  19.388  1.00  0.00           O
ATOM   4634  HW1 SOL  1581     105.718  11.515  19.776  1.00  0.00           H
ATOM   4635  HW2 SOL  1581     106.910  11.526  18.843  1.00  0.00           H
ATOM   4636  OW  SOL  1582      60.273  94.124 128.499  1.00  0.00           O
ATOM   4637  HW1 SOL  1582      59.471  93.669 128.758  1.00  0.00           H
ATOM   4638  HW2 SOL  1582      60.108  95.042 128.713  1.00  0.00           H
ATOM   4639  OW  SOL  1583      40.562  43.142  20.919  1.00  0.00           O
ATOM   4640  HW1 SOL  1583      39.779  43.562  20.563  1.00  0.00           H
ATOM   4641  HW2 SOL  1583      40.720  42.398  20.337  1.00  0.00           H
ATOM   4642  OW  SOL  1584      78.582  86.828 122.263  1.00  0.00           O
ATOM   4643  HW1 SOL  1584      78.775  86.336 123.061  1.00  0.00           H
ATOM   4644  HW2 SOL  1584      79.403  87.272 122.050  1.00  0.00           H
ATOM   4645  OW  SOL  1585      92.094  78.249  47.429  1.00  0.00           O
ATOM   4646  HW1 SOL  1585      92.841  78.811  47.220  1.00  0.00           H
ATOM   4647  HW2 SOL  1585      91.335  78.722  47.087  1.00  0.00           H
ATOM   4648  OW  SOL  1586      87.243  89.305  94.456  1.00  0.00           O
ATOM   4649  HW1 SOL  1586      87.168  88.383  94.213  1.00  0.00           H
ATOM   4650  HW2 SOL  1586      87.477  89.290  95.384  1.00  0.00           H
ATOM   4651  OW  SOL  1587      64.602 106.515   4.089  1.00  0.00           O
ATOM   4652  HW1 SOL  1587      63.725 106.896   4.031  1.00  0.00           H
ATOM   4653  HW2 SOL  1587      65.022 106.990   4.806  1.00  0.00           H
ATOM   4654  OW  SOL  1588      38.087  10.649  23.167  1.00  0.00           O
ATOM   4655  HW1 SOL  1588      37.361  10.621  22.545  1.00  0.00           H
ATOM   4656  HW2 SOL  1588      38.834  10.301  22.680  1.00  0.00           H
ATOM   4657  OW  SOL  1589      70.709  34.719 140.491  1.00  0.00           O
ATOM   4658  HW1 SOL  1589      71.378  34.365 141.077  1.00  0.00           H
ATOM   4659  HW2 SOL  1589      71.108  35.504 140.117  1.00  0.00           H
ATOM   4660  OW  SOL  1590      91.104  55.235  21.122  1.00  0.00           O
ATOM   4661  HW1 SOL  1590      91.450  54.545  21.689  1.00  0.00           H
ATOM   4662  HW2 SOL  1590      91.673  55.220  20.352  1.00  0.00           H
ATOM   4663  OW  SOL  1591      78.417  84.391  90.771  1.00  0.00           O
ATOM   4664  HW1 SOL  1591      77.807  83.824  91.242  1.00  0.00           H
ATOM   4665  HW2 SOL  1591      77.970  85.236  90.720  1.00  0.00           H
ATOM   4666  OW  SOL  1592      77.043  28.201  43.750  1.00  0.00           O
ATOM   4667  HW1 SOL  1592      76.293  27.673  44.024  1.00  0.00           H
ATOM   4668  HW2 SOL  1592      77.477  28.445  44.568  1.00  0.00           H
ATOM   4669  OW  SOL  1593      50.938  49.494 134.724  1.00  0.00           O
ATOM   4670  HW1 SOL  1593      50.917  50.420 134.480  1.00  0.00           H
ATOM   4671  HW2 SOL  1593      50.951  49.498 135.681  1.00  0.00           H
ATOM   4672  OW  SOL  1594      28.581  72.857  24.779  1.00  0.00           O
ATOM   4673  HW1 SOL  1594      29.435  73.241  24.582  1.00  0.00           H
ATOM   4674  HW2 SOL  1594      28.362  73.193  25.648  1.00  0.00           H
ATOM   4675  OW  SOL  1595      33.645   0.043 146.192  1.00  0.00           O
ATOM   4676  HW1 SOL  1595      33.504  -0.614 145.510  1.00  0.00           H
ATOM   4677  HW2 SOL  1595      34.348   0.595 145.851  1.00  0.00           H
ATOM   4678  OW  SOL  1596     101.705   8.359  26.306  1.00  0.00           O
ATOM   4679  HW1 SOL  1596     101.031   8.586  25.665  1.00  0.00           H
ATOM   4680  HW2 SOL  1596     101.619   9.024  26.990  1.00  0.00           H
ATOM   4681  OW  SOL  1597      13.356  68.479 126.618  1.00  0.00           O
ATOM   4682  HW1 SOL  1597      14.218  68.444 127.032  1.00  0.00           H
ATOM   4683  HW2 SOL  1597      13.019  69.347 126.840  1.00  0.00           H
ATOM   4684  OW  SOL  1598      32.103 101.650  25.997  1.00  0.00           O
ATOM   4685  HW1 SOL  1598      31.943 102.092  25.163  1.00  0.00           H
ATOM   4686  HW2 SOL  1598      32.278 100.740  25.756  1.00  0.00           H
ATOM   4687  OW  SOL  1599      85.208  15.837  54.307  1.00  0.00           O
ATOM   4688  HW1 SOL  1599      85.822  16.570  54.248  1.00  0.00           H
ATOM   4689  HW2 SOL  1599      84.526  16.144  54.904  1.00  0.00           H
ATOM   4690  OW  SOL  1600      81.386  82.203  94.041  1.00  0.00           O
ATOM   4691  HW1 SOL  1600      81.017  82.908  93.509  1.00  0.00           H
ATOM   4692  HW2 SOL  1600      82.311  82.178  93.797  1.00  0.00           H
ATOM   4693  OW  SOL  1601     108.965  38.606 141.646  1.00  0.00           O
ATOM   4694  HW1 SOL  1601     109.115  38.414 140.721  1.00  0.00           H
ATOM   4695  HW2 SOL  1601     108.019  38.734 141.715  1.00  0.00           H
ATOM   4696  OW  SOL  1602      72.890  49.740 123.150  1.00  0.00           O
ATOM   4697  HW1 SOL  1602      73.032  49.739 122.204  1.00  0.00           H
ATOM   4698  HW2 SOL  1602      73.383  48.983 123.468  1.00  0.00           H
ATOM   4699  OW  SOL  1603       1.394  67.503  88.697  1.00  0.00           O
ATOM   4700  HW1 SOL  1603       0.497  67.182  88.795  1.00  0.00           H
ATOM   4701  HW2 SOL  1603       1.501  67.632  87.755  1.00  0.00           H
ATOM   4702  OW  SOL  1604      19.050  89.457  23.389  1.00  0.00           O
ATOM   4703  HW1 SOL  1604      19.194  90.241  22.860  1.00  0.00           H
ATOM   4704  HW2 SOL  1604      19.300  89.716  24.276  1.00  0.00           H
ATOM   4705  OW  SOL  1605       9.701  15.455  48.067  1.00  0.00           O
ATOM   4706  HW1 SOL  1605      10.535  15.584  48.519  1.00  0.00           H
ATOM   4707  HW2 SOL  1605       9.175  14.938  48.678  1.00  0.00           H
ATOM   4708  OW  SOL  1606      15.825  89.684  86.955  1.00  0.00           O
ATOM   4709  HW1 SOL  1606      15.353  89.767  86.127  1.00  0.00           H
ATOM   4710  HW2 SOL  1606      16.731  89.510  86.700  1.00  0.00           H
ATOM   4711  OW  SOL  1607      87.082 100.133  20.372  1.00  0.00           O
ATOM   4712  HW1 SOL  1607      86.583 100.784  20.866  1.00  0.00           H
ATOM   4713  HW2 SOL  1607      87.698 100.648  19.850  1.00  0.00           H
ATOM   4714  OW  SOL  1608     108.388  69.235  18.027  1.00  0.00           O
ATOM   4715  HW1 SOL  1608     108.308  68.339  17.698  1.00  0.00           H
ATOM   4716  HW2 SOL  1608     108.719  69.133  18.920  1.00  0.00           H
ATOM   4717  OW  SOL  1609      15.113  97.466   5.380  1.00  0.00           O
ATOM   4718  HW1 SOL  1609      14.179  97.350   5.203  1.00  0.00           H
ATOM   4719  HW2 SOL  1609      15.543  96.803   4.840  1.00  0.00           H
ATOM   4720  OW  SOL  1610     107.573  17.370  16.736  1.00  0.00           O
ATOM   4721  HW1 SOL  1610     106.764  17.815  16.989  1.00  0.00           H
ATOM   4722  HW2 SOL  1610     108.050  17.255  17.558  1.00  0.00           H
ATOM   4723  OW  SOL  1611      73.034  42.294 103.727  1.00  0.00           O
ATOM   4724  HW1 SOL  1611      72.254  42.561 103.240  1.00  0.00           H
ATOM   4725  HW2 SOL  1611      73.291  43.076 104.216  1.00  0.00           H
ATOM   4726  OW  SOL  1612      67.907  93.255 117.019  1.00  0.00           O
ATOM   4727  HW1 SOL  1612      68.323  92.446 116.721  1.00  0.00           H
ATOM   4728  HW2 SOL  1612      67.187  93.394 116.404  1.00  0.00           H
ATOM   4729  OW  SOL  1613       1.840  65.702 133.387  1.00  0.00           O
ATOM   4730  HW1 SOL  1613       1.910  65.888 132.451  1.00  0.00           H
ATOM   4731  HW2 SOL  1613       1.609  64.775 133.432  1.00  0.00           H
ATOM   4732  OW  SOL  1614     103.982  82.178 140.285  1.00  0.00           O
ATOM   4733  HW1 SOL  1614     103.574  81.878 141.097  1.00  0.00           H
ATOM   4734  HW2 SOL  1614     103.851  83.127 140.288  1.00  0.00           H
ATOM   4735  OW  SOL  1615      28.851  72.884  18.485  1.00  0.00           O
ATOM   4736  HW1 SOL  1615      29.051  73.812  18.359  1.00  0.00           H
ATOM   4737  HW2 SOL  1615      28.595  72.574  17.616  1.00  0.00           H
ATOM   4738  OW  SOL  1616      50.441 106.090  29.447  1.00  0.00           O
ATOM   4739  HW1 SOL  1616      49.521 105.868  29.310  1.00  0.00           H
ATOM   4740  HW2 SOL  1616      50.667 105.674  30.279  1.00  0.00           H
ATOM   4741  OW  SOL  1617      36.934 100.991   6.364  1.00  0.00           O
ATOM   4742  HW1 SOL  1617      37.281 100.244   6.852  1.00  0.00           H
ATOM   4743  HW2 SOL  1617      37.675 101.302   5.843  1.00  0.00           H
ATOM   4744  OW  SOL  1618      31.331  72.831   8.587  1.00  0.00           O
ATOM   4745  HW1 SOL  1618      31.352  72.661   7.645  1.00  0.00           H
ATOM   4746  HW2 SOL  1618      30.450  73.166   8.751  1.00  0.00           H
ATOM   4747  OW  SOL  1619      83.464  39.626  29.270  1.00  0.00           O
ATOM   4748  HW1 SOL  1619      84.364  39.902  29.092  1.00  0.00           H
ATOM   4749  HW2 SOL  1619      82.921  40.306  28.870  1.00  0.00           H
ATOM   4750  OW  SOL  1620      94.170  95.617 122.842  1.00  0.00           O
ATOM   4751  HW1 SOL  1620      93.997  96.433 123.312  1.00  0.00           H
ATOM   4752  HW2 SOL  1620      94.657  95.079 123.466  1.00  0.00           H
ATOM   4753  OW  SOL  1621      50.875  43.247 115.503  1.00  0.00           O
ATOM   4754  HW1 SOL  1621      51.407  43.319 116.296  1.00  0.00           H
ATOM   4755  HW2 SOL  1621      51.344  42.616 114.957  1.00  0.00           H
ATOM   4756  OW  SOL  1622      86.989  15.886  17.648  1.00  0.00           O
ATOM   4757  HW1 SOL  1622      87.438  15.095  17.349  1.00  0.00           H
ATOM   4758  HW2 SOL  1622      87.690  16.524  17.781  1.00  0.00           H
ATOM   4759  OW  SOL  1623     100.187  60.354   0.185  1.00  0.00           O
ATOM   4760  HW1 SOL  1623     100.477  60.192  -0.713  1.00  0.00           H
ATOM   4761  HW2 SOL  1623     100.370  59.536   0.648  1.00  0.00           H
ATOM   4762  OW  SOL  1624      24.315   1.586  12.103  1.00  0.00           O
ATOM   4763  HW1 SOL  1624      24.755   0.898  11.605  1.00  0.00           H
ATOM   4764  HW2 SOL  1624      24.091   2.249  11.450  1.00  0.00           H
ATOM   4765  OW  SOL  1625      12.878  75.088  32.811  1.00  0.00           O
ATOM   4766  HW1 SOL  1625      12.387  75.717  33.339  1.00  0.00           H
ATOM   4767  HW2 SOL  1625      13.597  74.809  33.378  1.00  0.00           H
ATOM   4768  OW  SOL  1626      14.384  41.417 105.644  1.00  0.00           O
ATOM   4769  HW1 SOL  1626      13.822  41.902 106.248  1.00  0.00           H
ATOM   4770  HW2 SOL  1626      15.176  41.950 105.572  1.00  0.00           H
ATOM   4771  OW  SOL  1627      37.733  38.957 115.624  1.00  0.00           O
ATOM   4772  HW1 SOL  1627      37.605  39.864 115.903  1.00  0.00           H
ATOM   4773  HW2 SOL  1627      38.200  39.026 114.791  1.00  0.00           H
ATOM   4774  OW  SOL  1628       8.024  83.931  45.491  1.00  0.00           O
ATOM   4775  HW1 SOL  1628       8.245  84.301  46.346  1.00  0.00           H
ATOM   4776  HW2 SOL  1628       8.781  83.395  45.258  1.00  0.00           H
ATOM   4777  OW  SOL  1629      54.892  74.071  13.869  1.00  0.00           O
ATOM   4778  HW1 SOL  1629      55.324  74.190  13.024  1.00  0.00           H
ATOM   4779  HW2 SOL  1629      54.998  73.140  14.064  1.00  0.00           H
ATOM   4780  OW  SOL  1630      75.106  11.951  10.074  1.00  0.00           O
ATOM   4781  HW1 SOL  1630      75.181  11.864   9.124  1.00  0.00           H
ATOM   4782  HW2 SOL  1630      75.966  12.262  10.355  1.00  0.00           H
ATOM   4783  OW  SOL  1631      74.436  41.315 127.292  1.00  0.00           O
ATOM   4784  HW1 SOL  1631      73.762  41.996 127.285  1.00  0.00           H
ATOM   4785  HW2 SOL  1631      74.644  41.194 128.218  1.00  0.00           H
ATOM   4786  OW  SOL  1632      62.068  26.285 106.553  1.00  0.00           O
ATOM   4787  HW1 SOL  1632      61.977  25.887 107.419  1.00  0.00           H
ATOM   4788  HW2 SOL  1632      62.997  26.505 106.487  1.00  0.00           H
ATOM   4789  OW  SOL  1633      96.626  73.698 137.318  1.00  0.00           O
ATOM   4790  HW1 SOL  1633      96.977  74.153 136.554  1.00  0.00           H
ATOM   4791  HW2 SOL  1633      95.752  74.069 137.439  1.00  0.00           H
ATOM   4792  OW  SOL  1634       9.167  12.935 112.753  1.00  0.00           O
ATOM   4793  HW1 SOL  1634       9.034  13.881 112.690  1.00  0.00           H
ATOM   4794  HW2 SOL  1634       9.850  12.745 112.110  1.00  0.00           H
ATOM   4795  OW  SOL  1635       0.143  98.106  16.149  1.00  0.00           O
ATOM   4796  HW1 SOL  1635       0.223  97.153  16.121  1.00  0.00           H
ATOM   4797  HW2 SOL  1635      -0.144  98.298  17.041  1.00  0.00           H
ATOM   4798  OW  SOL  1636      81.249 109.820 135.601  1.00  0.00           O
ATOM   4799  HW1 SOL  1636      80.694 110.076 136.338  1.00  0.00           H
ATOM   4800  HW2 SOL  1636      82.115 110.162 135.822  1.00  0.00           H
ATOM   4801  OW  SOL  1637      13.773  60.246  93.683  1.00  0.00           O
ATOM   4802  HW1 SOL  1637      12.886  60.548  93.489  1.00  0.00           H
ATOM   4803  HW2 SOL  1637      14.337  60.788  93.132  1.00  0.00           H
ATOM   4804  OW  SOL  1638      50.796  45.510 142.622  1.00  0.00           O
ATOM   4805  HW1 SOL  1638      51.718  45.763 142.658  1.00  0.00           H
ATOM   4806  HW2 SOL  1638      50.705  45.051 141.787  1.00  0.00           H
ATOM   4807  OW  SOL  1639      30.846  95.658 135.546  1.00  0.00           O
ATOM   4808  HW1 SOL  1639      31.343  95.326 134.798  1.00  0.00           H
ATOM   4809  HW2 SOL  1639      30.216  94.964 135.743  1.00  0.00           H
ATOM   4810  OW  SOL  1640      32.104  49.148 115.999  1.00  0.00           O
ATOM   4811  HW1 SOL  1640      31.487  49.878 115.947  1.00  0.00           H
ATOM   4812  HW2 SOL  1640      32.851  49.500 116.485  1.00  0.00           H
ATOM   4813  OW  SOL  1641      54.295  54.708   5.628  1.00  0.00           O
ATOM   4814  HW1 SOL  1641      53.956  55.178   4.866  1.00  0.00           H
ATOM   4815  HW2 SOL  1641      55.221  54.567   5.430  1.00  0.00           H
ATOM   4816  OW  SOL  1642      82.497 105.696   8.421  1.00  0.00           O
ATOM   4817  HW1 SOL  1642      82.472 104.796   8.096  1.00  0.00           H
ATOM   4818  HW2 SOL  1642      82.370 106.237   7.641  1.00  0.00           H
ATOM   4819  OW  SOL  1643      42.301  64.192 127.594  1.00  0.00           O
ATOM   4820  HW1 SOL  1643      42.669  63.739 128.353  1.00  0.00           H
ATOM   4821  HW2 SOL  1643      41.648  63.585 127.246  1.00  0.00           H
ATOM   4822  OW  SOL  1644      77.295  42.703  46.693  1.00  0.00           O
ATOM   4823  HW1 SOL  1644      77.128  42.213  47.498  1.00  0.00           H
ATOM   4824  HW2 SOL  1644      76.893  42.175  46.003  1.00  0.00           H
ATOM   4825  OW  SOL  1645      91.987  24.474 145.396  1.00  0.00           O
ATOM   4826  HW1 SOL  1645      92.013  25.409 145.191  1.00  0.00           H
ATOM   4827  HW2 SOL  1645      92.421  24.403 146.247  1.00  0.00           H
ATOM   4828  OW  SOL  1646      70.414  81.313 138.684  1.00  0.00           O
ATOM   4829  HW1 SOL  1646      71.325  81.282 138.975  1.00  0.00           H
ATOM   4830  HW2 SOL  1646      70.161  82.231 138.780  1.00  0.00           H
ATOM   4831  OW  SOL  1647      76.404  73.165 132.882  1.00  0.00           O
ATOM   4832  HW1 SOL  1647      76.708  73.985 132.495  1.00  0.00           H
ATOM   4833  HW2 SOL  1647      77.205  72.672 133.060  1.00  0.00           H
ATOM   4834  OW  SOL  1648      92.925  12.596 130.994  1.00  0.00           O
ATOM   4835  HW1 SOL  1648      92.719  11.679 131.175  1.00  0.00           H
ATOM   4836  HW2 SOL  1648      92.805  12.688 130.049  1.00  0.00           H
ATOM   4837  OW  SOL  1649     105.815  80.792 109.713  1.00  0.00           O
ATOM   4838  HW1 SOL  1649     106.541  81.272 110.114  1.00  0.00           H
ATOM   4839  HW2 SOL  1649     105.801  79.952 110.171  1.00  0.00           H
ATOM   4840  OW  SOL  1650      40.647  63.949 124.274  1.00  0.00           O
ATOM   4841  HW1 SOL  1650      41.169  64.740 124.138  1.00  0.00           H
ATOM   4842  HW2 SOL  1650      40.090  64.156 125.025  1.00  0.00           H
ATOM   4843  OW  SOL  1651      82.677  82.047  31.461  1.00  0.00           O
ATOM   4844  HW1 SOL  1651      82.840  81.246  31.959  1.00  0.00           H
ATOM   4845  HW2 SOL  1651      81.761  82.260  31.641  1.00  0.00           H
ATOM   4846  OW  SOL  1652      41.626 103.727 131.251  1.00  0.00           O
ATOM   4847  HW1 SOL  1652      41.457 104.584 130.860  1.00  0.00           H
ATOM   4848  HW2 SOL  1652      42.522 103.515 130.987  1.00  0.00           H
ATOM   4849  OW  SOL  1653       3.227  22.781  43.776  1.00  0.00           O
ATOM   4850  HW1 SOL  1653       3.606  22.319  44.524  1.00  0.00           H
ATOM   4851  HW2 SOL  1653       3.350  22.185  43.038  1.00  0.00           H
ATOM   4852  OW  SOL  1654      50.547  69.392  23.390  1.00  0.00           O
ATOM   4853  HW1 SOL  1654      51.120  70.050  23.784  1.00  0.00           H
ATOM   4854  HW2 SOL  1654      50.744  68.586  23.866  1.00  0.00           H
ATOM   4855  OW  SOL  1655      87.990  83.554  15.693  1.00  0.00           O
ATOM   4856  HW1 SOL  1655      88.107  83.070  16.510  1.00  0.00           H
ATOM   4857  HW2 SOL  1655      88.857  83.553  15.287  1.00  0.00           H
ATOM   4858  OW  SOL  1656      16.143  83.145 124.939  1.00  0.00           O
ATOM   4859  HW1 SOL  1656      15.224  83.370 124.797  1.00  0.00           H
ATOM   4860  HW2 SOL  1656      16.227  83.069 125.890  1.00  0.00           H
ATOM   4861  OW  SOL  1657      69.622  76.103  33.564  1.00  0.00           O
ATOM   4862  HW1 SOL  1657      69.356  75.828  32.687  1.00  0.00           H
ATOM   4863  HW2 SOL  1657      70.483  75.705  33.690  1.00  0.00           H
ATOM   4864  OW  SOL  1658      36.065  95.566  44.118  1.00  0.00           O
ATOM   4865  HW1 SOL  1658      36.763  94.918  44.212  1.00  0.00           H
ATOM   4866  HW2 SOL  1658      35.947  95.920  45.000  1.00  0.00           H
ATOM   4867  OW  SOL  1659      84.329  95.598  13.520  1.00  0.00           O
ATOM   4868  HW1 SOL  1659      84.279  94.847  14.112  1.00  0.00           H
ATOM   4869  HW2 SOL  1659      85.039  96.134  13.872  1.00  0.00           H
ATOM   4870  OW  SOL  1660      56.776  87.890 145.204  1.00  0.00           O
ATOM   4871  HW1 SOL  1660      56.221  88.626 144.947  1.00  0.00           H
ATOM   4872  HW2 SOL  1660      56.838  87.957 146.157  1.00  0.00           H
ATOM   4873  OW  SOL  1661      74.648  68.034 133.658  1.00  0.00           O
ATOM   4874  HW1 SOL  1661      75.456  67.553 133.837  1.00  0.00           H
ATOM   4875  HW2 SOL  1661      74.706  68.814 134.209  1.00  0.00           H
ATOM   4876  OW  SOL  1662      99.192  51.845 146.145  1.00  0.00           O
ATOM   4877  HW1 SOL  1662      98.773  51.004 146.330  1.00  0.00           H
ATOM   4878  HW2 SOL  1662      99.755  51.672 145.390  1.00  0.00           H
ATOM   4879  OW  SOL  1663      13.454  76.016  15.699  1.00  0.00           O
ATOM   4880  HW1 SOL  1663      12.815  76.625  16.070  1.00  0.00           H
ATOM   4881  HW2 SOL  1663      13.328  75.206  16.193  1.00  0.00           H
ATOM   4882  OW  SOL  1664     101.567  79.554 141.411  1.00  0.00           O
ATOM   4883  HW1 SOL  1664     102.140  79.383 142.158  1.00  0.00           H
ATOM   4884  HW2 SOL  1664     101.408  78.692 141.027  1.00  0.00           H
ATOM   4885  OW  SOL  1665      19.461  14.784 139.153  1.00  0.00           O
ATOM   4886  HW1 SOL  1665      20.352  14.753 139.500  1.00  0.00           H
ATOM   4887  HW2 SOL  1665      18.902  14.802 139.930  1.00  0.00           H
ATOM   4888  OW  SOL  1666      57.094  96.740 143.424  1.00  0.00           O
ATOM   4889  HW1 SOL  1666      58.016  96.996 143.433  1.00  0.00           H
ATOM   4890  HW2 SOL  1666      56.695  97.304 142.761  1.00  0.00           H
ATOM   4891  OW  SOL  1667      35.768  50.933 121.377  1.00  0.00           O
ATOM   4892  HW1 SOL  1667      36.124  51.654 120.858  1.00  0.00           H
ATOM   4893  HW2 SOL  1667      35.025  51.317 121.843  1.00  0.00           H
ATOM   4894  OW  SOL  1668      17.891  98.811 100.817  1.00  0.00           O
ATOM   4895  HW1 SOL  1668      16.972  98.710 101.065  1.00  0.00           H
ATOM   4896  HW2 SOL  1668      17.912  99.614 100.296  1.00  0.00           H
ATOM   4897  OW  SOL  1669      57.447  66.872  39.707  1.00  0.00           O
ATOM   4898  HW1 SOL  1669      57.617  66.763  40.643  1.00  0.00           H
ATOM   4899  HW2 SOL  1669      56.592  66.465  39.569  1.00  0.00           H
ATOM   4900  OW  SOL  1670      50.240  58.549  98.881  1.00  0.00           O
ATOM   4901  HW1 SOL  1670      50.946  57.948  98.641  1.00  0.00           H
ATOM   4902  HW2 SOL  1670      50.444  59.358  98.413  1.00  0.00           H
ATOM   4903  OW  SOL  1671      71.880  19.060   5.603  1.00  0.00           O
ATOM   4904  HW1 SOL  1671      71.287  18.485   6.086  1.00  0.00           H
ATOM   4905  HW2 SOL  1671      71.526  19.077   4.713  1.00  0.00           H
ATOM   4906  OW  SOL  1672      16.426  13.279  26.780  1.00  0.00           O
ATOM   4907  HW1 SOL  1672      16.798  12.787  26.048  1.00  0.00           H
ATOM   4908  HW2 SOL  1672      15.908  13.970  26.367  1.00  0.00           H
ATOM   4909  OW  SOL  1673      69.498  13.152 114.043  1.00  0.00           O
ATOM   4910  HW1 SOL  1673      70.139  12.797 114.659  1.00  0.00           H
ATOM   4911  HW2 SOL  1673      68.853  12.452 113.938  1.00  0.00           H
ATOM   4912  OW  SOL  1674      69.299  54.786 115.248  1.00  0.00           O
ATOM   4913  HW1 SOL  1674      69.170  54.263 116.040  1.00  0.00           H
ATOM   4914  HW2 SOL  1674      68.794  55.584 115.404  1.00  0.00           H
ATOM   4915  OW  SOL  1675      47.186   5.371  52.891  1.00  0.00           O
ATOM   4916  HW1 SOL  1675      46.523   4.856  52.431  1.00  0.00           H
ATOM   4917  HW2 SOL  1675      48.013   5.113  52.484  1.00  0.00           H
ATOM   4918  OW  SOL  1676      30.591  80.289 130.570  1.00  0.00           O
ATOM   4919  HW1 SOL  1676      31.336  79.697 130.467  1.00  0.00           H
ATOM   4920  HW2 SOL  1676      30.982  81.127 130.818  1.00  0.00           H
ATOM   4921  OW  SOL  1677      38.106  86.338 128.882  1.00  0.00           O
ATOM   4922  HW1 SOL  1677      38.332  86.080 129.775  1.00  0.00           H
ATOM   4923  HW2 SOL  1677      37.163  86.184 128.819  1.00  0.00           H
ATOM   4924  OW  SOL  1678      52.156  80.876   6.696  1.00  0.00           O
ATOM   4925  HW1 SOL  1678      51.346  81.314   6.958  1.00  0.00           H
ATOM   4926  HW2 SOL  1678      52.840  81.313   7.202  1.00  0.00           H
ATOM   4927  OW  SOL  1679      97.865  68.361 119.424  1.00  0.00           O
ATOM   4928  HW1 SOL  1679      97.438  67.559 119.726  1.00  0.00           H
ATOM   4929  HW2 SOL  1679      97.926  68.910 120.206  1.00  0.00           H
ATOM   4930  OW  SOL  1680      95.105  98.476  94.229  1.00  0.00           O
ATOM   4931  HW1 SOL  1680      95.116  99.062  93.473  1.00  0.00           H
ATOM   4932  HW2 SOL  1680      95.068  99.061  94.986  1.00  0.00           H
ATOM   4933  OW  SOL  1681       3.383   2.070  93.995  1.00  0.00           O
ATOM   4934  HW1 SOL  1681       3.445   1.904  93.054  1.00  0.00           H
ATOM   4935  HW2 SOL  1681       2.662   1.514  94.290  1.00  0.00           H
ATOM   4936  OW  SOL  1682       7.948  30.990  48.648  1.00  0.00           O
ATOM   4937  HW1 SOL  1682       8.379  30.163  48.863  1.00  0.00           H
ATOM   4938  HW2 SOL  1682       7.329  30.764  47.953  1.00  0.00           H
ATOM   4939  OW  SOL  1683       9.787  59.811  87.131  1.00  0.00           O
ATOM   4940  HW1 SOL  1683       9.965  60.626  86.661  1.00  0.00           H
ATOM   4941  HW2 SOL  1683       8.864  59.871  87.374  1.00  0.00           H
ATOM   4942  OW  SOL  1684      40.634 108.285  35.018  1.00  0.00           O
ATOM   4943  HW1 SOL  1684      40.193 108.991  35.490  1.00  0.00           H
ATOM   4944  HW2 SOL  1684      40.145 107.497  35.254  1.00  0.00           H
ATOM   4945  OW  SOL  1685      31.832  77.869  50.650  1.00  0.00           O
ATOM   4946  HW1 SOL  1685      32.201  78.714  50.393  1.00  0.00           H
ATOM   4947  HW2 SOL  1685      30.946  77.874  50.287  1.00  0.00           H
ATOM   4948  OW  SOL  1686      34.970  85.496 110.471  1.00  0.00           O
ATOM   4949  HW1 SOL  1686      35.622  85.152 109.861  1.00  0.00           H
ATOM   4950  HW2 SOL  1686      34.195  85.652 109.931  1.00  0.00           H
ATOM   4951  OW  SOL  1687      89.820   4.718  37.206  1.00  0.00           O
ATOM   4952  HW1 SOL  1687      89.469   5.475  36.736  1.00  0.00           H
ATOM   4953  HW2 SOL  1687      89.616   4.891  38.125  1.00  0.00           H
ATOM   4954  OW  SOL  1688       5.225  61.615  52.013  1.00  0.00           O
ATOM   4955  HW1 SOL  1688       6.029  61.700  52.526  1.00  0.00           H
ATOM   4956  HW2 SOL  1688       4.836  62.489  52.029  1.00  0.00           H
ATOM   4957  OW  SOL  1689      37.293  72.594  31.360  1.00  0.00           O
ATOM   4958  HW1 SOL  1689      36.704  73.263  31.013  1.00  0.00           H
ATOM   4959  HW2 SOL  1689      37.836  72.341  30.614  1.00  0.00           H
ATOM   4960  OW  SOL  1690      41.435  61.246  27.326  1.00  0.00           O
ATOM   4961  HW1 SOL  1690      41.279  60.586  26.651  1.00  0.00           H
ATOM   4962  HW2 SOL  1690      41.107  60.847  28.132  1.00  0.00           H
ATOM   4963  OW  SOL  1691      13.360 105.743  32.127  1.00  0.00           O
ATOM   4964  HW1 SOL  1691      13.289 104.824  32.384  1.00  0.00           H
ATOM   4965  HW2 SOL  1691      13.893 105.729  31.332  1.00  0.00           H
ATOM   4966  OW  SOL  1692      85.341  87.643   0.290  1.00  0.00           O
ATOM   4967  HW1 SOL  1692      85.417  88.597   0.299  1.00  0.00           H
ATOM   4968  HW2 SOL  1692      84.513  87.473  -0.160  1.00  0.00           H
ATOM   4969  OW  SOL  1693      58.634  58.219 100.222  1.00  0.00           O
ATOM   4970  HW1 SOL  1693      59.463  58.659 100.409  1.00  0.00           H
ATOM   4971  HW2 SOL  1693      58.814  57.292 100.379  1.00  0.00           H
ATOM   4972  OW  SOL  1694      31.091 100.439  21.084  1.00  0.00           O
ATOM   4973  HW1 SOL  1694      30.693 101.305  21.169  1.00  0.00           H
ATOM   4974  HW2 SOL  1694      31.595 100.485  20.271  1.00  0.00           H
ATOM   4975  OW  SOL  1695       0.557  28.121  20.187  1.00  0.00           O
ATOM   4976  HW1 SOL  1695       0.717  27.698  21.031  1.00  0.00           H
ATOM   4977  HW2 SOL  1695      -0.348  28.427  20.241  1.00  0.00           H
ATOM   4978  OW  SOL  1696      68.454  79.936  28.664  1.00  0.00           O
ATOM   4979  HW1 SOL  1696      67.620  80.365  28.856  1.00  0.00           H
ATOM   4980  HW2 SOL  1696      68.333  79.556  27.795  1.00  0.00           H
ATOM   4981  OW  SOL  1697      95.724  17.325 121.033  1.00  0.00           O
ATOM   4982  HW1 SOL  1697      94.919  16.851 120.823  1.00  0.00           H
ATOM   4983  HW2 SOL  1697      95.443  18.027 121.620  1.00  0.00           H
ATOM   4984  OW  SOL  1698     100.310  93.278 105.152  1.00  0.00           O
ATOM   4985  HW1 SOL  1698      99.959  93.762 104.405  1.00  0.00           H
ATOM   4986  HW2 SOL  1698      99.815  92.458 105.161  1.00  0.00           H
ATOM   4987  OW  SOL  1699      10.727  86.262 110.922  1.00  0.00           O
ATOM   4988  HW1 SOL  1699      10.036  86.864 110.645  1.00  0.00           H
ATOM   4989  HW2 SOL  1699      11.498  86.538 110.427  1.00  0.00           H
ATOM   4990  OW  SOL  1700      54.616  41.849 119.643  1.00  0.00           O
ATOM   4991  HW1 SOL  1700      54.262  40.991 119.405  1.00  0.00           H
ATOM   4992  HW2 SOL  1700      53.880  42.307 120.049  1.00  0.00           H
ATOM   4993  OW  SOL  1701      84.527  80.192  52.258  1.00  0.00           O
ATOM   4994  HW1 SOL  1701      85.045  80.457  53.019  1.00  0.00           H
ATOM   4995  HW2 SOL  1701      84.087  80.994  51.976  1.00  0.00           H
ATOM   4996  OW  SOL  1702      11.432  58.262 129.765  1.00  0.00           O
ATOM   4997  HW1 SOL  1702      10.581  58.121 130.180  1.00  0.00           H
ATOM   4998  HW2 SOL  1702      12.060  58.222 130.486  1.00  0.00           H
ATOM   4999  OW  SOL  1703      81.290  89.066  47.501  1.00  0.00           O
ATOM   5000  HW1 SOL  1703      80.490  88.577  47.692  1.00  0.00           H
ATOM   5001  HW2 SOL  1703      81.020  89.725  46.861  1.00  0.00           H
ATOM   5002  OW  SOL  1704      20.777  70.285  49.873  1.00  0.00           O
ATOM   5003  HW1 SOL  1704      21.657  69.922  49.771  1.00  0.00           H
ATOM   5004  HW2 SOL  1704      20.195  69.600  49.543  1.00  0.00           H
ATOM   5005  OW  SOL  1705      71.447  92.424  99.886  1.00  0.00           O
ATOM   5006  HW1 SOL  1705      72.074  91.809  99.505  1.00  0.00           H
ATOM   5007  HW2 SOL  1705      71.744  92.540 100.789  1.00  0.00           H
ATOM   5008  OW  SOL  1706     101.876   9.163  35.352  1.00  0.00           O
ATOM   5009  HW1 SOL  1706     101.124   9.302  34.775  1.00  0.00           H
ATOM   5010  HW2 SOL  1706     102.504   8.680  34.815  1.00  0.00           H
ATOM   5011  OW  SOL  1707       7.777  78.477   9.889  1.00  0.00           O
ATOM   5012  HW1 SOL  1707       8.354  79.206   9.663  1.00  0.00           H
ATOM   5013  HW2 SOL  1707       8.091  77.748   9.354  1.00  0.00           H
ATOM   5014  OW  SOL  1708      71.656  72.180 139.804  1.00  0.00           O
ATOM   5015  HW1 SOL  1708      70.938  72.659 139.391  1.00  0.00           H
ATOM   5016  HW2 SOL  1708      71.520  72.306 140.743  1.00  0.00           H
ATOM   5017  OW  SOL  1709      45.091  44.455 121.758  1.00  0.00           O
ATOM   5018  HW1 SOL  1709      45.124  43.733 121.131  1.00  0.00           H
ATOM   5019  HW2 SOL  1709      44.160  44.563 121.952  1.00  0.00           H
ATOM   5020  OW  SOL  1710     108.648  86.852 117.433  1.00  0.00           O
ATOM   5021  HW1 SOL  1710     109.090  86.275 118.056  1.00  0.00           H
ATOM   5022  HW2 SOL  1710     108.268  87.544 117.974  1.00  0.00           H
ATOM   5023  OW  SOL  1711      80.230 105.621 102.423  1.00  0.00           O
ATOM   5024  HW1 SOL  1711      80.756 105.041 102.975  1.00  0.00           H
ATOM   5025  HW2 SOL  1711      79.535 105.936 103.001  1.00  0.00           H
ATOM   5026  OW  SOL  1712      15.164  69.137  51.840  1.00  0.00           O
ATOM   5027  HW1 SOL  1712      15.806  69.388  51.175  1.00  0.00           H
ATOM   5028  HW2 SOL  1712      14.433  69.740  51.707  1.00  0.00           H
ATOM   5029  OW  SOL  1713       3.189  20.314  15.599  1.00  0.00           O
ATOM   5030  HW1 SOL  1713       2.410  20.858  15.711  1.00  0.00           H
ATOM   5031  HW2 SOL  1713       2.911  19.438  15.866  1.00  0.00           H
ATOM   5032  OW  SOL  1714      16.794  17.461 103.580  1.00  0.00           O
ATOM   5033  HW1 SOL  1714      16.859  17.906 102.735  1.00  0.00           H
ATOM   5034  HW2 SOL  1714      17.672  17.114 103.737  1.00  0.00           H
ATOM   5035  OW  SOL  1715       9.601  67.368 144.614  1.00  0.00           O
ATOM   5036  HW1 SOL  1715      10.025  68.110 144.184  1.00  0.00           H
ATOM   5037  HW2 SOL  1715       9.892  66.604 144.116  1.00  0.00           H
ATOM   5038  OW  SOL  1716      46.747  28.795   4.937  1.00  0.00           O
ATOM   5039  HW1 SOL  1716      45.827  28.891   5.182  1.00  0.00           H
ATOM   5040  HW2 SOL  1716      47.150  28.355   5.685  1.00  0.00           H
ATOM   5041  OW  SOL  1717      98.185  17.437 130.539  1.00  0.00           O
ATOM   5042  HW1 SOL  1717      97.806  16.599 130.271  1.00  0.00           H
ATOM   5043  HW2 SOL  1717      97.990  17.500 131.474  1.00  0.00           H
ATOM   5044  OW  SOL  1718      13.020  40.268  92.916  1.00  0.00           O
ATOM   5045  HW1 SOL  1718      12.890  39.324  92.819  1.00  0.00           H
ATOM   5046  HW2 SOL  1718      13.890  40.429  92.552  1.00  0.00           H
ATOM   5047  OW  SOL  1719     106.740  31.429 132.619  1.00  0.00           O
ATOM   5048  HW1 SOL  1719     107.342  32.061 132.227  1.00  0.00           H
ATOM   5049  HW2 SOL  1719     106.327  30.996 131.872  1.00  0.00           H
ATOM   5050  OW  SOL  1720      21.951  56.746   4.835  1.00  0.00           O
ATOM   5051  HW1 SOL  1720      21.621  55.983   5.309  1.00  0.00           H
ATOM   5052  HW2 SOL  1720      21.312  57.436   5.017  1.00  0.00           H
ATOM   5053  OW  SOL  1721      55.699  15.682 110.377  1.00  0.00           O
ATOM   5054  HW1 SOL  1721      55.435  15.133 109.639  1.00  0.00           H
ATOM   5055  HW2 SOL  1721      55.777  15.075 111.113  1.00  0.00           H
ATOM   5056  OW  SOL  1722     106.782   8.800  34.289  1.00  0.00           O
ATOM   5057  HW1 SOL  1722     106.872   9.457  34.979  1.00  0.00           H
ATOM   5058  HW2 SOL  1722     106.576   7.989  34.755  1.00  0.00           H
ATOM   5059  OW  SOL  1723      88.570  17.530 103.114  1.00  0.00           O
ATOM   5060  HW1 SOL  1723      88.021  18.072 102.548  1.00  0.00           H
ATOM   5061  HW2 SOL  1723      89.019  18.156 103.683  1.00  0.00           H
[truncated: 14,218,748 more chars]
