# Supplementary material for: Permeation enhancer-induced membrane defects assist the oral absorption of peptide drugs
Source: Nat Commun. 2025 Oct 28;16:9512. doi: 10.1038/s41467-025-64891-0 (PMC12568990; doi:10.1038/s41467-025-64891-0)
Supplement: Supplementary file 20 — Supplementary Data 1 [file 41467_2025_64891_MOESM20_ESM.zip › Supplementary_Data_1/Trajectory_shown_in_Supplementary_Video_3_First_Frame.pdb]

TITLE     Built with Packmol through Packmol Memgen
REMARK    THIS IS A SIMULATION BOX
CRYST1   74.250   74.250   74.250  90.00  90.00  90.00 P 1           1
MODEL        1
ATOM      1  C   DCM     1      72.855  63.045  53.019  1.00  0.00           C
ATOM      2  H1  DCM     1      73.852  63.457  53.286  1.00  0.00           H
ATOM      3  H2  DCM     1      72.811  62.820  51.932  1.00  0.00           H
ATOM      4 CL1  DCM     1      71.545  64.230  53.315  1.00  0.00          Cl
ATOM      5 CL2  DCM     1      72.551  61.634  54.038  1.00  0.00          Cl
ATOM      6  LP1 DCM     1      70.346  65.316  53.586  1.00  0.00           H
ATOM      7  LP2 DCM     1      72.269  60.325  54.983  1.00  0.00           H
ATOM      8  C   DCM     2      36.078  63.729  52.260  1.00  0.00           C
ATOM      9  H1  DCM     2      35.274  63.295  52.891  1.00  0.00           H
ATOM     10  H2  DCM     2      36.716  64.265  52.995  1.00  0.00           H
ATOM     11 CL1  DCM     2      35.417  64.711  50.942  1.00  0.00          Cl
ATOM     12 CL2  DCM     2      37.188  62.489  51.630  1.00  0.00          Cl
ATOM     13  LP1 DCM     2      34.805  65.620  49.721  1.00  0.00           H
ATOM     14  LP2 DCM     2      38.211  61.346  51.049  1.00  0.00           H
ATOM     15  C   DCM     3       1.411  15.994  49.128  1.00  0.00           C
ATOM     16  H1  DCM     3       0.863  15.213  49.697  1.00  0.00           H
ATOM     17  H2  DCM     3       0.598  16.707  48.873  1.00  0.00           H
ATOM     18 CL1  DCM     3       2.258  15.377  47.706  1.00  0.00          Cl
ATOM     19 CL2  DCM     3       2.463  16.970  50.164  1.00  0.00          Cl
ATOM     20  LP1 DCM     3       3.045  14.805  46.386  1.00  0.00           H
ATOM     21  LP2 DCM     3       3.437  17.875  51.124  1.00  0.00           H
ATOM     22  C   DCM     4       5.183   7.293  21.906  1.00  0.00           C
ATOM     23  H1  DCM     4       5.285   7.254  23.011  1.00  0.00           H
ATOM     24  H2  DCM     4       4.399   6.546  21.657  1.00  0.00           H
ATOM     25 CL1  DCM     4       6.789   6.961  21.203  1.00  0.00          Cl
ATOM     26 CL2  DCM     4       4.577   8.926  21.416  1.00  0.00          Cl
ATOM     27  LP1 DCM     4       8.265   6.656  20.558  1.00  0.00           H
ATOM     28  LP2 DCM     4       4.027  10.406  20.971  1.00  0.00           H
ATOM     29  C   DCM     5      10.030  67.405  50.067  1.00  0.00           C
ATOM     30  H1  DCM     5      10.030  67.541  48.964  1.00  0.00           H
ATOM     31  H2  DCM     5       9.262  66.714  50.477  1.00  0.00           H
ATOM     32 CL1  DCM     5       9.800  68.982  50.784  1.00  0.00          Cl
ATOM     33 CL2  DCM     5      11.645  66.812  50.687  1.00  0.00          Cl
ATOM     34  LP1 DCM     5       9.585  70.461  51.458  1.00  0.00           H
ATOM     35  LP2 DCM     5      13.094  66.279  51.242  1.00  0.00           H
ATOM     36  C   DCM     6      54.153  45.597  32.123  1.00  0.00           C
ATOM     37  H1  DCM     6      54.138  46.569  32.662  1.00  0.00           H
ATOM     38  H2  DCM     6      54.844  44.957  32.712  1.00  0.00           H
ATOM     39 CL1  DCM     6      54.847  45.784  30.520  1.00  0.00          Cl
ATOM     40 CL2  DCM     6      52.577  44.892  32.117  1.00  0.00          Cl
ATOM     41  LP1 DCM     6      55.495  45.958  29.024  1.00  0.00           H
ATOM     42  LP2 DCM     6      51.080  44.222  32.111  1.00  0.00           H
ATOM     43  C   DCM     7       4.805  70.527   3.427  1.00  0.00           C
ATOM     44  H1  DCM     7       5.754  70.632   3.994  1.00  0.00           H
ATOM     45  H2  DCM     7       3.827  70.625   3.945  1.00  0.00           H
ATOM     46 CL1  DCM     7       4.886  68.851   2.907  1.00  0.00          Cl
ATOM     47 CL2  DCM     7       4.825  71.621   2.109  1.00  0.00          Cl
ATOM     48  LP1 DCM     7       4.962  67.287   2.422  1.00  0.00           H
ATOM     49  LP2 DCM     7       4.845  72.669   0.847  1.00  0.00           H
ATOM     50  C   DCM     8      66.129  39.447  29.400  1.00  0.00           C
ATOM     51  H1  DCM     8      66.908  40.208  29.618  1.00  0.00           H
ATOM     52  H2  DCM     8      65.155  39.622  29.906  1.00  0.00           H
ATOM     53 CL1  DCM     8      66.691  37.934  30.061  1.00  0.00          Cl
ATOM     54 CL2  DCM     8      65.802  39.457  27.675  1.00  0.00          Cl
ATOM     55  LP1 DCM     8      67.220  36.511  30.682  1.00  0.00           H
ATOM     56  LP2 DCM     8      65.497  39.467  26.064  1.00  0.00           H
ATOM     57  C   DCM     9      54.034   8.777  34.313  1.00  0.00           C
ATOM     58  H1  DCM     9      54.387   8.167  35.172  1.00  0.00           H
ATOM     59  H2  DCM     9      53.012   9.152  34.534  1.00  0.00           H
ATOM     60 CL1  DCM     9      54.019   7.844  32.779  1.00  0.00          Cl
ATOM     61 CL2  DCM     9      55.233  10.062  34.177  1.00  0.00          Cl
ATOM     62  LP1 DCM     9      54.005   6.992  31.378  1.00  0.00           H
ATOM     63  LP2 DCM     9      56.349  11.257  34.051  1.00  0.00           H
ATOM     64  C   DCM    10      50.379   8.091   3.836  1.00  0.00           C
ATOM     65  H1  DCM    10      51.302   8.484   3.357  1.00  0.00           H
ATOM     66  H2  DCM    10      50.235   7.106   3.342  1.00  0.00           H
ATOM     67 CL1  DCM    10      48.986   9.112   3.409  1.00  0.00          Cl
ATOM     68 CL2  DCM    10      50.652   8.030   5.591  1.00  0.00          Cl
ATOM     69  LP1 DCM    10      47.702  10.053   3.015  1.00  0.00           H
ATOM     70  LP2 DCM    10      50.904   7.975   7.211  1.00  0.00           H
ATOM     71  C   DCM    11      45.002  43.827  18.806  1.00  0.00           C
ATOM     72  H1  DCM    11      45.679  44.503  19.371  1.00  0.00           H
ATOM     73  H2  DCM    11      45.149  43.942  17.711  1.00  0.00           H
ATOM     74 CL1  DCM    11      43.305  44.373  19.163  1.00  0.00          Cl
ATOM     75 CL2  DCM    11      45.086  42.108  19.233  1.00  0.00          Cl
ATOM     76  LP1 DCM    11      41.774  44.865  19.485  1.00  0.00           H
ATOM     77  LP2 DCM    11      45.163  40.518  19.629  1.00  0.00           H
ATOM     78  C   DCM    12       2.781  48.817  39.630  1.00  0.00           C
ATOM     79  H1  DCM    12       2.016  48.546  40.390  1.00  0.00           H
ATOM     80  H2  DCM    12       3.755  48.441  40.007  1.00  0.00           H
ATOM     81 CL1  DCM    12       2.958  50.615  39.460  1.00  0.00          Cl
ATOM     82 CL2  DCM    12       2.417  48.038  38.034  1.00  0.00          Cl
ATOM     83  LP1 DCM    12       3.119  52.240  39.307  1.00  0.00           H
ATOM     84  LP2 DCM    12       2.088  47.334  36.590  1.00  0.00           H
ATOM     85  C   DCM    13      22.668  50.597  20.406  1.00  0.00           C
ATOM     86  H1  DCM    13      23.342  50.899  19.576  1.00  0.00           H
ATOM     87  H2  DCM    13      21.867  49.922  20.035  1.00  0.00           H
ATOM     88 CL1  DCM    13      21.823  51.960  21.132  1.00  0.00          Cl
ATOM     89 CL2  DCM    13      23.604  49.663  21.578  1.00  0.00          Cl
ATOM     90  LP1 DCM    13      21.037  53.230  21.809  1.00  0.00           H
ATOM     91  LP2 DCM    13      24.472  48.797  22.666  1.00  0.00           H
ATOM     92  C   DCM    14      51.287  16.392  23.225  1.00  0.00           C
ATOM     93  H1  DCM    14      51.579  16.868  24.186  1.00  0.00           H
ATOM     94  H2  DCM    14      50.179  16.409  23.135  1.00  0.00           H
ATOM     95 CL1  DCM    14      51.932  14.739  23.364  1.00  0.00          Cl
ATOM     96 CL2  DCM    14      52.072  17.174  21.817  1.00  0.00          Cl
ATOM     97  LP1 DCM    14      52.527  13.216  23.492  1.00  0.00           H
ATOM     98  LP2 DCM    14      52.790  17.889  20.528  1.00  0.00           H
ATOM     99  C   DCM    15      10.000  63.799  37.153  1.00  0.00           C
ATOM    100  H1  DCM    15       8.930  63.572  36.954  1.00  0.00           H
ATOM    101  H2  DCM    15      10.440  64.267  36.248  1.00  0.00           H
ATOM    102 CL1  DCM    15      11.025  62.385  37.435  1.00  0.00          Cl
ATOM    103 CL2  DCM    15      10.315  64.925  38.456  1.00  0.00          Cl
ATOM    104  LP1 DCM    15      11.976  61.075  37.697  1.00  0.00           H
ATOM    105  LP2 DCM    15      10.610  65.980  39.676  1.00  0.00           H
ATOM    106  C   DCM    16      19.850  33.331  49.208  1.00  0.00           C
ATOM    107  H1  DCM    16      19.262  33.788  48.383  1.00  0.00           H
ATOM    108  H2  DCM    16      19.422  33.572  50.204  1.00  0.00           H
ATOM    109 CL1  DCM    16      21.489  33.932  49.291  1.00  0.00          Cl
ATOM    110 CL2  DCM    16      19.792  31.576  49.031  1.00  0.00          Cl
ATOM    111  LP1 DCM    16      23.027  34.496  49.368  1.00  0.00           H
ATOM    112  LP2 DCM    16      19.738  29.945  48.867  1.00  0.00           H
ATOM    113  C   DCM    17      33.695  43.144  67.037  1.00  0.00           C
ATOM    114  H1  DCM    17      33.136  42.193  67.167  1.00  0.00           H
ATOM    115  H2  DCM    17      34.588  43.059  66.382  1.00  0.00           H
ATOM    116 CL1  DCM    17      34.190  43.664  68.648  1.00  0.00          Cl
ATOM    117 CL2  DCM    17      32.523  44.292  66.343  1.00  0.00          Cl
ATOM    118  LP1 DCM    17      34.649  44.148  70.146  1.00  0.00           H
ATOM    119  LP2 DCM    17      31.443  45.348  65.704  1.00  0.00           H
ATOM    120  C   DCM    18      26.649   5.005   1.142  1.00  0.00           C
ATOM    121  H1  DCM    18      26.602   5.161   2.241  1.00  0.00           H
ATOM    122  H2  DCM    18      25.681   5.355   0.724  1.00  0.00           H
ATOM    123 CL1  DCM    18      26.664   3.300   0.796  1.00  0.00          Cl
ATOM    124 CL2  DCM    18      28.038   5.745   0.156  1.00  0.00          Cl
ATOM    125  LP1 DCM    18      26.677   1.693   0.471  1.00  0.00           H
ATOM    126  LP2 DCM    18      29.265   6.398  -0.715  1.00  0.00           H
ATOM    127  C   DCM    19      44.316  57.717  54.185  1.00  0.00           C
ATOM    128  H1  DCM    19      43.304  58.148  54.343  1.00  0.00           H
ATOM    129  H2  DCM    19      45.066  58.529  54.074  1.00  0.00           H
ATOM    130 CL1  DCM    19      44.135  56.930  52.556  1.00  0.00          Cl
ATOM    131 CL2  DCM    19      44.837  56.602  55.447  1.00  0.00          Cl
ATOM    132  LP1 DCM    19      43.972  56.221  51.086  1.00  0.00           H
ATOM    133  LP2 DCM    19      45.322  55.564  56.620  1.00  0.00           H
ATOM    134  C   DCM    20       5.455  49.109  71.153  1.00  0.00           C
ATOM    135  H1  DCM    20       6.563  49.040  71.175  1.00  0.00           H
ATOM    136  H2  DCM    20       5.115  49.562  70.197  1.00  0.00           H
ATOM    137 CL1  DCM    20       4.902  49.944  72.608  1.00  0.00          Cl
ATOM    138 CL2  DCM    20       4.946  47.454  71.320  1.00  0.00          Cl
ATOM    139  LP1 DCM    20       4.389  50.719  73.959  1.00  0.00           H
ATOM    140  LP2 DCM    20       4.466  45.894  71.477  1.00  0.00           H
ATOM    141  C   DCM    21      10.773  53.241  53.905  1.00  0.00           C
ATOM    142  H1  DCM    21      10.874  52.248  54.393  1.00  0.00           H
ATOM    143  H2  DCM    21       9.718  53.585  53.972  1.00  0.00           H
ATOM    144 CL1  DCM    21      11.372  53.309  52.250  1.00  0.00          Cl
ATOM    145 CL2  DCM    21      11.775  54.328  54.850  1.00  0.00          Cl
ATOM    146  LP1 DCM    21      11.929  53.372  50.709  1.00  0.00           H
ATOM    147  LP2 DCM    21      12.712  55.345  55.732  1.00  0.00           H
ATOM    148  C   DCM    22      59.392  66.059   7.309  1.00  0.00           C
ATOM    149  H1  DCM    22      58.507  66.713   7.153  1.00  0.00           H
ATOM    150  H2  DCM    22      59.362  65.031   6.891  1.00  0.00           H
ATOM    151 CL1  DCM    22      59.358  65.902   9.071  1.00  0.00          Cl
ATOM    152 CL2  DCM    22      60.822  66.935   6.701  1.00  0.00          Cl
ATOM    153  LP1 DCM    22      59.327  65.755  10.704  1.00  0.00           H
ATOM    154  LP2 DCM    22      62.137  67.741   6.142  1.00  0.00           H
ATOM    155  C   DCM    23      56.042  34.045  51.135  1.00  0.00           C
ATOM    156  H1  DCM    23      57.104  33.794  50.928  1.00  0.00           H
ATOM    157  H2  DCM    23      55.683  34.867  50.479  1.00  0.00           H
ATOM    158 CL1  DCM    23      56.005  34.612  52.803  1.00  0.00          Cl
ATOM    159 CL2  DCM    23      55.057  32.558  50.981  1.00  0.00          Cl
ATOM    160  LP1 DCM    23      55.971  35.139  54.355  1.00  0.00           H
ATOM    161  LP2 DCM    23      54.155  31.196  50.841  1.00  0.00           H
ATOM    162  C   DCM    24       6.265  20.165  23.271  1.00  0.00           C
ATOM    163  H1  DCM    24       7.190  20.108  22.659  1.00  0.00           H
ATOM    164  H2  DCM    24       5.316  20.362  22.728  1.00  0.00           H
ATOM    165 CL1  DCM    24       6.521  21.426  24.551  1.00  0.00          Cl
ATOM    166 CL2  DCM    24       6.317  18.552  24.078  1.00  0.00          Cl
ATOM    167  LP1 DCM    24       6.753  22.566  25.707  1.00  0.00           H
ATOM    168  LP2 DCM    24       6.365  17.086  24.812  1.00  0.00           H
ATOM    169  C   DCM    25      30.376  31.099  68.588  1.00  0.00           C
ATOM    170  H1  DCM    25      30.625  30.797  69.628  1.00  0.00           H
ATOM    171  H2  DCM    25      31.232  31.286  67.904  1.00  0.00           H
ATOM    172 CL1  DCM    25      29.314  32.581  68.550  1.00  0.00          Cl
ATOM    173 CL2  DCM    25      29.594  29.693  67.860  1.00  0.00          Cl
ATOM    174  LP1 DCM    25      28.359  33.914  68.517  1.00  0.00           H
ATOM    175  LP2 DCM    25      28.868  28.387  67.184  1.00  0.00           H
ATOM    176  C   DCM    26       5.261  66.191  40.267  1.00  0.00           C
ATOM    177  H1  DCM    26       5.121  66.864  39.395  1.00  0.00           H
ATOM    178  H2  DCM    26       6.248  66.329  40.758  1.00  0.00           H
ATOM    179 CL1  DCM    26       5.189  64.447  39.771  1.00  0.00          Cl
ATOM    180 CL2  DCM    26       3.967  66.621  41.405  1.00  0.00          Cl
ATOM    181  LP1 DCM    26       5.125  62.871  39.321  1.00  0.00           H
ATOM    182  LP2 DCM    26       2.771  67.019  42.455  1.00  0.00           H
ATOM    183  C   DCM    27      41.807  23.195  22.114  1.00  0.00           C
ATOM    184  H1  DCM    27      42.263  23.412  23.104  1.00  0.00           H
ATOM    185  H2  DCM    27      41.841  22.125  21.818  1.00  0.00           H
ATOM    186 CL1  DCM    27      42.508  24.309  20.948  1.00  0.00          Cl
ATOM    187 CL2  DCM    27      40.083  23.679  22.245  1.00  0.00          Cl
ATOM    188  LP1 DCM    27      43.161  25.348  19.861  1.00  0.00           H
ATOM    189  LP2 DCM    27      38.509  24.121  22.364  1.00  0.00           H
ATOM    190  C   DCM    28      17.678  71.698   3.792  1.00  0.00           C
ATOM    191  H1  DCM    28      17.483  72.543   4.487  1.00  0.00           H
ATOM    192  H2  DCM    28      18.742  71.609   3.485  1.00  0.00           H
ATOM    193 CL1  DCM    28      16.757  71.769   2.279  1.00  0.00          Cl
ATOM    194 CL2  DCM    28      17.287  70.159   4.594  1.00  0.00          Cl
ATOM    195  LP1 DCM    28      15.904  71.834   0.880  1.00  0.00           H
ATOM    196  LP2 DCM    28      16.926  68.741   5.334  1.00  0.00           H
ATOM    197  C   DCM    29      54.431  64.545  71.953  1.00  0.00           C
ATOM    198  H1  DCM    29      53.408  64.974  71.896  1.00  0.00           H
ATOM    199  H2  DCM    29      55.108  65.081  72.652  1.00  0.00           H
ATOM    200 CL1  DCM    29      55.003  64.460  70.241  1.00  0.00          Cl
ATOM    201 CL2  DCM    29      54.279  62.847  72.523  1.00  0.00          Cl
ATOM    202  LP1 DCM    29      55.522  64.383  68.687  1.00  0.00           H
ATOM    203  LP2 DCM    29      54.140  61.298  73.043  1.00  0.00           H
ATOM    204  C   DCM    30      36.644  17.626  60.930  1.00  0.00           C
ATOM    205  H1  DCM    30      37.199  18.588  60.958  1.00  0.00           H
ATOM    206  H2  DCM    30      37.145  16.829  60.340  1.00  0.00           H
ATOM    207 CL1  DCM    30      35.056  17.977  60.182  1.00  0.00          Cl
ATOM    208 CL2  DCM    30      36.482  16.872  62.550  1.00  0.00          Cl
ATOM    209  LP1 DCM    30      33.601  18.299  59.497  1.00  0.00           H
ATOM    210  LP2 DCM    30      36.334  16.182  64.030  1.00  0.00           H
ATOM    211  C   DCM    31      18.089   3.251  24.153  1.00  0.00           C
ATOM    212  H1  DCM    31      18.429   3.982  24.918  1.00  0.00           H
ATOM    213  H2  DCM    31      17.221   3.421  23.481  1.00  0.00           H
ATOM    214 CL1  DCM    31      17.823   1.638  24.915  1.00  0.00          Cl
ATOM    215 CL2  DCM    31      19.324   2.971  22.872  1.00  0.00          Cl
ATOM    216  LP1 DCM    31      17.582   0.172  25.609  1.00  0.00           H
ATOM    217  LP2 DCM    31      20.448   2.715  21.705  1.00  0.00           H
ATOM    218  C   DCM    32      36.064  73.985   8.508  1.00  0.00           C
ATOM    219  H1  DCM    32      36.480  74.303   9.488  1.00  0.00           H
ATOM    220  H2  DCM    32      36.443  72.978   8.231  1.00  0.00           H
ATOM    221 CL1  DCM    32      36.457  75.152   7.251  1.00  0.00          Cl
ATOM    222 CL2  DCM    32      34.339  74.037   8.649  1.00  0.00          Cl
ATOM    223  LP1 DCM    32      36.824  76.240   6.081  1.00  0.00           H
ATOM    224  LP2 DCM    32      32.705  74.086   8.782  1.00  0.00           H
ATOM    225  C   DCM    33      14.420  14.279   5.395  1.00  0.00           C
ATOM    226  H1  DCM    33      14.824  13.690   4.545  1.00  0.00           H
ATOM    227  H2  DCM    33      13.331  14.064   5.370  1.00  0.00           H
ATOM    228 CL1  DCM    33      14.811  16.013   5.253  1.00  0.00          Cl
ATOM    229 CL2  DCM    33      14.972  13.748   6.993  1.00  0.00          Cl
ATOM    230  LP1 DCM    33      15.171  17.608   5.121  1.00  0.00           H
ATOM    231  LP2 DCM    33      15.482  13.256   8.472  1.00  0.00           H
ATOM    232  C   DCM    34      71.213   7.857  69.840  1.00  0.00           C
ATOM    233  H1  DCM    34      70.402   8.135  70.547  1.00  0.00           H
ATOM    234  H2  DCM    34      71.782   6.975  70.205  1.00  0.00           H
ATOM    235 CL1  DCM    34      72.390   9.173  69.886  1.00  0.00          Cl
ATOM    236 CL2  DCM    34      70.571   7.541  68.183  1.00  0.00          Cl
ATOM    237  LP1 DCM    34      73.483  10.395  69.929  1.00  0.00           H
ATOM    238  LP2 DCM    34      69.987   7.254  66.677  1.00  0.00           H
ATOM    239  C   DCM    35      33.361  22.800  29.939  1.00  0.00           C
ATOM    240  H1  DCM    35      32.613  22.861  30.759  1.00  0.00           H
ATOM    241  H2  DCM    35      33.309  21.812  29.434  1.00  0.00           H
ATOM    242 CL1  DCM    35      34.978  22.877  30.525  1.00  0.00          Cl
ATOM    243 CL2  DCM    35      33.142  24.038  28.700  1.00  0.00          Cl
ATOM    244  LP1 DCM    35      36.518  22.950  31.082  1.00  0.00           H
ATOM    245  LP2 DCM    35      32.940  25.188  27.548  1.00  0.00           H
ATOM    246  C   DCM    36      66.628  44.791  55.024  1.00  0.00           C
ATOM    247  H1  DCM    36      65.560  44.568  54.814  1.00  0.00           H
ATOM    248  H2  DCM    36      67.297  44.141  54.420  1.00  0.00           H
ATOM    249 CL1  DCM    36      66.946  44.709  56.774  1.00  0.00          Cl
ATOM    250 CL2  DCM    36      67.072  46.500  54.488  1.00  0.00          Cl
ATOM    251  LP1 DCM    36      67.239  44.634  58.386  1.00  0.00           H
ATOM    252  LP2 DCM    36      67.467  48.019  54.013  1.00  0.00           H
ATOM    253  C   DCM    37      50.000  60.231  73.399  1.00  0.00           C
ATOM    254  H1  DCM    37      50.207  60.990  74.184  1.00  0.00           H
ATOM    255  H2  DCM    37      50.568  60.472  72.475  1.00  0.00           H
ATOM    256 CL1  DCM    37      48.229  60.194  73.211  1.00  0.00          Cl
ATOM    257 CL2  DCM    37      50.626  58.584  73.943  1.00  0.00          Cl
ATOM    258  LP1 DCM    37      46.598  60.160  73.038  1.00  0.00           H
ATOM    259  LP2 DCM    37      51.184  57.120  74.427  1.00  0.00           H
ATOM    260  C   DCM    38      71.726  24.215  27.506  1.00  0.00           C
ATOM    261  H1  DCM    38      71.226  24.813  26.715  1.00  0.00           H
ATOM    262  H2  DCM    38      72.499  23.531  27.096  1.00  0.00           H
ATOM    263 CL1  DCM    38      70.486  23.447  28.560  1.00  0.00          Cl
ATOM    264 CL2  DCM    38      72.739  25.437  28.423  1.00  0.00          Cl
ATOM    265  LP1 DCM    38      69.355  22.747  29.521  1.00  0.00           H
ATOM    266  LP2 DCM    38      73.646  26.530  29.242  1.00  0.00           H
ATOM    267  C   DCM    39      50.000  33.083  58.424  1.00  0.00           C
ATOM    268  H1  DCM    39      50.841  33.356  59.096  1.00  0.00           H
ATOM    269  H2  DCM    39      50.418  32.929  57.406  1.00  0.00           H
ATOM    270 CL1  DCM    39      48.677  34.299  58.482  1.00  0.00          Cl
ATOM    271 CL2  DCM    39      49.356  31.495  58.931  1.00  0.00          Cl
ATOM    272  LP1 DCM    39      47.470  35.408  58.534  1.00  0.00           H
ATOM    273  LP2 DCM    39      48.764  30.037  59.396  1.00  0.00           H
ATOM    274  C   DCM    40      22.232  12.683  25.050  1.00  0.00           C
ATOM    275  H1  DCM    40      22.494  13.592  25.633  1.00  0.00           H
ATOM    276  H2  DCM    40      21.691  12.060  25.794  1.00  0.00           H
ATOM    277 CL1  DCM    40      23.682  11.773  24.501  1.00  0.00          Cl
ATOM    278 CL2  DCM    40      21.142  12.966  23.667  1.00  0.00          Cl
ATOM    279  LP1 DCM    40      25.004  10.942  23.999  1.00  0.00           H
ATOM    280  LP2 DCM    40      20.140  13.226  22.396  1.00  0.00           H
ATOM    281  C   DCM    41      69.319  73.559  10.929  1.00  0.00           C
ATOM    282  H1  DCM    41      69.979  73.637  11.820  1.00  0.00           H
ATOM    283  H2  DCM    41      68.845  72.575  10.723  1.00  0.00           H
ATOM    284 CL1  DCM    41      70.334  74.029   9.496  1.00  0.00          Cl
ATOM    285 CL2  DCM    41      68.086  74.759  11.162  1.00  0.00          Cl
ATOM    286  LP1 DCM    41      71.249  74.453   8.203  1.00  0.00           H
ATOM    287  LP2 DCM    41      66.922  75.893  11.383  1.00  0.00           H
ATOM    288  C   DCM    42      65.382  69.042  62.196  1.00  0.00           C
ATOM    289  H1  DCM    42      65.171  69.535  61.223  1.00  0.00           H
ATOM    290  H2  DCM    42      64.768  68.134  62.380  1.00  0.00           H
ATOM    291 CL1  DCM    42      64.788  70.229  63.376  1.00  0.00          Cl
ATOM    292 CL2  DCM    42      67.086  68.714  62.434  1.00  0.00          Cl
ATOM    293  LP1 DCM    42      64.240  71.325  64.465  1.00  0.00           H
ATOM    294  LP2 DCM    42      68.682  68.408  62.656  1.00  0.00           H
ATOM    295  C   DCM    43      41.099  59.908  66.938  1.00  0.00           C
ATOM    296  H1  DCM    43      40.520  60.538  67.646  1.00  0.00           H
ATOM    297  H2  DCM    43      40.749  60.060  65.894  1.00  0.00           H
ATOM    298 CL1  DCM    43      41.104  58.136  67.317  1.00  0.00          Cl
ATOM    299 CL2  DCM    43      42.791  60.616  67.022  1.00  0.00          Cl
ATOM    300  LP1 DCM    43      41.108  56.533  67.661  1.00  0.00           H
ATOM    301  LP2 DCM    43      44.302  61.249  67.098  1.00  0.00           H
ATOM    302  C   DCM    44      59.117  36.212  47.165  1.00  0.00           C
ATOM    303  H1  DCM    44      58.383  36.698  46.487  1.00  0.00           H
ATOM    304  H2  DCM    44      58.702  36.247  48.195  1.00  0.00           H
ATOM    305 CL1  DCM    44      60.739  36.965  47.075  1.00  0.00          Cl
ATOM    306 CL2  DCM    44      59.336  34.508  46.681  1.00  0.00          Cl
ATOM    307  LP1 DCM    44      62.224  37.656  46.992  1.00  0.00           H
ATOM    308  LP2 DCM    44      59.537  32.943  46.237  1.00  0.00           H
ATOM    309  C   DCM    45      50.655  19.826  13.182  1.00  0.00           C
ATOM    310  H1  DCM    45      50.374  20.513  12.356  1.00  0.00           H
ATOM    311  H2  DCM    45      51.011  20.366  14.086  1.00  0.00           H
ATOM    312 CL1  DCM    45      51.869  18.712  12.609  1.00  0.00          Cl
ATOM    313 CL2  DCM    45      49.200  18.882  13.591  1.00  0.00          Cl
ATOM    314  LP1 DCM    45      53.010  17.665  12.070  1.00  0.00           H
ATOM    315  LP2 DCM    45      47.860  18.013  13.968  1.00  0.00           H
ATOM    316  C   DCM    46       0.429  69.429  10.144  1.00  0.00           C
ATOM    317  H1  DCM    46       1.523  69.611  10.211  1.00  0.00           H
ATOM    318  H2  DCM    46       0.163  68.915   9.196  1.00  0.00           H
ATOM    319 CL1  DCM    46      -0.634  70.887  10.315  1.00  0.00          Cl
ATOM    320 CL2  DCM    46       0.033  68.350  11.489  1.00  0.00          Cl
ATOM    321  LP1 DCM    46      -1.597  72.206  10.470  1.00  0.00           H
ATOM    322  LP2 DCM    46      -0.334  67.349  12.736  1.00  0.00           H
ATOM    323  C   DCM    47      46.003  13.896  38.422  1.00  0.00           C
ATOM    324  H1  DCM    47      45.234  13.446  37.758  1.00  0.00           H
ATOM    325  H2  DCM    47      45.849  14.996  38.419  1.00  0.00           H
ATOM    326 CL1  DCM    47      47.661  13.530  38.024  1.00  0.00          Cl
ATOM    327 CL2  DCM    47      45.773  13.422  40.117  1.00  0.00          Cl
ATOM    328  LP1 DCM    47      49.221  13.185  37.649  1.00  0.00           H
ATOM    329  LP2 DCM    47      45.560  12.983  41.683  1.00  0.00           H
ATOM    330  C   DCM    48      55.145  70.969   2.089  1.00  0.00           C
ATOM    331  H1  DCM    48      55.916  70.187   1.919  1.00  0.00           H
ATOM    332  H2  DCM    48      54.120  70.560   2.217  1.00  0.00           H
ATOM    333 CL1  DCM    48      55.099  72.145   0.707  1.00  0.00          Cl
ATOM    334 CL2  DCM    48      55.477  71.897   3.542  1.00  0.00          Cl
ATOM    335  LP1 DCM    48      55.057  73.207  -0.542  1.00  0.00           H
ATOM    336  LP2 DCM    48      55.787  72.765   4.899  1.00  0.00           H
ATOM    337  C   DCM    49      30.671  44.038  71.546  1.00  0.00           C
ATOM    338  H1  DCM    49      31.102  43.635  70.605  1.00  0.00           H
ATOM    339  H2  DCM    49      29.986  44.887  71.334  1.00  0.00           H
ATOM    340 CL1  DCM    49      31.855  44.389  72.850  1.00  0.00          Cl
ATOM    341 CL2  DCM    49      29.691  42.639  72.079  1.00  0.00          Cl
ATOM    342  LP1 DCM    49      32.936  44.709  74.041  1.00  0.00           H
ATOM    343  LP2 DCM    49      28.792  41.358  72.568  1.00  0.00           H
ATOM    344  C   DCM    50       4.655  33.623  68.196  1.00  0.00           C
ATOM    345  H1  DCM    50       4.528  33.452  67.105  1.00  0.00           H
ATOM    346  H2  DCM    50       4.699  34.726  68.321  1.00  0.00           H
ATOM    347 CL1  DCM    50       6.375  33.149  68.680  1.00  0.00          Cl
ATOM    348 CL2  DCM    50       3.439  32.871  69.319  1.00  0.00          Cl
ATOM    349  LP1 DCM    50       7.901  32.729  69.110  1.00  0.00           H
ATOM    350  LP2 DCM    50       2.343  32.193  70.332  1.00  0.00           H
ATOM    351  C   DCM    51      47.535  52.715  64.410  1.00  0.00           C
ATOM    352  H1  DCM    51      46.874  51.925  64.828  1.00  0.00           H
ATOM    353  H2  DCM    51      47.189  53.724  64.722  1.00  0.00           H
ATOM    354 CL1  DCM    51      47.489  52.659  62.558  1.00  0.00          Cl
ATOM    355 CL2  DCM    51      49.279  52.431  65.067  1.00  0.00          Cl
ATOM    356  LP1 DCM    51      47.449  52.610  60.920  1.00  0.00           H
ATOM    357  LP2 DCM    51      50.797  52.183  65.637  1.00  0.00           H
ATOM    358  C   DCM    52      46.345  23.872   1.283  1.00  0.00           C
ATOM    359  H1  DCM    52      47.262  24.203   0.750  1.00  0.00           H
ATOM    360  H2  DCM    52      45.906  24.743   1.814  1.00  0.00           H
ATOM    361 CL1  DCM    52      46.571  22.670   2.578  1.00  0.00          Cl
ATOM    362 CL2  DCM    52      44.999  23.441   0.123  1.00  0.00          Cl
ATOM    363  LP1 DCM    52      46.779  21.563   3.770  1.00  0.00           H
ATOM    364  LP2 DCM    52      43.791  23.054  -0.917  1.00  0.00           H
ATOM    365  C   DCM    53      60.181  11.330  41.690  1.00  0.00           C
ATOM    366  H1  DCM    53      59.207  11.013  42.122  1.00  0.00           H
ATOM    367  H2  DCM    53      61.070  10.997  42.268  1.00  0.00           H
ATOM    368 CL1  DCM    53      60.103  13.086  41.613  1.00  0.00          Cl
ATOM    369 CL2  DCM    53      60.257  10.727  40.082  1.00  0.00          Cl
ATOM    370  LP1 DCM    53      60.031  14.722  41.542  1.00  0.00           H
ATOM    371  LP2 DCM    53      60.330  10.152  38.548  1.00  0.00           H
ATOM    372  C   DCM    54      39.360   8.140  15.227  1.00  0.00           C
ATOM    373  H1  DCM    54      39.876   7.522  15.993  1.00  0.00           H
ATOM    374  H2  DCM    54      39.814   7.910  14.239  1.00  0.00           H
ATOM    375 CL1  DCM    54      39.610   9.724  15.912  1.00  0.00          Cl
ATOM    376 CL2  DCM    54      37.563   7.826  15.228  1.00  0.00          Cl
ATOM    377  LP1 DCM    54      39.846  11.213  16.557  1.00  0.00           H
ATOM    378  LP2 DCM    54      35.947   7.543  15.230  1.00  0.00           H
ATOM    379  C   DCM    55      55.488  67.265   4.671  1.00  0.00           C
ATOM    380  H1  DCM    55      55.846  68.316   4.675  1.00  0.00           H
ATOM    381  H2  DCM    55      54.622  67.005   4.025  1.00  0.00           H
ATOM    382 CL1  DCM    55      55.100  66.808   6.354  1.00  0.00          Cl
ATOM    383 CL2  DCM    55      56.778  66.218   4.127  1.00  0.00          Cl
ATOM    384  LP1 DCM    55      54.743  66.389   7.899  1.00  0.00           H
ATOM    385  LP2 DCM    55      57.989  65.236   3.617  1.00  0.00           H
ATOM    386  C   DCM    56      36.796  68.982   9.459  1.00  0.00           C
ATOM    387  H1  DCM    56      37.674  68.642   8.868  1.00  0.00           H
ATOM    388  H2  DCM    56      36.110  68.144   9.708  1.00  0.00           H
ATOM    389 CL1  DCM    56      35.667  70.119   8.655  1.00  0.00          Cl
ATOM    390 CL2  DCM    56      37.360  69.748  10.890  1.00  0.00          Cl
ATOM    391  LP1 DCM    56      34.635  71.159   7.919  1.00  0.00           H
ATOM    392  LP2 DCM    56      37.899  70.480  12.255  1.00  0.00           H
ATOM    393  C   DCM    57       2.069  33.253  19.371  1.00  0.00           C
ATOM    394  H1  DCM    57       2.833  32.548  19.763  1.00  0.00           H
ATOM    395  H2  DCM    57       2.168  33.487  18.290  1.00  0.00           H
ATOM    396 CL1  DCM    57       2.308  34.918  20.129  1.00  0.00          Cl
ATOM    397 CL2  DCM    57       0.392  32.565  19.625  1.00  0.00          Cl
ATOM    398  LP1 DCM    57       2.520  36.398  20.804  1.00  0.00           H
ATOM    399  LP2 DCM    57      -1.110  31.948  19.853  1.00  0.00           H
ATOM    400  C   DCM    58      58.234   1.786  72.764  1.00  0.00           C
ATOM    401  H1  DCM    58      58.227   0.859  73.377  1.00  0.00           H
ATOM    402  H2  DCM    58      57.263   2.079  72.312  1.00  0.00           H
ATOM    403 CL1  DCM    58      59.279   1.446  71.330  1.00  0.00          Cl
ATOM    404 CL2  DCM    58      58.817   3.177  73.635  1.00  0.00          Cl
ATOM    405  LP1 DCM    58      60.228   1.138  70.028  1.00  0.00           H
ATOM    406  LP2 DCM    58      59.367   4.487  74.455  1.00  0.00           H
ATOM    407  C   DCM    59      47.011  45.076  73.742  1.00  0.00           C
ATOM    408  H1  DCM    59      47.233  46.115  73.417  1.00  0.00           H
ATOM    409  H2  DCM    59      46.429  44.439  73.043  1.00  0.00           H
ATOM    410 CL1  DCM    59      46.008  45.162  75.318  1.00  0.00          Cl
ATOM    411 CL2  DCM    59      48.432  44.177  74.225  1.00  0.00          Cl
ATOM    412  LP1 DCM    59      45.128  45.238  76.700  1.00  0.00           H
ATOM    413  LP2 DCM    59      49.764  43.335  74.678  1.00  0.00           H
ATOM    414  C   DCM    60      70.549  59.373  61.489  1.00  0.00           C
ATOM    415  H1  DCM    60      70.043  59.236  60.510  1.00  0.00           H
ATOM    416  H2  DCM    60      71.641  59.570  61.446  1.00  0.00           H
ATOM    417 CL1  DCM    60      70.149  58.146  62.657  1.00  0.00          Cl
ATOM    418 CL2  DCM    60      69.855  60.837  62.124  1.00  0.00          Cl
ATOM    419  LP1 DCM    60      69.772  56.990  63.757  1.00  0.00           H
ATOM    420  LP2 DCM    60      69.202  62.217  62.723  1.00  0.00           H
ATOM    421  C   DCM    61       0.596  68.810  27.647  1.00  0.00           C
ATOM    422  H1  DCM    61       1.288  69.654  27.438  1.00  0.00           H
ATOM    423  H2  DCM    61      -0.397  69.062  27.218  1.00  0.00           H
ATOM    424 CL1  DCM    61       0.411  68.447  29.354  1.00  0.00          Cl
ATOM    425 CL2  DCM    61       1.231  67.361  26.759  1.00  0.00          Cl
ATOM    426  LP1 DCM    61       0.237  68.108  30.949  1.00  0.00           H
ATOM    427  LP2 DCM    61       1.805  66.051  25.955  1.00  0.00           H
ATOM    428  C   DCM    62      24.323   9.930  29.722  1.00  0.00           C
ATOM    429  H1  DCM    62      23.928  10.924  30.019  1.00  0.00           H
ATOM    430  H2  DCM    62      23.668   9.557  28.906  1.00  0.00           H
ATOM    431 CL1  DCM    62      24.320   8.777  31.137  1.00  0.00          Cl
ATOM    432 CL2  DCM    62      25.921  10.197  29.080  1.00  0.00          Cl
ATOM    433  LP1 DCM    62      24.318   7.741  32.408  1.00  0.00           H
ATOM    434  LP2 DCM    62      27.425  10.448  28.475  1.00  0.00           H
ATOM    435  C   DCM    63      55.966   3.001  24.600  1.00  0.00           C
ATOM    436  H1  DCM    63      56.144   2.867  25.689  1.00  0.00           H
ATOM    437  H2  DCM    63      56.648   2.424  23.939  1.00  0.00           H
ATOM    438 CL1  DCM    63      56.162   4.737  24.131  1.00  0.00          Cl
ATOM    439 CL2  DCM    63      54.269   2.494  24.221  1.00  0.00          Cl
ATOM    440  LP1 DCM    63      56.340   6.311  23.706  1.00  0.00           H
ATOM    441  LP2 DCM    63      52.733   2.035  23.877  1.00  0.00           H
ATOM    442  C   DCM    64      24.182  10.631   4.003  1.00  0.00           C
ATOM    443  H1  DCM    64      24.738   9.772   3.570  1.00  0.00           H
ATOM    444  H2  DCM    64      23.269  10.442   4.607  1.00  0.00           H
ATOM    445 CL1  DCM    64      23.528  11.429   2.566  1.00  0.00          Cl
ATOM    446 CL2  DCM    64      25.069  11.761   4.955  1.00  0.00          Cl
ATOM    447  LP1 DCM    64      22.922  12.169   1.234  1.00  0.00           H
ATOM    448  LP2 DCM    64      25.913  12.836   5.861  1.00  0.00           H
ATOM    449  C   DCM    65      73.499  49.711  37.409  1.00  0.00           C
ATOM    450  H1  DCM    65      74.310  50.284  37.907  1.00  0.00           H
ATOM    451  H2  DCM    65      73.983  48.962  36.747  1.00  0.00           H
ATOM    452 CL1  DCM    65      72.483  50.733  36.325  1.00  0.00          Cl
ATOM    453 CL2  DCM    65      72.561  48.749  38.590  1.00  0.00          Cl
ATOM    454  LP1 DCM    65      71.559  51.662  35.339  1.00  0.00           H
ATOM    455  LP2 DCM    65      71.701  47.867  39.672  1.00  0.00           H
ATOM    456  C   DCM    66       8.420   0.857  42.108  1.00  0.00           C
ATOM    457  H1  DCM    66       8.617  -0.141  41.661  1.00  0.00           H
ATOM    458  H2  DCM    66       7.366   0.991  42.431  1.00  0.00           H
ATOM    459 CL1  DCM    66       8.815   2.072  40.897  1.00  0.00          Cl
ATOM    460 CL2  DCM    66       9.426   0.950  43.602  1.00  0.00          Cl
ATOM    461  LP1 DCM    66       9.182   3.204  39.769  1.00  0.00           H
ATOM    462  LP2 DCM    66      10.341   1.035  44.960  1.00  0.00           H
ATOM    463  C   DCM    67      22.607   9.935  19.880  1.00  0.00           C
ATOM    464  H1  DCM    67      22.492   8.916  20.310  1.00  0.00           H
ATOM    465  H2  DCM    67      22.858  10.729  20.615  1.00  0.00           H
ATOM    466 CL1  DCM    67      21.178  10.422  19.031  1.00  0.00          Cl
ATOM    467 CL2  DCM    67      23.924   9.932  18.707  1.00  0.00          Cl
ATOM    468  LP1 DCM    67      19.825  10.884  18.228  1.00  0.00           H
ATOM    469  LP2 DCM    67      25.148   9.930  17.615  1.00  0.00           H
ATOM    470  C   DCM    68      16.278  37.922  17.733  1.00  0.00           C
ATOM    471  H1  DCM    68      16.537  38.993  17.595  1.00  0.00           H
ATOM    472  H2  DCM    68      15.700  37.443  16.915  1.00  0.00           H
ATOM    473 CL1  DCM    68      15.321  37.854  19.269  1.00  0.00          Cl
ATOM    474 CL2  DCM    68      17.756  36.890  17.937  1.00  0.00          Cl
ATOM    475  LP1 DCM    68      14.454  37.792  20.660  1.00  0.00           H
ATOM    476  LP2 DCM    68      19.092  35.957  18.121  1.00  0.00           H
ATOM    477  C   DCM    69       0.526  67.320   4.351  1.00  0.00           C
ATOM    478  H1  DCM    69       0.511  68.114   3.574  1.00  0.00           H
ATOM    479  H2  DCM    69      -0.274  66.578   4.142  1.00  0.00           H
ATOM    480 CL1  DCM    69       0.535  68.056   5.914  1.00  0.00          Cl
ATOM    481 CL2  DCM    69       2.062  66.398   4.052  1.00  0.00          Cl
ATOM    482  LP1 DCM    69       0.544  68.755   7.398  1.00  0.00           H
ATOM    483  LP2 DCM    69       3.449  65.566   3.783  1.00  0.00           H
ATOM    484  C   DCM    70      32.231  30.872  13.126  1.00  0.00           C
ATOM    485  H1  DCM    70      31.247  30.520  13.503  1.00  0.00           H
ATOM    486  H2  DCM    70      32.744  31.334  13.996  1.00  0.00           H
ATOM    487 CL1  DCM    70      31.846  32.159  11.986  1.00  0.00          Cl
ATOM    488 CL2  DCM    70      33.168  29.615  12.326  1.00  0.00          Cl
ATOM    489  LP1 DCM    70      31.489  33.357  10.925  1.00  0.00           H
ATOM    490  LP2 DCM    70      34.041  28.444  11.580  1.00  0.00           H
ATOM    491  C   DCM    71       2.288  10.932  40.459  1.00  0.00           C
ATOM    492  H1  DCM    71       2.051  10.612  39.422  1.00  0.00           H
ATOM    493  H2  DCM    71       3.372  11.161  40.539  1.00  0.00           H
ATOM    494 CL1  DCM    71       1.880   9.620  41.593  1.00  0.00          Cl
ATOM    495 CL2  DCM    71       1.366  12.463  40.739  1.00  0.00          Cl
ATOM    496  LP1 DCM    71       1.505   8.413  42.638  1.00  0.00           H
ATOM    497  LP2 DCM    71       0.530  13.851  40.992  1.00  0.00           H
ATOM    498  C   DCM    72      35.341  17.235  16.862  1.00  0.00           C
ATOM    499  H1  DCM    72      35.857  18.219  16.859  1.00  0.00           H
ATOM    500  H2  DCM    72      34.308  17.277  17.269  1.00  0.00           H
ATOM    501 CL1  DCM    72      36.171  15.851  17.668  1.00  0.00          Cl
ATOM    502 CL2  DCM    72      35.052  16.922  15.122  1.00  0.00          Cl
ATOM    503  LP1 DCM    72      36.926  14.593  18.400  1.00  0.00           H
ATOM    504  LP2 DCM    72      34.787  16.636  13.529  1.00  0.00           H
ATOM    505  C   DCM    73      36.564  23.515  43.470  1.00  0.00           C
ATOM    506  H1  DCM    73      37.366  22.757  43.339  1.00  0.00           H
ATOM    507  H2  DCM    73      35.895  23.639  42.591  1.00  0.00           H
ATOM    508 CL1  DCM    73      37.308  25.064  43.986  1.00  0.00          Cl
ATOM    509 CL2  DCM    73      35.592  22.904  44.798  1.00  0.00          Cl
ATOM    510  LP1 DCM    73      37.988  26.480  44.459  1.00  0.00           H
ATOM    511  LP2 DCM    73      34.684  22.332  46.038  1.00  0.00           H
ATOM    512  C   DCM    74      41.054  32.516  73.566  1.00  0.00           C
ATOM    513  H1  DCM    74      40.534  31.574  73.289  1.00  0.00           H
ATOM    514  H2  DCM    74      41.464  32.571  74.597  1.00  0.00           H
ATOM    515 CL1  DCM    74      39.894  33.837  73.385  1.00  0.00          Cl
ATOM    516 CL2  DCM    74      42.440  32.741  72.460  1.00  0.00          Cl
ATOM    517  LP1 DCM    74      38.818  35.064  73.217  1.00  0.00           H
ATOM    518  LP2 DCM    74      43.712  32.947  71.446  1.00  0.00           H
ATOM    519  C   DCM    75      29.350  12.315  72.879  1.00  0.00           C
ATOM    520  H1  DCM    75      28.710  12.751  73.676  1.00  0.00           H
ATOM    521  H2  DCM    75      28.824  11.667  72.146  1.00  0.00           H
ATOM    522 CL1  DCM    75      30.553  11.192  73.578  1.00  0.00          Cl
ATOM    523 CL2  DCM    75      30.388  13.601  72.128  1.00  0.00          Cl
ATOM    524  LP1 DCM    75      31.656  10.162  74.219  1.00  0.00           H
ATOM    525  LP2 DCM    75      31.325  14.763  71.449  1.00  0.00           H
ATOM    526  C   DCM    76      54.220  66.264  61.554  1.00  0.00           C
ATOM    527  H1  DCM    76      53.923  66.771  60.610  1.00  0.00           H
ATOM    528  H2  DCM    76      54.126  66.894  62.464  1.00  0.00           H
ATOM    529 CL1  DCM    76      55.968  65.719  61.503  1.00  0.00          Cl
ATOM    530 CL2  DCM    76      53.037  64.950  61.831  1.00  0.00          Cl
ATOM    531  LP1 DCM    76      57.533  65.231  61.457  1.00  0.00           H
ATOM    532  LP2 DCM    76      51.953  63.746  62.085  1.00  0.00           H
ATOM    533  C   DCM    77      53.161  67.498  47.278  1.00  0.00           C
ATOM    534  H1  DCM    77      53.019  67.442  46.178  1.00  0.00           H
ATOM    535  H2  DCM    77      54.239  67.540  47.542  1.00  0.00           H
ATOM    536 CL1  DCM    77      52.495  66.076  48.219  1.00  0.00          Cl
ATOM    537 CL2  DCM    77      52.470  69.106  47.700  1.00  0.00          Cl
ATOM    538  LP1 DCM    77      51.898  64.802  49.062  1.00  0.00           H
ATOM    539  LP2 DCM    77      51.841  70.571  48.084  1.00  0.00           H
ATOM    540  C   DCM    78       5.758  25.707  16.225  1.00  0.00           C
ATOM    541  H1  DCM    78       6.347  26.196  15.419  1.00  0.00           H
ATOM    542  H2  DCM    78       6.053  26.068  17.233  1.00  0.00           H
ATOM    543 CL1  DCM    78       6.562  24.096  16.149  1.00  0.00          Cl
ATOM    544 CL2  DCM    78       3.994  25.722  15.913  1.00  0.00          Cl
ATOM    545  LP1 DCM    78       7.294  22.630  16.080  1.00  0.00           H
ATOM    546  LP2 DCM    78       2.379  25.736  15.627  1.00  0.00           H
ATOM    547  C   DCM    79      71.658  41.966  15.215  1.00  0.00           C
ATOM    548  H1  DCM    79      71.328  42.945  14.808  1.00  0.00           H
ATOM    549  H2  DCM    79      72.737  42.084  15.454  1.00  0.00           H
ATOM    550 CL1  DCM    79      71.442  40.767  13.992  1.00  0.00          Cl
ATOM    551 CL2  DCM    79      70.885  41.414  16.743  1.00  0.00          Cl
ATOM    552  LP1 DCM    79      71.237  39.628  12.830  1.00  0.00           H
ATOM    553  LP2 DCM    79      70.181  40.910  18.136  1.00  0.00           H
ATOM    554  C   DCM    80      65.754  24.374  46.420  1.00  0.00           C
ATOM    555  H1  DCM    80      64.719  24.207  46.790  1.00  0.00           H
ATOM    556  H2  DCM    80      65.805  24.683  45.355  1.00  0.00           H
ATOM    557 CL1  DCM    80      66.710  22.846  46.690  1.00  0.00          Cl
ATOM    558 CL2  DCM    80      66.507  25.482  47.502  1.00  0.00          Cl
ATOM    559  LP1 DCM    80      67.571  21.472  46.932  1.00  0.00           H
ATOM    560  LP2 DCM    80      67.224  26.537  48.533  1.00  0.00           H
ATOM    561  C   DCM    81      66.887   4.200  64.388  1.00  0.00           C
ATOM    562  H1  DCM    81      67.735   3.498  64.234  1.00  0.00           H
ATOM    563  H2  DCM    81      65.938   3.763  64.010  1.00  0.00           H
ATOM    564 CL1  DCM    81      67.259   5.648  63.325  1.00  0.00          Cl
ATOM    565 CL2  DCM    81      66.733   4.579  66.119  1.00  0.00          Cl
ATOM    566  LP1 DCM    81      67.590   6.944  62.376  1.00  0.00           H
ATOM    567  LP2 DCM    81      66.591   4.929  67.715  1.00  0.00           H
ATOM    568  C   DCM    82      74.060  60.318   6.909  1.00  0.00           C
ATOM    569  H1  DCM    82      74.414  60.579   7.929  1.00  0.00           H
ATOM    570  H2  DCM    82      74.422  61.056   6.162  1.00  0.00           H
ATOM    571 CL1  DCM    82      72.219  60.394   6.793  1.00  0.00          Cl
ATOM    572 CL2  DCM    82      74.643  58.730   6.503  1.00  0.00          Cl
ATOM    573  LP1 DCM    82      70.583  60.463   6.690  1.00  0.00           H
ATOM    574  LP2 DCM    82      75.194  57.233   6.121  1.00  0.00           H
ATOM    575  C   DCM    83       5.289  34.925  33.102  1.00  0.00           C
ATOM    576  H1  DCM    83       5.927  35.642  33.661  1.00  0.00           H
ATOM    577  H2  DCM    83       4.566  35.450  32.441  1.00  0.00           H
ATOM    578 CL1  DCM    83       4.257  33.992  34.285  1.00  0.00          Cl
ATOM    579 CL2  DCM    83       6.296  33.784  32.283  1.00  0.00          Cl
ATOM    580  LP1 DCM    83       3.330  33.153  35.347  1.00  0.00           H
ATOM    581  LP2 DCM    83       7.252  32.702  31.506  1.00  0.00           H
ATOM    582  C   DCM    84      47.408  31.560  29.094  1.00  0.00           C
ATOM    583  H1  DCM    84      47.702  32.609  28.877  1.00  0.00           H
ATOM    584  H2  DCM    84      47.895  30.810  28.435  1.00  0.00           H
ATOM    585 CL1  DCM    84      45.676  31.508  28.819  1.00  0.00          Cl
ATOM    586 CL2  DCM    84      47.711  31.254  30.786  1.00  0.00          Cl
ATOM    587  LP1 DCM    84      44.057  31.460  28.562  1.00  0.00           H
ATOM    588  LP2 DCM    84      47.996  30.968  32.376  1.00  0.00           H
ATOM    589  C   DCM    85       8.543  19.238  32.785  1.00  0.00           C
ATOM    590  H1  DCM    85       8.252  20.122  33.390  1.00  0.00           H
ATOM    591  H2  DCM    85       8.489  19.507  31.708  1.00  0.00           H
ATOM    592 CL1  DCM    85       7.297  18.064  33.084  1.00  0.00          Cl
ATOM    593 CL2  DCM    85      10.146  18.680  33.277  1.00  0.00          Cl
ATOM    594  LP1 DCM    85       6.120  16.957  33.366  1.00  0.00           H
ATOM    595  LP2 DCM    85      11.634  18.162  33.733  1.00  0.00           H
ATOM    596  C   DCM    86      27.185  23.502   7.539  1.00  0.00           C
ATOM    597  H1  DCM    86      26.857  24.351   8.176  1.00  0.00           H
ATOM    598  H2  DCM    86      28.252  23.201   7.607  1.00  0.00           H
ATOM    599 CL1  DCM    86      26.991  24.063   5.813  1.00  0.00          Cl
ATOM    600 CL2  DCM    86      26.256  21.995   7.875  1.00  0.00          Cl
ATOM    601  LP1 DCM    86      26.816  24.567   4.262  1.00  0.00           H
ATOM    602  LP2 DCM    86      25.411  20.623   8.181  1.00  0.00           H
ATOM    603  C   DCM    87      41.111  15.891  23.143  1.00  0.00           C
ATOM    604  H1  DCM    87      41.274  15.417  24.135  1.00  0.00           H
ATOM    605  H2  DCM    87      40.153  15.541  22.703  1.00  0.00           H
ATOM    606 CL1  DCM    87      42.407  15.288  22.022  1.00  0.00          Cl
ATOM    607 CL2  DCM    87      41.202  17.644  23.221  1.00  0.00          Cl
ATOM    608  LP1 DCM    87      43.576  14.744  21.009  1.00  0.00           H
ATOM    609  LP2 DCM    87      41.287  19.280  23.293  1.00  0.00           H
ATOM    610  C   DCM    88      19.579  54.092  30.730  1.00  0.00           C
ATOM    611  H1  DCM    88      18.509  53.898  30.961  1.00  0.00           H
ATOM    612  H2  DCM    88      20.253  53.452  31.339  1.00  0.00           H
ATOM    613 CL1  DCM    88      20.042  55.749  31.058  1.00  0.00          Cl
ATOM    614 CL2  DCM    88      20.031  53.808  28.996  1.00  0.00          Cl
ATOM    615  LP1 DCM    88      20.475  57.301  31.366  1.00  0.00           H
ATOM    616  LP2 DCM    88      20.441  53.552  27.429  1.00  0.00           H
ATOM    617  C   DCM    89      61.018  67.706  18.872  1.00  0.00           C
ATOM    618  H1  DCM    89      61.473  67.648  17.860  1.00  0.00           H
ATOM    619  H2  DCM    89      61.175  66.787  19.477  1.00  0.00           H
ATOM    620 CL1  DCM    89      59.216  67.940  18.612  1.00  0.00          Cl
ATOM    621 CL2  DCM    89      61.830  69.098  19.764  1.00  0.00          Cl
ATOM    622  LP1 DCM    89      57.606  68.149  18.379  1.00  0.00           H
ATOM    623  LP2 DCM    89      62.553  70.337  20.559  1.00  0.00           H
ATOM    624  C   DCM    90      15.423  36.304  29.966  1.00  0.00           C
ATOM    625  H1  DCM    90      16.037  36.554  30.858  1.00  0.00           H
ATOM    626  H2  DCM    90      14.886  37.186  29.557  1.00  0.00           H
ATOM    627 CL1  DCM    90      14.102  35.219  30.407  1.00  0.00          Cl
ATOM    628 CL2  DCM    90      16.629  35.582  28.818  1.00  0.00          Cl
ATOM    629  LP1 DCM    90      12.875  34.212  30.817  1.00  0.00           H
ATOM    630  LP2 DCM    90      17.719  34.930  27.781  1.00  0.00           H
ATOM    631  C   DCM    91      67.718  58.261  14.461  1.00  0.00           C
ATOM    632  H1  DCM    91      66.760  58.278  15.024  1.00  0.00           H
ATOM    633  H2  DCM    91      67.760  59.016  13.647  1.00  0.00           H
ATOM    634 CL1  DCM    91      67.954  56.746  13.610  1.00  0.00          Cl
ATOM    635 CL2  DCM    91      69.086  58.533  15.542  1.00  0.00          Cl
ATOM    636  LP1 DCM    91      68.175  55.330  12.813  1.00  0.00           H
ATOM    637  LP2 DCM    91      70.357  58.786  16.547  1.00  0.00           H
ATOM    638  C   DCM    92      19.643  74.091  11.307  1.00  0.00           C
ATOM    639  H1  DCM    92      19.875  73.012  11.433  1.00  0.00           H
ATOM    640  H2  DCM    92      18.687  74.128  10.742  1.00  0.00           H
ATOM    641 CL1  DCM    92      20.966  74.860  10.233  1.00  0.00          Cl
ATOM    642 CL2  DCM    92      19.539  74.889  12.839  1.00  0.00          Cl
ATOM    643  LP1 DCM    92      22.127  75.534   9.292  1.00  0.00           H
ATOM    644  LP2 DCM    92      19.442  75.645  14.291  1.00  0.00           H
ATOM    645  C   DCM    93      24.784  63.347  20.138  1.00  0.00           C
ATOM    646  H1  DCM    93      24.854  64.400  19.792  1.00  0.00           H
ATOM    647  H2  DCM    93      24.312  62.652  19.411  1.00  0.00           H
ATOM    648 CL1  DCM    93      23.799  63.079  21.592  1.00  0.00          Cl
ATOM    649 CL2  DCM    93      26.465  62.732  20.466  1.00  0.00          Cl
ATOM    650  LP1 DCM    93      22.889  62.831  22.934  1.00  0.00           H
ATOM    651  LP2 DCM    93      27.980  62.178  20.762  1.00  0.00           H
ATOM    652  C   DCM    94      69.260  28.829  61.647  1.00  0.00           C
ATOM    653  H1  DCM    94      70.315  29.078  61.407  1.00  0.00           H
ATOM    654  H2  DCM    94      69.119  28.094  62.468  1.00  0.00           H
ATOM    655 CL1  DCM    94      68.408  28.511  60.054  1.00  0.00          Cl
ATOM    656 CL2  DCM    94      68.441  30.320  62.188  1.00  0.00          Cl
ATOM    657  LP1 DCM    94      67.647  28.227  58.629  1.00  0.00           H
ATOM    658  LP2 DCM    94      67.690  31.690  62.685  1.00  0.00           H
ATOM    659  C   DCM    95      22.799   0.510  14.620  1.00  0.00           C
ATOM    660  H1  DCM    95      23.645  -0.160  14.357  1.00  0.00           H
ATOM    661  H2  DCM    95      21.830   0.179  14.189  1.00  0.00           H
ATOM    662 CL1  DCM    95      23.063   2.167  14.015  1.00  0.00          Cl
ATOM    663 CL2  DCM    95      22.762   0.733  16.371  1.00  0.00          Cl
ATOM    664  LP1 DCM    95      23.305   3.690  13.458  1.00  0.00           H
ATOM    665  LP2 DCM    95      22.728   0.940  17.998  1.00  0.00           H
ATOM    666  C   DCM    96      63.917  16.085  72.699  1.00  0.00           C
ATOM    667  H1  DCM    96      64.742  15.366  72.510  1.00  0.00           H
ATOM    668  H2  DCM    96      64.145  16.886  73.435  1.00  0.00           H
ATOM    669 CL1  DCM    96      62.529  15.161  73.251  1.00  0.00          Cl
ATOM    670 CL2  DCM    96      63.520  16.999  71.209  1.00  0.00          Cl
ATOM    671  LP1 DCM    96      61.233  14.297  73.766  1.00  0.00           H
ATOM    672  LP2 DCM    96      63.156  17.836  69.846  1.00  0.00           H
ATOM    673  C   DCM    97       9.061   0.664  62.121  1.00  0.00           C
ATOM    674  H1  DCM    97       8.534   1.219  62.926  1.00  0.00           H
ATOM    675  H2  DCM    97      10.016   0.378  62.611  1.00  0.00           H
ATOM    676 CL1  DCM    97       9.356   1.836  60.791  1.00  0.00          Cl
ATOM    677 CL2  DCM    97       8.160  -0.794  61.605  1.00  0.00          Cl
ATOM    678  LP1 DCM    97       9.626   2.906  59.578  1.00  0.00           H
ATOM    679  LP2 DCM    97       7.334  -2.129  61.132  1.00  0.00           H
ATOM    680  C   DCM    98       1.603  60.190  50.788  1.00  0.00           C
ATOM    681  H1  DCM    98       0.841  60.913  50.426  1.00  0.00           H
ATOM    682  H2  DCM    98       2.028  59.638  49.922  1.00  0.00           H
ATOM    683 CL1  DCM    98       0.835  59.049  51.968  1.00  0.00          Cl
ATOM    684 CL2  DCM    98       2.992  61.114  51.395  1.00  0.00          Cl
ATOM    685  LP1 DCM    98       0.141  58.016  53.036  1.00  0.00           H
ATOM    686  LP2 DCM    98       4.275  61.968  51.955  1.00  0.00           H
ATOM    687  C   DCM    99      21.404  27.847  60.456  1.00  0.00           C
ATOM    688  H1  DCM    99      20.982  28.868  60.571  1.00  0.00           H
ATOM    689  H2  DCM    99      22.511  27.757  60.421  1.00  0.00           H
ATOM    690 CL1  DCM    99      20.929  27.133  58.849  1.00  0.00          Cl
ATOM    691 CL2  DCM    99      20.750  26.645  61.622  1.00  0.00          Cl
ATOM    692  LP1 DCM    99      20.501  26.490  57.402  1.00  0.00           H
ATOM    693  LP2 DCM    99      20.153  25.549  62.686  1.00  0.00           H
ATOM    694  C   DCM   100      14.493  62.358  34.483  1.00  0.00           C
ATOM    695  H1  DCM   100      14.896  62.391  33.448  1.00  0.00           H
ATOM    696  H2  DCM   100      15.175  62.555  35.338  1.00  0.00           H
ATOM    697 CL1  DCM   100      13.704  60.823  34.769  1.00  0.00          Cl
ATOM    698 CL2  DCM   100      13.198  63.605  34.447  1.00  0.00          Cl
ATOM    699  LP1 DCM   100      12.964  59.384  35.037  1.00  0.00           H
ATOM    700  LP2 DCM   100      12.017  64.743  34.414  1.00  0.00           H
ATOM    701  C   DCM   101      32.132  39.276  17.347  1.00  0.00           C
ATOM    702  H1  DCM   101      32.651  38.702  16.550  1.00  0.00           H
ATOM    703  H2  DCM   101      32.742  39.274  18.276  1.00  0.00           H
ATOM    704 CL1  DCM   101      30.499  38.700  17.686  1.00  0.00          Cl
ATOM    705 CL2  DCM   101      32.092  41.036  16.807  1.00  0.00          Cl
ATOM    706  LP1 DCM   101      28.981  38.164  18.001  1.00  0.00           H
ATOM    707  LP2 DCM   101      32.056  42.604  16.326  1.00  0.00           H
ATOM    708  C   DCM   102      18.049  42.666  25.516  1.00  0.00           C
ATOM    709  H1  DCM   102      17.758  42.062  26.402  1.00  0.00           H
ATOM    710  H2  DCM   102      17.611  42.201  24.607  1.00  0.00           H
ATOM    711 CL1  DCM   102      19.799  42.830  25.405  1.00  0.00          Cl
ATOM    712 CL2  DCM   102      17.320  44.295  25.745  1.00  0.00          Cl
ATOM    713  LP1 DCM   102      21.429  42.984  25.301  1.00  0.00           H
ATOM    714  LP2 DCM   102      16.656  45.780  25.954  1.00  0.00           H
ATOM    715  C   DCM   103      23.074  40.452   7.532  1.00  0.00           C
ATOM    716  H1  DCM   103      23.553  39.818   6.755  1.00  0.00           H
ATOM    717  H2  DCM   103      22.162  39.959   7.931  1.00  0.00           H
ATOM    718 CL1  DCM   103      22.709  42.124   7.015  1.00  0.00          Cl
ATOM    719 CL2  DCM   103      24.393  40.528   8.742  1.00  0.00          Cl
ATOM    720  LP1 DCM   103      22.374  43.657   6.540  1.00  0.00           H
ATOM    721  LP2 DCM   103      25.600  40.598   9.850  1.00  0.00           H
ATOM    722  C   DCM   104       6.739  52.758  38.341  1.00  0.00           C
ATOM    723  H1  DCM   104       6.751  51.674  38.584  1.00  0.00           H
ATOM    724  H2  DCM   104       5.837  53.269  38.742  1.00  0.00           H
ATOM    725 CL1  DCM   104       6.543  52.711  36.518  1.00  0.00          Cl
ATOM    726 CL2  DCM   104       8.036  53.791  38.809  1.00  0.00          Cl
ATOM    727  LP1 DCM   104       6.369  52.668  34.888  1.00  0.00           H
ATOM    728  LP2 DCM   104       9.271  54.773  39.255  1.00  0.00           H
ATOM    729  C   DCM   105      20.066  63.437  10.250  1.00  0.00           C
ATOM    730  H1  DCM   105      19.426  62.569   9.986  1.00  0.00           H
ATOM    731  H2  DCM   105      20.423  63.433  11.303  1.00  0.00           H
ATOM    732 CL1  DCM   105      18.876  64.750  10.187  1.00  0.00          Cl
ATOM    733 CL2  DCM   105      21.362  63.688   8.961  1.00  0.00          Cl
ATOM    734  LP1 DCM   105      17.775  65.965  10.129  1.00  0.00           H
ATOM    735  LP2 DCM   105      22.514  63.911   7.815  1.00  0.00           H
ATOM    736  C   DCM   106       3.863  30.167  11.050  1.00  0.00           C
ATOM    737  H1  DCM   106       4.632  30.969  11.037  1.00  0.00           H
ATOM    738  H2  DCM   106       3.810  29.696  12.054  1.00  0.00           H
ATOM    739 CL1  DCM   106       4.209  28.999   9.837  1.00  0.00          Cl
ATOM    740 CL2  DCM   106       2.193  30.790  10.826  1.00  0.00          Cl
ATOM    741  LP1 DCM   106       4.539  27.884   8.680  1.00  0.00           H
ATOM    742  LP2 DCM   106       0.669  31.358  10.621  1.00  0.00           H
ATOM    743  C   DCM   107      11.662  71.235  10.002  1.00  0.00           C
ATOM    744  H1  DCM   107      10.823  71.405   9.294  1.00  0.00           H
ATOM    745  H2  DCM   107      12.170  72.158  10.356  1.00  0.00           H
ATOM    746 CL1  DCM   107      12.831  70.271   9.013  1.00  0.00          Cl
ATOM    747 CL2  DCM   107      11.137  70.400  11.566  1.00  0.00          Cl
ATOM    748  LP1 DCM   107      13.890  69.398   8.116  1.00  0.00           H
ATOM    749  LP2 DCM   107      10.671  69.659  12.953  1.00  0.00           H
ATOM    750  C   DCM   108      43.999  57.596  12.445  1.00  0.00           C
ATOM    751  H1  DCM   108      43.072  57.243  12.947  1.00  0.00           H
ATOM    752  H2  DCM   108      44.653  58.156  13.147  1.00  0.00           H
ATOM    753 CL1  DCM   108      43.573  58.721  11.167  1.00  0.00          Cl
ATOM    754 CL2  DCM   108      44.754  56.128  11.774  1.00  0.00          Cl
ATOM    755  LP1 DCM   108      43.176  59.773   9.972  1.00  0.00           H
ATOM    756  LP2 DCM   108      45.448  54.777  11.157  1.00  0.00           H
ATOM    757  C   DCM   109      64.241   3.774  25.894  1.00  0.00           C
ATOM    758  H1  DCM   109      64.010   4.860  25.943  1.00  0.00           H
ATOM    759  H2  DCM   109      63.380   3.165  26.243  1.00  0.00           H
ATOM    760 CL1  DCM   109      65.714   3.384  26.850  1.00  0.00          Cl
ATOM    761 CL2  DCM   109      64.676   3.271  24.221  1.00  0.00          Cl
ATOM    762  LP1 DCM   109      67.057   3.028  27.721  1.00  0.00           H
ATOM    763  LP2 DCM   109      65.072   2.812  22.697  1.00  0.00           H
ATOM    764  C   DCM   110      65.043  12.734  62.400  1.00  0.00           C
ATOM    765  H1  DCM   110      64.475  13.180  63.245  1.00  0.00           H
ATOM    766  H2  DCM   110      64.438  12.086  61.730  1.00  0.00           H
ATOM    767 CL1  DCM   110      66.426  11.834  63.106  1.00  0.00          Cl
ATOM    768 CL2  DCM   110      65.385  14.161  61.412  1.00  0.00          Cl
ATOM    769  LP1 DCM   110      67.690  11.013  63.752  1.00  0.00           H
ATOM    770  LP2 DCM   110      65.702  15.485  60.497  1.00  0.00           H
ATOM    771  C   DCM   111      53.500  67.091  66.420  1.00  0.00           C
ATOM    772  H1  DCM   111      53.042  67.499  67.346  1.00  0.00           H
ATOM    773  H2  DCM   111      54.548  66.855  66.700  1.00  0.00           H
ATOM    774 CL1  DCM   111      53.449  68.332  65.128  1.00  0.00          Cl
ATOM    775 CL2  DCM   111      52.694  65.626  65.906  1.00  0.00          Cl
ATOM    776  LP1 DCM   111      53.402  69.469  63.947  1.00  0.00           H
ATOM    777  LP2 DCM   111      51.939  64.252  65.425  1.00  0.00           H
ATOM    778  C   DCM   112      72.074  66.081  67.848  1.00  0.00           C
ATOM    779  H1  DCM   112      73.099  65.851  67.484  1.00  0.00           H
ATOM    780  H2  DCM   112      72.020  67.182  67.990  1.00  0.00           H
ATOM    781 CL1  DCM   112      71.940  65.346  69.392  1.00  0.00          Cl
ATOM    782 CL2  DCM   112      70.711  65.446  66.873  1.00  0.00          Cl
ATOM    783  LP1 DCM   112      71.812  64.644  70.869  1.00  0.00           H
ATOM    784  LP2 DCM   112      69.463  64.866  65.980  1.00  0.00           H
ATOM    785  C   DCM   113      29.181  16.733   8.190  1.00  0.00           C
ATOM    786  H1  DCM   113      29.162  16.301   7.166  1.00  0.00           H
ATOM    787  H2  DCM   113      28.836  17.785   8.282  1.00  0.00           H
ATOM    788 CL1  DCM   113      30.760  16.589   9.003  1.00  0.00          Cl
ATOM    789 CL2  DCM   113      27.950  15.787   9.049  1.00  0.00          Cl
ATOM    790  LP1 DCM   113      32.213  16.456   9.752  1.00  0.00           H
ATOM    791  LP2 DCM   113      26.813  14.913   9.843  1.00  0.00           H
ATOM    792  C   DCM   114       5.167  34.894  72.262  1.00  0.00           C
ATOM    793  H1  DCM   114       5.355  34.010  71.617  1.00  0.00           H
ATOM    794  H2  DCM   114       4.075  35.091  72.325  1.00  0.00           H
ATOM    795 CL1  DCM   114       5.894  36.335  71.559  1.00  0.00          Cl
ATOM    796 CL2  DCM   114       5.791  34.633  73.932  1.00  0.00          Cl
ATOM    797  LP1 DCM   114       6.571  37.678  70.903  1.00  0.00           H
ATOM    798  LP2 DCM   114       6.359  34.395  75.452  1.00  0.00           H
ATOM    799  C   DCM   115      19.652  34.143  44.222  1.00  0.00           C
ATOM    800  H1  DCM   115      18.988  34.728  44.895  1.00  0.00           H
ATOM    801  H2  DCM   115      19.760  33.083  44.536  1.00  0.00           H
ATOM    802 CL1  DCM   115      21.282  34.851  44.389  1.00  0.00          Cl
ATOM    803 CL2  DCM   115      19.155  34.106  42.470  1.00  0.00          Cl
ATOM    804  LP1 DCM   115      22.779  35.502  44.542  1.00  0.00           H
ATOM    805  LP2 DCM   115      18.708  34.072  40.892  1.00  0.00           H
ATOM    806  C   DCM   116      16.935  50.433  43.960  1.00  0.00           C
ATOM    807  H1  DCM   116      16.683  51.272  44.643  1.00  0.00           H
ATOM    808  H2  DCM   116      17.614  50.835  43.177  1.00  0.00           H
ATOM    809 CL1  DCM   116      15.444  50.003  42.967  1.00  0.00          Cl
ATOM    810 CL2  DCM   116      17.600  48.934  44.755  1.00  0.00          Cl
ATOM    811  LP1 DCM   116      14.117  49.620  42.083  1.00  0.00           H
ATOM    812  LP2 DCM   116      18.199  47.586  45.471  1.00  0.00           H
ATOM    813  C   DCM   117      10.374  54.140  14.364  1.00  0.00           C
ATOM    814  H1  DCM   117      10.142  55.225  14.426  1.00  0.00           H
ATOM    815  H2  DCM   117      11.455  54.048  14.127  1.00  0.00           H
ATOM    816 CL1  DCM   117       9.410  53.613  12.962  1.00  0.00          Cl
ATOM    817 CL2  DCM   117       9.965  53.352  15.907  1.00  0.00          Cl
ATOM    818  LP1 DCM   117       8.524  53.126  11.670  1.00  0.00           H
ATOM    819  LP2 DCM   117       9.588  52.626  17.328  1.00  0.00           H
ATOM    820  C   DCM   118      72.911  48.734  47.329  1.00  0.00           C
ATOM    821  H1  DCM   118      72.003  49.065  47.877  1.00  0.00           H
ATOM    822  H2  DCM   118      73.801  49.391  47.434  1.00  0.00           H
ATOM    823 CL1  DCM   118      72.665  48.448  45.590  1.00  0.00          Cl
ATOM    824 CL2  DCM   118      73.474  47.264  48.023  1.00  0.00          Cl
ATOM    825  LP1 DCM   118      72.439  48.185  43.987  1.00  0.00           H
ATOM    826  LP2 DCM   118      74.010  45.863  48.686  1.00  0.00           H
ATOM    827  C   DCM   119      47.080  19.289  41.816  1.00  0.00           C
ATOM    828  H1  DCM   119      46.221  19.119  42.499  1.00  0.00           H
ATOM    829  H2  DCM   119      47.984  19.402  42.452  1.00  0.00           H
ATOM    830 CL1  DCM   119      46.804  20.655  40.744  1.00  0.00          Cl
ATOM    831 CL2  DCM   119      47.267  17.778  40.816  1.00  0.00          Cl
ATOM    832  LP1 DCM   119      46.545  21.929  39.744  1.00  0.00           H
ATOM    833  LP2 DCM   119      47.436  16.418  39.916  1.00  0.00           H
ATOM    834  C   DCM   120      24.140  16.836  36.351  1.00  0.00           C
ATOM    835  H1  DCM   120      23.058  16.798  36.598  1.00  0.00           H
ATOM    836  H2  DCM   120      24.314  17.059  35.277  1.00  0.00           H
ATOM    837 CL1  DCM   120      24.773  15.156  36.701  1.00  0.00          Cl
ATOM    838 CL2  DCM   120      24.766  18.004  37.526  1.00  0.00          Cl
ATOM    839  LP1 DCM   120      25.340  13.649  37.014  1.00  0.00           H
ATOM    840  LP2 DCM   120      25.345  19.086  38.614  1.00  0.00           H
ATOM    841  C   DCM   121      21.191  48.500  17.103  1.00  0.00           C
ATOM    842  H1  DCM   121      21.512  47.776  17.882  1.00  0.00           H
ATOM    843  H2  DCM   121      21.187  47.958  16.132  1.00  0.00           H
ATOM    844 CL1  DCM   121      22.569  49.687  16.919  1.00  0.00          Cl
ATOM    845 CL2  DCM   121      19.656  49.248  17.467  1.00  0.00          Cl
ATOM    846  LP1 DCM   121      23.806  50.752  16.755  1.00  0.00           H
ATOM    847  LP2 DCM   121      18.214  49.950  17.809  1.00  0.00           H
ATOM    848  C   DCM   122       0.051  56.705  20.378  1.00  0.00           C
ATOM    849  H1  DCM   122      -0.386  57.718  20.511  1.00  0.00           H
ATOM    850  H2  DCM   122       1.158  56.658  20.296  1.00  0.00           H
ATOM    851 CL1  DCM   122      -0.657  56.057  18.877  1.00  0.00          Cl
ATOM    852 CL2  DCM   122      -0.406  55.958  21.991  1.00  0.00          Cl
ATOM    853  LP1 DCM   122      -1.309  55.460  17.496  1.00  0.00           H
ATOM    854  LP2 DCM   122      -0.815  55.290  23.432  1.00  0.00           H
ATOM    855  C   DCM   123      52.700  18.794  56.975  1.00  0.00           C
ATOM    856  H1  DCM   123      53.045  18.108  57.778  1.00  0.00           H
ATOM    857  H2  DCM   123      52.999  19.806  57.322  1.00  0.00           H
ATOM    858 CL1  DCM   123      50.888  18.896  56.858  1.00  0.00          Cl
ATOM    859 CL2  DCM   123      53.497  18.396  55.436  1.00  0.00          Cl
ATOM    860  LP1 DCM   123      49.254  18.989  56.752  1.00  0.00           H
ATOM    861  LP2 DCM   123      54.233  18.030  54.017  1.00  0.00           H
ATOM    862  C   DCM   124      14.934  42.796  22.922  1.00  0.00           C
ATOM    863  H1  DCM   124      15.319  41.939  22.330  1.00  0.00           H
ATOM    864  H2  DCM   124      15.748  43.540  23.057  1.00  0.00           H
ATOM    865 CL1  DCM   124      14.195  42.178  24.408  1.00  0.00          Cl
ATOM    866 CL2  DCM   124      13.702  43.584  21.870  1.00  0.00          Cl
ATOM    867  LP1 DCM   124      13.511  41.605  25.784  1.00  0.00           H
ATOM    868  LP2 DCM   124      12.581  44.301  20.911  1.00  0.00           H
ATOM    869  C   DCM   125       5.611  70.880  44.059  1.00  0.00           C
ATOM    870  H1  DCM   125       4.973  70.854  44.968  1.00  0.00           H
ATOM    871  H2  DCM   125       6.526  70.270  44.210  1.00  0.00           H
ATOM    872 CL1  DCM   125       6.209  72.554  43.819  1.00  0.00          Cl
ATOM    873 CL2  DCM   125       4.673  70.466  42.599  1.00  0.00          Cl
ATOM    874  LP1 DCM   125       6.757  74.084  43.600  1.00  0.00           H
ATOM    875  LP2 DCM   125       3.811  70.084  41.256  1.00  0.00           H
ATOM    876  C   DCM   126      48.370  28.926  65.027  1.00  0.00           C
ATOM    877  H1  DCM   126      48.684  29.714  64.310  1.00  0.00           H
ATOM    878  H2  DCM   126      48.874  29.095  66.003  1.00  0.00           H
ATOM    879 CL1  DCM   126      48.988  27.305  64.397  1.00  0.00          Cl
ATOM    880 CL2  DCM   126      46.614  29.084  65.462  1.00  0.00          Cl
ATOM    881  LP1 DCM   126      49.538  25.865  63.837  1.00  0.00           H
ATOM    882  LP2 DCM   126      45.028  29.227  65.855  1.00  0.00           H
ATOM    883  C   DCM   127      36.753  18.452  52.179  1.00  0.00           C
ATOM    884  H1  DCM   127      36.232  18.340  53.153  1.00  0.00           H
ATOM    885  H2  DCM   127      37.353  19.385  52.120  1.00  0.00           H
ATOM    886 CL1  DCM   127      35.408  18.628  50.988  1.00  0.00          Cl
ATOM    887 CL2  DCM   127      37.612  16.865  51.965  1.00  0.00          Cl
ATOM    888  LP1 DCM   127      34.186  18.787  49.906  1.00  0.00           H
ATOM    889  LP2 DCM   127      38.387  15.432  51.772  1.00  0.00           H
ATOM    890  C   DCM   128      41.769  39.627  48.401  1.00  0.00           C
ATOM    891  H1  DCM   128      42.402  39.703  47.491  1.00  0.00           H
ATOM    892  H2  DCM   128      40.834  40.228  48.414  1.00  0.00           H
ATOM    893 CL1  DCM   128      42.715  40.372  49.702  1.00  0.00          Cl
ATOM    894 CL2  DCM   128      41.330  37.941  48.736  1.00  0.00          Cl
ATOM    895  LP1 DCM   128      43.590  41.061  50.906  1.00  0.00           H
ATOM    896  LP2 DCM   128      40.924  36.382  49.046  1.00  0.00           H
ATOM    897  C   DCM   129      40.761  67.865  43.877  1.00  0.00           C
ATOM    898  H1  DCM   129      40.817  68.499  42.966  1.00  0.00           H
ATOM    899  H2  DCM   129      40.042  67.034  43.716  1.00  0.00           H
ATOM    900 CL1  DCM   129      40.489  69.014  45.295  1.00  0.00          Cl
ATOM    901 CL2  DCM   129      42.369  67.171  43.868  1.00  0.00          Cl
ATOM    902  LP1 DCM   129      40.247  70.036  46.556  1.00  0.00           H
ATOM    903  LP2 DCM   129      43.875  66.521  43.860  1.00  0.00           H
ATOM    904  C   DCM   130      52.658  12.598   0.072  1.00  0.00           C
ATOM    905  H1  DCM   130      52.385  11.524   0.145  1.00  0.00           H
ATOM    906  H2  DCM   130      51.820  13.230  -0.292  1.00  0.00           H
ATOM    907 CL1  DCM   130      54.043  12.583  -1.018  1.00  0.00          Cl
ATOM    908 CL2  DCM   130      53.209  13.286   1.590  1.00  0.00          Cl
ATOM    909  LP1 DCM   130      55.332  12.569  -2.032  1.00  0.00           H
ATOM    910  LP2 DCM   130      53.724  13.928   3.008  1.00  0.00           H
ATOM    911  C   DCM   131      39.730  60.645  31.404  1.00  0.00           C
ATOM    912  H1  DCM   131      39.044  60.016  32.010  1.00  0.00           H
ATOM    913  H2  DCM   131      39.685  61.724  31.668  1.00  0.00           H
ATOM    914 CL1  DCM   131      39.210  60.412  29.698  1.00  0.00          Cl
ATOM    915 CL2  DCM   131      41.362  60.048  31.534  1.00  0.00          Cl
ATOM    916  LP1 DCM   131      38.736  60.200  28.142  1.00  0.00           H
ATOM    917  LP2 DCM   131      42.898  59.485  31.656  1.00  0.00           H
ATOM    918  C   DCM   132      26.727  28.930  18.248  1.00  0.00           C
ATOM    919  H1  DCM   132      26.008  28.392  18.903  1.00  0.00           H
ATOM    920  H2  DCM   132      26.363  29.090  17.211  1.00  0.00           H
ATOM    921 CL1  DCM   132      28.261  27.995  18.101  1.00  0.00          Cl
ATOM    922 CL2  DCM   132      27.162  30.604  18.755  1.00  0.00          Cl
ATOM    923  LP1 DCM   132      29.656  27.144  17.967  1.00  0.00           H
ATOM    924  LP2 DCM   132      27.558  32.127  19.216  1.00  0.00           H
ATOM    925  C   DCM   133      15.748  27.899  11.740  1.00  0.00           C
ATOM    926  H1  DCM   133      16.124  28.927  11.933  1.00  0.00           H
ATOM    927  H2  DCM   133      14.708  27.906  12.130  1.00  0.00           H
ATOM    928 CL1  DCM   133      16.778  26.765  12.680  1.00  0.00          Cl
ATOM    929 CL2  DCM   133      15.777  27.469  10.037  1.00  0.00          Cl
ATOM    930  LP1 DCM   133      17.718  25.730  13.537  1.00  0.00           H
ATOM    931  LP2 DCM   133      15.804  27.067   8.447  1.00  0.00           H
ATOM    932  C   DCM   134      25.219  73.757  67.056  1.00  0.00           C
ATOM    933  H1  DCM   134      24.770  74.109  66.103  1.00  0.00           H
ATOM    934  H2  DCM   134      25.515  74.581  67.740  1.00  0.00           H
ATOM    935 CL1  DCM   134      26.714  72.828  66.551  1.00  0.00          Cl
ATOM    936 CL2  DCM   134      24.137  72.635  67.875  1.00  0.00          Cl
ATOM    937  LP1 DCM   134      28.053  71.997  66.098  1.00  0.00           H
ATOM    938  LP2 DCM   134      23.129  71.591  68.638  1.00  0.00           H
ATOM    939  C   DCM   135      10.329  55.631   5.402  1.00  0.00           C
ATOM    940  H1  DCM   135       9.535  56.072   4.762  1.00  0.00           H
ATOM    941  H2  DCM   135      11.141  56.360   5.612  1.00  0.00           H
ATOM    942 CL1  DCM   135      10.993  54.298   4.412  1.00  0.00          Cl
ATOM    943 CL2  DCM   135       9.697  54.918   6.968  1.00  0.00          Cl
ATOM    944  LP1 DCM   135      11.601  53.075   3.505  1.00  0.00           H
ATOM    945  LP2 DCM   135       9.132  54.281   8.369  1.00  0.00           H
ATOM    946  C   DCM   136      24.615  23.925  61.147  1.00  0.00           C
ATOM    947  H1  DCM   136      24.928  24.698  60.413  1.00  0.00           H
ATOM    948  H2  DCM   136      23.511  23.810  61.193  1.00  0.00           H
ATOM    949 CL1  DCM   136      25.111  24.374  62.784  1.00  0.00          Cl
ATOM    950 CL2  DCM   136      25.190  22.313  60.654  1.00  0.00          Cl
ATOM    951  LP1 DCM   136      25.571  24.790  64.302  1.00  0.00           H
ATOM    952  LP2 DCM   136      25.719  20.828  60.200  1.00  0.00           H
ATOM    953  C   DCM   137      44.405  41.308  23.266  1.00  0.00           C
ATOM    954  H1  DCM   137      44.203  40.218  23.333  1.00  0.00           H
ATOM    955  H2  DCM   137      45.437  41.497  22.899  1.00  0.00           H
ATOM    956 CL1  DCM   137      44.286  42.021  24.893  1.00  0.00          Cl
ATOM    957 CL2  DCM   137      43.473  42.290  22.044  1.00  0.00          Cl
ATOM    958  LP1 DCM   137      44.177  42.677  26.392  1.00  0.00           H
ATOM    959  LP2 DCM   137      42.635  43.172  20.945  1.00  0.00           H
ATOM    960  C   DCM   138      43.881  37.264  72.394  1.00  0.00           C
ATOM    961  H1  DCM   138      43.035  36.824  72.964  1.00  0.00           H
ATOM    962  H2  DCM   138      44.624  37.736  73.073  1.00  0.00           H
ATOM    963 CL1  DCM   138      43.100  38.452  71.260  1.00  0.00          Cl
ATOM    964 CL2  DCM   138      44.689  36.051  71.367  1.00  0.00          Cl
ATOM    965  LP1 DCM   138      42.396  39.523  70.238  1.00  0.00           H
ATOM    966  LP2 DCM   138      45.432  34.935  70.423  1.00  0.00           H
ATOM    967  C   DCM   139      23.351  40.602   0.417  1.00  0.00           C
ATOM    968  H1  DCM   139      23.439  40.570  -0.690  1.00  0.00           H
ATOM    969  H2  DCM   139      24.396  40.472   0.770  1.00  0.00           H
ATOM    970 CL1  DCM   139      22.418  39.198   1.045  1.00  0.00          Cl
ATOM    971 CL2  DCM   139      22.634  42.138   0.913  1.00  0.00          Cl
ATOM    972  LP1 DCM   139      21.568  37.918   1.618  1.00  0.00           H
ATOM    973  LP2 DCM   139      21.968  43.564   1.374  1.00  0.00           H
ATOM    974  C   DCM   140      20.490  42.640  68.502  1.00  0.00           C
ATOM    975  H1  DCM   140      21.208  42.241  67.754  1.00  0.00           H
ATOM    976  H2  DCM   140      20.170  41.827  69.189  1.00  0.00           H
ATOM    977 CL1  DCM   140      19.149  43.319  67.546  1.00  0.00          Cl
ATOM    978 CL2  DCM   140      21.210  43.911  69.587  1.00  0.00          Cl
ATOM    979  LP1 DCM   140      17.914  43.944  66.666  1.00  0.00           H
ATOM    980  LP2 DCM   140      21.859  45.057  70.566  1.00  0.00           H
ATOM    981  C   DCM   141      68.383  28.838  35.755  1.00  0.00           C
ATOM    982  H1  DCM   141      69.463  29.072  35.636  1.00  0.00           H
ATOM    983  H2  DCM   141      67.683  29.618  35.387  1.00  0.00           H
ATOM    984 CL1  DCM   141      68.118  28.678  37.477  1.00  0.00          Cl
ATOM    985 CL2  DCM   141      67.935  27.302  34.849  1.00  0.00          Cl
ATOM    986  LP1 DCM   141      67.869  28.528  39.091  1.00  0.00           H
ATOM    987  LP2 DCM   141      67.535  25.932  34.041  1.00  0.00           H
ATOM    988  C   DCM   142      10.330  71.899  32.948  1.00  0.00           C
ATOM    989  H1  DCM   142       9.445  71.232  32.863  1.00  0.00           H
ATOM    990  H2  DCM   142       9.965  72.945  32.855  1.00  0.00           H
ATOM    991 CL1  DCM   142      11.444  71.703  31.609  1.00  0.00          Cl
ATOM    992 CL2  DCM   142      11.140  71.803  34.561  1.00  0.00          Cl
ATOM    993  LP1 DCM   142      12.487  71.520  30.356  1.00  0.00           H
ATOM    994  LP2 DCM   142      11.876  71.716  36.024  1.00  0.00           H
ATOM    995  C   DCM   143      56.134  20.037  35.942  1.00  0.00           C
ATOM    996  H1  DCM   143      56.301  20.470  36.952  1.00  0.00           H
ATOM    997  H2  DCM   143      55.363  19.238  35.993  1.00  0.00           H
ATOM    998 CL1  DCM   143      57.629  19.204  35.369  1.00  0.00          Cl
ATOM    999 CL2  DCM   143      55.628  21.355  34.726  1.00  0.00          Cl
ATOM   1000  LP1 DCM   143      58.988  18.447  34.848  1.00  0.00           H
ATOM   1001  LP2 DCM   143      55.183  22.515  33.655  1.00  0.00           H
ATOM   1002  C   DCM   144      65.622  38.672  22.851  1.00  0.00           C
ATOM   1003  H1  DCM   144      66.243  39.490  23.275  1.00  0.00           H
ATOM   1004  H2  DCM   144      64.774  39.157  22.323  1.00  0.00           H
ATOM   1005 CL1  DCM   144      65.011  37.530  24.163  1.00  0.00          Cl
ATOM   1006 CL2  DCM   144      66.777  37.903  21.708  1.00  0.00          Cl
ATOM   1007  LP1 DCM   144      64.466  36.514  25.330  1.00  0.00           H
ATOM   1008  LP2 DCM   144      67.831  37.201  20.666  1.00  0.00           H
ATOM   1009  C   DCM   145       0.056  43.668  37.786  1.00  0.00           C
ATOM   1010  H1  DCM   145      -0.056  42.960  38.634  1.00  0.00           H
ATOM   1011  H2  DCM   145       0.996  44.256  37.853  1.00  0.00           H
ATOM   1012 CL1  DCM   145      -1.387  44.871  37.820  1.00  0.00          Cl
ATOM   1013 CL2  DCM   145       0.058  42.702  36.268  1.00  0.00          Cl
ATOM   1014  LP1 DCM   145      -2.647  45.920  37.850  1.00  0.00           H
ATOM   1015  LP2 DCM   145       0.061  41.821  34.884  1.00  0.00           H
ATOM   1016  C   DCM   146      32.611  55.863  40.201  1.00  0.00           C
ATOM   1017  H1  DCM   146      31.658  56.389  39.981  1.00  0.00           H
ATOM   1018  H2  DCM   146      33.347  56.427  39.589  1.00  0.00           H
ATOM   1019 CL1  DCM   146      32.421  54.155  39.757  1.00  0.00          Cl
ATOM   1020 CL2  DCM   146      33.234  55.953  41.888  1.00  0.00          Cl
ATOM   1021  LP1 DCM   146      32.245  52.577  39.347  1.00  0.00           H
ATOM   1022  LP2 DCM   146      33.802  56.035  43.424  1.00  0.00           H
ATOM   1023  C   DCM   147      30.276  53.653  16.009  1.00  0.00           C
ATOM   1024  H1  DCM   147      30.805  54.630  15.994  1.00  0.00           H
ATOM   1025  H2  DCM   147      30.828  52.963  15.337  1.00  0.00           H
ATOM   1026 CL1  DCM   147      28.595  53.823  15.400  1.00  0.00          Cl
ATOM   1027 CL2  DCM   147      30.091  53.105  17.708  1.00  0.00          Cl
ATOM   1028  LP1 DCM   147      27.060  53.979  14.843  1.00  0.00           H
ATOM   1029  LP2 DCM   147      29.923  52.603  19.260  1.00  0.00           H
ATOM   1030  C   DCM   148      61.646  59.446  28.267  1.00  0.00           C
ATOM   1031  H1  DCM   148      62.103  58.732  28.986  1.00  0.00           H
ATOM   1032  H2  DCM   148      60.543  59.354  28.176  1.00  0.00           H
ATOM   1033 CL1  DCM   148      62.420  59.194  26.681  1.00  0.00          Cl
ATOM   1034 CL2  DCM   148      62.019  61.026  28.799  1.00  0.00          Cl
ATOM   1035  LP1 DCM   148      63.133  58.962  25.222  1.00  0.00           H
ATOM   1036  LP2 DCM   148      62.376  62.543  29.310  1.00  0.00           H
ATOM   1037  C   DCM   149       6.060  55.223  49.116  1.00  0.00           C
ATOM   1038  H1  DCM   149       6.387  56.253  49.376  1.00  0.00           H
ATOM   1039  H2  DCM   149       6.187  55.008  48.034  1.00  0.00           H
ATOM   1040 CL1  DCM   149       4.331  55.251  49.614  1.00  0.00          Cl
ATOM   1041 CL2  DCM   149       6.868  53.951  50.157  1.00  0.00          Cl
ATOM   1042  LP1 DCM   149       2.755  55.276  50.068  1.00  0.00           H
ATOM   1043  LP2 DCM   149       7.591  52.811  51.088  1.00  0.00           H
ATOM   1044  C   DCM   150      49.477  18.850  51.406  1.00  0.00           C
ATOM   1045  H1  DCM   150      49.527  17.740  51.419  1.00  0.00           H
ATOM   1046  H2  DCM   150      50.224  19.328  50.737  1.00  0.00           H
ATOM   1047 CL1  DCM   150      50.003  19.349  53.085  1.00  0.00          Cl
ATOM   1048 CL2  DCM   150      47.824  19.614  51.040  1.00  0.00          Cl
ATOM   1049  LP1 DCM   150      50.475  19.797  54.591  1.00  0.00           H
ATOM   1050  LP2 DCM   150      46.364  20.288  50.717  1.00  0.00           H
ATOM   1051  C   DCM   151       5.636  21.490  11.638  1.00  0.00           C
ATOM   1052  H1  DCM   151       6.054  21.007  12.548  1.00  0.00           H
ATOM   1053  H2  DCM   151       6.301  21.430  10.750  1.00  0.00           H
ATOM   1054 CL1  DCM   151       5.464  23.254  12.023  1.00  0.00          Cl
ATOM   1055 CL2  DCM   151       4.027  20.874  11.197  1.00  0.00          Cl
ATOM   1056  LP1 DCM   151       5.308  24.849  12.371  1.00  0.00           H
ATOM   1057  LP2 DCM   151       2.543  20.305  10.791  1.00  0.00           H
ATOM   1058  C   DCM   152      70.208   9.235  47.025  1.00  0.00           C
ATOM   1059  H1  DCM   152      71.187   9.460  46.551  1.00  0.00           H
ATOM   1060  H2  DCM   152      70.261   9.691  48.036  1.00  0.00           H
ATOM   1061 CL1  DCM   152      69.884   7.485  46.980  1.00  0.00          Cl
ATOM   1062 CL2  DCM   152      68.909   9.967  46.055  1.00  0.00          Cl
ATOM   1063  LP1 DCM   152      69.586   5.873  46.939  1.00  0.00           H
ATOM   1064  LP2 DCM   152      67.712  10.643  45.160  1.00  0.00           H
ATOM   1065  C   DCM   153      35.768  23.605  12.510  1.00  0.00           C
ATOM   1066  H1  DCM   153      35.055  24.384  12.855  1.00  0.00           H
ATOM   1067  H2  DCM   153      35.374  22.625  12.168  1.00  0.00           H
ATOM   1068 CL1  DCM   153      37.045  23.188  13.822  1.00  0.00          Cl
ATOM   1069 CL2  DCM   153      36.639  24.265  11.092  1.00  0.00          Cl
ATOM   1070  LP1 DCM   153      38.160  22.824  14.968  1.00  0.00           H
ATOM   1071  LP2 DCM   153      37.437  24.869   9.793  1.00  0.00           H
ATOM   1072  C   DCM   154      37.003  38.924  26.784  1.00  0.00           C
ATOM   1073  H1  DCM   154      37.898  38.335  27.079  1.00  0.00           H
ATOM   1074  H2  DCM   154      36.920  39.245  25.723  1.00  0.00           H
ATOM   1075 CL1  DCM   154      37.060  40.355  27.805  1.00  0.00          Cl
ATOM   1076 CL2  DCM   154      35.597  37.905  27.054  1.00  0.00          Cl
ATOM   1077  LP1 DCM   154      37.112  41.689  28.758  1.00  0.00           H
ATOM   1078  LP2 DCM   154      34.284  36.954  27.307  1.00  0.00           H
ATOM   1079  C   DCM   155      59.319  41.219   9.824  1.00  0.00           C
ATOM   1080  H1  DCM   155      59.256  40.708  10.808  1.00  0.00           H
ATOM   1081  H2  DCM   155      60.264  41.780   9.659  1.00  0.00           H
ATOM   1082 CL1  DCM   155      57.991  42.347   9.405  1.00  0.00          Cl
ATOM   1083 CL2  DCM   155      59.503  39.923   8.570  1.00  0.00          Cl
ATOM   1084  LP1 DCM   155      56.776  43.379   9.021  1.00  0.00           H
ATOM   1085  LP2 DCM   155      59.669  38.750   7.435  1.00  0.00           H
ATOM   1086  C   DCM   156      54.173  33.086  45.901  1.00  0.00           C
ATOM   1087  H1  DCM   156      54.350  32.360  46.723  1.00  0.00           H
ATOM   1088  H2  DCM   156      54.244  32.328  45.092  1.00  0.00           H
ATOM   1089 CL1  DCM   156      55.422  34.344  46.044  1.00  0.00          Cl
ATOM   1090 CL2  DCM   156      52.616  33.854  45.939  1.00  0.00          Cl
ATOM   1091  LP1 DCM   156      56.575  35.503  46.175  1.00  0.00           H
ATOM   1092  LP2 DCM   156      51.145  34.580  45.974  1.00  0.00           H
ATOM   1093  C   DCM   157      44.183  42.668  41.407  1.00  0.00           C
ATOM   1094  H1  DCM   157      44.168  42.783  40.302  1.00  0.00           H
ATOM   1095  H2  DCM   157      45.200  42.312  41.677  1.00  0.00           H
ATOM   1096 CL1  DCM   157      42.789  41.548  41.825  1.00  0.00          Cl
ATOM   1097 CL2  DCM   157      43.943  44.132  42.262  1.00  0.00          Cl
ATOM   1098  LP1 DCM   157      41.545  40.547  42.197  1.00  0.00           H
ATOM   1099  LP2 DCM   157      43.714  45.534  43.081  1.00  0.00           H
ATOM   1100  C   DCM   158       7.699  51.954   5.375  1.00  0.00           C
ATOM   1101  H1  DCM   158       8.808  51.928   5.322  1.00  0.00           H
ATOM   1102  H2  DCM   158       7.324  51.509   6.322  1.00  0.00           H
ATOM   1103 CL1  DCM   158       6.974  51.140   3.984  1.00  0.00          Cl
ATOM   1104 CL2  DCM   158       7.116  53.641   5.188  1.00  0.00          Cl
ATOM   1105  LP1 DCM   158       6.301  50.385   2.693  1.00  0.00           H
ATOM   1106  LP2 DCM   158       6.583  55.183   5.017  1.00  0.00           H
ATOM   1107  C   DCM   159      25.589  15.156  46.363  1.00  0.00           C
ATOM   1108  H1  DCM   159      25.592  14.369  47.147  1.00  0.00           H
ATOM   1109  H2  DCM   159      24.986  14.785  45.506  1.00  0.00           H
ATOM   1110 CL1  DCM   159      27.245  15.530  45.827  1.00  0.00          Cl
ATOM   1111 CL2  DCM   159      24.763  16.581  47.100  1.00  0.00          Cl
ATOM   1112  LP1 DCM   159      28.770  15.875  45.333  1.00  0.00           H
ATOM   1113  LP2 DCM   159      24.013  17.876  47.771  1.00  0.00           H
ATOM   1114  C   DCM   160      31.782  68.509  21.886  1.00  0.00           C
ATOM   1115  H1  DCM   160      30.671  68.530  21.889  1.00  0.00           H
ATOM   1116  H2  DCM   160      32.125  67.460  21.759  1.00  0.00           H
ATOM   1117 CL1  DCM   160      32.444  69.340  23.277  1.00  0.00          Cl
ATOM   1118 CL2  DCM   160      32.568  69.281  20.538  1.00  0.00          Cl
ATOM   1119  LP1 DCM   160      33.065  70.118  24.580  1.00  0.00           H
ATOM   1120  LP2 DCM   160      33.308  70.008  19.268  1.00  0.00           H
ATOM   1121  C   DCM   161      68.164  14.438  11.630  1.00  0.00           C
ATOM   1122  H1  DCM   161      67.643  15.275  11.117  1.00  0.00           H
ATOM   1123  H2  DCM   161      68.730  13.720  10.999  1.00  0.00           H
ATOM   1124 CL1  DCM   161      66.941  13.407  12.549  1.00  0.00          Cl
ATOM   1125 CL2  DCM   161      69.321  15.171  12.806  1.00  0.00          Cl
ATOM   1126  LP1 DCM   161      65.854  12.490  13.365  1.00  0.00           H
ATOM   1127  LP2 DCM   161      70.372  15.836  13.875  1.00  0.00           H
ATOM   1128  C   DCM   162      54.008  59.950  45.096  1.00  0.00           C
ATOM   1129  H1  DCM   162      53.722  60.833  45.706  1.00  0.00           H
ATOM   1130  H2  DCM   162      53.219  59.530  44.436  1.00  0.00           H
ATOM   1131 CL1  DCM   162      54.774  58.678  46.170  1.00  0.00          Cl
ATOM   1132 CL2  DCM   162      55.208  60.588  43.937  1.00  0.00          Cl
ATOM   1133  LP1 DCM   162      55.460  57.539  47.131  1.00  0.00           H
ATOM   1134  LP2 DCM   162      56.311  61.173  42.873  1.00  0.00           H
ATOM   1135  C   DCM   163      23.670  15.229   4.413  1.00  0.00           C
ATOM   1136  H1  DCM   163      23.521  14.150   4.635  1.00  0.00           H
ATOM   1137  H2  DCM   163      24.334  15.247   3.522  1.00  0.00           H
ATOM   1138 CL1  DCM   163      24.466  15.951   5.845  1.00  0.00          Cl
ATOM   1139 CL2  DCM   163      22.093  15.968   4.039  1.00  0.00          Cl
ATOM   1140  LP1 DCM   163      25.196  16.612   7.156  1.00  0.00           H
ATOM   1141  LP2 DCM   163      20.642  16.649   3.695  1.00  0.00           H
ATOM   1142  C   DCM   164      17.171  47.271  71.678  1.00  0.00           C
ATOM   1143  H1  DCM   164      16.544  47.413  70.772  1.00  0.00           H
ATOM   1144  H2  DCM   164      17.352  48.246  72.180  1.00  0.00           H
ATOM   1145 CL1  DCM   164      18.674  46.521  71.056  1.00  0.00          Cl
ATOM   1146 CL2  DCM   164      16.424  46.197  72.858  1.00  0.00          Cl
ATOM   1147  LP1 DCM   164      20.050  45.835  70.486  1.00  0.00           H
ATOM   1148  LP2 DCM   164      15.729  45.198  73.956  1.00  0.00           H
ATOM   1149  C   DCM   165      35.355  30.963   0.770  1.00  0.00           C
ATOM   1150  H1  DCM   165      34.777  30.230   0.168  1.00  0.00           H
ATOM   1151  H2  DCM   165      34.956  30.928   1.806  1.00  0.00           H
ATOM   1152 CL1  DCM   165      35.082  32.585   0.052  1.00  0.00          Cl
ATOM   1153 CL2  DCM   165      37.096  30.529   0.555  1.00  0.00          Cl
ATOM   1154  LP1 DCM   165      34.833  34.067  -0.604  1.00  0.00           H
ATOM   1155  LP2 DCM   165      38.676  30.135   0.359  1.00  0.00           H
ATOM   1156  C   DCM   166      45.153  65.600   5.305  1.00  0.00           C
ATOM   1157  H1  DCM   166      44.104  65.388   5.602  1.00  0.00           H
ATOM   1158  H2  DCM   166      45.540  64.596   5.031  1.00  0.00           H
ATOM   1159 CL1  DCM   166      46.049  66.345   6.673  1.00  0.00          Cl
ATOM   1160 CL2  DCM   166      45.175  66.715   3.946  1.00  0.00          Cl
ATOM   1161  LP1 DCM   166      46.867  67.025   7.922  1.00  0.00           H
ATOM   1162  LP2 DCM   166      45.196  67.755   2.678  1.00  0.00           H
ATOM   1163  C   DCM   167      62.587  71.425  66.261  1.00  0.00           C
ATOM   1164  H1  DCM   167      62.971  70.418  65.990  1.00  0.00           H
ATOM   1165  H2  DCM   167      61.577  71.668  65.866  1.00  0.00           H
ATOM   1166 CL1  DCM   167      63.778  72.473  65.593  1.00  0.00          Cl
ATOM   1167 CL2  DCM   167      62.573  71.516  67.962  1.00  0.00          Cl
ATOM   1168  LP1 DCM   167      64.913  73.472  64.956  1.00  0.00           H
ATOM   1169  LP2 DCM   167      62.561  71.603  69.599  1.00  0.00           H
ATOM   1170  C   DCM   168       9.893   0.088  55.256  1.00  0.00           C
ATOM   1171  H1  DCM   168       9.935   0.920  54.521  1.00  0.00           H
ATOM   1172  H2  DCM   168      10.482  -0.840  55.088  1.00  0.00           H
ATOM   1173 CL1  DCM   168       8.228  -0.509  55.420  1.00  0.00          Cl
ATOM   1174 CL2  DCM   168      10.406   0.808  56.818  1.00  0.00          Cl
ATOM   1175  LP1 DCM   168       6.690  -1.059  55.572  1.00  0.00           H
ATOM   1176  LP2 DCM   168      10.875   1.466  58.245  1.00  0.00           H
ATOM   1177  C   DCM   169      35.524  36.258  33.676  1.00  0.00           C
ATOM   1178  H1  DCM   169      35.629  36.315  32.572  1.00  0.00           H
ATOM   1179  H2  DCM   169      35.783  35.284  34.145  1.00  0.00           H
ATOM   1180 CL1  DCM   169      33.768  36.584  33.877  1.00  0.00          Cl
ATOM   1181 CL2  DCM   169      36.488  37.581  34.488  1.00  0.00          Cl
ATOM   1182  LP1 DCM   169      32.165  36.882  34.060  1.00  0.00           H
ATOM   1183  LP2 DCM   169      37.352  38.769  35.217  1.00  0.00           H
ATOM   1184  C   DCM   170      22.172   1.265   2.971  1.00  0.00           C
ATOM   1185  H1  DCM   170      21.730   0.249   3.052  1.00  0.00           H
ATOM   1186  H2  DCM   170      23.203   1.138   2.576  1.00  0.00           H
ATOM   1187 CL1  DCM   170      22.234   2.207   4.523  1.00  0.00          Cl
ATOM   1188 CL2  DCM   170      21.143   2.135   1.705  1.00  0.00          Cl
ATOM   1189  LP1 DCM   170      22.289   3.057   5.924  1.00  0.00           H
ATOM   1190  LP2 DCM   170      20.231   2.907   0.582  1.00  0.00           H
ATOM   1191  C   DCM   171      52.232  20.234  20.413  1.00  0.00           C
ATOM   1192  H1  DCM   171      51.650  19.987  21.327  1.00  0.00           H
ATOM   1193  H2  DCM   171      51.724  19.777  19.538  1.00  0.00           H
ATOM   1194 CL1  DCM   171      53.841  19.612  20.557  1.00  0.00          Cl
ATOM   1195 CL2  DCM   171      52.330  22.037  20.314  1.00  0.00          Cl
ATOM   1196  LP1 DCM   171      55.365  19.022  20.693  1.00  0.00           H
ATOM   1197  LP2 DCM   171      52.418  23.672  20.225  1.00  0.00           H
ATOM   1198  C   DCM   172       6.327  45.022  15.053  1.00  0.00           C
ATOM   1199  H1  DCM   172       6.638  45.655  14.194  1.00  0.00           H
ATOM   1200  H2  DCM   172       5.597  44.216  14.828  1.00  0.00           H
ATOM   1201 CL1  DCM   172       5.664  46.087  16.305  1.00  0.00          Cl
ATOM   1202 CL2  DCM   172       7.727  44.190  15.711  1.00  0.00          Cl
ATOM   1203  LP1 DCM   172       5.051  47.072  17.464  1.00  0.00           H
ATOM   1204  LP2 DCM   172       9.033  43.412  16.326  1.00  0.00           H
ATOM   1205  C   DCM   173      48.595  32.938  12.435  1.00  0.00           C
ATOM   1206  H1  DCM   173      49.093  32.382  13.259  1.00  0.00           H
ATOM   1207  H2  DCM   173      48.129  33.795  12.967  1.00  0.00           H
ATOM   1208 CL1  DCM   173      47.624  31.658  11.655  1.00  0.00          Cl
ATOM   1209 CL2  DCM   173      49.871  33.623  11.279  1.00  0.00          Cl
ATOM   1210  LP1 DCM   173      46.732  30.483  10.938  1.00  0.00           H
ATOM   1211  LP2 DCM   173      51.000  34.229  10.256  1.00  0.00           H
ATOM   1212  C   DCM   174      62.834  15.567  37.865  1.00  0.00           C
ATOM   1213  H1  DCM   174      63.711  14.888  37.802  1.00  0.00           H
ATOM   1214  H2  DCM   174      62.473  15.728  36.827  1.00  0.00           H
ATOM   1215 CL1  DCM   174      63.317  17.236  38.290  1.00  0.00          Cl
ATOM   1216 CL2  DCM   174      61.539  14.873  38.870  1.00  0.00          Cl
ATOM   1217  LP1 DCM   174      63.759  18.766  38.679  1.00  0.00           H
ATOM   1218  LP2 DCM   174      60.345  14.233  39.796  1.00  0.00           H
ATOM   1219  C   DCM   175      55.844  31.643  38.390  1.00  0.00           C
ATOM   1220  H1  DCM   175      56.782  31.091  38.165  1.00  0.00           H
ATOM   1221  H2  DCM   175      55.814  31.861  39.479  1.00  0.00           H
ATOM   1222 CL1  DCM   175      54.363  30.785  37.967  1.00  0.00          Cl
ATOM   1223 CL2  DCM   175      55.954  33.230  37.518  1.00  0.00          Cl
ATOM   1224  LP1 DCM   175      52.985  29.988  37.574  1.00  0.00           H
ATOM   1225  LP2 DCM   175      56.053  34.665  36.730  1.00  0.00           H
ATOM   1226  C   DCM   176      40.161  58.545  61.181  1.00  0.00           C
ATOM   1227  H1  DCM   176      41.170  58.088  61.093  1.00  0.00           H
ATOM   1228  H2  DCM   176      40.040  59.640  61.039  1.00  0.00           H
ATOM   1229 CL1  DCM   176      39.344  58.190  62.679  1.00  0.00          Cl
ATOM   1230 CL2  DCM   176      39.320  57.935  59.748  1.00  0.00          Cl
ATOM   1231  LP1 DCM   176      38.575  57.855  64.089  1.00  0.00           H
ATOM   1232  LP2 DCM   176      38.541  57.370  58.421  1.00  0.00           H
ATOM   1233  C   DCM   177      39.696  53.433   1.093  1.00  0.00           C
ATOM   1234  H1  DCM   177      40.370  53.769   1.910  1.00  0.00           H
ATOM   1235  H2  DCM   177      39.628  52.338   0.917  1.00  0.00           H
ATOM   1236 CL1  DCM   177      40.259  54.092  -0.436  1.00  0.00          Cl
ATOM   1237 CL2  DCM   177      38.008  53.939   1.320  1.00  0.00          Cl
ATOM   1238  LP1 DCM   177      40.785  54.707  -1.863  1.00  0.00           H
ATOM   1239  LP2 DCM   177      36.450  54.406   1.529  1.00  0.00           H
ATOM   1240  C   DCM   178      55.890  31.535  10.528  1.00  0.00           C
ATOM   1241  H1  DCM   178      56.848  31.017  10.308  1.00  0.00           H
ATOM   1242  H2  DCM   178      55.205  31.454   9.658  1.00  0.00           H
ATOM   1243 CL1  DCM   178      56.560  33.104  10.763  1.00  0.00          Cl
ATOM   1244 CL2  DCM   178      55.070  30.974  12.074  1.00  0.00          Cl
ATOM   1245  LP1 DCM   178      57.198  34.598  10.986  1.00  0.00           H
ATOM   1246  LP2 DCM   178      54.337  30.472  13.453  1.00  0.00           H
ATOM   1247  C   DCM   179      64.045  65.789  45.052  1.00  0.00           C
ATOM   1248  H1  DCM   179      64.786  65.015  45.345  1.00  0.00           H
ATOM   1249  H2  DCM   179      63.996  66.630  45.776  1.00  0.00           H
ATOM   1250 CL1  DCM   179      62.394  65.130  45.033  1.00  0.00          Cl
ATOM   1251 CL2  DCM   179      64.495  66.350  43.454  1.00  0.00          Cl
ATOM   1252  LP1 DCM   179      60.871  64.523  45.015  1.00  0.00           H
ATOM   1253  LP2 DCM   179      64.916  66.875  41.958  1.00  0.00           H
ATOM   1254  C   DCM   180       2.110  20.209  24.622  1.00  0.00           C
ATOM   1255  H1  DCM   180       3.059  20.300  25.193  1.00  0.00           H
ATOM   1256  H2  DCM   180       1.586  19.258  24.856  1.00  0.00           H
ATOM   1257 CL1  DCM   180       2.592  20.240  22.948  1.00  0.00          Cl
ATOM   1258 CL2  DCM   180       1.162  21.685  24.984  1.00  0.00          Cl
ATOM   1259  LP1 DCM   180       3.046  20.269  21.373  1.00  0.00           H
ATOM   1260  LP2 DCM   180       0.293  23.036  25.315  1.00  0.00           H
ATOM   1261  C   DCM   181      45.497   3.660  59.143  1.00  0.00           C
ATOM   1262  H1  DCM   181      45.388   2.611  59.492  1.00  0.00           H
ATOM   1263  H2  DCM   181      46.504   3.922  58.755  1.00  0.00           H
ATOM   1264 CL1  DCM   181      44.931   4.798  60.394  1.00  0.00          Cl
ATOM   1265 CL2  DCM   181      44.523   3.505  57.605  1.00  0.00          Cl
ATOM   1266  LP1 DCM   181      44.411   5.844  61.545  1.00  0.00           H
ATOM   1267  LP2 DCM   181      43.649   3.366  56.225  1.00  0.00           H
ATOM   1268  C   DCM   182      28.068  24.626  69.225  1.00  0.00           C
ATOM   1269  H1  DCM   182      27.105  24.564  69.774  1.00  0.00           H
ATOM   1270  H2  DCM   182      28.796  25.160  69.872  1.00  0.00           H
ATOM   1271 CL1  DCM   182      27.803  25.372  67.615  1.00  0.00          Cl
ATOM   1272 CL2  DCM   182      28.670  22.933  68.843  1.00  0.00          Cl
ATOM   1273  LP1 DCM   182      27.560  26.054  66.143  1.00  0.00           H
ATOM   1274  LP2 DCM   182      29.207  21.421  68.501  1.00  0.00           H
ATOM   1275  C   DCM   183      66.752   9.741  40.780  1.00  0.00           C
ATOM   1276  H1  DCM   183      67.457   9.984  41.603  1.00  0.00           H
ATOM   1277  H2  DCM   183      66.266  10.606  40.280  1.00  0.00           H
ATOM   1278 CL1  DCM   183      65.537   8.692  41.436  1.00  0.00          Cl
ATOM   1279 CL2  DCM   183      67.715   8.936  39.434  1.00  0.00          Cl
ATOM   1280  LP1 DCM   183      64.389   7.699  42.057  1.00  0.00           H
ATOM   1281  LP2 DCM   183      68.574   8.217  38.236  1.00  0.00           H
ATOM   1282  C   DCM   184       8.353  59.535  26.903  1.00  0.00           C
ATOM   1283  H1  DCM   184       9.369  59.721  27.313  1.00  0.00           H
ATOM   1284  H2  DCM   184       7.624  60.339  27.141  1.00  0.00           H
ATOM   1285 CL1  DCM   184       7.806  57.909  27.207  1.00  0.00          Cl
ATOM   1286 CL2  DCM   184       8.644  59.625  25.174  1.00  0.00          Cl
ATOM   1287  LP1 DCM   184       7.292  56.379  27.494  1.00  0.00           H
ATOM   1288  LP2 DCM   184       8.915  59.710  23.559  1.00  0.00           H
ATOM   1289  C   DCM   185      40.087  63.206   4.527  1.00  0.00           C
ATOM   1290  H1  DCM   185      41.023  63.721   4.221  1.00  0.00           H
ATOM   1291  H2  DCM   185      39.183  63.848   4.460  1.00  0.00           H
ATOM   1292 CL1  DCM   185      40.253  62.739   6.289  1.00  0.00          Cl
ATOM   1293 CL2  DCM   185      39.888  61.731   3.524  1.00  0.00          Cl
ATOM   1294  LP1 DCM   185      40.401  62.321   7.868  1.00  0.00           H
ATOM   1295  LP2 DCM   185      39.706  60.383   2.607  1.00  0.00           H
ATOM   1296  C   DCM   186       5.659  62.343   6.850  1.00  0.00           C
ATOM   1297  H1  DCM   186       6.019  61.413   6.359  1.00  0.00           H
ATOM   1298  H2  DCM   186       5.158  63.021   6.128  1.00  0.00           H
ATOM   1299 CL1  DCM   186       7.103  63.197   7.300  1.00  0.00          Cl
ATOM   1300 CL2  DCM   186       4.626  62.112   8.280  1.00  0.00          Cl
ATOM   1301  LP1 DCM   186       8.467  64.003   7.725  1.00  0.00           H
ATOM   1302  LP2 DCM   186       3.674  61.900   9.599  1.00  0.00           H
ATOM   1303  C   DCM   187      13.871  18.643  49.979  1.00  0.00           C
ATOM   1304  H1  DCM   187      14.943  18.354  49.992  1.00  0.00           H
ATOM   1305  H2  DCM   187      13.280  17.997  50.664  1.00  0.00           H
ATOM   1306 CL1  DCM   187      13.203  18.581  48.343  1.00  0.00          Cl
ATOM   1307 CL2  DCM   187      13.767  20.220  50.727  1.00  0.00          Cl
ATOM   1308  LP1 DCM   187      12.584  18.522  46.826  1.00  0.00           H
ATOM   1309  LP2 DCM   187      13.670  21.700  51.429  1.00  0.00           H
ATOM   1310  C   DCM   188      63.158   4.944  13.044  1.00  0.00           C
ATOM   1311  H1  DCM   188      62.601   4.606  13.944  1.00  0.00           H
ATOM   1312  H2  DCM   188      63.198   6.051  12.959  1.00  0.00           H
ATOM   1313 CL1  DCM   188      62.353   4.156  11.650  1.00  0.00          Cl
ATOM   1314 CL2  DCM   188      64.885   4.384  13.218  1.00  0.00          Cl
ATOM   1315  LP1 DCM   188      61.617   3.435  10.374  1.00  0.00           H
ATOM   1316  LP2 DCM   188      66.438   3.881  13.375  1.00  0.00           H
ATOM   1317  C   DCM   189      27.030  18.929  25.307  1.00  0.00           C
ATOM   1318  H1  DCM   189      27.091  19.950  24.873  1.00  0.00           H
ATOM   1319  H2  DCM   189      27.792  18.266  24.843  1.00  0.00           H
ATOM   1320 CL1  DCM   189      25.402  18.442  24.939  1.00  0.00          Cl
ATOM   1321 CL2  DCM   189      27.238  18.966  27.048  1.00  0.00          Cl
ATOM   1322  LP1 DCM   189      23.866  17.983  24.593  1.00  0.00           H
ATOM   1323  LP2 DCM   189      27.432  19.000  28.676  1.00  0.00           H
ATOM   1324  C   DCM   190      53.591  39.029  47.165  1.00  0.00           C
ATOM   1325  H1  DCM   190      53.459  40.028  47.631  1.00  0.00           H
ATOM   1326  H2  DCM   190      52.846  38.313  47.575  1.00  0.00           H
ATOM   1327 CL1  DCM   190      55.175  38.469  47.760  1.00  0.00          Cl
ATOM   1328 CL2  DCM   190      53.526  39.160  45.395  1.00  0.00          Cl
ATOM   1329  LP1 DCM   190      56.632  37.953  48.308  1.00  0.00           H
ATOM   1330  LP2 DCM   190      53.466  39.281  43.761  1.00  0.00           H
ATOM   1331  C   DCM   191      66.113  69.900   1.630  1.00  0.00           C
ATOM   1332  H1  DCM   191      65.835  70.283   0.625  1.00  0.00           H
ATOM   1333  H2  DCM   191      66.650  70.700   2.182  1.00  0.00           H
ATOM   1334 CL1  DCM   191      67.271  68.515   1.247  1.00  0.00          Cl
ATOM   1335 CL2  DCM   191      64.691  69.419   2.565  1.00  0.00          Cl
ATOM   1336  LP1 DCM   191      68.301  67.285   0.908  1.00  0.00           H
ATOM   1337  LP2 DCM   191      63.373  68.972   3.432  1.00  0.00           H
ATOM   1338  C   DCM   192      24.415  68.881  43.095  1.00  0.00           C
ATOM   1339  H1  DCM   192      24.582  68.928  41.997  1.00  0.00           H
ATOM   1340  H2  DCM   192      23.347  68.620  43.251  1.00  0.00           H
ATOM   1341 CL1  DCM   192      24.707  70.478  43.859  1.00  0.00          Cl
ATOM   1342 CL2  DCM   192      25.583  67.698  43.791  1.00  0.00          Cl
ATOM   1343  LP1 DCM   192      24.973  71.938  44.557  1.00  0.00           H
ATOM   1344  LP2 DCM   192      26.646  66.621  44.424  1.00  0.00           H
ATOM   1345  C   DCM   193      61.970  59.691   3.610  1.00  0.00           C
ATOM   1346  H1  DCM   193      62.257  59.857   2.550  1.00  0.00           H
ATOM   1347  H2  DCM   193      61.515  60.634   3.981  1.00  0.00           H
ATOM   1348 CL1  DCM   193      63.297  59.157   4.634  1.00  0.00          Cl
ATOM   1349 CL2  DCM   193      60.735  58.359   3.607  1.00  0.00          Cl
ATOM   1350  LP1 DCM   193      64.534  58.659   5.589  1.00  0.00           H
ATOM   1351  LP2 DCM   193      59.620  57.156   3.604  1.00  0.00           H
ATOM   1352  C   DCM   194      54.655  40.366  16.338  1.00  0.00           C
ATOM   1353  H1  DCM   194      53.711  40.238  16.910  1.00  0.00           H
ATOM   1354  H2  DCM   194      55.353  40.907  17.012  1.00  0.00           H
ATOM   1355 CL1  DCM   194      54.247  41.423  14.919  1.00  0.00          Cl
ATOM   1356 CL2  DCM   194      55.312  38.761  15.829  1.00  0.00          Cl
ATOM   1357  LP1 DCM   194      53.878  42.378  13.638  1.00  0.00           H
ATOM   1358  LP2 DCM   194      55.909  37.305  15.367  1.00  0.00           H
ATOM   1359  C   DCM   195      31.232   4.466  40.171  1.00  0.00           C
ATOM   1360  H1  DCM   195      31.958   3.669  39.903  1.00  0.00           H
ATOM   1361  H2  DCM   195      31.647   5.477  40.373  1.00  0.00           H
ATOM   1362 CL1  DCM   195      30.251   3.897  41.615  1.00  0.00          Cl
ATOM   1363 CL2  DCM   195      30.168   4.668  38.823  1.00  0.00          Cl
ATOM   1364  LP1 DCM   195      29.375   3.388  42.905  1.00  0.00           H
ATOM   1365  LP2 DCM   195      29.158   4.858  37.545  1.00  0.00           H
ATOM   1366  C   DCM   196      70.724  34.937  13.990  1.00  0.00           C
ATOM   1367  H1  DCM   196      70.041  34.267  14.554  1.00  0.00           H
ATOM   1368  H2  DCM   196      70.982  34.547  12.982  1.00  0.00           H
ATOM   1369 CL1  DCM   196      72.247  34.970  14.989  1.00  0.00          Cl
ATOM   1370 CL2  DCM   196      69.971  36.539  13.670  1.00  0.00          Cl
ATOM   1371  LP1 DCM   196      73.618  34.999  15.889  1.00  0.00           H
ATOM   1372  LP2 DCM   196      69.284  37.999  13.378  1.00  0.00           H
ATOM   1373  C   DCM   197       7.016  18.328  37.901  1.00  0.00           C
ATOM   1374  H1  DCM   197       6.894  18.735  36.875  1.00  0.00           H
ATOM   1375  H2  DCM   197       6.142  17.695  38.166  1.00  0.00           H
ATOM   1376 CL1  DCM   197       7.261  19.739  38.978  1.00  0.00          Cl
ATOM   1377 CL2  DCM   197       8.404  17.141  38.062  1.00  0.00          Cl
ATOM   1378  LP1 DCM   197       7.486  21.031  39.963  1.00  0.00           H
ATOM   1379  LP2 DCM   197       9.646  16.080  38.205  1.00  0.00           H
ATOM   1380  C   DCM   198      40.260  39.301  68.230  1.00  0.00           C
ATOM   1381  H1  DCM   198      41.110  39.288  68.947  1.00  0.00           H
ATOM   1382  H2  DCM   198      40.423  39.640  67.185  1.00  0.00           H
ATOM   1383 CL1  DCM   198      39.032  40.481  68.842  1.00  0.00          Cl
ATOM   1384 CL2  DCM   198      39.502  37.692  68.088  1.00  0.00          Cl
ATOM   1385  LP1 DCM   198      37.919  41.551  69.396  1.00  0.00           H
ATOM   1386  LP2 DCM   198      38.805  36.213  67.957  1.00  0.00           H
ATOM   1387  C   DCM   199      59.531  15.394  12.656  1.00  0.00           C
ATOM   1388  H1  DCM   199      59.537  15.358  13.766  1.00  0.00           H
ATOM   1389  H2  DCM   199      59.945  16.369  12.321  1.00  0.00           H
ATOM   1390 CL1  DCM   199      57.843  15.130  12.067  1.00  0.00          Cl
ATOM   1391 CL2  DCM   199      60.558  14.103  12.083  1.00  0.00          Cl
ATOM   1392  LP1 DCM   199      56.311  14.891  11.533  1.00  0.00           H
ATOM   1393  LP2 DCM   199      61.523  12.890  11.544  1.00  0.00           H
ATOM   1394  C   DCM   200      27.827   3.371   6.972  1.00  0.00           C
ATOM   1395  H1  DCM   200      27.309   2.773   6.192  1.00  0.00           H
ATOM   1396  H2  DCM   200      27.671   4.445   6.734  1.00  0.00           H
ATOM   1397 CL1  DCM   200      29.579   2.920   6.959  1.00  0.00          Cl
ATOM   1398 CL2  DCM   200      27.120   3.179   8.583  1.00  0.00          Cl
ATOM   1399  LP1 DCM   200      31.167   2.511   6.947  1.00  0.00           H
ATOM   1400  LP2 DCM   200      26.465   3.000  10.076  1.00  0.00           H
ATOM   1401  C   DCM   201      18.372   7.666  64.304  1.00  0.00           C
ATOM   1402  H1  DCM   201      18.050   7.928  63.273  1.00  0.00           H
ATOM   1403  H2  DCM   201      18.815   8.489  64.905  1.00  0.00           H
ATOM   1404 CL1  DCM   201      19.662   6.432  64.184  1.00  0.00          Cl
ATOM   1405 CL2  DCM   201      16.964   7.166  65.221  1.00  0.00          Cl
ATOM   1406  LP1 DCM   201      20.844   5.300  64.074  1.00  0.00           H
ATOM   1407  LP2 DCM   201      15.647   6.699  66.078  1.00  0.00           H
ATOM   1408  C   DCM   202      26.070  32.500  66.728  1.00  0.00           C
ATOM   1409  H1  DCM   202      27.028  32.866  67.156  1.00  0.00           H
ATOM   1410  H2  DCM   202      26.017  31.391  66.688  1.00  0.00           H
ATOM   1411 CL1  DCM   202      25.886  33.074  65.048  1.00  0.00          Cl
ATOM   1412 CL2  DCM   202      24.785  33.196  67.712  1.00  0.00          Cl
ATOM   1413  LP1 DCM   202      25.717  33.601  63.504  1.00  0.00           H
ATOM   1414  LP2 DCM   202      23.589  33.844  68.627  1.00  0.00           H
ATOM   1415  C   DCM   203      13.496  21.378  58.451  1.00  0.00           C
ATOM   1416  H1  DCM   203      14.349  21.945  58.020  1.00  0.00           H
ATOM   1417  H2  DCM   203      12.555  21.887  58.151  1.00  0.00           H
ATOM   1418 CL1  DCM   203      13.597  21.294  60.218  1.00  0.00          Cl
ATOM   1419 CL2  DCM   203      13.630  19.684  57.804  1.00  0.00          Cl
ATOM   1420  LP1 DCM   203      13.691  21.215  61.853  1.00  0.00           H
ATOM   1421  LP2 DCM   203      13.750  18.156  57.220  1.00  0.00           H
ATOM   1422  C   DCM   204      45.355  71.185  32.056  1.00  0.00           C
ATOM   1423  H1  DCM   204      46.070  71.161  31.206  1.00  0.00           H
ATOM   1424  H2  DCM   204      44.930  70.184  32.283  1.00  0.00           H
ATOM   1425 CL1  DCM   204      44.086  72.420  31.623  1.00  0.00          Cl
ATOM   1426 CL2  DCM   204      46.210  71.760  33.493  1.00  0.00          Cl
ATOM   1427  LP1 DCM   204      42.945  73.531  31.234  1.00  0.00           H
ATOM   1428  LP2 DCM   204      47.003  72.293  34.825  1.00  0.00           H
ATOM   1429  C   DCM   205       1.326  21.991  65.245  1.00  0.00           C
ATOM   1430  H1  DCM   205       2.086  22.762  64.996  1.00  0.00           H
ATOM   1431  H2  DCM   205       0.356  22.504  65.415  1.00  0.00           H
ATOM   1432 CL1  DCM   205       1.919  21.367  66.800  1.00  0.00          Cl
ATOM   1433 CL2  DCM   205       1.001  20.634  64.091  1.00  0.00          Cl
ATOM   1434  LP1 DCM   205       2.466  20.790  68.234  1.00  0.00           H
ATOM   1435  LP2 DCM   205       0.706  19.405  63.046  1.00  0.00           H
ATOM   1436  C   DCM   206      54.835  38.228  31.561  1.00  0.00           C
ATOM   1437  H1  DCM   206      55.176  37.231  31.208  1.00  0.00           H
ATOM   1438  H2  DCM   206      55.651  38.981  31.595  1.00  0.00           H
ATOM   1439 CL1  DCM   206      54.079  37.899  33.175  1.00  0.00          Cl
ATOM   1440 CL2  DCM   206      53.539  38.729  30.448  1.00  0.00          Cl
ATOM   1441  LP1 DCM   206      53.394  37.602  34.635  1.00  0.00           H
ATOM   1442  LP2 DCM   206      52.346  39.190  29.423  1.00  0.00           H
ATOM   1443  C   DCM   207      60.905  72.766  35.664  1.00  0.00           C
ATOM   1444  H1  DCM   207      60.043  73.167  36.238  1.00  0.00           H
ATOM   1445  H2  DCM   207      61.786  73.443  35.657  1.00  0.00           H
ATOM   1446 CL1  DCM   207      60.352  72.660  33.928  1.00  0.00          Cl
ATOM   1447 CL2  DCM   207      61.486  71.181  36.354  1.00  0.00          Cl
ATOM   1448  LP1 DCM   207      59.854  72.565  32.368  1.00  0.00           H
ATOM   1449  LP2 DCM   207      62.009  69.756  36.974  1.00  0.00           H
ATOM   1450  C   DCM   208      60.152  11.277   1.607  1.00  0.00           C
ATOM   1451  H1  DCM   208      59.129  11.497   1.234  1.00  0.00           H
ATOM   1452  H2  DCM   208      60.780  11.143   0.701  1.00  0.00           H
ATOM   1453 CL1  DCM   208      60.136   9.784   2.620  1.00  0.00          Cl
ATOM   1454 CL2  DCM   208      60.656  12.711   2.510  1.00  0.00          Cl
ATOM   1455  LP1 DCM   208      60.122   8.427   3.540  1.00  0.00           H
ATOM   1456  LP2 DCM   208      61.124  14.042   3.347  1.00  0.00           H
ATOM   1457  C   DCM   209       0.661  15.721  29.443  1.00  0.00           C
ATOM   1458  H1  DCM   209       0.979  14.725  29.817  1.00  0.00           H
ATOM   1459  H2  DCM   209       1.405  16.209  28.777  1.00  0.00           H
ATOM   1460 CL1  DCM   209       0.384  16.889  30.741  1.00  0.00          Cl
ATOM   1461 CL2  DCM   209      -0.827  15.446  28.507  1.00  0.00          Cl
ATOM   1462  LP1 DCM   209       0.126  17.972  31.945  1.00  0.00           H
ATOM   1463  LP2 DCM   209      -2.199  15.193  27.645  1.00  0.00           H
ATOM   1464  C   DCM   210      37.753  62.594  64.944  1.00  0.00           C
ATOM   1465  H1  DCM   210      37.020  63.292  64.486  1.00  0.00           H
ATOM   1466  H2  DCM   210      38.589  63.270  65.224  1.00  0.00           H
ATOM   1467 CL1  DCM   210      38.279  61.457  63.643  1.00  0.00          Cl
ATOM   1468 CL2  DCM   210      37.086  61.686  66.339  1.00  0.00          Cl
ATOM   1469  LP1 DCM   210      38.756  60.424  62.461  1.00  0.00           H
ATOM   1470  LP2 DCM   210      36.476  60.855  67.615  1.00  0.00           H
ATOM   1471  C   DCM   211      36.930  18.739  65.853  1.00  0.00           C
ATOM   1472  H1  DCM   211      36.490  19.605  65.313  1.00  0.00           H
ATOM   1473  H2  DCM   211      37.204  18.019  65.053  1.00  0.00           H
ATOM   1474 CL1  DCM   211      35.714  18.173  67.050  1.00  0.00          Cl
ATOM   1475 CL2  DCM   211      38.511  19.157  66.637  1.00  0.00          Cl
ATOM   1476  LP1 DCM   211      34.605  17.657  68.142  1.00  0.00           H
ATOM   1477  LP2 DCM   211      39.940  19.535  67.346  1.00  0.00           H
ATOM   1478  C   DCM   212      24.323  11.242  12.290  1.00  0.00           C
ATOM   1479  H1  DCM   212      24.907  11.709  11.468  1.00  0.00           H
ATOM   1480  H2  DCM   212      23.370  10.815  11.909  1.00  0.00           H
ATOM   1481 CL1  DCM   212      23.777  12.462  13.501  1.00  0.00          Cl
ATOM   1482 CL2  DCM   212      25.326   9.961  13.044  1.00  0.00          Cl
ATOM   1483  LP1 DCM   212      23.281  13.572  14.603  1.00  0.00           H
ATOM   1484  LP2 DCM   212      26.243   8.790  13.734  1.00  0.00           H
ATOM   1485  C   DCM   213       5.100  17.597  65.174  1.00  0.00           C
ATOM   1486  H1  DCM   213       5.245  16.497  65.225  1.00  0.00           H
ATOM   1487  H2  DCM   213       5.533  18.029  64.247  1.00  0.00           H
ATOM   1488 CL1  DCM   213       5.677  18.441  66.661  1.00  0.00          Cl
ATOM   1489 CL2  DCM   213       3.290  17.738  64.996  1.00  0.00          Cl
ATOM   1490  LP1 DCM   213       6.201  19.208  68.013  1.00  0.00           H
ATOM   1491  LP2 DCM   213       1.663  17.865  64.836  1.00  0.00           H
ATOM   1492  C   DCM   214      18.102  22.036  26.248  1.00  0.00           C
ATOM   1493  H1  DCM   214      19.059  22.568  26.434  1.00  0.00           H
ATOM   1494  H2  DCM   214      17.781  22.236  25.204  1.00  0.00           H
ATOM   1495 CL1  DCM   214      16.965  22.824  27.401  1.00  0.00          Cl
ATOM   1496 CL2  DCM   214      18.464  20.339  26.642  1.00  0.00          Cl
ATOM   1497  LP1 DCM   214      15.930  23.543  28.451  1.00  0.00           H
ATOM   1498  LP2 DCM   214      18.797  18.774  27.005  1.00  0.00           H
ATOM   1499  C   DCM   215      64.492   8.708  14.035  1.00  0.00           C
ATOM   1500  H1  DCM   215      63.968   8.049  14.760  1.00  0.00           H
ATOM   1501  H2  DCM   215      64.467   8.219  13.038  1.00  0.00           H
ATOM   1502 CL1  DCM   215      66.245   9.091  14.323  1.00  0.00          Cl
ATOM   1503 CL2  DCM   215      63.589  10.255  13.890  1.00  0.00          Cl
ATOM   1504  LP1 DCM   215      67.827   9.436  14.582  1.00  0.00           H
ATOM   1505  LP2 DCM   215      62.765  11.666  13.757  1.00  0.00           H
ATOM   1506  C   DCM   216      46.531  38.303  21.603  1.00  0.00           C
ATOM   1507  H1  DCM   216      46.369  37.261  21.953  1.00  0.00           H
ATOM   1508  H2  DCM   216      45.550  38.724  21.299  1.00  0.00           H
ATOM   1509 CL1  DCM   216      47.615  38.278  20.145  1.00  0.00          Cl
ATOM   1510 CL2  DCM   216      47.299  39.253  22.839  1.00  0.00          Cl
ATOM   1511  LP1 DCM   216      48.594  38.256  18.829  1.00  0.00           H
ATOM   1512  LP2 DCM   216      48.024  40.150  24.005  1.00  0.00           H
ATOM   1513  C   DCM   217      36.081  62.846  31.213  1.00  0.00           C
ATOM   1514  H1  DCM   217      36.501  62.544  32.197  1.00  0.00           H
ATOM   1515  H2  DCM   217      35.769  61.906  30.710  1.00  0.00           H
ATOM   1516 CL1  DCM   217      37.381  63.744  30.279  1.00  0.00          Cl
ATOM   1517 CL2  DCM   217      34.633  63.813  31.713  1.00  0.00          Cl
ATOM   1518  LP1 DCM   217      38.542  64.546  29.444  1.00  0.00           H
ATOM   1519  LP2 DCM   217      33.322  64.688  32.165  1.00  0.00           H
ATOM   1520  C   DCM   218      65.098   5.481   2.119  1.00  0.00           C
ATOM   1521  H1  DCM   218      65.725   6.062   2.830  1.00  0.00           H
ATOM   1522  H2  DCM   218      65.685   5.261   1.202  1.00  0.00           H
ATOM   1523 CL1  DCM   218      63.650   6.411   1.616  1.00  0.00          Cl
ATOM   1524 CL2  DCM   218      64.546   4.020   2.925  1.00  0.00          Cl
ATOM   1525  LP1 DCM   218      62.325   7.261   1.156  1.00  0.00           H
ATOM   1526  LP2 DCM   218      64.031   2.656   3.677  1.00  0.00           H
ATOM   1527  C   DCM   219      39.448  62.481  13.325  1.00  0.00           C
ATOM   1528  H1  DCM   219      38.864  63.050  12.570  1.00  0.00           H
ATOM   1529  H2  DCM   219      38.877  62.340  14.267  1.00  0.00           H
ATOM   1530 CL1  DCM   219      40.908  63.362  13.781  1.00  0.00          Cl
ATOM   1531 CL2  DCM   219      39.878  60.821  12.803  1.00  0.00          Cl
ATOM   1532  LP1 DCM   219      42.264  64.181  14.205  1.00  0.00           H
ATOM   1533  LP2 DCM   219      40.271  59.302  12.326  1.00  0.00           H
ATOM   1534  C   DCM   220       3.053  12.068  30.414  1.00  0.00           C
ATOM   1535  H1  DCM   220       2.640  12.991  30.875  1.00  0.00           H
ATOM   1536  H2  DCM   220       4.114  12.224  30.120  1.00  0.00           H
ATOM   1537 CL1  DCM   220       2.177  11.500  28.946  1.00  0.00          Cl
ATOM   1538 CL2  DCM   220       2.900  10.861  31.754  1.00  0.00          Cl
ATOM   1539  LP1 DCM   220       1.378  10.983  27.610  1.00  0.00           H
ATOM   1540  LP2 DCM   220       2.760   9.768  32.968  1.00  0.00           H
ATOM   1541  C   DCM   221      21.258  59.951   7.866  1.00  0.00           C
ATOM   1542  H1  DCM   221      22.314  60.268   8.003  1.00  0.00           H
ATOM   1543  H2  DCM   221      21.033  59.061   7.240  1.00  0.00           H
ATOM   1544 CL1  DCM   221      20.430  61.320   6.973  1.00  0.00          Cl
ATOM   1545 CL2  DCM   221      20.419  59.924   9.423  1.00  0.00          Cl
ATOM   1546  LP1 DCM   221      19.689  62.546   6.174  1.00  0.00           H
ATOM   1547  LP2 DCM   221      19.640  59.899  10.866  1.00  0.00           H
ATOM   1548  C   DCM   222      22.884   2.151  21.738  1.00  0.00           C
ATOM   1549  H1  DCM   222      22.032   2.694  21.275  1.00  0.00           H
ATOM   1550  H2  DCM   222      23.592   2.875  22.195  1.00  0.00           H
ATOM   1551 CL1  DCM   222      23.851   1.169  20.656  1.00  0.00          Cl
ATOM   1552 CL2  DCM   222      22.128   1.171  22.997  1.00  0.00          Cl
ATOM   1553  LP1 DCM   222      24.756   0.249  19.643  1.00  0.00           H
ATOM   1554  LP2 DCM   222      21.427   0.260  24.167  1.00  0.00           H
ATOM   1555  C   DCM   223      64.184  45.974  12.058  1.00  0.00           C
ATOM   1556  H1  DCM   223      63.379  46.333  11.382  1.00  0.00           H
ATOM   1557  H2  DCM   223      63.780  45.275  12.821  1.00  0.00           H
ATOM   1558 CL1  DCM   223      64.882  47.258  12.928  1.00  0.00          Cl
ATOM   1559 CL2  DCM   223      65.568  45.263  11.175  1.00  0.00          Cl
ATOM   1560  LP1 DCM   223      65.555  48.497  13.766  1.00  0.00           H
ATOM   1561  LP2 DCM   223      66.836  44.612  10.366  1.00  0.00           H
ATOM   1562  C   DCM   224      49.665   4.356  60.104  1.00  0.00           C
ATOM   1563  H1  DCM   224      49.287   4.814  61.043  1.00  0.00           H
ATOM   1564  H2  DCM   224      49.382   4.974  59.225  1.00  0.00           H
ATOM   1565 CL1  DCM   224      48.881   2.786  59.655  1.00  0.00          Cl
ATOM   1566 CL2  DCM   224      51.435   4.165  60.255  1.00  0.00          Cl
ATOM   1567  LP1 DCM   224      48.172   1.364  59.248  1.00  0.00           H
ATOM   1568  LP2 DCM   224      53.060   3.990  60.394  1.00  0.00           H
ATOM   1569  C   DCM   225      48.470  36.251   4.311  1.00  0.00           C
ATOM   1570  H1  DCM   225      49.506  36.510   4.002  1.00  0.00           H
ATOM   1571  H2  DCM   225      48.167  36.822   5.214  1.00  0.00           H
ATOM   1572 CL1  DCM   225      48.509  34.552   4.879  1.00  0.00          Cl
ATOM   1573 CL2  DCM   225      47.258  36.595   2.997  1.00  0.00          Cl
ATOM   1574  LP1 DCM   225      48.545  32.997   5.399  1.00  0.00           H
ATOM   1575  LP2 DCM   225      46.165  36.906   1.814  1.00  0.00           H
ATOM   1576  C   DCM   226      39.553  39.029  43.735  1.00  0.00           C
ATOM   1577  H1  DCM   226      40.574  38.740  43.405  1.00  0.00           H
ATOM   1578  H2  DCM   226      39.571  40.035  44.205  1.00  0.00           H
ATOM   1579 CL1  DCM   226      38.878  37.877  44.887  1.00  0.00          Cl
ATOM   1580 CL2  DCM   226      38.383  39.248  42.396  1.00  0.00          Cl
ATOM   1581  LP1 DCM   226      38.250  36.806  45.959  1.00  0.00           H
ATOM   1582  LP2 DCM   226      37.312  39.448  41.171  1.00  0.00           H
ATOM   1583  C   DCM   227      72.746   8.640  56.332  1.00  0.00           C
ATOM   1584  H1  DCM   227      71.716   9.025  56.489  1.00  0.00           H
ATOM   1585  H2  DCM   227      73.425   9.361  55.827  1.00  0.00           H
ATOM   1586 CL1  DCM   227      72.566   7.247  55.291  1.00  0.00          Cl
ATOM   1587 CL2  DCM   227      73.376   8.061  57.874  1.00  0.00          Cl
ATOM   1588  LP1 DCM   227      72.396   5.940  54.316  1.00  0.00           H
ATOM   1589  LP2 DCM   227      73.961   7.523  59.309  1.00  0.00           H
ATOM   1590  C   DCM   228       7.823  55.148  45.330  1.00  0.00           C
ATOM   1591  H1  DCM   228       8.139  54.634  46.263  1.00  0.00           H
ATOM   1592  H2  DCM   228       7.992  56.246  45.333  1.00  0.00           H
ATOM   1593 CL1  DCM   228       6.005  54.886  45.215  1.00  0.00          Cl
ATOM   1594 CL2  DCM   228       8.842  54.560  43.941  1.00  0.00          Cl
ATOM   1595  LP1 DCM   228       4.385  54.653  45.112  1.00  0.00           H
ATOM   1596  LP2 DCM   228       9.760  54.030  42.690  1.00  0.00           H
ATOM   1597  C   DCM   229      36.513   9.267  29.714  1.00  0.00           C
ATOM   1598  H1  DCM   229      36.202  10.120  29.074  1.00  0.00           H
ATOM   1599  H2  DCM   229      35.975   9.448  30.669  1.00  0.00           H
ATOM   1600 CL1  DCM   229      38.256   9.525  30.019  1.00  0.00          Cl
ATOM   1601 CL2  DCM   229      36.102   7.824  28.682  1.00  0.00          Cl
ATOM   1602  LP1 DCM   229      39.855   9.762  30.299  1.00  0.00           H
ATOM   1603  LP2 DCM   229      35.733   6.525  27.752  1.00  0.00           H
ATOM   1604  C   DCM   230      24.637  21.878  67.149  1.00  0.00           C
ATOM   1605  H1  DCM   230      25.686  21.574  66.947  1.00  0.00           H
ATOM   1606  H2  DCM   230      24.028  21.040  66.747  1.00  0.00           H
ATOM   1607 CL1  DCM   230      24.033  23.256  66.123  1.00  0.00          Cl
ATOM   1608 CL2  DCM   230      24.474  22.246  68.965  1.00  0.00          Cl
ATOM   1609  LP1 DCM   230      23.489  24.497  65.198  1.00  0.00           H
ATOM   1610  LP2 DCM   230      24.330  22.571  70.566  1.00  0.00           H
ATOM   1611  C   DCM   231      61.482  67.087  72.283  1.00  0.00           C
ATOM   1612  H1  DCM   231      62.471  66.580  72.279  1.00  0.00           H
ATOM   1613  H2  DCM   231      61.377  67.847  73.087  1.00  0.00           H
ATOM   1614 CL1  DCM   231      60.315  65.802  72.584  1.00  0.00          Cl
ATOM   1615 CL2  DCM   231      61.238  67.899  70.734  1.00  0.00          Cl
ATOM   1616  LP1 DCM   231      59.229  64.605  72.864  1.00  0.00           H
ATOM   1617  LP2 DCM   231      61.011  68.653  69.296  1.00  0.00           H
ATOM   1618  C   DCM   232      19.395  61.708  69.511  1.00  0.00           C
ATOM   1619  H1  DCM   232      18.343  61.984  69.283  1.00  0.00           H
ATOM   1620  H2  DCM   232      19.779  62.430  70.263  1.00  0.00           H
ATOM   1621 CL1  DCM   232      20.344  61.715  68.014  1.00  0.00          Cl
ATOM   1622 CL2  DCM   232      19.335  59.982  70.206  1.00  0.00          Cl
ATOM   1623  LP1 DCM   232      21.223  61.721  66.629  1.00  0.00           H
ATOM   1624  LP2 DCM   232      19.283  58.461  70.819  1.00  0.00           H
ATOM   1625  C   DCM   233      71.906  73.621  18.453  1.00  0.00           C
ATOM   1626  H1  DCM   233      71.295  72.812  18.910  1.00  0.00           H
ATOM   1627  H2  DCM   233      71.177  74.086  17.755  1.00  0.00           H
ATOM   1628 CL1  DCM   233      73.174  72.975  17.429  1.00  0.00          Cl
ATOM   1629 CL2  DCM   233      72.530  74.806  19.576  1.00  0.00          Cl
ATOM   1630  LP1 DCM   233      74.360  72.372  16.470  1.00  0.00           H
ATOM   1631  LP2 DCM   233      73.116  75.918  20.629  1.00  0.00           H
ATOM   1632  C   DCM   234      20.984  36.379  35.809  1.00  0.00           C
ATOM   1633  H1  DCM   234      21.612  37.076  36.404  1.00  0.00           H
ATOM   1634  H2  DCM   234      21.291  35.319  35.940  1.00  0.00           H
ATOM   1635 CL1  DCM   234      20.930  36.759  34.080  1.00  0.00          Cl
ATOM   1636 CL2  DCM   234      19.350  36.432  36.493  1.00  0.00          Cl
ATOM   1637  LP1 DCM   234      20.879  37.111  32.478  1.00  0.00           H
ATOM   1638  LP2 DCM   234      17.837  36.481  37.125  1.00  0.00           H
ATOM   1639  C   DCM   235       7.928  50.666  45.979  1.00  0.00           C
ATOM   1640  H1  DCM   235       8.553  51.553  45.740  1.00  0.00           H
ATOM   1641  H2  DCM   235       7.640  49.993  45.143  1.00  0.00           H
ATOM   1642 CL1  DCM   235       6.402  51.449  46.492  1.00  0.00          Cl
ATOM   1643 CL2  DCM   235       8.604  49.772  47.374  1.00  0.00          Cl
ATOM   1644  LP1 DCM   235       5.004  52.167  46.961  1.00  0.00           H
ATOM   1645  LP2 DCM   235       9.223  48.952  48.653  1.00  0.00           H
ATOM   1646  C   DCM   236      60.467  33.146  30.010  1.00  0.00           C
ATOM   1647  H1  DCM   236      59.899  32.671  29.182  1.00  0.00           H
ATOM   1648  H2  DCM   236      61.283  33.798  29.629  1.00  0.00           H
ATOM   1649 CL1  DCM   236      61.179  31.792  30.960  1.00  0.00          Cl
ATOM   1650 CL2  DCM   236      59.295  34.245  30.858  1.00  0.00          Cl
ATOM   1651  LP1 DCM   236      61.827  30.559  31.825  1.00  0.00           H
ATOM   1652  LP2 DCM   236      58.237  35.237  31.624  1.00  0.00           H
ATOM   1653  C   DCM   237      44.517  32.349  65.043  1.00  0.00           C
ATOM   1654  H1  DCM   237      45.263  31.599  65.383  1.00  0.00           H
ATOM   1655  H2  DCM   237      44.446  32.302  63.935  1.00  0.00           H
ATOM   1656 CL1  DCM   237      44.937  33.982  65.597  1.00  0.00          Cl
ATOM   1657 CL2  DCM   237      42.915  31.729  65.643  1.00  0.00          Cl
ATOM   1658  LP1 DCM   237      45.326  35.491  66.109  1.00  0.00           H
ATOM   1659  LP2 DCM   237      41.471  31.170  66.184  1.00  0.00           H
ATOM   1660  C   DCM   238      43.837  57.270  72.117  1.00  0.00           C
ATOM   1661  H1  DCM   238      43.867  56.569  71.256  1.00  0.00           H
ATOM   1662  H2  DCM   238      43.035  56.997  72.836  1.00  0.00           H
ATOM   1663 CL1  DCM   238      43.428  58.801  71.329  1.00  0.00          Cl
ATOM   1664 CL2  DCM   238      45.462  57.322  72.879  1.00  0.00          Cl
ATOM   1665  LP1 DCM   238      43.050  60.220  70.599  1.00  0.00           H
ATOM   1666  LP2 DCM   238      46.946  57.370  73.575  1.00  0.00           H
ATOM   1667  C   DCM   239      10.602  47.167  34.950  1.00  0.00           C
ATOM   1668  H1  DCM   239       9.618  47.298  34.452  1.00  0.00           H
ATOM   1669  H2  DCM   239      10.767  46.222  35.511  1.00  0.00           H
ATOM   1670 CL1  DCM   239      10.698  48.497  36.144  1.00  0.00          Cl
ATOM   1671 CL2  DCM   239      11.843  47.336  33.623  1.00  0.00          Cl
ATOM   1672  LP1 DCM   239      10.787  49.715  37.237  1.00  0.00           H
ATOM   1673  LP2 DCM   239      12.958  47.488  32.430  1.00  0.00           H
ATOM   1674  C   DCM   240       0.743  27.516   2.076  1.00  0.00           C
ATOM   1675  H1  DCM   240      -0.325  27.280   2.271  1.00  0.00           H
ATOM   1676  H2  DCM   240       0.864  27.590   0.974  1.00  0.00           H
ATOM   1677 CL1  DCM   240       1.794  26.260   2.811  1.00  0.00          Cl
ATOM   1678 CL2  DCM   240       1.172  29.164   2.698  1.00  0.00          Cl
ATOM   1679  LP1 DCM   240       2.755  25.113   3.482  1.00  0.00           H
ATOM   1680  LP2 DCM   240       1.560  30.655   3.261  1.00  0.00           H
ATOM   1681  C   DCM   241      23.401  27.003  17.553  1.00  0.00           C
ATOM   1682  H1  DCM   241      22.623  26.325  17.966  1.00  0.00           H
ATOM   1683  H2  DCM   241      24.418  26.560  17.618  1.00  0.00           H
ATOM   1684 CL1  DCM   241      23.345  28.535  18.511  1.00  0.00          Cl
ATOM   1685 CL2  DCM   241      22.906  27.337  15.872  1.00  0.00          Cl
ATOM   1686  LP1 DCM   241      23.294  29.925  19.381  1.00  0.00           H
ATOM   1687  LP2 DCM   241      22.451  27.644  14.327  1.00  0.00           H
ATOM   1688  C   DCM   242      18.494  47.995  40.591  1.00  0.00           C
ATOM   1689  H1  DCM   242      17.814  48.856  40.415  1.00  0.00           H
ATOM   1690  H2  DCM   242      18.745  47.942  41.672  1.00  0.00           H
ATOM   1691 CL1  DCM   242      19.917  48.471  39.704  1.00  0.00          Cl
ATOM   1692 CL2  DCM   242      17.716  46.534  39.895  1.00  0.00          Cl
ATOM   1693  LP1 DCM   242      21.256  48.918  38.869  1.00  0.00           H
ATOM   1694  LP2 DCM   242      17.006  45.200  39.260  1.00  0.00           H
ATOM   1695  C   DCM   243      65.389  41.472  58.234  1.00  0.00           C
ATOM   1696  H1  DCM   243      65.028  42.522  58.267  1.00  0.00           H
ATOM   1697  H2  DCM   243      64.709  40.735  58.713  1.00  0.00           H
ATOM   1698 CL1  DCM   243      67.004  41.461  59.091  1.00  0.00          Cl
ATOM   1699 CL2  DCM   243      65.608  40.980  56.519  1.00  0.00          Cl
ATOM   1700  LP1 DCM   243      68.452  41.451  59.859  1.00  0.00           H
ATOM   1701  LP2 DCM   243      65.808  40.531  54.954  1.00  0.00           H
ATOM   1702  C   DCM   244      60.290  15.177  53.302  1.00  0.00           C
ATOM   1703  H1  DCM   244      59.662  15.909  53.853  1.00  0.00           H
ATOM   1704  H2  DCM   244      60.376  15.202  52.194  1.00  0.00           H
ATOM   1705 CL1  DCM   244      59.814  13.527  53.657  1.00  0.00          Cl
ATOM   1706 CL2  DCM   244      61.917  15.510  53.942  1.00  0.00          Cl
ATOM   1707  LP1 DCM   244      59.369  11.984  53.990  1.00  0.00           H
ATOM   1708  LP2 DCM   244      63.416  15.816  54.533  1.00  0.00           H
ATOM   1709  C   DCM   245      27.199  26.627  31.623  1.00  0.00           C
ATOM   1710  H1  DCM   245      26.484  27.344  32.081  1.00  0.00           H
ATOM   1711  H2  DCM   245      28.108  26.509  32.250  1.00  0.00           H
ATOM   1712 CL1  DCM   245      27.601  27.219  29.971  1.00  0.00          Cl
ATOM   1713 CL2  DCM   245      26.343  25.008  31.694  1.00  0.00          Cl
ATOM   1714  LP1 DCM   245      27.967  27.758  28.466  1.00  0.00           H
ATOM   1715  LP2 DCM   245      25.577  23.559  31.758  1.00  0.00           H
ATOM   1716  C   DCM   246      22.216  34.149  64.047  1.00  0.00           C
ATOM   1717  H1  DCM   246      22.139  35.046  63.396  1.00  0.00           H
ATOM   1718  H2  DCM   246      23.162  33.626  63.794  1.00  0.00           H
ATOM   1719 CL1  DCM   246      20.818  33.097  64.083  1.00  0.00          Cl
ATOM   1720 CL2  DCM   246      22.436  34.707  65.767  1.00  0.00          Cl
ATOM   1721  LP1 DCM   246      19.507  32.112  64.117  1.00  0.00           H
ATOM   1722  LP2 DCM   246      22.634  35.210  67.315  1.00  0.00           H
ATOM   1723  C   DCM   247      61.396  49.616  56.845  1.00  0.00           C
ATOM   1724  H1  DCM   247      62.357  50.088  57.138  1.00  0.00           H
ATOM   1725  H2  DCM   247      61.505  48.700  56.227  1.00  0.00           H
ATOM   1726 CL1  DCM   247      60.522  50.823  55.897  1.00  0.00          Cl
ATOM   1727 CL2  DCM   247      60.491  49.096  58.207  1.00  0.00          Cl
ATOM   1728  LP1 DCM   247      59.710  51.944  55.017  1.00  0.00           H
ATOM   1729  LP2 DCM   247      59.626  48.599  59.508  1.00  0.00           H
ATOM   1730  C   DCM   248      48.484  20.782  58.630  1.00  0.00           C
ATOM   1731  H1  DCM   248      48.181  19.978  57.925  1.00  0.00           H
ATOM   1732  H2  DCM   248      47.598  21.452  58.667  1.00  0.00           H
ATOM   1733 CL1  DCM   248      49.620  21.987  57.860  1.00  0.00          Cl
ATOM   1734 CL2  DCM   248      49.123  20.117  60.125  1.00  0.00          Cl
ATOM   1735  LP1 DCM   248      50.640  23.069  57.169  1.00  0.00           H
ATOM   1736  LP2 DCM   248      49.721  19.496  61.520  1.00  0.00           H
ATOM   1737  C   DCM   249      21.185  60.091  46.134  1.00  0.00           C
ATOM   1738  H1  DCM   249      21.168  60.197  45.028  1.00  0.00           H
ATOM   1739  H2  DCM   249      21.978  60.747  46.554  1.00  0.00           H
ATOM   1740 CL1  DCM   249      21.473  58.424  46.782  1.00  0.00          Cl
ATOM   1741 CL2  DCM   249      19.585  60.567  46.679  1.00  0.00          Cl
ATOM   1742  LP1 DCM   249      21.734  56.915  47.368  1.00  0.00           H
ATOM   1743  LP2 DCM   249      18.090  61.011  47.189  1.00  0.00           H
ATOM   1744  C   DCM   250       5.235   3.442  19.213  1.00  0.00           C
ATOM   1745  H1  DCM   250       5.718   4.372  19.582  1.00  0.00           H
ATOM   1746  H2  DCM   250       4.288   3.596  18.652  1.00  0.00           H
ATOM   1747 CL1  DCM   250       4.992   2.359  20.594  1.00  0.00          Cl
ATOM   1748 CL2  DCM   250       6.467   2.856  18.075  1.00  0.00          Cl
ATOM   1749  LP1 DCM   250       4.767   1.356  21.872  1.00  0.00           H
ATOM   1750  LP2 DCM   250       7.604   2.314  17.024  1.00  0.00           H
ATOM   1751  C   DCM   251      37.073  73.509  18.685  1.00  0.00           C
ATOM   1752  H1  DCM   251      37.102  74.132  19.604  1.00  0.00           H
ATOM   1753  H2  DCM   251      36.187  72.853  18.825  1.00  0.00           H
ATOM   1754 CL1  DCM   251      38.552  72.646  18.501  1.00  0.00          Cl
ATOM   1755 CL2  DCM   251      36.790  74.563  17.191  1.00  0.00          Cl
ATOM   1756  LP1 DCM   251      39.960  71.823  18.327  1.00  0.00           H
ATOM   1757  LP2 DCM   251      36.539  75.497  15.867  1.00  0.00           H
ATOM   1758  C   DCM   252      23.966  14.106  56.067  1.00  0.00           C
ATOM   1759  H1  DCM   252      24.250  13.064  56.326  1.00  0.00           H
ATOM   1760  H2  DCM   252      22.945  14.180  55.636  1.00  0.00           H
ATOM   1761 CL1  DCM   252      25.242  14.696  54.949  1.00  0.00          Cl
ATOM   1762 CL2  DCM   252      23.906  15.097  57.564  1.00  0.00          Cl
ATOM   1763  LP1 DCM   252      26.406  15.234  53.928  1.00  0.00           H
ATOM   1764  LP2 DCM   252      23.850  16.001  58.930  1.00  0.00           H
ATOM   1765  C   DCM   253      41.618  26.190  39.391  1.00  0.00           C
ATOM   1766  H1  DCM   253      40.949  27.009  39.051  1.00  0.00           H
ATOM   1767  H2  DCM   253      40.986  25.410  39.868  1.00  0.00           H
ATOM   1768 CL1  DCM   253      43.000  26.647  40.502  1.00  0.00          Cl
ATOM   1769 CL2  DCM   253      42.222  25.530  37.866  1.00  0.00          Cl
ATOM   1770  LP1 DCM   253      44.238  27.057  41.497  1.00  0.00           H
ATOM   1771  LP2 DCM   253      42.782  24.918  36.451  1.00  0.00           H
ATOM   1772  C   DCM   254      15.567  57.132   2.601  1.00  0.00           C
ATOM   1773  H1  DCM   254      15.040  57.799   1.887  1.00  0.00           H
ATOM   1774  H2  DCM   254      15.601  56.090   2.216  1.00  0.00           H
ATOM   1775 CL1  DCM   254      14.748  57.294   4.228  1.00  0.00          Cl
ATOM   1776 CL2  DCM   254      17.259  57.744   2.668  1.00  0.00          Cl
ATOM   1777  LP1 DCM   254      14.013  57.440   5.686  1.00  0.00           H
ATOM   1778  LP2 DCM   254      18.800  58.302   2.729  1.00  0.00           H
ATOM   1779  C   DCM   255      14.768  11.254  62.306  1.00  0.00           C
ATOM   1780  H1  DCM   255      14.125  10.348  62.306  1.00  0.00           H
ATOM   1781  H2  DCM   255      14.541  11.952  63.140  1.00  0.00           H
ATOM   1782 CL1  DCM   255      14.506  12.163  60.769  1.00  0.00          Cl
ATOM   1783 CL2  DCM   255      16.474  10.619  62.535  1.00  0.00          Cl
ATOM   1784  LP1 DCM   255      14.267  12.989  59.373  1.00  0.00           H
ATOM   1785  LP2 DCM   255      17.999  10.052  62.740  1.00  0.00           H
ATOM   1786  C   DCM   256      31.195  25.742  56.163  1.00  0.00           C
ATOM   1787  H1  DCM   256      31.406  26.090  55.129  1.00  0.00           H
ATOM   1788  H2  DCM   256      31.351  26.544  56.916  1.00  0.00           H
ATOM   1789 CL1  DCM   256      32.441  24.525  56.596  1.00  0.00          Cl
ATOM   1790 CL2  DCM   256      29.548  25.020  56.350  1.00  0.00          Cl
ATOM   1791  LP1 DCM   256      33.580  23.413  56.993  1.00  0.00           H
ATOM   1792  LP2 DCM   256      28.054  24.364  56.520  1.00  0.00           H
ATOM   1793  C   DCM   257      20.311  14.679  18.039  1.00  0.00           C
ATOM   1794  H1  DCM   257      20.522  14.668  16.948  1.00  0.00           H
ATOM   1795  H2  DCM   257      19.918  15.657  18.390  1.00  0.00           H
ATOM   1796 CL1  DCM   257      21.907  14.305  18.868  1.00  0.00          Cl
ATOM   1797 CL2  DCM   257      19.111  13.520  18.577  1.00  0.00          Cl
ATOM   1798  LP1 DCM   257      23.332  13.971  19.608  1.00  0.00           H
ATOM   1799  LP2 DCM   257      17.988  12.436  19.079  1.00  0.00           H
ATOM   1800  C   DCM   258      20.159  39.623  10.530  1.00  0.00           C
ATOM   1801  H1  DCM   258      20.482  39.736   9.473  1.00  0.00           H
ATOM   1802  H2  DCM   258      19.138  39.936  10.837  1.00  0.00           H
ATOM   1803 CL1  DCM   258      21.106  40.505  11.709  1.00  0.00          Cl
ATOM   1804 CL2  DCM   258      20.224  37.879  10.889  1.00  0.00          Cl
ATOM   1805  LP1 DCM   258      21.993  41.330  12.814  1.00  0.00           H
ATOM   1806  LP2 DCM   258      20.285  36.274  11.219  1.00  0.00           H
ATOM   1807  C   DCM   259       1.552  66.741  36.176  1.00  0.00           C
ATOM   1808  H1  DCM   259       1.281  65.868  35.543  1.00  0.00           H
ATOM   1809  H2  DCM   259       1.663  66.351  37.210  1.00  0.00           H
ATOM   1810 CL1  DCM   259       0.315  68.077  36.346  1.00  0.00          Cl
ATOM   1811 CL2  DCM   259       3.098  67.389  35.580  1.00  0.00          Cl
ATOM   1812  LP1 DCM   259      -0.794  69.275  36.499  1.00  0.00           H
ATOM   1813  LP2 DCM   259       4.523  67.986  35.031  1.00  0.00           H
ATOM   1814  C   DCM   260      68.804  32.264  39.318  1.00  0.00           C
ATOM   1815  H1  DCM   260      68.170  31.821  38.520  1.00  0.00           H
ATOM   1816  H2  DCM   260      68.250  33.042  39.885  1.00  0.00           H
ATOM   1817 CL1  DCM   260      70.262  33.031  38.707  1.00  0.00          Cl
ATOM   1818 CL2  DCM   260      69.245  30.853  40.348  1.00  0.00          Cl
ATOM   1819  LP1 DCM   260      71.623  33.747  38.137  1.00  0.00           H
ATOM   1820  LP2 DCM   260      69.647  29.569  41.285  1.00  0.00           H
ATOM   1821  C   DCM   261      37.245  16.173  21.930  1.00  0.00           C
ATOM   1822  H1  DCM   261      36.429  16.914  22.063  1.00  0.00           H
ATOM   1823  H2  DCM   261      37.976  16.247  22.764  1.00  0.00           H
ATOM   1824 CL1  DCM   261      38.037  16.503  20.400  1.00  0.00          Cl
ATOM   1825 CL2  DCM   261      36.677  14.459  21.850  1.00  0.00          Cl
ATOM   1826  LP1 DCM   261      38.777  16.811  18.969  1.00  0.00           H
ATOM   1827  LP2 DCM   261      36.162  12.904  21.777  1.00  0.00           H
ATOM   1828  C   DCM   262      49.461   2.638  26.292  1.00  0.00           C
ATOM   1829  H1  DCM   262      49.422   2.290  27.347  1.00  0.00           H
ATOM   1830  H2  DCM   262      48.522   3.075  25.890  1.00  0.00           H
ATOM   1831 CL1  DCM   262      50.066   1.304  25.294  1.00  0.00          Cl
ATOM   1832 CL2  DCM   262      50.648   3.912  26.269  1.00  0.00          Cl
ATOM   1833  LP1 DCM   262      50.626   0.070  24.370  1.00  0.00           H
ATOM   1834  LP2 DCM   262      51.765   5.112  26.248  1.00  0.00           H
ATOM   1835  C   DCM   263      45.862  30.804  57.014  1.00  0.00           C
ATOM   1836  H1  DCM   263      45.504  30.152  56.189  1.00  0.00           H
ATOM   1837  H2  DCM   263      46.832  31.288  56.774  1.00  0.00           H
ATOM   1838 CL1  DCM   263      46.051  29.754  58.487  1.00  0.00          Cl
ATOM   1839 CL2  DCM   263      44.532  32.086  57.283  1.00  0.00          Cl
ATOM   1840  LP1 DCM   263      46.222  28.807  59.815  1.00  0.00           H
ATOM   1841  LP2 DCM   263      43.363  33.212  57.519  1.00  0.00           H
ATOM   1842  C   DCM   264      70.300  36.673   9.834  1.00  0.00           C
ATOM   1843  H1  DCM   264      69.364  36.718  10.431  1.00  0.00           H
ATOM   1844  H2  DCM   264      70.154  37.190   8.862  1.00  0.00           H
ATOM   1845 CL1  DCM   264      70.801  35.089   9.192  1.00  0.00          Cl
ATOM   1846 CL2  DCM   264      71.656  37.480  10.687  1.00  0.00          Cl
ATOM   1847  LP1 DCM   264      71.262  33.630   8.601  1.00  0.00           H
ATOM   1848  LP2 DCM   264      72.896  38.218  11.467  1.00  0.00           H
ATOM   1849  C   DCM   265      19.128  35.808  24.504  1.00  0.00           C
ATOM   1850  H1  DCM   265      18.908  34.768  24.182  1.00  0.00           H
ATOM   1851  H2  DCM   265      18.780  36.513  23.718  1.00  0.00           H
ATOM   1852 CL1  DCM   265      20.797  36.039  24.773  1.00  0.00          Cl
ATOM   1853 CL2  DCM   265      18.336  36.421  26.020  1.00  0.00          Cl
ATOM   1854  LP1 DCM   265      22.401  36.261  25.032  1.00  0.00           H
ATOM   1855  LP2 DCM   265      17.622  36.975  27.388  1.00  0.00           H
ATOM   1856  C   DCM   266      17.477  45.325  53.845  1.00  0.00           C
ATOM   1857  H1  DCM   266      17.994  45.782  52.974  1.00  0.00           H
ATOM   1858  H2  DCM   266      17.494  45.976  54.744  1.00  0.00           H
ATOM   1859 CL1  DCM   266      18.399  43.837  54.265  1.00  0.00          Cl
ATOM   1860 CL2  DCM   266      15.778  44.941  53.567  1.00  0.00          Cl
ATOM   1861  LP1 DCM   266      19.240  42.482  54.648  1.00  0.00           H
ATOM   1862  LP2 DCM   266      14.198  44.584  53.309  1.00  0.00           H
ATOM   1863  C   DCM   267      43.382  27.489  31.984  1.00  0.00           C
ATOM   1864  H1  DCM   267      42.725  27.573  31.092  1.00  0.00           H
ATOM   1865  H2  DCM   267      44.012  26.580  31.884  1.00  0.00           H
ATOM   1866 CL1  DCM   267      42.329  27.319  33.422  1.00  0.00          Cl
ATOM   1867 CL2  DCM   267      44.440  28.960  32.079  1.00  0.00          Cl
ATOM   1868  LP1 DCM   267      41.365  27.162  34.739  1.00  0.00           H
ATOM   1869  LP2 DCM   267      45.396  30.289  32.164  1.00  0.00           H
ATOM   1870  C   DCM   268      40.317  37.004  16.346  1.00  0.00           C
ATOM   1871  H1  DCM   268      40.110  36.501  17.315  1.00  0.00           H
ATOM   1872  H2  DCM   268      40.445  38.100  16.482  1.00  0.00           H
ATOM   1873 CL1  DCM   268      38.818  36.983  15.391  1.00  0.00          Cl
ATOM   1874 CL2  DCM   268      41.616  36.350  15.441  1.00  0.00          Cl
ATOM   1875  LP1 DCM   268      37.435  36.963  14.510  1.00  0.00           H
ATOM   1876  LP2 DCM   268      42.859  35.724  14.574  1.00  0.00           H
ATOM   1877  C   DCM   269      28.129  50.069  25.290  1.00  0.00           C
ATOM   1878  H1  DCM   269      27.664  50.825  25.958  1.00  0.00           H
ATOM   1879  H2  DCM   269      27.731  49.062  25.536  1.00  0.00           H
ATOM   1880 CL1  DCM   269      29.886  50.075  25.318  1.00  0.00          Cl
ATOM   1881 CL2  DCM   269      27.542  50.289  23.598  1.00  0.00          Cl
ATOM   1882  LP1 DCM   269      31.526  50.080  25.344  1.00  0.00           H
ATOM   1883  LP2 DCM   269      27.009  50.489  22.060  1.00  0.00           H
ATOM   1884  C   DCM   270      58.181   9.025  63.780  1.00  0.00           C
ATOM   1885  H1  DCM   270      57.733   8.030  63.987  1.00  0.00           H
ATOM   1886  H2  DCM   270      57.916   9.872  64.449  1.00  0.00           H
ATOM   1887 CL1  DCM   270      57.685   9.525  62.075  1.00  0.00          Cl
ATOM   1888 CL2  DCM   270      59.999   8.932  63.756  1.00  0.00          Cl
ATOM   1889  LP1 DCM   270      57.245   9.970  60.560  1.00  0.00           H
ATOM   1890  LP2 DCM   270      61.637   8.848  63.735  1.00  0.00           H
ATOM   1891  C   DCM   271      23.154  54.427   2.091  1.00  0.00           C
ATOM   1892  H1  DCM   271      22.760  53.590   2.707  1.00  0.00           H
ATOM   1893  H2  DCM   271      23.875  55.051   2.660  1.00  0.00           H
ATOM   1894 CL1  DCM   271      21.933  55.612   1.507  1.00  0.00          Cl
ATOM   1895 CL2  DCM   271      23.954  53.712   0.629  1.00  0.00          Cl
ATOM   1896  LP1 DCM   271      20.820  56.692   0.974  1.00  0.00           H
ATOM   1897  LP2 DCM   271      24.678  53.065  -0.693  1.00  0.00           H
ATOM   1898  C   DCM   272      27.973  37.313   7.538  1.00  0.00           C
ATOM   1899  H1  DCM   272      29.009  36.993   7.299  1.00  0.00           H
ATOM   1900  H2  DCM   272      27.808  38.392   7.332  1.00  0.00           H
ATOM   1901 CL1  DCM   272      27.718  36.922   9.265  1.00  0.00          Cl
ATOM   1902 CL2  DCM   272      26.853  36.492   6.407  1.00  0.00          Cl
ATOM   1903  LP1 DCM   272      27.484  36.564  10.849  1.00  0.00           H
ATOM   1904  LP2 DCM   272      25.828  35.740   5.372  1.00  0.00           H
ATOM   1905  C   DCM   273       2.503  11.517   1.367  1.00  0.00           C
ATOM   1906  H1  DCM   273       3.064  10.848   0.679  1.00  0.00           H
ATOM   1907  H2  DCM   273       1.420  11.270   1.389  1.00  0.00           H
ATOM   1908 CL1  DCM   273       2.645  13.164   0.750  1.00  0.00          Cl
ATOM   1909 CL2  DCM   273       3.270  11.452   3.038  1.00  0.00          Cl
ATOM   1910  LP1 DCM   273       2.777  14.695   0.177  1.00  0.00           H
ATOM   1911  LP2 DCM   273       3.954  11.393   4.528  1.00  0.00           H
ATOM   1912  C   DCM   274      54.546   8.326  59.698  1.00  0.00           C
ATOM   1913  H1  DCM   274      55.099   8.501  58.750  1.00  0.00           H
ATOM   1914  H2  DCM   274      55.075   7.645  60.398  1.00  0.00           H
ATOM   1915 CL1  DCM   274      52.942   7.591  59.272  1.00  0.00          Cl
ATOM   1916 CL2  DCM   274      54.298   9.920  60.437  1.00  0.00          Cl
ATOM   1917  LP1 DCM   274      51.493   6.927  58.888  1.00  0.00           H
ATOM   1918  LP2 DCM   274      54.069  11.393  61.121  1.00  0.00           H
ATOM   1919  C   DCM   275      55.478  25.343  25.371  1.00  0.00           C
ATOM   1920  H1  DCM   275      55.089  24.308  25.476  1.00  0.00           H
ATOM   1921  H2  DCM   275      55.320  25.762  24.354  1.00  0.00           H
ATOM   1922 CL1  DCM   275      57.222  25.321  25.760  1.00  0.00          Cl
ATOM   1923 CL2  DCM   275      54.706  26.488  26.431  1.00  0.00          Cl
ATOM   1924  LP1 DCM   275      58.822  25.300  26.117  1.00  0.00           H
ATOM   1925  LP2 DCM   275      53.979  27.567  27.430  1.00  0.00           H
ATOM   1926  C   DCM   276      32.568  19.190  32.581  1.00  0.00           C
ATOM   1927  H1  DCM   276      32.351  18.131  32.323  1.00  0.00           H
ATOM   1928  H2  DCM   276      33.652  19.429  32.533  1.00  0.00           H
ATOM   1929 CL1  DCM   276      31.932  19.572  34.199  1.00  0.00          Cl
ATOM   1930 CL2  DCM   276      31.669  20.276  31.473  1.00  0.00          Cl
ATOM   1931  LP1 DCM   276      31.346  19.924  35.690  1.00  0.00           H
ATOM   1932  LP2 DCM   276      30.847  21.269  30.460  1.00  0.00           H
ATOM   1933  C   DCM   277      16.578  64.737  30.588  1.00  0.00           C
ATOM   1934  H1  DCM   277      15.875  65.442  30.094  1.00  0.00           H
ATOM   1935  H2  DCM   277      17.605  65.006  30.260  1.00  0.00           H
ATOM   1936 CL1  DCM   277      16.141  63.117  30.000  1.00  0.00          Cl
ATOM   1937 CL2  DCM   277      16.550  64.894  32.381  1.00  0.00          Cl
ATOM   1938  LP1 DCM   277      15.737  61.622  29.458  1.00  0.00           H
ATOM   1939  LP2 DCM   277      16.525  65.037  34.015  1.00  0.00           H
ATOM   1940  C   DCM   278      71.337  25.519  60.568  1.00  0.00           C
ATOM   1941  H1  DCM   278      71.498  24.891  59.665  1.00  0.00           H
ATOM   1942  H2  DCM   278      70.262  25.796  60.605  1.00  0.00           H
ATOM   1943 CL1  DCM   278      72.305  27.018  60.443  1.00  0.00          Cl
ATOM   1944 CL2  DCM   278      71.744  24.538  62.049  1.00  0.00          Cl
ATOM   1945  LP1 DCM   278      73.192  28.393  60.329  1.00  0.00           H
ATOM   1946  LP2 DCM   278      72.110  23.655  63.382  1.00  0.00           H
ATOM   1947  C   DCM   279      18.521  26.433  56.973  1.00  0.00           C
ATOM   1948  H1  DCM   279      19.558  26.366  56.579  1.00  0.00           H
ATOM   1949  H2  DCM   279      18.512  26.094  58.030  1.00  0.00           H
ATOM   1950 CL1  DCM   279      17.381  25.519  55.917  1.00  0.00          Cl
ATOM   1951 CL2  DCM   279      18.098  28.123  57.166  1.00  0.00          Cl
ATOM   1952  LP1 DCM   279      16.343  24.688  54.957  1.00  0.00           H
ATOM   1953  LP2 DCM   279      17.702  29.704  57.348  1.00  0.00           H
ATOM   1954  C   DCM   280      28.104   6.064  29.458  1.00  0.00           C
ATOM   1955  H1  DCM   280      27.051   5.925  29.783  1.00  0.00           H
ATOM   1956  H2  DCM   280      28.755   5.408  30.075  1.00  0.00           H
ATOM   1957 CL1  DCM   280      28.454   7.872  29.812  1.00  0.00          Cl
ATOM   1958 CL2  DCM   280      28.287   5.620  27.714  1.00  0.00          Cl
ATOM   1959  LP1 DCM   280      28.761   9.453  30.122  1.00  0.00           H
ATOM   1960  LP2 DCM   280      28.453   5.218  26.133  1.00  0.00           H
ATOM   1961  C   DCM   281      13.523  18.091  38.755  1.00  0.00           C
ATOM   1962  H1  DCM   281      14.613  17.902  38.855  1.00  0.00           H
ATOM   1963  H2  DCM   281      13.200  17.925  37.705  1.00  0.00           H
ATOM   1964 CL1  DCM   281      13.219  19.864  39.095  1.00  0.00          Cl
ATOM   1965 CL2  DCM   281      12.658  17.106  39.950  1.00  0.00          Cl
ATOM   1966  LP1 DCM   281      12.948  21.453  39.399  1.00  0.00           H
ATOM   1967  LP2 DCM   281      11.858  16.195  41.055  1.00  0.00           H
ATOM   1968  C   DCM   282      64.055  18.081  20.083  1.00  0.00           C
ATOM   1969  H1  DCM   282      64.853  17.378  19.762  1.00  0.00           H
ATOM   1970  H2  DCM   282      63.946  18.126  21.188  1.00  0.00           H
ATOM   1971 CL1  DCM   282      62.546  17.414  19.323  1.00  0.00          Cl
ATOM   1972 CL2  DCM   282      64.467  19.652  19.357  1.00  0.00          Cl
ATOM   1973  LP1 DCM   282      61.183  16.812  18.638  1.00  0.00           H
ATOM   1974  LP2 DCM   282      64.848  21.100  18.687  1.00  0.00           H
ATOM   1975  C   DCM   283      60.401   7.124  28.258  1.00  0.00           C
ATOM   1976  H1  DCM   283      60.442   7.119  27.148  1.00  0.00           H
ATOM   1977  H2  DCM   283      60.559   6.113  28.691  1.00  0.00           H
ATOM   1978 CL1  DCM   283      58.682   7.650  28.644  1.00  0.00          Cl
ATOM   1979 CL2  DCM   283      61.539   8.325  28.918  1.00  0.00          Cl
ATOM   1980  LP1 DCM   283      57.149   8.119  28.987  1.00  0.00           H
ATOM   1981  LP2 DCM   283      62.587   9.430  29.525  1.00  0.00           H
ATOM   1982  C   DCM   284      30.162  30.270  30.058  1.00  0.00           C
ATOM   1983  H1  DCM   284      30.276  30.245  31.162  1.00  0.00           H
ATOM   1984  H2  DCM   284      30.397  29.273  29.626  1.00  0.00           H
ATOM   1985 CL1  DCM   284      31.058  31.574  29.326  1.00  0.00          Cl
ATOM   1986 CL2  DCM   284      28.508  30.712  29.773  1.00  0.00          Cl
ATOM   1987  LP1 DCM   284      31.901  32.801  28.638  1.00  0.00           H
ATOM   1988  LP2 DCM   284      26.945  31.129  29.505  1.00  0.00           H
ATOM   1989  C   DCM   285      47.104  57.248  61.781  1.00  0.00           C
ATOM   1990  H1  DCM   285      47.104  56.500  60.960  1.00  0.00           H
ATOM   1991  H2  DCM   285      48.090  57.341  62.285  1.00  0.00           H
ATOM   1992 CL1  DCM   285      45.953  56.639  62.970  1.00  0.00          Cl
ATOM   1993 CL2  DCM   285      46.574  58.791  61.128  1.00  0.00          Cl
ATOM   1994  LP1 DCM   285      44.883  56.072  64.077  1.00  0.00           H
ATOM   1995  LP2 DCM   285      46.080  60.231  60.519  1.00  0.00           H
ATOM   1996  C   DCM   286      49.866   9.018  61.439  1.00  0.00           C
ATOM   1997  H1  DCM   286      49.080   9.781  61.628  1.00  0.00           H
ATOM   1998  H2  DCM   286      50.838   9.555  61.461  1.00  0.00           H
ATOM   1999 CL1  DCM   286      49.430   8.174  59.924  1.00  0.00          Cl
ATOM   2000 CL2  DCM   286      49.781   7.924  62.790  1.00  0.00          Cl
ATOM   2001  LP1 DCM   286      49.030   7.400  58.535  1.00  0.00           H
ATOM   2002  LP2 DCM   286      49.701   6.894  64.063  1.00  0.00           H
ATOM   2003  C   DCM   287      52.879   1.416  18.547  1.00  0.00           C
ATOM   2004  H1  DCM   287      51.922   1.978  18.601  1.00  0.00           H
ATOM   2005  H2  DCM   287      53.037   0.803  17.634  1.00  0.00           H
ATOM   2006 CL1  DCM   287      52.952   0.435  20.051  1.00  0.00          Cl
ATOM   2007 CL2  DCM   287      54.249   2.497  18.657  1.00  0.00          Cl
ATOM   2008  LP1 DCM   287      53.018  -0.459  21.424  1.00  0.00           H
ATOM   2009  LP2 DCM   287      55.534   3.511  18.760  1.00  0.00           H
ATOM   2010  C   DCM   288      48.225  38.466  57.484  1.00  0.00           C
ATOM   2011  H1  DCM   288      48.484  39.540  57.374  1.00  0.00           H
ATOM   2012  H2  DCM   288      47.215  38.182  57.119  1.00  0.00           H
ATOM   2013 CL1  DCM   288      48.304  37.992  59.194  1.00  0.00          Cl
ATOM   2014 CL2  DCM   288      49.512  37.583  56.536  1.00  0.00          Cl
ATOM   2015  LP1 DCM   288      48.378  37.554  60.773  1.00  0.00           H
ATOM   2016  LP2 DCM   288      50.668  36.790  55.685  1.00  0.00           H
ATOM   2017  C   DCM   289      21.280  57.268  51.108  1.00  0.00           C
ATOM   2018  H1  DCM   289      20.198  57.089  50.930  1.00  0.00           H
ATOM   2019  H2  DCM   289      21.871  57.648  50.247  1.00  0.00           H
ATOM   2020 CL1  DCM   289      22.077  55.863  51.878  1.00  0.00          Cl
ATOM   2021 CL2  DCM   289      21.258  58.759  52.113  1.00  0.00          Cl
ATOM   2022  LP1 DCM   289      22.808  54.576  52.584  1.00  0.00           H
ATOM   2023  LP2 DCM   289      21.237  60.119  53.029  1.00  0.00           H
ATOM   2024  C   DCM   290      27.016  10.605  16.345  1.00  0.00           C
ATOM   2025  H1  DCM   290      26.868  11.605  16.806  1.00  0.00           H
ATOM   2026  H2  DCM   290      26.086  10.241  15.859  1.00  0.00           H
ATOM   2027 CL1  DCM   290      27.346   9.602  17.741  1.00  0.00          Cl
ATOM   2028 CL2  DCM   290      28.427  10.617  15.226  1.00  0.00          Cl
ATOM   2029  LP1 DCM   290      27.655   8.662  19.049  1.00  0.00           H
ATOM   2030  LP2 DCM   290      29.712  10.628  14.207  1.00  0.00           H
ATOM   2031  C   DCM   291      55.269  25.059  42.645  1.00  0.00           C
ATOM   2032  H1  DCM   291      55.472  23.972  42.761  1.00  0.00           H
ATOM   2033  H2  DCM   291      54.182  25.288  42.618  1.00  0.00           H
ATOM   2034 CL1  DCM   291      55.767  25.575  41.001  1.00  0.00          Cl
ATOM   2035 CL2  DCM   291      56.161  26.073  43.783  1.00  0.00          Cl
ATOM   2036  LP1 DCM   291      56.223  26.047  39.498  1.00  0.00           H
ATOM   2037  LP2 DCM   291      56.990  27.015  44.839  1.00  0.00           H
ATOM   2038  C   DCM   292      50.785  40.015  16.810  1.00  0.00           C
ATOM   2039  H1  DCM   292      49.792  39.996  16.313  1.00  0.00           H
ATOM   2040  H2  DCM   292      51.503  39.539  16.108  1.00  0.00           H
ATOM   2041 CL1  DCM   292      50.735  39.226  18.403  1.00  0.00          Cl
ATOM   2042 CL2  DCM   292      51.097  41.805  16.978  1.00  0.00          Cl
ATOM   2043  LP1 DCM   292      50.689  38.499  19.872  1.00  0.00           H
ATOM   2044  LP2 DCM   292      51.377  43.414  17.128  1.00  0.00           H
ATOM   2045  C   DCM   293       8.803  54.338  26.214  1.00  0.00           C
ATOM   2046  H1  DCM   293       9.043  55.418  26.319  1.00  0.00           H
ATOM   2047  H2  DCM   293       8.162  53.967  27.041  1.00  0.00           H
ATOM   2048 CL1  DCM   293      10.278  53.393  25.933  1.00  0.00          Cl
ATOM   2049 CL2  DCM   293       7.805  54.261  24.787  1.00  0.00          Cl
ATOM   2050  LP1 DCM   293      11.641  52.519  25.674  1.00  0.00           H
ATOM   2051  LP2 DCM   293       6.866  54.188  23.444  1.00  0.00           H
ATOM   2052  C   DCM   294      49.576  35.140  69.311  1.00  0.00           C
ATOM   2053  H1  DCM   294      49.636  36.241  69.444  1.00  0.00           H
ATOM   2054  H2  DCM   294      49.547  34.508  70.224  1.00  0.00           H
ATOM   2055 CL1  DCM   294      50.926  34.577  68.309  1.00  0.00          Cl
ATOM   2056 CL2  DCM   294      48.073  34.786  68.487  1.00  0.00          Cl
ATOM   2057  LP1 DCM   294      52.174  34.056  67.382  1.00  0.00           H
ATOM   2058  LP2 DCM   294      46.665  34.454  67.715  1.00  0.00           H
ATOM   2059  C   DCM   295      28.342  69.695  63.025  1.00  0.00           C
ATOM   2060  H1  DCM   295      27.806  69.074  62.276  1.00  0.00           H
ATOM   2061  H2  DCM   295      28.068  69.435  64.070  1.00  0.00           H
ATOM   2062 CL1  DCM   295      27.955  71.364  62.488  1.00  0.00          Cl
ATOM   2063 CL2  DCM   295      30.068  69.408  62.803  1.00  0.00          Cl
ATOM   2064  LP1 DCM   295      27.601  72.888  61.998  1.00  0.00           H
ATOM   2065  LP2 DCM   295      31.673  69.141  62.596  1.00  0.00           H
ATOM   2066  C   DCM   296      37.986   4.170  31.142  1.00  0.00           C
ATOM   2067  H1  DCM   296      37.388   3.653  31.924  1.00  0.00           H
ATOM   2068  H2  DCM   296      38.866   4.633  31.636  1.00  0.00           H
ATOM   2069 CL1  DCM   296      36.878   5.381  30.370  1.00  0.00          Cl
ATOM   2070 CL2  DCM   296      38.510   2.992  29.903  1.00  0.00          Cl
ATOM   2071  LP1 DCM   296      35.876   6.476  29.671  1.00  0.00           H
ATOM   2072  LP2 DCM   296      38.992   1.912  28.766  1.00  0.00           H
ATOM   2073  C   DCM   297      21.456  14.983  59.951  1.00  0.00           C
ATOM   2074  H1  DCM   297      20.580  14.770  60.601  1.00  0.00           H
ATOM   2075  H2  DCM   297      21.215  14.582  58.944  1.00  0.00           H
ATOM   2076 CL1  DCM   297      22.855  14.267  60.778  1.00  0.00          Cl
ATOM   2077 CL2  DCM   297      21.778  16.778  59.790  1.00  0.00          Cl
ATOM   2078  LP1 DCM   297      24.147  13.605  61.541  1.00  0.00           H
ATOM   2079  LP2 DCM   297      22.068  18.386  59.645  1.00  0.00           H
ATOM   2080  C   DCM   298      30.867  50.107  36.966  1.00  0.00           C
ATOM   2081  H1  DCM   298      30.247  49.251  36.622  1.00  0.00           H
ATOM   2082  H2  DCM   298      31.572  50.352  36.143  1.00  0.00           H
ATOM   2083 CL1  DCM   298      31.968  49.735  38.296  1.00  0.00          Cl
ATOM   2084 CL2  DCM   298      29.946  51.580  37.377  1.00  0.00          Cl
ATOM   2085  LP1 DCM   298      32.990  49.391  39.532  1.00  0.00           H
ATOM   2086  LP2 DCM   298      29.099  52.933  37.755  1.00  0.00           H
ATOM   2087  C   DCM   299      40.803  68.064  22.095  1.00  0.00           C
ATOM   2088  H1  DCM   299      41.311  68.341  21.147  1.00  0.00           H
ATOM   2089  H2  DCM   299      40.010  67.293  21.986  1.00  0.00           H
ATOM   2090 CL1  DCM   299      40.259  69.561  22.889  1.00  0.00          Cl
ATOM   2091 CL2  DCM   299      42.019  67.289  23.166  1.00  0.00          Cl
ATOM   2092  LP1 DCM   299      39.758  70.941  23.620  1.00  0.00           H
ATOM   2093  LP2 DCM   299      43.130  66.582  24.143  1.00  0.00           H
ATOM   2094  C   DCM   300      59.131   5.228  19.902  1.00  0.00           C
ATOM   2095  H1  DCM   300      58.260   5.486  20.540  1.00  0.00           H
ATOM   2096  H2  DCM   300      60.054   5.569  20.419  1.00  0.00           H
ATOM   2097 CL1  DCM   300      59.009   6.037  18.363  1.00  0.00          Cl
ATOM   2098 CL2  DCM   300      59.368   3.458  19.727  1.00  0.00          Cl
ATOM   2099  LP1 DCM   300      58.895   6.799  16.915  1.00  0.00           H
ATOM   2100  LP2 DCM   300      59.584   1.840  19.567  1.00  0.00           H
ATOM   2101  C   DCM   301      60.218  43.590  68.084  1.00  0.00           C
ATOM   2102  H1  DCM   301      61.130  44.223  68.125  1.00  0.00           H
ATOM   2103  H2  DCM   301      59.667  43.635  67.120  1.00  0.00           H
ATOM   2104 CL1  DCM   301      58.975  44.239  69.239  1.00  0.00          Cl
ATOM   2105 CL2  DCM   301      60.613  41.895  68.486  1.00  0.00          Cl
ATOM   2106  LP1 DCM   301      57.852  44.825  70.282  1.00  0.00           H
ATOM   2107  LP2 DCM   301      60.976  40.338  68.855  1.00  0.00           H
ATOM   2108  C   DCM   302      61.602  12.716  46.879  1.00  0.00           C
ATOM   2109  H1  DCM   302      61.047  11.941  47.450  1.00  0.00           H
ATOM   2110  H2  DCM   302      62.532  12.394  46.364  1.00  0.00           H
ATOM   2111 CL1  DCM   302      61.900  13.931  48.102  1.00  0.00          Cl
ATOM   2112 CL2  DCM   302      60.436  13.408  45.738  1.00  0.00          Cl
ATOM   2113  LP1 DCM   302      62.179  15.070  49.248  1.00  0.00           H
ATOM   2114  LP2 DCM   302      59.358  14.048  44.682  1.00  0.00           H
ATOM   2115  C   DCM   303      31.335  18.672  67.884  1.00  0.00           C
ATOM   2116  H1  DCM   303      32.073  18.194  67.205  1.00  0.00           H
ATOM   2117  H2  DCM   303      31.923  19.085  68.732  1.00  0.00           H
ATOM   2118 CL1  DCM   303      30.214  17.477  68.657  1.00  0.00          Cl
ATOM   2119 CL2  DCM   303      30.383  19.843  67.064  1.00  0.00          Cl
ATOM   2120  LP1 DCM   303      29.199  16.394  69.355  1.00  0.00           H
ATOM   2121  LP2 DCM   303      29.473  20.961  66.282  1.00  0.00           H
ATOM   2122  C   DCM   304      27.832  14.982  34.932  1.00  0.00           C
ATOM   2123  H1  DCM   304      28.874  15.082  34.560  1.00  0.00           H
ATOM   2124  H2  DCM   304      27.406  15.909  35.374  1.00  0.00           H
ATOM   2125 CL1  DCM   304      27.779  13.739  36.213  1.00  0.00          Cl
ATOM   2126 CL2  DCM   304      26.886  14.464  33.520  1.00  0.00          Cl
ATOM   2127  LP1 DCM   304      27.730  12.598  37.389  1.00  0.00           H
ATOM   2128  LP2 DCM   304      26.013  13.986  32.217  1.00  0.00           H
ATOM   2129  C   DCM   305      67.950  72.652  72.483  1.00  0.00           C
ATOM   2130  H1  DCM   305      68.302  73.667  72.199  1.00  0.00           H
ATOM   2131  H2  DCM   305      67.421  72.153  71.644  1.00  0.00           H
ATOM   2132 CL1  DCM   305      67.059  72.715  74.051  1.00  0.00          Cl
ATOM   2133 CL2  DCM   305      69.444  71.624  72.626  1.00  0.00          Cl
ATOM   2134  LP1 DCM   305      66.249  72.772  75.476  1.00  0.00           H
ATOM   2135  LP2 DCM   305      70.792  70.698  72.754  1.00  0.00           H
ATOM   2136  C   DCM   306       5.832  47.358  47.374  1.00  0.00           C
ATOM   2137  H1  DCM   306       6.371  48.031  48.075  1.00  0.00           H
ATOM   2138  H2  DCM   306       5.253  48.001  46.677  1.00  0.00           H
ATOM   2139 CL1  DCM   306       4.737  46.280  48.260  1.00  0.00          Cl
ATOM   2140 CL2  DCM   306       7.113  46.396  46.462  1.00  0.00          Cl
ATOM   2141  LP1 DCM   306       3.724  45.283  49.079  1.00  0.00           H
ATOM   2142  LP2 DCM   306       8.253  45.540  45.650  1.00  0.00           H
ATOM   2143  C   DCM   307      47.555  22.640   9.954  1.00  0.00           C
ATOM   2144  H1  DCM   307      48.522  22.099   9.875  1.00  0.00           H
ATOM   2145  H2  DCM   307      46.800  21.829   9.868  1.00  0.00           H
ATOM   2146 CL1  DCM   307      47.452  23.813   8.610  1.00  0.00          Cl
ATOM   2147 CL2  DCM   307      47.647  23.565  11.495  1.00  0.00          Cl
ATOM   2148  LP1 DCM   307      47.358  24.889   7.377  1.00  0.00           H
ATOM   2149  LP2 DCM   307      47.731  24.408  12.900  1.00  0.00           H
ATOM   2150  C   DCM   308      36.709  34.617  19.526  1.00  0.00           C
ATOM   2151  H1  DCM   308      35.683  34.256  19.301  1.00  0.00           H
ATOM   2152  H2  DCM   308      37.517  34.152  18.922  1.00  0.00           H
ATOM   2153 CL1  DCM   308      37.075  34.372  21.219  1.00  0.00          Cl
ATOM   2154 CL2  DCM   308      36.877  36.326  19.168  1.00  0.00          Cl
ATOM   2155  LP1 DCM   308      37.417  34.142  22.806  1.00  0.00           H
ATOM   2156  LP2 DCM   308      37.033  37.924  18.833  1.00  0.00           H
ATOM   2157  C   DCM   309      21.154  21.726  59.978  1.00  0.00           C
ATOM   2158  H1  DCM   309      21.709  22.207  60.812  1.00  0.00           H
ATOM   2159  H2  DCM   309      20.081  21.896  60.211  1.00  0.00           H
ATOM   2160 CL1  DCM   309      21.410  20.017  60.012  1.00  0.00          Cl
ATOM   2161 CL2  DCM   309      21.447  22.403  58.386  1.00  0.00          Cl
ATOM   2162  LP1 DCM   309      21.653  18.395  60.045  1.00  0.00           H
ATOM   2163  LP2 DCM   309      21.721  23.035  56.898  1.00  0.00           H
ATOM   2164  C   DCM   310      40.891  59.058   8.344  1.00  0.00           C
ATOM   2165  H1  DCM   310      40.054  59.425   8.975  1.00  0.00           H
ATOM   2166  H2  DCM   310      41.297  58.089   8.705  1.00  0.00           H
ATOM   2167 CL1  DCM   310      42.313  60.248   8.366  1.00  0.00          Cl
ATOM   2168 CL2  DCM   310      40.399  58.772   6.616  1.00  0.00          Cl
ATOM   2169  LP1 DCM   310      43.570  61.301   8.387  1.00  0.00           H
ATOM   2170  LP2 DCM   310      39.956  58.514   5.058  1.00  0.00           H
ATOM   2171  C   DCM   311      40.755  38.400  10.600  1.00  0.00           C
ATOM   2172  H1  DCM   311      40.789  39.502  10.734  1.00  0.00           H
ATOM   2173  H2  DCM   311      40.640  38.109   9.534  1.00  0.00           H
ATOM   2174 CL1  DCM   311      39.526  37.839  11.697  1.00  0.00          Cl
ATOM   2175 CL2  DCM   311      42.253  37.700  11.106  1.00  0.00          Cl
ATOM   2176  LP1 DCM   311      38.367  37.310  12.730  1.00  0.00           H
ATOM   2177  LP2 DCM   311      43.674  37.036  11.586  1.00  0.00           H
ATOM   2178  C   DCM   312       2.383  36.781   0.020  1.00  0.00           C
ATOM   2179  H1  DCM   312       1.916  37.333   0.863  1.00  0.00           H
ATOM   2180  H2  DCM   312       3.164  36.141   0.484  1.00  0.00           H
ATOM   2181 CL1  DCM   312       3.157  37.890  -1.079  1.00  0.00          Cl
ATOM   2182 CL2  DCM   312       1.338  35.674  -0.793  1.00  0.00          Cl
ATOM   2183  LP1 DCM   312       3.885  38.934  -2.113  1.00  0.00           H
ATOM   2184  LP2 DCM   312       0.344  34.622  -1.565  1.00  0.00           H
ATOM   2185  C   DCM   313      21.728  43.683  57.899  1.00  0.00           C
ATOM   2186  H1  DCM   313      22.061  44.188  58.831  1.00  0.00           H
ATOM   2187  H2  DCM   313      21.258  44.404  57.196  1.00  0.00           H
ATOM   2188 CL1  DCM   313      20.517  42.431  58.298  1.00  0.00          Cl
ATOM   2189 CL2  DCM   313      23.176  42.994  56.983  1.00  0.00          Cl
ATOM   2190  LP1 DCM   313      19.406  41.281  58.664  1.00  0.00           H
ATOM   2191  LP2 DCM   313      24.462  42.382  56.169  1.00  0.00           H
ATOM   2192  C   DCM   314      10.055  39.383  44.045  1.00  0.00           C
ATOM   2193  H1  DCM   314       9.653  39.119  43.043  1.00  0.00           H
ATOM   2194  H2  DCM   314       9.901  38.447  44.623  1.00  0.00           H
ATOM   2195 CL1  DCM   314       9.104  40.829  44.620  1.00  0.00          Cl
ATOM   2196 CL2  DCM   314      11.832  39.689  44.075  1.00  0.00          Cl
ATOM   2197  LP1 DCM   314       8.248  42.129  45.138  1.00  0.00           H
ATOM   2198  LP2 DCM   314      13.448  39.967  44.103  1.00  0.00           H
ATOM   2199  C   DCM   315      11.371  37.435  19.465  1.00  0.00           C
ATOM   2200  H1  DCM   315      12.214  36.713  19.506  1.00  0.00           H
ATOM   2201  H2  DCM   315      10.546  36.940  20.020  1.00  0.00           H
ATOM   2202 CL1  DCM   315      10.790  37.730  17.803  1.00  0.00          Cl
ATOM   2203 CL2  DCM   315      11.746  38.970  20.105  1.00  0.00          Cl
ATOM   2204  LP1 DCM   315      10.255  38.000  16.276  1.00  0.00           H
ATOM   2205  LP2 DCM   315      12.107  40.447  20.721  1.00  0.00           H
ATOM   2206  C   DCM   316      53.757  56.052   8.705  1.00  0.00           C
ATOM   2207  H1  DCM   316      53.570  56.747   9.551  1.00  0.00           H
ATOM   2208  H2  DCM   316      53.417  56.448   7.724  1.00  0.00           H
ATOM   2209 CL1  DCM   316      52.816  54.486   8.970  1.00  0.00          Cl
ATOM   2210 CL2  DCM   316      55.515  55.745   8.663  1.00  0.00          Cl
ATOM   2211  LP1 DCM   316      51.980  53.095   9.206  1.00  0.00           H
ATOM   2212  LP2 DCM   316      57.130  55.463   8.624  1.00  0.00           H
ATOM   2213  C   DCM   317      56.086  33.380  15.483  1.00  0.00           C
ATOM   2214  H1  DCM   317      55.593  32.946  16.379  1.00  0.00           H
ATOM   2215  H2  DCM   317      56.913  32.740  15.106  1.00  0.00           H
ATOM   2216 CL1  DCM   317      56.796  34.944  15.883  1.00  0.00          Cl
ATOM   2217 CL2  DCM   317      54.958  33.860  14.243  1.00  0.00          Cl
ATOM   2218  LP1 DCM   317      57.456  36.399  16.256  1.00  0.00           H
ATOM   2219  LP2 DCM   317      53.896  34.311  13.077  1.00  0.00           H
ATOM   2220  C   DCM   318      59.415  73.878  16.957  1.00  0.00           C
ATOM   2221  H1  DCM   318      59.689  74.689  17.665  1.00  0.00           H
ATOM   2222  H2  DCM   318      60.038  73.720  16.051  1.00  0.00           H
ATOM   2223 CL1  DCM   318      57.758  74.143  16.348  1.00  0.00          Cl
ATOM   2224 CL2  DCM   318      59.430  72.395  18.011  1.00  0.00          Cl
ATOM   2225  LP1 DCM   318      56.236  74.387  15.788  1.00  0.00           H
ATOM   2226  LP2 DCM   318      59.443  71.059  18.961  1.00  0.00           H
ATOM   2227  C   DCM   319      27.359  61.621  26.605  1.00  0.00           C
ATOM   2228  H1  DCM   319      27.119  62.584  26.107  1.00  0.00           H
ATOM   2229  H2  DCM   319      28.416  61.424  26.883  1.00  0.00           H
ATOM   2230 CL1  DCM   319      26.783  60.174  25.682  1.00  0.00          Cl
ATOM   2231 CL2  DCM   319      26.601  61.563  28.261  1.00  0.00          Cl
ATOM   2232  LP1 DCM   319      26.261  58.863  24.845  1.00  0.00           H
ATOM   2233  LP2 DCM   319      25.920  61.511  29.752  1.00  0.00           H
ATOM   2234  C   DCM   320      42.493  19.385   0.998  1.00  0.00           C
ATOM   2235  H1  DCM   320      42.735  18.625   0.225  1.00  0.00           H
ATOM   2236  H2  DCM   320      41.940  20.191   0.470  1.00  0.00           H
ATOM   2237 CL1  DCM   320      43.935  20.126   1.738  1.00  0.00          Cl
ATOM   2238 CL2  DCM   320      41.309  18.864   2.244  1.00  0.00          Cl
ATOM   2239  LP1 DCM   320      45.262  20.807   2.419  1.00  0.00           H
ATOM   2240  LP2 DCM   320      40.228  18.388   3.382  1.00  0.00           H
ATOM   2241  C   DCM   321      73.981  33.901  63.812  1.00  0.00           C
ATOM   2242  H1  DCM   321      73.361  34.456  64.547  1.00  0.00           H
ATOM   2243  H2  DCM   321      74.601  34.598  63.209  1.00  0.00           H
ATOM   2244 CL1  DCM   321      72.980  33.069  62.596  1.00  0.00          Cl
ATOM   2245 CL2  DCM   321      75.033  32.802  64.697  1.00  0.00          Cl
ATOM   2246  LP1 DCM   321      72.058  32.303  61.476  1.00  0.00           H
ATOM   2247  LP2 DCM   321      76.013  31.778  65.522  1.00  0.00           H
ATOM   2248  C   DCM   322      64.088  59.462  48.109  1.00  0.00           C
ATOM   2249  H1  DCM   322      63.409  58.702  48.553  1.00  0.00           H
ATOM   2250  H2  DCM   322      64.048  59.490  47.000  1.00  0.00           H
ATOM   2251 CL1  DCM   322      65.791  59.244  48.703  1.00  0.00          Cl
ATOM   2252 CL2  DCM   322      63.543  61.103  48.492  1.00  0.00          Cl
ATOM   2253  LP1 DCM   322      67.328  59.047  49.239  1.00  0.00           H
ATOM   2254  LP2 DCM   322      63.038  62.623  48.847  1.00  0.00           H
ATOM   2255  C   DCM   323      22.264   4.037  65.807  1.00  0.00           C
ATOM   2256  H1  DCM   323      22.378   5.123  66.013  1.00  0.00           H
ATOM   2257  H2  DCM   323      21.595   3.517  66.525  1.00  0.00           H
ATOM   2258 CL1  DCM   323      23.901   3.293  65.911  1.00  0.00          Cl
ATOM   2259 CL2  DCM   323      21.660   3.759  64.189  1.00  0.00          Cl
ATOM   2260  LP1 DCM   323      25.391   2.615  66.005  1.00  0.00           H
ATOM   2261  LP2 DCM   323      21.092   3.498  62.673  1.00  0.00           H
ATOM   2262  C   DCM   324      56.723  28.840  31.035  1.00  0.00           C
ATOM   2263  H1  DCM   324      56.857  27.747  30.885  1.00  0.00           H
ATOM   2264  H2  DCM   324      56.846  28.991  32.129  1.00  0.00           H
ATOM   2265 CL1  DCM   324      55.141  29.415  30.479  1.00  0.00          Cl
ATOM   2266 CL2  DCM   324      58.012  29.547  30.008  1.00  0.00          Cl
ATOM   2267  LP1 DCM   324      53.677  29.946  29.965  1.00  0.00           H
ATOM   2268  LP2 DCM   324      59.191  30.194  29.069  1.00  0.00           H
ATOM   2269  C   DCM   325      59.103  40.022  33.587  1.00  0.00           C
ATOM   2270  H1  DCM   325      58.406  40.881  33.684  1.00  0.00           H
ATOM   2271  H2  DCM   325      58.560  39.095  33.868  1.00  0.00           H
ATOM   2272 CL1  DCM   325      60.376  40.166  34.771  1.00  0.00          Cl
ATOM   2273 CL2  DCM   325      59.746  39.908  31.903  1.00  0.00          Cl
ATOM   2274  LP1 DCM   325      61.572  40.302  35.885  1.00  0.00           H
ATOM   2275  LP2 DCM   325      60.330  39.805  30.374  1.00  0.00           H
ATOM   2276  C   DCM   326      44.070  26.124  27.376  1.00  0.00           C
ATOM   2277  H1  DCM   326      43.797  25.213  26.801  1.00  0.00           H
ATOM   2278  H2  DCM   326      44.733  26.892  26.923  1.00  0.00           H
ATOM   2279 CL1  DCM   326      44.885  25.534  28.824  1.00  0.00          Cl
ATOM   2280 CL2  DCM   326      42.456  26.767  27.772  1.00  0.00          Cl
ATOM   2281  LP1 DCM   326      45.642  24.985  30.171  1.00  0.00           H
ATOM   2282  LP2 DCM   326      40.971  27.359  28.136  1.00  0.00           H
ATOM   2283  C   DCM   327      15.658  37.147  58.083  1.00  0.00           C
ATOM   2284  H1  DCM   327      14.950  37.944  57.769  1.00  0.00           H
ATOM   2285  H2  DCM   327      16.702  37.521  58.013  1.00  0.00           H
ATOM   2286 CL1  DCM   327      15.532  35.832  56.905  1.00  0.00          Cl
ATOM   2287 CL2  DCM   327      15.281  36.549  59.771  1.00  0.00          Cl
ATOM   2288  LP1 DCM   327      15.416  34.614  55.813  1.00  0.00           H
ATOM   2289  LP2 DCM   327      14.944  36.013  61.284  1.00  0.00           H
ATOM   2290  C   DCM   328      49.472   3.567  64.620  1.00  0.00           C
ATOM   2291  H1  DCM   328      48.820   4.005  63.834  1.00  0.00           H
ATOM   2292  H2  DCM   328      48.972   2.870  65.326  1.00  0.00           H
ATOM   2293 CL1  DCM   328      50.012   5.025  65.401  1.00  0.00          Cl
ATOM   2294 CL2  DCM   328      50.898   2.772  63.939  1.00  0.00          Cl
ATOM   2295  LP1 DCM   328      50.520   6.400  66.138  1.00  0.00           H
ATOM   2296  LP2 DCM   328      52.220   2.035  63.308  1.00  0.00           H
ATOM   2297  C   DCM   329      23.117  45.790  34.100  1.00  0.00           C
ATOM   2298  H1  DCM   329      22.271  45.105  34.324  1.00  0.00           H
ATOM   2299  H2  DCM   329      24.015  45.143  34.203  1.00  0.00           H
ATOM   2300 CL1  DCM   329      23.250  47.183  35.204  1.00  0.00          Cl
ATOM   2301 CL2  DCM   329      22.921  46.405  32.408  1.00  0.00          Cl
ATOM   2302  LP1 DCM   329      23.371  48.465  36.220  1.00  0.00           H
ATOM   2303  LP2 DCM   329      22.742  46.961  30.876  1.00  0.00           H
ATOM   2304  C   DCM   330      53.533  28.645  65.799  1.00  0.00           C
ATOM   2305  H1  DCM   330      53.257  29.568  65.247  1.00  0.00           H
ATOM   2306  H2  DCM   330      54.086  27.889  65.201  1.00  0.00           H
ATOM   2307 CL1  DCM   330      51.991  27.914  66.173  1.00  0.00          Cl
ATOM   2308 CL2  DCM   330      54.299  29.153  67.367  1.00  0.00          Cl
ATOM   2309  LP1 DCM   330      50.543  27.228  66.524  1.00  0.00           H
ATOM   2310  LP2 DCM   330      54.989  29.612  68.782  1.00  0.00           H
ATOM   2311  C   DCM   331      19.658  61.835  61.583  1.00  0.00           C
ATOM   2312  H1  DCM   331      20.352  61.918  62.447  1.00  0.00           H
ATOM   2313  H2  DCM   331      18.578  61.807  61.843  1.00  0.00           H
ATOM   2314 CL1  DCM   331      20.113  60.353  60.701  1.00  0.00          Cl
ATOM   2315 CL2  DCM   331      19.966  63.339  60.673  1.00  0.00          Cl
ATOM   2316  LP1 DCM   331      20.532  58.990  59.890  1.00  0.00           H
ATOM   2317  LP2 DCM   331      20.249  64.722  59.837  1.00  0.00           H
ATOM   2318  C   DCM   332      14.757  29.913  17.735  1.00  0.00           C
ATOM   2319  H1  DCM   332      14.978  30.099  18.808  1.00  0.00           H
ATOM   2320  H2  DCM   332      13.747  29.457  17.653  1.00  0.00           H
ATOM   2321 CL1  DCM   332      15.968  28.807  17.136  1.00  0.00          Cl
ATOM   2322 CL2  DCM   332      14.843  31.446  16.803  1.00  0.00          Cl
ATOM   2323  LP1 DCM   332      17.106  27.769  16.573  1.00  0.00           H
ATOM   2324  LP2 DCM   332      14.922  32.846  15.951  1.00  0.00           H
ATOM   2325  C   DCM   333      73.468  29.181  64.221  1.00  0.00           C
ATOM   2326  H1  DCM   333      73.732  30.011  64.911  1.00  0.00           H
ATOM   2327  H2  DCM   333      73.813  28.175  64.544  1.00  0.00           H
ATOM   2328 CL1  DCM   333      74.164  29.584  62.641  1.00  0.00          Cl
ATOM   2329 CL2  DCM   333      71.716  29.087  64.068  1.00  0.00          Cl
ATOM   2330  LP1 DCM   333      74.807  29.957  61.179  1.00  0.00           H
ATOM   2331  LP2 DCM   333      70.084  28.999  63.924  1.00  0.00           H
ATOM   2332  C   DCM   334      43.422  52.388  42.793  1.00  0.00           C
ATOM   2333  H1  DCM   334      44.076  52.372  43.691  1.00  0.00           H
ATOM   2334  H2  DCM   334      42.644  51.595  42.781  1.00  0.00           H
ATOM   2335 CL1  DCM   334      44.391  52.427  41.288  1.00  0.00          Cl
ATOM   2336 CL2  DCM   334      42.541  53.929  42.919  1.00  0.00          Cl
ATOM   2337  LP1 DCM   334      45.278  52.464  39.909  1.00  0.00           H
ATOM   2338  LP2 DCM   334      41.729  55.349  43.034  1.00  0.00           H
ATOM   2339  C   DCM   335      18.637  72.604  21.549  1.00  0.00           C
ATOM   2340  H1  DCM   335      19.506  71.949  21.325  1.00  0.00           H
ATOM   2341  H2  DCM   335      17.723  72.373  20.962  1.00  0.00           H
ATOM   2342 CL1  DCM   335      19.229  74.243  21.191  1.00  0.00          Cl
ATOM   2343 CL2  DCM   335      18.242  72.385  23.277  1.00  0.00          Cl
ATOM   2344  LP1 DCM   335      19.774  75.754  20.861  1.00  0.00           H
ATOM   2345  LP2 DCM   335      17.879  72.183  24.864  1.00  0.00           H
ATOM   2346  C   DCM   336      26.956  28.469  64.629  1.00  0.00           C
ATOM   2347  H1  DCM   336      26.839  29.302  65.355  1.00  0.00           H
ATOM   2348  H2  DCM   336      27.020  28.842  63.584  1.00  0.00           H
ATOM   2349 CL1  DCM   336      25.487  27.472  64.785  1.00  0.00          Cl
ATOM   2350 CL2  DCM   336      28.322  27.449  65.194  1.00  0.00          Cl
ATOM   2351  LP1 DCM   336      24.135  26.555  64.929  1.00  0.00           H
ATOM   2352  LP2 DCM   336      29.570  26.518  65.710  1.00  0.00           H
ATOM   2353  C   DCM   337      65.377  33.391  20.984  1.00  0.00           C
ATOM   2354  H1  DCM   337      66.335  32.843  21.113  1.00  0.00           H
ATOM   2355  H2  DCM   337      64.706  33.319  21.866  1.00  0.00           H
ATOM   2356 CL1  DCM   337      64.484  32.577  19.648  1.00  0.00          Cl
ATOM   2357 CL2  DCM   337      65.556  35.096  20.516  1.00  0.00          Cl
ATOM   2358  LP1 DCM   337      63.671  31.836  18.432  1.00  0.00           H
ATOM   2359  LP2 DCM   337      65.721  36.670  20.085  1.00  0.00           H
ATOM   2360  C   DCM   338      33.921  52.488  35.526  1.00  0.00           C
ATOM   2361  H1  DCM   338      33.657  51.422  35.695  1.00  0.00           H
ATOM   2362  H2  DCM   338      34.229  52.657  34.472  1.00  0.00           H
ATOM   2363 CL1  DCM   338      35.110  53.172  36.662  1.00  0.00          Cl
ATOM   2364 CL2  DCM   338      32.344  53.372  35.731  1.00  0.00          Cl
ATOM   2365  LP1 DCM   338      36.204  53.802  37.708  1.00  0.00           H
ATOM   2366  LP2 DCM   338      30.922  54.168  35.916  1.00  0.00           H
ATOM   2367  C   DCM   339      35.501  21.194   5.039  1.00  0.00           C
ATOM   2368  H1  DCM   339      35.068  21.478   4.056  1.00  0.00           H
ATOM   2369  H2  DCM   339      34.620  20.725   5.527  1.00  0.00           H
ATOM   2370 CL1  DCM   339      36.004  22.621   5.918  1.00  0.00          Cl
ATOM   2371 CL2  DCM   339      36.811  20.015   4.888  1.00  0.00          Cl
ATOM   2372  LP1 DCM   339      36.475  23.959   6.742  1.00  0.00           H
ATOM   2373  LP2 DCM   339      38.026  18.922   4.748  1.00  0.00           H
ATOM   2374  C   DCM   340      16.069  38.101  65.735  1.00  0.00           C
ATOM   2375  H1  DCM   340      15.376  38.469  66.521  1.00  0.00           H
ATOM   2376  H2  DCM   340      17.009  38.691  65.682  1.00  0.00           H
ATOM   2377 CL1  DCM   340      15.371  38.216  64.094  1.00  0.00          Cl
ATOM   2378 CL2  DCM   340      16.538  36.392  66.150  1.00  0.00          Cl
ATOM   2379  LP1 DCM   340      14.731  38.322  62.588  1.00  0.00           H
ATOM   2380  LP2 DCM   340      16.960  34.852  66.525  1.00  0.00           H
ATOM   2381  C   DCM   341       6.252  16.313   2.708  1.00  0.00           C
ATOM   2382  H1  DCM   341       6.241  17.418   2.829  1.00  0.00           H
ATOM   2383  H2  DCM   341       7.283  16.022   2.414  1.00  0.00           H
ATOM   2384 CL1  DCM   341       5.105  15.885   1.463  1.00  0.00          Cl
ATOM   2385 CL2  DCM   341       5.750  15.551   4.274  1.00  0.00          Cl
ATOM   2386  LP1 DCM   341       4.028  15.483   0.294  1.00  0.00           H
ATOM   2387  LP2 DCM   341       5.296  14.861   5.691  1.00  0.00           H
ATOM   2388  C   DCM   342      34.931  12.301  54.180  1.00  0.00           C
ATOM   2389  H1  DCM   342      35.349  13.233  53.743  1.00  0.00           H
ATOM   2390  H2  DCM   342      34.397  12.504  55.133  1.00  0.00           H
ATOM   2391 CL1  DCM   342      36.264  11.145  54.523  1.00  0.00          Cl
ATOM   2392 CL2  DCM   342      33.777  11.578  53.092  1.00  0.00          Cl
ATOM   2393  LP1 DCM   342      37.480  10.090  54.836  1.00  0.00           H
ATOM   2394  LP2 DCM   342      32.691  10.897  52.069  1.00  0.00           H
ATOM   2395  C   DCM   343      20.708  51.551  57.236  1.00  0.00           C
ATOM   2396  H1  DCM   343      20.144  51.866  58.140  1.00  0.00           H
ATOM   2397  H2  DCM   343      21.802  51.591  57.425  1.00  0.00           H
ATOM   2398 CL1  DCM   343      20.400  52.716  55.863  1.00  0.00          Cl
ATOM   2399 CL2  DCM   343      20.133  49.961  56.657  1.00  0.00          Cl
ATOM   2400  LP1 DCM   343      20.123  53.763  54.631  1.00  0.00           H
ATOM   2401  LP2 DCM   343      19.605  48.502  56.126  1.00  0.00           H
ATOM   2402  C   DCM   344      63.976  34.478  27.191  1.00  0.00           C
ATOM   2403  H1  DCM   344      64.593  34.710  26.296  1.00  0.00           H
ATOM   2404  H2  DCM   344      64.125  33.455  27.597  1.00  0.00           H
ATOM   2405 CL1  DCM   344      62.289  34.868  26.972  1.00  0.00          Cl
ATOM   2406 CL2  DCM   344      64.554  35.661  28.400  1.00  0.00          Cl
ATOM   2407  LP1 DCM   344      60.704  35.235  26.765  1.00  0.00           H
ATOM   2408  LP2 DCM   344      65.083  36.747  29.509  1.00  0.00           H
ATOM   2409  C   DCM   345      32.397  15.891  53.378  1.00  0.00           C
ATOM   2410  H1  DCM   345      32.100  14.850  53.629  1.00  0.00           H
ATOM   2411  H2  DCM   345      32.462  16.547  54.272  1.00  0.00           H
ATOM   2412 CL1  DCM   345      31.194  16.682  52.342  1.00  0.00          Cl
ATOM   2413 CL2  DCM   345      33.979  15.900  52.641  1.00  0.00          Cl
ATOM   2414  LP1 DCM   345      30.081  17.413  51.385  1.00  0.00           H
ATOM   2415  LP2 DCM   345      35.466  15.910  51.948  1.00  0.00           H
ATOM   2416  C   DCM   346      73.437  23.699  17.319  1.00  0.00           C
ATOM   2417  H1  DCM   346      72.989  24.134  16.400  1.00  0.00           H
ATOM   2418  H2  DCM   346      73.953  22.737  17.112  1.00  0.00           H
ATOM   2419 CL1  DCM   346      72.111  23.191  18.380  1.00  0.00          Cl
ATOM   2420 CL2  DCM   346      74.479  24.843  18.092  1.00  0.00          Cl
ATOM   2421  LP1 DCM   346      70.883  22.722  19.361  1.00  0.00           H
ATOM   2422  LP2 DCM   346      75.468  25.927  18.825  1.00  0.00           H
ATOM   2423  C   DCM   347      59.412  30.969  35.349  1.00  0.00           C
ATOM   2424  H1  DCM   347      58.679  30.410  35.970  1.00  0.00           H
ATOM   2425  H2  DCM   347      60.207  30.300  34.956  1.00  0.00           H
ATOM   2426 CL1  DCM   347      60.104  32.114  36.472  1.00  0.00          Cl
ATOM   2427 CL2  DCM   347      58.831  31.773  33.984  1.00  0.00          Cl
ATOM   2428  LP1 DCM   347      60.754  33.189  37.527  1.00  0.00           H
ATOM   2429  LP2 DCM   347      58.267  32.554  32.657  1.00  0.00           H
ATOM   2430  C   DCM   348      70.597  40.313  28.263  1.00  0.00           C
ATOM   2431  H1  DCM   348      70.129  39.411  28.714  1.00  0.00           H
ATOM   2432  H2  DCM   348      71.471  40.778  28.767  1.00  0.00           H
ATOM   2433 CL1  DCM   348      69.368  41.634  28.335  1.00  0.00          Cl
ATOM   2434 CL2  DCM   348      71.118  39.902  26.595  1.00  0.00          Cl
ATOM   2435  LP1 DCM   348      68.253  42.834  28.401  1.00  0.00           H
ATOM   2436  LP2 DCM   348      71.594  39.527  25.071  1.00  0.00           H
ATOM   2437  C   DCM   349      54.343   6.284  28.356  1.00  0.00           C
ATOM   2438  H1  DCM   349      53.660   5.896  27.570  1.00  0.00           H
ATOM   2439  H2  DCM   349      55.435   6.336  28.159  1.00  0.00           H
ATOM   2440 CL1  DCM   349      54.217   5.389  29.883  1.00  0.00          Cl
ATOM   2441 CL2  DCM   349      53.692   7.917  28.666  1.00  0.00          Cl
ATOM   2442  LP1 DCM   349      54.101   4.562  31.294  1.00  0.00           H
ATOM   2443  LP2 DCM   349      53.093   9.418  28.950  1.00  0.00           H
ATOM   2444  C   DCM   350      57.475  34.982  42.309  1.00  0.00           C
ATOM   2445  H1  DCM   350      57.740  35.171  41.247  1.00  0.00           H
ATOM   2446  H2  DCM   350      57.089  35.927  42.748  1.00  0.00           H
ATOM   2447 CL1  DCM   350      58.804  34.392  43.285  1.00  0.00          Cl
ATOM   2448 CL2  DCM   350      56.140  33.807  42.446  1.00  0.00          Cl
ATOM   2449  LP1 DCM   350      60.048  33.839  44.199  1.00  0.00           H
ATOM   2450  LP2 DCM   350      54.912  32.727  42.572  1.00  0.00           H
ATOM   2451  C   DCM   351      14.931   7.580  27.866  1.00  0.00           C
ATOM   2452  H1  DCM   351      14.330   8.418  27.452  1.00  0.00           H
ATOM   2453  H2  DCM   351      15.968   7.904  28.100  1.00  0.00           H
ATOM   2454 CL1  DCM   351      14.740   6.129  26.812  1.00  0.00          Cl
ATOM   2455 CL2  DCM   351      14.070   7.217  29.427  1.00  0.00          Cl
ATOM   2456  LP1 DCM   351      14.566   4.810  25.853  1.00  0.00           H
ATOM   2457  LP2 DCM   351      13.294   6.889  30.834  1.00  0.00           H
ATOM   2458  C   DCM   352      71.817  30.545  48.483  1.00  0.00           C
ATOM   2459  H1  DCM   352      71.081  31.217  48.975  1.00  0.00           H
ATOM   2460  H2  DCM   352      72.667  30.236  49.128  1.00  0.00           H
ATOM   2461 CL1  DCM   352      72.714  31.433  47.215  1.00  0.00          Cl
ATOM   2462 CL2  DCM   352      71.043  29.152  47.689  1.00  0.00          Cl
ATOM   2463  LP1 DCM   352      73.536  32.247  46.053  1.00  0.00           H
ATOM   2464  LP2 DCM   352      70.331  27.868  46.958  1.00  0.00           H
ATOM   2465  C   DCM   353      48.357  51.429  38.333  1.00  0.00           C
ATOM   2466  H1  DCM   353      47.846  51.872  37.452  1.00  0.00           H
ATOM   2467  H2  DCM   353      49.434  51.698  38.280  1.00  0.00           H
ATOM   2468 CL1  DCM   353      48.283  49.584  38.239  1.00  0.00          Cl
ATOM   2469 CL2  DCM   353      47.554  52.034  39.835  1.00  0.00          Cl
ATOM   2470  LP1 DCM   353      48.218  47.947  38.155  1.00  0.00           H
ATOM   2471  LP2 DCM   353      46.824  52.584  41.197  1.00  0.00           H
ATOM   2472  C   DCM   354       0.644  55.306  64.107  1.00  0.00           C
ATOM   2473  H1  DCM   354       1.549  55.851  63.763  1.00  0.00           H
ATOM   2474  H2  DCM   354       0.442  54.299  63.684  1.00  0.00           H
ATOM   2475 CL1  DCM   354      -0.744  56.326  63.605  1.00  0.00          Cl
ATOM   2476 CL2  DCM   354       0.539  54.985  65.853  1.00  0.00          Cl
ATOM   2477  LP1 DCM   354      -2.012  57.259  63.146  1.00  0.00           H
ATOM   2478  LP2 DCM   354       0.443  54.689  67.463  1.00  0.00           H
ATOM   2479  C   DCM   355      73.695  25.094  49.953  1.00  0.00           C
ATOM   2480  H1  DCM   355      73.939  24.094  49.533  1.00  0.00           H
ATOM   2481  H2  DCM   355      72.804  25.505  49.432  1.00  0.00           H
ATOM   2482 CL1  DCM   355      74.985  26.228  49.735  1.00  0.00          Cl
ATOM   2483 CL2  DCM   355      73.320  24.871  51.664  1.00  0.00          Cl
ATOM   2484  LP1 DCM   355      76.208  27.302  49.528  1.00  0.00           H
ATOM   2485  LP2 DCM   355      72.971  24.663  53.253  1.00  0.00           H
ATOM   2486  C   DCM   356      72.041   5.123  63.858  1.00  0.00           C
ATOM   2487  H1  DCM   356      71.125   4.679  63.413  1.00  0.00           H
ATOM   2488  H2  DCM   356      72.480   4.390  64.568  1.00  0.00           H
ATOM   2489 CL1  DCM   356      71.426   6.390  64.939  1.00  0.00          Cl
ATOM   2490 CL2  DCM   356      73.201   5.778  62.646  1.00  0.00          Cl
ATOM   2491  LP1 DCM   356      70.859   7.560  65.937  1.00  0.00           H
ATOM   2492  LP2 DCM   356      74.257   6.375  61.542  1.00  0.00           H
ATOM   2493  C   DCM   357      22.793  28.762  31.564  1.00  0.00           C
ATOM   2494  H1  DCM   357      23.683  28.096  31.559  1.00  0.00           H
ATOM   2495  H2  DCM   357      22.092  28.524  30.735  1.00  0.00           H
ATOM   2496 CL1  DCM   357      23.398  30.417  31.259  1.00  0.00          Cl
ATOM   2497 CL2  DCM   357      22.109  28.640  33.206  1.00  0.00          Cl
ATOM   2498  LP1 DCM   357      23.952  31.935  30.980  1.00  0.00           H
ATOM   2499  LP2 DCM   357      21.479  28.527  34.716  1.00  0.00           H
ATOM   2500  C   DCM   358      25.682  38.349  13.643  1.00  0.00           C
ATOM   2501  H1  DCM   358      24.858  38.381  14.387  1.00  0.00           H
ATOM   2502  H2  DCM   358      26.567  38.768  14.167  1.00  0.00           H
ATOM   2503 CL1  DCM   358      25.142  39.317  12.262  1.00  0.00          Cl
ATOM   2504 CL2  DCM   358      26.078  36.641  13.194  1.00  0.00          Cl
ATOM   2505  LP1 DCM   358      24.642  40.213  10.983  1.00  0.00           H
ATOM   2506  LP2 DCM   358      26.436  35.093  12.786  1.00  0.00           H
ATOM   2507  C   DCM   359      49.522  11.324  23.855  1.00  0.00           C
ATOM   2508  H1  DCM   359      50.547  11.634  23.558  1.00  0.00           H
ATOM   2509  H2  DCM   359      49.450  11.236  24.961  1.00  0.00           H
ATOM   2510 CL1  DCM   359      49.152   9.801  23.007  1.00  0.00          Cl
ATOM   2511 CL2  DCM   359      48.464  12.697  23.277  1.00  0.00          Cl
ATOM   2512  LP1 DCM   359      48.811   8.399  22.226  1.00  0.00           H
ATOM   2513  LP2 DCM   359      47.514  13.930  22.758  1.00  0.00           H
ATOM   2514  C   DCM   360       3.233  42.304   2.897  1.00  0.00           C
ATOM   2515  H1  DCM   360       2.186  42.121   2.572  1.00  0.00           H
ATOM   2516  H2  DCM   360       3.178  42.648   3.952  1.00  0.00           H
ATOM   2517 CL1  DCM   360       3.934  43.606   1.942  1.00  0.00          Cl
ATOM   2518 CL2  DCM   360       4.224  40.791   2.892  1.00  0.00          Cl
ATOM   2519  LP1 DCM   360       4.587  44.819   1.052  1.00  0.00           H
ATOM   2520  LP2 DCM   360       5.123  39.419   2.887  1.00  0.00           H
ATOM   2521  C   DCM   361      64.064  27.773  14.886  1.00  0.00           C
ATOM   2522  H1  DCM   361      64.810  27.156  15.431  1.00  0.00           H
ATOM   2523  H2  DCM   361      63.107  27.676  15.442  1.00  0.00           H
ATOM   2524 CL1  DCM   361      63.822  27.059  13.233  1.00  0.00          Cl
ATOM   2525 CL2  DCM   361      64.597  29.480  14.982  1.00  0.00          Cl
ATOM   2526  LP1 DCM   361      63.604  26.414  11.741  1.00  0.00           H
ATOM   2527  LP2 DCM   361      65.084  31.043  15.071  1.00  0.00           H
ATOM   2528  C   DCM   362       8.018   1.011  13.787  1.00  0.00           C
ATOM   2529  H1  DCM   362       6.994   1.129  13.373  1.00  0.00           H
ATOM   2530  H2  DCM   362       8.043   0.720  14.859  1.00  0.00           H
ATOM   2531 CL1  DCM   362       8.863   2.595  13.412  1.00  0.00          Cl
ATOM   2532 CL2  DCM   362       8.905  -0.301  12.952  1.00  0.00          Cl
ATOM   2533  LP1 DCM   362       9.619   4.011  13.077  1.00  0.00           H
ATOM   2534  LP2 DCM   362       9.717  -1.503  12.187  1.00  0.00           H
ATOM   2535  C   DCM   363      10.376  63.000   3.358  1.00  0.00           C
ATOM   2536  H1  DCM   363       9.630  63.110   2.542  1.00  0.00           H
ATOM   2537  H2  DCM   363      10.511  61.963   3.733  1.00  0.00           H
ATOM   2538 CL1  DCM   363       9.752  64.182   4.524  1.00  0.00          Cl
ATOM   2539 CL2  DCM   363      12.016  63.500   2.767  1.00  0.00          Cl
ATOM   2540  LP1 DCM   363       9.175  65.275   5.602  1.00  0.00           H
ATOM   2541  LP2 DCM   363      13.499  63.952   2.232  1.00  0.00           H
ATOM   2542  C   DCM   364       2.508  34.861  25.826  1.00  0.00           C
ATOM   2543  H1  DCM   364       1.822  35.613  25.380  1.00  0.00           H
ATOM   2544  H2  DCM   364       3.583  35.123  25.728  1.00  0.00           H
ATOM   2545 CL1  DCM   364       2.232  33.339  24.936  1.00  0.00          Cl
ATOM   2546 CL2  DCM   364       2.073  34.584  27.485  1.00  0.00          Cl
ATOM   2547  LP1 DCM   364       1.979  31.941  24.118  1.00  0.00           H
ATOM   2548  LP2 DCM   364       1.663  34.323  29.051  1.00  0.00           H
ATOM   2549  C   DCM   365      61.462  25.304  26.935  1.00  0.00           C
ATOM   2550  H1  DCM   365      61.097  25.706  27.904  1.00  0.00           H
ATOM   2551  H2  DCM   365      61.364  25.965  26.047  1.00  0.00           H
ATOM   2552 CL1  DCM   365      60.471  23.775  26.644  1.00  0.00          Cl
ATOM   2553 CL2  DCM   365      63.193  24.838  27.156  1.00  0.00          Cl
ATOM   2554  LP1 DCM   365      59.591  22.416  26.385  1.00  0.00           H
ATOM   2555  LP2 DCM   365      64.765  24.415  27.356  1.00  0.00           H
ATOM   2556  C   DCM   366      16.516  53.962  17.425  1.00  0.00           C
ATOM   2557  H1  DCM   366      17.295  53.973  16.633  1.00  0.00           H
ATOM   2558  H2  DCM   366      15.570  54.426  17.072  1.00  0.00           H
ATOM   2559 CL1  DCM   366      17.138  54.825  18.805  1.00  0.00          Cl
ATOM   2560 CL2  DCM   366      16.198  52.259  17.892  1.00  0.00          Cl
ATOM   2561  LP1 DCM   366      17.723  55.638  20.104  1.00  0.00           H
ATOM   2562  LP2 DCM   366      15.907  50.703  18.319  1.00  0.00           H
ATOM   2563  C   DCM   367      45.503  10.771  43.888  1.00  0.00           C
ATOM   2564  H1  DCM   367      46.182   9.957  43.555  1.00  0.00           H
ATOM   2565  H2  DCM   367      45.564  10.808  44.997  1.00  0.00           H
ATOM   2566 CL1  DCM   367      43.893  10.205  43.354  1.00  0.00          Cl
ATOM   2567 CL2  DCM   367      45.840  12.439  43.288  1.00  0.00          Cl
ATOM   2568  LP1 DCM   367      42.417   9.685  42.864  1.00  0.00           H
ATOM   2569  LP2 DCM   367      46.147  13.954  42.742  1.00  0.00           H
ATOM   2570  C   DCM   368      20.750  30.920  27.424  1.00  0.00           C
ATOM   2571  H1  DCM   368      21.108  30.870  26.373  1.00  0.00           H
ATOM   2572  H2  DCM   368      19.798  31.476  27.560  1.00  0.00           H
ATOM   2573 CL1  DCM   368      21.969  31.824  28.407  1.00  0.00          Cl
ATOM   2574 CL2  DCM   368      20.709  29.220  28.002  1.00  0.00          Cl
ATOM   2575  LP1 DCM   368      23.075  32.644  29.298  1.00  0.00           H
ATOM   2576  LP2 DCM   368      20.671  27.667  28.530  1.00  0.00           H
ATOM   2577  C   DCM   369      43.595  65.174  57.991  1.00  0.00           C
ATOM   2578  H1  DCM   369      44.196  65.872  58.612  1.00  0.00           H
ATOM   2579  H2  DCM   369      43.200  64.357  58.633  1.00  0.00           H
ATOM   2580 CL1  DCM   369      44.574  64.513  56.638  1.00  0.00          Cl
ATOM   2581 CL2  DCM   369      42.261  66.106  57.318  1.00  0.00          Cl
ATOM   2582  LP1 DCM   369      45.468  63.909  55.402  1.00  0.00           H
ATOM   2583  LP2 DCM   369      41.019  66.974  56.691  1.00  0.00           H
ATOM   2584  C   DCM   370      34.209  26.802  31.899  1.00  0.00           C
ATOM   2585  H1  DCM   370      34.423  27.402  32.809  1.00  0.00           H
ATOM   2586  H2  DCM   370      34.377  25.737  32.166  1.00  0.00           H
ATOM   2587 CL1  DCM   370      35.387  27.081  30.585  1.00  0.00          Cl
ATOM   2588 CL2  DCM   370      32.483  27.065  31.305  1.00  0.00          Cl
ATOM   2589  LP1 DCM   370      36.468  27.338  29.379  1.00  0.00           H
ATOM   2590  LP2 DCM   370      30.948  27.298  30.776  1.00  0.00           H
ATOM   2591  C   DCM   371      49.886  23.529  42.538  1.00  0.00           C
ATOM   2592  H1  DCM   371      50.987  23.436  42.425  1.00  0.00           H
ATOM   2593  H2  DCM   371      49.261  23.229  41.670  1.00  0.00           H
ATOM   2594 CL1  DCM   371      49.539  25.213  42.812  1.00  0.00          Cl
ATOM   2595 CL2  DCM   371      49.447  22.549  44.021  1.00  0.00          Cl
ATOM   2596  LP1 DCM   371      49.212  26.799  43.070  1.00  0.00           H
ATOM   2597  LP2 DCM   371      49.054  21.670  45.349  1.00  0.00           H
ATOM   2598  C   DCM   372      50.039  52.857  24.610  1.00  0.00           C
ATOM   2599  H1  DCM   372      50.244  51.777  24.772  1.00  0.00           H
ATOM   2600  H2  DCM   372      49.000  53.174  24.842  1.00  0.00           H
ATOM   2601 CL1  DCM   372      50.459  53.401  22.983  1.00  0.00          Cl
ATOM   2602 CL2  DCM   372      51.108  53.599  25.685  1.00  0.00          Cl
ATOM   2603  LP1 DCM   372      50.849  53.906  21.472  1.00  0.00           H
ATOM   2604  LP2 DCM   372      52.146  54.321  26.729  1.00  0.00           H
ATOM   2605  C   DCM   373      67.328  61.727  23.363  1.00  0.00           C
ATOM   2606  H1  DCM   373      68.091  61.486  24.134  1.00  0.00           H
ATOM   2607  H2  DCM   373      66.571  60.919  23.277  1.00  0.00           H
ATOM   2608 CL1  DCM   373      68.026  61.928  21.693  1.00  0.00          Cl
ATOM   2609 CL2  DCM   373      66.552  63.286  23.832  1.00  0.00          Cl
ATOM   2610  LP1 DCM   373      68.654  62.108  20.189  1.00  0.00           H
ATOM   2611  LP2 DCM   373      65.846  64.703  24.259  1.00  0.00           H
ATOM   2612  C   DCM   374      29.571  53.812  28.388  1.00  0.00           C
ATOM   2613  H1  DCM   374      30.430  53.290  27.917  1.00  0.00           H
ATOM   2614  H2  DCM   374      28.964  53.154  29.046  1.00  0.00           H
ATOM   2615 CL1  DCM   374      28.418  54.106  27.043  1.00  0.00          Cl
ATOM   2616 CL2  DCM   374      29.753  55.358  29.264  1.00  0.00          Cl
ATOM   2617  LP1 DCM   374      27.365  54.374  25.815  1.00  0.00           H
ATOM   2618  LP2 DCM   374      29.921  56.778  30.067  1.00  0.00           H
ATOM   2619  C   DCM   375      60.338  27.510  44.439  1.00  0.00           C
ATOM   2620  H1  DCM   375      59.640  27.970  43.707  1.00  0.00           H
ATOM   2621  H2  DCM   375      60.767  28.207  45.190  1.00  0.00           H
ATOM   2622 CL1  DCM   375      61.667  26.776  43.400  1.00  0.00          Cl
ATOM   2623 CL2  DCM   375      59.318  26.321  45.377  1.00  0.00          Cl
ATOM   2624  LP1 DCM   375      62.852  26.122  42.474  1.00  0.00           H
ATOM   2625  LP2 DCM   375      58.402  25.253  46.220  1.00  0.00           H
ATOM   2626  C   DCM   376       4.344  57.183  22.289  1.00  0.00           C
ATOM   2627  H1  DCM   376       4.025  56.458  23.068  1.00  0.00           H
ATOM   2628  H2  DCM   376       3.812  56.949  21.342  1.00  0.00           H
ATOM   2629 CL1  DCM   376       6.123  57.142  21.893  1.00  0.00          Cl
ATOM   2630 CL2  DCM   376       3.947  58.875  22.837  1.00  0.00          Cl
ATOM   2631  LP1 DCM   376       7.723  57.104  21.537  1.00  0.00           H
ATOM   2632  LP2 DCM   376       3.590  60.398  23.330  1.00  0.00           H
ATOM   2633  C   DCM   377      21.655  60.463  36.181  1.00  0.00           C
ATOM   2634  H1  DCM   377      20.899  59.650  36.224  1.00  0.00           H
ATOM   2635  H2  DCM   377      22.498  60.145  36.831  1.00  0.00           H
ATOM   2636 CL1  DCM   377      21.181  61.930  36.943  1.00  0.00          Cl
ATOM   2637 CL2  DCM   377      22.121  60.771  34.431  1.00  0.00          Cl
ATOM   2638  LP1 DCM   377      20.730  63.329  37.670  1.00  0.00           H
ATOM   2639  LP2 DCM   377      22.537  61.046  32.869  1.00  0.00           H
ATOM   2640  C   DCM   378      42.742  34.380  18.156  1.00  0.00           C
ATOM   2641  H1  DCM   378      42.740  34.269  17.051  1.00  0.00           H
ATOM   2642  H2  DCM   378      42.020  35.152  18.498  1.00  0.00           H
ATOM   2643 CL1  DCM   378      44.431  34.757  18.701  1.00  0.00          Cl
ATOM   2644 CL2  DCM   378      42.299  32.779  18.754  1.00  0.00          Cl
ATOM   2645  LP1 DCM   378      45.957  35.099  19.194  1.00  0.00           H
ATOM   2646  LP2 DCM   378      41.888  31.291  19.309  1.00  0.00           H
ATOM   2647  C   DCM   379      51.530  42.841  42.697  1.00  0.00           C
ATOM   2648  H1  DCM   379      51.751  43.193  43.727  1.00  0.00           H
ATOM   2649  H2  DCM   379      51.131  41.804  42.667  1.00  0.00           H
ATOM   2650 CL1  DCM   379      53.183  42.824  41.908  1.00  0.00          Cl
ATOM   2651 CL2  DCM   379      50.473  44.006  41.940  1.00  0.00          Cl
ATOM   2652  LP1 DCM   379      54.663  42.809  41.202  1.00  0.00           H
ATOM   2653  LP2 DCM   379      49.479  45.100  41.229  1.00  0.00           H
ATOM   2654  C   DCM   380      17.318  43.337  46.688  1.00  0.00           C
ATOM   2655  H1  DCM   380      17.540  42.293  46.377  1.00  0.00           H
ATOM   2656  H2  DCM   380      16.226  43.516  46.586  1.00  0.00           H
ATOM   2657 CL1  DCM   380      18.123  44.518  45.638  1.00  0.00          Cl
ATOM   2658 CL2  DCM   380      17.656  43.606  48.483  1.00  0.00          Cl
ATOM   2659  LP1 DCM   380      18.867  45.611  44.667  1.00  0.00           H
ATOM   2660  LP2 DCM   380      17.956  43.845  50.077  1.00  0.00           H
ATOM   2661  C   DCM   381      63.392  32.248  33.503  1.00  0.00           C
ATOM   2662  H1  DCM   381      63.235  33.135  32.853  1.00  0.00           H
ATOM   2663  H2  DCM   381      62.316  31.998  33.621  1.00  0.00           H
ATOM   2664 CL1  DCM   381      64.006  32.904  35.100  1.00  0.00          Cl
ATOM   2665 CL2  DCM   381      64.463  31.116  32.688  1.00  0.00          Cl
ATOM   2666  LP1 DCM   381      64.555  33.491  36.529  1.00  0.00           H
ATOM   2667  LP2 DCM   381      65.462  30.060  31.928  1.00  0.00           H
ATOM   2668  C   DCM   382      56.420  21.934  57.965  1.00  0.00           C
ATOM   2669  H1  DCM   382      56.489  22.245  56.900  1.00  0.00           H
ATOM   2670  H2  DCM   382      56.907  20.943  58.085  1.00  0.00           H
ATOM   2671 CL1  DCM   382      54.608  21.641  58.337  1.00  0.00          Cl
ATOM   2672 CL2  DCM   382      57.137  23.134  59.002  1.00  0.00          Cl
ATOM   2673  LP1 DCM   382      53.021  21.385  58.663  1.00  0.00           H
ATOM   2674  LP2 DCM   382      57.813  24.265  59.979  1.00  0.00           H
ATOM   2675  C   DCM   383      63.471   9.978  37.975  1.00  0.00           C
ATOM   2676  H1  DCM   383      62.903   9.292  38.639  1.00  0.00           H
ATOM   2677  H2  DCM   383      64.531   9.646  37.949  1.00  0.00           H
ATOM   2678 CL1  DCM   383      63.623  11.581  38.667  1.00  0.00          Cl
ATOM   2679 CL2  DCM   383      62.601   9.931  36.421  1.00  0.00          Cl
ATOM   2680  LP1 DCM   383      63.766  13.081  39.314  1.00  0.00           H
ATOM   2681  LP2 DCM   383      61.801   9.887  34.991  1.00  0.00           H
ATOM   2682  C   DCM   384      55.007  41.629  35.807  1.00  0.00           C
ATOM   2683  H1  DCM   384      55.005  41.084  36.775  1.00  0.00           H
ATOM   2684  H2  DCM   384      53.986  41.963  35.524  1.00  0.00           H
ATOM   2685 CL1  DCM   384      55.531  40.608  34.464  1.00  0.00          Cl
ATOM   2686 CL2  DCM   384      56.222  42.927  35.962  1.00  0.00          Cl
ATOM   2687  LP1 DCM   384      56.018  39.660  33.218  1.00  0.00           H
ATOM   2688  LP2 DCM   384      57.339  44.119  36.104  1.00  0.00           H
ATOM   2689  C   DCM   385      25.235  41.397  19.833  1.00  0.00           C
ATOM   2690  H1  DCM   385      24.321  40.839  19.536  1.00  0.00           H
ATOM   2691  H2  DCM   385      25.090  42.463  19.555  1.00  0.00           H
ATOM   2692 CL1  DCM   385      26.725  40.873  19.113  1.00  0.00          Cl
ATOM   2693 CL2  DCM   385      25.406  41.383  21.585  1.00  0.00          Cl
ATOM   2694  LP1 DCM   385      28.133  40.378  18.434  1.00  0.00           H
ATOM   2695  LP2 DCM   385      25.566  41.370  23.218  1.00  0.00           H
ATOM   2696  C   DCM   386      44.379  60.478  56.872  1.00  0.00           C
ATOM   2697  H1  DCM   386      43.719  60.623  55.990  1.00  0.00           H
ATOM   2698  H2  DCM   386      44.433  61.455  57.398  1.00  0.00           H
ATOM   2699 CL1  DCM   386      46.078  60.218  56.323  1.00  0.00          Cl
ATOM   2700 CL2  DCM   386      43.885  59.102  57.999  1.00  0.00          Cl
ATOM   2701  LP1 DCM   386      47.622  59.982  55.824  1.00  0.00           H
ATOM   2702  LP2 DCM   386      43.447  57.880  59.000  1.00  0.00           H
ATOM   2703  C   DCM   387      44.685  71.386  13.923  1.00  0.00           C
ATOM   2704  H1  DCM   387      44.755  71.464  15.029  1.00  0.00           H
ATOM   2705  H2  DCM   387      43.690  71.700  13.542  1.00  0.00           H
ATOM   2706 CL1  DCM   387      44.817  69.661  13.610  1.00  0.00          Cl
ATOM   2707 CL2  DCM   387      45.864  72.328  12.968  1.00  0.00          Cl
ATOM   2708  LP1 DCM   387      44.939  68.052  13.317  1.00  0.00           H
ATOM   2709  LP2 DCM   387      46.946  73.193  12.090  1.00  0.00           H
ATOM   2710  C   DCM   388      23.693  59.095  67.707  1.00  0.00           C
ATOM   2711  H1  DCM   388      22.669  59.224  68.116  1.00  0.00           H
ATOM   2712  H2  DCM   388      23.776  59.444  66.655  1.00  0.00           H
ATOM   2713 CL1  DCM   388      24.143  57.354  67.778  1.00  0.00          Cl
ATOM   2714 CL2  DCM   388      24.934  59.950  68.618  1.00  0.00          Cl
ATOM   2715  LP1 DCM   388      24.554  55.767  67.844  1.00  0.00           H
ATOM   2716  LP2 DCM   388      26.090  60.746  69.467  1.00  0.00           H
ATOM   2717  C   DCM   389      53.810  28.568  14.394  1.00  0.00           C
ATOM   2718  H1  DCM   389      54.650  29.110  13.908  1.00  0.00           H
ATOM   2719  H2  DCM   389      53.270  27.895  13.694  1.00  0.00           H
ATOM   2720 CL1  DCM   389      52.757  29.786  15.171  1.00  0.00          Cl
ATOM   2721 CL2  DCM   389      54.654  27.649  15.721  1.00  0.00          Cl
ATOM   2722  LP1 DCM   389      51.791  30.904  15.885  1.00  0.00           H
ATOM   2723  LP2 DCM   389      55.414  26.821  16.915  1.00  0.00           H
ATOM   2724  C   DCM   390      58.991  29.355  13.282  1.00  0.00           C
ATOM   2725  H1  DCM   390      58.202  29.523  14.047  1.00  0.00           H
ATOM   2726  H2  DCM   390      59.475  30.259  12.855  1.00  0.00           H
ATOM   2727 CL1  DCM   390      58.142  28.619  11.846  1.00  0.00          Cl
ATOM   2728 CL2  DCM   390      60.082  28.147  13.825  1.00  0.00          Cl
ATOM   2729  LP1 DCM   390      57.379  27.957  10.554  1.00  0.00           H
ATOM   2730  LP2 DCM   390      61.126  26.993  14.345  1.00  0.00           H
ATOM   2731  C   DCM   391      52.915  48.394  56.328  1.00  0.00           C
ATOM   2732  H1  DCM   391      53.475  48.925  55.529  1.00  0.00           H
ATOM   2733  H2  DCM   391      52.371  47.488  55.986  1.00  0.00           H
ATOM   2734 CL1  DCM   391      51.931  49.617  57.216  1.00  0.00          Cl
ATOM   2735 CL2  DCM   391      54.159  47.857  57.407  1.00  0.00          Cl
ATOM   2736  LP1 DCM   391      51.035  50.729  58.023  1.00  0.00           H
ATOM   2737  LP2 DCM   391      55.338  47.349  58.428  1.00  0.00           H
ATOM   2738  C   DCM   392       0.449  51.015  43.297  1.00  0.00           C
ATOM   2739  H1  DCM   392       1.384  50.537  43.660  1.00  0.00           H
ATOM   2740  H2  DCM   392      -0.436  50.769  43.923  1.00  0.00           H
ATOM   2741 CL1  DCM   392       0.177  50.423  41.636  1.00  0.00          Cl
ATOM   2742 CL2  DCM   392       0.753  52.794  43.218  1.00  0.00          Cl
ATOM   2743  LP1 DCM   392      -0.073  49.879  40.109  1.00  0.00           H
ATOM   2744  LP2 DCM   392       1.029  54.409  43.145  1.00  0.00           H
ATOM   2745  C   DCM   393      62.538  49.570  38.740  1.00  0.00           C
ATOM   2746  H1  DCM   393      61.522  49.417  38.317  1.00  0.00           H
ATOM   2747  H2  DCM   393      63.074  50.470  38.369  1.00  0.00           H
ATOM   2748 CL1  DCM   393      63.612  48.220  38.232  1.00  0.00          Cl
ATOM   2749 CL2  DCM   393      62.416  49.638  40.491  1.00  0.00          Cl
ATOM   2750  LP1 DCM   393      64.592  46.988  37.770  1.00  0.00           H
ATOM   2751  LP2 DCM   393      62.303  49.702  42.125  1.00  0.00           H
ATOM   2752  C   DCM   394      70.909  53.092  16.947  1.00  0.00           C
ATOM   2753  H1  DCM   394      71.252  52.239  16.324  1.00  0.00           H
ATOM   2754  H2  DCM   394      71.665  53.589  17.591  1.00  0.00           H
ATOM   2755 CL1  DCM   394      69.824  52.213  18.077  1.00  0.00          Cl
ATOM   2756 CL2  DCM   394      69.825  54.297  16.030  1.00  0.00          Cl
ATOM   2757  LP1 DCM   394      68.834  51.410  19.109  1.00  0.00           H
ATOM   2758  LP2 DCM   394      68.871  55.358  15.221  1.00  0.00           H
ATOM   2759  C   DCM   395      47.273  68.646  38.796  1.00  0.00           C
ATOM   2760  H1  DCM   395      47.358  67.706  38.209  1.00  0.00           H
ATOM   2761  H2  DCM   395      48.093  68.673  39.545  1.00  0.00           H
ATOM   2762 CL1  DCM   395      45.831  68.636  39.915  1.00  0.00          Cl
ATOM   2763 CL2  DCM   395      47.346  70.191  37.841  1.00  0.00          Cl
ATOM   2764  LP1 DCM   395      44.535  68.627  40.920  1.00  0.00           H
ATOM   2765  LP2 DCM   395      47.411  71.586  36.980  1.00  0.00           H
ATOM   2766  C   DCM   396      40.715  14.565   8.384  1.00  0.00           C
ATOM   2767  H1  DCM   396      40.223  15.092   7.538  1.00  0.00           H
ATOM   2768  H2  DCM   396      40.005  14.046   9.063  1.00  0.00           H
ATOM   2769 CL1  DCM   396      41.533  15.821   9.249  1.00  0.00          Cl
ATOM   2770 CL2  DCM   396      41.924  13.549   7.619  1.00  0.00          Cl
ATOM   2771  LP1 DCM   396      42.308  17.012  10.068  1.00  0.00           H
ATOM   2772  LP2 DCM   396      43.054  12.599   6.905  1.00  0.00           H
ATOM   2773  C   DCM   397      15.912  32.761   9.215  1.00  0.00           C
ATOM   2774  H1  DCM   397      16.466  33.106  10.114  1.00  0.00           H
ATOM   2775  H2  DCM   397      16.522  33.005   8.320  1.00  0.00           H
ATOM   2776 CL1  DCM   397      14.237  33.388   9.016  1.00  0.00          Cl
ATOM   2777 CL2  DCM   397      15.959  30.979   9.341  1.00  0.00          Cl
ATOM   2778  LP1 DCM   397      12.711  33.960   8.835  1.00  0.00           H
ATOM   2779  LP2 DCM   397      16.002  29.344   9.456  1.00  0.00           H
ATOM   2780  C   DCM   398      55.852  22.562  51.850  1.00  0.00           C
ATOM   2781  H1  DCM   398      56.337  23.451  52.308  1.00  0.00           H
ATOM   2782  H2  DCM   398      54.758  22.668  52.007  1.00  0.00           H
ATOM   2783 CL1  DCM   398      56.316  21.132  52.828  1.00  0.00          Cl
ATOM   2784 CL2  DCM   398      56.365  22.413  50.173  1.00  0.00          Cl
ATOM   2785  LP1 DCM   398      56.740  19.824  53.723  1.00  0.00           H
ATOM   2786  LP2 DCM   398      56.842  22.274  48.610  1.00  0.00           H
ATOM   2787  C   DCM   399      72.211   3.908  71.514  1.00  0.00           C
ATOM   2788  H1  DCM   399      71.979   4.962  71.775  1.00  0.00           H
ATOM   2789  H2  DCM   399      72.346   3.314  72.443  1.00  0.00           H
ATOM   2790 CL1  DCM   399      73.549   3.894  70.412  1.00  0.00          Cl
ATOM   2791 CL2  DCM   399      70.773   3.373  70.536  1.00  0.00          Cl
ATOM   2792  LP1 DCM   399      74.815   3.881  69.370  1.00  0.00           H
ATOM   2793  LP2 DCM   399      69.476   2.891  69.655  1.00  0.00           H
ATOM   2794  C   DCM   400       4.506  72.374  36.745  1.00  0.00           C
ATOM   2795  H1  DCM   400       4.051  73.101  37.451  1.00  0.00           H
ATOM   2796  H2  DCM   400       5.532  72.138  37.100  1.00  0.00           H
ATOM   2797 CL1  DCM   400       4.409  72.930  35.029  1.00  0.00          Cl
ATOM   2798 CL2  DCM   400       3.457  70.921  36.847  1.00  0.00          Cl
ATOM   2799  LP1 DCM   400       4.320  73.434  33.471  1.00  0.00           H
ATOM   2800  LP2 DCM   400       2.498  69.594  36.940  1.00  0.00           H
ATOM   2801  C   DCM   401      21.555   5.731   1.124  1.00  0.00           C
ATOM   2802  H1  DCM   401      21.124   4.893   0.536  1.00  0.00           H
ATOM   2803  H2  DCM   401      20.828   6.031   1.909  1.00  0.00           H
ATOM   2804 CL1  DCM   401      21.908   7.003  -0.099  1.00  0.00          Cl
ATOM   2805 CL2  DCM   401      22.998   5.194   2.093  1.00  0.00          Cl
ATOM   2806  LP1 DCM   401      22.229   8.163  -1.213  1.00  0.00           H
ATOM   2807  LP2 DCM   401      24.299   4.709   2.966  1.00  0.00           H
ATOM   2808  C   DCM   402       7.062  59.770  61.336  1.00  0.00           C
ATOM   2809  H1  DCM   402       6.711  58.945  61.993  1.00  0.00           H
ATOM   2810  H2  DCM   402       6.298  60.091  60.596  1.00  0.00           H
ATOM   2811 CL1  DCM   402       8.522  59.097  60.421  1.00  0.00          Cl
ATOM   2812 CL2  DCM   402       7.679  61.172  62.326  1.00  0.00          Cl
ATOM   2813  LP1 DCM   402       9.817  58.501  59.609  1.00  0.00           H
ATOM   2814  LP2 DCM   402       8.234  62.433  63.215  1.00  0.00           H
ATOM   2815  C   DCM   403      59.053  25.521  49.449  1.00  0.00           C
ATOM   2816  H1  DCM   403      58.829  26.010  50.422  1.00  0.00           H
ATOM   2817  H2  DCM   403      59.431  24.477  49.485  1.00  0.00           H
ATOM   2818 CL1  DCM   403      60.477  26.448  48.813  1.00  0.00          Cl
ATOM   2819 CL2  DCM   403      57.675  25.592  48.381  1.00  0.00          Cl
ATOM   2820  LP1 DCM   403      61.765  27.286  48.238  1.00  0.00           H
ATOM   2821  LP2 DCM   403      56.380  25.659  47.377  1.00  0.00           H
ATOM   2822  C   DCM   404      12.569  37.841  23.683  1.00  0.00           C
ATOM   2823  H1  DCM   404      12.933  37.637  24.713  1.00  0.00           H
ATOM   2824  H2  DCM   404      13.329  37.628  22.901  1.00  0.00           H
ATOM   2825 CL1  DCM   404      12.166  39.590  23.506  1.00  0.00          Cl
ATOM   2826 CL2  DCM   404      11.063  36.958  23.340  1.00  0.00          Cl
ATOM   2827  LP1 DCM   404      11.800  41.181  23.344  1.00  0.00           H
ATOM   2828  LP2 DCM   404       9.674  36.145  23.024  1.00  0.00           H
ATOM   2829  C   DCM   405       8.489  73.761  37.793  1.00  0.00           C
ATOM   2830  H1  DCM   405       8.124  74.518  38.520  1.00  0.00           H
ATOM   2831  H2  DCM   405       7.688  73.582  37.045  1.00  0.00           H
ATOM   2832 CL1  DCM   405       8.698  72.266  38.726  1.00  0.00          Cl
ATOM   2833 CL2  DCM   405       9.917  74.388  36.917  1.00  0.00          Cl
ATOM   2834  LP1 DCM   405       8.890  70.884  39.588  1.00  0.00           H
ATOM   2835  LP2 DCM   405      11.225  74.963  36.113  1.00  0.00           H
ATOM   2836  C   DCM   406      10.521  64.832  26.131  1.00  0.00           C
ATOM   2837  H1  DCM   406      11.227  65.210  26.901  1.00  0.00           H
ATOM   2838  H2  DCM   406      10.572  63.750  25.881  1.00  0.00           H
ATOM   2839 CL1  DCM   406      10.783  65.931  24.726  1.00  0.00          Cl
ATOM   2840 CL2  DCM   406       8.827  65.156  26.602  1.00  0.00          Cl
ATOM   2841  LP1 DCM   406      11.022  66.931  23.449  1.00  0.00           H
ATOM   2842  LP2 DCM   406       7.273  65.453  27.034  1.00  0.00           H
ATOM   2843  C   DCM   407      62.615  41.066  48.735  1.00  0.00           C
ATOM   2844  H1  DCM   407      62.627  40.590  47.731  1.00  0.00           H
ATOM   2845  H2  DCM   407      61.582  41.079  49.142  1.00  0.00           H
ATOM   2846 CL1  DCM   407      63.207  42.756  48.757  1.00  0.00          Cl
ATOM   2847 CL2  DCM   407      63.540  39.998  49.855  1.00  0.00          Cl
ATOM   2848  LP1 DCM   407      63.749  44.303  48.778  1.00  0.00           H
ATOM   2849  LP2 DCM   407      64.381  39.026  50.873  1.00  0.00           H
ATOM   2850  C   DCM   408      41.693  17.031  14.106  1.00  0.00           C
ATOM   2851  H1  DCM   408      41.246  16.021  14.230  1.00  0.00           H
ATOM   2852  H2  DCM   408      42.763  17.077  13.809  1.00  0.00           H
ATOM   2853 CL1  DCM   408      41.449  17.876  15.683  1.00  0.00          Cl
ATOM   2854 CL2  DCM   408      40.659  17.841  12.912  1.00  0.00          Cl
ATOM   2855  LP1 DCM   408      41.227  18.643  17.115  1.00  0.00           H
ATOM   2856  LP2 DCM   408      39.703  18.589  11.809  1.00  0.00           H
ATOM   2857  C   DCM   409      45.432  62.988  61.055  1.00  0.00           C
ATOM   2858  H1  DCM   409      44.387  62.613  61.012  1.00  0.00           H
ATOM   2859  H2  DCM   409      46.098  62.365  61.689  1.00  0.00           H
ATOM   2860 CL1  DCM   409      45.389  64.639  61.773  1.00  0.00          Cl
ATOM   2861 CL2  DCM   409      46.039  63.042  59.455  1.00  0.00          Cl
ATOM   2862  LP1 DCM   409      45.350  66.142  62.427  1.00  0.00           H
ATOM   2863  LP2 DCM   409      46.621  63.094  57.923  1.00  0.00           H
ATOM   2864  C   DCM   410      53.088  36.412  50.681  1.00  0.00           C
ATOM   2865  H1  DCM   410      53.778  37.270  50.827  1.00  0.00           H
ATOM   2866  H2  DCM   410      53.451  35.674  51.427  1.00  0.00           H
ATOM   2867 CL1  DCM   410      53.033  35.811  48.960  1.00  0.00          Cl
ATOM   2868 CL2  DCM   410      51.474  36.880  51.218  1.00  0.00          Cl
ATOM   2869  LP1 DCM   410      52.984  35.271  47.412  1.00  0.00           H
ATOM   2870  LP2 DCM   410      49.974  37.315  51.717  1.00  0.00           H
ATOM   2871  C   DCM   411      45.353  53.655  73.234  1.00  0.00           C
ATOM   2872  H1  DCM   411      46.138  53.439  73.991  1.00  0.00           H
ATOM   2873  H2  DCM   411      45.860  54.309  72.493  1.00  0.00           H
ATOM   2874 CL1  DCM   411      44.004  54.472  73.992  1.00  0.00          Cl
ATOM   2875 CL2  DCM   411      44.838  52.080  72.574  1.00  0.00          Cl
ATOM   2876  LP1 DCM   411      42.740  55.238  74.702  1.00  0.00           H
ATOM   2877  LP2 DCM   411      44.364  50.632  71.968  1.00  0.00           H
ATOM   2878  C   DCM   412      37.616  74.208   2.438  1.00  0.00           C
ATOM   2879  H1  DCM   412      38.253  73.520   1.842  1.00  0.00           H
ATOM   2880  H2  DCM   412      36.606  73.792   2.642  1.00  0.00           H
ATOM   2881 CL1  DCM   412      37.470  75.701   1.469  1.00  0.00          Cl
ATOM   2882 CL2  DCM   412      38.324  74.636   4.052  1.00  0.00          Cl
ATOM   2883  LP1 DCM   412      37.335  77.073   0.580  1.00  0.00           H
ATOM   2884  LP2 DCM   412      38.964  75.023   5.511  1.00  0.00           H
ATOM   2885  C   DCM   413      31.910  52.821  56.737  1.00  0.00           C
ATOM   2886  H1  DCM   413      31.602  51.774  56.528  1.00  0.00           H
ATOM   2887  H2  DCM   413      32.676  52.818  57.541  1.00  0.00           H
ATOM   2888 CL1  DCM   413      30.421  53.757  57.142  1.00  0.00          Cl
ATOM   2889 CL2  DCM   413      32.742  53.628  55.477  1.00  0.00          Cl
ATOM   2890  LP1 DCM   413      29.068  54.607  57.511  1.00  0.00           H
ATOM   2891  LP2 DCM   413      33.539  54.401  54.270  1.00  0.00           H
ATOM   2892  C   DCM   414      68.799  53.425  21.491  1.00  0.00           C
ATOM   2893  H1  DCM   414      69.484  53.979  20.814  1.00  0.00           H
ATOM   2894  H2  DCM   414      68.631  54.046  22.397  1.00  0.00           H
ATOM   2895 CL1  DCM   414      69.651  51.968  22.016  1.00  0.00          Cl
ATOM   2896 CL2  DCM   414      67.276  52.780  20.728  1.00  0.00          Cl
ATOM   2897  LP1 DCM   414      70.441  50.616  22.503  1.00  0.00           H
ATOM   2898  LP2 DCM   414      65.905  52.199  20.041  1.00  0.00           H
ATOM   2899  C   DCM   415      51.427   9.525  13.115  1.00  0.00           C
ATOM   2900  H1  DCM   415      51.533   8.535  13.607  1.00  0.00           H
ATOM   2901  H2  DCM   415      52.054   9.632  12.204  1.00  0.00           H
ATOM   2902 CL1  DCM   415      52.050  10.838  14.151  1.00  0.00          Cl
ATOM   2903 CL2  DCM   415      49.724   9.772  12.693  1.00  0.00          Cl
ATOM   2904  LP1 DCM   415      52.622  12.045  15.103  1.00  0.00           H
ATOM   2905  LP2 DCM   415      48.147  10.000  12.303  1.00  0.00           H
ATOM   2906  C   DCM   416      58.130   1.637   2.775  1.00  0.00           C
ATOM   2907  H1  DCM   416      58.670   1.739   1.810  1.00  0.00           H
ATOM   2908  H2  DCM   416      57.481   0.738   2.694  1.00  0.00           H
ATOM   2909 CL1  DCM   416      57.139   3.073   3.077  1.00  0.00          Cl
ATOM   2910 CL2  DCM   416      59.256   1.361   4.120  1.00  0.00          Cl
ATOM   2911  LP1 DCM   416      56.221   4.403   3.356  1.00  0.00           H
ATOM   2912  LP2 DCM   416      60.296   1.105   5.362  1.00  0.00           H
ATOM   2913  C   DCM   417       3.908  38.851  30.982  1.00  0.00           C
ATOM   2914  H1  DCM   417       3.422  39.795  31.308  1.00  0.00           H
ATOM   2915  H2  DCM   417       3.730  38.623  29.909  1.00  0.00           H
ATOM   2916 CL1  DCM   417       3.037  37.590  32.013  1.00  0.00          Cl
ATOM   2917 CL2  DCM   417       5.653  38.800  31.309  1.00  0.00          Cl
ATOM   2918  LP1 DCM   417       2.263  36.471  32.929  1.00  0.00           H
ATOM   2919  LP2 DCM   417       7.264  38.753  31.610  1.00  0.00           H
ATOM   2920  C   DCM   418      61.736  10.055  70.754  1.00  0.00           C
ATOM   2921  H1  DCM   418      62.293   9.558  71.577  1.00  0.00           H
ATOM   2922  H2  DCM   418      60.816   9.474  70.528  1.00  0.00           H
ATOM   2923 CL1  DCM   418      62.748  10.055  69.328  1.00  0.00          Cl
ATOM   2924 CL2  DCM   418      61.268  11.774  71.033  1.00  0.00          Cl
ATOM   2925  LP1 DCM   418      63.698  10.055  67.991  1.00  0.00           H
ATOM   2926  LP2 DCM   418      60.842  13.337  71.288  1.00  0.00           H
ATOM   2927  C   DCM   419      68.163   0.231  17.030  1.00  0.00           C
ATOM   2928  H1  DCM   419      68.509   1.221  16.666  1.00  0.00           H
ATOM   2929  H2  DCM   419      69.049  -0.263  17.484  1.00  0.00           H
ATOM   2930 CL1  DCM   419      67.648  -0.601  15.546  1.00  0.00          Cl
ATOM   2931 CL2  DCM   419      66.863   0.518  18.273  1.00  0.00          Cl
ATOM   2932  LP1 DCM   419      67.173  -1.369  14.176  1.00  0.00           H
ATOM   2933  LP2 DCM   419      65.693   0.776  19.392  1.00  0.00           H
ATOM   2934  C   DCM   420      59.439  26.412  18.223  1.00  0.00           C
ATOM   2935  H1  DCM   420      59.610  25.693  17.394  1.00  0.00           H
ATOM   2936  H2  DCM   420      60.030  27.340  18.072  1.00  0.00           H
ATOM   2937 CL1  DCM   420      60.074  25.692  19.703  1.00  0.00          Cl
ATOM   2938 CL2  DCM   420      57.714  26.871  18.403  1.00  0.00          Cl
ATOM   2939  LP1 DCM   420      60.665  25.022  21.078  1.00  0.00           H
ATOM   2940  LP2 DCM   420      56.137  27.290  18.567  1.00  0.00           H
ATOM   2941  C   DCM   421      25.863  59.196  61.458  1.00  0.00           C
ATOM   2942  H1  DCM   421      26.612  59.614  60.752  1.00  0.00           H
ATOM   2943  H2  DCM   421      25.974  58.090  61.437  1.00  0.00           H
ATOM   2944 CL1  DCM   421      24.281  59.474  60.735  1.00  0.00          Cl
ATOM   2945 CL2  DCM   421      25.936  60.023  63.056  1.00  0.00          Cl
ATOM   2946  LP1 DCM   421      22.808  59.733  60.062  1.00  0.00           H
ATOM   2947  LP2 DCM   421      26.003  60.777  64.511  1.00  0.00           H
ATOM   2948  C   DCM   422      51.834  12.979   5.712  1.00  0.00           C
ATOM   2949  H1  DCM   422      51.919  13.876   5.062  1.00  0.00           H
ATOM   2950  H2  DCM   422      52.772  12.743   6.257  1.00  0.00           H
ATOM   2951 CL1  DCM   422      51.386  11.561   4.647  1.00  0.00          Cl
ATOM   2952 CL2  DCM   422      50.482  13.200   6.854  1.00  0.00          Cl
ATOM   2953  LP1 DCM   422      50.984  10.289   3.693  1.00  0.00           H
ATOM   2954  LP2 DCM   422      49.239  13.404   7.905  1.00  0.00           H
ATOM   2955  C   DCM   423      70.883  19.340   0.144  1.00  0.00           C
ATOM   2956  H1  DCM   423      70.428  19.313  -0.870  1.00  0.00           H
ATOM   2957  H2  DCM   423      70.477  20.036   0.908  1.00  0.00           H
ATOM   2958 CL1  DCM   423      72.623  19.863   0.062  1.00  0.00          Cl
ATOM   2959 CL2  DCM   423      70.819  17.653   0.816  1.00  0.00          Cl
ATOM   2960  LP1 DCM   423      74.191  20.335  -0.012  1.00  0.00           H
ATOM   2961  LP2 DCM   423      70.762  16.130   1.422  1.00  0.00           H
ATOM   2962  C   DCM   424      58.347  62.637   3.362  1.00  0.00           C
ATOM   2963  H1  DCM   424      57.266  62.763   3.139  1.00  0.00           H
ATOM   2964  H2  DCM   424      58.630  61.580   3.558  1.00  0.00           H
ATOM   2965 CL1  DCM   424      58.851  63.616   4.765  1.00  0.00          Cl
ATOM   2966 CL2  DCM   424      59.275  63.248   1.937  1.00  0.00          Cl
ATOM   2967  LP1 DCM   424      59.314  64.517   6.055  1.00  0.00           H
ATOM   2968  LP2 DCM   424      60.118  63.803   0.644  1.00  0.00           H
ATOM   2969  C   DCM   425      51.277   7.839  26.016  1.00  0.00           C
ATOM   2970  H1  DCM   425      50.476   7.246  25.524  1.00  0.00           H
ATOM   2971  H2  DCM   425      51.757   7.164  26.757  1.00  0.00           H
ATOM   2972 CL1  DCM   425      50.583   9.195  27.011  1.00  0.00          Cl
ATOM   2973 CL2  DCM   425      52.604   8.389  24.887  1.00  0.00          Cl
ATOM   2974  LP1 DCM   425      49.958  10.418  27.908  1.00  0.00           H
ATOM   2975  LP2 DCM   425      53.795   8.883  23.873  1.00  0.00           H
ATOM   2976  C   DCM   426      64.129  21.378  23.740  1.00  0.00           C
ATOM   2977  H1  DCM   426      64.103  20.279  23.904  1.00  0.00           H
ATOM   2978  H2  DCM   426      64.144  21.687  22.673  1.00  0.00           H
ATOM   2979 CL1  DCM   426      65.538  22.072  24.577  1.00  0.00          Cl
ATOM   2980 CL2  DCM   426      62.677  22.132  24.599  1.00  0.00          Cl
ATOM   2981  LP1 DCM   426      66.836  22.711  25.348  1.00  0.00           H
ATOM   2982  LP2 DCM   426      61.389  22.802  25.361  1.00  0.00           H
ATOM   2983  C   DCM   427      38.506  21.837  69.646  1.00  0.00           C
ATOM   2984  H1  DCM   427      38.579  20.887  69.074  1.00  0.00           H
ATOM   2985  H2  DCM   427      39.421  22.467  69.641  1.00  0.00           H
ATOM   2986 CL1  DCM   427      38.074  21.303  71.266  1.00  0.00          Cl
ATOM   2987 CL2  DCM   427      37.121  22.785  69.072  1.00  0.00          Cl
ATOM   2988  LP1 DCM   427      37.671  20.805  72.776  1.00  0.00           H
ATOM   2989  LP2 DCM   427      35.841  23.662  68.542  1.00  0.00           H
ATOM   2990  C   DCM   428      12.365  50.323  44.991  1.00  0.00           C
ATOM   2991  H1  DCM   428      13.235  50.497  44.322  1.00  0.00           H
ATOM   2992  H2  DCM   428      12.057  49.262  44.872  1.00  0.00           H
ATOM   2993 CL1  DCM   428      11.191  51.523  44.467  1.00  0.00          Cl
ATOM   2994 CL2  DCM   428      12.981  50.677  46.649  1.00  0.00          Cl
ATOM   2995  LP1 DCM   428      10.096  52.642  43.978  1.00  0.00           H
ATOM   2996  LP2 DCM   428      13.540  50.999  48.157  1.00  0.00           H
ATOM   2997  C   DCM   429      35.305  37.613  56.317  1.00  0.00           C
ATOM   2998  H1  DCM   429      34.411  37.244  55.770  1.00  0.00           H
ATOM   2999  H2  DCM   429      35.907  38.137  55.543  1.00  0.00           H
ATOM   3000 CL1  DCM   429      36.350  36.380  57.041  1.00  0.00          Cl
ATOM   3001 CL2  DCM   429      34.894  38.708  57.689  1.00  0.00          Cl
ATOM   3002  LP1 DCM   429      37.318  35.238  57.711  1.00  0.00           H
ATOM   3003  LP2 DCM   429      34.519  39.704  58.937  1.00  0.00           H
ATOM   3004  C   DCM   430      52.660  60.392  66.630  1.00  0.00           C
ATOM   3005  H1  DCM   430      52.620  60.278  65.526  1.00  0.00           H
ATOM   3006  H2  DCM   430      53.714  60.436  66.977  1.00  0.00           H
ATOM   3007 CL1  DCM   430      51.756  59.094  67.399  1.00  0.00          Cl
ATOM   3008 CL2  DCM   430      52.049  61.970  67.126  1.00  0.00          Cl
ATOM   3009  LP1 DCM   430      50.913  57.884  68.115  1.00  0.00           H
ATOM   3010  LP2 DCM   430      51.482  63.438  67.587  1.00  0.00           H
ATOM   3011  C   DCM   431      69.637   2.794  57.091  1.00  0.00           C
ATOM   3012  H1  DCM   431      69.344   1.846  56.591  1.00  0.00           H
ATOM   3013  H2  DCM   431      70.693   2.722  57.426  1.00  0.00           H
ATOM   3014 CL1  DCM   431      68.569   2.849  58.569  1.00  0.00          Cl
ATOM   3015 CL2  DCM   431      69.260   4.065  55.944  1.00  0.00          Cl
ATOM   3016  LP1 DCM   431      67.610   2.899  59.898  1.00  0.00           H
ATOM   3017  LP2 DCM   431      68.908   5.254  54.870  1.00  0.00           H
ATOM   3018  C   DCM   432      13.603  62.182  15.190  1.00  0.00           C
ATOM   3019  H1  DCM   432      13.207  63.162  14.850  1.00  0.00           H
ATOM   3020  H2  DCM   432      13.696  62.025  16.286  1.00  0.00           H
ATOM   3021 CL1  DCM   432      15.193  61.950  14.385  1.00  0.00          Cl
ATOM   3022 CL2  DCM   432      12.477  60.917  14.670  1.00  0.00          Cl
ATOM   3023  LP1 DCM   432      16.643  61.738  13.650  1.00  0.00           H
ATOM   3024  LP2 DCM   432      11.434  59.746  14.188  1.00  0.00           H
ATOM   3025  C   DCM   433      67.857  72.580  35.590  1.00  0.00           C
ATOM   3026  H1  DCM   433      66.746  72.600  35.606  1.00  0.00           H
ATOM   3027  H2  DCM   433      68.239  72.169  36.548  1.00  0.00           H
ATOM   3028 CL1  DCM   433      68.529  74.210  35.454  1.00  0.00          Cl
ATOM   3029 CL2  DCM   433      68.384  71.545  34.250  1.00  0.00          Cl
ATOM   3030  LP1 DCM   433      69.152  75.722  35.329  1.00  0.00           H
ATOM   3031  LP2 DCM   433      68.871  70.588  33.011  1.00  0.00           H
ATOM   3032  C   DCM   434      20.650  25.432  13.023  1.00  0.00           C
ATOM   3033  H1  DCM   434      20.492  25.906  12.031  1.00  0.00           H
ATOM   3034  H2  DCM   434      20.810  26.134  13.869  1.00  0.00           H
ATOM   3035 CL1  DCM   434      22.316  24.785  12.900  1.00  0.00          Cl
ATOM   3036 CL2  DCM   434      19.368  24.249  13.314  1.00  0.00          Cl
ATOM   3037  LP1 DCM   434      23.842  24.194  12.787  1.00  0.00           H
ATOM   3038  LP2 DCM   434      18.179  23.152  13.585  1.00  0.00           H
ATOM   3039  C   DCM   435      73.271  38.338   0.950  1.00  0.00           C
ATOM   3040  H1  DCM   435      73.143  37.431   0.322  1.00  0.00           H
ATOM   3041  H2  DCM   435      73.933  39.145   0.569  1.00  0.00           H
ATOM   3042 CL1  DCM   435      73.632  37.968   2.676  1.00  0.00          Cl
ATOM   3043 CL2  DCM   435      71.609  38.925   0.996  1.00  0.00          Cl
ATOM   3044  LP1 DCM   435      73.960  37.631   4.247  1.00  0.00           H
ATOM   3045  LP2 DCM   435      70.063  39.471   1.038  1.00  0.00           H
ATOM   3046  C   DCM   436      12.492  31.394  13.426  1.00  0.00           C
ATOM   3047  H1  DCM   436      13.337  30.763  13.776  1.00  0.00           H
ATOM   3048  H2  DCM   436      12.164  30.959  12.458  1.00  0.00           H
ATOM   3049 CL1  DCM   436      13.222  32.972  13.058  1.00  0.00          Cl
ATOM   3050 CL2  DCM   436      11.142  31.702  14.593  1.00  0.00          Cl
ATOM   3051  LP1 DCM   436      13.896  34.428  12.719  1.00  0.00           H
ATOM   3052  LP2 DCM   436       9.919  31.981  15.649  1.00  0.00           H
ATOM   3053  C   DCM   437      21.048  65.699  32.676  1.00  0.00           C
ATOM   3054  H1  DCM   437      22.115  65.971  32.523  1.00  0.00           H
ATOM   3055  H2  DCM   437      20.797  65.567  33.750  1.00  0.00           H
ATOM   3056 CL1  DCM   437      20.751  64.172  31.696  1.00  0.00          Cl
ATOM   3057 CL2  DCM   437      19.876  66.976  32.213  1.00  0.00          Cl
ATOM   3058  LP1 DCM   437      20.485  62.809  30.822  1.00  0.00           H
ATOM   3059  LP2 DCM   437      18.804  68.143  31.790  1.00  0.00           H
ATOM   3060  C   DCM   438      37.875  53.129   5.893  1.00  0.00           C
ATOM   3061  H1  DCM   438      37.675  53.816   5.043  1.00  0.00           H
ATOM   3062  H2  DCM   438      36.983  52.483   6.036  1.00  0.00           H
ATOM   3063 CL1  DCM   438      38.129  53.990   7.449  1.00  0.00          Cl
ATOM   3064 CL2  DCM   438      39.272  52.122   5.521  1.00  0.00          Cl
ATOM   3065  LP1 DCM   438      38.360  54.776   8.870  1.00  0.00           H
ATOM   3066  LP2 DCM   438      40.572  51.185   5.175  1.00  0.00           H
ATOM   3067  C   DCM   439      11.813  63.646  72.491  1.00  0.00           C
ATOM   3068  H1  DCM   439      11.647  64.084  71.484  1.00  0.00           H
ATOM   3069  H2  DCM   439      12.251  64.350  73.231  1.00  0.00           H
ATOM   3070 CL1  DCM   439      13.129  62.457  72.177  1.00  0.00          Cl
ATOM   3071 CL2  DCM   439      10.329  62.747  73.136  1.00  0.00          Cl
ATOM   3072  LP1 DCM   439      14.327  61.374  71.891  1.00  0.00           H
ATOM   3073  LP2 DCM   439       9.014  61.951  73.707  1.00  0.00           H
ATOM   3074  C   DCM   440      29.817   8.354   4.244  1.00  0.00           C
ATOM   3075  H1  DCM   440      29.485   8.562   5.283  1.00  0.00           H
ATOM   3076  H2  DCM   440      30.925   8.350   4.169  1.00  0.00           H
ATOM   3077 CL1  DCM   440      29.099   9.708   3.240  1.00  0.00          Cl
ATOM   3078 CL2  DCM   440      29.163   6.798   3.782  1.00  0.00          Cl
ATOM   3079  LP1 DCM   440      28.457  10.921   2.341  1.00  0.00           H
ATOM   3080  LP2 DCM   440      28.550   5.340   3.349  1.00  0.00           H
ATOM   3081  C   DCM   441      64.180  42.785  45.132  1.00  0.00           C
ATOM   3082  H1  DCM   441      64.298  41.727  45.450  1.00  0.00           H
ATOM   3083  H2  DCM   441      63.267  43.293  45.510  1.00  0.00           H
ATOM   3084 CL1  DCM   441      64.185  42.783  43.451  1.00  0.00          Cl
ATOM   3085 CL2  DCM   441      65.590  43.592  45.840  1.00  0.00          Cl
ATOM   3086  LP1 DCM   441      64.191  42.781  41.811  1.00  0.00           H
ATOM   3087  LP2 DCM   441      66.895  44.339  46.494  1.00  0.00           H
ATOM   3088  C   DCM   442      55.745   9.955  17.897  1.00  0.00           C
ATOM   3089  H1  DCM   442      55.998  11.005  18.155  1.00  0.00           H
ATOM   3090  H2  DCM   442      55.395   9.451  18.823  1.00  0.00           H
ATOM   3091 CL1  DCM   442      57.175   9.383  17.137  1.00  0.00          Cl
ATOM   3092 CL2  DCM   442      54.475   9.974  16.613  1.00  0.00          Cl
ATOM   3093  LP1 DCM   442      58.541   8.837  16.411  1.00  0.00           H
ATOM   3094  LP2 DCM   442      53.322   9.993  15.447  1.00  0.00           H
ATOM   3095  C   DCM   443      25.656  34.230  41.913  1.00  0.00           C
ATOM   3096  H1  DCM   443      25.386  34.009  40.858  1.00  0.00           H
ATOM   3097  H2  DCM   443      25.963  35.289  42.046  1.00  0.00           H
ATOM   3098 CL1  DCM   443      27.050  33.132  42.227  1.00  0.00          Cl
ATOM   3099 CL2  DCM   443      24.229  33.745  42.890  1.00  0.00          Cl
ATOM   3100  LP1 DCM   443      28.319  32.134  42.513  1.00  0.00           H
ATOM   3101  LP2 DCM   443      22.926  33.303  43.782  1.00  0.00           H
ATOM   3102  C   DCM   444      46.731  40.740  71.484  1.00  0.00           C
ATOM   3103  H1  DCM   444      47.592  41.421  71.310  1.00  0.00           H
ATOM   3104  H2  DCM   444      46.405  40.257  70.539  1.00  0.00           H
ATOM   3105 CL1  DCM   444      45.361  41.765  71.858  1.00  0.00          Cl
ATOM   3106 CL2  DCM   444      46.978  39.501  72.749  1.00  0.00          Cl
ATOM   3107  LP1 DCM   444      44.078  42.725  72.207  1.00  0.00           H
ATOM   3108  LP2 DCM   444      47.204  38.365  73.909  1.00  0.00           H
ATOM   3109  C   DCM   445      68.582  57.619  57.300  1.00  0.00           C
ATOM   3110  H1  DCM   445      68.867  58.523  56.721  1.00  0.00           H
ATOM   3111  H2  DCM   445      68.399  56.692  56.715  1.00  0.00           H
ATOM   3112 CL1  DCM   445      67.170  58.030  58.340  1.00  0.00          Cl
ATOM   3113 CL2  DCM   445      70.034  57.144  58.240  1.00  0.00          Cl
ATOM   3114  LP1 DCM   445      65.884  58.404  59.286  1.00  0.00           H
ATOM   3115  LP2 DCM   445      71.362  56.709  59.100  1.00  0.00           H
ATOM   3116  C   DCM   446      44.236  45.680  24.319  1.00  0.00           C
ATOM   3117  H1  DCM   446      45.277  45.521  24.674  1.00  0.00           H
ATOM   3118  H2  DCM   446      43.600  44.810  24.585  1.00  0.00           H
ATOM   3119 CL1  DCM   446      44.186  45.493  22.578  1.00  0.00          Cl
ATOM   3120 CL2  DCM   446      43.462  47.212  24.861  1.00  0.00          Cl
ATOM   3121  LP1 DCM   446      44.138  45.317  20.948  1.00  0.00           H
ATOM   3122  LP2 DCM   446      42.757  48.608  25.354  1.00  0.00           H
ATOM   3123  C   DCM   447      69.992  13.773  42.103  1.00  0.00           C
ATOM   3124  H1  DCM   447      69.592  14.510  42.831  1.00  0.00           H
ATOM   3125  H2  DCM   447      71.063  14.016  41.936  1.00  0.00           H
ATOM   3126 CL1  DCM   447      69.102  13.495  40.563  1.00  0.00          Cl
ATOM   3127 CL2  DCM   447      70.194  12.191  42.976  1.00  0.00          Cl
ATOM   3128  LP1 DCM   447      68.292  13.243  39.160  1.00  0.00           H
ATOM   3129  LP2 DCM   447      70.376  10.764  43.764  1.00  0.00           H
ATOM   3130  C   DCM   448      14.598   0.002  39.155  1.00  0.00           C
ATOM   3131  H1  DCM   448      14.283  -0.924  38.629  1.00  0.00           H
ATOM   3132  H2  DCM   448      14.262   0.143  40.205  1.00  0.00           H
ATOM   3133 CL1  DCM   448      13.941   1.527  38.324  1.00  0.00          Cl
ATOM   3134 CL2  DCM   448      16.336  -0.029  39.134  1.00  0.00          Cl
ATOM   3135  LP1 DCM   448      13.360   2.873  37.589  1.00  0.00           H
ATOM   3136  LP2 DCM   448      17.976  -0.058  39.114  1.00  0.00           H
ATOM   3137  C   DCM   449      71.797  39.887  44.360  1.00  0.00           C
ATOM   3138  H1  DCM   449      71.430  40.840  43.922  1.00  0.00           H
ATOM   3139  H2  DCM   449      71.016  39.111  44.511  1.00  0.00           H
ATOM   3140 CL1  DCM   449      72.316  40.300  46.092  1.00  0.00          Cl
ATOM   3141 CL2  DCM   449      73.199  39.081  43.447  1.00  0.00          Cl
ATOM   3142  LP1 DCM   449      72.774  40.665  47.624  1.00  0.00           H
ATOM   3143  LP2 DCM   449      74.436  38.369  42.640  1.00  0.00           H
ATOM   3144  C   DCM   450      27.960  50.052   7.128  1.00  0.00           C
ATOM   3145  H1  DCM   450      28.290  50.850   7.826  1.00  0.00           H
ATOM   3146  H2  DCM   450      27.721  50.387   6.096  1.00  0.00           H
ATOM   3147 CL1  DCM   450      26.467  49.339   7.831  1.00  0.00          Cl
ATOM   3148 CL2  DCM   450      29.168  48.776   7.215  1.00  0.00          Cl
ATOM   3149  LP1 DCM   450      25.105  48.689   8.473  1.00  0.00           H
ATOM   3150  LP2 DCM   450      30.294  47.587   7.296  1.00  0.00           H
ATOM   3151  C   DCM   451      41.330  67.956  31.912  1.00  0.00           C
ATOM   3152  H1  DCM   451      41.621  67.178  31.175  1.00  0.00           H
ATOM   3153  H2  DCM   451      40.311  67.789  32.321  1.00  0.00           H
ATOM   3154 CL1  DCM   451      41.283  69.458  31.016  1.00  0.00          Cl
ATOM   3155 CL2  DCM   451      42.624  67.968  33.149  1.00  0.00          Cl
ATOM   3156  LP1 DCM   451      41.238  70.865  30.175  1.00  0.00           H
ATOM   3157  LP2 DCM   451      43.810  67.978  34.281  1.00  0.00           H
ATOM   3158  C   DCM   452      59.630  21.492   2.881  1.00  0.00           C
ATOM   3159  H1  DCM   452      59.538  22.190   3.740  1.00  0.00           H
ATOM   3160  H2  DCM   452      60.119  20.528   3.136  1.00  0.00           H
ATOM   3161 CL1  DCM   452      60.789  22.209   1.812  1.00  0.00          Cl
ATOM   3162 CL2  DCM   452      58.007  21.386   2.130  1.00  0.00          Cl
ATOM   3163  LP1 DCM   452      61.887  22.888   0.800  1.00  0.00           H
ATOM   3164  LP2 DCM   452      56.521  21.290   1.443  1.00  0.00           H
ATOM   3165  C   DCM   453      71.161  49.010  42.024  1.00  0.00           C
ATOM   3166  H1  DCM   453      71.724  48.351  41.329  1.00  0.00           H
ATOM   3167  H2  DCM   453      71.640  49.115  43.021  1.00  0.00           H
ATOM   3168 CL1  DCM   453      69.537  48.450  42.384  1.00  0.00          Cl
ATOM   3169 CL2  DCM   453      71.148  50.737  41.379  1.00  0.00          Cl
ATOM   3170  LP1 DCM   453      68.020  47.927  42.721  1.00  0.00           H
ATOM   3171  LP2 DCM   453      71.137  52.273  40.804  1.00  0.00           H
ATOM   3172  C   DCM   454      31.864  40.397  47.804  1.00  0.00           C
ATOM   3173  H1  DCM   454      32.173  39.331  47.762  1.00  0.00           H
ATOM   3174  H2  DCM   454      30.878  40.500  48.304  1.00  0.00           H
ATOM   3175 CL1  DCM   454      31.705  41.095  46.223  1.00  0.00          Cl
ATOM   3176 CL2  DCM   454      33.153  41.357  48.653  1.00  0.00          Cl
ATOM   3177  LP1 DCM   454      31.554  41.755  44.729  1.00  0.00           H
ATOM   3178  LP2 DCM   454      34.317  42.223  49.419  1.00  0.00           H
ATOM   3179  C   DCM   455       7.729  22.868  69.436  1.00  0.00           C
ATOM   3180  H1  DCM   455       8.268  22.912  70.406  1.00  0.00           H
ATOM   3181  H2  DCM   455       7.183  21.901  69.408  1.00  0.00           H
ATOM   3182 CL1  DCM   455       8.921  23.000  68.163  1.00  0.00          Cl
ATOM   3183 CL2  DCM   455       6.594  24.288  69.288  1.00  0.00          Cl
ATOM   3184  LP1 DCM   455      10.039  23.123  66.969  1.00  0.00           H
ATOM   3185  LP2 DCM   455       5.573  25.565  69.154  1.00  0.00           H
ATOM   3186  C   DCM   456      71.035  33.592  52.073  1.00  0.00           C
ATOM   3187  H1  DCM   456      70.495  34.534  51.838  1.00  0.00           H
ATOM   3188  H2  DCM   456      71.727  33.505  51.208  1.00  0.00           H
ATOM   3189 CL1  DCM   456      69.940  32.272  52.328  1.00  0.00          Cl
ATOM   3190 CL2  DCM   456      71.845  34.007  53.643  1.00  0.00          Cl
ATOM   3191  LP1 DCM   456      68.905  31.023  52.569  1.00  0.00           H
ATOM   3192  LP2 DCM   456      72.576  34.382  55.062  1.00  0.00           H
ATOM   3193  C   DCM   457      60.454  53.318  58.955  1.00  0.00           C
ATOM   3194  H1  DCM   457      61.183  52.486  59.064  1.00  0.00           H
ATOM   3195  H2  DCM   457      59.495  53.108  59.476  1.00  0.00           H
ATOM   3196 CL1  DCM   457      60.156  53.610  57.173  1.00  0.00          Cl
ATOM   3197 CL2  DCM   457      61.193  54.796  59.655  1.00  0.00          Cl
ATOM   3198  LP1 DCM   457      59.890  53.872  55.576  1.00  0.00           H
ATOM   3199  LP2 DCM   457      61.868  56.147  60.295  1.00  0.00           H
ATOM   3200  C   DCM   458      46.563  38.157  65.664  1.00  0.00           C
ATOM   3201  H1  DCM   458      47.552  37.765  65.345  1.00  0.00           H
ATOM   3202  H2  DCM   458      46.421  39.259  65.667  1.00  0.00           H
ATOM   3203 CL1  DCM   458      46.345  37.783  67.418  1.00  0.00          Cl
ATOM   3204 CL2  DCM   458      45.361  37.453  64.628  1.00  0.00          Cl
ATOM   3205  LP1 DCM   458      46.148  37.443  69.010  1.00  0.00           H
ATOM   3206  LP2 DCM   458      44.226  36.789  63.648  1.00  0.00           H
ATOM   3207  C   DCM   459      58.744   2.530  67.010  1.00  0.00           C
ATOM   3208  H1  DCM   459      58.844   2.992  66.005  1.00  0.00           H
ATOM   3209  H2  DCM   459      59.677   2.648  67.601  1.00  0.00           H
ATOM   3210 CL1  DCM   459      58.485   0.814  66.806  1.00  0.00          Cl
ATOM   3211 CL2  DCM   459      57.323   3.178  67.907  1.00  0.00          Cl
ATOM   3212  LP1 DCM   459      58.243  -0.797  66.614  1.00  0.00           H
ATOM   3213  LP2 DCM   459      56.029   3.768  68.723  1.00  0.00           H
ATOM   3214  C   DCM   460      65.339  11.932  24.695  1.00  0.00           C
ATOM   3215  H1  DCM   460      66.388  12.271  24.830  1.00  0.00           H
ATOM   3216  H2  DCM   460      64.998  11.198  25.457  1.00  0.00           H
ATOM   3217 CL1  DCM   460      65.172  11.129  23.064  1.00  0.00          Cl
ATOM   3218 CL2  DCM   460      64.204  13.323  24.763  1.00  0.00          Cl
ATOM   3219  LP1 DCM   460      65.021  10.409  21.599  1.00  0.00           H
ATOM   3220  LP2 DCM   460      63.168  14.592  24.825  1.00  0.00           H
ATOM   3221  C   DCM   461      35.089  73.386  73.638  1.00  0.00           C
ATOM   3222  H1  DCM   461      35.610  74.239  74.123  1.00  0.00           H
ATOM   3223  H2  DCM   461      35.698  72.937  72.824  1.00  0.00           H
ATOM   3224 CL1  DCM   461      33.514  73.753  73.000  1.00  0.00          Cl
ATOM   3225 CL2  DCM   461      34.860  72.071  74.801  1.00  0.00          Cl
ATOM   3226  LP1 DCM   461      32.028  74.099  72.398  1.00  0.00           H
ATOM   3227  LP2 DCM   461      34.647  70.852  75.878  1.00  0.00           H
ATOM   3228  C   DCM   462      16.717  19.902  72.976  1.00  0.00           C
ATOM   3229  H1  DCM   462      16.414  20.962  73.110  1.00  0.00           H
ATOM   3230  H2  DCM   462      17.504  19.630  72.240  1.00  0.00           H
ATOM   3231 CL1  DCM   462      15.341  18.869  72.487  1.00  0.00          Cl
ATOM   3232 CL2  DCM   462      17.104  19.335  74.669  1.00  0.00          Cl
ATOM   3233  LP1 DCM   462      14.079  17.922  72.040  1.00  0.00           H
ATOM   3234  LP2 DCM   462      17.450  18.827  76.189  1.00  0.00           H
ATOM   3235  C   DCM   463      71.098   7.952  61.334  1.00  0.00           C
ATOM   3236  H1  DCM   463      71.862   8.184  60.561  1.00  0.00           H
ATOM   3237  H2  DCM   463      71.505   7.907  62.367  1.00  0.00           H
ATOM   3238 CL1  DCM   463      70.213   6.459  60.856  1.00  0.00          Cl
ATOM   3239 CL2  DCM   463      70.115   9.412  61.231  1.00  0.00          Cl
ATOM   3240  LP1 DCM   463      69.406   5.100  60.421  1.00  0.00           H
ATOM   3241  LP2 DCM   463      69.200  10.770  61.136  1.00  0.00           H
ATOM   3242  C   DCM   464      74.196  22.979  44.684  1.00  0.00           C
ATOM   3243  H1  DCM   464      74.507  23.619  43.831  1.00  0.00           H
ATOM   3244  H2  DCM   464      73.088  22.996  44.765  1.00  0.00           H
ATOM   3245 CL1  DCM   464      74.524  23.655  46.325  1.00  0.00          Cl
ATOM   3246 CL2  DCM   464      74.683  21.151  44.626  1.00  0.00          Cl
ATOM   3247  LP1 DCM   464      74.822  24.269  47.816  1.00  0.00           H
ATOM   3248  LP2 DCM   464      75.106  19.567  44.576  1.00  0.00           H
ATOM   3249  C   DCM   465      68.608  65.301  20.538  1.00  0.00           C
ATOM   3250  H1  DCM   465      68.434  64.542  19.746  1.00  0.00           H
ATOM   3251  H2  DCM   465      68.351  64.923  21.551  1.00  0.00           H
ATOM   3252 CL1  DCM   465      67.396  66.634  20.368  1.00  0.00          Cl
ATOM   3253 CL2  DCM   465      70.203  65.937  20.586  1.00  0.00          Cl
ATOM   3254  LP1 DCM   465      66.298  67.842  20.213  1.00  0.00           H
ATOM   3255  LP2 DCM   465      71.726  66.543  20.632  1.00  0.00           H
ATOM   3256  C   DCM   466      45.341   9.640  31.379  1.00  0.00           C
ATOM   3257  H1  DCM   466      45.575  10.047  32.386  1.00  0.00           H
ATOM   3258  H2  DCM   466      45.521  10.384  30.574  1.00  0.00           H
ATOM   3259 CL1  DCM   466      43.628   9.157  31.306  1.00  0.00          Cl
ATOM   3260 CL2  DCM   466      46.406   8.259  31.057  1.00  0.00          Cl
ATOM   3261  LP1 DCM   466      42.051   8.713  31.240  1.00  0.00           H
ATOM   3262  LP2 DCM   466      47.391   6.983  30.758  1.00  0.00           H
ATOM   3263  C   DCM   467      25.817  52.900  31.225  1.00  0.00           C
ATOM   3264  H1  DCM   467      26.635  52.668  31.940  1.00  0.00           H
ATOM   3265  H2  DCM   467      24.852  53.287  31.615  1.00  0.00           H
ATOM   3266 CL1  DCM   467      25.374  51.480  30.259  1.00  0.00          Cl
ATOM   3267 CL2  DCM   467      26.289  54.216  30.150  1.00  0.00          Cl
ATOM   3268  LP1 DCM   467      24.965  50.167  29.365  1.00  0.00           H
ATOM   3269  LP2 DCM   467      26.728  55.440  29.150  1.00  0.00           H
ATOM   3270  C   DCM   468      47.220  17.178  69.842  1.00  0.00           C
ATOM   3271  H1  DCM   468      48.071  16.501  69.613  1.00  0.00           H
ATOM   3272  H2  DCM   468      46.969  17.288  70.919  1.00  0.00           H
ATOM   3273 CL1  DCM   468      45.742  16.616  68.884  1.00  0.00          Cl
ATOM   3274 CL2  DCM   468      47.506  18.800  69.248  1.00  0.00          Cl
ATOM   3275  LP1 DCM   468      44.431  16.118  68.034  1.00  0.00           H
ATOM   3276  LP2 DCM   468      47.774  20.319  68.691  1.00  0.00           H
ATOM   3277  C   DCM   469      64.177   1.153  68.989  1.00  0.00           C
ATOM   3278  H1  DCM   469      64.563   1.011  70.021  1.00  0.00           H
ATOM   3279  H2  DCM   469      64.701   0.557  68.211  1.00  0.00           H
ATOM   3280 CL1  DCM   469      64.380   2.893  68.606  1.00  0.00          Cl
ATOM   3281 CL2  DCM   469      62.471   0.783  68.912  1.00  0.00          Cl
ATOM   3282  LP1 DCM   469      64.565   4.484  68.256  1.00  0.00           H
ATOM   3283  LP2 DCM   469      60.870   0.435  68.840  1.00  0.00           H
ATOM   3284  C   DCM   470       5.955  51.997  17.773  1.00  0.00           C
ATOM   3285  H1  DCM   470       5.045  52.487  18.180  1.00  0.00           H
ATOM   3286  H2  DCM   470       5.881  52.011  16.664  1.00  0.00           H
ATOM   3287 CL1  DCM   470       6.164  50.321  18.386  1.00  0.00          Cl
ATOM   3288 CL2  DCM   470       7.323  53.054  18.195  1.00  0.00          Cl
ATOM   3289  LP1 DCM   470       6.354  48.791  18.945  1.00  0.00           H
ATOM   3290  LP2 DCM   470       8.583  54.028  18.584  1.00  0.00           H
ATOM   3291  C   DCM   471       0.895  19.814  40.954  1.00  0.00           C
ATOM   3292  H1  DCM   471       1.791  20.028  41.575  1.00  0.00           H
ATOM   3293  H2  DCM   471      -0.017  19.792  41.588  1.00  0.00           H
ATOM   3294 CL1  DCM   471       0.919  18.208  40.235  1.00  0.00          Cl
ATOM   3295 CL2  DCM   471       0.514  21.071  39.817  1.00  0.00          Cl
ATOM   3296  LP1 DCM   471       0.942  16.711  39.565  1.00  0.00           H
ATOM   3297  LP2 DCM   471       0.155  22.257  38.743  1.00  0.00           H
ATOM   3298  C   DCM   472      37.698  73.242  68.683  1.00  0.00           C
ATOM   3299  H1  DCM   472      38.636  73.650  68.251  1.00  0.00           H
ATOM   3300  H2  DCM   472      37.133  73.887  69.390  1.00  0.00           H
ATOM   3301 CL1  DCM   472      38.062  71.632  69.429  1.00  0.00          Cl
ATOM   3302 CL2  DCM   472      36.583  73.157  67.271  1.00  0.00          Cl
ATOM   3303  LP1 DCM   472      38.392  70.174  70.105  1.00  0.00           H
ATOM   3304  LP2 DCM   472      35.567  73.080  65.986  1.00  0.00           H
ATOM   3305  C   DCM   473      23.836  35.599  29.952  1.00  0.00           C
ATOM   3306  H1  DCM   473      24.703  35.604  29.258  1.00  0.00           H
ATOM   3307  H2  DCM   473      23.538  34.551  30.168  1.00  0.00           H
ATOM   3308 CL1  DCM   473      22.472  36.525  29.257  1.00  0.00          Cl
ATOM   3309 CL2  DCM   473      24.440  36.412  31.391  1.00  0.00          Cl
ATOM   3310  LP1 DCM   473      21.221  37.374  28.620  1.00  0.00           H
ATOM   3311  LP2 DCM   473      25.003  37.170  32.732  1.00  0.00           H
ATOM   3312  C   DCM   474      62.261  54.619  42.395  1.00  0.00           C
ATOM   3313  H1  DCM   474      63.240  54.303  42.815  1.00  0.00           H
ATOM   3314  H2  DCM   474      61.461  54.620  43.165  1.00  0.00           H
ATOM   3315 CL1  DCM   474      61.689  53.565  41.144  1.00  0.00          Cl
ATOM   3316 CL2  DCM   474      62.404  56.246  41.644  1.00  0.00          Cl
ATOM   3317  LP1 DCM   474      61.148  52.568  39.960  1.00  0.00           H
ATOM   3318  LP2 DCM   474      62.534  57.730  40.958  1.00  0.00           H
ATOM   3319  C   DCM   475      36.566  63.079  69.764  1.00  0.00           C
ATOM   3320  H1  DCM   475      36.324  63.160  68.683  1.00  0.00           H
ATOM   3321  H2  DCM   475      37.612  63.388  69.973  1.00  0.00           H
ATOM   3322 CL1  DCM   475      36.382  61.340  69.986  1.00  0.00          Cl
ATOM   3323 CL2  DCM   475      35.308  64.032  70.595  1.00  0.00          Cl
ATOM   3324  LP1 DCM   475      36.210  59.722  70.192  1.00  0.00           H
ATOM   3325  LP2 DCM   475      34.151  64.908  71.358  1.00  0.00           H
ATOM   3326  C   DCM   476      59.688  61.246  10.407  1.00  0.00           C
ATOM   3327  H1  DCM   476      58.913  61.568  11.135  1.00  0.00           H
ATOM   3328  H2  DCM   476      60.712  61.665  10.516  1.00  0.00           H
ATOM   3329 CL1  DCM   476      59.018  61.614   8.732  1.00  0.00          Cl
ATOM   3330 CL2  DCM   476      59.832  59.463  10.689  1.00  0.00          Cl
ATOM   3331  LP1 DCM   476      58.421  61.941   7.240  1.00  0.00           H
ATOM   3332  LP2 DCM   476      59.963  57.848  10.945  1.00  0.00           H
ATOM   3333  C   DCM   477       7.188  23.286  38.153  1.00  0.00           C
ATOM   3334  H1  DCM   477       8.020  23.645  37.509  1.00  0.00           H
ATOM   3335  H2  DCM   477       6.779  22.304  37.835  1.00  0.00           H
ATOM   3336 CL1  DCM   477       5.899  24.551  38.069  1.00  0.00          Cl
ATOM   3337 CL2  DCM   477       7.937  23.106  39.822  1.00  0.00          Cl
ATOM   3338  LP1 DCM   477       4.729  25.697  37.994  1.00  0.00           H
ATOM   3339  LP2 DCM   477       8.604  22.946  41.312  1.00  0.00           H
ATOM   3340  C   DCM   478      35.518  41.811  41.688  1.00  0.00           C
ATOM   3341  H1  DCM   478      35.667  42.659  42.389  1.00  0.00           H
ATOM   3342  H2  DCM   478      35.638  40.905  42.321  1.00  0.00           H
ATOM   3343 CL1  DCM   478      36.862  41.703  40.583  1.00  0.00          Cl
ATOM   3344 CL2  DCM   478      33.982  41.849  40.776  1.00  0.00          Cl
ATOM   3345  LP1 DCM   478      38.126  41.601  39.543  1.00  0.00           H
ATOM   3346  LP2 DCM   478      32.571  41.884  39.940  1.00  0.00           H
ATOM   3347  C   DCM   479      61.541  40.422  54.648  1.00  0.00           C
ATOM   3348  H1  DCM   479      62.225  39.678  55.109  1.00  0.00           H
ATOM   3349  H2  DCM   479      60.445  40.283  54.769  1.00  0.00           H
ATOM   3350 CL1  DCM   479      61.814  40.491  52.866  1.00  0.00          Cl
ATOM   3351 CL2  DCM   479      62.012  41.975  55.442  1.00  0.00          Cl
ATOM   3352  LP1 DCM   479      62.063  40.553  51.246  1.00  0.00           H
ATOM   3353  LP2 DCM   479      62.439  43.385  56.163  1.00  0.00           H
ATOM   3354  C   DCM   480       2.384  36.943  61.495  1.00  0.00           C
ATOM   3355  H1  DCM   480       3.327  37.482  61.261  1.00  0.00           H
ATOM   3356  H2  DCM   480       1.588  37.451  60.910  1.00  0.00           H
ATOM   3357 CL1  DCM   480       1.939  36.903  63.138  1.00  0.00          Cl
ATOM   3358 CL2  DCM   480       2.519  35.211  60.998  1.00  0.00          Cl
ATOM   3359  LP1 DCM   480       1.511  36.866  64.721  1.00  0.00           H
ATOM   3360  LP2 DCM   480       2.641  33.639  60.547  1.00  0.00           H
ATOM   3361  C   DCM   481      63.776  64.481  10.275  1.00  0.00           C
ATOM   3362  H1  DCM   481      63.661  64.853  11.316  1.00  0.00           H
ATOM   3363  H2  DCM   481      64.798  64.759   9.941  1.00  0.00           H
ATOM   3364 CL1  DCM   481      62.704  65.376   9.150  1.00  0.00          Cl
ATOM   3365 CL2  DCM   481      63.564  62.718  10.352  1.00  0.00          Cl
ATOM   3366  LP1 DCM   481      61.724  66.194   8.121  1.00  0.00           H
ATOM   3367  LP2 DCM   481      63.369  61.092  10.422  1.00  0.00           H
ATOM   3368  C   DCM   482      33.270  40.453   1.443  1.00  0.00           C
ATOM   3369  H1  DCM   482      34.203  41.056   1.443  1.00  0.00           H
ATOM   3370  H2  DCM   482      33.520  39.393   1.223  1.00  0.00           H
ATOM   3371 CL1  DCM   482      32.060  41.124   0.309  1.00  0.00          Cl
ATOM   3372 CL2  DCM   482      32.527  40.665   3.013  1.00  0.00          Cl
ATOM   3373  LP1 DCM   482      30.950  41.738  -0.731  1.00  0.00           H
ATOM   3374  LP2 DCM   482      31.831  40.864   4.484  1.00  0.00           H
ATOM   3375  C   DCM   483      20.233  29.290  10.424  1.00  0.00           C
ATOM   3376  H1  DCM   483      19.571  30.095  10.808  1.00  0.00           H
ATOM   3377  H2  DCM   483      20.960  29.780   9.742  1.00  0.00           H
ATOM   3378 CL1  DCM   483      19.282  27.971   9.652  1.00  0.00          Cl
ATOM   3379 CL2  DCM   483      21.325  28.727  11.737  1.00  0.00          Cl
ATOM   3380  LP1 DCM   483      18.415  26.770   8.948  1.00  0.00           H
ATOM   3381  LP2 DCM   483      22.321  28.213  12.934  1.00  0.00           H
ATOM   3382  C   DCM   484      71.942  52.428  10.313  1.00  0.00           C
ATOM   3383  H1  DCM   484      71.256  51.906  11.013  1.00  0.00           H
ATOM   3384  H2  DCM   484      71.429  53.246   9.762  1.00  0.00           H
ATOM   3385 CL1  DCM   484      72.484  51.278   9.069  1.00  0.00          Cl
ATOM   3386 CL2  DCM   484      73.278  52.879  11.313  1.00  0.00          Cl
ATOM   3387  LP1 DCM   484      72.983  50.217   7.922  1.00  0.00           H
ATOM   3388  LP2 DCM   484      74.545  53.307  12.262  1.00  0.00           H
ATOM   3389  C   DCM   485      32.170  67.243  45.268  1.00  0.00           C
ATOM   3390  H1  DCM   485      31.241  67.729  44.900  1.00  0.00           H
ATOM   3391  H2  DCM   485      33.015  67.964  45.233  1.00  0.00           H
ATOM   3392 CL1  DCM   485      32.541  65.791  44.291  1.00  0.00          Cl
ATOM   3393 CL2  DCM   485      32.033  66.686  47.009  1.00  0.00          Cl
ATOM   3394  LP1 DCM   485      32.881  64.460  43.396  1.00  0.00           H
ATOM   3395  LP2 DCM   485      31.910  66.187  48.566  1.00  0.00           H
ATOM   3396  C   DCM   486      13.629  36.045   5.783  1.00  0.00           C
ATOM   3397  H1  DCM   486      13.591  36.336   4.711  1.00  0.00           H
ATOM   3398  H2  DCM   486      12.948  35.172   5.879  1.00  0.00           H
ATOM   3399 CL1  DCM   486      13.066  37.506   6.795  1.00  0.00          Cl
ATOM   3400 CL2  DCM   486      15.283  35.551   6.258  1.00  0.00          Cl
ATOM   3401  LP1 DCM   486      12.571  38.791   7.685  1.00  0.00           H
ATOM   3402  LP2 DCM   486      16.798  35.098   6.694  1.00  0.00           H
ATOM   3403  C   DCM   487      67.832  40.279  11.555  1.00  0.00           C
ATOM   3404  H1  DCM   487      67.010  40.176  10.815  1.00  0.00           H
ATOM   3405  H2  DCM   487      68.360  39.321  11.747  1.00  0.00           H
ATOM   3406 CL1  DCM   487      67.044  40.952  13.061  1.00  0.00          Cl
ATOM   3407 CL2  DCM   487      69.033  41.504  10.920  1.00  0.00          Cl
ATOM   3408  LP1 DCM   487      66.336  41.555  14.412  1.00  0.00           H
ATOM   3409  LP2 DCM   487      70.109  42.603  10.351  1.00  0.00           H
ATOM   3410  C   DCM   488      19.997  15.076  54.871  1.00  0.00           C
ATOM   3411  H1  DCM   488      20.033  13.972  54.752  1.00  0.00           H
ATOM   3412  H2  DCM   488      20.748  15.579  54.225  1.00  0.00           H
ATOM   3413 CL1  DCM   488      20.124  15.623  56.653  1.00  0.00          Cl
ATOM   3414 CL2  DCM   488      18.432  15.746  54.234  1.00  0.00          Cl
ATOM   3415  LP1 DCM   488      20.236  16.103  58.218  1.00  0.00           H
ATOM   3416  LP2 DCM   488      17.020  16.351  53.659  1.00  0.00           H
ATOM   3417  C   DCM   489      27.751  62.977  16.176  1.00  0.00           C
ATOM   3418  H1  DCM   489      27.638  63.647  15.297  1.00  0.00           H
ATOM   3419  H2  DCM   489      28.771  63.018  16.616  1.00  0.00           H
ATOM   3420 CL1  DCM   489      27.247  61.314  15.763  1.00  0.00          Cl
ATOM   3421 CL2  DCM   489      26.657  63.702  17.299  1.00  0.00          Cl
ATOM   3422  LP1 DCM   489      26.783  59.787  15.384  1.00  0.00           H
ATOM   3423  LP2 DCM   489      25.618  64.389  18.365  1.00  0.00           H
ATOM   3424  C   DCM   490      71.934   3.334  28.684  1.00  0.00           C
ATOM   3425  H1  DCM   490      72.235   3.166  27.627  1.00  0.00           H
ATOM   3426  H2  DCM   490      70.967   3.867  28.812  1.00  0.00           H
ATOM   3427 CL1  DCM   490      73.233   4.114  29.633  1.00  0.00          Cl
ATOM   3428 CL2  DCM   490      71.670   1.730  29.427  1.00  0.00          Cl
ATOM   3429  LP1 DCM   490      74.425   4.829  30.504  1.00  0.00           H
ATOM   3430  LP2 DCM   490      71.427   0.258  30.109  1.00  0.00           H
ATOM   3431  C   DCM   491      43.811  16.559  51.237  1.00  0.00           C
ATOM   3432  H1  DCM   491      42.818  16.476  50.746  1.00  0.00           H
ATOM   3433  H2  DCM   491      44.392  15.650  50.970  1.00  0.00           H
ATOM   3434 CL1  DCM   491      43.654  16.708  53.028  1.00  0.00          Cl
ATOM   3435 CL2  DCM   491      44.583  18.088  50.679  1.00  0.00          Cl
ATOM   3436  LP1 DCM   491      43.511  16.843  54.657  1.00  0.00           H
ATOM   3437  LP2 DCM   491      45.286  19.480  50.172  1.00  0.00           H
ATOM   3438  C   DCM   492      15.145  27.947  37.922  1.00  0.00           C
ATOM   3439  H1  DCM   492      14.092  28.147  37.632  1.00  0.00           H
ATOM   3440  H2  DCM   492      15.754  27.632  37.047  1.00  0.00           H
ATOM   3441 CL1  DCM   492      14.973  26.556  39.015  1.00  0.00          Cl
ATOM   3442 CL2  DCM   492      16.035  29.184  38.810  1.00  0.00          Cl
ATOM   3443  LP1 DCM   492      14.814  25.273  40.024  1.00  0.00           H
ATOM   3444  LP2 DCM   492      16.862  30.334  39.636  1.00  0.00           H
ATOM   3445  C   DCM   493       5.242  50.711  66.840  1.00  0.00           C
ATOM   3446  H1  DCM   493       5.813  51.008  65.934  1.00  0.00           H
ATOM   3447  H2  DCM   493       5.705  50.933  67.825  1.00  0.00           H
ATOM   3448 CL1  DCM   493       5.198  48.932  66.838  1.00  0.00          Cl
ATOM   3449 CL2  DCM   493       3.630  51.326  66.928  1.00  0.00          Cl
ATOM   3450  LP1 DCM   493       5.156  47.292  66.836  1.00  0.00           H
ATOM   3451  LP2 DCM   493       2.099  51.910  67.011  1.00  0.00           H
ATOM   3452  C   DCM   494      12.537  59.968  23.968  1.00  0.00           C
ATOM   3453  H1  DCM   494      11.922  59.639  23.102  1.00  0.00           H
ATOM   3454  H2  DCM   494      12.222  59.487  24.918  1.00  0.00           H
ATOM   3455 CL1  DCM   494      12.318  61.754  24.291  1.00  0.00          Cl
ATOM   3456 CL2  DCM   494      14.157  59.492  23.496  1.00  0.00          Cl
ATOM   3457  LP1 DCM   494      12.122  63.356  24.581  1.00  0.00           H
ATOM   3458  LP2 DCM   494      15.672  59.046  23.055  1.00  0.00           H
ATOM   3459  C   DCM   495      45.304   9.668  39.768  1.00  0.00           C
ATOM   3460  H1  DCM   495      45.113   8.631  40.119  1.00  0.00           H
ATOM   3461  H2  DCM   495      44.754  10.443  40.344  1.00  0.00           H
ATOM   3462 CL1  DCM   495      44.946   9.863  38.076  1.00  0.00          Cl
ATOM   3463 CL2  DCM   495      47.064  10.086  39.952  1.00  0.00          Cl
ATOM   3464  LP1 DCM   495      44.609  10.048  36.482  1.00  0.00           H
ATOM   3465  LP2 DCM   495      48.652  10.463  40.117  1.00  0.00           H
ATOM   3466  C   DCM   496      25.535  55.164   7.097  1.00  0.00           C
ATOM   3467  H1  DCM   496      26.498  54.758   6.720  1.00  0.00           H
ATOM   3468  H2  DCM   496      24.782  54.350   7.164  1.00  0.00           H
ATOM   3469 CL1  DCM   496      25.062  56.488   5.989  1.00  0.00          Cl
ATOM   3470 CL2  DCM   496      25.610  55.787   8.666  1.00  0.00          Cl
ATOM   3471  LP1 DCM   496      24.629  57.701   4.974  1.00  0.00           H
ATOM   3472  LP2 DCM   496      25.683  56.391  10.189  1.00  0.00           H
ATOM   3473  C   DCM   497      57.403   9.704  23.883  1.00  0.00           C
ATOM   3474  H1  DCM   497      56.506  10.272  23.556  1.00  0.00           H
ATOM   3475  H2  DCM   497      58.292  10.343  23.695  1.00  0.00           H
ATOM   3476 CL1  DCM   497      57.332   8.317  22.829  1.00  0.00          Cl
ATOM   3477 CL2  DCM   497      57.258   9.229  25.584  1.00  0.00          Cl
ATOM   3478  LP1 DCM   497      57.266   7.013  21.837  1.00  0.00           H
ATOM   3479  LP2 DCM   497      57.125   8.789  27.158  1.00  0.00           H
ATOM   3480  C   DCM   498      54.790   2.611  64.340  1.00  0.00           C
ATOM   3481  H1  DCM   498      53.958   3.103  64.888  1.00  0.00           H
ATOM   3482  H2  DCM   498      55.085   1.692  64.891  1.00  0.00           H
ATOM   3483 CL1  DCM   498      56.277   3.584  64.186  1.00  0.00          Cl
ATOM   3484 CL2  DCM   498      54.187   2.257  62.669  1.00  0.00          Cl
ATOM   3485  LP1 DCM   498      57.644   4.478  64.045  1.00  0.00           H
ATOM   3486  LP2 DCM   498      53.641   1.936  61.157  1.00  0.00           H
ATOM   3487  C   DCM   499      44.506  67.510  36.634  1.00  0.00           C
ATOM   3488  H1  DCM   499      45.371  66.932  37.024  1.00  0.00           H
ATOM   3489  H2  DCM   499      44.062  68.276  37.305  1.00  0.00           H
ATOM   3490 CL1  DCM   499      43.189  66.382  36.210  1.00  0.00          Cl
ATOM   3491 CL2  DCM   499      45.148  68.197  35.078  1.00  0.00          Cl
ATOM   3492  LP1 DCM   499      41.979  65.346  35.821  1.00  0.00           H
ATOM   3493  LP2 DCM   499      45.726  68.818  33.675  1.00  0.00           H
ATOM   3494  C   DCM   500       0.517  19.081   4.191  1.00  0.00           C
ATOM   3495  H1  DCM   500       0.669  18.743   3.143  1.00  0.00           H
ATOM   3496  H2  DCM   500      -0.520  18.814   4.487  1.00  0.00           H
ATOM   3497 CL1  DCM   500       0.732  20.846   4.272  1.00  0.00          Cl
ATOM   3498 CL2  DCM   500       1.659  18.248   5.298  1.00  0.00          Cl
ATOM   3499  LP1 DCM   500       0.929  22.472   4.348  1.00  0.00           H
ATOM   3500  LP2 DCM   500       2.702  17.488   6.310  1.00  0.00           H
ATOM   3501  C   DCM   501      70.929  57.532  67.377  1.00  0.00           C
ATOM   3502  H1  DCM   501      71.161  57.008  68.329  1.00  0.00           H
ATOM   3503  H2  DCM   501      70.442  58.528  67.449  1.00  0.00           H
ATOM   3504 CL1  DCM   501      70.022  56.357  66.343  1.00  0.00          Cl
ATOM   3505 CL2  DCM   501      72.462  57.904  66.578  1.00  0.00          Cl
ATOM   3506  LP1 DCM   501      69.200  55.291  65.406  1.00  0.00           H
ATOM   3507  LP2 DCM   501      73.884  58.248  65.836  1.00  0.00           H
ATOM   3508  C   DCM   502      29.909  60.996  63.199  1.00  0.00           C
ATOM   3509  H1  DCM   502      29.020  61.655  63.101  1.00  0.00           H
ATOM   3510  H2  DCM   502      30.306  61.027  64.236  1.00  0.00           H
ATOM   3511 CL1  DCM   502      31.153  61.524  62.003  1.00  0.00          Cl
ATOM   3512 CL2  DCM   502      29.381  59.325  62.872  1.00  0.00          Cl
ATOM   3513  LP1 DCM   502      32.283  62.003  60.915  1.00  0.00           H
ATOM   3514  LP2 DCM   502      28.895  57.788  62.571  1.00  0.00           H
ATOM   3515  C   DCM   503      49.047  32.388   1.627  1.00  0.00           C
ATOM   3516  H1  DCM   503      49.354  33.302   2.181  1.00  0.00           H
ATOM   3517  H2  DCM   503      48.117  31.940   2.038  1.00  0.00           H
ATOM   3518 CL1  DCM   503      50.282  31.151   1.647  1.00  0.00          Cl
ATOM   3519 CL2  DCM   503      48.948  32.883  -0.066  1.00  0.00          Cl
ATOM   3520  LP1 DCM   503      51.441  29.991   1.665  1.00  0.00           H
ATOM   3521  LP2 DCM   503      48.856  33.341  -1.638  1.00  0.00           H
ATOM   3522  C   DCM   504      61.388  12.508  59.325  1.00  0.00           C
ATOM   3523  H1  DCM   504      62.466  12.444  59.587  1.00  0.00           H
ATOM   3524  H2  DCM   504      60.918  13.464  59.641  1.00  0.00           H
ATOM   3525 CL1  DCM   504      60.469  11.201  60.105  1.00  0.00          Cl
ATOM   3526 CL2  DCM   504      61.353  12.438  57.516  1.00  0.00          Cl
ATOM   3527  LP1 DCM   504      59.622   9.996  60.824  1.00  0.00           H
ATOM   3528  LP2 DCM   504      61.321  12.374  55.878  1.00  0.00           H
ATOM   3529  C   DCM   505      33.743  46.797  31.213  1.00  0.00           C
ATOM   3530  H1  DCM   505      34.443  46.702  32.071  1.00  0.00           H
ATOM   3531  H2  DCM   505      33.711  45.775  30.777  1.00  0.00           H
ATOM   3532 CL1  DCM   505      34.557  47.955  30.124  1.00  0.00          Cl
ATOM   3533 CL2  DCM   505      32.131  47.536  31.598  1.00  0.00          Cl
ATOM   3534  LP1 DCM   505      35.304  49.019  29.125  1.00  0.00           H
ATOM   3535  LP2 DCM   505      30.674  48.203  31.946  1.00  0.00           H
ATOM   3536  C   DCM   506      63.009  73.951  21.444  1.00  0.00           C
ATOM   3537  H1  DCM   506      63.404  73.756  22.464  1.00  0.00           H
ATOM   3538  H2  DCM   506      63.772  73.961  20.637  1.00  0.00           H
ATOM   3539 CL1  DCM   506      62.296  75.609  21.469  1.00  0.00          Cl
ATOM   3540 CL2  DCM   506      61.744  72.766  21.124  1.00  0.00          Cl
ATOM   3541  LP1 DCM   506      61.649  77.116  21.492  1.00  0.00           H
ATOM   3542  LP2 DCM   506      60.567  71.663  20.826  1.00  0.00           H
ATOM   3543  C   DCM   507      15.513  70.558  24.851  1.00  0.00           C
ATOM   3544  H1  DCM   507      15.904  70.337  23.835  1.00  0.00           H
ATOM   3545  H2  DCM   507      16.097  70.120  25.689  1.00  0.00           H
ATOM   3546 CL1  DCM   507      13.883  69.963  24.853  1.00  0.00          Cl
ATOM   3547 CL2  DCM   507      15.245  72.356  24.966  1.00  0.00          Cl
ATOM   3548  LP1 DCM   507      12.343  69.401  24.854  1.00  0.00           H
ATOM   3549  LP2 DCM   507      15.004  73.975  25.069  1.00  0.00           H
ATOM   3550  C   DCM   508      17.105  32.413  60.855  1.00  0.00           C
ATOM   3551  H1  DCM   508      17.386  32.901  59.898  1.00  0.00           H
ATOM   3552  H2  DCM   508      17.747  32.734  61.702  1.00  0.00           H
ATOM   3553 CL1  DCM   508      17.304  30.681  60.708  1.00  0.00          Cl
ATOM   3554 CL2  DCM   508      15.375  32.811  61.141  1.00  0.00          Cl
ATOM   3555  LP1 DCM   508      17.492  29.057  60.569  1.00  0.00           H
ATOM   3556  LP2 DCM   508      13.797  33.174  61.401  1.00  0.00           H
ATOM   3557  C   DCM   509      21.774  38.016  67.244  1.00  0.00           C
ATOM   3558  H1  DCM   509      21.700  39.017  67.721  1.00  0.00           H
ATOM   3559  H2  DCM   509      22.572  37.429  67.747  1.00  0.00           H
ATOM   3560 CL1  DCM   509      22.223  38.277  65.562  1.00  0.00          Cl
ATOM   3561 CL2  DCM   509      20.216  37.121  67.216  1.00  0.00          Cl
ATOM   3562  LP1 DCM   509      22.641  38.520  63.995  1.00  0.00           H
ATOM   3563  LP2 DCM   509      18.795  36.304  67.190  1.00  0.00           H
ATOM   3564  C   DCM   510      27.283  56.650  65.034  1.00  0.00           C
ATOM   3565  H1  DCM   510      27.420  57.725  65.277  1.00  0.00           H
ATOM   3566  H2  DCM   510      26.315  56.286  65.441  1.00  0.00           H
ATOM   3567 CL1  DCM   510      28.726  55.667  65.678  1.00  0.00          Cl
ATOM   3568 CL2  DCM   510      27.160  56.575  63.255  1.00  0.00          Cl
ATOM   3569  LP1 DCM   510      29.998  54.800  66.245  1.00  0.00           H
ATOM   3570  LP2 DCM   510      27.048  56.505  61.620  1.00  0.00           H
ATOM   3571  C   DCM   511      46.202  31.925  53.859  1.00  0.00           C
ATOM   3572  H1  DCM   511      46.578  32.681  54.581  1.00  0.00           H
ATOM   3573  H2  DCM   511      46.276  30.850  54.132  1.00  0.00           H
ATOM   3574 CL1  DCM   511      46.961  32.274  52.296  1.00  0.00          Cl
ATOM   3575 CL2  DCM   511      44.443  32.194  53.769  1.00  0.00          Cl
ATOM   3576  LP1 DCM   511      47.663  32.598  50.849  1.00  0.00           H
ATOM   3577  LP2 DCM   511      42.824  32.441  53.685  1.00  0.00           H
ATOM   3578  C   DCM   512      67.947  14.463  30.685  1.00  0.00           C
ATOM   3579  H1  DCM   512      67.690  15.008  29.752  1.00  0.00           H
ATOM   3580  H2  DCM   512      67.146  13.818  31.106  1.00  0.00           H
ATOM   3581 CL1  DCM   512      68.596  15.462  31.945  1.00  0.00          Cl
ATOM   3582 CL2  DCM   512      69.213  13.360  30.194  1.00  0.00          Cl
ATOM   3583  LP1 DCM   512      69.211  16.407  33.136  1.00  0.00           H
ATOM   3584  LP2 DCM   512      70.400  12.326  29.734  1.00  0.00           H
ATOM   3585  C   DCM   513      49.577  55.145  73.048  1.00  0.00           C
ATOM   3586  H1  DCM   513      50.612  55.440  72.771  1.00  0.00           H
ATOM   3587  H2  DCM   513      49.262  55.521  74.044  1.00  0.00           H
ATOM   3588 CL1  DCM   513      49.420  53.368  72.907  1.00  0.00          Cl
ATOM   3589 CL2  DCM   513      48.666  55.997  71.743  1.00  0.00          Cl
ATOM   3590  LP1 DCM   513      49.276  51.739  72.778  1.00  0.00           H
ATOM   3591  LP2 DCM   513      47.839  56.772  70.558  1.00  0.00           H
ATOM   3592  C   DCM   514      39.278  25.709  14.055  1.00  0.00           C
ATOM   3593  H1  DCM   514      39.289  25.081  13.138  1.00  0.00           H
ATOM   3594  H2  DCM   514      38.237  25.968  14.342  1.00  0.00           H
ATOM   3595 CL1  DCM   514      39.949  27.252  13.759  1.00  0.00          Cl
ATOM   3596 CL2  DCM   514      40.111  24.865  15.435  1.00  0.00          Cl
ATOM   3597  LP1 DCM   514      40.592  28.734  13.476  1.00  0.00           H
ATOM   3598  LP2 DCM   514      40.862  24.104  16.679  1.00  0.00           H
ATOM   3599  C   DCM   515      21.179  37.393  14.797  1.00  0.00           C
ATOM   3600  H1  DCM   515      20.208  37.921  14.685  1.00  0.00           H
ATOM   3601  H2  DCM   515      21.345  36.898  13.817  1.00  0.00           H
ATOM   3602 CL1  DCM   515      21.065  36.322  16.145  1.00  0.00          Cl
ATOM   3603 CL2  DCM   515      22.371  38.734  14.962  1.00  0.00          Cl
ATOM   3604  LP1 DCM   515      20.956  35.304  17.426  1.00  0.00           H
ATOM   3605  LP2 DCM   515      23.456  39.954  15.112  1.00  0.00           H
ATOM   3606  C   DCM   516      53.986  33.215  56.601  1.00  0.00           C
ATOM   3607  H1  DCM   516      54.871  33.739  56.180  1.00  0.00           H
ATOM   3608  H2  DCM   516      53.146  33.869  56.919  1.00  0.00           H
ATOM   3609 CL1  DCM   516      54.542  32.208  57.922  1.00  0.00          Cl
ATOM   3610 CL2  DCM   516      53.623  32.163  55.202  1.00  0.00          Cl
ATOM   3611  LP1 DCM   516      55.064  31.266  59.158  1.00  0.00           H
ATOM   3612  LP2 DCM   516      53.290  31.197  53.920  1.00  0.00           H
ATOM   3613  C   DCM   517      11.586  45.457  41.589  1.00  0.00           C
ATOM   3614  H1  DCM   517      12.016  45.213  40.594  1.00  0.00           H
ATOM   3615  H2  DCM   517      12.380  45.723  42.319  1.00  0.00           H
ATOM   3616 CL1  DCM   517      10.609  44.124  42.360  1.00  0.00          Cl
ATOM   3617 CL2  DCM   517      10.634  46.987  41.733  1.00  0.00          Cl
ATOM   3618  LP1 DCM   517       9.730  42.926  43.054  1.00  0.00           H
ATOM   3619  LP2 DCM   517       9.770  48.375  41.863  1.00  0.00           H
ATOM   3620  C   DCM   518       0.108  68.965  69.224  1.00  0.00           C
ATOM   3621  H1  DCM   518      -0.989  68.812  69.134  1.00  0.00           H
ATOM   3622  H2  DCM   518       0.267  69.662  70.075  1.00  0.00           H
ATOM   3623 CL1  DCM   518       0.907  69.655  67.795  1.00  0.00          Cl
ATOM   3624 CL2  DCM   518       0.729  67.341  69.449  1.00  0.00          Cl
ATOM   3625  LP1 DCM   518       1.645  70.292  66.475  1.00  0.00           H
ATOM   3626  LP2 DCM   518       1.311  65.822  69.660  1.00  0.00           H
ATOM   3627  C   DCM   519      56.886  58.853  54.436  1.00  0.00           C
ATOM   3628  H1  DCM   519      57.908  58.696  54.843  1.00  0.00           H
ATOM   3629  H2  DCM   519      56.811  58.624  53.351  1.00  0.00           H
ATOM   3630 CL1  DCM   519      56.306  60.534  54.545  1.00  0.00          Cl
ATOM   3631 CL2  DCM   519      55.645  57.850  55.244  1.00  0.00          Cl
ATOM   3632  LP1 DCM   519      55.773  62.082  54.645  1.00  0.00           H
ATOM   3633  LP2 DCM   519      54.508  56.930  55.986  1.00  0.00           H
ATOM   3634  C   DCM   520      19.454  73.641   7.016  1.00  0.00           C
ATOM   3635  H1  DCM   520      19.426  73.644   5.905  1.00  0.00           H
ATOM   3636  H2  DCM   520      19.742  74.647   7.389  1.00  0.00           H
ATOM   3637 CL1  DCM   520      20.633  72.483   7.688  1.00  0.00          Cl
ATOM   3638 CL2  DCM   520      17.772  73.339   7.550  1.00  0.00          Cl
ATOM   3639  LP1 DCM   520      21.717  71.418   8.305  1.00  0.00           H
ATOM   3640  LP2 DCM   520      16.231  73.062   8.039  1.00  0.00           H
ATOM   3641  C   DCM   521      30.841  65.786  28.612  1.00  0.00           C
ATOM   3642  H1  DCM   521      31.335  66.780  28.569  1.00  0.00           H
ATOM   3643  H2  DCM   521      31.504  64.982  28.227  1.00  0.00           H
ATOM   3644 CL1  DCM   521      29.361  65.813  27.717  1.00  0.00          Cl
ATOM   3645 CL2  DCM   521      30.388  65.317  30.204  1.00  0.00          Cl
ATOM   3646  LP1 DCM   521      27.958  65.839  26.868  1.00  0.00           H
ATOM   3647  LP2 DCM   521      29.956  64.869  31.721  1.00  0.00           H
ATOM   3648  C   DCM   522      42.699  68.657  48.167  1.00  0.00           C
ATOM   3649  H1  DCM   522      42.153  68.997  47.260  1.00  0.00           H
ATOM   3650  H2  DCM   522      42.047  68.153  48.912  1.00  0.00           H
ATOM   3651 CL1  DCM   522      43.281  70.115  49.077  1.00  0.00          Cl
ATOM   3652 CL2  DCM   522      44.052  67.526  47.704  1.00  0.00          Cl
ATOM   3653  LP1 DCM   522      43.806  71.432  49.900  1.00  0.00           H
ATOM   3654  LP2 DCM   522      45.270  66.509  47.289  1.00  0.00           H
ATOM   3655  C   DCM   523      37.054  22.979  52.712  1.00  0.00           C
ATOM   3656  H1  DCM   523      36.263  23.494  52.125  1.00  0.00           H
ATOM   3657  H2  DCM   523      37.713  22.374  52.053  1.00  0.00           H
ATOM   3658 CL1  DCM   523      36.250  21.958  53.940  1.00  0.00          Cl
ATOM   3659 CL2  DCM   523      38.015  24.228  53.488  1.00  0.00          Cl
ATOM   3660  LP1 DCM   523      35.513  21.022  55.066  1.00  0.00           H
ATOM   3661  LP2 DCM   523      38.912  25.395  54.213  1.00  0.00           H
ATOM   3662  C   DCM   524      71.737  23.701  11.791  1.00  0.00           C
ATOM   3663  H1  DCM   524      71.065  23.589  10.914  1.00  0.00           H
ATOM   3664  H2  DCM   524      71.891  24.790  11.952  1.00  0.00           H
ATOM   3665 CL1  DCM   524      73.230  22.857  11.360  1.00  0.00          Cl
ATOM   3666 CL2  DCM   524      71.104  22.987  13.294  1.00  0.00          Cl
ATOM   3667  LP1 DCM   524      74.614  22.074  10.960  1.00  0.00           H
ATOM   3668  LP2 DCM   524      70.521  22.330  14.678  1.00  0.00           H
ATOM   3669  C   DCM   525      23.034  38.880  44.930  1.00  0.00           C
ATOM   3670  H1  DCM   525      22.919  39.846  44.391  1.00  0.00           H
ATOM   3671  H2  DCM   525      23.680  38.917  45.833  1.00  0.00           H
ATOM   3672 CL1  DCM   525      23.766  37.780  43.762  1.00  0.00          Cl
ATOM   3673 CL2  DCM   525      21.510  38.164  45.464  1.00  0.00          Cl
ATOM   3674  LP1 DCM   525      24.447  36.757  42.676  1.00  0.00           H
ATOM   3675  LP2 DCM   525      20.095  37.499  45.960  1.00  0.00           H
ATOM   3676  C   DCM   526      13.067  41.522  13.335  1.00  0.00           C
ATOM   3677  H1  DCM   526      11.979  41.441  13.123  1.00  0.00           H
ATOM   3678  H2  DCM   526      13.654  41.523  12.392  1.00  0.00           H
ATOM   3679 CL1  DCM   526      13.588  40.167  14.476  1.00  0.00          Cl
ATOM   3680 CL2  DCM   526      13.316  43.073  14.075  1.00  0.00          Cl
ATOM   3681  LP1 DCM   526      14.051  38.963  15.489  1.00  0.00           H
ATOM   3682  LP2 DCM   526      13.551  44.538  14.774  1.00  0.00           H
ATOM   3683  C   DCM   527      58.553  56.345  33.117  1.00  0.00           C
ATOM   3684  H1  DCM   527      59.190  57.255  33.141  1.00  0.00           H
ATOM   3685  H2  DCM   527      58.901  55.483  32.509  1.00  0.00           H
ATOM   3686 CL1  DCM   527      56.983  56.977  32.568  1.00  0.00          Cl
ATOM   3687 CL2  DCM   527      58.381  55.595  34.733  1.00  0.00          Cl
ATOM   3688  LP1 DCM   527      55.535  57.559  32.062  1.00  0.00           H
ATOM   3689  LP2 DCM   527      58.223  54.907  36.214  1.00  0.00           H
ATOM   3690  C   DCM   528      35.536  35.546  43.098  1.00  0.00           C
ATOM   3691  H1  DCM   528      34.495  35.323  42.781  1.00  0.00           H
ATOM   3692  H2  DCM   528      35.821  36.590  42.849  1.00  0.00           H
ATOM   3693 CL1  DCM   528      36.681  34.355  42.489  1.00  0.00          Cl
ATOM   3694 CL2  DCM   528      35.744  35.553  44.901  1.00  0.00          Cl
ATOM   3695  LP1 DCM   528      37.747  33.245  41.922  1.00  0.00           H
ATOM   3696  LP2 DCM   528      35.931  35.561  46.530  1.00  0.00           H
ATOM   3697  C   DCM   529      23.027  20.758  41.807  1.00  0.00           C
ATOM   3698  H1  DCM   529      23.767  20.002  41.467  1.00  0.00           H
ATOM   3699  H2  DCM   529      23.514  21.459  42.518  1.00  0.00           H
ATOM   3700 CL1  DCM   529      21.759  19.981  42.826  1.00  0.00          Cl
ATOM   3701 CL2  DCM   529      22.306  21.565  40.337  1.00  0.00          Cl
ATOM   3702  LP1 DCM   529      20.604  19.275  43.752  1.00  0.00           H
ATOM   3703  LP2 DCM   529      21.659  22.290  39.017  1.00  0.00           H
ATOM   3704  C   DCM   530      44.137  36.498  46.584  1.00  0.00           C
ATOM   3705  H1  DCM   530      43.323  36.768  47.290  1.00  0.00           H
ATOM   3706  H2  DCM   530      44.394  35.428  46.740  1.00  0.00           H
ATOM   3707 CL1  DCM   530      45.422  37.526  47.106  1.00  0.00          Cl
ATOM   3708 CL2  DCM   530      43.577  36.828  44.880  1.00  0.00          Cl
ATOM   3709  LP1 DCM   530      46.643  38.502  47.601  1.00  0.00           H
ATOM   3710  LP2 DCM   530      43.073  37.125  43.347  1.00  0.00           H
ATOM   3711  C   DCM   531      66.488  44.164  61.426  1.00  0.00           C
ATOM   3712  H1  DCM   531      66.032  44.940  62.077  1.00  0.00           H
ATOM   3713  H2  DCM   531      65.756  43.852  60.651  1.00  0.00           H
ATOM   3714 CL1  DCM   531      66.832  42.646  62.404  1.00  0.00          Cl
ATOM   3715 CL2  DCM   531      68.056  44.718  60.746  1.00  0.00          Cl
ATOM   3716  LP1 DCM   531      67.139  41.291  63.277  1.00  0.00           H
ATOM   3717  LP2 DCM   531      69.487  45.224  60.126  1.00  0.00           H
ATOM   3718  C   DCM   532      59.757  36.170  55.048  1.00  0.00           C
ATOM   3719  H1  DCM   532      60.021  36.761  55.951  1.00  0.00           H
ATOM   3720  H2  DCM   532      60.628  35.529  54.794  1.00  0.00           H
ATOM   3721 CL1  DCM   532      59.288  37.084  53.696  1.00  0.00          Cl
ATOM   3722 CL2  DCM   532      58.445  35.134  55.580  1.00  0.00          Cl
ATOM   3723  LP1 DCM   532      58.834  37.967  52.391  1.00  0.00           H
ATOM   3724  LP2 DCM   532      57.219  34.166  56.078  1.00  0.00           H
ATOM   3725  C   DCM   533      38.244  22.841   2.376  1.00  0.00           C
ATOM   3726  H1  DCM   533      37.149  22.896   2.196  1.00  0.00           H
ATOM   3727  H2  DCM   533      38.391  22.534   3.434  1.00  0.00           H
ATOM   3728 CL1  DCM   533      39.088  24.324   2.086  1.00  0.00          Cl
ATOM   3729 CL2  DCM   533      38.882  21.425   1.385  1.00  0.00          Cl
ATOM   3730  LP1 DCM   533      39.888  25.730   1.811  1.00  0.00           H
ATOM   3731  LP2 DCM   533      39.449  20.164   0.504  1.00  0.00           H
ATOM   3732  C   DCM   534       6.727  17.547  45.187  1.00  0.00           C
ATOM   3733  H1  DCM   534       6.982  18.393  44.513  1.00  0.00           H
ATOM   3734  H2  DCM   534       6.578  16.604  44.618  1.00  0.00           H
ATOM   3735 CL1  DCM   534       5.322  17.898  46.096  1.00  0.00          Cl
ATOM   3736 CL2  DCM   534       8.157  17.224  46.333  1.00  0.00          Cl
ATOM   3737  LP1 DCM   534       3.975  18.235  46.968  1.00  0.00           H
ATOM   3738  LP2 DCM   534       9.417  16.940  47.343  1.00  0.00           H
ATOM   3739  C   DCM   535      20.632  25.524  46.401  1.00  0.00           C
ATOM   3740  H1  DCM   535      21.407  26.049  47.001  1.00  0.00           H
ATOM   3741  H2  DCM   535      20.757  25.844  45.344  1.00  0.00           H
ATOM   3742 CL1  DCM   535      19.094  26.122  47.010  1.00  0.00          Cl
ATOM   3743 CL2  DCM   535      20.701  23.763  46.593  1.00  0.00          Cl
ATOM   3744  LP1 DCM   535      17.660  26.679  47.578  1.00  0.00           H
ATOM   3745  LP2 DCM   535      20.764  22.133  46.770  1.00  0.00           H
ATOM   3746  C   DCM   536      41.373  15.168  28.589  1.00  0.00           C
ATOM   3747  H1  DCM   536      41.392  15.714  27.622  1.00  0.00           H
ATOM   3748  H2  DCM   536      42.351  15.044  29.100  1.00  0.00           H
ATOM   3749 CL1  DCM   536      40.575  13.598  28.311  1.00  0.00          Cl
ATOM   3750 CL2  DCM   536      40.249  16.118  29.619  1.00  0.00          Cl
ATOM   3751  LP1 DCM   536      39.841  12.154  28.055  1.00  0.00           H
ATOM   3752  LP2 DCM   536      39.223  16.986  30.560  1.00  0.00           H
ATOM   3753  C   DCM   537      21.653  30.506   4.904  1.00  0.00           C
ATOM   3754  H1  DCM   537      21.840  30.836   3.859  1.00  0.00           H
ATOM   3755  H2  DCM   537      20.588  30.282   5.126  1.00  0.00           H
ATOM   3756 CL1  DCM   537      22.066  31.798   6.150  1.00  0.00          Cl
ATOM   3757 CL2  DCM   537      22.450  28.962   5.316  1.00  0.00          Cl
ATOM   3758  LP1 DCM   537      22.433  32.948   7.260  1.00  0.00           H
ATOM   3759  LP2 DCM   537      23.181  27.543   5.695  1.00  0.00           H
ATOM   3760  C   DCM   538      16.128  41.608   8.839  1.00  0.00           C
ATOM   3761  H1  DCM   538      15.950  40.532   9.049  1.00  0.00           H
ATOM   3762  H2  DCM   538      15.258  42.161   8.426  1.00  0.00           H
ATOM   3763 CL1  DCM   538      17.393  41.648   7.583  1.00  0.00          Cl
ATOM   3764 CL2  DCM   538      16.686  42.347  10.322  1.00  0.00          Cl
ATOM   3765  LP1 DCM   538      18.557  41.684   6.428  1.00  0.00           H
ATOM   3766  LP2 DCM   538      17.210  43.039  11.714  1.00  0.00           H
ATOM   3767  C   DCM   539      33.044  68.867  41.866  1.00  0.00           C
ATOM   3768  H1  DCM   539      32.644  67.833  41.935  1.00  0.00           H
ATOM   3769  H2  DCM   539      33.431  68.896  40.825  1.00  0.00           H
ATOM   3770 CL1  DCM   539      34.457  69.025  42.943  1.00  0.00          Cl
ATOM   3771 CL2  DCM   539      31.816  70.137  42.208  1.00  0.00          Cl
ATOM   3772  LP1 DCM   539      35.756  69.171  43.933  1.00  0.00           H
ATOM   3773  LP2 DCM   539      30.697  71.295  42.519  1.00  0.00           H
ATOM   3774  C   DCM   540      10.135  74.207   2.600  1.00  0.00           C
ATOM   3775  H1  DCM   540      10.449  73.469   1.831  1.00  0.00           H
ATOM   3776  H2  DCM   540      10.764  74.229   3.515  1.00  0.00           H
ATOM   3777 CL1  DCM   540       8.471  73.758   3.090  1.00  0.00          Cl
ATOM   3778 CL2  DCM   540      10.014  75.798   1.721  1.00  0.00          Cl
ATOM   3779  LP1 DCM   540       6.948  73.346   3.538  1.00  0.00           H
ATOM   3780  LP2 DCM   540       9.905  77.230   0.929  1.00  0.00           H
ATOM   3781  C   DCM   541      34.634  64.557   0.433  1.00  0.00           C
ATOM   3782  H1  DCM   541      35.202  64.852  -0.475  1.00  0.00           H
ATOM   3783  H2  DCM   541      35.251  64.484   1.354  1.00  0.00           H
ATOM   3784 CL1  DCM   541      34.052  62.878   0.031  1.00  0.00          Cl
ATOM   3785 CL2  DCM   541      33.339  65.681   0.621  1.00  0.00          Cl
ATOM   3786  LP1 DCM   541      33.529  61.366  -0.331  1.00  0.00           H
ATOM   3787  LP2 DCM   541      32.108  66.750   0.800  1.00  0.00           H
ATOM   3788  C   DCM   542      67.925  68.071  40.716  1.00  0.00           C
ATOM   3789  H1  DCM   542      68.662  68.885  40.546  1.00  0.00           H
ATOM   3790  H2  DCM   542      68.194  67.227  40.046  1.00  0.00           H
ATOM   3791 CL1  DCM   542      66.300  68.733  40.365  1.00  0.00          Cl
ATOM   3792 CL2  DCM   542      68.127  67.560  42.455  1.00  0.00          Cl
ATOM   3793  LP1 DCM   542      64.810  69.339  40.044  1.00  0.00           H
ATOM   3794  LP2 DCM   542      68.308  67.100  44.019  1.00  0.00           H
ATOM   3795  C   DCM   543       3.053  32.473  14.455  1.00  0.00           C
ATOM   3796  H1  DCM   543       3.069  31.408  14.138  1.00  0.00           H
ATOM   3797  H2  DCM   543       3.207  32.574  15.550  1.00  0.00           H
ATOM   3798 CL1  DCM   543       1.373  32.990  14.129  1.00  0.00          Cl
ATOM   3799 CL2  DCM   543       4.278  33.398  13.555  1.00  0.00          Cl
ATOM   3800  LP1 DCM   543      -0.169  33.465  13.831  1.00  0.00           H
ATOM   3801  LP2 DCM   543       5.407  34.250  12.726  1.00  0.00           H
ATOM   3802  C   DCM   544      73.132  14.083  71.760  1.00  0.00           C
ATOM   3803  H1  DCM   544      72.639  13.092  71.665  1.00  0.00           H
ATOM   3804  H2  DCM   544      73.921  14.246  72.525  1.00  0.00           H
ATOM   3805 CL1  DCM   544      71.794  15.135  71.972  1.00  0.00          Cl
ATOM   3806 CL2  DCM   544      73.993  14.503  70.255  1.00  0.00          Cl
ATOM   3807  LP1 DCM   544      70.515  16.141  72.175  1.00  0.00           H
ATOM   3808  LP2 DCM   544      74.784  14.889  68.871  1.00  0.00           H
ATOM   3809  C   DCM   545      14.576   6.902  11.170  1.00  0.00           C
ATOM   3810  H1  DCM   545      14.328   5.887  11.548  1.00  0.00           H
ATOM   3811  H2  DCM   545      14.619   7.570  12.057  1.00  0.00           H
ATOM   3812 CL1  DCM   545      13.328   7.404  10.013  1.00  0.00          Cl
ATOM   3813 CL2  DCM   545      16.192   6.881  10.431  1.00  0.00          Cl
ATOM   3814  LP1 DCM   545      12.174   7.868   8.944  1.00  0.00           H
ATOM   3815  LP2 DCM   545      17.684   6.862   9.749  1.00  0.00           H
ATOM   3816  C   DCM   546      43.786  51.469  51.466  1.00  0.00           C
ATOM   3817  H1  DCM   546      44.055  50.432  51.172  1.00  0.00           H
ATOM   3818  H2  DCM   546      44.038  52.123  50.603  1.00  0.00           H
ATOM   3819 CL1  DCM   546      44.603  52.057  53.033  1.00  0.00          Cl
ATOM   3820 CL2  DCM   546      42.037  51.548  51.519  1.00  0.00          Cl
ATOM   3821  LP1 DCM   546      45.323  52.575  54.412  1.00  0.00           H
ATOM   3822  LP2 DCM   546      40.400  51.622  51.569  1.00  0.00           H
ATOM   3823  C   DCM   547      17.782  46.174  11.617  1.00  0.00           C
ATOM   3824  H1  DCM   547      18.272  47.157  11.788  1.00  0.00           H
ATOM   3825  H2  DCM   547      18.521  45.440  11.231  1.00  0.00           H
ATOM   3826 CL1  DCM   547      16.322  46.134  10.463  1.00  0.00          Cl
ATOM   3827 CL2  DCM   547      17.245  45.637  13.171  1.00  0.00          Cl
ATOM   3828  LP1 DCM   547      15.036  46.098   9.446  1.00  0.00           H
ATOM   3829  LP2 DCM   547      16.736  45.128  14.645  1.00  0.00           H
ATOM   3830  C   DCM   548      38.400  56.328  69.972  1.00  0.00           C
ATOM   3831  H1  DCM   548      39.455  56.668  69.899  1.00  0.00           H
ATOM   3832  H2  DCM   548      38.414  55.285  70.355  1.00  0.00           H
ATOM   3833 CL1  DCM   548      37.710  56.205  68.274  1.00  0.00          Cl
ATOM   3834 CL2  DCM   548      37.319  57.302  71.095  1.00  0.00          Cl
ATOM   3835  LP1 DCM   548      37.094  56.094  66.758  1.00  0.00           H
ATOM   3836  LP2 DCM   548      36.355  58.171  72.096  1.00  0.00           H
ATOM   3837  C   DCM   549      59.589  52.766  12.950  1.00  0.00           C
ATOM   3838  H1  DCM   549      59.136  52.390  12.008  1.00  0.00           H
ATOM   3839  H2  DCM   549      58.801  52.966  13.708  1.00  0.00           H
ATOM   3840 CL1  DCM   549      60.529  54.279  12.594  1.00  0.00          Cl
ATOM   3841 CL2  DCM   549      60.660  51.426  13.507  1.00  0.00          Cl
ATOM   3842  LP1 DCM   549      61.377  55.646  12.273  1.00  0.00           H
ATOM   3843  LP2 DCM   549      61.633  50.207  14.013  1.00  0.00           H
ATOM   3844  C   DCM   550      51.289  27.891  38.915  1.00  0.00           C
ATOM   3845  H1  DCM   550      50.518  28.449  39.488  1.00  0.00           H
ATOM   3846  H2  DCM   550      51.054  26.807  38.847  1.00  0.00           H
ATOM   3847 CL1  DCM   550      52.703  28.108  40.049  1.00  0.00          Cl
ATOM   3848 CL2  DCM   550      51.492  28.751  37.374  1.00  0.00          Cl
ATOM   3849  LP1 DCM   550      53.973  28.302  41.068  1.00  0.00           H
ATOM   3850  LP2 DCM   550      51.679  29.545  35.951  1.00  0.00           H
ATOM   3851  C   DCM   551      23.938  70.888  16.901  1.00  0.00           C
ATOM   3852  H1  DCM   551      23.489  71.741  17.451  1.00  0.00           H
ATOM   3853  H2  DCM   551      24.641  70.266  17.497  1.00  0.00           H
ATOM   3854 CL1  DCM   551      24.916  71.368  15.411  1.00  0.00          Cl
ATOM   3855 CL2  DCM   551      22.439  69.936  16.491  1.00  0.00          Cl
ATOM   3856  LP1 DCM   551      25.785  71.795  14.087  1.00  0.00           H
ATOM   3857  LP2 DCM   551      21.090  69.079  16.123  1.00  0.00           H
ATOM   3858  C   DCM   552       3.626  39.317  23.641  1.00  0.00           C
ATOM   3859  H1  DCM   552       2.766  39.239  22.941  1.00  0.00           H
ATOM   3860  H2  DCM   552       4.221  40.221  23.390  1.00  0.00           H
ATOM   3861 CL1  DCM   552       4.576  37.748  23.565  1.00  0.00          Cl
ATOM   3862 CL2  DCM   552       2.888  39.584  25.219  1.00  0.00          Cl
ATOM   3863  LP1 DCM   552       5.425  36.347  23.497  1.00  0.00           H
ATOM   3864  LP2 DCM   552       2.202  39.831  26.688  1.00  0.00           H
ATOM   3865  C   DCM   553      16.250  65.917  54.652  1.00  0.00           C
ATOM   3866  H1  DCM   553      16.465  66.033  53.569  1.00  0.00           H
ATOM   3867  H2  DCM   553      16.759  66.731  55.211  1.00  0.00           H
ATOM   3868 CL1  DCM   553      16.612  64.238  55.333  1.00  0.00          Cl
ATOM   3869 CL2  DCM   553      14.523  66.289  54.818  1.00  0.00          Cl
ATOM   3870  LP1 DCM   553      16.933  62.748  55.938  1.00  0.00           H
ATOM   3871  LP2 DCM   553      12.927  66.633  54.972  1.00  0.00           H
ATOM   3872  C   DCM   554      58.371   4.594   8.577  1.00  0.00           C
ATOM   3873  H1  DCM   554      57.535   5.129   8.077  1.00  0.00           H
ATOM   3874  H2  DCM   554      58.427   3.616   8.053  1.00  0.00           H
ATOM   3875 CL1  DCM   554      58.002   4.531  10.303  1.00  0.00          Cl
ATOM   3876 CL2  DCM   554      59.832   5.628   8.367  1.00  0.00          Cl
ATOM   3877  LP1 DCM   554      57.659   4.473  11.906  1.00  0.00           H
ATOM   3878  LP2 DCM   554      61.162   6.568   8.176  1.00  0.00           H
ATOM   3879  C   DCM   555      26.093  67.885  23.809  1.00  0.00           C
ATOM   3880  H1  DCM   555      25.223  68.475  24.168  1.00  0.00           H
ATOM   3881  H2  DCM   555      25.885  66.883  23.378  1.00  0.00           H
ATOM   3882 CL1  DCM   555      27.206  67.726  25.159  1.00  0.00          Cl
ATOM   3883 CL2  DCM   555      26.908  68.839  22.588  1.00  0.00          Cl
ATOM   3884  LP1 DCM   555      28.244  67.578  26.419  1.00  0.00           H
ATOM   3885  LP2 DCM   555      27.670  69.732  21.443  1.00  0.00           H
ATOM   3886  C   DCM   556       1.898  50.978  61.931  1.00  0.00           C
ATOM   3887  H1  DCM   556       1.017  50.671  62.534  1.00  0.00           H
ATOM   3888  H2  DCM   556       1.833  52.078  61.788  1.00  0.00           H
ATOM   3889 CL1  DCM   556       1.531  50.326  60.307  1.00  0.00          Cl
ATOM   3890 CL2  DCM   556       3.508  50.435  62.535  1.00  0.00          Cl
ATOM   3891  LP1 DCM   556       1.195  49.727  58.818  1.00  0.00           H
ATOM   3892  LP2 DCM   556       4.972  49.940  63.085  1.00  0.00           H
ATOM   3893  C   DCM   557      32.842  16.437  29.644  1.00  0.00           C
ATOM   3894  H1  DCM   557      33.224  15.942  28.726  1.00  0.00           H
ATOM   3895  H2  DCM   557      31.929  17.018  29.390  1.00  0.00           H
ATOM   3896 CL1  DCM   557      34.038  17.635  30.120  1.00  0.00          Cl
ATOM   3897 CL2  DCM   557      32.558  15.164  30.896  1.00  0.00          Cl
ATOM   3898  LP1 DCM   557      35.154  18.752  30.564  1.00  0.00           H
ATOM   3899  LP2 DCM   557      32.300  14.009  32.031  1.00  0.00           H
ATOM   3900  C   DCM   558      35.217  41.735  20.365  1.00  0.00           C
ATOM   3901  H1  DCM   558      35.402  42.545  19.627  1.00  0.00           H
ATOM   3902  H2  DCM   558      34.152  41.446  20.240  1.00  0.00           H
ATOM   3903 CL1  DCM   558      35.572  42.184  22.033  1.00  0.00          Cl
ATOM   3904 CL2  DCM   558      36.219  40.387  20.029  1.00  0.00          Cl
ATOM   3905  LP1 DCM   558      35.903  42.601  23.584  1.00  0.00           H
ATOM   3906  LP2 DCM   558      37.178  39.097  19.706  1.00  0.00           H
ATOM   3907  C   DCM   559      49.346  49.660  43.255  1.00  0.00           C
ATOM   3908  H1  DCM   559      48.991  49.127  44.163  1.00  0.00           H
ATOM   3909  H2  DCM   559      50.232  50.311  43.414  1.00  0.00           H
ATOM   3910 CL1  DCM   559      48.015  50.694  42.674  1.00  0.00          Cl
ATOM   3911 CL2  DCM   559      49.825  48.512  41.991  1.00  0.00          Cl
ATOM   3912  LP1 DCM   559      46.790  51.645  42.138  1.00  0.00           H
ATOM   3913  LP2 DCM   559      50.268  47.450  40.821  1.00  0.00           H
ATOM   3914  C   DCM   560      12.258  24.885  61.056  1.00  0.00           C
ATOM   3915  H1  DCM   560      12.047  25.708  60.340  1.00  0.00           H
ATOM   3916  H2  DCM   560      13.123  24.251  60.768  1.00  0.00           H
ATOM   3917 CL1  DCM   560      10.861  23.755  61.064  1.00  0.00          Cl
ATOM   3918 CL2  DCM   560      12.451  25.449  62.740  1.00  0.00          Cl
ATOM   3919  LP1 DCM   560       9.586  22.724  61.072  1.00  0.00           H
ATOM   3920  LP2 DCM   560      12.629  25.966  64.286  1.00  0.00           H
ATOM   3921  C   DCM   561      55.395  32.406   6.829  1.00  0.00           C
ATOM   3922  H1  DCM   561      54.612  32.190   7.588  1.00  0.00           H
ATOM   3923  H2  DCM   561      56.272  31.788   7.117  1.00  0.00           H
ATOM   3924 CL1  DCM   561      55.901  34.140   6.714  1.00  0.00          Cl
ATOM   3925 CL2  DCM   561      54.850  31.812   5.236  1.00  0.00          Cl
ATOM   3926  LP1 DCM   561      56.360  35.711   6.609  1.00  0.00           H
ATOM   3927  LP2 DCM   561      54.349  31.267   3.773  1.00  0.00           H
ATOM   3928  C   DCM   562      71.796  22.174  69.755  1.00  0.00           C
ATOM   3929  H1  DCM   562      70.847  22.215  69.179  1.00  0.00           H
ATOM   3930  H2  DCM   562      71.684  21.732  70.768  1.00  0.00           H
ATOM   3931 CL1  DCM   562      72.386  23.847  70.015  1.00  0.00          Cl
ATOM   3932 CL2  DCM   562      72.923  21.203  68.938  1.00  0.00          Cl
ATOM   3933  LP1 DCM   562      72.926  25.377  70.253  1.00  0.00           H
ATOM   3934  LP2 DCM   562      74.012  20.264  68.149  1.00  0.00           H
ATOM   3935  C   DCM   563       5.235  30.856  43.875  1.00  0.00           C
ATOM   3936  H1  DCM   563       4.825  31.213  44.844  1.00  0.00           H
ATOM   3937  H2  DCM   563       5.244  31.746  43.209  1.00  0.00           H
ATOM   3938 CL1  DCM   563       4.333  29.475  43.246  1.00  0.00          Cl
ATOM   3939 CL2  DCM   563       6.924  30.301  44.257  1.00  0.00          Cl
ATOM   3940  LP1 DCM   563       3.495  28.191  42.663  1.00  0.00           H
ATOM   3941  LP2 DCM   563       8.447  29.799  44.603  1.00  0.00           H
ATOM   3942  C   DCM   564      69.903  25.956  41.335  1.00  0.00           C
ATOM   3943  H1  DCM   564      70.119  26.576  40.439  1.00  0.00           H
ATOM   3944  H2  DCM   564      69.099  25.232  41.080  1.00  0.00           H
ATOM   3945 CL1  DCM   564      69.439  27.158  42.556  1.00  0.00          Cl
ATOM   3946 CL2  DCM   564      71.386  25.073  41.747  1.00  0.00          Cl
ATOM   3947  LP1 DCM   564      69.010  28.268  43.684  1.00  0.00           H
ATOM   3948  LP2 DCM   564      72.756  24.257  42.128  1.00  0.00           H
ATOM   3949  C   DCM   565      53.976  34.664  66.168  1.00  0.00           C
ATOM   3950  H1  DCM   565      53.804  33.568  66.234  1.00  0.00           H
ATOM   3951  H2  DCM   565      53.054  35.227  65.909  1.00  0.00           H
ATOM   3952 CL1  DCM   565      55.071  35.014  64.764  1.00  0.00          Cl
ATOM   3953 CL2  DCM   565      54.760  35.202  67.742  1.00  0.00          Cl
ATOM   3954  LP1 DCM   565      56.062  35.329  63.496  1.00  0.00           H
ATOM   3955  LP2 DCM   565      55.459  35.682  69.146  1.00  0.00           H
ATOM   3956  C   DCM   566      36.686  65.441  47.269  1.00  0.00           C
ATOM   3957  H1  DCM   566      36.132  65.306  48.222  1.00  0.00           H
ATOM   3958  H2  DCM   566      37.744  65.590  47.576  1.00  0.00           H
ATOM   3959 CL1  DCM   566      36.175  66.896  46.385  1.00  0.00          Cl
ATOM   3960 CL2  DCM   566      36.608  63.837  46.242  1.00  0.00          Cl
ATOM   3961  LP1 DCM   566      35.704  68.239  45.569  1.00  0.00           H
ATOM   3962  LP2 DCM   566      36.541  62.456  45.359  1.00  0.00           H
ATOM   3963  C   DCM   567      67.801  62.403   6.719  1.00  0.00           C
ATOM   3964  H1  DCM   567      68.550  62.757   5.979  1.00  0.00           H
ATOM   3965  H2  DCM   567      67.082  61.691   6.261  1.00  0.00           H
ATOM   3966 CL1  DCM   567      66.892  63.781   7.390  1.00  0.00          Cl
ATOM   3967 CL2  DCM   567      68.709  61.476   7.986  1.00  0.00          Cl
ATOM   3968  LP1 DCM   567      66.055  65.050   8.007  1.00  0.00           H
ATOM   3969  LP2 DCM   567      69.531  60.638   9.132  1.00  0.00           H
ATOM   3970  C   DCM   568      24.870  72.199  37.288  1.00  0.00           C
ATOM   3971  H1  DCM   568      25.112  71.817  36.273  1.00  0.00           H
ATOM   3972  H2  DCM   568      24.078  72.973  37.197  1.00  0.00           H
ATOM   3973 CL1  DCM   568      26.403  72.775  38.025  1.00  0.00          Cl
ATOM   3974 CL2  DCM   568      24.232  70.809  38.239  1.00  0.00          Cl
ATOM   3975  LP1 DCM   568      27.803  73.300  38.698  1.00  0.00           H
ATOM   3976  LP2 DCM   568      23.650  69.544  39.106  1.00  0.00           H
ATOM   3977  C   DCM   569      62.014  61.456  22.361  1.00  0.00           C
ATOM   3978  H1  DCM   569      61.258  60.718  22.704  1.00  0.00           H
ATOM   3979  H2  DCM   569      62.745  60.956  21.689  1.00  0.00           H
ATOM   3980 CL1  DCM   569      62.952  61.895  23.863  1.00  0.00          Cl
ATOM   3981 CL2  DCM   569      61.076  62.818  21.591  1.00  0.00          Cl
ATOM   3982  LP1 DCM   569      63.795  62.289  25.214  1.00  0.00           H
ATOM   3983  LP2 DCM   569      60.233  64.043  20.899  1.00  0.00           H
ATOM   3984  C   DCM   570      39.791  15.564   2.826  1.00  0.00           C
ATOM   3985  H1  DCM   570      40.882  15.702   2.670  1.00  0.00           H
ATOM   3986  H2  DCM   570      39.652  14.532   3.214  1.00  0.00           H
ATOM   3987 CL1  DCM   570      38.884  15.583   1.350  1.00  0.00          Cl
ATOM   3988 CL2  DCM   570      39.019  16.680   4.003  1.00  0.00          Cl
ATOM   3989  LP1 DCM   570      38.026  15.601  -0.048  1.00  0.00           H
ATOM   3990  LP2 DCM   570      38.315  17.699   5.077  1.00  0.00           H
ATOM   3991  C   DCM   571      50.812  29.243  54.769  1.00  0.00           C
ATOM   3992  H1  DCM   571      51.793  29.645  54.439  1.00  0.00           H
ATOM   3993  H2  DCM   571      50.605  28.343  54.151  1.00  0.00           H
ATOM   3994 CL1  DCM   571      49.471  30.398  54.447  1.00  0.00          Cl
ATOM   3995 CL2  DCM   571      50.810  28.766  56.436  1.00  0.00          Cl
ATOM   3996  LP1 DCM   571      48.248  31.451  54.153  1.00  0.00           H
ATOM   3997  LP2 DCM   571      50.809  28.315  58.013  1.00  0.00           H
ATOM   3998  C   DCM   572      40.996  12.932  31.815  1.00  0.00           C
ATOM   3999  H1  DCM   572      40.616  13.970  31.700  1.00  0.00           H
ATOM   4000  H2  DCM   572      41.120  12.395  30.850  1.00  0.00           H
ATOM   4001 CL1  DCM   572      39.894  11.941  32.839  1.00  0.00          Cl
ATOM   4002 CL2  DCM   572      42.620  13.008  32.602  1.00  0.00          Cl
ATOM   4003  LP1 DCM   572      38.890  11.040  33.771  1.00  0.00           H
ATOM   4004  LP2 DCM   572      44.094  13.077  33.318  1.00  0.00           H
ATOM   4005  C   DCM   573       3.195  43.561  16.939  1.00  0.00           C
ATOM   4006  H1  DCM   573       3.928  42.779  16.645  1.00  0.00           H
ATOM   4007  H2  DCM   573       3.171  44.314  16.122  1.00  0.00           H
ATOM   4008 CL1  DCM   573       3.783  44.352  18.509  1.00  0.00          Cl
ATOM   4009 CL2  DCM   573       1.506  43.094  17.117  1.00  0.00          Cl
ATOM   4010  LP1 DCM   573       4.304  45.052  19.898  1.00  0.00           H
ATOM   4011  LP2 DCM   573      -0.067  42.659  17.284  1.00  0.00           H
ATOM   4012  C   DCM   574      57.044  69.379  52.349  1.00  0.00           C
ATOM   4013  H1  DCM   574      56.796  70.121  53.138  1.00  0.00           H
ATOM   4014  H2  DCM   574      57.608  69.887  51.537  1.00  0.00           H
ATOM   4015 CL1  DCM   574      55.573  68.772  51.614  1.00  0.00          Cl
ATOM   4016 CL2  DCM   574      57.872  67.996  53.141  1.00  0.00          Cl
ATOM   4017  LP1 DCM   574      54.197  68.203  50.926  1.00  0.00           H
ATOM   4018  LP2 DCM   574      58.628  66.733  53.864  1.00  0.00           H
ATOM   4019  C   DCM   575      66.559  17.832  42.018  1.00  0.00           C
ATOM   4020  H1  DCM   575      67.282  17.067  41.664  1.00  0.00           H
ATOM   4021  H2  DCM   575      66.767  18.895  41.771  1.00  0.00           H
ATOM   4022 CL1  DCM   575      66.354  17.787  43.806  1.00  0.00          Cl
ATOM   4023 CL2  DCM   575      65.059  17.346  41.267  1.00  0.00          Cl
ATOM   4024  LP1 DCM   575      66.168  17.746  45.435  1.00  0.00           H
ATOM   4025  LP2 DCM   575      63.651  16.890  40.561  1.00  0.00           H
ATOM   4026  C   DCM   576      43.224   0.621  40.694  1.00  0.00           C
ATOM   4027  H1  DCM   576      43.522   1.125  39.750  1.00  0.00           H
ATOM   4028  H2  DCM   576      43.945   1.083  41.403  1.00  0.00           H
ATOM   4029 CL1  DCM   576      43.475  -1.127  40.523  1.00  0.00          Cl
ATOM   4030 CL2  DCM   576      41.532   1.015  41.166  1.00  0.00          Cl
ATOM   4031  LP1 DCM   576      43.707  -2.742  40.365  1.00  0.00           H
ATOM   4032  LP2 DCM   576      39.990   1.375  41.596  1.00  0.00           H
ATOM   4033  C   DCM   577      60.092  31.878  64.055  1.00  0.00           C
ATOM   4034  H1  DCM   577      59.971  30.928  63.492  1.00  0.00           H
ATOM   4035  H2  DCM   577      59.068  32.235  64.298  1.00  0.00           H
ATOM   4036 CL1  DCM   577      61.080  33.020  63.310  1.00  0.00          Cl
ATOM   4037 CL2  DCM   577      60.645  31.548  65.679  1.00  0.00          Cl
ATOM   4038  LP1 DCM   577      62.042  34.132  62.585  1.00  0.00           H
ATOM   4039  LP2 DCM   577      61.165  31.238  67.203  1.00  0.00           H
ATOM   4040  C   DCM   578      24.304   6.794  60.914  1.00  0.00           C
ATOM   4041  H1  DCM   578      25.388   7.022  60.831  1.00  0.00           H
ATOM   4042  H2  DCM   578      23.892   6.861  61.943  1.00  0.00           H
ATOM   4043 CL1  DCM   578      24.010   5.156  60.363  1.00  0.00          Cl
ATOM   4044 CL2  DCM   578      23.490   7.953  59.837  1.00  0.00          Cl
ATOM   4045  LP1 DCM   578      23.735   3.623  59.848  1.00  0.00           H
ATOM   4046  LP2 DCM   578      22.740   9.022  58.845  1.00  0.00           H
ATOM   4047  C   DCM   579       7.353  32.059  57.791  1.00  0.00           C
ATOM   4048  H1  DCM   579       7.517  32.839  58.566  1.00  0.00           H
ATOM   4049  H2  DCM   579       8.171  32.166  57.047  1.00  0.00           H
ATOM   4050 CL1  DCM   579       5.749  32.406  57.102  1.00  0.00          Cl
ATOM   4051 CL2  DCM   579       7.304  30.397  58.396  1.00  0.00          Cl
ATOM   4052  LP1 DCM   579       4.271  32.726  56.468  1.00  0.00           H
ATOM   4053  LP2 DCM   579       7.258  28.856  58.956  1.00  0.00           H
ATOM   4054  C   DCM   580      71.498  67.682   7.040  1.00  0.00           C
ATOM   4055  H1  DCM   580      71.912  67.098   7.890  1.00  0.00           H
ATOM   4056  H2  DCM   580      72.096  68.584   6.788  1.00  0.00           H
ATOM   4057 CL1  DCM   580      69.845  68.257   7.504  1.00  0.00          Cl
ATOM   4058 CL2  DCM   580      71.386  66.492   5.668  1.00  0.00          Cl
ATOM   4059  LP1 DCM   580      68.347  68.777   7.923  1.00  0.00           H
ATOM   4060  LP2 DCM   580      71.285  65.420   4.431  1.00  0.00           H
ATOM   4061  C   DCM   581      10.347  70.778  27.282  1.00  0.00           C
ATOM   4062  H1  DCM   581       9.309  71.129  27.466  1.00  0.00           H
ATOM   4063  H2  DCM   581      10.821  70.853  28.283  1.00  0.00           H
ATOM   4064 CL1  DCM   581      10.992  71.953  26.119  1.00  0.00          Cl
ATOM   4065 CL2  DCM   581      10.136  69.138  26.666  1.00  0.00          Cl
ATOM   4066  LP1 DCM   581      11.588  73.038  25.043  1.00  0.00           H
ATOM   4067  LP2 DCM   581       9.941  67.614  26.093  1.00  0.00           H
ATOM   4068  C   DCM   582      16.745  22.652  60.776  1.00  0.00           C
ATOM   4069  H1  DCM   582      16.634  22.558  61.878  1.00  0.00           H
ATOM   4070  H2  DCM   582      15.813  23.001  60.281  1.00  0.00           H
ATOM   4071 CL1  DCM   582      17.219  21.075  60.138  1.00  0.00          Cl
ATOM   4072 CL2  DCM   582      18.088  23.777  60.501  1.00  0.00          Cl
ATOM   4073  LP1 DCM   582      17.660  19.611  59.545  1.00  0.00           H
ATOM   4074  LP2 DCM   582      19.330  24.818  60.248  1.00  0.00           H
ATOM   4075  C   DCM   583      12.444  15.646  63.165  1.00  0.00           C
ATOM   4076  H1  DCM   583      12.705  16.060  62.167  1.00  0.00           H
ATOM   4077  H2  DCM   583      11.976  16.379  63.856  1.00  0.00           H
ATOM   4078 CL1  DCM   583      13.928  14.947  63.834  1.00  0.00          Cl
ATOM   4079 CL2  DCM   583      11.376  14.220  62.941  1.00  0.00          Cl
ATOM   4080  LP1 DCM   583      15.301  14.299  64.454  1.00  0.00           H
ATOM   4081  LP2 DCM   583      10.401  12.918  62.736  1.00  0.00           H
ATOM   4082  C   DCM   584      35.055  25.906  37.795  1.00  0.00           C
ATOM   4083  H1  DCM   584      34.582  24.997  37.366  1.00  0.00           H
ATOM   4084  H2  DCM   584      34.333  26.709  38.056  1.00  0.00           H
ATOM   4085 CL1  DCM   584      36.049  26.661  36.536  1.00  0.00          Cl
ATOM   4086 CL2  DCM   584      36.074  25.603  39.230  1.00  0.00          Cl
ATOM   4087  LP1 DCM   584      36.969  27.359  35.371  1.00  0.00           H
ATOM   4088  LP2 DCM   584      37.010  25.324  40.548  1.00  0.00           H
ATOM   4089  C   DCM   585       7.789  42.669   9.941  1.00  0.00           C
ATOM   4090  H1  DCM   585       7.230  42.388  10.859  1.00  0.00           H
ATOM   4091  H2  DCM   585       7.455  43.582   9.403  1.00  0.00           H
ATOM   4092 CL1  DCM   585       7.510  41.271   8.889  1.00  0.00          Cl
ATOM   4093 CL2  DCM   585       9.530  42.776  10.254  1.00  0.00          Cl
ATOM   4094  LP1 DCM   585       7.253  39.976   7.915  1.00  0.00           H
ATOM   4095  LP2 DCM   585      11.141  42.875  10.544  1.00  0.00           H
ATOM   4096  C   DCM   586      36.762  28.990  40.987  1.00  0.00           C
ATOM   4097  H1  DCM   586      36.576  29.941  41.530  1.00  0.00           H
ATOM   4098  H2  DCM   586      36.063  28.146  41.172  1.00  0.00           H
ATOM   4099 CL1  DCM   586      38.367  28.501  41.397  1.00  0.00          Cl
ATOM   4100 CL2  DCM   586      36.778  29.407  39.222  1.00  0.00          Cl
ATOM   4101  LP1 DCM   586      39.890  28.036  41.787  1.00  0.00           H
ATOM   4102  LP2 DCM   586      36.792  29.784  37.626  1.00  0.00           H
ATOM   4103  C   DCM   587       7.643  27.055  60.534  1.00  0.00           C
ATOM   4104  H1  DCM   587       7.080  26.228  61.017  1.00  0.00           H
ATOM   4105  H2  DCM   587       6.982  27.929  60.347  1.00  0.00           H
ATOM   4106 CL1  DCM   587       8.201  26.409  58.943  1.00  0.00          Cl
ATOM   4107 CL2  DCM   587       9.073  27.549  61.576  1.00  0.00          Cl
ATOM   4108  LP1 DCM   587       8.708  25.822  57.498  1.00  0.00           H
ATOM   4109  LP2 DCM   587      10.350  27.989  62.507  1.00  0.00           H
ATOM   4110  C   DCM   588      67.719  32.356  32.777  1.00  0.00           C
ATOM   4111  H1  DCM   588      67.193  31.418  32.499  1.00  0.00           H
ATOM   4112  H2  DCM   588      68.827  32.360  32.863  1.00  0.00           H
ATOM   4113 CL1  DCM   588      67.236  32.908  34.424  1.00  0.00          Cl
ATOM   4114 CL2  DCM   588      67.299  33.600  31.581  1.00  0.00          Cl
ATOM   4115  LP1 DCM   588      66.796  33.410  35.922  1.00  0.00           H
ATOM   4116  LP2 DCM   588      66.911  34.748  30.477  1.00  0.00           H
ATOM   4117  C   DCM   589      43.716  72.751  60.105  1.00  0.00           C
ATOM   4118  H1  DCM   589      44.377  73.223  59.346  1.00  0.00           H
ATOM   4119  H2  DCM   589      43.412  73.519  60.847  1.00  0.00           H
ATOM   4120 CL1  DCM   589      44.681  71.465  60.957  1.00  0.00          Cl
ATOM   4121 CL2  DCM   589      42.227  72.230  59.211  1.00  0.00          Cl
ATOM   4122  LP1 DCM   589      45.550  70.305  61.726  1.00  0.00           H
ATOM   4123  LP2 DCM   589      40.880  71.760  58.402  1.00  0.00           H
ATOM   4124  C   DCM   590       4.089  20.725  14.895  1.00  0.00           C
ATOM   4125  H1  DCM   590       4.088  21.608  14.220  1.00  0.00           H
ATOM   4126  H2  DCM   590       4.995  20.097  14.760  1.00  0.00           H
ATOM   4127 CL1  DCM   590       2.568  19.741  14.667  1.00  0.00          Cl
ATOM   4128 CL2  DCM   590       4.118  21.162  16.596  1.00  0.00          Cl
ATOM   4129  LP1 DCM   590       1.202  18.857  14.462  1.00  0.00           H
ATOM   4130  LP2 DCM   590       4.146  21.569  18.185  1.00  0.00           H
ATOM   4131  C   DCM   591      62.286  19.122  16.577  1.00  0.00           C
ATOM   4132  H1  DCM   591      61.593  19.347  17.416  1.00  0.00           H
ATOM   4133  H2  DCM   591      63.025  18.312  16.752  1.00  0.00           H
ATOM   4134 CL1  DCM   591      63.005  20.721  16.149  1.00  0.00          Cl
ATOM   4135 CL2  DCM   591      61.182  18.679  15.254  1.00  0.00          Cl
ATOM   4136  LP1 DCM   591      63.659  22.174  15.761  1.00  0.00           H
ATOM   4137  LP2 DCM   591      60.165  18.270  14.034  1.00  0.00           H
ATOM   4138  C   DCM   592      63.344  37.319  32.598  1.00  0.00           C
ATOM   4139  H1  DCM   592      63.399  37.956  31.689  1.00  0.00           H
ATOM   4140  H2  DCM   592      63.944  37.728  33.440  1.00  0.00           H
ATOM   4141 CL1  DCM   592      63.846  35.664  32.159  1.00  0.00          Cl
ATOM   4142 CL2  DCM   592      61.632  37.365  33.156  1.00  0.00          Cl
ATOM   4143  LP1 DCM   592      64.306  34.143  31.755  1.00  0.00           H
ATOM   4144  LP2 DCM   592      60.073  37.407  33.663  1.00  0.00           H
ATOM   4145  C   DCM   593      69.437  37.847  53.338  1.00  0.00           C
ATOM   4146  H1  DCM   593      68.831  37.918  54.267  1.00  0.00           H
ATOM   4147  H2  DCM   593      70.412  37.479  53.723  1.00  0.00           H
ATOM   4148 CL1  DCM   593      69.496  39.434  52.482  1.00  0.00          Cl
ATOM   4149 CL2  DCM   593      68.846  36.688  52.131  1.00  0.00          Cl
ATOM   4150  LP1 DCM   593      69.550  40.876  51.703  1.00  0.00           H
ATOM   4151  LP2 DCM   593      68.300  35.616  51.015  1.00  0.00           H
ATOM   4152  C   DCM   594      42.574   3.755  31.360  1.00  0.00           C
ATOM   4153  H1  DCM   594      42.286   3.680  30.290  1.00  0.00           H
ATOM   4154  H2  DCM   594      42.593   4.772  31.806  1.00  0.00           H
ATOM   4155 CL1  DCM   594      44.239   3.094  31.245  1.00  0.00          Cl
ATOM   4156 CL2  DCM   594      41.495   2.734  32.315  1.00  0.00          Cl
ATOM   4157  LP1 DCM   594      45.760   2.490  31.140  1.00  0.00           H
ATOM   4158  LP2 DCM   594      40.493   1.786  33.201  1.00  0.00           H
ATOM   4159  C   DCM   595      64.182  30.934   2.900  1.00  0.00           C
ATOM   4160  H1  DCM   595      63.811  31.081   1.863  1.00  0.00           H
ATOM   4161  H2  DCM   595      63.618  31.636   3.551  1.00  0.00           H
ATOM   4162 CL1  DCM   595      65.992  31.165   2.947  1.00  0.00          Cl
ATOM   4163 CL2  DCM   595      63.744  29.286   3.506  1.00  0.00          Cl
ATOM   4164  LP1 DCM   595      67.618  31.373   2.989  1.00  0.00           H
ATOM   4165  LP2 DCM   595      63.347  27.792   4.054  1.00  0.00           H
ATOM   4166  C   DCM   596      14.006   3.987  68.622  1.00  0.00           C
ATOM   4167  H1  DCM   596      13.821   4.234  67.554  1.00  0.00           H
ATOM   4168  H2  DCM   596      13.847   2.908  68.829  1.00  0.00           H
ATOM   4169 CL1  DCM   596      13.129   4.909  69.886  1.00  0.00          Cl
ATOM   4170 CL2  DCM   596      15.779   4.140  68.783  1.00  0.00          Cl
ATOM   4171  LP1 DCM   596      12.326   5.752  71.042  1.00  0.00           H
ATOM   4172  LP2 DCM   596      17.406   4.279  68.931  1.00  0.00           H
ATOM   4173  C   DCM   597      10.752  34.797   9.081  1.00  0.00           C
ATOM   4174  H1  DCM   597      11.686  35.382   9.216  1.00  0.00           H
ATOM   4175  H2  DCM   597       9.826  35.364   9.316  1.00  0.00           H
ATOM   4176 CL1  DCM   597      10.739  33.458  10.359  1.00  0.00          Cl
ATOM   4177 CL2  DCM   597      10.410  34.350   7.385  1.00  0.00          Cl
ATOM   4178  LP1 DCM   597      10.729  32.272  11.492  1.00  0.00           H
ATOM   4179  LP2 DCM   597      10.096  33.940   5.828  1.00  0.00           H
ATOM   4180  C   DCM   598      34.953  31.816  23.045  1.00  0.00           C
ATOM   4181  H1  DCM   598      33.943  31.893  23.502  1.00  0.00           H
ATOM   4182  H2  DCM   598      35.250  32.786  22.594  1.00  0.00           H
ATOM   4183 CL1  DCM   598      34.859  30.615  21.688  1.00  0.00          Cl
ATOM   4184 CL2  DCM   598      36.140  31.539  24.318  1.00  0.00          Cl
ATOM   4185  LP1 DCM   598      34.774  29.530  20.462  1.00  0.00           H
ATOM   4186  LP2 DCM   598      37.245  31.281  25.502  1.00  0.00           H
ATOM   4187  C   DCM   599      63.982   9.881   0.469  1.00  0.00           C
ATOM   4188  H1  DCM   599      63.105   9.322   0.077  1.00  0.00           H
ATOM   4189  H2  DCM   599      64.336   9.426   1.419  1.00  0.00           H
ATOM   4190 CL1  DCM   599      63.661  11.637   0.531  1.00  0.00          Cl
ATOM   4191 CL2  DCM   599      65.410   9.567  -0.581  1.00  0.00          Cl
ATOM   4192  LP1 DCM   599      63.367  13.250   0.588  1.00  0.00           H
ATOM   4193  LP2 DCM   599      66.712   9.281  -1.536  1.00  0.00           H
ATOM   4194  C   DCM   600      71.805   3.945  18.823  1.00  0.00           C
ATOM   4195  H1  DCM   600      72.033   4.039  19.906  1.00  0.00           H
ATOM   4196  H2  DCM   600      72.576   3.364  18.273  1.00  0.00           H
ATOM   4197 CL1  DCM   600      71.569   5.647  18.284  1.00  0.00          Cl
ATOM   4198 CL2  DCM   600      70.120   3.170  18.628  1.00  0.00          Cl
ATOM   4199  LP1 DCM   600      71.355   7.197  17.794  1.00  0.00           H
ATOM   4200  LP2 DCM   600      68.638   2.488  18.457  1.00  0.00           H
ATOM   4201  C   DCM   601      64.295  53.434  37.606  1.00  0.00           C
ATOM   4202  H1  DCM   601      63.479  54.183  37.695  1.00  0.00           H
ATOM   4203  H2  DCM   601      64.127  52.678  36.809  1.00  0.00           H
ATOM   4204 CL1  DCM   601      64.645  52.755  39.189  1.00  0.00          Cl
ATOM   4205 CL2  DCM   601      65.659  54.358  36.976  1.00  0.00          Cl
ATOM   4206  LP1 DCM   601      64.971  52.121  40.666  1.00  0.00           H
ATOM   4207  LP2 DCM   601      66.927  55.217  36.390  1.00  0.00           H
ATOM   4208  C   DCM   602      22.789  71.696  21.258  1.00  0.00           C
ATOM   4209  H1  DCM   602      22.357  72.709  21.111  1.00  0.00           H
ATOM   4210  H2  DCM   602      22.870  71.521  22.352  1.00  0.00           H
ATOM   4211 CL1  DCM   602      24.458  71.454  20.556  1.00  0.00          Cl
ATOM   4212 CL2  DCM   602      21.772  70.332  20.710  1.00  0.00          Cl
ATOM   4213  LP1 DCM   602      25.957  71.236  19.926  1.00  0.00           H
ATOM   4214  LP2 DCM   602      20.839  69.080  20.207  1.00  0.00           H
ATOM   4215  C   DCM   603       8.507  43.457  48.531  1.00  0.00           C
ATOM   4216  H1  DCM   603       9.396  43.731  49.138  1.00  0.00           H
ATOM   4217  H2  DCM   603       7.809  44.311  48.667  1.00  0.00           H
ATOM   4218 CL1  DCM   603       7.850  41.913  48.860  1.00  0.00          Cl
ATOM   4219 CL2  DCM   603       8.914  43.567  46.764  1.00  0.00          Cl
ATOM   4220  LP1 DCM   603       7.221  40.432  49.176  1.00  0.00           H
ATOM   4221  LP2 DCM   603       9.281  43.666  45.168  1.00  0.00           H
ATOM   4222  C   DCM   604      24.574  48.703  38.143  1.00  0.00           C
ATOM   4223  H1  DCM   604      24.441  49.238  39.108  1.00  0.00           H
ATOM   4224  H2  DCM   604      23.956  49.100  37.309  1.00  0.00           H
ATOM   4225 CL1  DCM   604      24.257  46.975  38.576  1.00  0.00          Cl
ATOM   4226 CL2  DCM   604      26.275  49.030  37.671  1.00  0.00          Cl
ATOM   4227  LP1 DCM   604      23.970  45.409  38.968  1.00  0.00           H
ATOM   4228  LP2 DCM   604      27.829  49.327  37.240  1.00  0.00           H
ATOM   4229  C   DCM   605       1.701  47.234  22.060  1.00  0.00           C
ATOM   4230  H1  DCM   605       2.334  47.770  21.320  1.00  0.00           H
ATOM   4231  H2  DCM   605       1.525  46.218  21.648  1.00  0.00           H
ATOM   4232 CL1  DCM   605       0.177  47.922  22.628  1.00  0.00          Cl
ATOM   4233 CL2  DCM   605       2.756  47.185  23.540  1.00  0.00          Cl
ATOM   4234  LP1 DCM   605      -1.238  48.561  23.156  1.00  0.00           H
ATOM   4235  LP2 DCM   605       3.708  47.140  24.874  1.00  0.00           H
ATOM   4236  C   DCM   606      15.296  39.708   4.824  1.00  0.00           C
ATOM   4237  H1  DCM   606      16.338  39.706   4.439  1.00  0.00           H
ATOM   4238  H2  DCM   606      15.252  39.182   5.802  1.00  0.00           H
ATOM   4239 CL1  DCM   606      14.353  38.784   3.599  1.00  0.00          Cl
ATOM   4240 CL2  DCM   606      14.671  41.339   5.017  1.00  0.00          Cl
ATOM   4241  LP1 DCM   606      13.493  37.943   2.483  1.00  0.00           H
ATOM   4242  LP2 DCM   606      14.087  42.861   5.198  1.00  0.00           H
ATOM   4243  C   DCM   607      29.952  22.745  36.297  1.00  0.00           C
ATOM   4244  H1  DCM   607      30.179  22.866  35.216  1.00  0.00           H
ATOM   4245  H2  DCM   607      29.569  21.731  36.539  1.00  0.00           H
ATOM   4246 CL1  DCM   607      28.693  23.950  36.757  1.00  0.00          Cl
ATOM   4247 CL2  DCM   607      31.470  23.277  37.177  1.00  0.00          Cl
ATOM   4248  LP1 DCM   607      27.547  25.046  37.176  1.00  0.00           H
ATOM   4249  LP2 DCM   607      32.827  23.753  37.965  1.00  0.00           H
ATOM   4250  C   DCM   608      53.622  61.471  17.251  1.00  0.00           C
ATOM   4251  H1  DCM   608      54.011  61.235  16.238  1.00  0.00           H
ATOM   4252  H2  DCM   608      54.128  62.338  17.726  1.00  0.00           H
ATOM   4253 CL1  DCM   608      54.094  60.057  18.257  1.00  0.00          Cl
ATOM   4254 CL2  DCM   608      51.832  61.781  17.358  1.00  0.00          Cl
ATOM   4255  LP1 DCM   608      54.526  58.768  19.174  1.00  0.00           H
ATOM   4256  LP2 DCM   608      50.219  62.060  17.454  1.00  0.00           H
ATOM   4257  C   DCM   609      31.106  24.242  32.700  1.00  0.00           C
ATOM   4258  H1  DCM   609      31.448  24.649  31.725  1.00  0.00           H
ATOM   4259  H2  DCM   609      30.639  23.238  32.606  1.00  0.00           H
ATOM   4260 CL1  DCM   609      29.960  25.381  33.478  1.00  0.00          Cl
ATOM   4261 CL2  DCM   609      32.505  24.123  33.751  1.00  0.00          Cl
ATOM   4262  LP1 DCM   609      28.912  26.423  34.190  1.00  0.00           H
ATOM   4263  LP2 DCM   609      33.814  24.012  34.733  1.00  0.00           H
ATOM   4264  C   DCM   610      53.227  22.793   3.047  1.00  0.00           C
ATOM   4265  H1  DCM   610      53.087  23.017   4.126  1.00  0.00           H
ATOM   4266  H2  DCM   610      53.415  23.810   2.642  1.00  0.00           H
ATOM   4267 CL1  DCM   610      51.803  22.003   2.274  1.00  0.00          Cl
ATOM   4268 CL2  DCM   610      54.705  21.800   2.904  1.00  0.00          Cl
ATOM   4269  LP1 DCM   610      50.507  21.285   1.572  1.00  0.00           H
ATOM   4270  LP2 DCM   610      56.062  20.889   2.772  1.00  0.00           H
ATOM   4271  C   DCM   611      58.816  62.940  38.814  1.00  0.00           C
ATOM   4272  H1  DCM   611      57.899  63.527  39.036  1.00  0.00           H
ATOM   4273  H2  DCM   611      58.616  62.200  38.010  1.00  0.00           H
ATOM   4274 CL1  DCM   611      59.218  61.955  40.243  1.00  0.00          Cl
ATOM   4275 CL2  DCM   611      60.254  63.924  38.287  1.00  0.00          Cl
ATOM   4276  LP1 DCM   611      59.588  61.048  41.558  1.00  0.00           H
ATOM   4277  LP2 DCM   611      61.550  64.810  37.812  1.00  0.00           H
ATOM   4278  C   DCM   612      14.746  41.529  19.145  1.00  0.00           C
ATOM   4279  H1  DCM   612      14.314  40.760  19.821  1.00  0.00           H
ATOM   4280  H2  DCM   612      14.319  42.545  19.290  1.00  0.00           H
ATOM   4281 CL1  DCM   612      14.663  41.064  17.458  1.00  0.00          Cl
ATOM   4282 CL2  DCM   612      16.452  41.707  19.562  1.00  0.00          Cl
ATOM   4283  LP1 DCM   612      14.586  40.629  15.878  1.00  0.00           H
ATOM   4284  LP2 DCM   612      18.037  41.872  19.950  1.00  0.00           H
ATOM   4285  C   DCM   613      18.832  53.735  50.853  1.00  0.00           C
ATOM   4286  H1  DCM   613      18.774  54.735  51.333  1.00  0.00           H
ATOM   4287  H2  DCM   613      17.832  53.567  50.400  1.00  0.00           H
ATOM   4288 CL1  DCM   613      19.010  52.605  52.240  1.00  0.00          Cl
ATOM   4289 CL2  DCM   613      20.055  53.727  49.562  1.00  0.00          Cl
ATOM   4290  LP1 DCM   613      19.172  51.574  53.505  1.00  0.00           H
ATOM   4291  LP2 DCM   613      21.183  53.720  48.371  1.00  0.00           H
ATOM   4292  C   DCM   614      15.745  17.232  27.883  1.00  0.00           C
ATOM   4293  H1  DCM   614      16.482  18.026  28.132  1.00  0.00           H
ATOM   4294  H2  DCM   614      16.273  16.268  27.720  1.00  0.00           H
ATOM   4295 CL1  DCM   614      14.768  17.603  26.415  1.00  0.00          Cl
ATOM   4296 CL2  DCM   614      14.663  17.078  29.252  1.00  0.00          Cl
ATOM   4297  LP1 DCM   614      13.879  17.941  25.079  1.00  0.00           H
ATOM   4298  LP2 DCM   614      13.650  16.933  30.533  1.00  0.00           H
ATOM   4299  C   DCM   615      23.638   1.450  48.915  1.00  0.00           C
ATOM   4300  H1  DCM   615      23.832   1.547  47.825  1.00  0.00           H
ATOM   4301  H2  DCM   615      23.046   0.531  49.110  1.00  0.00           H
ATOM   4302 CL1  DCM   615      22.630   2.754  49.511  1.00  0.00          Cl
ATOM   4303 CL2  DCM   615      25.240   1.389  49.756  1.00  0.00          Cl
ATOM   4304  LP1 DCM   615      21.688   3.975  50.069  1.00  0.00           H
ATOM   4305  LP2 DCM   615      26.692   1.333  50.517  1.00  0.00           H
ATOM   4306  C   DCM   616       4.918  15.547  69.847  1.00  0.00           C
ATOM   4307  H1  DCM   616       4.416  15.904  70.771  1.00  0.00           H
ATOM   4308  H2  DCM   616       5.158  16.439  69.230  1.00  0.00           H
ATOM   4309 CL1  DCM   616       4.013  14.314  68.908  1.00  0.00          Cl
ATOM   4310 CL2  DCM   616       6.531  14.943  70.353  1.00  0.00          Cl
ATOM   4311  LP1 DCM   616       3.185  13.188  68.049  1.00  0.00           H
ATOM   4312  LP2 DCM   616       8.004  14.391  70.815  1.00  0.00           H
ATOM   4313  C   DCM   617       3.450  58.444  11.919  1.00  0.00           C
ATOM   4314  H1  DCM   617       4.196  57.807  11.397  1.00  0.00           H
ATOM   4315  H2  DCM   617       2.783  57.811  12.543  1.00  0.00           H
ATOM   4316 CL1  DCM   617       2.683  59.467  10.629  1.00  0.00          Cl
ATOM   4317 CL2  DCM   617       4.257  59.427  13.236  1.00  0.00          Cl
ATOM   4318  LP1 DCM   617       1.991  60.391   9.464  1.00  0.00           H
ATOM   4319  LP2 DCM   617       4.980  60.307  14.415  1.00  0.00           H
ATOM   4320  C   DCM   618      47.647  45.588  32.540  1.00  0.00           C
ATOM   4321  H1  DCM   618      46.748  46.168  32.842  1.00  0.00           H
ATOM   4322  H2  DCM   618      48.106  45.955  31.597  1.00  0.00           H
ATOM   4323 CL1  DCM   618      47.317  43.823  32.525  1.00  0.00          Cl
ATOM   4324 CL2  DCM   618      48.752  45.851  33.899  1.00  0.00          Cl
ATOM   4325  LP1 DCM   618      47.017  42.211  32.512  1.00  0.00           H
ATOM   4326  LP2 DCM   618      49.776  46.095  35.157  1.00  0.00           H
ATOM   4327  C   DCM   619      24.139  12.845   8.798  1.00  0.00           C
ATOM   4328  H1  DCM   619      25.249  12.811   8.781  1.00  0.00           H
ATOM   4329  H2  DCM   619      23.719  13.438   7.959  1.00  0.00           H
ATOM   4330 CL1  DCM   619      23.691  13.769  10.230  1.00  0.00          Cl
ATOM   4331 CL2  DCM   619      23.427  11.210   8.870  1.00  0.00          Cl
ATOM   4332  LP1 DCM   619      23.275  14.630  11.563  1.00  0.00           H
ATOM   4333  LP2 DCM   619      22.773   9.708   8.935  1.00  0.00           H
ATOM   4334  C   DCM   620      12.504   7.590  57.342  1.00  0.00           C
ATOM   4335  H1  DCM   620      11.816   6.939  56.761  1.00  0.00           H
ATOM   4336  H2  DCM   620      13.069   7.065  58.141  1.00  0.00           H
ATOM   4337 CL1  DCM   620      11.714   8.924  58.115  1.00  0.00          Cl
ATOM   4338 CL2  DCM   620      13.748   8.072  56.249  1.00  0.00          Cl
ATOM   4339  LP1 DCM   620      10.966  10.186  58.847  1.00  0.00           H
ATOM   4340  LP2 DCM   620      14.931   8.531  55.209  1.00  0.00           H
ATOM   4341  C   DCM   621      59.113  50.801  23.573  1.00  0.00           C
ATOM   4342  H1  DCM   621      58.253  51.318  24.050  1.00  0.00           H
ATOM   4343  H2  DCM   621      58.947  49.804  23.113  1.00  0.00           H
ATOM   4344 CL1  DCM   621      60.374  50.435  24.780  1.00  0.00          Cl
ATOM   4345 CL2  DCM   621      59.961  51.817  22.420  1.00  0.00          Cl
ATOM   4346  LP1 DCM   621      61.534  50.097  25.889  1.00  0.00           H
ATOM   4347  LP2 DCM   621      60.754  52.766  21.344  1.00  0.00           H
ATOM   4348  C   DCM   622      48.373  27.701  73.658  1.00  0.00           C
ATOM   4349  H1  DCM   622      48.332  28.782  73.405  1.00  0.00           H
ATOM   4350  H2  DCM   622      49.020  27.192  72.912  1.00  0.00           H
ATOM   4351 CL1  DCM   622      46.671  27.030  73.670  1.00  0.00          Cl
ATOM   4352 CL2  DCM   622      49.024  27.565  75.319  1.00  0.00          Cl
ATOM   4353  LP1 DCM   622      45.146  26.428  73.681  1.00  0.00           H
ATOM   4354  LP2 DCM   622      49.622  27.441  76.841  1.00  0.00           H
ATOM   4355  C   DCM   623      71.039   4.617  32.578  1.00  0.00           C
ATOM   4356  H1  DCM   623      71.958   4.878  33.145  1.00  0.00           H
ATOM   4357  H2  DCM   623      71.304   4.141  31.609  1.00  0.00           H
ATOM   4358 CL1  DCM   623      69.851   6.026  32.408  1.00  0.00          Cl
ATOM   4359 CL2  DCM   623      70.336   3.291  33.470  1.00  0.00          Cl
ATOM   4360  LP1 DCM   623      68.798   7.275  32.257  1.00  0.00           H
ATOM   4361  LP2 DCM   623      69.675   2.046  34.308  1.00  0.00           H
ATOM   4362  C   DCM   624      11.789  13.203  66.942  1.00  0.00           C
ATOM   4363  H1  DCM   624      12.361  14.054  66.515  1.00  0.00           H
ATOM   4364  H2  DCM   624      12.018  13.000  68.010  1.00  0.00           H
ATOM   4365 CL1  DCM   624      12.010  11.642  66.075  1.00  0.00          Cl
ATOM   4366 CL2  DCM   624      10.117  13.661  66.872  1.00  0.00          Cl
ATOM   4367  LP1 DCM   624      12.211  10.220  65.284  1.00  0.00           H
ATOM   4368  LP2 DCM   624       8.537  14.095  66.806  1.00  0.00           H
ATOM   4369  C   DCM   625      65.301  26.004   4.936  1.00  0.00           C
ATOM   4370  H1  DCM   625      65.978  26.732   4.440  1.00  0.00           H
ATOM   4371  H2  DCM   625      64.604  25.528   4.213  1.00  0.00           H
ATOM   4372 CL1  DCM   625      64.183  26.782   6.062  1.00  0.00          Cl
ATOM   4373 CL2  DCM   625      66.148  24.707   5.681  1.00  0.00          Cl
ATOM   4374  LP1 DCM   625      63.146  27.504   7.107  1.00  0.00           H
ATOM   4375  LP2 DCM   625      66.956  23.470   6.392  1.00  0.00           H
ATOM   4376  C   DCM   626      43.726  10.368  60.309  1.00  0.00           C
ATOM   4377  H1  DCM   626      42.680  10.712  60.462  1.00  0.00           H
ATOM   4378  H2  DCM   626      43.689   9.425  59.723  1.00  0.00           H
ATOM   4379 CL1  DCM   626      44.505  10.057  61.924  1.00  0.00          Cl
ATOM   4380 CL2  DCM   626      44.480  11.667  59.387  1.00  0.00          Cl
ATOM   4381  LP1 DCM   626      45.208   9.777  63.379  1.00  0.00           H
ATOM   4382  LP2 DCM   626      45.181  12.876  58.529  1.00  0.00           H
ATOM   4383  C   DCM   627      48.508  64.258  31.386  1.00  0.00           C
ATOM   4384  H1  DCM   627      48.471  64.474  32.475  1.00  0.00           H
ATOM   4385  H2  DCM   627      49.415  63.680  31.110  1.00  0.00           H
ATOM   4386 CL1  DCM   627      48.672  65.707  30.406  1.00  0.00          Cl
ATOM   4387 CL2  DCM   627      47.027  63.189  31.134  1.00  0.00          Cl
ATOM   4388  LP1 DCM   627      48.825  67.059  29.491  1.00  0.00           H
ATOM   4389  LP2 DCM   627      45.710  62.238  30.911  1.00  0.00           H
ATOM   4390  C   DCM   628      36.925  57.525   5.428  1.00  0.00           C
ATOM   4391  H1  DCM   628      36.135  58.144   5.904  1.00  0.00           H
ATOM   4392  H2  DCM   628      37.692  57.123   6.124  1.00  0.00           H
ATOM   4393 CL1  DCM   628      37.876  58.307   4.114  1.00  0.00          Cl
ATOM   4394 CL2  DCM   628      36.107  56.071   4.683  1.00  0.00          Cl
ATOM   4395  LP1 DCM   628      38.743  59.018   2.917  1.00  0.00           H
ATOM   4396  LP2 DCM   628      35.373  54.766   4.015  1.00  0.00           H
ATOM   4397  C   DCM   629      41.718  60.386  16.662  1.00  0.00           C
ATOM   4398  H1  DCM   629      41.667  59.683  15.804  1.00  0.00           H
ATOM   4399  H2  DCM   629      42.169  59.894  17.550  1.00  0.00           H
ATOM   4400 CL1  DCM   629      40.101  61.043  16.957  1.00  0.00          Cl
ATOM   4401 CL2  DCM   629      42.873  61.716  16.206  1.00  0.00          Cl
ATOM   4402  LP1 DCM   629      38.603  61.652  17.231  1.00  0.00           H
ATOM   4403  LP2 DCM   629      43.914  62.915  15.796  1.00  0.00           H
ATOM   4404  C   DCM   630      44.397  15.485  62.747  1.00  0.00           C
ATOM   4405  H1  DCM   630      43.993  15.881  61.791  1.00  0.00           H
ATOM   4406  H2  DCM   630      43.621  14.759  63.069  1.00  0.00           H
ATOM   4407 CL1  DCM   630      44.504  16.676  64.033  1.00  0.00          Cl
ATOM   4408 CL2  DCM   630      45.910  14.564  62.459  1.00  0.00          Cl
ATOM   4409  LP1 DCM   630      44.604  17.788  65.234  1.00  0.00           H
ATOM   4410  LP2 DCM   630      47.293  13.722  62.196  1.00  0.00           H
ATOM   4411  C   DCM   631      10.948  64.000  60.734  1.00  0.00           C
ATOM   4412  H1  DCM   631      11.904  64.198  60.205  1.00  0.00           H
ATOM   4413  H2  DCM   631      10.874  64.056  61.841  1.00  0.00           H
ATOM   4414 CL1  DCM   631      10.389  62.411  60.227  1.00  0.00          Cl
ATOM   4415 CL2  DCM   631      10.000  65.233  59.954  1.00  0.00          Cl
ATOM   4416  LP1 DCM   631       9.868  60.930  59.754  1.00  0.00           H
ATOM   4417  LP2 DCM   631       9.107  66.396  59.219  1.00  0.00           H
ATOM   4418  C   DCM   632      74.247  55.765  50.577  1.00  0.00           C
ATOM   4419  H1  DCM   632      73.936  56.753  50.979  1.00  0.00           H
ATOM   4420  H2  DCM   632      73.524  54.949  50.793  1.00  0.00           H
ATOM   4421 CL1  DCM   632      75.691  55.354  51.485  1.00  0.00          Cl
ATOM   4422 CL2  DCM   632      74.803  55.719  48.894  1.00  0.00          Cl
ATOM   4423  LP1 DCM   632      77.041  54.970  52.333  1.00  0.00           H
ATOM   4424  LP2 DCM   632      75.317  55.677  47.338  1.00  0.00           H
ATOM   4425  C   DCM   633       9.010  54.496  35.288  1.00  0.00           C
ATOM   4426  H1  DCM   633       8.052  54.446  34.728  1.00  0.00           H
ATOM   4427  H2  DCM   633       8.911  54.256  36.369  1.00  0.00           H
ATOM   4428 CL1  DCM   633       9.690  56.117  34.950  1.00  0.00          Cl
ATOM   4429 CL2  DCM   633      10.251  53.413  34.649  1.00  0.00          Cl
ATOM   4430  LP1 DCM   633      10.312  57.602  34.640  1.00  0.00           H
ATOM   4431  LP2 DCM   633      11.402  52.408  34.055  1.00  0.00           H
ATOM   4432  C   DCM   634       2.810  23.408  58.006  1.00  0.00           C
ATOM   4433  H1  DCM   634       2.412  23.878  58.931  1.00  0.00           H
ATOM   4434  H2  DCM   634       3.708  22.786  58.209  1.00  0.00           H
ATOM   4435 CL1  DCM   634       3.520  24.650  56.978  1.00  0.00          Cl
ATOM   4436 CL2  DCM   634       1.519  22.377  57.297  1.00  0.00          Cl
ATOM   4437  LP1 DCM   634       4.180  25.806  56.021  1.00  0.00           H
ATOM   4438  LP2 DCM   634       0.342  21.436  56.651  1.00  0.00           H
ATOM   4439  C   DCM   635      23.396  39.319  35.014  1.00  0.00           C
ATOM   4440  H1  DCM   635      22.640  39.316  34.200  1.00  0.00           H
ATOM   4441  H2  DCM   635      24.286  39.921  34.729  1.00  0.00           H
ATOM   4442 CL1  DCM   635      23.949  37.631  35.322  1.00  0.00          Cl
ATOM   4443 CL2  DCM   635      22.569  39.827  36.515  1.00  0.00          Cl
ATOM   4444  LP1 DCM   635      24.452  36.095  35.602  1.00  0.00           H
ATOM   4445  LP2 DCM   635      21.810  40.293  37.892  1.00  0.00           H
ATOM   4446  C   DCM   636      63.592  26.379  22.562  1.00  0.00           C
ATOM   4447  H1  DCM   636      62.909  26.520  23.427  1.00  0.00           H
ATOM   4448  H2  DCM   636      64.584  26.121  22.990  1.00  0.00           H
ATOM   4449 CL1  DCM   636      63.718  27.883  21.539  1.00  0.00          Cl
ATOM   4450 CL2  DCM   636      62.963  24.858  21.708  1.00  0.00          Cl
ATOM   4451  LP1 DCM   636      63.831  29.236  20.619  1.00  0.00           H
ATOM   4452  LP2 DCM   636      62.407  23.513  20.952  1.00  0.00           H
ATOM   4453  C   DCM   637      63.977  20.045  27.840  1.00  0.00           C
ATOM   4454  H1  DCM   637      64.134  19.738  26.783  1.00  0.00           H
ATOM   4455  H2  DCM   637      64.390  21.043  28.098  1.00  0.00           H
ATOM   4456 CL1  DCM   637      64.737  18.869  28.978  1.00  0.00          Cl
ATOM   4457 CL2  DCM   637      62.308  20.059  28.397  1.00  0.00          Cl
ATOM   4458  LP1 DCM   637      65.427  17.800  30.012  1.00  0.00           H
ATOM   4459  LP2 DCM   637      60.752  20.072  28.917  1.00  0.00           H
ATOM   4460  C   DCM   638      45.669  19.408  23.279  1.00  0.00           C
ATOM   4461  H1  DCM   638      45.719  19.501  22.173  1.00  0.00           H
ATOM   4462  H2  DCM   638      46.415  20.115  23.699  1.00  0.00           H
ATOM   4463 CL1  DCM   638      46.218  17.776  23.801  1.00  0.00          Cl
ATOM   4464 CL2  DCM   638      44.055  19.773  24.116  1.00  0.00          Cl
ATOM   4465  LP1 DCM   638      46.718  16.288  24.276  1.00  0.00           H
ATOM   4466  LP2 DCM   638      42.628  20.096  24.857  1.00  0.00           H
ATOM   4467  C   DCM   639       0.192   7.630  28.434  1.00  0.00           C
ATOM   4468  H1  DCM   639       0.214   7.079  27.470  1.00  0.00           H
ATOM   4469  H2  DCM   639       0.698   8.619  28.391  1.00  0.00           H
ATOM   4470 CL1  DCM   639       1.150   6.659  29.642  1.00  0.00          Cl
ATOM   4471 CL2  DCM   639      -1.524   7.942  28.879  1.00  0.00          Cl
ATOM   4472  LP1 DCM   639       2.011   5.784  30.729  1.00  0.00           H
ATOM   4473  LP2 DCM   639      -3.088   8.227  29.284  1.00  0.00           H
ATOM   4474  C   DCM   640      70.077  63.568  57.413  1.00  0.00           C
ATOM   4475  H1  DCM   640      70.554  62.721  57.951  1.00  0.00           H
ATOM   4476  H2  DCM   640      69.612  63.262  56.452  1.00  0.00           H
ATOM   4477 CL1  DCM   640      71.449  64.651  56.903  1.00  0.00          Cl
ATOM   4478 CL2  DCM   640      68.877  64.443  58.490  1.00  0.00          Cl
ATOM   4479  LP1 DCM   640      72.685  65.627  56.443  1.00  0.00           H
ATOM   4480  LP2 DCM   640      67.804  65.226  59.452  1.00  0.00           H
ATOM   4481  C   DCM   641      31.950  29.686  17.550  1.00  0.00           C
ATOM   4482  H1  DCM   641      31.579  30.321  16.717  1.00  0.00           H
ATOM   4483  H2  DCM   641      31.397  29.802  18.507  1.00  0.00           H
ATOM   4484 CL1  DCM   641      33.634  30.227  17.787  1.00  0.00          Cl
ATOM   4485 CL2  DCM   641      31.824  27.952  17.243  1.00  0.00          Cl
ATOM   4486  LP1 DCM   641      35.181  30.725  18.005  1.00  0.00           H
ATOM   4487  LP2 DCM   641      31.707  26.341  16.959  1.00  0.00           H
ATOM   4488  C   DCM   642      38.540  26.783  19.832  1.00  0.00           C
ATOM   4489  H1  DCM   642      37.765  27.575  19.920  1.00  0.00           H
ATOM   4490  H2  DCM   642      39.441  27.058  20.421  1.00  0.00           H
ATOM   4491 CL1  DCM   642      38.778  26.607  18.087  1.00  0.00          Cl
ATOM   4492 CL2  DCM   642      37.852  25.274  20.578  1.00  0.00          Cl
ATOM   4493  LP1 DCM   642      38.999  26.443  16.470  1.00  0.00           H
ATOM   4494  LP2 DCM   642      37.233  23.913  21.252  1.00  0.00           H
ATOM   4495  C   DCM   643      14.372  23.909  49.838  1.00  0.00           C
ATOM   4496  H1  DCM   643      14.934  23.187  49.208  1.00  0.00           H
ATOM   4497  H2  DCM   643      13.261  23.895  49.845  1.00  0.00           H
ATOM   4498 CL1  DCM   643      14.980  25.523  49.230  1.00  0.00          Cl
ATOM   4499 CL2  DCM   643      15.014  23.700  51.516  1.00  0.00          Cl
ATOM   4500  LP1 DCM   643      15.525  26.971  48.685  1.00  0.00           H
ATOM   4501  LP2 DCM   643      15.597  23.511  53.037  1.00  0.00           H
ATOM   4502  C   DCM   644      20.156  46.094  62.782  1.00  0.00           C
ATOM   4503  H1  DCM   644      19.867  45.419  61.948  1.00  0.00           H
ATOM   4504  H2  DCM   644      21.262  46.037  62.863  1.00  0.00           H
ATOM   4505 CL1  DCM   644      19.505  45.428  64.265  1.00  0.00          Cl
ATOM   4506 CL2  DCM   644      19.533  47.698  62.443  1.00  0.00          Cl
ATOM   4507  LP1 DCM   644      18.896  44.805  65.654  1.00  0.00           H
ATOM   4508  LP2 DCM   644      18.951  49.198  62.127  1.00  0.00           H
ATOM   4509  C   DCM   645      61.920  29.416   6.902  1.00  0.00           C
ATOM   4510  H1  DCM   645      61.916  28.834   5.956  1.00  0.00           H
ATOM   4511  H2  DCM   645      62.534  28.875   7.653  1.00  0.00           H
ATOM   4512 CL1  DCM   645      60.144  29.620   7.398  1.00  0.00          Cl
ATOM   4513 CL2  DCM   645      62.581  31.032   6.500  1.00  0.00          Cl
ATOM   4514  LP1 DCM   645      58.574  29.800   7.837  1.00  0.00           H
ATOM   4515  LP2 DCM   645      63.186  32.511   6.132  1.00  0.00           H
ATOM   4516  C   DCM   646      50.696  58.126   8.636  1.00  0.00           C
ATOM   4517  H1  DCM   646      50.030  58.897   8.192  1.00  0.00           H
ATOM   4518  H2  DCM   646      51.179  57.518   7.841  1.00  0.00           H
ATOM   4519 CL1  DCM   646      49.816  57.076   9.776  1.00  0.00          Cl
ATOM   4520 CL2  DCM   646      51.990  58.962   9.527  1.00  0.00          Cl
ATOM   4521  LP1 DCM   646      49.007  56.110  10.825  1.00  0.00           H
ATOM   4522  LP2 DCM   646      53.182  59.733  10.348  1.00  0.00           H
ATOM   4523  C   DCM   647      68.201   5.686  15.507  1.00  0.00           C
ATOM   4524  H1  DCM   647      67.911   6.332  14.651  1.00  0.00           H
ATOM   4525  H2  DCM   647      68.589   6.283  16.360  1.00  0.00           H
ATOM   4526 CL1  DCM   647      69.544   4.659  15.027  1.00  0.00          Cl
ATOM   4527 CL2  DCM   647      66.814   4.683  16.089  1.00  0.00          Cl
ATOM   4528  LP1 DCM   647      70.797   3.700  14.578  1.00  0.00           H
ATOM   4529  LP2 DCM   647      65.556   3.773  16.617  1.00  0.00           H
ATOM   4530  C   DCM   648       5.272  36.535  37.344  1.00  0.00           C
ATOM   4531  H1  DCM   648       5.207  35.788  36.524  1.00  0.00           H
ATOM   4532  H2  DCM   648       6.343  36.816  37.434  1.00  0.00           H
ATOM   4533 CL1  DCM   648       4.832  36.038  38.982  1.00  0.00          Cl
ATOM   4534 CL2  DCM   648       4.329  37.986  36.926  1.00  0.00          Cl
ATOM   4535  LP1 DCM   648       4.423  35.576  40.501  1.00  0.00           H
ATOM   4536  LP2 DCM   648       3.460  39.322  36.540  1.00  0.00           H
ATOM   4537  C   DCM   649      29.543  41.212  63.425  1.00  0.00           C
ATOM   4538  H1  DCM   649      29.928  40.775  62.478  1.00  0.00           H
ATOM   4539  H2  DCM   649      28.563  41.708  63.259  1.00  0.00           H
ATOM   4540 CL1  DCM   649      30.771  42.349  64.151  1.00  0.00          Cl
ATOM   4541 CL2  DCM   649      29.326  39.821  64.548  1.00  0.00          Cl
ATOM   4542  LP1 DCM   649      31.875  43.371  64.803  1.00  0.00           H
ATOM   4543  LP2 DCM   649      29.128  38.555  65.571  1.00  0.00           H
ATOM   4544  C   DCM   650      27.605   9.854  67.706  1.00  0.00           C
ATOM   4545  H1  DCM   650      27.618   9.113  68.534  1.00  0.00           H
ATOM   4546  H2  DCM   650      27.873   9.413  66.722  1.00  0.00           H
ATOM   4547 CL1  DCM   650      28.717  11.182  68.200  1.00  0.00          Cl
ATOM   4548 CL2  DCM   650      25.986  10.533  67.853  1.00  0.00          Cl
ATOM   4549  LP1 DCM   650      29.730  12.391  68.649  1.00  0.00           H
ATOM   4550  LP2 DCM   650      24.479  11.166  67.989  1.00  0.00           H
ATOM   4551  C   DCM   651      71.706  51.590  63.659  1.00  0.00           C
ATOM   4552  H1  DCM   651      71.366  52.566  63.251  1.00  0.00           H
ATOM   4553  H2  DCM   651      70.927  51.166  64.329  1.00  0.00           H
ATOM   4554 CL1  DCM   651      73.375  51.930  64.348  1.00  0.00          Cl
ATOM   4555 CL2  DCM   651      71.894  50.534  62.293  1.00  0.00          Cl
ATOM   4556  LP1 DCM   651      74.864  52.233  64.964  1.00  0.00           H
ATOM   4557  LP2 DCM   651      72.071  49.536  61.004  1.00  0.00           H
ATOM   4558  C   DCM   652      29.505   0.265   2.705  1.00  0.00           C
ATOM   4559  H1  DCM   652      29.573   1.310   3.075  1.00  0.00           H
ATOM   4560  H2  DCM   652      28.689  -0.301   3.203  1.00  0.00           H
ATOM   4561 CL1  DCM   652      30.943  -0.800   3.050  1.00  0.00          Cl
ATOM   4562 CL2  DCM   652      29.078   0.349   0.939  1.00  0.00          Cl
ATOM   4563  LP1 DCM   652      32.237  -1.759   3.360  1.00  0.00           H
ATOM   4564  LP2 DCM   652      28.693   0.426  -0.653  1.00  0.00           H
ATOM   4565  C   DCM   653      53.988   6.649  12.568  1.00  0.00           C
ATOM   4566  H1  DCM   653      54.259   5.590  12.374  1.00  0.00           H
ATOM   4567  H2  DCM   653      52.916   6.865  12.370  1.00  0.00           H
ATOM   4568 CL1  DCM   653      54.924   7.738  11.482  1.00  0.00          Cl
ATOM   4569 CL2  DCM   653      54.382   6.920  14.266  1.00  0.00          Cl
ATOM   4570  LP1 DCM   653      55.777   8.730  10.493  1.00  0.00           H
ATOM   4571  LP2 DCM   653      54.749   7.171  15.845  1.00  0.00           H
ATOM   4572  C   DCM   654      54.688  18.036  73.647  1.00  0.00           C
ATOM   4573  H1  DCM   654      55.748  18.342  73.513  1.00  0.00           H
ATOM   4574  H2  DCM   654      54.219  17.659  72.713  1.00  0.00           H
ATOM   4575 CL1  DCM   654      53.868  19.445  74.387  1.00  0.00          Cl
ATOM   4576 CL2  DCM   654      54.805  16.618  74.776  1.00  0.00          Cl
ATOM   4577  LP1 DCM   654      53.117  20.735  75.066  1.00  0.00           H
ATOM   4578  LP2 DCM   654      54.911  15.338  75.796  1.00  0.00           H
ATOM   4579  C   DCM   655      47.843  17.200  17.894  1.00  0.00           C
ATOM   4580  H1  DCM   655      46.968  17.458  17.259  1.00  0.00           H
ATOM   4581  H2  DCM   655      48.768  17.089  17.288  1.00  0.00           H
ATOM   4582 CL1  DCM   655      47.733  15.790  18.962  1.00  0.00          Cl
ATOM   4583 CL2  DCM   655      48.374  18.568  18.943  1.00  0.00          Cl
ATOM   4584  LP1 DCM   655      47.632  14.485  19.950  1.00  0.00           H
ATOM   4585  LP2 DCM   655      48.857  19.811  19.897  1.00  0.00           H
ATOM   4586  C   DCM   656      22.157  70.071   3.734  1.00  0.00           C
ATOM   4587  H1  DCM   656      21.667  70.473   2.821  1.00  0.00           H
ATOM   4588  H2  DCM   656      23.238  70.327   3.705  1.00  0.00           H
ATOM   4589 CL1  DCM   656      21.996  68.316   4.088  1.00  0.00          Cl
ATOM   4590 CL2  DCM   656      21.339  71.091   4.985  1.00  0.00          Cl
ATOM   4591  LP1 DCM   656      21.849  66.715   4.411  1.00  0.00           H
ATOM   4592  LP2 DCM   656      20.598  72.015   6.119  1.00  0.00           H
ATOM   4593  C   DCM   657      16.409  58.887  47.976  1.00  0.00           C
ATOM   4594  H1  DCM   657      15.510  58.836  47.325  1.00  0.00           H
ATOM   4595  H2  DCM   657      17.215  59.548  47.592  1.00  0.00           H
ATOM   4596 CL1  DCM   657      17.066  57.296  48.202  1.00  0.00          Cl
ATOM   4597 CL2  DCM   657      15.781  59.524  49.546  1.00  0.00          Cl
ATOM   4598  LP1 DCM   657      17.686  55.793  48.416  1.00  0.00           H
ATOM   4599  LP2 DCM   657      15.210  60.101  50.971  1.00  0.00           H
ATOM   4600  C   DCM   658      24.623  70.907   7.228  1.00  0.00           C
ATOM   4601  H1  DCM   658      25.696  70.969   7.512  1.00  0.00           H
ATOM   4602  H2  DCM   658      24.190  71.787   6.706  1.00  0.00           H
ATOM   4603 CL1  DCM   658      23.787  70.924   8.824  1.00  0.00          Cl
ATOM   4604 CL2  DCM   658      24.116  69.432   6.398  1.00  0.00          Cl
ATOM   4605  LP1 DCM   658      23.026  70.940  10.277  1.00  0.00           H
ATOM   4606  LP2 DCM   658      23.645  68.063   5.627  1.00  0.00           H
ATOM   4607  C   DCM   659       8.662  14.890  33.948  1.00  0.00           C
ATOM   4608  H1  DCM   659       8.829  15.971  34.145  1.00  0.00           H
ATOM   4609  H2  DCM   659       7.666  14.655  33.515  1.00  0.00           H
ATOM   4610 CL1  DCM   659       8.881  13.957  35.486  1.00  0.00          Cl
ATOM   4611 CL2  DCM   659       9.873  14.461  32.733  1.00  0.00          Cl
ATOM   4612  LP1 DCM   659       9.079  13.113  36.878  1.00  0.00           H
ATOM   4613  LP2 DCM   659      10.996  14.063  31.606  1.00  0.00           H
ATOM   4614  C   DCM   660      37.989  11.695  40.117  1.00  0.00           C
ATOM   4615  H1  DCM   660      38.958  11.160  40.018  1.00  0.00           H
ATOM   4616  H2  DCM   660      37.229  11.073  40.636  1.00  0.00           H
ATOM   4617 CL1  DCM   660      37.371  12.188  38.532  1.00  0.00          Cl
ATOM   4618 CL2  DCM   660      38.202  13.157  41.168  1.00  0.00          Cl
ATOM   4619  LP1 DCM   660      36.798  12.645  37.065  1.00  0.00           H
ATOM   4620  LP2 DCM   660      38.394  14.479  42.119  1.00  0.00           H
ATOM   4621  C   DCM   661      45.456  47.288  29.717  1.00  0.00           C
ATOM   4622  H1  DCM   661      45.763  48.041  28.960  1.00  0.00           H
ATOM   4623  H2  DCM   661      44.351  47.214  29.638  1.00  0.00           H
ATOM   4624 CL1  DCM   661      46.052  47.970  31.265  1.00  0.00          Cl
ATOM   4625 CL2  DCM   661      46.258  45.690  29.228  1.00  0.00          Cl
ATOM   4626  LP1 DCM   661      46.596  48.593  32.681  1.00  0.00           H
ATOM   4627  LP2 DCM   661      46.967  44.276  28.795  1.00  0.00           H
ATOM   4628  C   DCM   662      61.995  26.317  54.486  1.00  0.00           C
ATOM   4629  H1  DCM   662      61.020  25.791  54.568  1.00  0.00           H
ATOM   4630  H2  DCM   662      62.790  25.549  54.373  1.00  0.00           H
ATOM   4631 CL1  DCM   662      62.321  27.054  56.103  1.00  0.00          Cl
ATOM   4632 CL2  DCM   662      62.006  27.523  53.212  1.00  0.00          Cl
ATOM   4633  LP1 DCM   662      62.618  27.722  57.571  1.00  0.00           H
ATOM   4634  LP2 DCM   662      62.016  28.650  52.021  1.00  0.00           H
ATOM   4635  C   DCM   663      41.368  44.053  61.221  1.00  0.00           C
ATOM   4636  H1  DCM   663      41.874  43.131  61.579  1.00  0.00           H
ATOM   4637  H2  DCM   663      41.795  44.859  61.855  1.00  0.00           H
ATOM   4638 CL1  DCM   663      39.565  43.904  61.212  1.00  0.00          Cl
ATOM   4639 CL2  DCM   663      42.058  44.351  59.608  1.00  0.00          Cl
ATOM   4640  LP1 DCM   663      37.931  43.770  61.205  1.00  0.00           H
ATOM   4641  LP2 DCM   663      42.694  44.626  58.122  1.00  0.00           H
ATOM   4642  C   DCM   664      42.031  10.782  49.198  1.00  0.00           C
ATOM   4643  H1  DCM   664      42.808  10.026  49.438  1.00  0.00           H
ATOM   4644  H2  DCM   664      42.140  11.182  48.167  1.00  0.00           H
ATOM   4645 CL1  DCM   664      42.230  12.154  50.302  1.00  0.00          Cl
ATOM   4646 CL2  DCM   664      40.373  10.176  49.314  1.00  0.00          Cl
ATOM   4647  LP1 DCM   664      42.414  13.423  51.324  1.00  0.00           H
ATOM   4648  LP2 DCM   664      38.836   9.615  49.422  1.00  0.00           H
ATOM   4649  C   DCM   665      70.368   9.677  22.968  1.00  0.00           C
ATOM   4650  H1  DCM   665      70.076   9.083  23.860  1.00  0.00           H
ATOM   4651  H2  DCM   665      71.240  10.304  23.250  1.00  0.00           H
ATOM   4652 CL1  DCM   665      69.057  10.864  22.615  1.00  0.00          Cl
ATOM   4653 CL2  DCM   665      70.890   8.613  21.590  1.00  0.00          Cl
ATOM   4654  LP1 DCM   665      67.864  11.944  22.295  1.00  0.00           H
ATOM   4655  LP2 DCM   665      71.362   7.653  20.347  1.00  0.00           H
ATOM   4656  C   DCM   666      74.109   7.059  46.693  1.00  0.00           C
ATOM   4657  H1  DCM   666      73.005   6.992  46.585  1.00  0.00           H
ATOM   4658  H2  DCM   666      74.545   7.125  45.673  1.00  0.00           H
ATOM   4659 CL1  DCM   666      74.671   5.598  47.537  1.00  0.00          Cl
ATOM   4660 CL2  DCM   666      74.420   8.565  47.661  1.00  0.00          Cl
ATOM   4661  LP1 DCM   666      75.189   4.250  48.315  1.00  0.00           H
ATOM   4662  LP2 DCM   666      74.700   9.925  48.535  1.00  0.00           H
ATOM   4663  C   DCM   667      53.070  68.779  55.158  1.00  0.00           C
ATOM   4664  H1  DCM   667      52.984  69.077  54.091  1.00  0.00           H
ATOM   4665  H2  DCM   667      52.361  67.996  55.502  1.00  0.00           H
ATOM   4666 CL1  DCM   667      52.813  70.168  56.189  1.00  0.00          Cl
ATOM   4667 CL2  DCM   667      54.767  68.162  55.402  1.00  0.00          Cl
ATOM   4668  LP1 DCM   667      52.573  71.470  57.157  1.00  0.00           H
ATOM   4669  LP2 DCM   667      56.294  67.607  55.621  1.00  0.00           H
ATOM   4670  C   DCM   668      15.620  43.887  60.220  1.00  0.00           C
ATOM   4671  H1  DCM   668      14.791  43.355  60.733  1.00  0.00           H
ATOM   4672  H2  DCM   668      16.069  44.667  60.873  1.00  0.00           H
ATOM   4673 CL1  DCM   668      15.024  44.820  58.801  1.00  0.00          Cl
ATOM   4674 CL2  DCM   668      16.869  42.754  59.800  1.00  0.00          Cl
ATOM   4675  LP1 DCM   668      14.481  45.669  57.508  1.00  0.00           H
ATOM   4676  LP2 DCM   668      18.047  41.684  59.404  1.00  0.00           H
ATOM   4677  C   DCM   669      70.544  47.782  57.405  1.00  0.00           C
ATOM   4678  H1  DCM   669      69.773  47.146  57.890  1.00  0.00           H
ATOM   4679  H2  DCM   669      71.463  47.858  58.025  1.00  0.00           H
ATOM   4680 CL1  DCM   669      70.014  49.414  56.931  1.00  0.00          Cl
ATOM   4681 CL2  DCM   669      70.972  46.922  55.932  1.00  0.00          Cl
ATOM   4682  LP1 DCM   669      69.524  50.917  56.495  1.00  0.00           H
ATOM   4683  LP2 DCM   669      71.370  46.120  54.558  1.00  0.00           H
ATOM   4684  C   DCM   670      52.808  58.637   2.766  1.00  0.00           C
ATOM   4685  H1  DCM   670      53.542  58.746   1.939  1.00  0.00           H
ATOM   4686  H2  DCM   670      51.798  58.592   2.305  1.00  0.00           H
ATOM   4687 CL1  DCM   670      52.859  60.080   3.781  1.00  0.00          Cl
ATOM   4688 CL2  DCM   670      53.308  57.170   3.705  1.00  0.00          Cl
ATOM   4689  LP1 DCM   670      52.906  61.420   4.724  1.00  0.00           H
ATOM   4690  LP2 DCM   670      53.761  55.842   4.555  1.00  0.00           H
ATOM   4691  C   DCM   671      10.437   5.715  48.370  1.00  0.00           C
ATOM   4692  H1  DCM   671      11.100   6.291  49.051  1.00  0.00           H
ATOM   4693  H2  DCM   671      10.865   4.773  47.968  1.00  0.00           H
ATOM   4694 CL1  DCM   671      10.015   6.676  46.965  1.00  0.00          Cl
ATOM   4695 CL2  DCM   671       8.912   5.178  49.170  1.00  0.00          Cl
ATOM   4696  LP1 DCM   671       9.621   7.575  45.651  1.00  0.00           H
ATOM   4697  LP2 DCM   671       7.525   4.690  49.897  1.00  0.00           H
ATOM   4698  C   DCM   672      67.897  33.592  49.206  1.00  0.00           C
ATOM   4699  H1  DCM   672      66.876  33.777  48.809  1.00  0.00           H
ATOM   4700  H2  DCM   672      67.836  33.675  50.312  1.00  0.00           H
ATOM   4701 CL1  DCM   672      69.185  34.673  48.624  1.00  0.00          Cl
ATOM   4702 CL2  DCM   672      68.210  31.947  48.744  1.00  0.00          Cl
ATOM   4703  LP1 DCM   672      70.372  35.669  48.088  1.00  0.00           H
ATOM   4704  LP2 DCM   672      68.505  30.393  48.309  1.00  0.00           H
ATOM   4705  C   DCM   673      27.621  72.004  41.449  1.00  0.00           C
ATOM   4706  H1  DCM   673      26.680  71.645  40.978  1.00  0.00           H
ATOM   4707  H2  DCM   673      28.233  72.655  40.788  1.00  0.00           H
ATOM   4708 CL1  DCM   673      28.650  70.607  41.912  1.00  0.00          Cl
ATOM   4709 CL2  DCM   673      27.254  72.902  42.897  1.00  0.00          Cl
ATOM   4710  LP1 DCM   673      29.590  69.331  42.335  1.00  0.00           H
ATOM   4711  LP2 DCM   673      26.909  73.747  44.259  1.00  0.00           H
ATOM   4712  C   DCM   674      52.746   9.498  53.023  1.00  0.00           C
ATOM   4713  H1  DCM   674      52.788   9.530  51.913  1.00  0.00           H
ATOM   4714  H2  DCM   674      53.279   8.572  53.326  1.00  0.00           H
ATOM   4715 CL1  DCM   674      51.045   9.427  53.518  1.00  0.00          Cl
ATOM   4716 CL2  DCM   674      53.646  10.900  53.665  1.00  0.00          Cl
ATOM   4717  LP1 DCM   674      49.472   9.362  53.976  1.00  0.00           H
ATOM   4718  LP2 DCM   674      54.472  12.187  54.255  1.00  0.00           H
ATOM   4719  C   DCM   675      29.420  33.566  47.042  1.00  0.00           C
ATOM   4720  H1  DCM   675      30.424  33.203  47.352  1.00  0.00           H
ATOM   4721  H2  DCM   675      28.621  33.205  47.724  1.00  0.00           H
ATOM   4722 CL1  DCM   675      29.111  33.067  45.371  1.00  0.00          Cl
ATOM   4723 CL2  DCM   675      29.504  35.324  47.186  1.00  0.00          Cl
ATOM   4724  LP1 DCM   675      28.826  32.605  43.824  1.00  0.00           H
ATOM   4725  LP2 DCM   675      29.582  36.957  47.320  1.00  0.00           H
ATOM   4726  C   DCM   676      42.945   3.728  69.452  1.00  0.00           C
ATOM   4727  H1  DCM   676      43.020   3.680  70.560  1.00  0.00           H
ATOM   4728  H2  DCM   676      43.817   4.303  69.072  1.00  0.00           H
ATOM   4729 CL1  DCM   676      41.492   4.750  69.171  1.00  0.00          Cl
ATOM   4730 CL2  DCM   676      42.724   2.125  68.668  1.00  0.00          Cl
ATOM   4731  LP1 DCM   676      40.167   5.682  68.915  1.00  0.00           H
ATOM   4732  LP2 DCM   676      42.522   0.662  67.954  1.00  0.00           H
ATOM   4733  C   DCM   677      19.167   0.744  66.744  1.00  0.00           C
ATOM   4734  H1  DCM   677      18.829   0.003  65.988  1.00  0.00           H
ATOM   4735  H2  DCM   677      18.753   0.518  67.750  1.00  0.00           H
ATOM   4736 CL1  DCM   677      18.745   2.464  66.390  1.00  0.00          Cl
ATOM   4737 CL2  DCM   677      20.961   0.549  66.874  1.00  0.00          Cl
ATOM   4738  LP1 DCM   677      18.362   4.026  66.069  1.00  0.00           H
ATOM   4739  LP2 DCM   677      22.587   0.373  66.993  1.00  0.00           H
ATOM   4740  C   DCM   678      13.104  50.326  54.358  1.00  0.00           C
ATOM   4741  H1  DCM   678      13.122  49.701  53.440  1.00  0.00           H
ATOM   4742  H2  DCM   678      12.553  51.280  54.215  1.00  0.00           H
ATOM   4743 CL1  DCM   678      14.656  50.942  55.006  1.00  0.00          Cl
ATOM   4744 CL2  DCM   678      12.291  49.493  55.745  1.00  0.00          Cl
ATOM   4745  LP1 DCM   678      16.078  51.506  55.599  1.00  0.00           H
ATOM   4746  LP2 DCM   678      11.555  48.739  57.001  1.00  0.00           H
ATOM   4747  C   DCM   679      55.264  65.330  57.759  1.00  0.00           C
ATOM   4748  H1  DCM   679      55.044  65.531  58.829  1.00  0.00           H
ATOM   4749  H2  DCM   679      55.078  66.205  57.101  1.00  0.00           H
ATOM   4750 CL1  DCM   679      54.044  64.150  57.133  1.00  0.00          Cl
ATOM   4751 CL2  DCM   679      56.859  64.660  57.454  1.00  0.00          Cl
ATOM   4752  LP1 DCM   679      52.939  63.080  56.565  1.00  0.00           H
ATOM   4753  LP2 DCM   679      58.349  64.035  57.169  1.00  0.00           H
ATOM   4754  C   DCM   680      16.248  70.742  37.488  1.00  0.00           C
ATOM   4755  H1  DCM   680      16.950  71.044  36.681  1.00  0.00           H
ATOM   4756  H2  DCM   680      16.675  71.294  38.352  1.00  0.00           H
ATOM   4757 CL1  DCM   680      16.196  69.045  37.962  1.00  0.00          Cl
ATOM   4758 CL2  DCM   680      14.654  71.301  37.091  1.00  0.00          Cl
ATOM   4759  LP1 DCM   680      16.147  67.466  38.403  1.00  0.00           H
ATOM   4760  LP2 DCM   680      13.147  71.830  36.717  1.00  0.00           H
ATOM   4761  C   DCM   681       1.177  26.329  24.673  1.00  0.00           C
ATOM   4762  H1  DCM   681       0.378  25.997  25.370  1.00  0.00           H
ATOM   4763  H2  DCM   681       2.123  26.663  25.151  1.00  0.00           H
ATOM   4764 CL1  DCM   681       0.558  27.686  23.678  1.00  0.00          Cl
ATOM   4765 CL2  DCM   681       1.517  24.946  23.612  1.00  0.00          Cl
ATOM   4766  LP1 DCM   681      -0.008  28.926  22.768  1.00  0.00           H
ATOM   4767  LP2 DCM   681       1.831  23.669  22.633  1.00  0.00           H
ATOM   4768  C   DCM   682      23.984  49.778  13.393  1.00  0.00           C
ATOM   4769  H1  DCM   682      23.157  50.519  13.351  1.00  0.00           H
ATOM   4770  H2  DCM   682      24.532  49.958  14.342  1.00  0.00           H
ATOM   4771 CL1  DCM   682      25.066  50.176  12.040  1.00  0.00          Cl
ATOM   4772 CL2  DCM   682      23.305  48.169  13.304  1.00  0.00          Cl
ATOM   4773  LP1 DCM   682      26.065  50.543  10.792  1.00  0.00           H
ATOM   4774  LP2 DCM   682      22.668  46.660  13.220  1.00  0.00           H
ATOM   4775  C   DCM   683      70.895  23.474   6.528  1.00  0.00           C
ATOM   4776  H1  DCM   683      69.991  24.104   6.672  1.00  0.00           H
ATOM   4777  H2  DCM   683      70.910  22.723   7.346  1.00  0.00           H
ATOM   4778 CL1  DCM   683      72.286  24.540   6.631  1.00  0.00          Cl
ATOM   4779 CL2  DCM   683      70.846  22.656   4.934  1.00  0.00          Cl
ATOM   4780  LP1 DCM   683      73.586  25.536   6.727  1.00  0.00           H
ATOM   4781  LP2 DCM   683      70.801  21.908   3.475  1.00  0.00           H
ATOM   4782  C   DCM   684      25.507  15.102  16.217  1.00  0.00           C
ATOM   4783  H1  DCM   684      26.547  15.022  16.599  1.00  0.00           H
ATOM   4784  H2  DCM   684      24.850  15.915  16.594  1.00  0.00           H
ATOM   4785 CL1  DCM   684      24.503  13.695  16.546  1.00  0.00          Cl
ATOM   4786 CL2  DCM   684      25.659  15.364  14.463  1.00  0.00          Cl
ATOM   4787  LP1 DCM   684      23.566  12.384  16.852  1.00  0.00           H
ATOM   4788  LP2 DCM   684      25.800  15.606  12.847  1.00  0.00           H
ATOM   4789  C   DCM   685      20.183  32.969  31.618  1.00  0.00           C
ATOM   4790  H1  DCM   685      20.229  31.880  31.403  1.00  0.00           H
ATOM   4791  H2  DCM   685      21.219  33.362  31.538  1.00  0.00           H
ATOM   4792 CL1  DCM   685      19.560  33.296  33.221  1.00  0.00          Cl
ATOM   4793 CL2  DCM   685      19.122  33.759  30.433  1.00  0.00          Cl
ATOM   4794  LP1 DCM   685      18.977  33.602  34.722  1.00  0.00           H
ATOM   4795  LP2 DCM   685      18.143  34.489  29.339  1.00  0.00           H
ATOM   4796  C   DCM   686      49.139  24.456  70.701  1.00  0.00           C
ATOM   4797  H1  DCM   686      50.088  23.879  70.666  1.00  0.00           H
ATOM   4798  H2  DCM   686      49.257  25.561  70.696  1.00  0.00           H
ATOM   4799 CL1  DCM   686      48.178  24.092  72.159  1.00  0.00          Cl
ATOM   4800 CL2  DCM   686      48.042  23.990  69.282  1.00  0.00          Cl
ATOM   4801  LP1 DCM   686      47.294  23.756  73.499  1.00  0.00           H
ATOM   4802  LP2 DCM   686      47.071  23.578  68.026  1.00  0.00           H
ATOM   4803  C   DCM   687      58.481  60.144   0.062  1.00  0.00           C
ATOM   4804  H1  DCM   687      58.891  59.141  -0.181  1.00  0.00           H
ATOM   4805  H2  DCM   687      59.193  60.739   0.673  1.00  0.00           H
ATOM   4806 CL1  DCM   687      56.890  59.942   0.989  1.00  0.00          Cl
ATOM   4807 CL2  DCM   687      58.187  60.985  -1.513  1.00  0.00          Cl
ATOM   4808  LP1 DCM   687      55.481  59.763   1.811  1.00  0.00           H
ATOM   4809  LP2 DCM   687      57.920  61.748  -2.940  1.00  0.00           H
ATOM   4810  C   DCM   688      73.783  44.835   9.888  1.00  0.00           C
ATOM   4811  H1  DCM   688      72.936  44.601   9.209  1.00  0.00           H
ATOM   4812  H2  DCM   688      73.533  45.088  10.940  1.00  0.00           H
ATOM   4813 CL1  DCM   688      74.825  46.112   9.232  1.00  0.00          Cl
ATOM   4814 CL2  DCM   688      74.703  43.411  10.117  1.00  0.00          Cl
ATOM   4815  LP1 DCM   688      75.788  47.293   8.626  1.00  0.00           H
ATOM   4816  LP2 DCM   688      75.585  42.045  10.337  1.00  0.00           H
ATOM   4817  C   DCM   689      12.887  43.130  28.320  1.00  0.00           C
ATOM   4818  H1  DCM   689      12.674  42.489  29.202  1.00  0.00           H
ATOM   4819  H2  DCM   689      13.977  43.339  28.367  1.00  0.00           H
ATOM   4820 CL1  DCM   689      11.883  44.669  28.467  1.00  0.00          Cl
ATOM   4821 CL2  DCM   689      12.283  42.062  27.080  1.00  0.00          Cl
ATOM   4822  LP1 DCM   689      10.990  46.039  28.597  1.00  0.00           H
ATOM   4823  LP2 DCM   689      11.715  41.058  25.914  1.00  0.00           H
ATOM   4824  C   DCM   690      59.007  17.143   2.378  1.00  0.00           C
ATOM   4825  H1  DCM   690      58.498  16.175   2.573  1.00  0.00           H
ATOM   4826  H2  DCM   690      58.285  17.865   1.940  1.00  0.00           H
ATOM   4827 CL1  DCM   690      60.343  16.803   1.200  1.00  0.00          Cl
ATOM   4828 CL2  DCM   690      59.766  17.633   3.907  1.00  0.00          Cl
ATOM   4829  LP1 DCM   690      61.552  16.496   0.134  1.00  0.00           H
ATOM   4830  LP2 DCM   690      60.466  18.086   5.319  1.00  0.00           H
ATOM   4831  C   DCM   691      52.213  45.810  73.759  1.00  0.00           C
ATOM   4832  H1  DCM   691      52.398  46.902  73.670  1.00  0.00           H
ATOM   4833  H2  DCM   691      51.675  45.426  72.866  1.00  0.00           H
ATOM   4834 CL1  DCM   691      51.340  45.383  75.331  1.00  0.00          Cl
ATOM   4835 CL2  DCM   691      53.707  44.950  73.786  1.00  0.00          Cl
ATOM   4836  LP1 DCM   691      50.565  45.004  76.726  1.00  0.00           H
ATOM   4837  LP2 DCM   691      55.128  44.132  73.811  1.00  0.00           H
ATOM   4838  C   DCM   692      10.645   5.309  30.140  1.00  0.00           C
ATOM   4839  H1  DCM   692       9.855   6.090  30.151  1.00  0.00           H
ATOM   4840  H2  DCM   692      11.521   5.746  29.615  1.00  0.00           H
ATOM   4841 CL1  DCM   692      10.029   3.768  29.368  1.00  0.00          Cl
ATOM   4842 CL2  DCM   692      11.036   4.770  31.790  1.00  0.00          Cl
ATOM   4843  LP1 DCM   692       9.478   2.387  28.677  1.00  0.00           H
ATOM   4844  LP2 DCM   692      11.397   4.274  33.311  1.00  0.00           H
ATOM   4845  C   DCM   693      59.168  46.690  17.547  1.00  0.00           C
ATOM   4846  H1  DCM   693      59.075  46.804  16.446  1.00  0.00           H
ATOM   4847  H2  DCM   693      58.234  46.238  17.944  1.00  0.00           H
ATOM   4848 CL1  DCM   693      59.532  48.298  18.198  1.00  0.00          Cl
ATOM   4849 CL2  DCM   693      60.464  45.548  17.845  1.00  0.00          Cl
ATOM   4850  LP1 DCM   693      59.869  49.786  18.800  1.00  0.00           H
ATOM   4851  LP2 DCM   693      61.676  44.479  18.125  1.00  0.00           H
ATOM   4852  C   DCM   694      42.372  59.417  39.125  1.00  0.00           C
ATOM   4853  H1  DCM   694      41.696  59.963  39.818  1.00  0.00           H
ATOM   4854  H2  DCM   694      42.222  59.836  38.107  1.00  0.00           H
ATOM   4855 CL1  DCM   694      41.980  57.588  39.063  1.00  0.00          Cl
ATOM   4856 CL2  DCM   694      44.111  59.662  39.770  1.00  0.00          Cl
ATOM   4857  LP1 DCM   694      41.637  55.985  39.009  1.00  0.00           H
ATOM   4858  LP2 DCM   694      45.636  59.877  40.336  1.00  0.00           H
ATOM   4859  C   DCM   695      41.654  22.489  26.754  1.00  0.00           C
ATOM   4860  H1  DCM   695      41.858  23.284  27.503  1.00  0.00           H
ATOM   4861  H2  DCM   695      42.494  21.864  26.383  1.00  0.00           H
ATOM   4862 CL1  DCM   695      40.781  23.327  25.453  1.00  0.00          Cl
ATOM   4863 CL2  DCM   695      40.559  21.207  27.387  1.00  0.00          Cl
ATOM   4864  LP1 DCM   695      39.976  24.101  24.253  1.00  0.00           H
ATOM   4865  LP2 DCM   695      39.562  20.039  27.964  1.00  0.00           H
ATOM   4866  C   DCM   696      35.289  37.880  22.326  1.00  0.00           C
ATOM   4867  H1  DCM   696      35.693  37.080  21.669  1.00  0.00           H
ATOM   4868  H2  DCM   696      34.769  38.562  21.621  1.00  0.00           H
ATOM   4869 CL1  DCM   696      36.629  38.758  23.174  1.00  0.00          Cl
ATOM   4870 CL2  DCM   696      34.148  37.108  23.478  1.00  0.00          Cl
ATOM   4871  LP1 DCM   696      37.841  39.553  23.941  1.00  0.00           H
ATOM   4872  LP2 DCM   696      33.105  36.403  24.530  1.00  0.00           H
ATOM   4873  C   DCM   697      62.083  57.694  63.165  1.00  0.00           C
ATOM   4874  H1  DCM   697      62.530  57.551  62.158  1.00  0.00           H
ATOM   4875  H2  DCM   697      60.991  57.899  63.151  1.00  0.00           H
ATOM   4876 CL1  DCM   697      63.072  58.777  64.165  1.00  0.00          Cl
ATOM   4877 CL2  DCM   697      62.079  56.013  63.785  1.00  0.00          Cl
ATOM   4878  LP1 DCM   697      63.986  59.778  65.088  1.00  0.00           H
ATOM   4879  LP2 DCM   697      62.075  54.474  64.352  1.00  0.00           H
ATOM   4880  C   DCM   698      70.346  17.170  45.639  1.00  0.00           C
ATOM   4881  H1  DCM   698      69.303  16.874  45.394  1.00  0.00           H
ATOM   4882  H2  DCM   698      70.328  17.494  46.701  1.00  0.00           H
ATOM   4883 CL1  DCM   698      70.929  18.589  44.769  1.00  0.00          Cl
ATOM   4884 CL2  DCM   698      71.471  15.847  45.395  1.00  0.00          Cl
ATOM   4885  LP1 DCM   698      71.471  19.909  43.961  1.00  0.00           H
ATOM   4886  LP2 DCM   698      72.524  14.609  45.167  1.00  0.00           H
ATOM   4887  C   DCM   699      23.066  66.778  18.975  1.00  0.00           C
ATOM   4888  H1  DCM   699      23.129  67.210  17.953  1.00  0.00           H
ATOM   4889  H2  DCM   699      23.399  65.718  18.949  1.00  0.00           H
ATOM   4890 CL1  DCM   699      21.331  66.794  19.574  1.00  0.00          Cl
ATOM   4891 CL2  DCM   699      24.099  67.663  20.080  1.00  0.00          Cl
ATOM   4892  LP1 DCM   699      19.781  66.808  20.110  1.00  0.00           H
ATOM   4893  LP2 DCM   699      25.066  68.492  21.115  1.00  0.00           H
ATOM   4894  C   DCM   700      68.844  29.123  66.860  1.00  0.00           C
ATOM   4895  H1  DCM   700      69.460  29.951  66.449  1.00  0.00           H
ATOM   4896  H2  DCM   700      69.257  28.097  66.966  1.00  0.00           H
ATOM   4897 CL1  DCM   700      67.335  29.007  65.775  1.00  0.00          Cl
ATOM   4898 CL2  DCM   700      68.471  29.630  68.510  1.00  0.00          Cl
ATOM   4899  LP1 DCM   700      66.006  28.906  64.819  1.00  0.00           H
ATOM   4900  LP2 DCM   700      68.125  30.101  70.043  1.00  0.00           H
ATOM   4901  C   DCM   701       4.995  56.983  18.588  1.00  0.00           C
ATOM   4902  H1  DCM   701       5.768  57.776  18.680  1.00  0.00           H
ATOM   4903  H2  DCM   701       5.236  56.133  19.260  1.00  0.00           H
ATOM   4904 CL1  DCM   701       5.098  56.481  16.885  1.00  0.00          Cl
ATOM   4905 CL2  DCM   701       3.320  57.540  18.843  1.00  0.00          Cl
ATOM   4906  LP1 DCM   701       5.193  56.017  15.314  1.00  0.00           H
ATOM   4907  LP2 DCM   701       1.780  58.052  19.078  1.00  0.00           H
ATOM   4908  C   DCM   702      60.071  14.466  33.748  1.00  0.00           C
ATOM   4909  H1  DCM   702      60.197  15.386  34.358  1.00  0.00           H
ATOM   4910  H2  DCM   702      60.164  14.630  32.653  1.00  0.00           H
ATOM   4911 CL1  DCM   702      58.562  13.605  33.958  1.00  0.00          Cl
ATOM   4912 CL2  DCM   702      61.358  13.313  34.099  1.00  0.00          Cl
ATOM   4913  LP1 DCM   702      57.148  12.798  34.156  1.00  0.00           H
ATOM   4914  LP2 DCM   702      62.555  12.241  34.425  1.00  0.00           H
ATOM   4915  C   DCM   703      26.368   5.701  33.582  1.00  0.00           C
ATOM   4916  H1  DCM   703      26.829   5.890  34.575  1.00  0.00           H
ATOM   4917  H2  DCM   703      26.254   6.661  33.035  1.00  0.00           H
ATOM   4918 CL1  DCM   703      24.799   4.834  33.717  1.00  0.00          Cl
ATOM   4919 CL2  DCM   703      27.576   4.616  32.819  1.00  0.00          Cl
ATOM   4920  LP1 DCM   703      23.368   4.043  33.841  1.00  0.00           H
ATOM   4921  LP2 DCM   703      28.681   3.625  32.121  1.00  0.00           H
ATOM   4922  C   DCM   704      49.099  25.079  18.746  1.00  0.00           C
ATOM   4923  H1  DCM   704      50.018  25.672  18.550  1.00  0.00           H
ATOM   4924  H2  DCM   704      49.105  24.094  18.232  1.00  0.00           H
ATOM   4925 CL1  DCM   704      47.596  25.905  18.060  1.00  0.00          Cl
ATOM   4926 CL2  DCM   704      48.997  25.021  20.590  1.00  0.00          Cl
ATOM   4927  LP1 DCM   704      46.261  26.638  17.450  1.00  0.00           H
ATOM   4928  LP2 DCM   704      48.907  24.970  22.227  1.00  0.00           H
ATOM   4929  C   DCM   705      17.213  65.379  36.936  1.00  0.00           C
ATOM   4930  H1  DCM   705      16.208  65.690  37.294  1.00  0.00           H
ATOM   4931  H2  DCM   705      17.925  65.597  37.761  1.00  0.00           H
ATOM   4932 CL1  DCM   705      17.564  66.378  35.538  1.00  0.00          Cl
ATOM   4933 CL2  DCM   705      17.086  63.619  36.623  1.00  0.00          Cl
ATOM   4934  LP1 DCM   705      17.891  67.312  34.231  1.00  0.00           H
ATOM   4935  LP2 DCM   705      16.969  62.008  36.336  1.00  0.00           H
ATOM   4936  C   DCM   706      63.454  41.829  15.092  1.00  0.00           C
ATOM   4937  H1  DCM   706      62.439  41.566  14.726  1.00  0.00           H
ATOM   4938  H2  DCM   706      63.978  40.849  15.077  1.00  0.00           H
ATOM   4939 CL1  DCM   706      63.194  42.611  16.608  1.00  0.00          Cl
ATOM   4940 CL2  DCM   706      64.284  42.927  13.886  1.00  0.00          Cl
ATOM   4941  LP1 DCM   706      62.947  43.354  18.049  1.00  0.00           H
ATOM   4942  LP2 DCM   706      65.027  43.911  12.804  1.00  0.00           H
ATOM   4943  C   DCM   707      42.083   1.956  47.037  1.00  0.00           C
ATOM   4944  H1  DCM   707      42.344   1.789  48.104  1.00  0.00           H
ATOM   4945  H2  DCM   707      41.419   1.152  46.653  1.00  0.00           H
ATOM   4946 CL1  DCM   707      43.581   1.994  46.068  1.00  0.00          Cl
ATOM   4947 CL2  DCM   707      41.278   3.591  47.086  1.00  0.00          Cl
ATOM   4948  LP1 DCM   707      44.957   2.029  45.177  1.00  0.00           H
ATOM   4949  LP2 DCM   707      40.553   5.062  47.131  1.00  0.00           H
ATOM   4950  C   DCM   708      34.023  18.183  45.230  1.00  0.00           C
ATOM   4951  H1  DCM   708      33.750  17.789  46.232  1.00  0.00           H
ATOM   4952  H2  DCM   708      33.153  18.178  44.540  1.00  0.00           H
ATOM   4953 CL1  DCM   708      35.147  17.155  44.367  1.00  0.00          Cl
ATOM   4954 CL2  DCM   708      34.705  19.738  45.613  1.00  0.00          Cl
ATOM   4955  LP1 DCM   708      36.199  16.191  43.559  1.00  0.00           H
ATOM   4956  LP2 DCM   708      35.348  21.203  45.975  1.00  0.00           H
ATOM   4957  C   DCM   709      16.934  31.353  43.278  1.00  0.00           C
ATOM   4958  H1  DCM   709      17.013  32.450  43.430  1.00  0.00           H
ATOM   4959  H2  DCM   709      15.914  30.954  43.094  1.00  0.00           H
ATOM   4960 CL1  DCM   709      17.580  30.691  44.786  1.00  0.00          Cl
ATOM   4961 CL2  DCM   709      17.904  31.081  41.812  1.00  0.00          Cl
ATOM   4962  LP1 DCM   709      18.179  30.078  46.185  1.00  0.00           H
ATOM   4963  LP2 DCM   709      18.799  30.831  40.461  1.00  0.00           H
ATOM   4964  C   DCM   710      45.049   8.087   5.285  1.00  0.00           C
ATOM   4965  H1  DCM   710      45.918   7.849   4.636  1.00  0.00           H
ATOM   4966  H2  DCM   710      44.240   7.332   5.380  1.00  0.00           H
ATOM   4967 CL1  DCM   710      44.249   9.610   4.714  1.00  0.00          Cl
ATOM   4968 CL2  DCM   710      45.676   8.459   6.930  1.00  0.00          Cl
ATOM   4969  LP1 DCM   710      43.525  10.988   4.197  1.00  0.00           H
ATOM   4970  LP2 DCM   710      46.248   8.797   8.429  1.00  0.00           H
ATOM   4971  C   DCM   711      48.140  63.930  15.729  1.00  0.00           C
ATOM   4972  H1  DCM   711      47.513  64.343  16.548  1.00  0.00           H
ATOM   4973  H2  DCM   711      47.789  64.049  14.682  1.00  0.00           H
ATOM   4974 CL1  DCM   711      48.162  62.255  16.156  1.00  0.00          Cl
ATOM   4975 CL2  DCM   711      49.804  64.624  15.862  1.00  0.00          Cl
ATOM   4976  LP1 DCM   711      48.183  60.666  16.561  1.00  0.00           H
ATOM   4977  LP2 DCM   711      51.313  65.254  15.983  1.00  0.00           H
ATOM   4978  C   DCM   712      42.557  31.176  35.722  1.00  0.00           C
ATOM   4979  H1  DCM   712      42.096  32.065  36.203  1.00  0.00           H
ATOM   4980  H2  DCM   712      43.578  31.447  35.378  1.00  0.00           H
ATOM   4981 CL1  DCM   712      41.572  30.506  34.396  1.00  0.00          Cl
ATOM   4982 CL2  DCM   712      42.726  29.873  36.919  1.00  0.00          Cl
ATOM   4983  LP1 DCM   712      40.665  29.891  33.176  1.00  0.00           H
ATOM   4984  LP2 DCM   712      42.881  28.670  38.024  1.00  0.00           H
ATOM   4985  C   DCM   713      41.411  48.194  73.822  1.00  0.00           C
ATOM   4986  H1  DCM   713      40.444  48.608  74.181  1.00  0.00           H
ATOM   4987  H2  DCM   713      41.312  47.314  73.151  1.00  0.00           H
ATOM   4988 CL1  DCM   713      42.344  47.684  75.320  1.00  0.00          Cl
ATOM   4989 CL2  DCM   713      42.144  49.606  72.909  1.00  0.00          Cl
ATOM   4990  LP1 DCM   713      43.177  47.228  76.657  1.00  0.00           H
ATOM   4991  LP2 DCM   713      42.800  50.868  72.094  1.00  0.00           H
ATOM   4992  C   DCM   714      23.465  21.032  29.788  1.00  0.00           C
ATOM   4993  H1  DCM   714      22.366  21.105  29.931  1.00  0.00           H
ATOM   4994  H2  DCM   714      23.851  20.273  30.502  1.00  0.00           H
ATOM   4995 CL1  DCM   714      24.249  22.608  29.935  1.00  0.00          Cl
ATOM   4996 CL2  DCM   714      23.882  20.374  28.148  1.00  0.00          Cl
ATOM   4997  LP1 DCM   714      24.978  24.071  30.071  1.00  0.00           H
ATOM   4998  LP2 DCM   714      24.259  19.779  26.666  1.00  0.00           H
ATOM   4999  C   DCM   715      51.129   0.716  53.207  1.00  0.00           C
ATOM   5000  H1  DCM   715      51.678   0.015  52.542  1.00  0.00           H
ATOM   5001  H2  DCM   715      50.127   0.253  53.333  1.00  0.00           H
ATOM   5002 CL1  DCM   715      50.874   2.247  52.457  1.00  0.00          Cl
ATOM   5003 CL2  DCM   715      51.831   0.894  54.830  1.00  0.00          Cl
ATOM   5004  LP1 DCM   715      50.631   3.703  51.744  1.00  0.00           H
ATOM   5005  LP2 DCM   715      52.478   1.059  56.328  1.00  0.00           H
ATOM   5006  C   DCM   716      57.663   5.018  14.611  1.00  0.00           C
ATOM   5007  H1  DCM   716      56.962   5.222  15.448  1.00  0.00           H
ATOM   5008  H2  DCM   716      57.137   4.774  13.663  1.00  0.00           H
ATOM   5009 CL1  DCM   716      58.449   3.477  15.107  1.00  0.00          Cl
ATOM   5010 CL2  DCM   716      58.796   6.302  14.285  1.00  0.00          Cl
ATOM   5011  LP1 DCM   716      59.164   2.072  15.560  1.00  0.00           H
ATOM   5012  LP2 DCM   716      59.861   7.510  13.979  1.00  0.00           H
ATOM   5013  C   DCM   717       4.593  55.313  13.604  1.00  0.00           C
ATOM   5014  H1  DCM   717       4.897  56.272  14.075  1.00  0.00           H
ATOM   5015  H2  DCM   717       4.333  55.415  12.529  1.00  0.00           H
ATOM   5016 CL1  DCM   717       3.150  54.729  14.548  1.00  0.00          Cl
ATOM   5017 CL2  DCM   717       5.953  54.180  13.667  1.00  0.00          Cl
ATOM   5018  LP1 DCM   717       1.850  54.202  15.398  1.00  0.00           H
ATOM   5019  LP2 DCM   717       7.212  53.132  13.725  1.00  0.00           H
ATOM   5020  C   DCM   718       0.207  37.042  30.363  1.00  0.00           C
ATOM   5021  H1  DCM   718       1.237  36.649  30.224  1.00  0.00           H
ATOM   5022  H2  DCM   718      -0.117  36.883  31.414  1.00  0.00           H
ATOM   5023 CL1  DCM   718      -0.921  36.142  29.399  1.00  0.00          Cl
ATOM   5024 CL2  DCM   718       0.099  38.788  30.068  1.00  0.00          Cl
ATOM   5025  LP1 DCM   718      -1.986  35.292  28.487  1.00  0.00           H
ATOM   5026  LP2 DCM   718      -0.001  40.402  29.795  1.00  0.00           H
ATOM   5027  C   DCM   719      71.003  31.708  35.000  1.00  0.00           C
ATOM   5028  H1  DCM   719      69.979  31.665  35.428  1.00  0.00           H
ATOM   5029  H2  DCM   719      71.672  31.676  35.887  1.00  0.00           H
ATOM   5030 CL1  DCM   719      71.257  33.216  34.191  1.00  0.00          Cl
ATOM   5031 CL2  DCM   719      71.350  30.324  33.971  1.00  0.00          Cl
ATOM   5032  LP1 DCM   719      71.498  34.646  33.425  1.00  0.00           H
ATOM   5033  LP2 DCM   719      71.674  29.033  33.013  1.00  0.00           H
ATOM   5034  C   DCM   720      43.868  57.844  23.828  1.00  0.00           C
ATOM   5035  H1  DCM   720      44.724  57.191  24.099  1.00  0.00           H
ATOM   5036  H2  DCM   720      43.516  57.575  22.809  1.00  0.00           H
ATOM   5037 CL1  DCM   720      44.591  59.484  23.826  1.00  0.00          Cl
ATOM   5038 CL2  DCM   720      42.502  57.768  24.947  1.00  0.00          Cl
ATOM   5039  LP1 DCM   720      45.252  60.985  23.824  1.00  0.00           H
ATOM   5040  LP2 DCM   720      41.235  57.698  25.986  1.00  0.00           H
ATOM   5041  C   DCM   721      20.024  34.769   1.501  1.00  0.00           C
ATOM   5042  H1  DCM   721      19.512  34.320   2.379  1.00  0.00           H
ATOM   5043  H2  DCM   721      19.287  35.432   0.999  1.00  0.00           H
ATOM   5044 CL1  DCM   721      20.517  33.511   0.358  1.00  0.00          Cl
ATOM   5045 CL2  DCM   721      21.431  35.628   2.125  1.00  0.00          Cl
ATOM   5046  LP1 DCM   721      20.974  32.345  -0.700  1.00  0.00           H
ATOM   5047  LP2 DCM   721      22.740  36.428   2.705  1.00  0.00           H
ATOM   5048  C   DCM   722      65.013   4.624  20.549  1.00  0.00           C
ATOM   5049  H1  DCM   722      64.942   4.506  21.651  1.00  0.00           H
ATOM   5050  H2  DCM   722      65.405   5.652  20.392  1.00  0.00           H
ATOM   5051 CL1  DCM   722      63.371   4.385  19.958  1.00  0.00          Cl
ATOM   5052 CL2  DCM   722      66.097   3.349  19.961  1.00  0.00          Cl
ATOM   5053  LP1 DCM   722      61.842   4.162  19.407  1.00  0.00           H
ATOM   5054  LP2 DCM   722      67.100   2.171  19.417  1.00  0.00           H
ATOM   5055  C   DCM   723      60.528  69.269  10.907  1.00  0.00           C
ATOM   5056  H1  DCM   723      60.497  68.446  11.653  1.00  0.00           H
ATOM   5057  H2  DCM   723      60.643  70.248  11.419  1.00  0.00           H
ATOM   5058 CL1  DCM   723      58.892  69.395  10.277  1.00  0.00          Cl
ATOM   5059 CL2  DCM   723      61.835  68.936   9.695  1.00  0.00          Cl
ATOM   5060  LP1 DCM   723      57.366  69.514   9.689  1.00  0.00           H
ATOM   5061  LP2 DCM   723      63.018  68.636   8.600  1.00  0.00           H
[truncated: 1,266,066 more chars]
