# Supplementary material for: Permeation enhancer-induced membrane defects assist the oral absorption of peptide drugs
Source: Nat Commun. 2025 Oct 28;16:9512. doi: 10.1038/s41467-025-64891-0 (PMC12568990; doi:10.1038/s41467-025-64891-0)
Supplement: Supplementary file 20 — Supplementary Data 1 [file 41467_2025_64891_MOESM20_ESM.zip › Supplementary_Data_1/Trajectory_shown_in_Supplementary_Video_11_Last_Frame.pdb]

TITLE     membrane test
REMARK    THIS IS A SIMULATION BOX
CRYST1  109.822  109.822  150.249  90.00  90.00  90.00 P 1           1
MODEL        1
ATOM      1  OW  SOL    37      81.366  76.395  95.447  1.00  0.00           O
ATOM      2  HW1 SOL    37      81.731  76.785  96.241  1.00  0.00           H
ATOM      3  HW2 SOL    37      80.460  76.187  95.677  1.00  0.00           H
ATOM      4  OW  SOL    38      94.024  17.485  20.312  1.00  0.00           O
ATOM      5  HW1 SOL    38      94.969  17.396  20.437  1.00  0.00           H
ATOM      6  HW2 SOL    38      93.935  17.942  19.475  1.00  0.00           H
ATOM      7  OW  SOL    39     100.014  95.549 119.457  1.00  0.00           O
ATOM      8  HW1 SOL    39     100.965  95.658 119.466  1.00  0.00           H
ATOM      9  HW2 SOL    39      99.814  95.262 118.566  1.00  0.00           H
ATOM     10  OW  SOL    40     105.304  25.359   6.675  1.00  0.00           O
ATOM     11  HW1 SOL    40     105.759  24.577   6.989  1.00  0.00           H
ATOM     12  HW2 SOL    40     104.383  25.102   6.634  1.00  0.00           H
ATOM     13  OW  SOL    41       0.279  82.385 102.844  1.00  0.00           O
ATOM     14  HW1 SOL    41      -0.201  83.002 102.291  1.00  0.00           H
ATOM     15  HW2 SOL    41      -0.400  81.847 103.249  1.00  0.00           H
ATOM     16  OW  SOL    42      75.409 104.060  14.269  1.00  0.00           O
ATOM     17  HW1 SOL    42      75.309 103.508  15.045  1.00  0.00           H
ATOM     18  HW2 SOL    42      75.090 104.920  14.544  1.00  0.00           H
ATOM     19  OW  SOL    43     106.419  10.870  46.013  1.00  0.00           O
ATOM     20  HW1 SOL    43     106.944  10.160  45.644  1.00  0.00           H
ATOM     21  HW2 SOL    43     107.021  11.336  46.593  1.00  0.00           H
ATOM     22  OW  SOL    44      69.024  59.326 147.602  1.00  0.00           O
ATOM     23  HW1 SOL    44      69.125  58.854 148.429  1.00  0.00           H
ATOM     24  HW2 SOL    44      69.632  60.063 147.671  1.00  0.00           H
ATOM     25  OW  SOL    45     108.852  48.034 138.091  1.00  0.00           O
ATOM     26  HW1 SOL    45     109.550  48.599 137.760  1.00  0.00           H
ATOM     27  HW2 SOL    45     109.058  47.167 137.742  1.00  0.00           H
ATOM     28  OW  SOL    46      76.991 103.835 117.020  1.00  0.00           O
ATOM     29  HW1 SOL    46      77.274 104.481 116.374  1.00  0.00           H
ATOM     30  HW2 SOL    46      77.391 104.124 117.840  1.00  0.00           H
ATOM     31  OW  SOL    47      47.012  94.590  27.382  1.00  0.00           O
ATOM     32  HW1 SOL    47      47.480  95.281  26.913  1.00  0.00           H
ATOM     33  HW2 SOL    47      46.103  94.678  27.096  1.00  0.00           H
ATOM     34  OW  SOL    48     100.600  31.373   2.196  1.00  0.00           O
ATOM     35  HW1 SOL    48     100.164  32.213   2.339  1.00  0.00           H
ATOM     36  HW2 SOL    48     100.522  30.917   3.034  1.00  0.00           H
ATOM     37  OW  SOL    49      50.813   4.452  34.499  1.00  0.00           O
ATOM     38  HW1 SOL    49      51.514   3.801  34.550  1.00  0.00           H
ATOM     39  HW2 SOL    49      50.196   4.194  35.184  1.00  0.00           H
ATOM     40  OW  SOL    50      75.066  47.134  24.142  1.00  0.00           O
ATOM     41  HW1 SOL    50      75.633  46.429  23.830  1.00  0.00           H
ATOM     42  HW2 SOL    50      75.321  47.261  25.056  1.00  0.00           H
ATOM     43  OW  SOL    51      14.727  18.168   3.437  1.00  0.00           O
ATOM     44  HW1 SOL    51      14.860  17.808   4.314  1.00  0.00           H
ATOM     45  HW2 SOL    51      15.466  17.836   2.927  1.00  0.00           H
ATOM     46  OW  SOL    52      81.700  48.991 112.409  1.00  0.00           O
ATOM     47  HW1 SOL    52      81.716  49.675 113.078  1.00  0.00           H
ATOM     48  HW2 SOL    52      80.777  48.911 112.169  1.00  0.00           H
ATOM     49  OW  SOL    53      98.772 100.905 126.586  1.00  0.00           O
ATOM     50  HW1 SOL    53      98.306 101.195 125.801  1.00  0.00           H
ATOM     51  HW2 SOL    53      98.080 100.625 127.185  1.00  0.00           H
ATOM     52  OW  SOL    54      90.215  43.212 114.177  1.00  0.00           O
ATOM     53  HW1 SOL    54      90.220  43.305 115.130  1.00  0.00           H
ATOM     54  HW2 SOL    54      90.917  43.790 113.876  1.00  0.00           H
ATOM     55  OW  SOL    55     107.507  75.617  99.237  1.00  0.00           O
ATOM     56  HW1 SOL    55     108.032  76.145  98.636  1.00  0.00           H
ATOM     57  HW2 SOL    55     106.627  75.627  98.859  1.00  0.00           H
ATOM     58  OW  SOL    56       0.070  55.200 101.367  1.00  0.00           O
ATOM     59  HW1 SOL    56       0.446  55.983 101.771  1.00  0.00           H
ATOM     60  HW2 SOL    56       0.194  54.511 102.019  1.00  0.00           H
ATOM     61  OW  SOL    57      10.279  58.672 107.906  1.00  0.00           O
ATOM     62  HW1 SOL    57      10.932  57.993 108.074  1.00  0.00           H
ATOM     63  HW2 SOL    57      10.743  59.495 108.061  1.00  0.00           H
ATOM     64  OW  SOL    58      16.999  32.532  33.304  1.00  0.00           O
ATOM     65  HW1 SOL    58      17.615  32.050  33.857  1.00  0.00           H
ATOM     66  HW2 SOL    58      17.003  33.421  33.660  1.00  0.00           H
ATOM     67  OW  SOL    59      90.514  77.921 108.602  1.00  0.00           O
ATOM     68  HW1 SOL    59      89.765  77.380 108.352  1.00  0.00           H
ATOM     69  HW2 SOL    59      90.330  78.182 109.504  1.00  0.00           H
ATOM     70  OW  SOL    60      84.353  88.067 109.452  1.00  0.00           O
ATOM     71  HW1 SOL    60      84.206  87.175 109.764  1.00  0.00           H
ATOM     72  HW2 SOL    60      84.718  88.529 110.207  1.00  0.00           H
ATOM     73  OW  SOL    61      94.110  43.676  32.044  1.00  0.00           O
ATOM     74  HW1 SOL    61      93.798  44.560  31.855  1.00  0.00           H
ATOM     75  HW2 SOL    61      93.521  43.103  31.553  1.00  0.00           H
ATOM     76  OW  SOL    62     103.873  38.118  36.938  1.00  0.00           O
ATOM     77  HW1 SOL    62     103.166  38.748  36.797  1.00  0.00           H
ATOM     78  HW2 SOL    62     104.263  38.378  37.773  1.00  0.00           H
ATOM     79  OW  SOL    63      61.313  65.154  56.869  1.00  0.00           O
ATOM     80  HW1 SOL    63      61.849  64.382  56.688  1.00  0.00           H
ATOM     81  HW2 SOL    63      61.195  65.147  57.819  1.00  0.00           H
ATOM     82  OW  SOL    64      21.843  64.746  98.736  1.00  0.00           O
ATOM     83  HW1 SOL    64      22.748  64.908  99.003  1.00  0.00           H
ATOM     84  HW2 SOL    64      21.815  63.810  98.540  1.00  0.00           H
ATOM     85  OW  SOL    65      10.232  70.467  17.663  1.00  0.00           O
ATOM     86  HW1 SOL    65      10.890  69.847  17.977  1.00  0.00           H
ATOM     87  HW2 SOL    65       9.459  69.930  17.491  1.00  0.00           H
ATOM     88  OW  SOL    66      30.980 108.363 139.417  1.00  0.00           O
ATOM     89  HW1 SOL    66      31.254 109.253 139.640  1.00  0.00           H
ATOM     90  HW2 SOL    66      31.711 107.810 139.692  1.00  0.00           H
ATOM     91  OW  SOL    67      27.182   6.473  28.650  1.00  0.00           O
ATOM     92  HW1 SOL    67      27.007   7.305  29.091  1.00  0.00           H
ATOM     93  HW2 SOL    67      27.789   6.016  29.231  1.00  0.00           H
ATOM     94  OW  SOL    68      99.230  73.478  94.066  1.00  0.00           O
ATOM     95  HW1 SOL    68      98.475  74.049  94.203  1.00  0.00           H
ATOM     96  HW2 SOL    68      98.979  72.921  93.329  1.00  0.00           H
ATOM     97  OW  SOL    69      48.750  57.342   9.048  1.00  0.00           O
ATOM     98  HW1 SOL    69      49.281  57.717   8.345  1.00  0.00           H
ATOM     99  HW2 SOL    69      48.141  56.754   8.602  1.00  0.00           H
ATOM    100  OW  SOL    70     101.565 107.126 105.579  1.00  0.00           O
ATOM    101  HW1 SOL    70     100.610 107.168 105.529  1.00  0.00           H
ATOM    102  HW2 SOL    70     101.845 108.041 105.612  1.00  0.00           H
ATOM    103  OW  SOL    71      16.553  51.372 128.243  1.00  0.00           O
ATOM    104  HW1 SOL    71      16.899  51.456 127.354  1.00  0.00           H
ATOM    105  HW2 SOL    71      16.336  50.444 128.329  1.00  0.00           H
ATOM    106  OW  SOL    72      69.392  34.908 120.006  1.00  0.00           O
ATOM    107  HW1 SOL    72      69.389  35.265 120.895  1.00  0.00           H
ATOM    108  HW2 SOL    72      68.680  35.368 119.561  1.00  0.00           H
ATOM    109  OW  SOL    73      91.061  89.359 134.680  1.00  0.00           O
ATOM    110  HW1 SOL    73      91.752  89.082 134.079  1.00  0.00           H
ATOM    111  HW2 SOL    73      91.276  88.930 135.508  1.00  0.00           H
ATOM    112  OW  SOL    74      90.147   0.074  58.680  1.00  0.00           O
ATOM    113  HW1 SOL    74      89.368  -0.374  59.007  1.00  0.00           H
ATOM    114  HW2 SOL    74      90.553  -0.555  58.083  1.00  0.00           H
ATOM    115  OW  SOL    75      14.552  34.338   6.373  1.00  0.00           O
ATOM    116  HW1 SOL    75      14.040  34.843   5.741  1.00  0.00           H
ATOM    117  HW2 SOL    75      14.169  34.556   7.222  1.00  0.00           H
ATOM    118  OW  SOL    76      15.170  82.734   9.511  1.00  0.00           O
ATOM    119  HW1 SOL    76      15.723  82.714   8.730  1.00  0.00           H
ATOM    120  HW2 SOL    76      15.447  83.520   9.981  1.00  0.00           H
ATOM    121  OW  SOL    77      24.283  18.005  28.843  1.00  0.00           O
ATOM    122  HW1 SOL    77      23.340  18.100  28.979  1.00  0.00           H
ATOM    123  HW2 SOL    77      24.387  17.116  28.502  1.00  0.00           H
ATOM    124  OW  SOL    78      96.647  58.750 105.200  1.00  0.00           O
ATOM    125  HW1 SOL    78      97.128  59.553 105.000  1.00  0.00           H
ATOM    126  HW2 SOL    78      96.541  58.316 104.353  1.00  0.00           H
ATOM    127  OW  SOL    79      84.308  75.344   6.714  1.00  0.00           O
ATOM    128  HW1 SOL    79      84.542  74.864   7.508  1.00  0.00           H
ATOM    129  HW2 SOL    79      83.982  76.186   7.030  1.00  0.00           H
ATOM    130  OW  SOL    80      45.516   0.925 100.011  1.00  0.00           O
ATOM    131  HW1 SOL    80      45.809   1.314 100.835  1.00  0.00           H
ATOM    132  HW2 SOL    80      45.487   1.659  99.397  1.00  0.00           H
ATOM    133  OW  SOL    81       9.045  16.999 123.215  1.00  0.00           O
ATOM    134  HW1 SOL    81       8.706  17.658 122.610  1.00  0.00           H
ATOM    135  HW2 SOL    81       9.721  17.457 123.715  1.00  0.00           H
ATOM    136  OW  SOL    82      38.577  93.379 126.978  1.00  0.00           O
ATOM    137  HW1 SOL    82      38.552  94.043 126.289  1.00  0.00           H
ATOM    138  HW2 SOL    82      38.874  93.850 127.756  1.00  0.00           H
ATOM    139  OW  SOL    83      53.437  61.089 148.408  1.00  0.00           O
ATOM    140  HW1 SOL    83      53.674  62.009 148.291  1.00  0.00           H
ATOM    141  HW2 SOL    83      53.723  60.663 147.600  1.00  0.00           H
ATOM    142  OW  SOL    84      83.314  88.920 148.422  1.00  0.00           O
ATOM    143  HW1 SOL    84      82.840  89.741 148.291  1.00  0.00           H
ATOM    144  HW2 SOL    84      84.237  89.164 148.364  1.00  0.00           H
ATOM    145  OW  SOL    85       3.252   9.601  34.127  1.00  0.00           O
ATOM    146  HW1 SOL    85       3.278   8.785  34.628  1.00  0.00           H
ATOM    147  HW2 SOL    85       4.102  10.010  34.292  1.00  0.00           H
ATOM    148  OW  SOL    86      43.298  34.008  32.661  1.00  0.00           O
ATOM    149  HW1 SOL    86      43.329  33.375  31.943  1.00  0.00           H
ATOM    150  HW2 SOL    86      42.868  34.776  32.285  1.00  0.00           H
ATOM    151  OW  SOL    87      59.114  39.193  36.661  1.00  0.00           O
ATOM    152  HW1 SOL    87      58.338  39.380  37.188  1.00  0.00           H
ATOM    153  HW2 SOL    87      59.837  39.197  37.289  1.00  0.00           H
ATOM    154  OW  SOL    88      15.966 106.202 127.723  1.00  0.00           O
ATOM    155  HW1 SOL    88      16.767 106.632 127.421  1.00  0.00           H
ATOM    156  HW2 SOL    88      15.717 106.685 128.511  1.00  0.00           H
ATOM    157  OW  SOL    89      43.288  42.423  15.139  1.00  0.00           O
ATOM    158  HW1 SOL    89      42.683  42.614  14.422  1.00  0.00           H
ATOM    159  HW2 SOL    89      43.719  41.609  14.879  1.00  0.00           H
ATOM    160  OW  SOL    90      94.915  39.459  56.804  1.00  0.00           O
ATOM    161  HW1 SOL    90      94.644  39.251  57.699  1.00  0.00           H
ATOM    162  HW2 SOL    90      94.833  38.632  56.330  1.00  0.00           H
ATOM    163  OW  SOL    91      47.421  56.064   2.457  1.00  0.00           O
ATOM    164  HW1 SOL    91      47.461  55.135   2.683  1.00  0.00           H
ATOM    165  HW2 SOL    91      48.276  56.410   2.714  1.00  0.00           H
ATOM    166  OW  SOL    92      87.850  38.128 121.182  1.00  0.00           O
ATOM    167  HW1 SOL    92      88.721  38.467 121.385  1.00  0.00           H
ATOM    168  HW2 SOL    92      87.752  37.362 121.748  1.00  0.00           H
ATOM    169  OW  SOL    93      73.464  16.919 148.661  1.00  0.00           O
ATOM    170  HW1 SOL    93      73.385  16.002 148.922  1.00  0.00           H
ATOM    171  HW2 SOL    93      72.608  17.138 148.292  1.00  0.00           H
ATOM    172  OW  SOL    94      46.071   9.067  99.615  1.00  0.00           O
ATOM    173  HW1 SOL    94      45.634   8.259  99.347  1.00  0.00           H
ATOM    174  HW2 SOL    94      45.750   9.231 100.502  1.00  0.00           H
ATOM    175  OW  SOL    95      66.167  47.878  56.455  1.00  0.00           O
ATOM    176  HW1 SOL    95      66.597  47.510  57.227  1.00  0.00           H
ATOM    177  HW2 SOL    95      65.318  48.182  56.776  1.00  0.00           H
ATOM    178  OW  SOL    96      68.255  64.538  25.563  1.00  0.00           O
ATOM    179  HW1 SOL    96      69.054  64.285  25.100  1.00  0.00           H
ATOM    180  HW2 SOL    96      67.633  63.838  25.369  1.00  0.00           H
ATOM    181  OW  SOL    97      64.580   2.946  35.018  1.00  0.00           O
ATOM    182  HW1 SOL    97      65.095   2.939  35.825  1.00  0.00           H
ATOM    183  HW2 SOL    97      63.948   2.237  35.131  1.00  0.00           H
ATOM    184  OW  SOL    98      19.936  10.182 129.783  1.00  0.00           O
ATOM    185  HW1 SOL    98      19.671   9.264 129.721  1.00  0.00           H
ATOM    186  HW2 SOL    98      20.835  10.195 129.455  1.00  0.00           H
ATOM    187  OW  SOL    99      64.454  36.116  26.606  1.00  0.00           O
ATOM    188  HW1 SOL    99      64.600  35.442  27.270  1.00  0.00           H
ATOM    189  HW2 SOL    99      65.241  36.661  26.640  1.00  0.00           H
ATOM    190  OW  SOL   100     108.347  82.876 131.912  1.00  0.00           O
ATOM    191  HW1 SOL   100     107.557  82.370 131.720  1.00  0.00           H
ATOM    192  HW2 SOL   100     108.299  83.628 131.322  1.00  0.00           H
ATOM    193  OW  SOL   101      14.024  49.280 124.981  1.00  0.00           O
ATOM    194  HW1 SOL   101      14.500  49.909 125.523  1.00  0.00           H
ATOM    195  HW2 SOL   101      14.705  48.719 124.610  1.00  0.00           H
ATOM    196  OW  SOL   102       8.908   7.373  36.794  1.00  0.00           O
ATOM    197  HW1 SOL   102       9.861   7.456  36.804  1.00  0.00           H
ATOM    198  HW2 SOL   102       8.747   6.433  36.879  1.00  0.00           H
ATOM    199  OW  SOL   103      98.827  66.544 115.334  1.00  0.00           O
ATOM    200  HW1 SOL   103      98.670  66.526 116.278  1.00  0.00           H
ATOM    201  HW2 SOL   103      99.519  67.195 115.218  1.00  0.00           H
ATOM    202  OW  SOL   104      74.525  52.289  12.574  1.00  0.00           O
ATOM    203  HW1 SOL   104      74.012  52.556  11.811  1.00  0.00           H
ATOM    204  HW2 SOL   104      75.389  52.078  12.222  1.00  0.00           H
ATOM    205  OW  SOL   105      43.017  95.262  20.988  1.00  0.00           O
ATOM    206  HW1 SOL   105      43.781  95.444  20.442  1.00  0.00           H
ATOM    207  HW2 SOL   105      42.790  96.109  21.373  1.00  0.00           H
ATOM    208  OW  SOL   106      66.576  25.664  43.966  1.00  0.00           O
ATOM    209  HW1 SOL   106      67.350  26.143  43.671  1.00  0.00           H
ATOM    210  HW2 SOL   106      66.432  25.002  43.290  1.00  0.00           H
ATOM    211  OW  SOL   107      89.672  10.907   8.959  1.00  0.00           O
ATOM    212  HW1 SOL   107      89.133  10.162   9.225  1.00  0.00           H
ATOM    213  HW2 SOL   107      90.348  10.526   8.398  1.00  0.00           H
ATOM    214  OW  SOL   108     103.299  74.848  34.284  1.00  0.00           O
ATOM    215  HW1 SOL   108     102.671  74.383  33.732  1.00  0.00           H
ATOM    216  HW2 SOL   108     103.599  74.192  34.912  1.00  0.00           H
ATOM    217  OW  SOL   109       3.446  51.437  16.325  1.00  0.00           O
ATOM    218  HW1 SOL   109       3.352  51.216  15.399  1.00  0.00           H
ATOM    219  HW2 SOL   109       3.930  52.263  16.327  1.00  0.00           H
ATOM    220  OW  SOL   110      74.704   0.515  25.937  1.00  0.00           O
ATOM    221  HW1 SOL   110      74.779  -0.432  26.055  1.00  0.00           H
ATOM    222  HW2 SOL   110      74.303   0.826  26.749  1.00  0.00           H
ATOM    223  OW  SOL   111      97.869   2.025 109.201  1.00  0.00           O
ATOM    224  HW1 SOL   111      98.111   2.088 108.277  1.00  0.00           H
ATOM    225  HW2 SOL   111      97.038   1.551 109.199  1.00  0.00           H
ATOM    226  OW  SOL   112      33.666  32.636 117.824  1.00  0.00           O
ATOM    227  HW1 SOL   112      33.506  33.539 118.097  1.00  0.00           H
ATOM    228  HW2 SOL   112      32.940  32.139 118.201  1.00  0.00           H
ATOM    229  OW  SOL   113      50.004 100.409 144.375  1.00  0.00           O
ATOM    230  HW1 SOL   113      50.495  99.672 144.738  1.00  0.00           H
ATOM    231  HW2 SOL   113      49.282 100.005 143.895  1.00  0.00           H
ATOM    232  OW  SOL   114      73.599  77.996  28.758  1.00  0.00           O
ATOM    233  HW1 SOL   114      72.674  77.860  28.549  1.00  0.00           H
ATOM    234  HW2 SOL   114      74.070  77.466  28.115  1.00  0.00           H
ATOM    235  OW  SOL   115      36.281  84.665  93.561  1.00  0.00           O
ATOM    236  HW1 SOL   115      35.661  85.001  92.913  1.00  0.00           H
ATOM    237  HW2 SOL   115      36.555  85.439  94.054  1.00  0.00           H
ATOM    238  OW  SOL   116      73.744 101.330  26.012  1.00  0.00           O
ATOM    239  HW1 SOL   116      73.521 101.726  26.854  1.00  0.00           H
ATOM    240  HW2 SOL   116      74.437 101.888  25.659  1.00  0.00           H
ATOM    241  OW  SOL   117      61.857  20.531 134.503  1.00  0.00           O
ATOM    242  HW1 SOL   117      62.451  21.013 133.928  1.00  0.00           H
ATOM    243  HW2 SOL   117      61.373  21.211 134.972  1.00  0.00           H
ATOM    244  OW  SOL   118     103.566  97.013  49.079  1.00  0.00           O
ATOM    245  HW1 SOL   118     104.141  97.146  49.832  1.00  0.00           H
ATOM    246  HW2 SOL   118     103.765  96.126  48.779  1.00  0.00           H
ATOM    247  OW  SOL   119      55.879  21.714 124.373  1.00  0.00           O
ATOM    248  HW1 SOL   119      56.126  21.984 123.488  1.00  0.00           H
ATOM    249  HW2 SOL   119      55.426  20.880 124.251  1.00  0.00           H
ATOM    250  OW  SOL   120      96.847  85.737 124.827  1.00  0.00           O
ATOM    251  HW1 SOL   120      97.371  85.164 125.387  1.00  0.00           H
ATOM    252  HW2 SOL   120      95.992  85.310 124.782  1.00  0.00           H
ATOM    253  OW  SOL   121      88.039  63.634 141.246  1.00  0.00           O
ATOM    254  HW1 SOL   121      87.532  63.645 140.434  1.00  0.00           H
ATOM    255  HW2 SOL   121      87.390  63.772 141.936  1.00  0.00           H
ATOM    256  OW  SOL   122      64.413   7.261 144.779  1.00  0.00           O
ATOM    257  HW1 SOL   122      63.633   7.675 145.150  1.00  0.00           H
ATOM    258  HW2 SOL   122      64.523   7.680 143.925  1.00  0.00           H
ATOM    259  OW  SOL   123      32.425  96.212 147.389  1.00  0.00           O
ATOM    260  HW1 SOL   123      31.874  96.394 146.628  1.00  0.00           H
ATOM    261  HW2 SOL   123      31.913  95.596 147.914  1.00  0.00           H
ATOM    262  OW  SOL   124      44.314  55.145  25.432  1.00  0.00           O
ATOM    263  HW1 SOL   124      44.139  56.086  25.432  1.00  0.00           H
ATOM    264  HW2 SOL   124      43.667  54.780  26.036  1.00  0.00           H
ATOM    265  OW  SOL   125     106.201   9.056 120.768  1.00  0.00           O
ATOM    266  HW1 SOL   125     105.351   8.622 120.837  1.00  0.00           H
ATOM    267  HW2 SOL   125     106.695   8.737 121.523  1.00  0.00           H
ATOM    268  OW  SOL   126      35.708  29.737  54.625  1.00  0.00           O
ATOM    269  HW1 SOL   126      35.161  28.960  54.734  1.00  0.00           H
ATOM    270  HW2 SOL   126      36.601  29.425  54.771  1.00  0.00           H
ATOM    271  OW  SOL   127      33.234  10.780 106.722  1.00  0.00           O
ATOM    272  HW1 SOL   127      34.184  10.826 106.834  1.00  0.00           H
ATOM    273  HW2 SOL   127      33.113  10.500 105.814  1.00  0.00           H
ATOM    274  OW  SOL   128      51.105  57.224 136.675  1.00  0.00           O
ATOM    275  HW1 SOL   128      50.904  57.868 137.353  1.00  0.00           H
ATOM    276  HW2 SOL   128      50.251  56.967 136.327  1.00  0.00           H
ATOM    277  OW  SOL   129     106.491  43.511 113.786  1.00  0.00           O
ATOM    278  HW1 SOL   129     105.847  42.829 113.977  1.00  0.00           H
ATOM    279  HW2 SOL   129     106.260  44.231 114.373  1.00  0.00           H
ATOM    280  OW  SOL   130      64.231  58.840 101.882  1.00  0.00           O
ATOM    281  HW1 SOL   130      64.528  59.748 101.825  1.00  0.00           H
ATOM    282  HW2 SOL   130      64.594  58.520 102.708  1.00  0.00           H
ATOM    283  OW  SOL   131      76.627  75.872  43.158  1.00  0.00           O
ATOM    284  HW1 SOL   131      77.145  75.069  43.113  1.00  0.00           H
ATOM    285  HW2 SOL   131      77.275  76.572  43.238  1.00  0.00           H
ATOM    286  OW  SOL   132      42.271  64.743   0.862  1.00  0.00           O
ATOM    287  HW1 SOL   132      42.124  64.855  -0.077  1.00  0.00           H
ATOM    288  HW2 SOL   132      43.160  65.068   1.006  1.00  0.00           H
ATOM    289  OW  SOL   133      13.207  40.998  59.453  1.00  0.00           O
ATOM    290  HW1 SOL   133      13.649  40.161  59.592  1.00  0.00           H
ATOM    291  HW2 SOL   133      12.298  40.835  59.705  1.00  0.00           H
ATOM    292  OW  SOL   134      81.667 101.448 119.578  1.00  0.00           O
ATOM    293  HW1 SOL   134      80.813 101.764 119.282  1.00  0.00           H
ATOM    294  HW2 SOL   134      81.465 100.694 120.132  1.00  0.00           H
ATOM    295  OW  SOL   135      71.176  54.453  90.538  1.00  0.00           O
ATOM    296  HW1 SOL   135      70.752  55.122  90.001  1.00  0.00           H
ATOM    297  HW2 SOL   135      71.407  53.760  89.919  1.00  0.00           H
ATOM    298  OW  SOL   136      50.542  35.412  13.336  1.00  0.00           O
ATOM    299  HW1 SOL   136      51.050  34.629  13.126  1.00  0.00           H
ATOM    300  HW2 SOL   136      50.211  35.255  14.220  1.00  0.00           H
ATOM    301  OW  SOL   137      49.838   5.841  37.679  1.00  0.00           O
ATOM    302  HW1 SOL   137      50.548   6.477  37.595  1.00  0.00           H
ATOM    303  HW2 SOL   137      50.277   5.021  37.908  1.00  0.00           H
ATOM    304  OW  SOL   138       5.102   5.856  13.583  1.00  0.00           O
ATOM    305  HW1 SOL   138       5.554   5.095  13.218  1.00  0.00           H
ATOM    306  HW2 SOL   138       4.227   5.823  13.196  1.00  0.00           H
ATOM    307  OW  SOL   139      56.989  65.906  53.164  1.00  0.00           O
ATOM    308  HW1 SOL   139      56.921  64.952  53.116  1.00  0.00           H
ATOM    309  HW2 SOL   139      57.846  66.065  53.560  1.00  0.00           H
ATOM    310  OW  SOL   140      99.045  45.559  50.242  1.00  0.00           O
ATOM    311  HW1 SOL   140      98.513  45.044  50.848  1.00  0.00           H
ATOM    312  HW2 SOL   140      99.165  46.400  50.683  1.00  0.00           H
ATOM    313  OW  SOL   141      88.031  98.541 142.515  1.00  0.00           O
ATOM    314  HW1 SOL   141      88.391  99.300 142.974  1.00  0.00           H
ATOM    315  HW2 SOL   141      88.800  98.060 142.208  1.00  0.00           H
ATOM    316  OW  SOL   142     101.903 108.883 121.374  1.00  0.00           O
ATOM    317  HW1 SOL   142     102.055 107.947 121.507  1.00  0.00           H
ATOM    318  HW2 SOL   142     100.971 109.004 121.557  1.00  0.00           H
ATOM    319  OW  SOL   143      64.491  77.460 114.688  1.00  0.00           O
ATOM    320  HW1 SOL   143      63.880  77.793 115.345  1.00  0.00           H
ATOM    321  HW2 SOL   143      63.932  77.093 114.003  1.00  0.00           H
ATOM    322  OW  SOL   144      40.234  17.254  48.275  1.00  0.00           O
ATOM    323  HW1 SOL   144      40.318  16.302  48.211  1.00  0.00           H
ATOM    324  HW2 SOL   144      39.407  17.452  47.838  1.00  0.00           H
ATOM    325  OW  SOL   145      43.864 104.240 118.029  1.00  0.00           O
ATOM    326  HW1 SOL   145      43.699 104.796 117.268  1.00  0.00           H
ATOM    327  HW2 SOL   145      44.421 103.536 117.696  1.00  0.00           H
ATOM    328  OW  SOL   146      10.159  41.350 107.959  1.00  0.00           O
ATOM    329  HW1 SOL   146      10.005  42.255 107.689  1.00  0.00           H
ATOM    330  HW2 SOL   146       9.354  41.093 108.408  1.00  0.00           H
ATOM    331  OW  SOL   147     104.630  52.434  35.798  1.00  0.00           O
ATOM    332  HW1 SOL   147     104.682  51.513  36.052  1.00  0.00           H
ATOM    333  HW2 SOL   147     104.017  52.821  36.423  1.00  0.00           H
ATOM    334  OW  SOL   148      33.403  66.395 111.727  1.00  0.00           O
ATOM    335  HW1 SOL   148      32.894  66.657 112.495  1.00  0.00           H
ATOM    336  HW2 SOL   148      34.008  65.730 112.056  1.00  0.00           H
ATOM    337  OW  SOL   149      59.862  55.667 125.161  1.00  0.00           O
ATOM    338  HW1 SOL   149      59.115  55.907 125.709  1.00  0.00           H
ATOM    339  HW2 SOL   149      59.578  54.877 124.700  1.00  0.00           H
ATOM    340  OW  SOL   150      11.933  11.731  23.932  1.00  0.00           O
ATOM    341  HW1 SOL   150      11.560  10.993  24.415  1.00  0.00           H
ATOM    342  HW2 SOL   150      11.207  12.347  23.836  1.00  0.00           H
ATOM    343  OW  SOL   151      51.719  31.020  11.108  1.00  0.00           O
ATOM    344  HW1 SOL   151      51.742  30.882  10.161  1.00  0.00           H
ATOM    345  HW2 SOL   151      50.796  30.922  11.342  1.00  0.00           H
ATOM    346  OW  SOL   152      13.590 103.730 117.450  1.00  0.00           O
ATOM    347  HW1 SOL   152      14.399 103.219 117.453  1.00  0.00           H
ATOM    348  HW2 SOL   152      12.892 103.075 117.446  1.00  0.00           H
ATOM    349  OW  SOL   153      73.352  59.680 146.902  1.00  0.00           O
ATOM    350  HW1 SOL   153      73.424  60.604 147.141  1.00  0.00           H
ATOM    351  HW2 SOL   153      72.411  59.528 146.814  1.00  0.00           H
ATOM    352  OW  SOL   154      63.888  79.789 103.729  1.00  0.00           O
ATOM    353  HW1 SOL   154      63.760  79.117 104.398  1.00  0.00           H
ATOM    354  HW2 SOL   154      63.762  80.617 104.194  1.00  0.00           H
ATOM    355  OW  SOL   155      12.911 107.926 118.445  1.00  0.00           O
ATOM    356  HW1 SOL   155      12.617 107.960 119.355  1.00  0.00           H
ATOM    357  HW2 SOL   155      12.247 107.401 117.998  1.00  0.00           H
ATOM    358  OW  SOL   156      84.769  94.254 108.509  1.00  0.00           O
ATOM    359  HW1 SOL   156      84.659  94.962 107.875  1.00  0.00           H
ATOM    360  HW2 SOL   156      83.888  94.098 108.850  1.00  0.00           H
ATOM    361  OW  SOL   157       3.080   4.511 105.586  1.00  0.00           O
ATOM    362  HW1 SOL   157       3.100   4.484 106.543  1.00  0.00           H
ATOM    363  HW2 SOL   157       3.177   5.439 105.371  1.00  0.00           H
ATOM    364  OW  SOL   158      31.769   1.886 125.959  1.00  0.00           O
ATOM    365  HW1 SOL   158      31.969   1.700 126.876  1.00  0.00           H
ATOM    366  HW2 SOL   158      32.247   2.693 125.767  1.00  0.00           H
ATOM    367  OW  SOL   159      36.441  58.004 139.123  1.00  0.00           O
ATOM    368  HW1 SOL   159      37.308  57.987 138.719  1.00  0.00           H
ATOM    369  HW2 SOL   159      35.889  58.462 138.488  1.00  0.00           H
ATOM    370  OW  SOL   160      38.796  47.332   4.611  1.00  0.00           O
ATOM    371  HW1 SOL   160      38.355  48.177   4.700  1.00  0.00           H
ATOM    372  HW2 SOL   160      38.451  46.805   5.331  1.00  0.00           H
ATOM    373  OW  SOL   161      31.453 104.255  11.676  1.00  0.00           O
ATOM    374  HW1 SOL   161      32.384 104.060  11.564  1.00  0.00           H
ATOM    375  HW2 SOL   161      31.175 103.691  12.398  1.00  0.00           H
ATOM    376  OW  SOL   162      53.798  34.879  33.601  1.00  0.00           O
ATOM    377  HW1 SOL   162      53.238  34.547  34.303  1.00  0.00           H
ATOM    378  HW2 SOL   162      54.320  35.566  34.015  1.00  0.00           H
ATOM    379  OW  SOL   163     103.445  83.472 114.531  1.00  0.00           O
ATOM    380  HW1 SOL   163     104.017  84.192 114.267  1.00  0.00           H
ATOM    381  HW2 SOL   163     102.821  83.384 113.810  1.00  0.00           H
ATOM    382  OW  SOL   164      46.144  63.693  41.162  1.00  0.00           O
ATOM    383  HW1 SOL   164      46.869  63.068  41.175  1.00  0.00           H
ATOM    384  HW2 SOL   164      45.838  63.687  40.255  1.00  0.00           H
ATOM    385  OW  SOL   165      93.554 105.745  15.886  1.00  0.00           O
ATOM    386  HW1 SOL   165      94.351 106.255  16.035  1.00  0.00           H
ATOM    387  HW2 SOL   165      93.537 105.111  16.602  1.00  0.00           H
ATOM    388  OW  SOL   166      49.202  81.118  31.416  1.00  0.00           O
ATOM    389  HW1 SOL   166      49.450  80.477  30.750  1.00  0.00           H
ATOM    390  HW2 SOL   166      48.264  80.977  31.547  1.00  0.00           H
ATOM    391  OW  SOL   167      50.964   4.115  20.225  1.00  0.00           O
ATOM    392  HW1 SOL   167      51.122   3.267  19.811  1.00  0.00           H
ATOM    393  HW2 SOL   167      50.971   3.929  21.163  1.00  0.00           H
ATOM    394  OW  SOL   168       0.836  91.513 124.735  1.00  0.00           O
ATOM    395  HW1 SOL   168       1.402  91.303 125.479  1.00  0.00           H
ATOM    396  HW2 SOL   168       0.521  92.399 124.916  1.00  0.00           H
ATOM    397  OW  SOL   169      83.709   9.519 131.604  1.00  0.00           O
ATOM    398  HW1 SOL   169      83.886   8.857 132.272  1.00  0.00           H
ATOM    399  HW2 SOL   169      84.562   9.915 131.427  1.00  0.00           H
ATOM    400  OW  SOL   170      68.673   3.992  18.895  1.00  0.00           O
ATOM    401  HW1 SOL   170      68.584   4.690  18.247  1.00  0.00           H
ATOM    402  HW2 SOL   170      68.704   4.449  19.736  1.00  0.00           H
ATOM    403  OW  SOL   171      28.008  69.857 100.173  1.00  0.00           O
ATOM    404  HW1 SOL   171      28.322  69.787  99.272  1.00  0.00           H
ATOM    405  HW2 SOL   171      27.174  70.321 100.102  1.00  0.00           H
ATOM    406  OW  SOL   172      32.916 104.152  24.090  1.00  0.00           O
ATOM    407  HW1 SOL   172      32.563 104.683  23.376  1.00  0.00           H
ATOM    408  HW2 SOL   172      33.759 103.839  23.763  1.00  0.00           H
ATOM    409  OW  SOL   173      62.346  68.276 106.574  1.00  0.00           O
ATOM    410  HW1 SOL   173      62.898  68.986 106.248  1.00  0.00           H
ATOM    411  HW2 SOL   173      61.733  68.704 107.172  1.00  0.00           H
ATOM    412  OW  SOL   174      68.111  16.119 103.215  1.00  0.00           O
ATOM    413  HW1 SOL   174      68.895  15.902 102.710  1.00  0.00           H
ATOM    414  HW2 SOL   174      67.426  15.560 102.847  1.00  0.00           H
ATOM    415  OW  SOL   175      95.601  31.087 107.367  1.00  0.00           O
ATOM    416  HW1 SOL   175      96.195  30.435 107.739  1.00  0.00           H
ATOM    417  HW2 SOL   175      96.098  31.485 106.652  1.00  0.00           H
ATOM    418  OW  SOL   176      84.896  38.025  94.337  1.00  0.00           O
ATOM    419  HW1 SOL   176      84.420  38.677  93.821  1.00  0.00           H
ATOM    420  HW2 SOL   176      84.600  38.168  95.236  1.00  0.00           H
ATOM    421  OW  SOL   177      96.902   2.114  57.040  1.00  0.00           O
ATOM    422  HW1 SOL   177      97.736   2.549  57.216  1.00  0.00           H
ATOM    423  HW2 SOL   177      96.866   2.041  56.086  1.00  0.00           H
ATOM    424  OW  SOL   178      74.762  90.713 146.148  1.00  0.00           O
ATOM    425  HW1 SOL   178      74.570  90.402 147.033  1.00  0.00           H
ATOM    426  HW2 SOL   178      75.268  90.004 145.750  1.00  0.00           H
ATOM    427  OW  SOL   179      26.801  68.270  29.494  1.00  0.00           O
ATOM    428  HW1 SOL   179      26.533  68.674  30.319  1.00  0.00           H
ATOM    429  HW2 SOL   179      27.551  68.790  29.205  1.00  0.00           H
ATOM    430  OW  SOL   180      62.733  32.220  43.319  1.00  0.00           O
ATOM    431  HW1 SOL   180      63.252  31.591  43.821  1.00  0.00           H
ATOM    432  HW2 SOL   180      63.381  32.737  42.840  1.00  0.00           H
ATOM    433  OW  SOL   181      42.376 106.834 149.057  1.00  0.00           O
ATOM    434  HW1 SOL   181      41.802 107.507 149.424  1.00  0.00           H
ATOM    435  HW2 SOL   181      43.047 107.325 148.582  1.00  0.00           H
ATOM    436  OW  SOL   182     101.452  38.107   9.848  1.00  0.00           O
ATOM    437  HW1 SOL   182     101.306  39.034   9.660  1.00  0.00           H
ATOM    438  HW2 SOL   182     100.573  37.746   9.969  1.00  0.00           H
ATOM    439  OW  SOL   183      82.264   4.123   6.230  1.00  0.00           O
ATOM    440  HW1 SOL   183      81.750   3.358   5.970  1.00  0.00           H
ATOM    441  HW2 SOL   183      81.642   4.850   6.203  1.00  0.00           H
ATOM    442  OW  SOL   184      72.253  26.014 131.449  1.00  0.00           O
ATOM    443  HW1 SOL   184      72.915  25.877 132.126  1.00  0.00           H
ATOM    444  HW2 SOL   184      71.446  25.664 131.827  1.00  0.00           H
ATOM    445  OW  SOL   185      74.859 104.115  20.957  1.00  0.00           O
ATOM    446  HW1 SOL   185      74.249 103.789  20.295  1.00  0.00           H
ATOM    447  HW2 SOL   185      74.711 103.552  21.717  1.00  0.00           H
ATOM    448  OW  SOL   186      99.237  39.733  17.505  1.00  0.00           O
ATOM    449  HW1 SOL   186      98.327  39.441  17.547  1.00  0.00           H
ATOM    450  HW2 SOL   186      99.225  40.613  17.882  1.00  0.00           H
ATOM    451  OW  SOL   187      58.288  43.856  14.049  1.00  0.00           O
ATOM    452  HW1 SOL   187      57.647  44.203  13.428  1.00  0.00           H
ATOM    453  HW2 SOL   187      58.879  43.327  13.513  1.00  0.00           H
ATOM    454  OW  SOL   188      10.436  82.717 139.124  1.00  0.00           O
ATOM    455  HW1 SOL   188       9.769  82.041 139.241  1.00  0.00           H
ATOM    456  HW2 SOL   188      10.873  82.773 139.974  1.00  0.00           H
ATOM    457  OW  SOL   189      30.145  48.356  49.590  1.00  0.00           O
ATOM    458  HW1 SOL   189      29.827  47.467  49.743  1.00  0.00           H
ATOM    459  HW2 SOL   189      30.839  48.254  48.939  1.00  0.00           H
ATOM    460  OW  SOL   190      22.128  63.343  16.041  1.00  0.00           O
ATOM    461  HW1 SOL   190      21.845  64.062  15.475  1.00  0.00           H
ATOM    462  HW2 SOL   190      21.861  63.611  16.920  1.00  0.00           H
ATOM    463  OW  SOL   191      17.882 105.792 138.604  1.00  0.00           O
ATOM    464  HW1 SOL   191      18.026 106.501 137.978  1.00  0.00           H
ATOM    465  HW2 SOL   191      17.261 105.208 138.168  1.00  0.00           H
ATOM    466  OW  SOL   192      38.190  91.289  25.793  1.00  0.00           O
ATOM    467  HW1 SOL   192      37.390  91.777  25.992  1.00  0.00           H
ATOM    468  HW2 SOL   192      38.868  91.717  26.315  1.00  0.00           H
ATOM    469  OW  SOL   193      82.295  33.401  42.813  1.00  0.00           O
ATOM    470  HW1 SOL   193      81.737  33.938  43.376  1.00  0.00           H
ATOM    471  HW2 SOL   193      83.188  33.633  43.070  1.00  0.00           H
ATOM    472  OW  SOL   194      24.939  13.664 106.466  1.00  0.00           O
ATOM    473  HW1 SOL   194      25.882  13.572 106.333  1.00  0.00           H
ATOM    474  HW2 SOL   194      24.595  12.775 106.370  1.00  0.00           H
ATOM    475  OW  SOL   195      73.130  97.129  51.869  1.00  0.00           O
ATOM    476  HW1 SOL   195      72.770  96.918  52.730  1.00  0.00           H
ATOM    477  HW2 SOL   195      72.441  97.634  51.438  1.00  0.00           H
ATOM    478  OW  SOL   196      94.553  58.737 129.473  1.00  0.00           O
ATOM    479  HW1 SOL   196      94.187  57.984 129.936  1.00  0.00           H
ATOM    480  HW2 SOL   196      95.472  58.759 129.738  1.00  0.00           H
ATOM    481  OW  SOL   197      43.307  62.412 139.021  1.00  0.00           O
ATOM    482  HW1 SOL   197      44.042  62.038 139.505  1.00  0.00           H
ATOM    483  HW2 SOL   197      42.958  63.090 139.600  1.00  0.00           H
ATOM    484  OW  SOL   198      54.855  24.884 112.078  1.00  0.00           O
ATOM    485  HW1 SOL   198      54.148  24.755 111.446  1.00  0.00           H
ATOM    486  HW2 SOL   198      54.432  24.803 112.932  1.00  0.00           H
ATOM    487  OW  SOL   199      77.267  23.079 116.777  1.00  0.00           O
ATOM    488  HW1 SOL   199      76.537  23.180 116.166  1.00  0.00           H
ATOM    489  HW2 SOL   199      76.884  22.645 117.539  1.00  0.00           H
ATOM    490  OW  SOL   200      11.135  87.996   8.699  1.00  0.00           O
ATOM    491  HW1 SOL   200      11.296  88.916   8.492  1.00  0.00           H
ATOM    492  HW2 SOL   200      11.491  87.883   9.581  1.00  0.00           H
ATOM    493  OW  SOL   201      72.339  32.956 142.827  1.00  0.00           O
ATOM    494  HW1 SOL   201      71.525  32.488 143.016  1.00  0.00           H
ATOM    495  HW2 SOL   201      73.022  32.289 142.902  1.00  0.00           H
ATOM    496  OW  SOL   202     108.005  19.711 116.469  1.00  0.00           O
ATOM    497  HW1 SOL   202     108.347  20.587 116.650  1.00  0.00           H
ATOM    498  HW2 SOL   202     107.436  19.517 117.214  1.00  0.00           H
ATOM    499  OW  SOL   203      89.160   7.553  28.715  1.00  0.00           O
ATOM    500  HW1 SOL   203      88.341   7.789  28.281  1.00  0.00           H
ATOM    501  HW2 SOL   203      89.489   6.804  28.217  1.00  0.00           H
ATOM    502  OW  SOL   204      10.556  72.959  96.882  1.00  0.00           O
ATOM    503  HW1 SOL   204      11.257  73.401  96.404  1.00  0.00           H
ATOM    504  HW2 SOL   204      11.010  72.397  97.510  1.00  0.00           H
ATOM    505  OW  SOL   205     100.414 105.586   7.783  1.00  0.00           O
ATOM    506  HW1 SOL   205      99.637 105.506   8.337  1.00  0.00           H
ATOM    507  HW2 SOL   205     100.802 106.424   8.034  1.00  0.00           H
ATOM    508  OW  SOL   206     104.216  15.371   0.703  1.00  0.00           O
ATOM    509  HW1 SOL   206     103.442  15.216   0.162  1.00  0.00           H
ATOM    510  HW2 SOL   206     104.244  16.322   0.814  1.00  0.00           H
ATOM    511  OW  SOL   207      74.133  34.037 149.052  1.00  0.00           O
ATOM    512  HW1 SOL   207      74.602  33.858 148.237  1.00  0.00           H
ATOM    513  HW2 SOL   207      73.330  33.520 148.986  1.00  0.00           H
ATOM    514  OW  SOL   208      90.056  79.692  37.358  1.00  0.00           O
ATOM    515  HW1 SOL   208      89.747  80.519  37.730  1.00  0.00           H
ATOM    516  HW2 SOL   208      89.980  79.063  38.076  1.00  0.00           H
ATOM    517  OW  SOL   209      10.997  22.393 141.461  1.00  0.00           O
ATOM    518  HW1 SOL   209      11.355  22.885 140.722  1.00  0.00           H
ATOM    519  HW2 SOL   209      10.172  22.833 141.665  1.00  0.00           H
ATOM    520  OW  SOL   210      85.259 106.010 100.807  1.00  0.00           O
ATOM    521  HW1 SOL   210      84.999 106.930 100.753  1.00  0.00           H
ATOM    522  HW2 SOL   210      86.015 106.009 101.394  1.00  0.00           H
ATOM    523  OW  SOL   211      65.188  49.313  41.892  1.00  0.00           O
ATOM    524  HW1 SOL   211      65.534  49.237  42.781  1.00  0.00           H
ATOM    525  HW2 SOL   211      64.394  49.838  41.986  1.00  0.00           H
ATOM    526  OW  SOL   212      73.041  38.548  40.886  1.00  0.00           O
ATOM    527  HW1 SOL   212      72.773  37.959  40.181  1.00  0.00           H
ATOM    528  HW2 SOL   212      73.710  39.108  40.489  1.00  0.00           H
ATOM    529  OW  SOL   213      52.291  84.590  26.816  1.00  0.00           O
ATOM    530  HW1 SOL   213      53.083  84.246  27.230  1.00  0.00           H
ATOM    531  HW2 SOL   213      51.604  84.464  27.471  1.00  0.00           H
ATOM    532  OW  SOL   214     109.637 109.500  23.399  1.00  0.00           O
ATOM    533  HW1 SOL   214     109.276 110.119  24.034  1.00  0.00           H
ATOM    534  HW2 SOL   214     109.442 109.890  22.547  1.00  0.00           H
ATOM    535  OW  SOL   215      43.715  65.646  10.553  1.00  0.00           O
ATOM    536  HW1 SOL   215      44.354  65.670  11.266  1.00  0.00           H
ATOM    537  HW2 SOL   215      43.911  64.836  10.082  1.00  0.00           H
ATOM    538  OW  SOL   216      69.041  70.769  25.044  1.00  0.00           O
ATOM    539  HW1 SOL   216      68.741  70.672  25.948  1.00  0.00           H
ATOM    540  HW2 SOL   216      69.124  69.872  24.721  1.00  0.00           H
ATOM    541  OW  SOL   217      32.808  47.104 114.383  1.00  0.00           O
ATOM    542  HW1 SOL   217      33.266  46.632 115.078  1.00  0.00           H
ATOM    543  HW2 SOL   217      32.818  48.018 114.667  1.00  0.00           H
ATOM    544  OW  SOL   218      50.410  58.097  22.469  1.00  0.00           O
ATOM    545  HW1 SOL   218      50.334  57.233  22.063  1.00  0.00           H
ATOM    546  HW2 SOL   218      49.510  58.339  22.687  1.00  0.00           H
ATOM    547  OW  SOL   219      56.489  87.384 121.929  1.00  0.00           O
ATOM    548  HW1 SOL   219      56.525  88.316 122.142  1.00  0.00           H
ATOM    549  HW2 SOL   219      56.922  87.316 121.078  1.00  0.00           H
ATOM    550  OW  SOL   220      32.928  60.757  34.984  1.00  0.00           O
ATOM    551  HW1 SOL   220      33.446  61.522  35.235  1.00  0.00           H
ATOM    552  HW2 SOL   220      32.230  60.715  35.638  1.00  0.00           H
ATOM    553  OW  SOL   221      79.654  15.421  93.537  1.00  0.00           O
ATOM    554  HW1 SOL   221      79.352  14.634  93.991  1.00  0.00           H
ATOM    555  HW2 SOL   221      80.609  15.361  93.565  1.00  0.00           H
ATOM    556  OW  SOL   222      94.871 108.418  27.880  1.00  0.00           O
ATOM    557  HW1 SOL   222      95.776 108.288  28.164  1.00  0.00           H
ATOM    558  HW2 SOL   222      94.893 108.275  26.934  1.00  0.00           H
ATOM    559  OW  SOL   223      69.513  58.082  91.719  1.00  0.00           O
ATOM    560  HW1 SOL   223      69.711  58.737  92.388  1.00  0.00           H
ATOM    561  HW2 SOL   223      68.621  57.797  91.918  1.00  0.00           H
ATOM    562  OW  SOL   224      51.203  10.430 138.103  1.00  0.00           O
ATOM    563  HW1 SOL   224      50.888  11.201 137.632  1.00  0.00           H
ATOM    564  HW2 SOL   224      51.878  10.767 138.693  1.00  0.00           H
ATOM    565  OW  SOL   225      93.348  33.149 112.552  1.00  0.00           O
ATOM    566  HW1 SOL   225      93.300  33.742 113.302  1.00  0.00           H
ATOM    567  HW2 SOL   225      92.739  33.519 111.913  1.00  0.00           H
ATOM    568  OW  SOL   226     105.709  88.676  12.101  1.00  0.00           O
ATOM    569  HW1 SOL   226     105.617  87.920  11.522  1.00  0.00           H
ATOM    570  HW2 SOL   226     105.954  88.302  12.947  1.00  0.00           H
ATOM    571  OW  SOL   227      84.570  24.825 105.459  1.00  0.00           O
ATOM    572  HW1 SOL   227      83.971  25.552 105.626  1.00  0.00           H
ATOM    573  HW2 SOL   227      85.366  25.241 105.127  1.00  0.00           H
ATOM    574  OW  SOL   228       7.811  15.405 142.078  1.00  0.00           O
ATOM    575  HW1 SOL   228       7.787  15.585 141.139  1.00  0.00           H
ATOM    576  HW2 SOL   228       6.897  15.461 142.357  1.00  0.00           H
ATOM    577  OW  SOL   229      63.853  12.934 101.812  1.00  0.00           O
ATOM    578  HW1 SOL   229      63.307  13.633 102.172  1.00  0.00           H
ATOM    579  HW2 SOL   229      64.057  12.377 102.564  1.00  0.00           H
ATOM    580  OW  SOL   230      87.957   5.263 120.421  1.00  0.00           O
ATOM    581  HW1 SOL   230      87.497   5.394 121.250  1.00  0.00           H
ATOM    582  HW2 SOL   230      88.670   4.661 120.634  1.00  0.00           H
ATOM    583  OW  SOL   231      23.057  89.858 149.232  1.00  0.00           O
ATOM    584  HW1 SOL   231      22.387  90.355 149.702  1.00  0.00           H
ATOM    585  HW2 SOL   231      23.752  89.725 149.876  1.00  0.00           H
ATOM    586  OW  SOL   232     102.357  47.499  34.628  1.00  0.00           O
ATOM    587  HW1 SOL   232     102.305  48.366  35.031  1.00  0.00           H
ATOM    588  HW2 SOL   232     101.834  47.574  33.830  1.00  0.00           H
ATOM    589  OW  SOL   233      80.079   3.616   8.422  1.00  0.00           O
ATOM    590  HW1 SOL   233      79.929   4.554   8.299  1.00  0.00           H
ATOM    591  HW2 SOL   233      79.410   3.193   7.886  1.00  0.00           H
ATOM    592  OW  SOL   234      54.262  48.011  36.553  1.00  0.00           O
ATOM    593  HW1 SOL   234      54.565  48.879  36.819  1.00  0.00           H
ATOM    594  HW2 SOL   234      54.868  47.746  35.862  1.00  0.00           H
ATOM    595  OW  SOL   235      65.922  35.916  94.888  1.00  0.00           O
ATOM    596  HW1 SOL   235      66.012  36.008  95.836  1.00  0.00           H
ATOM    597  HW2 SOL   235      65.486  35.072  94.769  1.00  0.00           H
ATOM    598  OW  SOL   236      69.669  14.033 123.179  1.00  0.00           O
ATOM    599  HW1 SOL   236      69.002  14.720 123.185  1.00  0.00           H
ATOM    600  HW2 SOL   236      70.475  14.484 122.928  1.00  0.00           H
ATOM    601  OW  SOL   237      13.893  68.325 123.051  1.00  0.00           O
ATOM    602  HW1 SOL   237      13.057  67.921 123.283  1.00  0.00           H
ATOM    603  HW2 SOL   237      13.867  69.187 123.466  1.00  0.00           H
ATOM    604  OW  SOL   238     103.248  25.006  32.551  1.00  0.00           O
ATOM    605  HW1 SOL   238     102.679  25.283  33.269  1.00  0.00           H
ATOM    606  HW2 SOL   238     102.713  24.398  32.041  1.00  0.00           H
ATOM    607  OW  SOL   239      26.130  62.191 122.649  1.00  0.00           O
ATOM    608  HW1 SOL   239      26.672  61.899 123.382  1.00  0.00           H
ATOM    609  HW2 SOL   239      26.367  63.111 122.528  1.00  0.00           H
ATOM    610  OW  SOL   240       0.850  99.731 147.406  1.00  0.00           O
ATOM    611  HW1 SOL   240       0.604  99.863 146.490  1.00  0.00           H
ATOM    612  HW2 SOL   240       0.078 100.003 147.903  1.00  0.00           H
ATOM    613  OW  SOL   241      98.244  92.592   7.896  1.00  0.00           O
ATOM    614  HW1 SOL   241      97.645  92.616   8.642  1.00  0.00           H
ATOM    615  HW2 SOL   241      97.690  92.354   7.152  1.00  0.00           H
ATOM    616  OW  SOL   242     101.353  77.094 129.516  1.00  0.00           O
ATOM    617  HW1 SOL   242     101.857  76.284 129.448  1.00  0.00           H
ATOM    618  HW2 SOL   242     102.006  77.768 129.707  1.00  0.00           H
ATOM    619  OW  SOL   243      63.672  25.245   3.585  1.00  0.00           O
ATOM    620  HW1 SOL   243      63.008  25.849   3.252  1.00  0.00           H
ATOM    621  HW2 SOL   243      63.450  24.402   3.188  1.00  0.00           H
ATOM    622  OW  SOL   244      41.002  75.758 138.227  1.00  0.00           O
ATOM    623  HW1 SOL   244      41.662  76.449 138.279  1.00  0.00           H
ATOM    624  HW2 SOL   244      41.200  75.179 138.963  1.00  0.00           H
ATOM    625  OW  SOL   245      72.596  52.546  50.098  1.00  0.00           O
ATOM    626  HW1 SOL   245      72.625  53.272  50.721  1.00  0.00           H
ATOM    627  HW2 SOL   245      72.599  51.760  50.644  1.00  0.00           H
ATOM    628  OW  SOL   246      54.904  47.193  44.063  1.00  0.00           O
ATOM    629  HW1 SOL   246      54.691  47.379  44.977  1.00  0.00           H
ATOM    630  HW2 SOL   246      54.830  46.242  43.988  1.00  0.00           H
ATOM    631  OW  SOL   247      18.370  83.644 112.418  1.00  0.00           O
ATOM    632  HW1 SOL   247      18.516  84.245 113.148  1.00  0.00           H
ATOM    633  HW2 SOL   247      17.459  83.792 112.164  1.00  0.00           H
ATOM    634  OW  SOL   248      89.510 102.116 129.555  1.00  0.00           O
ATOM    635  HW1 SOL   248      89.442 101.509 128.818  1.00  0.00           H
ATOM    636  HW2 SOL   248      88.960 101.727 130.237  1.00  0.00           H
ATOM    637  OW  SOL   249     107.875  59.898   0.298  1.00  0.00           O
ATOM    638  HW1 SOL   249     107.919  60.844   0.154  1.00  0.00           H
ATOM    639  HW2 SOL   249     108.118  59.784   1.217  1.00  0.00           H
ATOM    640  OW  SOL   250       2.988  20.742  59.039  1.00  0.00           O
ATOM    641  HW1 SOL   250       3.739  20.405  59.528  1.00  0.00           H
ATOM    642  HW2 SOL   250       2.497  21.258  59.679  1.00  0.00           H
ATOM    643  OW  SOL   251      53.543  50.856 111.560  1.00  0.00           O
ATOM    644  HW1 SOL   251      53.358  51.129 112.458  1.00  0.00           H
ATOM    645  HW2 SOL   251      52.915  50.155 111.388  1.00  0.00           H
ATOM    646  OW  SOL   252       3.657  18.929 118.434  1.00  0.00           O
ATOM    647  HW1 SOL   252       3.340  18.512 117.633  1.00  0.00           H
ATOM    648  HW2 SOL   252       3.299  18.392 119.142  1.00  0.00           H
ATOM    649  OW  SOL   253      37.671  15.685 137.341  1.00  0.00           O
ATOM    650  HW1 SOL   253      38.416  16.218 137.063  1.00  0.00           H
ATOM    651  HW2 SOL   253      36.935  16.014 136.825  1.00  0.00           H
ATOM    652  OW  SOL   254      42.321  22.036  92.231  1.00  0.00           O
ATOM    653  HW1 SOL   254      41.522  22.157  91.718  1.00  0.00           H
ATOM    654  HW2 SOL   254      42.379  21.090  92.365  1.00  0.00           H
ATOM    655  OW  SOL   255      63.536  59.305  31.366  1.00  0.00           O
ATOM    656  HW1 SOL   255      63.345  59.991  32.005  1.00  0.00           H
ATOM    657  HW2 SOL   255      64.024  59.752  30.674  1.00  0.00           H
ATOM    658  OW  SOL   256      18.253   9.836 101.543  1.00  0.00           O
ATOM    659  HW1 SOL   256      17.429  10.197 101.219  1.00  0.00           H
ATOM    660  HW2 SOL   256      18.013   8.989 101.919  1.00  0.00           H
ATOM    661  OW  SOL   257      61.148  88.136  50.447  1.00  0.00           O
ATOM    662  HW1 SOL   257      60.545  87.403  50.573  1.00  0.00           H
ATOM    663  HW2 SOL   257      61.570  88.248  51.299  1.00  0.00           H
ATOM    664  OW  SOL   258      78.627  25.552 115.085  1.00  0.00           O
ATOM    665  HW1 SOL   258      78.685  24.815 115.693  1.00  0.00           H
ATOM    666  HW2 SOL   258      78.596  26.326 115.648  1.00  0.00           H
ATOM    667  OW  SOL   259      28.243  33.959  23.319  1.00  0.00           O
ATOM    668  HW1 SOL   259      27.772  34.431  22.632  1.00  0.00           H
ATOM    669  HW2 SOL   259      29.028  34.484  23.475  1.00  0.00           H
ATOM    670  OW  SOL   260      87.753  61.940 135.535  1.00  0.00           O
ATOM    671  HW1 SOL   260      87.076  61.646 134.926  1.00  0.00           H
ATOM    672  HW2 SOL   260      88.509  61.386 135.340  1.00  0.00           H
ATOM    673  OW  SOL   261      57.037  80.845  40.009  1.00  0.00           O
ATOM    674  HW1 SOL   261      57.169  79.920  40.218  1.00  0.00           H
ATOM    675  HW2 SOL   261      57.212  80.907  39.070  1.00  0.00           H
ATOM    676  OW  SOL   262      61.391  88.771  41.480  1.00  0.00           O
ATOM    677  HW1 SOL   262      62.181  88.241  41.377  1.00  0.00           H
ATOM    678  HW2 SOL   262      61.702  89.675  41.435  1.00  0.00           H
ATOM    679  OW  SOL   263      43.934  75.995 122.006  1.00  0.00           O
ATOM    680  HW1 SOL   263      43.482  76.813 121.799  1.00  0.00           H
ATOM    681  HW2 SOL   263      43.812  75.885 122.949  1.00  0.00           H
ATOM    682  OW  SOL   264      74.294  98.109 119.697  1.00  0.00           O
ATOM    683  HW1 SOL   264      74.934  98.156 118.986  1.00  0.00           H
ATOM    684  HW2 SOL   264      74.389  98.940 120.161  1.00  0.00           H
ATOM    685  OW  SOL   265     106.639   1.996 141.849  1.00  0.00           O
ATOM    686  HW1 SOL   265     106.155   1.225 142.143  1.00  0.00           H
ATOM    687  HW2 SOL   265     106.184   2.277 141.055  1.00  0.00           H
ATOM    688  OW  SOL   266      14.232  85.127 120.444  1.00  0.00           O
ATOM    689  HW1 SOL   266      13.442  84.809 120.880  1.00  0.00           H
ATOM    690  HW2 SOL   266      14.655  84.337 120.107  1.00  0.00           H
ATOM    691  OW  SOL   267      26.226 109.522   9.809  1.00  0.00           O
ATOM    692  HW1 SOL   267      25.390 109.509   9.344  1.00  0.00           H
ATOM    693  HW2 SOL   267      26.264 108.678  10.259  1.00  0.00           H
ATOM    694  OW  SOL   268      61.426  21.917 128.856  1.00  0.00           O
ATOM    695  HW1 SOL   268      62.163  22.508 129.007  1.00  0.00           H
ATOM    696  HW2 SOL   268      61.388  21.373 129.642  1.00  0.00           H
ATOM    697  OW  SOL   269      63.530  80.906 109.402  1.00  0.00           O
ATOM    698  HW1 SOL   269      63.254  81.531 110.072  1.00  0.00           H
ATOM    699  HW2 SOL   269      64.478  80.837 109.514  1.00  0.00           H
ATOM    700  OW  SOL   270      76.007  41.974   5.736  1.00  0.00           O
ATOM    701  HW1 SOL   270      76.867  42.000   6.156  1.00  0.00           H
ATOM    702  HW2 SOL   270      76.099  41.320   5.043  1.00  0.00           H
ATOM    703  OW  SOL   271      34.506  58.522   6.007  1.00  0.00           O
ATOM    704  HW1 SOL   271      33.916  58.230   5.312  1.00  0.00           H
ATOM    705  HW2 SOL   271      35.319  58.041   5.849  1.00  0.00           H
ATOM    706  OW  SOL   272      78.110  61.441  77.341  1.00  0.00           O
ATOM    707  HW1 SOL   272      77.463  61.069  77.940  1.00  0.00           H
ATOM    708  HW2 SOL   272      77.656  62.172  76.921  1.00  0.00           H
ATOM    709  OW  SOL   273      62.218  48.415  31.920  1.00  0.00           O
ATOM    710  HW1 SOL   273      61.852  49.075  32.509  1.00  0.00           H
ATOM    711  HW2 SOL   273      63.154  48.615  31.888  1.00  0.00           H
ATOM    712  OW  SOL   274      56.190  71.873 137.094  1.00  0.00           O
ATOM    713  HW1 SOL   274      57.025  71.407 137.051  1.00  0.00           H
ATOM    714  HW2 SOL   274      56.320  72.535 137.773  1.00  0.00           H
ATOM    715  OW  SOL   275       0.341  50.152  44.267  1.00  0.00           O
ATOM    716  HW1 SOL   275       0.703  50.325  45.136  1.00  0.00           H
ATOM    717  HW2 SOL   275      -0.510  49.748  44.438  1.00  0.00           H
ATOM    718  OW  SOL   276      51.134  29.032  35.241  1.00  0.00           O
ATOM    719  HW1 SOL   276      51.587  29.156  34.407  1.00  0.00           H
ATOM    720  HW2 SOL   276      50.272  28.694  34.997  1.00  0.00           H
ATOM    721  OW  SOL   277      52.587  40.360 142.831  1.00  0.00           O
ATOM    722  HW1 SOL   277      53.138  41.055 143.190  1.00  0.00           H
ATOM    723  HW2 SOL   277      51.934  40.196 143.512  1.00  0.00           H
ATOM    724  OW  SOL   278     101.484 105.809 100.487  1.00  0.00           O
ATOM    725  HW1 SOL   278     101.278 105.070 101.060  1.00  0.00           H
ATOM    726  HW2 SOL   278     101.376 105.463  99.601  1.00  0.00           H
ATOM    727  OW  SOL   279      99.690  28.607  45.217  1.00  0.00           O
ATOM    728  HW1 SOL   279      99.207  27.783  45.158  1.00  0.00           H
ATOM    729  HW2 SOL   279      99.739  28.790  46.155  1.00  0.00           H
ATOM    730  OW  SOL   280      94.433  45.128 100.949  1.00  0.00           O
ATOM    731  HW1 SOL   280      94.516  44.970 101.890  1.00  0.00           H
ATOM    732  HW2 SOL   280      94.243  44.267 100.578  1.00  0.00           H
ATOM    733  OW  SOL   281      17.528  20.044 139.584  1.00  0.00           O
ATOM    734  HW1 SOL   281      16.818  19.580 140.026  1.00  0.00           H
ATOM    735  HW2 SOL   281      17.123  20.847 139.257  1.00  0.00           H
ATOM    736  OW  SOL   282      82.317  64.183  46.598  1.00  0.00           O
ATOM    737  HW1 SOL   282      82.511  63.332  46.991  1.00  0.00           H
ATOM    738  HW2 SOL   282      83.038  64.746  46.880  1.00  0.00           H
ATOM    739  OW  SOL   283      35.473  34.075  43.466  1.00  0.00           O
ATOM    740  HW1 SOL   283      34.706  34.571  43.751  1.00  0.00           H
ATOM    741  HW2 SOL   283      36.165  34.730  43.379  1.00  0.00           H
ATOM    742  OW  SOL   284       1.260  69.626 135.664  1.00  0.00           O
ATOM    743  HW1 SOL   284       1.515  68.971 135.016  1.00  0.00           H
ATOM    744  HW2 SOL   284       1.689  70.431 135.374  1.00  0.00           H
ATOM    745  OW  SOL   285      18.317  84.695   4.945  1.00  0.00           O
ATOM    746  HW1 SOL   285      18.781  84.350   5.708  1.00  0.00           H
ATOM    747  HW2 SOL   285      17.559  84.119   4.845  1.00  0.00           H
ATOM    748  OW  SOL   286      98.739  79.989 116.743  1.00  0.00           O
ATOM    749  HW1 SOL   286      98.955  80.325 115.873  1.00  0.00           H
ATOM    750  HW2 SOL   286      99.584  79.903 117.184  1.00  0.00           H
ATOM    751  OW  SOL   287      49.261  67.501  47.521  1.00  0.00           O
ATOM    752  HW1 SOL   287      49.890  68.080  47.951  1.00  0.00           H
ATOM    753  HW2 SOL   287      49.401  66.648  47.932  1.00  0.00           H
ATOM    754  OW  SOL   288       6.431   3.649  12.274  1.00  0.00           O
ATOM    755  HW1 SOL   288       6.331   2.820  12.742  1.00  0.00           H
ATOM    756  HW2 SOL   288       7.042   3.451  11.564  1.00  0.00           H
ATOM    757  OW  SOL   289      45.887  38.709  35.976  1.00  0.00           O
ATOM    758  HW1 SOL   289      46.827  38.708  36.155  1.00  0.00           H
ATOM    759  HW2 SOL   289      45.477  38.736  36.841  1.00  0.00           H
ATOM    760  OW  SOL   290      56.494  80.115 115.460  1.00  0.00           O
ATOM    761  HW1 SOL   290      55.579  79.934 115.247  1.00  0.00           H
ATOM    762  HW2 SOL   290      56.919  79.257 115.441  1.00  0.00           H
ATOM    763  OW  SOL   291      15.626  34.996  38.892  1.00  0.00           O
ATOM    764  HW1 SOL   291      15.202  34.191  38.593  1.00  0.00           H
ATOM    765  HW2 SOL   291      15.260  35.682  38.334  1.00  0.00           H
ATOM    766  OW  SOL   292     102.872  69.561  95.695  1.00  0.00           O
ATOM    767  HW1 SOL   292     102.690  70.500  95.734  1.00  0.00           H
ATOM    768  HW2 SOL   292     103.146  69.407  94.791  1.00  0.00           H
ATOM    769  OW  SOL   293      84.451  97.930 125.327  1.00  0.00           O
ATOM    770  HW1 SOL   293      84.128  97.542 124.514  1.00  0.00           H
ATOM    771  HW2 SOL   293      84.714  98.817 125.082  1.00  0.00           H
ATOM    772  OW  SOL   294      98.299 108.674 129.945  1.00  0.00           O
ATOM    773  HW1 SOL   294      98.641 109.209 130.662  1.00  0.00           H
ATOM    774  HW2 SOL   294      98.584 107.785 130.152  1.00  0.00           H
ATOM    775  OW  SOL   295      27.401  55.236 149.447  1.00  0.00           O
ATOM    776  HW1 SOL   295      26.493  55.454 149.657  1.00  0.00           H
ATOM    777  HW2 SOL   295      27.428  54.280 149.460  1.00  0.00           H
ATOM    778  OW  SOL   296      99.161  95.039 126.154  1.00  0.00           O
ATOM    779  HW1 SOL   296      98.216  94.933 126.047  1.00  0.00           H
ATOM    780  HW2 SOL   296      99.253  95.658 126.878  1.00  0.00           H
ATOM    781  OW  SOL   297      16.668  10.061  23.328  1.00  0.00           O
ATOM    782  HW1 SOL   297      16.941  10.112  24.244  1.00  0.00           H
ATOM    783  HW2 SOL   297      17.430   9.704  22.871  1.00  0.00           H
ATOM    784  OW  SOL   298      26.564  84.757  26.542  1.00  0.00           O
ATOM    785  HW1 SOL   298      26.383  83.890  26.179  1.00  0.00           H
ATOM    786  HW2 SOL   298      27.172  84.593  27.263  1.00  0.00           H
ATOM    787  OW  SOL   299      95.545  34.134 130.650  1.00  0.00           O
ATOM    788  HW1 SOL   299      94.822  34.626 131.038  1.00  0.00           H
ATOM    789  HW2 SOL   299      96.109  34.802 130.261  1.00  0.00           H
ATOM    790  OW  SOL   300      76.470  65.860 140.200  1.00  0.00           O
ATOM    791  HW1 SOL   300      76.857  66.692 140.473  1.00  0.00           H
ATOM    792  HW2 SOL   300      75.572  66.082 139.953  1.00  0.00           H
ATOM    793  OW  SOL   301      96.898  14.878  46.678  1.00  0.00           O
ATOM    794  HW1 SOL   301      96.447  15.661  46.993  1.00  0.00           H
ATOM    795  HW2 SOL   301      97.476  14.628  47.399  1.00  0.00           H
ATOM    796  OW  SOL   302      90.969  12.647 139.740  1.00  0.00           O
ATOM    797  HW1 SOL   302      90.903  11.958 139.078  1.00  0.00           H
ATOM    798  HW2 SOL   302      90.137  12.605 140.212  1.00  0.00           H
ATOM    799  OW  SOL   303      99.035  64.786 133.761  1.00  0.00           O
ATOM    800  HW1 SOL   303      98.223  64.320 133.961  1.00  0.00           H
ATOM    801  HW2 SOL   303      99.591  64.637 134.526  1.00  0.00           H
ATOM    802  OW  SOL   304      65.907  44.103 108.335  1.00  0.00           O
ATOM    803  HW1 SOL   304      65.669  43.705 107.498  1.00  0.00           H
ATOM    804  HW2 SOL   304      65.279  44.817 108.449  1.00  0.00           H
ATOM    805  OW  SOL   305      66.864  57.124  43.292  1.00  0.00           O
ATOM    806  HW1 SOL   305      66.498  56.423  42.753  1.00  0.00           H
ATOM    807  HW2 SOL   305      67.714  57.314  42.895  1.00  0.00           H
ATOM    808  OW  SOL   306      76.974  60.720  12.034  1.00  0.00           O
ATOM    809  HW1 SOL   306      76.613  60.918  11.169  1.00  0.00           H
ATOM    810  HW2 SOL   306      77.907  60.920  11.956  1.00  0.00           H
ATOM    811  OW  SOL   307      26.668  91.499  46.998  1.00  0.00           O
ATOM    812  HW1 SOL   307      27.594  91.267  47.070  1.00  0.00           H
ATOM    813  HW2 SOL   307      26.201  90.729  47.323  1.00  0.00           H
ATOM    814  OW  SOL   308      94.782  19.328  31.794  1.00  0.00           O
ATOM    815  HW1 SOL   308      95.451  19.556  32.440  1.00  0.00           H
ATOM    816  HW2 SOL   308      94.009  19.822  32.066  1.00  0.00           H
ATOM    817  OW  SOL   309      71.664  67.290 134.617  1.00  0.00           O
ATOM    818  HW1 SOL   309      71.984  68.119 134.974  1.00  0.00           H
ATOM    819  HW2 SOL   309      72.451  66.842 134.307  1.00  0.00           H
ATOM    820  OW  SOL   310      66.451 109.512  29.801  1.00  0.00           O
ATOM    821  HW1 SOL   310      66.342 110.389  29.433  1.00  0.00           H
ATOM    822  HW2 SOL   310      66.798 108.990  29.078  1.00  0.00           H
ATOM    823  OW  SOL   311      98.406  73.963  15.314  1.00  0.00           O
ATOM    824  HW1 SOL   311      98.375  74.912  15.436  1.00  0.00           H
ATOM    825  HW2 SOL   311      98.361  73.605  16.200  1.00  0.00           H
ATOM    826  OW  SOL   312      45.974  36.496   3.857  1.00  0.00           O
ATOM    827  HW1 SOL   312      46.874  36.361   4.153  1.00  0.00           H
ATOM    828  HW2 SOL   312      45.473  36.627   4.662  1.00  0.00           H
ATOM    829  OW  SOL   313      92.145  16.027 107.183  1.00  0.00           O
ATOM    830  HW1 SOL   313      92.104  16.873 107.629  1.00  0.00           H
ATOM    831  HW2 SOL   313      91.903  15.389 107.855  1.00  0.00           H
ATOM    832  OW  SOL   314      97.489  11.934 144.688  1.00  0.00           O
ATOM    833  HW1 SOL   314      98.021  12.005 145.480  1.00  0.00           H
ATOM    834  HW2 SOL   314      98.101  12.107 143.972  1.00  0.00           H
ATOM    835  OW  SOL   315      14.250  76.818 122.792  1.00  0.00           O
ATOM    836  HW1 SOL   315      14.108  77.731 122.542  1.00  0.00           H
ATOM    837  HW2 SOL   315      14.174  76.816 123.747  1.00  0.00           H
ATOM    838  OW  SOL   316      27.926  41.878 146.289  1.00  0.00           O
ATOM    839  HW1 SOL   316      27.449  41.963 145.464  1.00  0.00           H
ATOM    840  HW2 SOL   316      28.672  42.470 146.197  1.00  0.00           H
ATOM    841  OW  SOL   317     100.248  24.551 144.555  1.00  0.00           O
ATOM    842  HW1 SOL   317      99.939  23.718 144.911  1.00  0.00           H
ATOM    843  HW2 SOL   317     101.078  24.711 145.005  1.00  0.00           H
ATOM    844  OW  SOL   318     103.251 106.301 121.800  1.00  0.00           O
ATOM    845  HW1 SOL   318     103.533 106.899 122.493  1.00  0.00           H
ATOM    846  HW2 SOL   318     103.774 105.511 121.938  1.00  0.00           H
ATOM    847  OW  SOL   319      14.480  82.311  25.708  1.00  0.00           O
ATOM    848  HW1 SOL   319      15.059  82.987  25.357  1.00  0.00           H
ATOM    849  HW2 SOL   319      13.808  82.795  26.187  1.00  0.00           H
ATOM    850  OW  SOL   320      87.033  19.410 132.155  1.00  0.00           O
ATOM    851  HW1 SOL   320      86.415  19.996 131.718  1.00  0.00           H
ATOM    852  HW2 SOL   320      86.648  19.256 133.018  1.00  0.00           H
ATOM    853  OW  SOL   321      62.423  23.469 113.599  1.00  0.00           O
ATOM    854  HW1 SOL   321      62.623  22.541 113.475  1.00  0.00           H
ATOM    855  HW2 SOL   321      62.587  23.627 114.529  1.00  0.00           H
ATOM    856  OW  SOL   322      97.537  75.728 136.553  1.00  0.00           O
ATOM    857  HW1 SOL   322      97.750  75.112 137.255  1.00  0.00           H
ATOM    858  HW2 SOL   322      98.373  76.139 136.334  1.00  0.00           H
ATOM    859  OW  SOL   323      90.204  89.635 128.692  1.00  0.00           O
ATOM    860  HW1 SOL   323      89.596  90.144 129.228  1.00  0.00           H
ATOM    861  HW2 SOL   323      90.835  89.279 129.317  1.00  0.00           H
ATOM    862  OW  SOL   324      37.560   7.902  95.426  1.00  0.00           O
ATOM    863  HW1 SOL   324      36.727   7.592  95.070  1.00  0.00           H
ATOM    864  HW2 SOL   324      37.332   8.690  95.919  1.00  0.00           H
ATOM    865  OW  SOL   325      33.981   0.419  23.815  1.00  0.00           O
ATOM    866  HW1 SOL   325      33.361   0.610  23.111  1.00  0.00           H
ATOM    867  HW2 SOL   325      34.317  -0.453  23.608  1.00  0.00           H
ATOM    868  OW  SOL   326      40.101  78.355  19.255  1.00  0.00           O
ATOM    869  HW1 SOL   326      40.287  77.812  18.490  1.00  0.00           H
ATOM    870  HW2 SOL   326      39.189  78.624  19.144  1.00  0.00           H
ATOM    871  OW  SOL   327      30.801   4.846  11.180  1.00  0.00           O
ATOM    872  HW1 SOL   327      31.567   5.400  11.331  1.00  0.00           H
ATOM    873  HW2 SOL   327      30.309   4.889  12.000  1.00  0.00           H
ATOM    874  OW  SOL   328     107.981  30.077 109.968  1.00  0.00           O
ATOM    875  HW1 SOL   328     108.003  29.158 109.703  1.00  0.00           H
ATOM    876  HW2 SOL   328     108.901  30.317 110.083  1.00  0.00           H
ATOM    877  OW  SOL   329     102.083   0.610 147.304  1.00  0.00           O
ATOM    878  HW1 SOL   329     102.930   0.216 147.511  1.00  0.00           H
ATOM    879  HW2 SOL   329     101.893   0.317 146.413  1.00  0.00           H
ATOM    880  OW  SOL   330      63.552  13.740 135.829  1.00  0.00           O
ATOM    881  HW1 SOL   330      63.674  12.883 136.238  1.00  0.00           H
ATOM    882  HW2 SOL   330      62.854  13.603 135.189  1.00  0.00           H
ATOM    883  OW  SOL   331      26.538  31.115 104.201  1.00  0.00           O
ATOM    884  HW1 SOL   331      26.091  31.252 105.037  1.00  0.00           H
ATOM    885  HW2 SOL   331      26.265  31.856 103.659  1.00  0.00           H
ATOM    886  OW  SOL   332      71.957  25.835 127.032  1.00  0.00           O
ATOM    887  HW1 SOL   332      71.914  26.246 126.168  1.00  0.00           H
ATOM    888  HW2 SOL   332      72.511  26.420 127.549  1.00  0.00           H
ATOM    889  OW  SOL   333      32.171  40.673 129.015  1.00  0.00           O
ATOM    890  HW1 SOL   333      32.434  40.073 128.317  1.00  0.00           H
ATOM    891  HW2 SOL   333      32.411  40.220 129.824  1.00  0.00           H
ATOM    892  OW  SOL   334       2.247  12.280   9.937  1.00  0.00           O
ATOM    893  HW1 SOL   334       2.911  12.733  10.458  1.00  0.00           H
ATOM    894  HW2 SOL   334       2.030  12.895   9.237  1.00  0.00           H
ATOM    895  OW  SOL   335      50.231  77.987 121.700  1.00  0.00           O
ATOM    896  HW1 SOL   335      50.437  78.438 120.881  1.00  0.00           H
ATOM    897  HW2 SOL   335      49.813  77.171 121.426  1.00  0.00           H
ATOM    898  OW  SOL   336      84.170  38.640 114.209  1.00  0.00           O
ATOM    899  HW1 SOL   336      83.502  38.023 113.912  1.00  0.00           H
ATOM    900  HW2 SOL   336      83.697  39.255 114.769  1.00  0.00           H
ATOM    901  OW  SOL   337      34.510  83.554 126.097  1.00  0.00           O
ATOM    902  HW1 SOL   337      34.804  83.138 126.907  1.00  0.00           H
ATOM    903  HW2 SOL   337      34.453  82.837 125.466  1.00  0.00           H
ATOM    904  OW  SOL   338      24.856  64.644  10.745  1.00  0.00           O
ATOM    905  HW1 SOL   338      25.168  64.149   9.987  1.00  0.00           H
ATOM    906  HW2 SOL   338      23.954  64.350  10.868  1.00  0.00           H
ATOM    907  OW  SOL   339      92.067  86.474 126.871  1.00  0.00           O
ATOM    908  HW1 SOL   339      91.575  86.354 127.682  1.00  0.00           H
ATOM    909  HW2 SOL   339      91.415  86.772 126.236  1.00  0.00           H
ATOM    910  OW  SOL   340      87.850  55.086  39.027  1.00  0.00           O
ATOM    911  HW1 SOL   340      88.563  54.828  39.611  1.00  0.00           H
ATOM    912  HW2 SOL   340      87.161  54.441  39.190  1.00  0.00           H
ATOM    913  OW  SOL   341      72.143 106.436 139.613  1.00  0.00           O
ATOM    914  HW1 SOL   341      72.126 106.256 140.553  1.00  0.00           H
ATOM    915  HW2 SOL   341      72.963 106.047 139.309  1.00  0.00           H
ATOM    916  OW  SOL   342       4.111  50.679 111.864  1.00  0.00           O
ATOM    917  HW1 SOL   342       4.458  50.180 112.604  1.00  0.00           H
ATOM    918  HW2 SOL   342       3.886  51.532 112.235  1.00  0.00           H
ATOM    919  OW  SOL   343      95.793  61.790   8.977  1.00  0.00           O
ATOM    920  HW1 SOL   343      95.829  62.132   9.870  1.00  0.00           H
ATOM    921  HW2 SOL   343      96.535  61.187   8.920  1.00  0.00           H
ATOM    922  OW  SOL   344      55.574   3.159 129.647  1.00  0.00           O
ATOM    923  HW1 SOL   344      55.588   2.852 128.741  1.00  0.00           H
ATOM    924  HW2 SOL   344      56.489   3.362 129.845  1.00  0.00           H
ATOM    925  OW  SOL   345      92.239  56.751 133.673  1.00  0.00           O
ATOM    926  HW1 SOL   345      92.230  56.911 134.616  1.00  0.00           H
ATOM    927  HW2 SOL   345      91.631  56.021 133.548  1.00  0.00           H
ATOM    928  OW  SOL   346      49.090  27.488 133.961  1.00  0.00           O
ATOM    929  HW1 SOL   346      49.749  26.815 133.788  1.00  0.00           H
ATOM    930  HW2 SOL   346      49.007  27.502 134.915  1.00  0.00           H
ATOM    931  OW  SOL   347      19.232  75.342   0.493  1.00  0.00           O
ATOM    932  HW1 SOL   347      20.114  75.339   0.866  1.00  0.00           H
ATOM    933  HW2 SOL   347      18.724  75.898   1.084  1.00  0.00           H
ATOM    934  OW  SOL   348      81.765  22.945  92.691  1.00  0.00           O
ATOM    935  HW1 SOL   348      82.388  22.350  92.275  1.00  0.00           H
ATOM    936  HW2 SOL   348      81.675  23.670  92.073  1.00  0.00           H
ATOM    937  OW  SOL   349      13.702  24.643   6.787  1.00  0.00           O
ATOM    938  HW1 SOL   349      13.787  23.696   6.892  1.00  0.00           H
ATOM    939  HW2 SOL   349      14.416  24.884   6.198  1.00  0.00           H
ATOM    940  OW  SOL   350      66.186  85.805  20.059  1.00  0.00           O
ATOM    941  HW1 SOL   350      65.303  86.011  20.365  1.00  0.00           H
ATOM    942  HW2 SOL   350      66.091  85.681  19.115  1.00  0.00           H
ATOM    943  OW  SOL   351      87.766   6.718 107.901  1.00  0.00           O
ATOM    944  HW1 SOL   351      86.862   6.483 108.108  1.00  0.00           H
ATOM    945  HW2 SOL   351      88.107   5.962 107.423  1.00  0.00           H
ATOM    946  OW  SOL   352      74.923 102.763  11.746  1.00  0.00           O
ATOM    947  HW1 SOL   352      74.665 103.446  11.127  1.00  0.00           H
ATOM    948  HW2 SOL   352      74.923 103.198  12.598  1.00  0.00           H
ATOM    949  OW  SOL   353      75.139  27.562 106.061  1.00  0.00           O
ATOM    950  HW1 SOL   353      75.402  27.536 106.981  1.00  0.00           H
ATOM    951  HW2 SOL   353      74.184  27.510 106.083  1.00  0.00           H
ATOM    952  OW  SOL   354      56.370 108.800 127.346  1.00  0.00           O
ATOM    953  HW1 SOL   354      55.550 108.915 126.865  1.00  0.00           H
ATOM    954  HW2 SOL   354      56.103 108.740 128.264  1.00  0.00           H
ATOM    955  OW  SOL   355     107.389   6.969 108.722  1.00  0.00           O
ATOM    956  HW1 SOL   355     107.415   6.904 107.767  1.00  0.00           H
ATOM    957  HW2 SOL   355     107.846   6.186 109.029  1.00  0.00           H
ATOM    958  OW  SOL   356      70.238   2.158  43.367  1.00  0.00           O
ATOM    959  HW1 SOL   356      70.190   3.092  43.569  1.00  0.00           H
ATOM    960  HW2 SOL   356      69.355   1.928  43.080  1.00  0.00           H
ATOM    961  OW  SOL   357      68.743  49.543 120.212  1.00  0.00           O
ATOM    962  HW1 SOL   357      68.982  50.273 119.639  1.00  0.00           H
ATOM    963  HW2 SOL   357      68.509  49.957 121.043  1.00  0.00           H
ATOM    964  OW  SOL   358      82.018  97.309   8.404  1.00  0.00           O
ATOM    965  HW1 SOL   358      82.644  97.870   7.947  1.00  0.00           H
ATOM    966  HW2 SOL   358      81.301  97.192   7.781  1.00  0.00           H
ATOM    967  OW  SOL   359      63.944 109.779   8.339  1.00  0.00           O
ATOM    968  HW1 SOL   359      63.266 109.832   7.665  1.00  0.00           H
ATOM    969  HW2 SOL   359      64.765 109.726   7.850  1.00  0.00           H
ATOM    970  OW  SOL   360      22.102  61.045  25.672  1.00  0.00           O
ATOM    971  HW1 SOL   360      21.891  60.169  25.350  1.00  0.00           H
ATOM    972  HW2 SOL   360      21.875  61.019  26.602  1.00  0.00           H
ATOM    973  OW  SOL   361      30.644  54.921  14.866  1.00  0.00           O
ATOM    974  HW1 SOL   361      30.657  54.647  15.783  1.00  0.00           H
ATOM    975  HW2 SOL   361      29.888  54.469  14.490  1.00  0.00           H
ATOM    976  OW  SOL   362      93.001  57.480  16.054  1.00  0.00           O
ATOM    977  HW1 SOL   362      93.401  57.820  16.854  1.00  0.00           H
ATOM    978  HW2 SOL   362      93.730  57.392  15.439  1.00  0.00           H
ATOM    979  OW  SOL   363      70.837  41.131 115.515  1.00  0.00           O
ATOM    980  HW1 SOL   363      70.829  40.512 116.245  1.00  0.00           H
ATOM    981  HW2 SOL   363      70.196  41.799 115.760  1.00  0.00           H
ATOM    982  OW  SOL   364     108.449  83.947 148.767  1.00  0.00           O
ATOM    983  HW1 SOL   364     108.512  83.240 148.124  1.00  0.00           H
ATOM    984  HW2 SOL   364     109.335  84.303 148.820  1.00  0.00           H
ATOM    985  OW  SOL   365      20.629  83.840  49.336  1.00  0.00           O
ATOM    986  HW1 SOL   365      21.582  83.795  49.415  1.00  0.00           H
ATOM    987  HW2 SOL   365      20.413  84.749  49.544  1.00  0.00           H
ATOM    988  OW  SOL   366      74.274  40.479 146.918  1.00  0.00           O
ATOM    989  HW1 SOL   366      73.363  40.280 147.133  1.00  0.00           H
ATOM    990  HW2 SOL   366      74.510  41.193 147.510  1.00  0.00           H
ATOM    991  OW  SOL   367      55.997  11.053  27.860  1.00  0.00           O
ATOM    992  HW1 SOL   367      55.694  10.208  27.528  1.00  0.00           H
ATOM    993  HW2 SOL   367      56.038  11.615  27.086  1.00  0.00           H
ATOM    994  OW  SOL   368      99.164  12.721 116.643  1.00  0.00           O
ATOM    995  HW1 SOL   368      99.121  13.645 116.397  1.00  0.00           H
ATOM    996  HW2 SOL   368      99.214  12.253 115.810  1.00  0.00           H
ATOM    997  OW  SOL   369      34.248  73.685  33.122  1.00  0.00           O
ATOM    998  HW1 SOL   369      35.111  73.445  32.785  1.00  0.00           H
ATOM    999  HW2 SOL   369      34.284  74.637  33.218  1.00  0.00           H
ATOM   1000  OW  SOL   370      70.883  98.911  21.783  1.00  0.00           O
ATOM   1001  HW1 SOL   370      70.069  98.438  21.951  1.00  0.00           H
ATOM   1002  HW2 SOL   370      71.293  98.997  22.644  1.00  0.00           H
ATOM   1003  OW  SOL   371      88.388  19.223  59.585  1.00  0.00           O
ATOM   1004  HW1 SOL   371      89.031  19.039  58.899  1.00  0.00           H
ATOM   1005  HW2 SOL   371      88.223  18.373  59.993  1.00  0.00           H
ATOM   1006  OW  SOL   372       8.751  48.865 116.613  1.00  0.00           O
ATOM   1007  HW1 SOL   372       9.594  48.742 116.176  1.00  0.00           H
ATOM   1008  HW2 SOL   372       8.967  48.899 117.545  1.00  0.00           H
ATOM   1009  OW  SOL   373      37.805  25.848 136.458  1.00  0.00           O
ATOM   1010  HW1 SOL   373      37.185  26.449 136.045  1.00  0.00           H
ATOM   1011  HW2 SOL   373      37.973  26.231 137.319  1.00  0.00           H
ATOM   1012  OW  SOL   374      40.500  70.153 147.656  1.00  0.00           O
ATOM   1013  HW1 SOL   374      41.393  70.079 147.320  1.00  0.00           H
ATOM   1014  HW2 SOL   374      40.477  69.561 148.408  1.00  0.00           H
ATOM   1015  OW  SOL   375       7.694  48.888  14.369  1.00  0.00           O
ATOM   1016  HW1 SOL   375       6.849  48.949  13.923  1.00  0.00           H
ATOM   1017  HW2 SOL   375       7.689  49.616  14.991  1.00  0.00           H
ATOM   1018  OW  SOL   376      73.654  70.067 118.751  1.00  0.00           O
ATOM   1019  HW1 SOL   376      73.482  71.005 118.834  1.00  0.00           H
ATOM   1020  HW2 SOL   376      74.457  70.016 118.231  1.00  0.00           H
ATOM   1021  OW  SOL   377      71.263   5.131  23.958  1.00  0.00           O
ATOM   1022  HW1 SOL   377      71.525   5.866  24.513  1.00  0.00           H
ATOM   1023  HW2 SOL   377      72.088   4.711  23.712  1.00  0.00           H
ATOM   1024  OW  SOL   378      43.034  90.615 108.166  1.00  0.00           O
ATOM   1025  HW1 SOL   378      43.905  90.687 107.775  1.00  0.00           H
ATOM   1026  HW2 SOL   378      42.685  89.793 107.823  1.00  0.00           H
ATOM   1027  OW  SOL   379       7.364  80.121  33.348  1.00  0.00           O
ATOM   1028  HW1 SOL   379       8.244  80.225  32.986  1.00  0.00           H
ATOM   1029  HW2 SOL   379       6.788  80.120  32.583  1.00  0.00           H
ATOM   1030  OW  SOL   380     105.427  70.355 125.367  1.00  0.00           O
ATOM   1031  HW1 SOL   380     104.548  70.054 125.137  1.00  0.00           H
ATOM   1032  HW2 SOL   380     105.727  70.832 124.593  1.00  0.00           H
ATOM   1033  OW  SOL   381     105.286   9.843  40.723  1.00  0.00           O
ATOM   1034  HW1 SOL   381     104.528  10.425  40.666  1.00  0.00           H
ATOM   1035  HW2 SOL   381     105.271   9.517  41.623  1.00  0.00           H
ATOM   1036  OW  SOL   382       6.835  30.854  46.353  1.00  0.00           O
ATOM   1037  HW1 SOL   382       7.104  30.215  47.014  1.00  0.00           H
ATOM   1038  HW2 SOL   382       7.316  30.601  45.565  1.00  0.00           H
ATOM   1039  OW  SOL   383      43.988  17.439 145.962  1.00  0.00           O
ATOM   1040  HW1 SOL   383      43.810  18.302 146.335  1.00  0.00           H
ATOM   1041  HW2 SOL   383      43.122  17.063 145.803  1.00  0.00           H
ATOM   1042  OW  SOL   384       7.862  10.218  25.904  1.00  0.00           O
ATOM   1043  HW1 SOL   384       7.047  10.691  25.734  1.00  0.00           H
ATOM   1044  HW2 SOL   384       7.637   9.297  25.769  1.00  0.00           H
ATOM   1045  OW  SOL   385      16.219  24.540 120.793  1.00  0.00           O
ATOM   1046  HW1 SOL   385      16.137  23.832 121.432  1.00  0.00           H
ATOM   1047  HW2 SOL   385      16.732  24.160 120.079  1.00  0.00           H
ATOM   1048  OW  SOL   386      77.427 106.326 103.156  1.00  0.00           O
ATOM   1049  HW1 SOL   386      76.899 106.914 102.615  1.00  0.00           H
ATOM   1050  HW2 SOL   386      77.976 105.853 102.530  1.00  0.00           H
ATOM   1051  OW  SOL   387      69.236  61.044  11.357  1.00  0.00           O
ATOM   1052  HW1 SOL   387      69.757  60.486  11.935  1.00  0.00           H
ATOM   1053  HW2 SOL   387      69.395  60.696  10.480  1.00  0.00           H
ATOM   1054  OW  SOL   388      48.561 105.090  12.425  1.00  0.00           O
ATOM   1055  HW1 SOL   388      47.800 104.528  12.573  1.00  0.00           H
ATOM   1056  HW2 SOL   388      49.238 104.497  12.101  1.00  0.00           H
ATOM   1057  OW  SOL   389     109.077  55.588 118.856  1.00  0.00           O
ATOM   1058  HW1 SOL   389     109.725  55.751 118.171  1.00  0.00           H
ATOM   1059  HW2 SOL   389     108.255  55.456 118.382  1.00  0.00           H
ATOM   1060  OW  SOL   390      30.997 101.921  22.715  1.00  0.00           O
ATOM   1061  HW1 SOL   390      31.747 101.348  22.876  1.00  0.00           H
ATOM   1062  HW2 SOL   390      31.384 102.779  22.538  1.00  0.00           H
ATOM   1063  OW  SOL   391       7.079  74.128 106.610  1.00  0.00           O
ATOM   1064  HW1 SOL   391       6.684  74.156 105.739  1.00  0.00           H
ATOM   1065  HW2 SOL   391       6.471  74.617 107.165  1.00  0.00           H
ATOM   1066  OW  SOL   392      98.719  76.459  16.128  1.00  0.00           O
ATOM   1067  HW1 SOL   392      99.248  77.254  16.053  1.00  0.00           H
ATOM   1068  HW2 SOL   392      98.593  76.343  17.070  1.00  0.00           H
ATOM   1069  OW  SOL   393      45.343  23.582 105.715  1.00  0.00           O
ATOM   1070  HW1 SOL   393      46.058  23.389 105.108  1.00  0.00           H
ATOM   1071  HW2 SOL   393      45.410  24.523 105.873  1.00  0.00           H
ATOM   1072  OW  SOL   394      95.655  94.526  14.561  1.00  0.00           O
ATOM   1073  HW1 SOL   394      96.506  94.270  14.205  1.00  0.00           H
ATOM   1074  HW2 SOL   394      95.858  94.909  15.415  1.00  0.00           H
ATOM   1075  OW  SOL   395      65.579  14.614  13.543  1.00  0.00           O
ATOM   1076  HW1 SOL   395      64.963  15.145  13.039  1.00  0.00           H
ATOM   1077  HW2 SOL   395      65.681  15.086  14.370  1.00  0.00           H
ATOM   1078  OW  SOL   396      75.153  43.779  96.163  1.00  0.00           O
ATOM   1079  HW1 SOL   396      75.259  43.734  97.113  1.00  0.00           H
ATOM   1080  HW2 SOL   396      74.775  42.933  95.923  1.00  0.00           H
ATOM   1081  OW  SOL   397      46.039  15.444 141.543  1.00  0.00           O
ATOM   1082  HW1 SOL   397      45.166  15.438 141.936  1.00  0.00           H
ATOM   1083  HW2 SOL   397      46.610  15.087 142.222  1.00  0.00           H
ATOM   1084  OW  SOL   398      95.117  47.764  42.237  1.00  0.00           O
ATOM   1085  HW1 SOL   398      96.036  47.575  42.426  1.00  0.00           H
ATOM   1086  HW2 SOL   398      94.750  48.036  43.078  1.00  0.00           H
ATOM   1087  OW  SOL   399      88.324  36.299  42.987  1.00  0.00           O
ATOM   1088  HW1 SOL   399      87.550  35.736  42.965  1.00  0.00           H
ATOM   1089  HW2 SOL   399      88.904  35.885  43.626  1.00  0.00           H
ATOM   1090  OW  SOL   400       0.367  47.781  10.993  1.00  0.00           O
ATOM   1091  HW1 SOL   400      -0.526  48.064  10.798  1.00  0.00           H
ATOM   1092  HW2 SOL   400       0.908  48.550  10.814  1.00  0.00           H
ATOM   1093  OW  SOL   401      25.485   3.783  98.821  1.00  0.00           O
ATOM   1094  HW1 SOL   401      24.982   4.285  98.180  1.00  0.00           H
ATOM   1095  HW2 SOL   401      25.781   3.010  98.341  1.00  0.00           H
ATOM   1096  OW  SOL   402      16.209 103.689 147.982  1.00  0.00           O
ATOM   1097  HW1 SOL   402      16.696 103.237 147.293  1.00  0.00           H
ATOM   1098  HW2 SOL   402      16.452 103.233 148.787  1.00  0.00           H
ATOM   1099  OW  SOL   403      56.989  61.991 140.883  1.00  0.00           O
ATOM   1100  HW1 SOL   403      56.164  62.125 140.416  1.00  0.00           H
ATOM   1101  HW2 SOL   403      56.878  61.151 141.330  1.00  0.00           H
ATOM   1102  OW  SOL   404      13.257  90.404 109.730  1.00  0.00           O
ATOM   1103  HW1 SOL   404      14.141  90.204 109.422  1.00  0.00           H
ATOM   1104  HW2 SOL   404      13.007  89.643 110.254  1.00  0.00           H
ATOM   1105  OW  SOL   405      21.981  44.141  10.870  1.00  0.00           O
ATOM   1106  HW1 SOL   405      22.061  43.772  11.749  1.00  0.00           H
ATOM   1107  HW2 SOL   405      21.938  45.087  11.009  1.00  0.00           H
ATOM   1108  OW  SOL   406      60.120  28.706  47.791  1.00  0.00           O
ATOM   1109  HW1 SOL   406      59.186  28.766  47.991  1.00  0.00           H
ATOM   1110  HW2 SOL   406      60.184  27.989  47.160  1.00  0.00           H
ATOM   1111  OW  SOL   407      94.881  15.526 121.135  1.00  0.00           O
ATOM   1112  HW1 SOL   407      94.809  14.669 120.714  1.00  0.00           H
ATOM   1113  HW2 SOL   407      95.677  15.468 121.664  1.00  0.00           H
ATOM   1114  OW  SOL   408     107.326  30.343 127.137  1.00  0.00           O
ATOM   1115  HW1 SOL   408     108.261  30.494 127.276  1.00  0.00           H
ATOM   1116  HW2 SOL   408     107.209  29.405 127.289  1.00  0.00           H
ATOM   1117  OW  SOL   409      82.871 105.181   5.360  1.00  0.00           O
ATOM   1118  HW1 SOL   409      83.069 105.687   4.573  1.00  0.00           H
ATOM   1119  HW2 SOL   409      82.879 105.825   6.068  1.00  0.00           H
ATOM   1120  OW  SOL   410      79.478 105.911 124.476  1.00  0.00           O
ATOM   1121  HW1 SOL   410      80.383 105.747 124.211  1.00  0.00           H
ATOM   1122  HW2 SOL   410      79.475 106.822 124.769  1.00  0.00           H
ATOM   1123  OW  SOL   411      70.423  11.440   6.987  1.00  0.00           O
ATOM   1124  HW1 SOL   411      70.820  12.273   7.243  1.00  0.00           H
ATOM   1125  HW2 SOL   411      70.223  11.005   7.816  1.00  0.00           H
ATOM   1126  OW  SOL   412      82.218  75.264  36.022  1.00  0.00           O
ATOM   1127  HW1 SOL   412      81.402  75.569  36.420  1.00  0.00           H
ATOM   1128  HW2 SOL   412      82.069  74.334  35.851  1.00  0.00           H
ATOM   1129  OW  SOL   413     102.109  42.057  12.492  1.00  0.00           O
ATOM   1130  HW1 SOL   413     102.887  42.612  12.549  1.00  0.00           H
ATOM   1131  HW2 SOL   413     101.402  42.599  12.840  1.00  0.00           H
ATOM   1132  OW  SOL   414      67.633  13.004 134.969  1.00  0.00           O
ATOM   1133  HW1 SOL   414      68.141  13.487 135.621  1.00  0.00           H
ATOM   1134  HW2 SOL   414      68.224  12.915 134.222  1.00  0.00           H
ATOM   1135  OW  SOL   415      36.117  42.018 123.913  1.00  0.00           O
ATOM   1136  HW1 SOL   415      35.795  41.116 123.896  1.00  0.00           H
ATOM   1137  HW2 SOL   415      37.065  41.936 123.803  1.00  0.00           H
ATOM   1138  OW  SOL   416       1.201 109.761 121.710  1.00  0.00           O
ATOM   1139  HW1 SOL   416       1.445 110.475 121.120  1.00  0.00           H
ATOM   1140  HW2 SOL   416       0.823 109.095 121.137  1.00  0.00           H
ATOM   1141  OW  SOL   417      52.390 101.589  36.022  1.00  0.00           O
ATOM   1142  HW1 SOL   417      52.108 101.167  36.834  1.00  0.00           H
ATOM   1143  HW2 SOL   417      53.162 101.093  35.749  1.00  0.00           H
ATOM   1144  OW  SOL   418      71.662  38.625   3.562  1.00  0.00           O
ATOM   1145  HW1 SOL   418      71.213  38.042   2.950  1.00  0.00           H
ATOM   1146  HW2 SOL   418      70.958  39.025   4.072  1.00  0.00           H
ATOM   1147  OW  SOL   419      34.714  17.014  24.905  1.00  0.00           O
ATOM   1148  HW1 SOL   419      34.631  17.691  24.233  1.00  0.00           H
ATOM   1149  HW2 SOL   419      35.449  17.303  25.447  1.00  0.00           H
ATOM   1150  OW  SOL   420      50.079  79.253 127.717  1.00  0.00           O
ATOM   1151  HW1 SOL   420      50.482  78.698 127.049  1.00  0.00           H
ATOM   1152  HW2 SOL   420      49.383  78.713 128.090  1.00  0.00           H
ATOM   1153  OW  SOL   421      58.399  63.545  54.392  1.00  0.00           O
ATOM   1154  HW1 SOL   421      58.700  62.636  54.418  1.00  0.00           H
ATOM   1155  HW2 SOL   421      57.728  63.595  55.073  1.00  0.00           H
ATOM   1156  OW  SOL   422      76.115  31.992  49.395  1.00  0.00           O
ATOM   1157  HW1 SOL   422      76.692  32.751  49.311  1.00  0.00           H
ATOM   1158  HW2 SOL   422      75.311  32.250  48.945  1.00  0.00           H
ATOM   1159  OW  SOL   423      57.065  10.569 123.808  1.00  0.00           O
ATOM   1160  HW1 SOL   423      56.819  11.133 124.541  1.00  0.00           H
ATOM   1161  HW2 SOL   423      56.295  10.564 123.239  1.00  0.00           H
ATOM   1162  OW  SOL   424       9.323  42.710 124.466  1.00  0.00           O
ATOM   1163  HW1 SOL   424       8.629  43.307 124.743  1.00  0.00           H
ATOM   1164  HW2 SOL   424       9.121  42.515 123.551  1.00  0.00           H
ATOM   1165  OW  SOL   425      67.289  41.695 112.131  1.00  0.00           O
ATOM   1166  HW1 SOL   425      66.471  41.945 111.701  1.00  0.00           H
ATOM   1167  HW2 SOL   425      67.961  42.215 111.689  1.00  0.00           H
ATOM   1168  OW  SOL   426      79.249  75.730 142.907  1.00  0.00           O
ATOM   1169  HW1 SOL   426      79.507  75.286 143.714  1.00  0.00           H
ATOM   1170  HW2 SOL   426      79.323  75.059 142.229  1.00  0.00           H
ATOM   1171  OW  SOL   427      25.710   1.712 105.643  1.00  0.00           O
ATOM   1172  HW1 SOL   427      24.851   2.092 105.459  1.00  0.00           H
ATOM   1173  HW2 SOL   427      26.313   2.197 105.079  1.00  0.00           H
ATOM   1174  OW  SOL   428      78.125  60.568  99.215  1.00  0.00           O
ATOM   1175  HW1 SOL   428      77.946  61.149  99.955  1.00  0.00           H
ATOM   1176  HW2 SOL   428      77.765  59.722  99.482  1.00  0.00           H
ATOM   1177  OW  SOL   429      93.110  60.972  35.849  1.00  0.00           O
ATOM   1178  HW1 SOL   429      93.290  61.091  34.917  1.00  0.00           H
ATOM   1179  HW2 SOL   429      93.660  60.233  36.107  1.00  0.00           H
ATOM   1180  OW  SOL   430       0.360  74.037  12.148  1.00  0.00           O
ATOM   1181  HW1 SOL   430      -0.188  73.908  11.374  1.00  0.00           H
ATOM   1182  HW2 SOL   430      -0.134  73.635  12.862  1.00  0.00           H
ATOM   1183  OW  SOL   431      49.482  53.539 138.903  1.00  0.00           O
ATOM   1184  HW1 SOL   431      49.789  53.277 138.035  1.00  0.00           H
ATOM   1185  HW2 SOL   431      49.067  52.753 139.258  1.00  0.00           H
ATOM   1186  OW  SOL   432      74.843  20.180  41.973  1.00  0.00           O
ATOM   1187  HW1 SOL   432      74.075  20.751  42.006  1.00  0.00           H
ATOM   1188  HW2 SOL   432      75.403  20.570  41.302  1.00  0.00           H
ATOM   1189  OW  SOL   433      68.676 100.061  94.325  1.00  0.00           O
ATOM   1190  HW1 SOL   433      68.341 100.726  94.928  1.00  0.00           H
ATOM   1191  HW2 SOL   433      68.770 100.520  93.490  1.00  0.00           H
ATOM   1192  OW  SOL   434     101.548 109.646 128.450  1.00  0.00           O
ATOM   1193  HW1 SOL   434     101.612 108.828 128.944  1.00  0.00           H
ATOM   1194  HW2 SOL   434     102.359 110.112 128.653  1.00  0.00           H
ATOM   1195  OW  SOL   435      35.794  24.962 127.316  1.00  0.00           O
ATOM   1196  HW1 SOL   435      35.174  24.288 127.037  1.00  0.00           H
ATOM   1197  HW2 SOL   435      35.940  25.493 126.533  1.00  0.00           H
ATOM   1198  OW  SOL   436      61.061  29.898  19.976  1.00  0.00           O
ATOM   1199  HW1 SOL   436      61.049  28.982  20.252  1.00  0.00           H
ATOM   1200  HW2 SOL   436      60.166  30.205  20.120  1.00  0.00           H
ATOM   1201  OW  SOL   437      80.639  50.809 144.992  1.00  0.00           O
ATOM   1202  HW1 SOL   437      80.756  50.488 145.886  1.00  0.00           H
ATOM   1203  HW2 SOL   437      80.948  50.093 144.437  1.00  0.00           H
ATOM   1204  OW  SOL   438      52.912  99.448 136.267  1.00  0.00           O
ATOM   1205  HW1 SOL   438      53.802  99.106 136.349  1.00  0.00           H
ATOM   1206  HW2 SOL   438      52.656  99.238 135.369  1.00  0.00           H
ATOM   1207  OW  SOL   439      78.435  99.950 113.727  1.00  0.00           O
ATOM   1208  HW1 SOL   439      79.316  99.641 113.515  1.00  0.00           H
ATOM   1209  HW2 SOL   439      78.304 100.710 113.160  1.00  0.00           H
ATOM   1210  OW  SOL   440      86.434  77.859   4.167  1.00  0.00           O
ATOM   1211  HW1 SOL   440      85.652  78.344   3.906  1.00  0.00           H
ATOM   1212  HW2 SOL   440      86.110  76.989   4.402  1.00  0.00           H
ATOM   1213  OW  SOL   441      32.998  39.629  30.693  1.00  0.00           O
ATOM   1214  HW1 SOL   441      33.082  39.746  31.639  1.00  0.00           H
ATOM   1215  HW2 SOL   441      33.891  39.461  30.392  1.00  0.00           H
ATOM   1216  OW  SOL   442      20.022  42.404   6.253  1.00  0.00           O
ATOM   1217  HW1 SOL   442      19.146  42.019   6.288  1.00  0.00           H
ATOM   1218  HW2 SOL   442      20.131  42.830   7.103  1.00  0.00           H
ATOM   1219  OW  SOL   443      54.755  14.270  96.507  1.00  0.00           O
ATOM   1220  HW1 SOL   443      55.086  14.863  97.182  1.00  0.00           H
ATOM   1221  HW2 SOL   443      55.049  13.402  96.785  1.00  0.00           H
ATOM   1222  OW  SOL   444      23.546  45.574 117.869  1.00  0.00           O
ATOM   1223  HW1 SOL   444      23.419  44.649 118.080  1.00  0.00           H
ATOM   1224  HW2 SOL   444      23.997  45.568 117.024  1.00  0.00           H
ATOM   1225  OW  SOL   445      45.757  47.023 116.423  1.00  0.00           O
ATOM   1226  HW1 SOL   445      44.989  46.501 116.655  1.00  0.00           H
ATOM   1227  HW2 SOL   445      46.238  47.122 117.245  1.00  0.00           H
ATOM   1228  OW  SOL   446      17.005  49.064  12.491  1.00  0.00           O
ATOM   1229  HW1 SOL   446      16.643  49.889  12.813  1.00  0.00           H
ATOM   1230  HW2 SOL   446      17.814  49.313  12.045  1.00  0.00           H
ATOM   1231  OW  SOL   447     102.007  53.188 139.130  1.00  0.00           O
ATOM   1232  HW1 SOL   447     101.275  53.083 139.738  1.00  0.00           H
ATOM   1233  HW2 SOL   447     102.775  52.910 139.630  1.00  0.00           H
ATOM   1234  OW  SOL   448      58.026  51.268 103.330  1.00  0.00           O
ATOM   1235  HW1 SOL   448      57.644  52.055 103.719  1.00  0.00           H
ATOM   1236  HW2 SOL   448      58.949  51.301 103.581  1.00  0.00           H
ATOM   1237  OW  SOL   449      40.391  26.813  30.363  1.00  0.00           O
ATOM   1238  HW1 SOL   449      39.850  26.394  31.032  1.00  0.00           H
ATOM   1239  HW2 SOL   449      39.762  27.185  29.745  1.00  0.00           H
ATOM   1240  OW  SOL   450      35.205  22.096   2.778  1.00  0.00           O
ATOM   1241  HW1 SOL   450      36.067  22.475   2.608  1.00  0.00           H
ATOM   1242  HW2 SOL   450      35.379  21.347   3.347  1.00  0.00           H
ATOM   1243  OW  SOL   451      53.150  50.106 142.898  1.00  0.00           O
ATOM   1244  HW1 SOL   451      52.400  50.671 143.087  1.00  0.00           H
ATOM   1245  HW2 SOL   451      53.096  49.942 141.957  1.00  0.00           H
ATOM   1246  OW  SOL   452      98.971  74.029  37.898  1.00  0.00           O
ATOM   1247  HW1 SOL   452      98.691  74.778  37.371  1.00  0.00           H
ATOM   1248  HW2 SOL   452      99.832  73.799  37.550  1.00  0.00           H
ATOM   1249  OW  SOL   453      89.449 103.694 124.000  1.00  0.00           O
ATOM   1250  HW1 SOL   453      90.092 103.783 123.296  1.00  0.00           H
ATOM   1251  HW2 SOL   453      88.847 104.427 123.869  1.00  0.00           H
ATOM   1252  OW  SOL   454      19.047  31.928 134.386  1.00  0.00           O
ATOM   1253  HW1 SOL   454      18.501  31.179 134.150  1.00  0.00           H
ATOM   1254  HW2 SOL   454      18.446  32.538 134.814  1.00  0.00           H
ATOM   1255  OW  SOL   455      93.199  81.835 141.703  1.00  0.00           O
ATOM   1256  HW1 SOL   455      93.314  80.886 141.765  1.00  0.00           H
ATOM   1257  HW2 SOL   455      92.530  81.952 141.028  1.00  0.00           H
ATOM   1258  OW  SOL   456     109.681  79.089 105.089  1.00  0.00           O
ATOM   1259  HW1 SOL   456     110.416  79.344 105.647  1.00  0.00           H
ATOM   1260  HW2 SOL   456     109.016  79.759 105.248  1.00  0.00           H
ATOM   1261  OW  SOL   457     104.938  65.634 135.232  1.00  0.00           O
ATOM   1262  HW1 SOL   457     104.834  64.713 135.475  1.00  0.00           H
ATOM   1263  HW2 SOL   457     105.615  65.962 135.824  1.00  0.00           H
ATOM   1264  OW  SOL   458      29.811 102.151 136.228  1.00  0.00           O
ATOM   1265  HW1 SOL   458      30.428 102.489 136.876  1.00  0.00           H
ATOM   1266  HW2 SOL   458      29.402 102.932 135.855  1.00  0.00           H
ATOM   1267  OW  SOL   459     105.758  54.741 110.040  1.00  0.00           O
ATOM   1268  HW1 SOL   459     106.669  54.853 110.312  1.00  0.00           H
ATOM   1269  HW2 SOL   459     105.444  55.631 109.880  1.00  0.00           H
ATOM   1270  OW  SOL   460      48.275  15.862 100.641  1.00  0.00           O
ATOM   1271  HW1 SOL   460      48.197  15.943 101.591  1.00  0.00           H
ATOM   1272  HW2 SOL   460      47.537  15.308 100.386  1.00  0.00           H
ATOM   1273  OW  SOL   461      18.295  59.627 119.293  1.00  0.00           O
ATOM   1274  HW1 SOL   461      19.142  59.182 119.293  1.00  0.00           H
ATOM   1275  HW2 SOL   461      18.469  60.475 118.883  1.00  0.00           H
ATOM   1276  OW  SOL   462      88.418  22.942  12.324  1.00  0.00           O
ATOM   1277  HW1 SOL   462      88.044  23.390  11.565  1.00  0.00           H
ATOM   1278  HW2 SOL   462      89.279  23.343  12.440  1.00  0.00           H
ATOM   1279  OW  SOL   463      35.937 109.465  52.630  1.00  0.00           O
ATOM   1280  HW1 SOL   463      35.586 108.673  53.035  1.00  0.00           H
ATOM   1281  HW2 SOL   463      35.165 109.941  52.325  1.00  0.00           H
ATOM   1282  OW  SOL   464      50.301  41.937  12.222  1.00  0.00           O
ATOM   1283  HW1 SOL   464      50.231  41.504  11.371  1.00  0.00           H
ATOM   1284  HW2 SOL   464      49.397  42.136  12.465  1.00  0.00           H
ATOM   1285  OW  SOL   465      87.510  83.635  37.102  1.00  0.00           O
ATOM   1286  HW1 SOL   465      88.056  84.187  36.542  1.00  0.00           H
ATOM   1287  HW2 SOL   465      86.681  83.561  36.630  1.00  0.00           H
ATOM   1288  OW  SOL   466      48.813  59.602   2.664  1.00  0.00           O
ATOM   1289  HW1 SOL   466      48.498  60.484   2.860  1.00  0.00           H
ATOM   1290  HW2 SOL   466      48.648  59.105   3.465  1.00  0.00           H
ATOM   1291  OW  SOL   467      34.795  45.436 115.464  1.00  0.00           O
ATOM   1292  HW1 SOL   467      34.841  44.782 116.161  1.00  0.00           H
ATOM   1293  HW2 SOL   467      35.361  46.147 115.765  1.00  0.00           H
ATOM   1294  OW  SOL   468       2.083   3.681  96.462  1.00  0.00           O
ATOM   1295  HW1 SOL   468       2.716   3.335  95.832  1.00  0.00           H
ATOM   1296  HW2 SOL   468       2.570   4.344  96.951  1.00  0.00           H
ATOM   1297  OW  SOL   469      78.336  39.586  21.799  1.00  0.00           O
ATOM   1298  HW1 SOL   469      78.270  39.470  22.747  1.00  0.00           H
ATOM   1299  HW2 SOL   469      77.431  39.683  21.505  1.00  0.00           H
ATOM   1300  OW  SOL   470      71.944  65.242  42.877  1.00  0.00           O
ATOM   1301  HW1 SOL   470      72.038  65.725  43.698  1.00  0.00           H
ATOM   1302  HW2 SOL   470      71.890  65.921  42.204  1.00  0.00           H
ATOM   1303  OW  SOL   471       8.204  97.763 102.983  1.00  0.00           O
ATOM   1304  HW1 SOL   471       7.844  97.012 102.510  1.00  0.00           H
ATOM   1305  HW2 SOL   471       7.613  97.885 103.726  1.00  0.00           H
ATOM   1306  OW  SOL   472      36.667  42.120 120.094  1.00  0.00           O
ATOM   1307  HW1 SOL   472      36.753  41.433 120.754  1.00  0.00           H
ATOM   1308  HW2 SOL   472      35.989  42.701 120.439  1.00  0.00           H
ATOM   1309  OW  SOL   473      40.953 105.026  20.513  1.00  0.00           O
ATOM   1310  HW1 SOL   473      40.791 104.232  20.003  1.00  0.00           H
ATOM   1311  HW2 SOL   473      40.300 104.998  21.213  1.00  0.00           H
ATOM   1312  OW  SOL   474      96.180  67.222   2.450  1.00  0.00           O
ATOM   1313  HW1 SOL   474      95.619  66.572   2.027  1.00  0.00           H
ATOM   1314  HW2 SOL   474      96.895  66.711   2.829  1.00  0.00           H
ATOM   1315  OW  SOL   475      27.589  37.271 120.961  1.00  0.00           O
ATOM   1316  HW1 SOL   475      28.334  37.686 120.525  1.00  0.00           H
ATOM   1317  HW2 SOL   475      27.258  36.640 120.322  1.00  0.00           H
ATOM   1318  OW  SOL   476       7.653  72.146 135.733  1.00  0.00           O
ATOM   1319  HW1 SOL   476       6.861  71.629 135.581  1.00  0.00           H
ATOM   1320  HW2 SOL   476       7.769  72.132 136.683  1.00  0.00           H
ATOM   1321  OW  SOL   477      26.960  11.089 138.728  1.00  0.00           O
ATOM   1322  HW1 SOL   477      27.087  10.147 138.622  1.00  0.00           H
ATOM   1323  HW2 SOL   477      27.375  11.294 139.566  1.00  0.00           H
ATOM   1324  OW  SOL   478      63.686  36.137   7.090  1.00  0.00           O
ATOM   1325  HW1 SOL   478      63.307  36.341   6.235  1.00  0.00           H
ATOM   1326  HW2 SOL   478      63.308  36.788   7.682  1.00  0.00           H
ATOM   1327  OW  SOL   479      27.207  12.272 104.396  1.00  0.00           O
ATOM   1328  HW1 SOL   479      26.861  12.883 103.745  1.00  0.00           H
ATOM   1329  HW2 SOL   479      28.153  12.417 104.382  1.00  0.00           H
ATOM   1330  OW  SOL   480     109.106  86.524 142.617  1.00  0.00           O
ATOM   1331  HW1 SOL   480     108.562  87.170 143.068  1.00  0.00           H
ATOM   1332  HW2 SOL   480     108.655  86.368 141.787  1.00  0.00           H
ATOM   1333  OW  SOL   481      52.166  43.439 141.030  1.00  0.00           O
ATOM   1334  HW1 SOL   481      52.804  42.746 141.198  1.00  0.00           H
ATOM   1335  HW2 SOL   481      52.303  44.068 141.738  1.00  0.00           H
ATOM   1336  OW  SOL   482      91.757 100.199   5.326  1.00  0.00           O
ATOM   1337  HW1 SOL   482      92.372 100.511   5.989  1.00  0.00           H
ATOM   1338  HW2 SOL   482      91.075 100.870   5.295  1.00  0.00           H
ATOM   1339  OW  SOL   483      94.443  93.795  33.725  1.00  0.00           O
ATOM   1340  HW1 SOL   483      94.023  94.141  34.512  1.00  0.00           H
ATOM   1341  HW2 SOL   483      93.742  93.763  33.074  1.00  0.00           H
ATOM   1342  OW  SOL   484      62.229   6.946 105.536  1.00  0.00           O
ATOM   1343  HW1 SOL   484      62.669   6.470 104.832  1.00  0.00           H
ATOM   1344  HW2 SOL   484      61.642   6.302 105.931  1.00  0.00           H
ATOM   1345  OW  SOL   485      44.083  88.681 114.299  1.00  0.00           O
ATOM   1346  HW1 SOL   485      43.319  88.868 113.754  1.00  0.00           H
ATOM   1347  HW2 SOL   485      43.719  88.305 115.101  1.00  0.00           H
ATOM   1348  OW  SOL   486      35.980  85.739   4.940  1.00  0.00           O
ATOM   1349  HW1 SOL   486      36.860  85.711   4.565  1.00  0.00           H
ATOM   1350  HW2 SOL   486      36.083  86.230   5.756  1.00  0.00           H
ATOM   1351  OW  SOL   487      91.751  91.862 112.887  1.00  0.00           O
ATOM   1352  HW1 SOL   487      92.204  91.222 113.436  1.00  0.00           H
ATOM   1353  HW2 SOL   487      92.270  91.899 112.084  1.00  0.00           H
ATOM   1354  OW  SOL   488      71.963  54.905  96.330  1.00  0.00           O
ATOM   1355  HW1 SOL   488      71.174  55.012  95.799  1.00  0.00           H
ATOM   1356  HW2 SOL   488      72.668  54.798  95.693  1.00  0.00           H
ATOM   1357  OW  SOL   489       1.089   5.645  32.587  1.00  0.00           O
ATOM   1358  HW1 SOL   489       1.642   6.392  32.357  1.00  0.00           H
ATOM   1359  HW2 SOL   489       0.958   5.181  31.760  1.00  0.00           H
ATOM   1360  OW  SOL   490      34.055 100.040 117.904  1.00  0.00           O
ATOM   1361  HW1 SOL   490      33.896 100.105 116.963  1.00  0.00           H
ATOM   1362  HW2 SOL   490      34.735 100.690 118.078  1.00  0.00           H
ATOM   1363  OW  SOL   491      75.622   2.795  39.414  1.00  0.00           O
ATOM   1364  HW1 SOL   491      74.667   2.841  39.367  1.00  0.00           H
ATOM   1365  HW2 SOL   491      75.910   2.887  38.506  1.00  0.00           H
ATOM   1366  OW  SOL   492      75.427  18.359  35.038  1.00  0.00           O
ATOM   1367  HW1 SOL   492      76.355  18.133  34.977  1.00  0.00           H
ATOM   1368  HW2 SOL   492      75.234  18.331  35.975  1.00  0.00           H
ATOM   1369  OW  SOL   493       5.669  95.678 122.084  1.00  0.00           O
ATOM   1370  HW1 SOL   493       5.499  95.056 122.791  1.00  0.00           H
ATOM   1371  HW2 SOL   493       4.814  95.823 121.680  1.00  0.00           H
ATOM   1372  OW  SOL   494      61.586  35.361 103.267  1.00  0.00           O
ATOM   1373  HW1 SOL   494      61.192  36.216 103.097  1.00  0.00           H
ATOM   1374  HW2 SOL   494      61.950  35.092 102.424  1.00  0.00           H
ATOM   1375  OW  SOL   495      67.420  80.247 128.465  1.00  0.00           O
ATOM   1376  HW1 SOL   495      67.383  79.726 129.267  1.00  0.00           H
ATOM   1377  HW2 SOL   495      66.902  81.028 128.662  1.00  0.00           H
ATOM   1378  OW  SOL   496       1.910  68.407 121.588  1.00  0.00           O
ATOM   1379  HW1 SOL   496       2.543  68.760 120.962  1.00  0.00           H
ATOM   1380  HW2 SOL   496       2.438  68.145 122.342  1.00  0.00           H
ATOM   1381  OW  SOL   497      85.127  64.375  50.340  1.00  0.00           O
ATOM   1382  HW1 SOL   497      85.406  65.290  50.380  1.00  0.00           H
ATOM   1383  HW2 SOL   497      85.875  63.881  50.676  1.00  0.00           H
ATOM   1384  OW  SOL   498      44.453  48.977 115.151  1.00  0.00           O
ATOM   1385  HW1 SOL   498      43.775  48.382 114.831  1.00  0.00           H
ATOM   1386  HW2 SOL   498      45.141  48.400 115.484  1.00  0.00           H
ATOM   1387  OW  SOL   499     104.332 102.437 142.241  1.00  0.00           O
ATOM   1388  HW1 SOL   499     104.565 101.875 141.502  1.00  0.00           H
ATOM   1389  HW2 SOL   499     104.930 102.174 142.941  1.00  0.00           H
ATOM   1390  OW  SOL   500      45.450  37.031   6.520  1.00  0.00           O
ATOM   1391  HW1 SOL   500      46.211  37.287   7.042  1.00  0.00           H
ATOM   1392  HW2 SOL   500      44.943  36.462   7.098  1.00  0.00           H
ATOM   1393  OW  SOL   501      96.199  28.105  45.461  1.00  0.00           O
ATOM   1394  HW1 SOL   501      96.360  28.845  44.876  1.00  0.00           H
ATOM   1395  HW2 SOL   501      95.255  28.126  45.620  1.00  0.00           H
ATOM   1396  OW  SOL   502      66.125  88.153 132.963  1.00  0.00           O
ATOM   1397  HW1 SOL   502      65.846  88.860 132.380  1.00  0.00           H
ATOM   1398  HW2 SOL   502      67.007  87.930 132.665  1.00  0.00           H
ATOM   1399  OW  SOL   503      73.252  90.074   9.874  1.00  0.00           O
ATOM   1400  HW1 SOL   503      74.039  89.829   9.386  1.00  0.00           H
ATOM   1401  HW2 SOL   503      73.583  90.532  10.647  1.00  0.00           H
ATOM   1402  OW  SOL   504      58.306  17.697  42.410  1.00  0.00           O
ATOM   1403  HW1 SOL   504      58.745  17.888  41.582  1.00  0.00           H
ATOM   1404  HW2 SOL   504      58.100  18.557  42.777  1.00  0.00           H
ATOM   1405  OW  SOL   505       0.035  12.651  32.975  1.00  0.00           O
ATOM   1406  HW1 SOL   505       0.293  11.750  32.779  1.00  0.00           H
ATOM   1407  HW2 SOL   505      -0.097  12.662  33.923  1.00  0.00           H
ATOM   1408  OW  SOL   506     103.537 102.070 119.340  1.00  0.00           O
ATOM   1409  HW1 SOL   506     103.857 101.287 119.786  1.00  0.00           H
ATOM   1410  HW2 SOL   506     104.294 102.396 118.852  1.00  0.00           H
ATOM   1411  OW  SOL   507       7.766  93.787 121.543  1.00  0.00           O
ATOM   1412  HW1 SOL   507       7.037  94.396 121.666  1.00  0.00           H
ATOM   1413  HW2 SOL   507       7.357  92.922 121.531  1.00  0.00           H
ATOM   1414  OW  SOL   508      42.578  31.179  46.067  1.00  0.00           O
ATOM   1415  HW1 SOL   508      42.152  31.581  46.825  1.00  0.00           H
ATOM   1416  HW2 SOL   508      43.456  31.562  46.055  1.00  0.00           H
ATOM   1417  OW  SOL   509      30.417  83.023 113.157  1.00  0.00           O
ATOM   1418  HW1 SOL   509      31.114  83.619 112.885  1.00  0.00           H
ATOM   1419  HW2 SOL   509      30.446  82.312 112.517  1.00  0.00           H
ATOM   1420  OW  SOL   510      88.519 106.540  61.373  1.00  0.00           O
ATOM   1421  HW1 SOL   510      88.329 107.315  60.845  1.00  0.00           H
ATOM   1422  HW2 SOL   510      88.104 105.819  60.900  1.00  0.00           H
ATOM   1423  OW  SOL   511      11.698  68.291  41.887  1.00  0.00           O
ATOM   1424  HW1 SOL   511      12.044  68.864  41.203  1.00  0.00           H
ATOM   1425  HW2 SOL   511      11.564  67.450  41.451  1.00  0.00           H
ATOM   1426  OW  SOL   512     102.157  36.081  14.932  1.00  0.00           O
ATOM   1427  HW1 SOL   512     102.893  36.051  15.543  1.00  0.00           H
ATOM   1428  HW2 SOL   512     101.400  36.295  15.477  1.00  0.00           H
ATOM   1429  OW  SOL   513      46.440  66.427 135.861  1.00  0.00           O
ATOM   1430  HW1 SOL   513      46.832  66.854 136.623  1.00  0.00           H
ATOM   1431  HW2 SOL   513      45.592  66.112 136.172  1.00  0.00           H
ATOM   1432  OW  SOL   514       4.434  74.031  99.869  1.00  0.00           O
ATOM   1433  HW1 SOL   514       4.399  73.578 100.711  1.00  0.00           H
ATOM   1434  HW2 SOL   514       3.518  74.199  99.648  1.00  0.00           H
ATOM   1435  OW  SOL   515      99.349  68.124 144.917  1.00  0.00           O
ATOM   1436  HW1 SOL   515      99.310  67.196 145.147  1.00  0.00           H
ATOM   1437  HW2 SOL   515      99.557  68.131 143.983  1.00  0.00           H
ATOM   1438  OW  SOL   516       3.643  88.986 117.652  1.00  0.00           O
ATOM   1439  HW1 SOL   516       3.208  88.163 117.874  1.00  0.00           H
ATOM   1440  HW2 SOL   516       4.519  88.904 118.028  1.00  0.00           H
ATOM   1441  OW  SOL   517      95.012  81.356   6.850  1.00  0.00           O
ATOM   1442  HW1 SOL   517      94.138  81.018   7.047  1.00  0.00           H
ATOM   1443  HW2 SOL   517      94.853  82.155   6.348  1.00  0.00           H
ATOM   1444  OW  SOL   518      37.646   1.096   2.451  1.00  0.00           O
ATOM   1445  HW1 SOL   518      37.463   1.130   3.390  1.00  0.00           H
ATOM   1446  HW2 SOL   518      38.333   1.749   2.316  1.00  0.00           H
ATOM   1447  OW  SOL   519      57.069  50.019  19.071  1.00  0.00           O
ATOM   1448  HW1 SOL   519      57.429  49.512  18.344  1.00  0.00           H
ATOM   1449  HW2 SOL   519      56.806  49.362  19.716  1.00  0.00           H
ATOM   1450  OW  SOL   520      12.430  37.493 127.239  1.00  0.00           O
ATOM   1451  HW1 SOL   520      13.299  37.891 127.294  1.00  0.00           H
ATOM   1452  HW2 SOL   520      12.035  37.661 128.095  1.00  0.00           H
ATOM   1453  OW  SOL   521      79.892  59.830  44.112  1.00  0.00           O
ATOM   1454  HW1 SOL   521      79.961  58.998  44.580  1.00  0.00           H
ATOM   1455  HW2 SOL   521      80.256  60.477  44.717  1.00  0.00           H
ATOM   1456  OW  SOL   522       9.352  80.747 105.957  1.00  0.00           O
ATOM   1457  HW1 SOL   522       9.093  80.986 106.847  1.00  0.00           H
ATOM   1458  HW2 SOL   522       8.997  81.447 105.408  1.00  0.00           H
ATOM   1459  OW  SOL   523      12.566  86.750  27.620  1.00  0.00           O
ATOM   1460  HW1 SOL   523      12.355  87.108  28.482  1.00  0.00           H
ATOM   1461  HW2 SOL   523      13.388  87.176  27.377  1.00  0.00           H
ATOM   1462  OW  SOL   524      65.964  54.559 115.241  1.00  0.00           O
ATOM   1463  HW1 SOL   524      65.842  55.024 114.414  1.00  0.00           H
ATOM   1464  HW2 SOL   524      65.765  55.210 115.914  1.00  0.00           H
ATOM   1465  OW  SOL   525      19.472  85.973 131.799  1.00  0.00           O
ATOM   1466  HW1 SOL   525      19.033  85.697 130.994  1.00  0.00           H
ATOM   1467  HW2 SOL   525      19.689  85.156 132.247  1.00  0.00           H
ATOM   1468  OW  SOL   526      73.833  21.029  53.846  1.00  0.00           O
ATOM   1469  HW1 SOL   526      74.369  20.248  53.704  1.00  0.00           H
ATOM   1470  HW2 SOL   526      73.470  20.914  54.724  1.00  0.00           H
ATOM   1471  OW  SOL   527      55.909  80.312  35.415  1.00  0.00           O
ATOM   1472  HW1 SOL   527      55.042  80.175  35.797  1.00  0.00           H
ATOM   1473  HW2 SOL   527      56.317  79.446  35.429  1.00  0.00           H
ATOM   1474  OW  SOL   528     106.566 108.013  21.063  1.00  0.00           O
ATOM   1475  HW1 SOL   528     106.127 108.318  21.857  1.00  0.00           H
ATOM   1476  HW2 SOL   528     106.268 108.612  20.379  1.00  0.00           H
ATOM   1477  OW  SOL   529     102.756  88.281 126.367  1.00  0.00           O
ATOM   1478  HW1 SOL   529     102.496  88.851 127.091  1.00  0.00           H
ATOM   1479  HW2 SOL   529     103.241  88.853 125.773  1.00  0.00           H
ATOM   1480  OW  SOL   530      81.276  44.784 114.246  1.00  0.00           O
ATOM   1481  HW1 SOL   530      80.651  45.501 114.136  1.00  0.00           H
ATOM   1482  HW2 SOL   530      82.128  45.216 114.305  1.00  0.00           H
ATOM   1483  OW  SOL   531      55.386  30.958 110.778  1.00  0.00           O
ATOM   1484  HW1 SOL   531      56.107  31.572 110.912  1.00  0.00           H
ATOM   1485  HW2 SOL   531      55.358  30.822 109.831  1.00  0.00           H
ATOM   1486  OW  SOL   532      72.184  48.982 101.044  1.00  0.00           O
ATOM   1487  HW1 SOL   532      71.672  48.549 100.361  1.00  0.00           H
ATOM   1488  HW2 SOL   532      72.965  48.437 101.141  1.00  0.00           H
ATOM   1489  OW  SOL   533     102.536  50.875 124.763  1.00  0.00           O
ATOM   1490  HW1 SOL   533     101.918  51.096 125.459  1.00  0.00           H
ATOM   1491  HW2 SOL   533     103.368  50.737 125.215  1.00  0.00           H
ATOM   1492  OW  SOL   534      81.578   9.913 115.345  1.00  0.00           O
ATOM   1493  HW1 SOL   534      80.999  10.016 116.100  1.00  0.00           H
ATOM   1494  HW2 SOL   534      81.704   8.967 115.267  1.00  0.00           H
ATOM   1495  OW  SOL   535      93.681 108.247 112.564  1.00  0.00           O
ATOM   1496  HW1 SOL   535      93.050 108.625 113.177  1.00  0.00           H
ATOM   1497  HW2 SOL   535      93.392 108.552 111.703  1.00  0.00           H
ATOM   1498  OW  SOL   536       3.538  43.771 111.461  1.00  0.00           O
ATOM   1499  HW1 SOL   536       4.421  43.963 111.778  1.00  0.00           H
ATOM   1500  HW2 SOL   536       3.674  43.216 110.693  1.00  0.00           H
ATOM   1501  OW  SOL   537       7.655  64.415 101.423  1.00  0.00           O
ATOM   1502  HW1 SOL   537       8.392  64.541 102.021  1.00  0.00           H
ATOM   1503  HW2 SOL   537       8.043  64.014 100.645  1.00  0.00           H
ATOM   1504  OW  SOL   538      35.248   3.546 136.828  1.00  0.00           O
ATOM   1505  HW1 SOL   538      35.381   3.012 137.611  1.00  0.00           H
ATOM   1506  HW2 SOL   538      35.983   4.159 136.828  1.00  0.00           H
ATOM   1507  OW  SOL   539      40.434   2.793 119.516  1.00  0.00           O
ATOM   1508  HW1 SOL   539      39.639   2.265 119.601  1.00  0.00           H
ATOM   1509  HW2 SOL   539      40.976   2.311 118.891  1.00  0.00           H
ATOM   1510  OW  SOL   540      50.088  26.584  25.617  1.00  0.00           O
ATOM   1511  HW1 SOL   540      49.973  26.397  26.549  1.00  0.00           H
ATOM   1512  HW2 SOL   540      49.478  25.993  25.177  1.00  0.00           H
ATOM   1513  OW  SOL   541      89.831  85.882 142.834  1.00  0.00           O
ATOM   1514  HW1 SOL   541      90.411  85.194 143.160  1.00  0.00           H
ATOM   1515  HW2 SOL   541      89.891  86.577 143.490  1.00  0.00           H
ATOM   1516  OW  SOL   542      40.046  69.673 142.736  1.00  0.00           O
ATOM   1517  HW1 SOL   542      39.434  70.159 143.288  1.00  0.00           H
ATOM   1518  HW2 SOL   542      39.656  68.803 142.653  1.00  0.00           H
ATOM   1519  OW  SOL   543      88.930 109.023 129.048  1.00  0.00           O
ATOM   1520  HW1 SOL   543      89.466 108.430 129.574  1.00  0.00           H
ATOM   1521  HW2 SOL   543      89.372 109.870 129.116  1.00  0.00           H
ATOM   1522  OW  SOL   544      78.359  61.316  20.017  1.00  0.00           O
ATOM   1523  HW1 SOL   544      77.958  60.477  20.245  1.00  0.00           H
ATOM   1524  HW2 SOL   544      78.352  61.815  20.833  1.00  0.00           H
ATOM   1525  OW  SOL   545      21.496  75.232 131.243  1.00  0.00           O
ATOM   1526  HW1 SOL   545      21.160  76.127 131.195  1.00  0.00           H
ATOM   1527  HW2 SOL   545      22.438  75.322 131.097  1.00  0.00           H
ATOM   1528  OW  SOL   546      28.736  72.938  24.203  1.00  0.00           O
ATOM   1529  HW1 SOL   546      27.826  72.960  24.499  1.00  0.00           H
ATOM   1530  HW2 SOL   546      28.688  72.606  23.307  1.00  0.00           H
ATOM   1531  OW  SOL   547     102.608  49.948  52.252  1.00  0.00           O
ATOM   1532  HW1 SOL   547     102.992  49.496  53.003  1.00  0.00           H
ATOM   1533  HW2 SOL   547     102.352  50.805  52.592  1.00  0.00           H
ATOM   1534  OW  SOL   548     107.536  57.470 101.587  1.00  0.00           O
ATOM   1535  HW1 SOL   548     107.431  58.318 101.155  1.00  0.00           H
ATOM   1536  HW2 SOL   548     107.125  56.844 100.990  1.00  0.00           H
ATOM   1537  OW  SOL   549      94.063  43.330  51.266  1.00  0.00           O
ATOM   1538  HW1 SOL   549      94.474  42.560  51.660  1.00  0.00           H
ATOM   1539  HW2 SOL   549      93.330  43.534  51.846  1.00  0.00           H
ATOM   1540  OW  SOL   550      63.125  73.134 119.695  1.00  0.00           O
ATOM   1541  HW1 SOL   550      62.945  73.952 120.160  1.00  0.00           H
ATOM   1542  HW2 SOL   550      63.721  73.385 118.990  1.00  0.00           H
ATOM   1543  OW  SOL   551      60.260 108.021  44.025  1.00  0.00           O
ATOM   1544  HW1 SOL   551      59.405 107.852  44.422  1.00  0.00           H
ATOM   1545  HW2 SOL   551      60.307 108.974  43.954  1.00  0.00           H
ATOM   1546  OW  SOL   552      64.328  48.404 122.656  1.00  0.00           O
ATOM   1547  HW1 SOL   552      64.882  49.066 123.070  1.00  0.00           H
ATOM   1548  HW2 SOL   552      63.552  48.357 123.214  1.00  0.00           H
ATOM   1549  OW  SOL   553      21.706  97.136 136.312  1.00  0.00           O
ATOM   1550  HW1 SOL   553      22.343  97.031 137.019  1.00  0.00           H
ATOM   1551  HW2 SOL   553      21.708  98.075 136.126  1.00  0.00           H
ATOM   1552  OW  SOL   554      33.369 102.384 121.396  1.00  0.00           O
ATOM   1553  HW1 SOL   554      34.178 102.194 121.872  1.00  0.00           H
ATOM   1554  HW2 SOL   554      33.284 101.665 120.770  1.00  0.00           H
ATOM   1555  OW  SOL   555     106.357  71.905 140.303  1.00  0.00           O
ATOM   1556  HW1 SOL   555     106.172  71.066 140.724  1.00  0.00           H
ATOM   1557  HW2 SOL   555     106.255  71.732 139.367  1.00  0.00           H
ATOM   1558  OW  SOL   556      97.643   3.745   4.577  1.00  0.00           O
ATOM   1559  HW1 SOL   556      98.145   4.362   4.045  1.00  0.00           H
ATOM   1560  HW2 SOL   556      96.990   4.287   5.021  1.00  0.00           H
ATOM   1561  OW  SOL   557      63.741  82.726 132.737  1.00  0.00           O
ATOM   1562  HW1 SOL   557      63.921  82.476 133.644  1.00  0.00           H
ATOM   1563  HW2 SOL   557      62.789  82.668 132.656  1.00  0.00           H
ATOM   1564  OW  SOL   558       1.362  81.603 148.572  1.00  0.00           O
ATOM   1565  HW1 SOL   558       0.981  81.999 147.788  1.00  0.00           H
ATOM   1566  HW2 SOL   558       2.185  81.218 148.271  1.00  0.00           H
ATOM   1567  OW  SOL   559      20.956 100.076 101.455  1.00  0.00           O
ATOM   1568  HW1 SOL   559      21.435 100.866 101.703  1.00  0.00           H
ATOM   1569  HW2 SOL   559      20.039 100.283 101.637  1.00  0.00           H
ATOM   1570  OW  SOL   560      60.581 109.212   8.276  1.00  0.00           O
ATOM   1571  HW1 SOL   560      59.853 108.780   8.724  1.00  0.00           H
ATOM   1572  HW2 SOL   560      60.688 108.719   7.462  1.00  0.00           H
ATOM   1573  OW  SOL   561      28.922  44.077   2.650  1.00  0.00           O
ATOM   1574  HW1 SOL   561      28.133  44.569   2.880  1.00  0.00           H
ATOM   1575  HW2 SOL   561      29.174  44.417   1.792  1.00  0.00           H
ATOM   1576  OW  SOL   562      76.769  81.895  16.115  1.00  0.00           O
ATOM   1577  HW1 SOL   562      76.415  81.424  16.869  1.00  0.00           H
ATOM   1578  HW2 SOL   562      77.714  81.753  16.165  1.00  0.00           H
ATOM   1579  OW  SOL   563      65.101   3.011  11.289  1.00  0.00           O
ATOM   1580  HW1 SOL   563      64.272   2.840  11.735  1.00  0.00           H
ATOM   1581  HW2 SOL   563      64.873   3.606  10.576  1.00  0.00           H
ATOM   1582  OW  SOL   564      22.430   8.941 119.460  1.00  0.00           O
ATOM   1583  HW1 SOL   564      23.026   8.792 118.726  1.00  0.00           H
ATOM   1584  HW2 SOL   564      22.210   8.064 119.773  1.00  0.00           H
ATOM   1585  OW  SOL   565      75.829  25.108  23.168  1.00  0.00           O
ATOM   1586  HW1 SOL   565      76.063  25.024  22.244  1.00  0.00           H
ATOM   1587  HW2 SOL   565      76.516  24.632  23.634  1.00  0.00           H
ATOM   1588  OW  SOL   566      67.205  71.150 101.724  1.00  0.00           O
ATOM   1589  HW1 SOL   566      67.522  70.368 101.272  1.00  0.00           H
ATOM   1590  HW2 SOL   566      67.312  71.856 101.087  1.00  0.00           H
ATOM   1591  OW  SOL   567     101.573 103.317  59.662  1.00  0.00           O
ATOM   1592  HW1 SOL   567     101.757 102.617  59.036  1.00  0.00           H
ATOM   1593  HW2 SOL   567     100.804 103.012  60.144  1.00  0.00           H
ATOM   1594  OW  SOL   568      29.052 100.272  25.758  1.00  0.00           O
ATOM   1595  HW1 SOL   568      28.458  99.533  25.628  1.00  0.00           H
ATOM   1596  HW2 SOL   568      29.899  99.869  25.950  1.00  0.00           H
ATOM   1597  OW  SOL   569      45.416   1.799  44.217  1.00  0.00           O
ATOM   1598  HW1 SOL   569      45.917   1.598  43.426  1.00  0.00           H
ATOM   1599  HW2 SOL   569      44.923   0.998  44.399  1.00  0.00           H
ATOM   1600  OW  SOL   570      31.077  13.448 104.823  1.00  0.00           O
ATOM   1601  HW1 SOL   570      30.945  13.415 105.770  1.00  0.00           H
ATOM   1602  HW2 SOL   570      31.624  12.687 104.630  1.00  0.00           H
ATOM   1603  OW  SOL   571      48.484   9.959  41.363  1.00  0.00           O
ATOM   1604  HW1 SOL   571      49.364  10.204  41.649  1.00  0.00           H
ATOM   1605  HW2 SOL   571      47.905  10.574  41.814  1.00  0.00           H
ATOM   1606  OW  SOL   572     105.050   0.791   1.004  1.00  0.00           O
ATOM   1607  HW1 SOL   572     105.005   1.273   0.179  1.00  0.00           H
ATOM   1608  HW2 SOL   572     104.948   1.461   1.680  1.00  0.00           H
ATOM   1609  OW  SOL   573       1.222  20.563  38.512  1.00  0.00           O
ATOM   1610  HW1 SOL   573       1.116  21.491  38.300  1.00  0.00           H
ATOM   1611  HW2 SOL   573       1.384  20.551  39.456  1.00  0.00           H
ATOM   1612  OW  SOL   574       7.711  88.934 149.833  1.00  0.00           O
ATOM   1613  HW1 SOL   574       8.072  88.205 150.338  1.00  0.00           H
ATOM   1614  HW2 SOL   574       6.792  88.701 149.701  1.00  0.00           H
ATOM   1615  OW  SOL   575      53.965  55.780 138.074  1.00  0.00           O
ATOM   1616  HW1 SOL   575      53.790  56.094 137.186  1.00  0.00           H
ATOM   1617  HW2 SOL   575      53.098  55.681 138.468  1.00  0.00           H
ATOM   1618  OW  SOL   576      83.611  87.999  97.306  1.00  0.00           O
ATOM   1619  HW1 SOL   576      83.917  88.535  96.575  1.00  0.00           H
ATOM   1620  HW2 SOL   576      83.475  88.623  98.020  1.00  0.00           H
ATOM   1621  OW  SOL   577      31.070  86.732   2.285  1.00  0.00           O
ATOM   1622  HW1 SOL   577      31.461  87.606   2.265  1.00  0.00           H
ATOM   1623  HW2 SOL   577      31.402  86.340   3.093  1.00  0.00           H
ATOM   1624  OW  SOL   578      90.816  86.927  51.540  1.00  0.00           O
ATOM   1625  HW1 SOL   578      90.379  86.938  52.391  1.00  0.00           H
ATOM   1626  HW2 SOL   578      91.607  86.407  51.683  1.00  0.00           H
ATOM   1627  OW  SOL   579      96.684  68.460  32.741  1.00  0.00           O
ATOM   1628  HW1 SOL   579      96.089  67.889  33.228  1.00  0.00           H
ATOM   1629  HW2 SOL   579      97.475  67.934  32.619  1.00  0.00           H
ATOM   1630  OW  SOL   580      41.969  78.915  89.192  1.00  0.00           O
ATOM   1631  HW1 SOL   580      41.278  78.301  89.439  1.00  0.00           H
ATOM   1632  HW2 SOL   580      41.570  79.779  89.291  1.00  0.00           H
ATOM   1633  OW  SOL   581       0.776  74.278 103.326  1.00  0.00           O
ATOM   1634  HW1 SOL   581       0.364  73.775 102.624  1.00  0.00           H
ATOM   1635  HW2 SOL   581       1.308  73.638 103.799  1.00  0.00           H
ATOM   1636  OW  SOL   582      13.838  98.118   6.113  1.00  0.00           O
ATOM   1637  HW1 SOL   582      14.669  97.948   5.670  1.00  0.00           H
ATOM   1638  HW2 SOL   582      13.908  99.024   6.415  1.00  0.00           H
ATOM   1639  OW  SOL   583       8.485  44.992  25.602  1.00  0.00           O
ATOM   1640  HW1 SOL   583       7.870  44.665  24.945  1.00  0.00           H
ATOM   1641  HW2 SOL   583       8.208  44.578  26.419  1.00  0.00           H
ATOM   1642  OW  SOL   584      88.949  55.942   3.697  1.00  0.00           O
ATOM   1643  HW1 SOL   584      89.544  56.688   3.763  1.00  0.00           H
ATOM   1644  HW2 SOL   584      88.556  56.023   2.828  1.00  0.00           H
ATOM   1645  OW  SOL   585      75.169  90.153 136.366  1.00  0.00           O
ATOM   1646  HW1 SOL   585      75.718  89.859 137.094  1.00  0.00           H
ATOM   1647  HW2 SOL   585      75.123  89.397 135.781  1.00  0.00           H
ATOM   1648  OW  SOL   586      13.683  75.407  23.961  1.00  0.00           O
ATOM   1649  HW1 SOL   586      14.267  76.132  23.737  1.00  0.00           H
ATOM   1650  HW2 SOL   586      13.513  75.516  24.897  1.00  0.00           H
ATOM   1651  OW  SOL   587     108.899  79.171  41.543  1.00  0.00           O
ATOM   1652  HW1 SOL   587     108.257  78.616  41.986  1.00  0.00           H
ATOM   1653  HW2 SOL   587     108.524  79.328  40.676  1.00  0.00           H
ATOM   1654  OW  SOL   588      38.182 101.988  22.165  1.00  0.00           O
ATOM   1655  HW1 SOL   588      38.587 101.158  21.915  1.00  0.00           H
ATOM   1656  HW2 SOL   588      37.833 101.829  23.043  1.00  0.00           H
ATOM   1657  OW  SOL   589     105.024  63.807 126.386  1.00  0.00           O
ATOM   1658  HW1 SOL   589     104.171  63.373 126.370  1.00  0.00           H
ATOM   1659  HW2 SOL   589     105.174  64.007 127.310  1.00  0.00           H
ATOM   1660  OW  SOL   590      56.109  56.992 139.564  1.00  0.00           O
ATOM   1661  HW1 SOL   590      55.512  56.799 138.841  1.00  0.00           H
ATOM   1662  HW2 SOL   590      55.733  56.531 140.314  1.00  0.00           H
ATOM   1663  OW  SOL   591      27.138  94.254 115.568  1.00  0.00           O
ATOM   1664  HW1 SOL   591      26.584  94.919 115.978  1.00  0.00           H
ATOM   1665  HW2 SOL   591      27.797  94.755 115.087  1.00  0.00           H
ATOM   1666  OW  SOL   592      88.904  83.097  47.389  1.00  0.00           O
ATOM   1667  HW1 SOL   592      89.240  82.581  46.655  1.00  0.00           H
ATOM   1668  HW2 SOL   592      89.653  83.617  47.679  1.00  0.00           H
ATOM   1669  OW  SOL   593      38.566  39.462 108.546  1.00  0.00           O
ATOM   1670  HW1 SOL   593      37.733  39.930 108.590  1.00  0.00           H
ATOM   1671  HW2 SOL   593      39.051  39.900 107.847  1.00  0.00           H
ATOM   1672  OW  SOL   594      75.282  71.069   1.294  1.00  0.00           O
ATOM   1673  HW1 SOL   594      75.259  72.024   1.238  1.00  0.00           H
ATOM   1674  HW2 SOL   594      75.196  70.774   0.387  1.00  0.00           H
ATOM   1675  OW  SOL   595      67.237  67.701 150.047  1.00  0.00           O
ATOM   1676  HW1 SOL   595      67.997  68.146 150.421  1.00  0.00           H
ATOM   1677  HW2 SOL   595      67.574  66.853 149.756  1.00  0.00           H
ATOM   1678  OW  SOL   596       4.994  97.448  26.553  1.00  0.00           O
ATOM   1679  HW1 SOL   596       4.354  96.937  27.048  1.00  0.00           H
ATOM   1680  HW2 SOL   596       4.816  97.232  25.637  1.00  0.00           H
ATOM   1681  OW  SOL   597      46.191  18.637 144.342  1.00  0.00           O
ATOM   1682  HW1 SOL   597      45.499  18.349 144.938  1.00  0.00           H
ATOM   1683  HW2 SOL   597      45.729  19.098 143.643  1.00  0.00           H
ATOM   1684  OW  SOL   598      53.193  58.088  36.814  1.00  0.00           O
ATOM   1685  HW1 SOL   598      53.656  57.694  36.075  1.00  0.00           H
ATOM   1686  HW2 SOL   598      53.886  58.447  37.368  1.00  0.00           H
ATOM   1687  OW  SOL   599      57.593  80.620 125.688  1.00  0.00           O
ATOM   1688  HW1 SOL   599      56.756  81.068 125.563  1.00  0.00           H
ATOM   1689  HW2 SOL   599      57.930  80.968 126.513  1.00  0.00           H
ATOM   1690  OW  SOL   600      74.538  32.909  22.931  1.00  0.00           O
ATOM   1691  HW1 SOL   600      75.152  32.176  22.987  1.00  0.00           H
ATOM   1692  HW2 SOL   600      75.052  33.625  22.560  1.00  0.00           H
ATOM   1693  OW  SOL   601      14.777  30.613 129.464  1.00  0.00           O
ATOM   1694  HW1 SOL   601      14.445  30.252 130.286  1.00  0.00           H
ATOM   1695  HW2 SOL   601      14.808  29.864 128.868  1.00  0.00           H
ATOM   1696  OW  SOL   602      82.145  56.408 134.324  1.00  0.00           O
ATOM   1697  HW1 SOL   602      81.312  56.035 134.612  1.00  0.00           H
ATOM   1698  HW2 SOL   602      82.676  55.649 134.080  1.00  0.00           H
ATOM   1699  OW  SOL   603      54.248  33.430  94.716  1.00  0.00           O
ATOM   1700  HW1 SOL   603      54.519  33.963  93.968  1.00  0.00           H
ATOM   1701  HW2 SOL   603      55.052  33.002  95.010  1.00  0.00           H
ATOM   1702  OW  SOL   604      47.527  79.391  18.526  1.00  0.00           O
ATOM   1703  HW1 SOL   604      47.794  79.283  19.439  1.00  0.00           H
ATOM   1704  HW2 SOL   604      47.783  80.286  18.305  1.00  0.00           H
ATOM   1705  OW  SOL   605      93.014  48.962  28.298  1.00  0.00           O
ATOM   1706  HW1 SOL   605      93.759  49.558  28.220  1.00  0.00           H
ATOM   1707  HW2 SOL   605      92.648  49.146  29.163  1.00  0.00           H
ATOM   1708  OW  SOL   606      98.166  90.122  51.132  1.00  0.00           O
ATOM   1709  HW1 SOL   606      97.866  90.346  50.251  1.00  0.00           H
ATOM   1710  HW2 SOL   606      98.768  89.389  51.001  1.00  0.00           H
ATOM   1711  OW  SOL   607      32.400  88.320 129.337  1.00  0.00           O
ATOM   1712  HW1 SOL   607      32.157  87.447 129.645  1.00  0.00           H
ATOM   1713  HW2 SOL   607      31.565  88.746 129.140  1.00  0.00           H
ATOM   1714  OW  SOL   608      25.387  55.591  10.774  1.00  0.00           O
ATOM   1715  HW1 SOL   608      25.767  56.195  10.136  1.00  0.00           H
ATOM   1716  HW2 SOL   608      24.460  55.827  10.806  1.00  0.00           H
ATOM   1717  OW  SOL   609      51.738  38.723   7.396  1.00  0.00           O
ATOM   1718  HW1 SOL   609      52.166  39.373   7.953  1.00  0.00           H
ATOM   1719  HW2 SOL   609      51.165  38.238   7.990  1.00  0.00           H
ATOM   1720  OW  SOL   610      34.665  25.685  26.979  1.00  0.00           O
ATOM   1721  HW1 SOL   610      34.804  24.845  27.416  1.00  0.00           H
ATOM   1722  HW2 SOL   610      33.873  26.038  27.384  1.00  0.00           H
ATOM   1723  OW  SOL   611      88.183  62.374   7.962  1.00  0.00           O
ATOM   1724  HW1 SOL   611      88.407  62.090   7.075  1.00  0.00           H
ATOM   1725  HW2 SOL   611      88.991  62.258   8.462  1.00  0.00           H
ATOM   1726  OW  SOL   612      67.127  98.965  31.812  1.00  0.00           O
ATOM   1727  HW1 SOL   612      66.755  99.365  32.598  1.00  0.00           H
ATOM   1728  HW2 SOL   612      66.476  99.128  31.129  1.00  0.00           H
ATOM   1729  OW  SOL   613      15.791   3.413 149.929  1.00  0.00           O
ATOM   1730  HW1 SOL   613      16.519   4.031 149.857  1.00  0.00           H
ATOM   1731  HW2 SOL   613      15.131   3.749 149.323  1.00  0.00           H
ATOM   1732  OW  SOL   614     105.888  89.670 135.362  1.00  0.00           O
ATOM   1733  HW1 SOL   614     105.776  88.821 135.790  1.00  0.00           H
ATOM   1734  HW2 SOL   614     105.765  90.310 136.063  1.00  0.00           H
ATOM   1735  OW  SOL   615      67.320   5.776  11.423  1.00  0.00           O
ATOM   1736  HW1 SOL   615      67.292   4.876  11.098  1.00  0.00           H
ATOM   1737  HW2 SOL   615      68.097   5.805  11.982  1.00  0.00           H
ATOM   1738  OW  SOL   616      73.540  69.769 126.633  1.00  0.00           O
ATOM   1739  HW1 SOL   616      73.892  69.947 127.505  1.00  0.00           H
ATOM   1740  HW2 SOL   616      72.613  69.584 126.781  1.00  0.00           H
ATOM   1741  OW  SOL   617      25.861  57.665   8.720  1.00  0.00           O
ATOM   1742  HW1 SOL   617      26.663  57.156   8.838  1.00  0.00           H
ATOM   1743  HW2 SOL   617      25.543  57.414   7.852  1.00  0.00           H
ATOM   1744  OW  SOL   618     108.694 109.409 132.535  1.00  0.00           O
ATOM   1745  HW1 SOL   618     109.024 110.054 133.161  1.00  0.00           H
ATOM   1746  HW2 SOL   618     109.447 108.848 132.349  1.00  0.00           H
ATOM   1747  OW  SOL   619      80.277  63.462  30.469  1.00  0.00           O
ATOM   1748  HW1 SOL   619      80.278  62.514  30.334  1.00  0.00           H
ATOM   1749  HW2 SOL   619      79.429  63.751  30.133  1.00  0.00           H
ATOM   1750  OW  SOL   620       6.979  65.207  30.393  1.00  0.00           O
ATOM   1751  HW1 SOL   620       7.570  65.135  31.143  1.00  0.00           H
ATOM   1752  HW2 SOL   620       7.560  65.318  29.640  1.00  0.00           H
ATOM   1753  OW  SOL   621      12.649  83.626 111.264  1.00  0.00           O
ATOM   1754  HW1 SOL   621      13.578  83.840 111.358  1.00  0.00           H
ATOM   1755  HW2 SOL   621      12.553  83.374 110.346  1.00  0.00           H
ATOM   1756  OW  SOL   622      16.314   9.350 104.222  1.00  0.00           O
ATOM   1757  HW1 SOL   622      16.270   9.989 104.933  1.00  0.00           H
ATOM   1758  HW2 SOL   622      15.402   9.204 103.972  1.00  0.00           H
ATOM   1759  OW  SOL   623      41.747  92.334 110.458  1.00  0.00           O
ATOM   1760  HW1 SOL   623      42.067  91.813 109.721  1.00  0.00           H
ATOM   1761  HW2 SOL   623      42.121  93.204 110.315  1.00  0.00           H
ATOM   1762  OW  SOL   624       8.765 100.827  97.668  1.00  0.00           O
ATOM   1763  HW1 SOL   624       9.399 100.337  98.192  1.00  0.00           H
ATOM   1764  HW2 SOL   624       8.157 101.196  98.309  1.00  0.00           H
ATOM   1765  OW  SOL   625       3.040  30.045  30.404  1.00  0.00           O
ATOM   1766  HW1 SOL   625       3.876  30.501  30.302  1.00  0.00           H
ATOM   1767  HW2 SOL   625       2.712  30.335  31.256  1.00  0.00           H
ATOM   1768  OW  SOL   626     103.569  97.928   0.499  1.00  0.00           O
ATOM   1769  HW1 SOL   626     104.283  98.535   0.691  1.00  0.00           H
ATOM   1770  HW2 SOL   626     103.705  97.198   1.103  1.00  0.00           H
ATOM   1771  OW  SOL   627      66.926  86.378   7.145  1.00  0.00           O
ATOM   1772  HW1 SOL   627      67.451  87.164   7.300  1.00  0.00           H
ATOM   1773  HW2 SOL   627      66.534  86.518   6.283  1.00  0.00           H
ATOM   1774  OW  SOL   628      78.627  55.909 119.612  1.00  0.00           O
ATOM   1775  HW1 SOL   628      79.073  55.473 118.886  1.00  0.00           H
ATOM   1776  HW2 SOL   628      79.275  56.522 119.959  1.00  0.00           H
ATOM   1777  OW  SOL   629      34.758  57.071  22.269  1.00  0.00           O
ATOM   1778  HW1 SOL   629      34.243  56.621  22.938  1.00  0.00           H
ATOM   1779  HW2 SOL   629      35.392  57.591  22.763  1.00  0.00           H
ATOM   1780  OW  SOL   630      33.300  35.391 118.901  1.00  0.00           O
ATOM   1781  HW1 SOL   630      32.751  36.166 118.780  1.00  0.00           H
ATOM   1782  HW2 SOL   630      32.938  34.958 119.674  1.00  0.00           H
ATOM   1783  OW  SOL   631      11.564   9.367  16.596  1.00  0.00           O
ATOM   1784  HW1 SOL   631      11.010   9.805  15.949  1.00  0.00           H
ATOM   1785  HW2 SOL   631      11.351   9.797  17.424  1.00  0.00           H
ATOM   1786  OW  SOL   632      74.560 101.996 133.290  1.00  0.00           O
ATOM   1787  HW1 SOL   632      73.905 101.430 132.881  1.00  0.00           H
ATOM   1788  HW2 SOL   632      75.104 101.400 133.805  1.00  0.00           H
ATOM   1789  OW  SOL   633      77.603  50.279  20.400  1.00  0.00           O
ATOM   1790  HW1 SOL   633      76.713  50.162  20.732  1.00  0.00           H
ATOM   1791  HW2 SOL   633      77.530  50.123  19.458  1.00  0.00           H
ATOM   1792  OW  SOL   634      92.041  30.133  50.150  1.00  0.00           O
ATOM   1793  HW1 SOL   634      92.564  30.455  49.415  1.00  0.00           H
ATOM   1794  HW2 SOL   634      92.429  29.286  50.368  1.00  0.00           H
ATOM   1795  OW  SOL   635     107.515  20.344 126.026  1.00  0.00           O
ATOM   1796  HW1 SOL   635     108.392  20.235 126.393  1.00  0.00           H
ATOM   1797  HW2 SOL   635     107.037  19.565 126.311  1.00  0.00           H
ATOM   1798  OW  SOL   636      30.195  41.882 127.660  1.00  0.00           O
ATOM   1799  HW1 SOL   636      29.953  40.960 127.577  1.00  0.00           H
ATOM   1800  HW2 SOL   636      30.842  41.898 128.366  1.00  0.00           H
ATOM   1801  OW  SOL   637      98.904  93.528 137.029  1.00  0.00           O
ATOM   1802  HW1 SOL   637      98.165  93.339 136.450  1.00  0.00           H
ATOM   1803  HW2 SOL   637      99.665  93.540 136.449  1.00  0.00           H
ATOM   1804  OW  SOL   638      83.974  90.163 134.720  1.00  0.00           O
ATOM   1805  HW1 SOL   638      83.130  89.714 134.771  1.00  0.00           H
ATOM   1806  HW2 SOL   638      84.255  90.044 133.812  1.00  0.00           H
ATOM   1807  OW  SOL   639      85.276  88.516 106.717  1.00  0.00           O
ATOM   1808  HW1 SOL   639      85.092  88.435 107.653  1.00  0.00           H
ATOM   1809  HW2 SOL   639      84.696  87.877 106.302  1.00  0.00           H
ATOM   1810  OW  SOL   640     102.939  41.100  31.637  1.00  0.00           O
ATOM   1811  HW1 SOL   640     103.810  41.295  31.984  1.00  0.00           H
ATOM   1812  HW2 SOL   640     102.441  41.906  31.770  1.00  0.00           H
ATOM   1813  OW  SOL   641      93.359  78.179  39.703  1.00  0.00           O
ATOM   1814  HW1 SOL   641      93.263  77.571  38.971  1.00  0.00           H
ATOM   1815  HW2 SOL   641      94.290  78.403  39.709  1.00  0.00           H
ATOM   1816  OW  SOL   642     109.637  52.433 143.179  1.00  0.00           O
ATOM   1817  HW1 SOL   642     109.861  53.321 143.458  1.00  0.00           H
ATOM   1818  HW2 SOL   642     109.323  52.535 142.281  1.00  0.00           H
ATOM   1819  OW  SOL   643     102.261  15.424 143.852  1.00  0.00           O
ATOM   1820  HW1 SOL   643     102.582  15.510 144.750  1.00  0.00           H
ATOM   1821  HW2 SOL   643     102.913  15.880 143.320  1.00  0.00           H
ATOM   1822  OW  SOL   644      16.094  32.205  53.624  1.00  0.00           O
ATOM   1823  HW1 SOL   644      16.028  31.585  52.898  1.00  0.00           H
ATOM   1824  HW2 SOL   644      16.250  31.657  54.394  1.00  0.00           H
ATOM   1825  OW  SOL   645      35.190  76.461  39.498  1.00  0.00           O
ATOM   1826  HW1 SOL   645      35.557  77.121  38.909  1.00  0.00           H
ATOM   1827  HW2 SOL   645      34.257  76.441  39.285  1.00  0.00           H
ATOM   1828  OW  SOL   646      93.078  67.709  27.457  1.00  0.00           O
ATOM   1829  HW1 SOL   646      93.820  68.314  27.471  1.00  0.00           H
ATOM   1830  HW2 SOL   646      92.509  68.044  26.764  1.00  0.00           H
ATOM   1831  OW  SOL   647      33.808  62.716  47.640  1.00  0.00           O
ATOM   1832  HW1 SOL   647      33.134  63.342  47.907  1.00  0.00           H
ATOM   1833  HW2 SOL   647      34.467  62.764  48.332  1.00  0.00           H
ATOM   1834  OW  SOL   648      19.489  40.338  42.584  1.00  0.00           O
ATOM   1835  HW1 SOL   648      19.729  41.203  42.914  1.00  0.00           H
ATOM   1836  HW2 SOL   648      19.464  40.442  41.632  1.00  0.00           H
ATOM   1837  OW  SOL   649      35.067 101.175  96.140  1.00  0.00           O
ATOM   1838  HW1 SOL   649      35.304 101.191  97.067  1.00  0.00           H
ATOM   1839  HW2 SOL   649      34.209 100.752  96.119  1.00  0.00           H
ATOM   1840  OW  SOL   650      26.544  54.638  53.366  1.00  0.00           O
ATOM   1841  HW1 SOL   650      25.630  54.456  53.586  1.00  0.00           H
ATOM   1842  HW2 SOL   650      27.042  54.291  54.106  1.00  0.00           H
ATOM   1843  OW  SOL   651      82.920  81.386   0.012  1.00  0.00           O
ATOM   1844  HW1 SOL   651      82.548  82.002  -0.618  1.00  0.00           H
ATOM   1845  HW2 SOL   651      83.423  80.771  -0.521  1.00  0.00           H
ATOM   1846  OW  SOL   652      46.964  68.169  92.031  1.00  0.00           O
ATOM   1847  HW1 SOL   652      47.303  67.281  92.147  1.00  0.00           H
ATOM   1848  HW2 SOL   652      47.543  68.718  92.559  1.00  0.00           H
ATOM   1849  OW  SOL   653      59.232  46.467  15.222  1.00  0.00           O
ATOM   1850  HW1 SOL   653      58.635  45.779  14.926  1.00  0.00           H
ATOM   1851  HW2 SOL   653      60.103  46.147  14.985  1.00  0.00           H
ATOM   1852  OW  SOL   654      53.294  27.688 148.816  1.00  0.00           O
ATOM   1853  HW1 SOL   654      53.464  27.089 149.543  1.00  0.00           H
ATOM   1854  HW2 SOL   654      54.144  27.795 148.389  1.00  0.00           H
ATOM   1855  OW  SOL   655      21.790  99.186 115.076  1.00  0.00           O
ATOM   1856  HW1 SOL   655      20.958  99.644 114.953  1.00  0.00           H
ATOM   1857  HW2 SOL   655      21.539  98.290 115.301  1.00  0.00           H
ATOM   1858  OW  SOL   656      85.688   4.772 101.173  1.00  0.00           O
ATOM   1859  HW1 SOL   656      85.942   5.569 100.708  1.00  0.00           H
ATOM   1860  HW2 SOL   656      86.425   4.590 101.756  1.00  0.00           H
ATOM   1861  OW  SOL   657      84.661  61.099 141.377  1.00  0.00           O
ATOM   1862  HW1 SOL   657      84.198  60.262 141.333  1.00  0.00           H
ATOM   1863  HW2 SOL   657      84.823  61.332 140.463  1.00  0.00           H
ATOM   1864  OW  SOL   658      74.214  93.362   2.698  1.00  0.00           O
ATOM   1865  HW1 SOL   658      73.838  93.941   2.034  1.00  0.00           H
ATOM   1866  HW2 SOL   658      73.570  93.359   3.406  1.00  0.00           H
ATOM   1867  OW  SOL   659      82.883  59.651  58.113  1.00  0.00           O
ATOM   1868  HW1 SOL   659      82.374  59.560  57.307  1.00  0.00           H
ATOM   1869  HW2 SOL   659      83.281  60.519  58.048  1.00  0.00           H
ATOM   1870  OW  SOL   660      95.114  40.250 114.748  1.00  0.00           O
ATOM   1871  HW1 SOL   660      95.435  40.120 115.640  1.00  0.00           H
ATOM   1872  HW2 SOL   660      95.895  40.176 114.199  1.00  0.00           H
ATOM   1873  OW  SOL   661      60.005  91.919  40.628  1.00  0.00           O
ATOM   1874  HW1 SOL   661      60.615  91.656  39.938  1.00  0.00           H
ATOM   1875  HW2 SOL   661      59.525  92.658  40.254  1.00  0.00           H
ATOM   1876  OW  SOL   662      96.754  69.534 104.226  1.00  0.00           O
ATOM   1877  HW1 SOL   662      96.361  68.815 104.720  1.00  0.00           H
ATOM   1878  HW2 SOL   662      97.461  69.124 103.727  1.00  0.00           H
ATOM   1879  OW  SOL   663      51.525 102.008  95.344  1.00  0.00           O
ATOM   1880  HW1 SOL   663      51.798 102.474  96.135  1.00  0.00           H
ATOM   1881  HW2 SOL   663      52.321 101.942  94.817  1.00  0.00           H
ATOM   1882  OW  SOL   664      73.317  53.068  10.116  1.00  0.00           O
ATOM   1883  HW1 SOL   664      72.463  53.497  10.071  1.00  0.00           H
ATOM   1884  HW2 SOL   664      73.214  52.273   9.592  1.00  0.00           H
ATOM   1885  OW  SOL   665      61.876  38.962  17.370  1.00  0.00           O
ATOM   1886  HW1 SOL   665      62.800  39.132  17.555  1.00  0.00           H
ATOM   1887  HW2 SOL   665      61.884  38.432  16.573  1.00  0.00           H
ATOM   1888  OW  SOL   666      55.931  10.940  99.460  1.00  0.00           O
ATOM   1889  HW1 SOL   666      56.345  11.637  98.950  1.00  0.00           H
ATOM   1890  HW2 SOL   666      56.595  10.252  99.508  1.00  0.00           H
ATOM   1891  OW  SOL   667       2.246  25.237  49.185  1.00  0.00           O
ATOM   1892  HW1 SOL   667       3.128  25.514  48.937  1.00  0.00           H
ATOM   1893  HW2 SOL   667       2.214  25.358  50.134  1.00  0.00           H
ATOM   1894  OW  SOL   668      93.348  49.933 115.183  1.00  0.00           O
ATOM   1895  HW1 SOL   668      92.668  50.461 114.765  1.00  0.00           H
ATOM   1896  HW2 SOL   668      94.085  50.534 115.291  1.00  0.00           H
ATOM   1897  OW  SOL   669      78.582  13.425 116.503  1.00  0.00           O
ATOM   1898  HW1 SOL   669      79.211  13.768 115.869  1.00  0.00           H
ATOM   1899  HW2 SOL   669      77.788  13.265 115.992  1.00  0.00           H
ATOM   1900  OW  SOL   670      13.966  41.410 144.923  1.00  0.00           O
ATOM   1901  HW1 SOL   670      13.537  40.778 144.345  1.00  0.00           H
ATOM   1902  HW2 SOL   670      14.821  41.023 145.109  1.00  0.00           H
ATOM   1903  OW  SOL   671      83.227  23.302 131.322  1.00  0.00           O
ATOM   1904  HW1 SOL   671      84.051  23.789 131.324  1.00  0.00           H
ATOM   1905  HW2 SOL   671      83.288  22.730 130.557  1.00  0.00           H
ATOM   1906  OW  SOL   672      54.312 104.069 101.288  1.00  0.00           O
ATOM   1907  HW1 SOL   672      54.715 104.477 100.521  1.00  0.00           H
ATOM   1908  HW2 SOL   672      53.443 103.801 100.988  1.00  0.00           H
ATOM   1909  OW  SOL   673      62.090 102.088  35.399  1.00  0.00           O
ATOM   1910  HW1 SOL   673      62.791 101.703  34.873  1.00  0.00           H
ATOM   1911  HW2 SOL   673      61.479 102.450  34.756  1.00  0.00           H
ATOM   1912  OW  SOL   674      11.124  38.745  23.025  1.00  0.00           O
ATOM   1913  HW1 SOL   674      11.898  39.104  23.458  1.00  0.00           H
ATOM   1914  HW2 SOL   674      11.443  37.965  22.570  1.00  0.00           H
ATOM   1915  OW  SOL   675      28.387  99.280  13.932  1.00  0.00           O
ATOM   1916  HW1 SOL   675      28.350  99.349  12.978  1.00  0.00           H
ATOM   1917  HW2 SOL   675      27.816  99.981  14.245  1.00  0.00           H
ATOM   1918  OW  SOL   676      60.288  75.524  13.220  1.00  0.00           O
ATOM   1919  HW1 SOL   676      60.346  75.411  14.168  1.00  0.00           H
ATOM   1920  HW2 SOL   676      59.771  76.321  13.104  1.00  0.00           H
ATOM   1921  OW  SOL   677      49.863  33.420 142.723  1.00  0.00           O
ATOM   1922  HW1 SOL   677      50.229  33.381 141.839  1.00  0.00           H
ATOM   1923  HW2 SOL   677      49.698  34.351 142.873  1.00  0.00           H
ATOM   1924  OW  SOL   678      79.124  76.074  25.283  1.00  0.00           O
ATOM   1925  HW1 SOL   678      79.672  76.700  25.757  1.00  0.00           H
ATOM   1926  HW2 SOL   678      78.293  76.530  25.157  1.00  0.00           H
ATOM   1927  OW  SOL   679      11.573  23.264 131.107  1.00  0.00           O
ATOM   1928  HW1 SOL   679      12.531  23.247 131.109  1.00  0.00           H
ATOM   1929  HW2 SOL   679      11.329  23.143 132.024  1.00  0.00           H
ATOM   1930  OW  SOL   680      43.672  61.565 109.095  1.00  0.00           O
ATOM   1931  HW1 SOL   680      43.335  61.121 109.874  1.00  0.00           H
ATOM   1932  HW2 SOL   680      44.593  61.307 109.052  1.00  0.00           H
ATOM   1933  OW  SOL   681      45.417  23.343  37.289  1.00  0.00           O
ATOM   1934  HW1 SOL   681      46.362  23.483  37.348  1.00  0.00           H
ATOM   1935  HW2 SOL   681      45.033  24.166  37.590  1.00  0.00           H
ATOM   1936  OW  SOL   682      50.529  14.213  14.835  1.00  0.00           O
ATOM   1937  HW1 SOL   682      51.175  13.747  14.305  1.00  0.00           H
ATOM   1938  HW2 SOL   682      50.938  15.058  15.023  1.00  0.00           H
ATOM   1939  OW  SOL   683      31.886  15.102   2.135  1.00  0.00           O
ATOM   1940  HW1 SOL   683      31.583  14.711   1.315  1.00  0.00           H
ATOM   1941  HW2 SOL   683      32.266  14.371   2.623  1.00  0.00           H
ATOM   1942  OW  SOL   684      97.695  92.094  15.587  1.00  0.00           O
ATOM   1943  HW1 SOL   684      98.517  91.604  15.548  1.00  0.00           H
ATOM   1944  HW2 SOL   684      97.731  92.682  14.833  1.00  0.00           H
ATOM   1945  OW  SOL   685      86.127  73.976  12.941  1.00  0.00           O
ATOM   1946  HW1 SOL   685      85.867  73.093  12.677  1.00  0.00           H
ATOM   1947  HW2 SOL   685      85.461  74.547  12.558  1.00  0.00           H
ATOM   1948  OW  SOL   686      96.934  36.554 131.403  1.00  0.00           O
ATOM   1949  HW1 SOL   686      97.701  36.540 131.976  1.00  0.00           H
ATOM   1950  HW2 SOL   686      97.096  37.283 130.804  1.00  0.00           H
ATOM   1951  OW  SOL   687      82.239  81.257 114.824  1.00  0.00           O
ATOM   1952  HW1 SOL   687      81.986  81.859 115.523  1.00  0.00           H
ATOM   1953  HW2 SOL   687      82.319  81.810 114.047  1.00  0.00           H
ATOM   1954  OW  SOL   688      77.623  99.770  60.122  1.00  0.00           O
ATOM   1955  HW1 SOL   688      78.260  99.431  60.751  1.00  0.00           H
ATOM   1956  HW2 SOL   688      78.043  99.655  59.269  1.00  0.00           H
ATOM   1957  OW  SOL   689      30.323  57.768  38.094  1.00  0.00           O
ATOM   1958  HW1 SOL   689      29.697  58.165  38.699  1.00  0.00           H
ATOM   1959  HW2 SOL   689      29.780  57.361  37.419  1.00  0.00           H
ATOM   1960  OW  SOL   690     104.467  27.649 115.028  1.00  0.00           O
ATOM   1961  HW1 SOL   690     104.214  27.953 115.899  1.00  0.00           H
ATOM   1962  HW2 SOL   690     104.153  28.331 114.435  1.00  0.00           H
ATOM   1963  OW  SOL   691      28.228  72.798 129.286  1.00  0.00           O
ATOM   1964  HW1 SOL   691      28.753  73.309 129.902  1.00  0.00           H
ATOM   1965  HW2 SOL   691      27.696  72.227 129.840  1.00  0.00           H
ATOM   1966  OW  SOL   692      74.083  65.894 139.465  1.00  0.00           O
ATOM   1967  HW1 SOL   692      73.801  65.162 138.916  1.00  0.00           H
ATOM   1968  HW2 SOL   692      73.734  66.670 139.029  1.00  0.00           H
ATOM   1969  OW  SOL   693      70.296  85.635 107.247  1.00  0.00           O
ATOM   1970  HW1 SOL   693      70.342  84.792 107.697  1.00  0.00           H
ATOM   1971  HW2 SOL   693      69.470  86.020 107.541  1.00  0.00           H
ATOM   1972  OW  SOL   694      53.140  83.667  37.819  1.00  0.00           O
ATOM   1973  HW1 SOL   694      52.786  82.844  37.480  1.00  0.00           H
ATOM   1974  HW2 SOL   694      53.849  83.400  38.404  1.00  0.00           H
ATOM   1975  OW  SOL   695      18.521  40.542  30.614  1.00  0.00           O
ATOM   1976  HW1 SOL   695      19.409  40.901  30.607  1.00  0.00           H
ATOM   1977  HW2 SOL   695      18.039  41.081  29.988  1.00  0.00           H
ATOM   1978  OW  SOL   696      86.129  42.062 116.534  1.00  0.00           O
ATOM   1979  HW1 SOL   696      86.776  41.471 116.920  1.00  0.00           H
ATOM   1980  HW2 SOL   696      86.352  42.087 115.604  1.00  0.00           H
ATOM   1981  OW  SOL   697      32.660  19.981  31.935  1.00  0.00           O
ATOM   1982  HW1 SOL   697      32.374  19.176  31.505  1.00  0.00           H
ATOM   1983  HW2 SOL   697      33.510  19.761  32.316  1.00  0.00           H
ATOM   1984  OW  SOL   698      17.282  33.466 125.086  1.00  0.00           O
ATOM   1985  HW1 SOL   698      17.185  32.523 124.952  1.00  0.00           H
ATOM   1986  HW2 SOL   698      16.604  33.857 124.536  1.00  0.00           H
ATOM   1987  OW  SOL   699      19.937   5.065  94.749  1.00  0.00           O
ATOM   1988  HW1 SOL   699      20.744   5.440  95.101  1.00  0.00           H
ATOM   1989  HW2 SOL   699      19.958   4.149  95.026  1.00  0.00           H
ATOM   1990  OW  SOL   700      20.788 105.813  28.841  1.00  0.00           O
ATOM   1991  HW1 SOL   700      21.608 105.431  28.526  1.00  0.00           H
ATOM   1992  HW2 SOL   700      21.024 106.243  29.663  1.00  0.00           H
ATOM   1993  OW  SOL   701      42.351  50.218  97.529  1.00  0.00           O
ATOM   1994  HW1 SOL   701      42.733  49.914  96.706  1.00  0.00           H
ATOM   1995  HW2 SOL   701      42.769  51.064  97.690  1.00  0.00           H
ATOM   1996  OW  SOL   702      53.310 100.483  12.514  1.00  0.00           O
ATOM   1997  HW1 SOL   702      53.496 100.125  11.646  1.00  0.00           H
ATOM   1998  HW2 SOL   702      54.016 100.148  13.068  1.00  0.00           H
ATOM   1999  OW  SOL   703      75.112  49.953  31.678  1.00  0.00           O
ATOM   2000  HW1 SOL   703      76.063  49.845  31.674  1.00  0.00           H
ATOM   2001  HW2 SOL   703      74.828  49.606  30.832  1.00  0.00           H
ATOM   2002  OW  SOL   704      72.143  71.138   3.902  1.00  0.00           O
ATOM   2003  HW1 SOL   704      72.709  71.225   4.669  1.00  0.00           H
ATOM   2004  HW2 SOL   704      71.903  70.212   3.886  1.00  0.00           H
ATOM   2005  OW  SOL   705      62.344  61.701 112.417  1.00  0.00           O
ATOM   2006  HW1 SOL   705      62.991  61.869 113.101  1.00  0.00           H
ATOM   2007  HW2 SOL   705      61.864  62.525 112.332  1.00  0.00           H
ATOM   2008  OW  SOL   706      11.579  18.168 121.641  1.00  0.00           O
ATOM   2009  HW1 SOL   706      12.478  18.322 121.350  1.00  0.00           H
ATOM   2010  HW2 SOL   706      11.671  17.793 122.516  1.00  0.00           H
ATOM   2011  OW  SOL   707      51.640  65.105 122.727  1.00  0.00           O
ATOM   2012  HW1 SOL   707      51.252  65.592 122.001  1.00  0.00           H
ATOM   2013  HW2 SOL   707      51.836  64.243 122.360  1.00  0.00           H
ATOM   2014  OW  SOL   708      27.460   8.690 126.581  1.00  0.00           O
ATOM   2015  HW1 SOL   708      27.888   7.841 126.467  1.00  0.00           H
ATOM   2016  HW2 SOL   708      27.335   9.016 125.690  1.00  0.00           H
ATOM   2017  OW  SOL   709      66.907  92.359 138.298  1.00  0.00           O
ATOM   2018  HW1 SOL   709      66.730  91.641 137.691  1.00  0.00           H
ATOM   2019  HW2 SOL   709      66.051  92.758 138.454  1.00  0.00           H
ATOM   2020  OW  SOL   710      27.394   8.620  20.026  1.00  0.00           O
ATOM   2021  HW1 SOL   710      26.601   8.106  20.181  1.00  0.00           H
ATOM   2022  HW2 SOL   710      28.110   7.993  20.132  1.00  0.00           H
ATOM   2023  OW  SOL   711      41.656  81.254   2.463  1.00  0.00           O
ATOM   2024  HW1 SOL   711      41.040  81.729   1.905  1.00  0.00           H
ATOM   2025  HW2 SOL   711      41.170  81.087   3.270  1.00  0.00           H
ATOM   2026  OW  SOL   712      70.896 105.079  37.732  1.00  0.00           O
ATOM   2027  HW1 SOL   712      71.406 105.657  37.165  1.00  0.00           H
ATOM   2028  HW2 SOL   712      70.784 105.575  38.543  1.00  0.00           H
ATOM   2029  OW  SOL   713      76.666  65.016  83.475  1.00  0.00           O
ATOM   2030  HW1 SOL   713      76.326  64.122  83.452  1.00  0.00           H
ATOM   2031  HW2 SOL   713      76.579  65.283  84.390  1.00  0.00           H
ATOM   2032  OW  SOL   714     102.135  83.786 112.161  1.00  0.00           O
ATOM   2033  HW1 SOL   714     101.874  83.311 111.372  1.00  0.00           H
ATOM   2034  HW2 SOL   714     102.077  84.710 111.915  1.00  0.00           H
ATOM   2035  OW  SOL   715      36.965  64.359  12.926  1.00  0.00           O
ATOM   2036  HW1 SOL   715      36.411  64.212  13.693  1.00  0.00           H
ATOM   2037  HW2 SOL   715      37.684  64.901  13.250  1.00  0.00           H
ATOM   2038  OW  SOL   716      58.821  68.162 124.572  1.00  0.00           O
ATOM   2039  HW1 SOL   716      57.982  68.595 124.732  1.00  0.00           H
ATOM   2040  HW2 SOL   716      59.358  68.830 124.144  1.00  0.00           H
ATOM   2041  OW  SOL   717     108.533  21.395   5.698  1.00  0.00           O
ATOM   2042  HW1 SOL   717     107.954  21.612   4.967  1.00  0.00           H
ATOM   2043  HW2 SOL   717     109.166  20.780   5.328  1.00  0.00           H
ATOM   2044  OW  SOL   718      10.039  28.445 140.748  1.00  0.00           O
ATOM   2045  HW1 SOL   718      10.323  27.541 140.887  1.00  0.00           H
ATOM   2046  HW2 SOL   718      10.844  28.921 140.544  1.00  0.00           H
ATOM   2047  OW  SOL   719      95.971 107.618 108.911  1.00  0.00           O
ATOM   2048  HW1 SOL   719      96.275 108.452 109.268  1.00  0.00           H
ATOM   2049  HW2 SOL   719      95.717 107.106 109.679  1.00  0.00           H
ATOM   2050  OW  SOL   720      11.930  75.886  92.530  1.00  0.00           O
ATOM   2051  HW1 SOL   720      12.390  75.842  91.692  1.00  0.00           H
ATOM   2052  HW2 SOL   720      12.063  75.023  92.923  1.00  0.00           H
ATOM   2053  OW  SOL   721      23.795  86.655 150.193  1.00  0.00           O
ATOM   2054  HW1 SOL   721      23.874  85.814 150.644  1.00  0.00           H
ATOM   2055  HW2 SOL   721      24.122  86.485 149.310  1.00  0.00           H
ATOM   2056  OW  SOL   722      15.660  90.360   3.559  1.00  0.00           O
ATOM   2057  HW1 SOL   722      16.193  89.565   3.530  1.00  0.00           H
ATOM   2058  HW2 SOL   722      14.876  90.105   4.046  1.00  0.00           H
ATOM   2059  OW  SOL   723      97.180  40.400  41.956  1.00  0.00           O
ATOM   2060  HW1 SOL   723      97.613  40.770  41.186  1.00  0.00           H
ATOM   2061  HW2 SOL   723      97.772  40.596  42.682  1.00  0.00           H
ATOM   2062  OW  SOL   724      24.126  66.620  34.410  1.00  0.00           O
ATOM   2063  HW1 SOL   724      24.882  67.200  34.502  1.00  0.00           H
ATOM   2064  HW2 SOL   724      24.493  65.738  34.452  1.00  0.00           H
ATOM   2065  OW  SOL   725      26.716  37.044  19.373  1.00  0.00           O
ATOM   2066  HW1 SOL   725      27.229  37.421  20.089  1.00  0.00           H
ATOM   2067  HW2 SOL   725      26.219  36.335  19.781  1.00  0.00           H
ATOM   2068  OW  SOL   726       1.733  19.109 128.518  1.00  0.00           O
ATOM   2069  HW1 SOL   726       2.676  19.020 128.378  1.00  0.00           H
ATOM   2070  HW2 SOL   726       1.507  18.382 129.099  1.00  0.00           H
ATOM   2071  OW  SOL   727      55.772  96.133 131.601  1.00  0.00           O
ATOM   2072  HW1 SOL   727      56.395  95.554 131.162  1.00  0.00           H
ATOM   2073  HW2 SOL   727      54.962  96.038 131.100  1.00  0.00           H
ATOM   2074  OW  SOL   728      87.750  84.013  19.961  1.00  0.00           O
ATOM   2075  HW1 SOL   728      88.489  83.451  19.728  1.00  0.00           H
ATOM   2076  HW2 SOL   728      87.004  83.416  20.017  1.00  0.00           H
ATOM   2077  OW  SOL   729      62.929   9.334 141.000  1.00  0.00           O
ATOM   2078  HW1 SOL   729      62.509   8.476 140.945  1.00  0.00           H
ATOM   2079  HW2 SOL   729      63.646   9.211 141.622  1.00  0.00           H
ATOM   2080  OW  SOL   730      58.242   3.338 129.891  1.00  0.00           O
ATOM   2081  HW1 SOL   730      58.474   3.286 130.818  1.00  0.00           H
ATOM   2082  HW2 SOL   730      58.436   4.242 129.645  1.00  0.00           H
ATOM   2083  OW  SOL   731      74.094  61.036 143.298  1.00  0.00           O
ATOM   2084  HW1 SOL   731      74.723  61.747 143.422  1.00  0.00           H
ATOM   2085  HW2 SOL   731      73.292  61.349 143.717  1.00  0.00           H
ATOM   2086  OW  SOL   732      86.262  59.384   8.252  1.00  0.00           O
ATOM   2087  HW1 SOL   732      86.936  60.064   8.275  1.00  0.00           H
ATOM   2088  HW2 SOL   732      86.560  58.730   8.884  1.00  0.00           H
ATOM   2089  OW  SOL   733     103.288  41.193 119.565  1.00  0.00           O
ATOM   2090  HW1 SOL   733     103.015  40.336 119.238  1.00  0.00           H
ATOM   2091  HW2 SOL   733     104.179  41.303 119.233  1.00  0.00           H
ATOM   2092  OW  SOL   734       0.404  60.022 102.317  1.00  0.00           O
ATOM   2093  HW1 SOL   734      -0.100  60.450 103.009  1.00  0.00           H
ATOM   2094  HW2 SOL   734       0.633  60.730 101.714  1.00  0.00           H
ATOM   2095  OW  SOL   735      50.200  43.830 122.183  1.00  0.00           O
ATOM   2096  HW1 SOL   735      50.050  42.894 122.317  1.00  0.00           H
ATOM   2097  HW2 SOL   735      49.864  44.244 122.978  1.00  0.00           H
ATOM   2098  OW  SOL   736      90.308  30.230 109.953  1.00  0.00           O
ATOM   2099  HW1 SOL   736      90.065  29.929 109.078  1.00  0.00           H
ATOM   2100  HW2 SOL   736      90.156  31.175 109.933  1.00  0.00           H
ATOM   2101  OW  SOL   737      31.226 104.364 109.688  1.00  0.00           O
ATOM   2102  HW1 SOL   737      32.006 103.995 109.274  1.00  0.00           H
ATOM   2103  HW2 SOL   737      30.495 104.011 109.180  1.00  0.00           H
ATOM   2104  OW  SOL   738      96.116  23.250 138.648  1.00  0.00           O
ATOM   2105  HW1 SOL   738      96.967  22.855 138.456  1.00  0.00           H
ATOM   2106  HW2 SOL   738      95.704  23.360 137.791  1.00  0.00           H
ATOM   2107  OW  SOL   739      23.860  57.952   5.494  1.00  0.00           O
ATOM   2108  HW1 SOL   739      24.538  58.620   5.388  1.00  0.00           H
ATOM   2109  HW2 SOL   739      23.193  58.183   4.848  1.00  0.00           H
ATOM   2110  OW  SOL   740      57.895  51.407 141.055  1.00  0.00           O
ATOM   2111  HW1 SOL   740      58.692  51.350 140.528  1.00  0.00           H
ATOM   2112  HW2 SOL   740      57.375  52.090 140.632  1.00  0.00           H
ATOM   2113  OW  SOL   741      65.115  48.181 114.556  1.00  0.00           O
ATOM   2114  HW1 SOL   741      66.035  48.314 114.784  1.00  0.00           H
ATOM   2115  HW2 SOL   741      64.913  47.302 114.878  1.00  0.00           H
ATOM   2116  OW  SOL   742      23.768  48.507 138.828  1.00  0.00           O
ATOM   2117  HW1 SOL   742      23.585  49.296 138.318  1.00  0.00           H
ATOM   2118  HW2 SOL   742      24.618  48.676 139.235  1.00  0.00           H
ATOM   2119  OW  SOL   743     100.854  92.532  14.371  1.00  0.00           O
ATOM   2120  HW1 SOL   743     101.572  91.909  14.484  1.00  0.00           H
ATOM   2121  HW2 SOL   743     100.875  92.756  13.440  1.00  0.00           H
ATOM   2122  OW  SOL   744      94.784 109.664  19.390  1.00  0.00           O
ATOM   2123  HW1 SOL   744      94.409 109.626  18.510  1.00  0.00           H
ATOM   2124  HW2 SOL   744      95.327 108.879  19.454  1.00  0.00           H
ATOM   2125  OW  SOL   745      59.105  65.842 109.686  1.00  0.00           O
ATOM   2126  HW1 SOL   745      58.696  66.430 109.051  1.00  0.00           H
ATOM   2127  HW2 SOL   745      58.491  65.112 109.766  1.00  0.00           H
ATOM   2128  OW  SOL   746      16.191  12.062   1.317  1.00  0.00           O
ATOM   2129  HW1 SOL   746      15.427  11.797   0.805  1.00  0.00           H
ATOM   2130  HW2 SOL   746      16.447  11.272   1.793  1.00  0.00           H
ATOM   2131  OW  SOL   747      12.630   3.388  32.713  1.00  0.00           O
ATOM   2132  HW1 SOL   747      13.583   3.367  32.789  1.00  0.00           H
ATOM   2133  HW2 SOL   747      12.331   3.752  33.547  1.00  0.00           H
ATOM   2134  OW  SOL   748      64.685 109.740  32.125  1.00  0.00           O
ATOM   2135  HW1 SOL   748      65.102 109.618  31.272  1.00  0.00           H
ATOM   2136  HW2 SOL   748      64.306 110.618  32.084  1.00  0.00           H
ATOM   2137  OW  SOL   749      85.599  87.501  24.891  1.00  0.00           O
ATOM   2138  HW1 SOL   749      84.886  87.506  25.530  1.00  0.00           H
ATOM   2139  HW2 SOL   749      85.841  86.579  24.809  1.00  0.00           H
ATOM   2140  OW  SOL   750      63.309   0.927   5.581  1.00  0.00           O
ATOM   2141  HW1 SOL   750      63.617   0.040   5.394  1.00  0.00           H
ATOM   2142  HW2 SOL   750      62.673   1.111   4.889  1.00  0.00           H
ATOM   2143  OW  SOL   751      69.359  94.799 115.428  1.00  0.00           O
ATOM   2144  HW1 SOL   751      68.402  94.772 115.423  1.00  0.00           H
ATOM   2145  HW2 SOL   751      69.574  95.592 115.920  1.00  0.00           H
ATOM   2146  OW  SOL   752      10.877  24.771 116.828  1.00  0.00           O
ATOM   2147  HW1 SOL   752      10.579  24.093 117.435  1.00  0.00           H
ATOM   2148  HW2 SOL   752      10.159  24.866 116.203  1.00  0.00           H
ATOM   2149  OW  SOL   753      60.706  57.951 135.029  1.00  0.00           O
ATOM   2150  HW1 SOL   753      61.106  58.800 135.216  1.00  0.00           H
ATOM   2151  HW2 SOL   753      60.377  58.032 134.134  1.00  0.00           H
ATOM   2152  OW  SOL   754     108.187  65.875 146.409  1.00  0.00           O
ATOM   2153  HW1 SOL   754     107.816  65.823 145.528  1.00  0.00           H
ATOM   2154  HW2 SOL   754     108.267  66.813 146.581  1.00  0.00           H
ATOM   2155  OW  SOL   755      48.696  45.021  40.225  1.00  0.00           O
ATOM   2156  HW1 SOL   755      49.369  45.623  39.905  1.00  0.00           H
ATOM   2157  HW2 SOL   755      49.135  44.511  40.907  1.00  0.00           H
ATOM   2158  OW  SOL   756      88.508  85.657 149.998  1.00  0.00           O
ATOM   2159  HW1 SOL   756      87.569  85.509 149.888  1.00  0.00           H
ATOM   2160  HW2 SOL   756      88.918  85.084 149.350  1.00  0.00           H
ATOM   2161  OW  SOL   757     101.647  68.188   6.336  1.00  0.00           O
ATOM   2162  HW1 SOL   757     101.685  67.319   6.737  1.00  0.00           H
ATOM   2163  HW2 SOL   757     100.977  68.654   6.837  1.00  0.00           H
ATOM   2164  OW  SOL   758      37.470   2.015 123.092  1.00  0.00           O
ATOM   2165  HW1 SOL   758      37.571   2.685 123.768  1.00  0.00           H
ATOM   2166  HW2 SOL   758      36.535   2.018 122.889  1.00  0.00           H
ATOM   2167  OW  SOL   759     109.270  30.379  23.361  1.00  0.00           O
ATOM   2168  HW1 SOL   759     109.321  30.697  22.460  1.00  0.00           H
ATOM   2169  HW2 SOL   759     110.180  30.212  23.607  1.00  0.00           H
ATOM   2170  OW  SOL   760      61.881  26.492 103.226  1.00  0.00           O
ATOM   2171  HW1 SOL   760      61.913  27.447 103.169  1.00  0.00           H
ATOM   2172  HW2 SOL   760      61.848  26.198 102.316  1.00  0.00           H
ATOM   2173  OW  SOL   761      45.106   2.492 117.568  1.00  0.00           O
ATOM   2174  HW1 SOL   761      44.799   3.105 118.236  1.00  0.00           H
ATOM   2175  HW2 SOL   761      46.026   2.720 117.437  1.00  0.00           H
ATOM   2176  OW  SOL   762      28.981  81.911 103.646  1.00  0.00           O
ATOM   2177  HW1 SOL   762      29.524  82.699 103.645  1.00  0.00           H
ATOM   2178  HW2 SOL   762      29.146  81.505 102.796  1.00  0.00           H
ATOM   2179  OW  SOL   763      72.028  95.696 117.084  1.00  0.00           O
ATOM   2180  HW1 SOL   763      72.684  96.372 117.253  1.00  0.00           H
ATOM   2181  HW2 SOL   763      71.196  96.103 117.324  1.00  0.00           H
ATOM   2182  OW  SOL   764      99.432  13.281  52.710  1.00  0.00           O
ATOM   2183  HW1 SOL   764      99.859  12.682  53.322  1.00  0.00           H
ATOM   2184  HW2 SOL   764      98.497  13.112  52.821  1.00  0.00           H
ATOM   2185  OW  SOL   765      58.899  49.077  50.399  1.00  0.00           O
ATOM   2186  HW1 SOL   765      58.415  48.348  50.010  1.00  0.00           H
ATOM   2187  HW2 SOL   765      59.118  48.776  51.281  1.00  0.00           H
ATOM   2188  OW  SOL   766      30.491  48.877 104.121  1.00  0.00           O
ATOM   2189  HW1 SOL   766      30.129  48.309 104.801  1.00  0.00           H
ATOM   2190  HW2 SOL   766      29.833  48.869 103.426  1.00  0.00           H
ATOM   2191  OW  SOL   767      30.598  93.279  14.932  1.00  0.00           O
ATOM   2192  HW1 SOL   767      31.201  93.805  15.458  1.00  0.00           H
ATOM   2193  HW2 SOL   767      30.327  92.570  15.516  1.00  0.00           H
ATOM   2194  OW  SOL   768      27.539  66.307  23.104  1.00  0.00           O
ATOM   2195  HW1 SOL   768      27.601  65.355  23.175  1.00  0.00           H
ATOM   2196  HW2 SOL   768      28.135  66.638  23.775  1.00  0.00           H
ATOM   2197  OW  SOL   769      57.283  95.416  35.041  1.00  0.00           O
ATOM   2198  HW1 SOL   769      56.824  94.585  35.162  1.00  0.00           H
ATOM   2199  HW2 SOL   769      56.992  95.730  34.186  1.00  0.00           H
ATOM   2200  OW  SOL   770      96.593  19.707 136.928  1.00  0.00           O
ATOM   2201  HW1 SOL   770      95.889  19.878 136.302  1.00  0.00           H
ATOM   2202  HW2 SOL   770      97.138  20.493 136.897  1.00  0.00           H
ATOM   2203  OW  SOL   771      47.473  31.090  43.764  1.00  0.00           O
ATOM   2204  HW1 SOL   771      47.472  31.565  42.933  1.00  0.00           H
ATOM   2205  HW2 SOL   771      48.330  31.279  44.148  1.00  0.00           H
ATOM   2206  OW  SOL   772       1.280  25.905 106.687  1.00  0.00           O
ATOM   2207  HW1 SOL   772       1.616  25.365 107.403  1.00  0.00           H
ATOM   2208  HW2 SOL   772       1.454  25.391 105.898  1.00  0.00           H
ATOM   2209  OW  SOL   773      15.021   2.231   4.896  1.00  0.00           O
ATOM   2210  HW1 SOL   773      14.845   1.556   4.240  1.00  0.00           H
ATOM   2211  HW2 SOL   773      15.549   1.788   5.560  1.00  0.00           H
ATOM   2212  OW  SOL   774      57.884  69.922 118.166  1.00  0.00           O
ATOM   2213  HW1 SOL   774      57.047  69.607 118.508  1.00  0.00           H
ATOM   2214  HW2 SOL   774      58.539  69.554 118.759  1.00  0.00           H
ATOM   2215  OW  SOL   775      66.902  68.412   7.636  1.00  0.00           O
ATOM   2216  HW1 SOL   775      67.328  68.077   8.425  1.00  0.00           H
ATOM   2217  HW2 SOL   775      67.588  68.402   6.969  1.00  0.00           H
ATOM   2218  OW  SOL   776      94.625  18.278  49.431  1.00  0.00           O
ATOM   2219  HW1 SOL   776      93.669  18.241  49.455  1.00  0.00           H
ATOM   2220  HW2 SOL   776      94.826  19.194  49.238  1.00  0.00           H
ATOM   2221  OW  SOL   777     104.480  45.470 111.844  1.00  0.00           O
ATOM   2222  HW1 SOL   777     103.806  44.995 112.330  1.00  0.00           H
ATOM   2223  HW2 SOL   777     104.600  44.963 111.041  1.00  0.00           H
ATOM   2224  OW  SOL   778      19.072  61.611  30.357  1.00  0.00           O
ATOM   2225  HW1 SOL   778      18.153  61.857  30.247  1.00  0.00           H
ATOM   2226  HW2 SOL   778      19.090  60.670  30.188  1.00  0.00           H
ATOM   2227  OW  SOL   779      36.880  35.633   9.385  1.00  0.00           O
ATOM   2228  HW1 SOL   779      37.503  35.403   8.695  1.00  0.00           H
ATOM   2229  HW2 SOL   779      37.058  36.554   9.572  1.00  0.00           H
ATOM   2230  OW  SOL   780      25.007  50.107 135.528  1.00  0.00           O
ATOM   2231  HW1 SOL   780      24.161  49.705 135.330  1.00  0.00           H
ATOM   2232  HW2 SOL   780      25.262  50.542 134.714  1.00  0.00           H
ATOM   2233  OW  SOL   781     104.082 103.984  31.453  1.00  0.00           O
ATOM   2234  HW1 SOL   781     104.602 104.389  30.758  1.00  0.00           H
ATOM   2235  HW2 SOL   781     103.467 104.667  31.721  1.00  0.00           H
ATOM   2236  OW  SOL   782      39.158  62.170  36.436  1.00  0.00           O
ATOM   2237  HW1 SOL   782      39.273  61.277  36.761  1.00  0.00           H
ATOM   2238  HW2 SOL   782      38.500  62.091  35.746  1.00  0.00           H
ATOM   2239  OW  SOL   783     108.248 103.512 142.258  1.00  0.00           O
ATOM   2240  HW1 SOL   783     107.693 104.222 142.581  1.00  0.00           H
ATOM   2241  HW2 SOL   783     107.741 102.718 142.422  1.00  0.00           H
ATOM   2242  OW  SOL   784      37.072  97.742  33.151  1.00  0.00           O
ATOM   2243  HW1 SOL   784      37.689  98.184  32.568  1.00  0.00           H
ATOM   2244  HW2 SOL   784      37.607  97.112  33.634  1.00  0.00           H
ATOM   2245  OW  SOL   785      74.091  45.956 149.897  1.00  0.00           O
ATOM   2246  HW1 SOL   785      74.443  46.552 149.235  1.00  0.00           H
ATOM   2247  HW2 SOL   785      73.974  45.126 149.434  1.00  0.00           H
ATOM   2248  OW  SOL   786      98.312  54.795  19.282  1.00  0.00           O
ATOM   2249  HW1 SOL   786      98.180  55.639  18.849  1.00  0.00           H
ATOM   2250  HW2 SOL   786      98.774  55.011  20.092  1.00  0.00           H
ATOM   2251  OW  SOL   787       2.535  53.476 149.267  1.00  0.00           O
ATOM   2252  HW1 SOL   787       2.516  52.904 150.034  1.00  0.00           H
ATOM   2253  HW2 SOL   787       3.011  52.974 148.605  1.00  0.00           H
ATOM   2254  OW  SOL   788     103.171  28.064 143.749  1.00  0.00           O
ATOM   2255  HW1 SOL   788     102.315  27.875 143.364  1.00  0.00           H
ATOM   2256  HW2 SOL   788     103.765  27.441 143.329  1.00  0.00           H
ATOM   2257  OW  SOL   789      48.928  35.558  11.205  1.00  0.00           O
ATOM   2258  HW1 SOL   789      48.204  35.884  11.741  1.00  0.00           H
ATOM   2259  HW2 SOL   789      49.566  35.231  11.839  1.00  0.00           H
ATOM   2260  OW  SOL   790      61.566  52.427 123.236  1.00  0.00           O
ATOM   2261  HW1 SOL   790      61.796  52.317 122.313  1.00  0.00           H
ATOM   2262  HW2 SOL   790      60.720  52.875 123.221  1.00  0.00           H
ATOM   2263  OW  SOL   791      75.282  10.920  51.006  1.00  0.00           O
ATOM   2264  HW1 SOL   791      75.620  10.041  50.835  1.00  0.00           H
ATOM   2265  HW2 SOL   791      75.011  11.244  50.148  1.00  0.00           H
ATOM   2266  OW  SOL   792      93.061 102.017  15.614  1.00  0.00           O
ATOM   2267  HW1 SOL   792      93.068 101.520  16.432  1.00  0.00           H
ATOM   2268  HW2 SOL   792      93.626 101.517  15.025  1.00  0.00           H
ATOM   2269  OW  SOL   793      67.861  34.409  34.588  1.00  0.00           O
ATOM   2270  HW1 SOL   793      67.892  34.915  33.777  1.00  0.00           H
ATOM   2271  HW2 SOL   793      68.641  34.681  35.072  1.00  0.00           H
ATOM   2272  OW  SOL   794      83.726  26.331 100.031  1.00  0.00           O
ATOM   2273  HW1 SOL   794      84.362  25.656  99.793  1.00  0.00           H
ATOM   2274  HW2 SOL   794      84.065  26.703 100.845  1.00  0.00           H
ATOM   2275  OW  SOL   795      62.536  74.858 129.036  1.00  0.00           O
ATOM   2276  HW1 SOL   795      61.789  75.054 129.602  1.00  0.00           H
ATOM   2277  HW2 SOL   795      63.207  75.488 129.298  1.00  0.00           H
ATOM   2278  OW  SOL   796      75.758  64.552 134.975  1.00  0.00           O
ATOM   2279  HW1 SOL   796      76.357  65.243 134.693  1.00  0.00           H
ATOM   2280  HW2 SOL   796      76.008  63.790 134.452  1.00  0.00           H
ATOM   2281  OW  SOL   797      64.059  63.430   4.694  1.00  0.00           O
ATOM   2282  HW1 SOL   797      63.947  63.432   3.744  1.00  0.00           H
ATOM   2283  HW2 SOL   797      64.913  63.021   4.835  1.00  0.00           H
ATOM   2284  OW  SOL   798      63.955  50.476 110.252  1.00  0.00           O
ATOM   2285  HW1 SOL   798      63.746  50.073 111.094  1.00  0.00           H
ATOM   2286  HW2 SOL   798      64.835  50.160 110.047  1.00  0.00           H
ATOM   2287  OW  SOL   799      31.185   2.564 121.733  1.00  0.00           O
ATOM   2288  HW1 SOL   799      30.787   1.965 122.365  1.00  0.00           H
ATOM   2289  HW2 SOL   799      32.091   2.264 121.657  1.00  0.00           H
ATOM   2290  OW  SOL   800      36.559   7.649  37.086  1.00  0.00           O
ATOM   2291  HW1 SOL   800      36.168   6.794  36.905  1.00  0.00           H
ATOM   2292  HW2 SOL   800      37.500   7.478  37.132  1.00  0.00           H
ATOM   2293  OW  SOL   801      96.210  40.003  95.808  1.00  0.00           O
ATOM   2294  HW1 SOL   801      97.103  40.173  95.507  1.00  0.00           H
ATOM   2295  HW2 SOL   801      95.660  40.550  95.248  1.00  0.00           H
ATOM   2296  OW  SOL   802      16.680  31.058  56.014  1.00  0.00           O
ATOM   2297  HW1 SOL   802      17.592  31.127  56.298  1.00  0.00           H
ATOM   2298  HW2 SOL   802      16.171  31.355  56.769  1.00  0.00           H
ATOM   2299  OW  SOL   803      11.159  62.041  15.624  1.00  0.00           O
ATOM   2300  HW1 SOL   803      11.419  61.581  16.422  1.00  0.00           H
ATOM   2301  HW2 SOL   803      10.705  62.824  15.937  1.00  0.00           H
ATOM   2302  OW  SOL   804     100.059  11.801 129.030  1.00  0.00           O
ATOM   2303  HW1 SOL   804     100.921  11.532 128.712  1.00  0.00           H
ATOM   2304  HW2 SOL   804      99.985  12.721 128.773  1.00  0.00           H
ATOM   2305  OW  SOL   805      64.689  65.686  23.696  1.00  0.00           O
ATOM   2306  HW1 SOL   805      64.561  64.747  23.564  1.00  0.00           H
ATOM   2307  HW2 SOL   805      63.960  65.950  24.258  1.00  0.00           H
ATOM   2308  OW  SOL   806      54.737  68.757  42.043  1.00  0.00           O
ATOM   2309  HW1 SOL   806      54.031  68.619  42.676  1.00  0.00           H
ATOM   2310  HW2 SOL   806      55.246  67.947  42.070  1.00  0.00           H
ATOM   2311  OW  SOL   807       4.510  81.934   2.709  1.00  0.00           O
ATOM   2312  HW1 SOL   807       4.654  82.828   3.020  1.00  0.00           H
ATOM   2313  HW2 SOL   807       3.945  81.538   3.372  1.00  0.00           H
ATOM   2314  OW  SOL   808     106.108  29.008  48.283  1.00  0.00           O
ATOM   2315  HW1 SOL   808     106.212  28.943  47.334  1.00  0.00           H
ATOM   2316  HW2 SOL   808     105.415  29.658  48.405  1.00  0.00           H
ATOM   2317  OW  SOL   809      87.017  53.510 101.232  1.00  0.00           O
ATOM   2318  HW1 SOL   809      86.768  52.594 101.108  1.00  0.00           H
ATOM   2319  HW2 SOL   809      87.570  53.505 102.013  1.00  0.00           H
ATOM   2320  OW  SOL   810       4.032  55.368 130.161  1.00  0.00           O
ATOM   2321  HW1 SOL   810       3.289  55.949 130.321  1.00  0.00           H
ATOM   2322  HW2 SOL   810       4.783  55.831 130.532  1.00  0.00           H
ATOM   2323  OW  SOL   811      42.006   7.276 115.887  1.00  0.00           O
ATOM   2324  HW1 SOL   811      42.544   7.016 116.635  1.00  0.00           H
ATOM   2325  HW2 SOL   811      41.134   7.415 116.255  1.00  0.00           H
ATOM   2326  OW  SOL   812      10.809  69.793  44.028  1.00  0.00           O
ATOM   2327  HW1 SOL   812      11.563  69.761  44.616  1.00  0.00           H
ATOM   2328  HW2 SOL   812      11.132  69.432  43.203  1.00  0.00           H
ATOM   2329  OW  SOL   813      34.333  24.623  21.393  1.00  0.00           O
ATOM   2330  HW1 SOL   813      34.593  23.726  21.182  1.00  0.00           H
ATOM   2331  HW2 SOL   813      34.416  24.679  22.345  1.00  0.00           H
ATOM   2332  OW  SOL   814      47.178  53.384 128.608  1.00  0.00           O
ATOM   2333  HW1 SOL   814      47.415  54.265 128.318  1.00  0.00           H
ATOM   2334  HW2 SOL   814      46.321  53.224 128.214  1.00  0.00           H
ATOM   2335  OW  SOL   815     103.903  91.578 101.029  1.00  0.00           O
ATOM   2336  HW1 SOL   815     104.434  90.801 101.204  1.00  0.00           H
ATOM   2337  HW2 SOL   815     103.788  91.580 100.079  1.00  0.00           H
ATOM   2338  OW  SOL   816      56.854  31.543 129.462  1.00  0.00           O
ATOM   2339  HW1 SOL   816      56.120  30.984 129.716  1.00  0.00           H
ATOM   2340  HW2 SOL   816      57.509  31.405 130.146  1.00  0.00           H
ATOM   2341  OW  SOL   817      12.314  34.613  53.433  1.00  0.00           O
ATOM   2342  HW1 SOL   817      12.115  35.545  53.522  1.00  0.00           H
ATOM   2343  HW2 SOL   817      13.166  34.508  53.856  1.00  0.00           H
ATOM   2344  OW  SOL   818      63.417  17.151 149.105  1.00  0.00           O
ATOM   2345  HW1 SOL   818      63.665  16.950 148.202  1.00  0.00           H
ATOM   2346  HW2 SOL   818      62.581  17.610 149.026  1.00  0.00           H
ATOM   2347  OW  SOL   819       4.148  15.117  47.447  1.00  0.00           O
ATOM   2348  HW1 SOL   819       3.210  15.299  47.384  1.00  0.00           H
ATOM   2349  HW2 SOL   819       4.198  14.186  47.663  1.00  0.00           H
ATOM   2350  OW  SOL   820      42.274  45.625  44.634  1.00  0.00           O
ATOM   2351  HW1 SOL   820      42.817  46.402  44.506  1.00  0.00           H
ATOM   2352  HW2 SOL   820      41.409  45.970  44.857  1.00  0.00           H
ATOM   2353  OW  SOL   821      93.244  22.517  30.153  1.00  0.00           O
ATOM   2354  HW1 SOL   821      93.725  22.667  30.967  1.00  0.00           H
ATOM   2355  HW2 SOL   821      93.921  22.303  29.511  1.00  0.00           H
ATOM   2356  OW  SOL   822      70.097  68.833 132.560  1.00  0.00           O
ATOM   2357  HW1 SOL   822      69.279  68.926 132.073  1.00  0.00           H
ATOM   2358  HW2 SOL   822      70.272  67.892 132.559  1.00  0.00           H
ATOM   2359  OW  SOL   823      35.888  41.649  48.427  1.00  0.00           O
ATOM   2360  HW1 SOL   823      36.533  42.272  48.091  1.00  0.00           H
ATOM   2361  HW2 SOL   823      35.625  42.011  49.273  1.00  0.00           H
ATOM   2362  OW  SOL   824     101.270  35.388  50.596  1.00  0.00           O
ATOM   2363  HW1 SOL   824     100.573  35.055  50.030  1.00  0.00           H
ATOM   2364  HW2 SOL   824     100.976  35.184  51.484  1.00  0.00           H
ATOM   2365  OW  SOL   825       7.721  53.023 136.704  1.00  0.00           O
ATOM   2366  HW1 SOL   825       7.526  53.685 136.041  1.00  0.00           H
ATOM   2367  HW2 SOL   825       6.947  52.460 136.716  1.00  0.00           H
ATOM   2368  OW  SOL   826      41.023 109.502 121.378  1.00  0.00           O
ATOM   2369  HW1 SOL   826      41.925 109.306 121.127  1.00  0.00           H
ATOM   2370  HW2 SOL   826      40.493 109.154 120.660  1.00  0.00           H
ATOM   2371  OW  SOL   827      94.998  10.759 129.656  1.00  0.00           O
ATOM   2372  HW1 SOL   827      95.770  11.261 129.397  1.00  0.00           H
ATOM   2373  HW2 SOL   827      94.636  10.433 128.832  1.00  0.00           H
ATOM   2374  OW  SOL   828       7.983  10.330  23.207  1.00  0.00           O
ATOM   2375  HW1 SOL   828       7.560  11.175  23.058  1.00  0.00           H
ATOM   2376  HW2 SOL   828       8.167  10.316  24.146  1.00  0.00           H
ATOM   2377  OW  SOL   829      95.379  65.747 117.315  1.00  0.00           O
ATOM   2378  HW1 SOL   829      95.076  65.877 118.213  1.00  0.00           H
ATOM   2379  HW2 SOL   829      95.272  64.809 117.158  1.00  0.00           H
ATOM   2380  OW  SOL   830      56.253  77.295   1.743  1.00  0.00           O
ATOM   2381  HW1 SOL   830      56.510  78.201   1.913  1.00  0.00           H
ATOM   2382  HW2 SOL   830      55.378  77.218   2.125  1.00  0.00           H
ATOM   2383  OW  SOL   831      66.864 105.817  35.565  1.00  0.00           O
ATOM   2384  HW1 SOL   831      67.017 104.984  36.012  1.00  0.00           H
ATOM   2385  HW2 SOL   831      66.226 106.271  36.115  1.00  0.00           H
ATOM   2386  OW  SOL   832      78.939 109.379 111.408  1.00  0.00           O
ATOM   2387  HW1 SOL   832      79.868 109.327 111.180  1.00  0.00           H
ATOM   2388  HW2 SOL   832      78.781 110.311 111.559  1.00  0.00           H
ATOM   2389  OW  SOL   833      48.860  27.545  55.237  1.00  0.00           O
ATOM   2390  HW1 SOL   833      48.904  26.898  55.941  1.00  0.00           H
ATOM   2391  HW2 SOL   833      49.774  27.712  55.008  1.00  0.00           H
ATOM   2392  OW  SOL   834      37.981  36.216 102.200  1.00  0.00           O
ATOM   2393  HW1 SOL   834      37.621  37.089 102.048  1.00  0.00           H
ATOM   2394  HW2 SOL   834      38.890  36.372 102.458  1.00  0.00           H
ATOM   2395  OW  SOL   835      12.284   7.285  20.729  1.00  0.00           O
ATOM   2396  HW1 SOL   835      13.212   7.119  20.894  1.00  0.00           H
ATOM   2397  HW2 SOL   835      12.257   7.632  19.838  1.00  0.00           H
ATOM   2398  OW  SOL   836      22.364  94.811 133.261  1.00  0.00           O
ATOM   2399  HW1 SOL   836      22.964  95.450 133.645  1.00  0.00           H
ATOM   2400  HW2 SOL   836      21.649  95.338 132.904  1.00  0.00           H
ATOM   2401  OW  SOL   837     102.176  99.195 141.024  1.00  0.00           O
ATOM   2402  HW1 SOL   837     102.748  99.734 140.479  1.00  0.00           H
ATOM   2403  HW2 SOL   837     101.450  98.955 140.448  1.00  0.00           H
ATOM   2404  OW  SOL   838       6.437  52.905   6.656  1.00  0.00           O
ATOM   2405  HW1 SOL   838       6.539  51.980   6.877  1.00  0.00           H
ATOM   2406  HW2 SOL   838       5.511  53.089   6.813  1.00  0.00           H
ATOM   2407  OW  SOL   839      14.826  95.190 120.132  1.00  0.00           O
ATOM   2408  HW1 SOL   839      13.964  95.035 119.747  1.00  0.00           H
ATOM   2409  HW2 SOL   839      15.255  94.334 120.111  1.00  0.00           H
ATOM   2410  OW  SOL   840      89.446  50.159 147.382  1.00  0.00           O
ATOM   2411  HW1 SOL   840      89.767  50.804 148.012  1.00  0.00           H
ATOM   2412  HW2 SOL   840      88.577  50.476 147.137  1.00  0.00           H
ATOM   2413  OW  SOL   841      51.502 100.799   1.179  1.00  0.00           O
ATOM   2414  HW1 SOL   841      51.425 100.288   1.984  1.00  0.00           H
ATOM   2415  HW2 SOL   841      50.607 100.861   0.846  1.00  0.00           H
ATOM   2416  OW  SOL   842      61.748  72.742  41.669  1.00  0.00           O
ATOM   2417  HW1 SOL   842      61.909  73.194  40.841  1.00  0.00           H
ATOM   2418  HW2 SOL   842      61.098  72.072  41.455  1.00  0.00           H
ATOM   2419  OW  SOL   843     106.251  25.488  28.767  1.00  0.00           O
ATOM   2420  HW1 SOL   843     105.593  26.183  28.756  1.00  0.00           H
ATOM   2421  HW2 SOL   843     107.071  25.930  28.545  1.00  0.00           H
ATOM   2422  OW  SOL   844      83.109  83.894  14.667  1.00  0.00           O
ATOM   2423  HW1 SOL   844      83.385  84.762  14.961  1.00  0.00           H
ATOM   2424  HW2 SOL   844      82.727  83.487  15.444  1.00  0.00           H
ATOM   2425  OW  SOL   845      92.885  60.735  55.400  1.00  0.00           O
ATOM   2426  HW1 SOL   845      92.141  60.306  55.822  1.00  0.00           H
ATOM   2427  HW2 SOL   845      92.623  60.823  54.483  1.00  0.00           H
ATOM   2428  OW  SOL   846      34.734  49.824 132.722  1.00  0.00           O
ATOM   2429  HW1 SOL   846      35.306  49.830 133.490  1.00  0.00           H
ATOM   2430  HW2 SOL   846      35.330  49.737 131.979  1.00  0.00           H
ATOM   2431  OW  SOL   847      81.065   5.025 108.079  1.00  0.00           O
ATOM   2432  HW1 SOL   847      81.468   4.907 107.219  1.00  0.00           H
ATOM   2433  HW2 SOL   847      80.898   5.966 108.139  1.00  0.00           H
ATOM   2434  OW  SOL   848      64.593  43.792 116.522  1.00  0.00           O
ATOM   2435  HW1 SOL   848      65.179  44.439 116.127  1.00  0.00           H
ATOM   2436  HW2 SOL   848      63.734  44.214 116.519  1.00  0.00           H
ATOM   2437  OW  SOL   849      40.534   8.918  28.817  1.00  0.00           O
ATOM   2438  HW1 SOL   849      40.892   8.142  29.247  1.00  0.00           H
ATOM   2439  HW2 SOL   849      41.235   9.216  28.237  1.00  0.00           H
ATOM   2440  OW  SOL   850     102.541  98.544  31.989  1.00  0.00           O
ATOM   2441  HW1 SOL   850     102.857  99.199  31.367  1.00  0.00           H
ATOM   2442  HW2 SOL   850     101.591  98.537  31.869  1.00  0.00           H
ATOM   2443  OW  SOL   851      60.795 107.962   5.867  1.00  0.00           O
ATOM   2444  HW1 SOL   851      60.929 107.028   5.707  1.00  0.00           H
ATOM   2445  HW2 SOL   851      61.565 108.384   5.486  1.00  0.00           H
ATOM   2446  OW  SOL   852      56.751  11.704 146.760  1.00  0.00           O
ATOM   2447  HW1 SOL   852      56.009  12.307 146.727  1.00  0.00           H
ATOM   2448  HW2 SOL   852      57.078  11.774 147.657  1.00  0.00           H
ATOM   2449  OW  SOL   853       8.883  29.275 126.331  1.00  0.00           O
ATOM   2450  HW1 SOL   853       8.297  28.571 126.054  1.00  0.00           H
ATOM   2451  HW2 SOL   853       9.094  29.068 127.242  1.00  0.00           H
ATOM   2452  OW  SOL   854      48.654   9.529 139.518  1.00  0.00           O
ATOM   2453  HW1 SOL   854      49.422   9.907 139.091  1.00  0.00           H
ATOM   2454  HW2 SOL   854      48.420   8.779 138.972  1.00  0.00           H
ATOM   2455  OW  SOL   855      72.517 102.093 147.184  1.00  0.00           O
ATOM   2456  HW1 SOL   855      73.188 101.900 146.530  1.00  0.00           H
ATOM   2457  HW2 SOL   855      72.259 101.236 147.524  1.00  0.00           H
ATOM   2458  OW  SOL   856      70.096  69.317 140.823  1.00  0.00           O
ATOM   2459  HW1 SOL   856      69.781  69.272 141.726  1.00  0.00           H
ATOM   2460  HW2 SOL   856      69.586  68.653 140.358  1.00  0.00           H
ATOM   2461  OW  SOL   857      57.433  88.944  42.879  1.00  0.00           O
ATOM   2462  HW1 SOL   857      57.805  89.819  42.763  1.00  0.00           H
ATOM   2463  HW2 SOL   857      57.892  88.402  42.237  1.00  0.00           H
ATOM   2464  OW  SOL   858      99.567  22.422  18.085  1.00  0.00           O
ATOM   2465  HW1 SOL   858      99.709  22.219  19.009  1.00  0.00           H
ATOM   2466  HW2 SOL   858     100.402  22.219  17.663  1.00  0.00           H
ATOM   2467  OW  SOL   859     104.221  75.375 112.710  1.00  0.00           O
ATOM   2468  HW1 SOL   859     103.540  75.852 113.184  1.00  0.00           H
ATOM   2469  HW2 SOL   859     104.439  75.941 111.969  1.00  0.00           H
ATOM   2470  OW  SOL   860      30.248  45.314   5.143  1.00  0.00           O
ATOM   2471  HW1 SOL   860      29.805  44.478   5.000  1.00  0.00           H
ATOM   2472  HW2 SOL   860      30.732  45.471   4.332  1.00  0.00           H
ATOM   2473  OW  SOL   861      12.019  36.773  50.626  1.00  0.00           O
ATOM   2474  HW1 SOL   861      12.107  37.670  50.303  1.00  0.00           H
ATOM   2475  HW2 SOL   861      12.178  36.840  51.567  1.00  0.00           H
ATOM   2476  OW  SOL   862      44.420  58.137  23.525  1.00  0.00           O
ATOM   2477  HW1 SOL   862      43.728  57.561  23.198  1.00  0.00           H
ATOM   2478  HW2 SOL   862      44.725  58.608  22.750  1.00  0.00           H
ATOM   2479  OW  SOL   863      87.371  61.623 125.336  1.00  0.00           O
ATOM   2480  HW1 SOL   863      87.412  60.688 125.138  1.00  0.00           H
ATOM   2481  HW2 SOL   863      87.393  62.051 124.480  1.00  0.00           H
ATOM   2482  OW  SOL   864       4.964  50.048  20.381  1.00  0.00           O
ATOM   2483  HW1 SOL   864       5.845  50.339  20.617  1.00  0.00           H
ATOM   2484  HW2 SOL   864       4.598  49.707  21.197  1.00  0.00           H
ATOM   2485  OW  SOL   865      69.433  52.974 138.876  1.00  0.00           O
ATOM   2486  HW1 SOL   865      70.028  52.229 138.792  1.00  0.00           H
ATOM   2487  HW2 SOL   865      69.931  53.625 139.370  1.00  0.00           H
ATOM   2488  OW  SOL   866      46.459  68.375  97.834  1.00  0.00           O
ATOM   2489  HW1 SOL   866      46.404  67.420  97.864  1.00  0.00           H
ATOM   2490  HW2 SOL   866      46.742  68.572  96.941  1.00  0.00           H
ATOM   2491  OW  SOL   867      11.504  43.207  31.928  1.00  0.00           O
ATOM   2492  HW1 SOL   867      10.776  43.025  32.521  1.00  0.00           H
ATOM   2493  HW2 SOL   867      11.104  43.237  31.059  1.00  0.00           H
ATOM   2494  OW  SOL   868     102.038  77.640   8.092  1.00  0.00           O
ATOM   2495  HW1 SOL   868     102.124  78.348   7.454  1.00  0.00           H
ATOM   2496  HW2 SOL   868     102.935  77.336   8.235  1.00  0.00           H
ATOM   2497  OW  SOL   869      70.631 101.785 132.864  1.00  0.00           O
ATOM   2498  HW1 SOL   869      70.816 102.211 133.701  1.00  0.00           H
ATOM   2499  HW2 SOL   869      71.105 100.954 132.909  1.00  0.00           H
ATOM   2500  OW  SOL   870      46.394 100.196  19.936  1.00  0.00           O
ATOM   2501  HW1 SOL   870      45.923 101.029  19.946  1.00  0.00           H
ATOM   2502  HW2 SOL   870      45.710  99.532  20.024  1.00  0.00           H
ATOM   2503  OW  SOL   871      66.656  50.214 126.776  1.00  0.00           O
ATOM   2504  HW1 SOL   871      66.614  50.361 127.721  1.00  0.00           H
ATOM   2505  HW2 SOL   871      66.140  50.927 126.400  1.00  0.00           H
ATOM   2506  OW  SOL   872      53.430  45.602  12.833  1.00  0.00           O
ATOM   2507  HW1 SOL   872      54.076  46.172  13.250  1.00  0.00           H
ATOM   2508  HW2 SOL   872      52.585  45.947  13.122  1.00  0.00           H
ATOM   2509  OW  SOL   873      51.147  50.998   4.484  1.00  0.00           O
ATOM   2510  HW1 SOL   873      50.980  50.181   4.954  1.00  0.00           H
ATOM   2511  HW2 SOL   873      51.963  50.840   4.011  1.00  0.00           H
ATOM   2512  OW  SOL   874       5.138  19.010 109.928  1.00  0.00           O
ATOM   2513  HW1 SOL   874       4.278  19.000 109.507  1.00  0.00           H
ATOM   2514  HW2 SOL   874       5.034  18.451 110.698  1.00  0.00           H
ATOM   2515  OW  SOL   875       1.947 100.503  30.620  1.00  0.00           O
ATOM   2516  HW1 SOL   875       2.123  99.699  31.109  1.00  0.00           H
ATOM   2517  HW2 SOL   875       2.535 100.459  29.866  1.00  0.00           H
ATOM   2518  OW  SOL   876      91.932  27.132 143.089  1.00  0.00           O
ATOM   2519  HW1 SOL   876      92.403  27.910 143.385  1.00  0.00           H
ATOM   2520  HW2 SOL   876      91.089  27.176 143.540  1.00  0.00           H
ATOM   2521  OW  SOL   877      29.914  51.280   3.167  1.00  0.00           O
ATOM   2522  HW1 SOL   877      30.317  52.123   3.378  1.00  0.00           H
ATOM   2523  HW2 SOL   877      29.036  51.333   3.545  1.00  0.00           H
ATOM   2524  OW  SOL   878      38.465  18.005 120.763  1.00  0.00           O
ATOM   2525  HW1 SOL   878      38.469  18.212 119.828  1.00  0.00           H
ATOM   2526  HW2 SOL   878      38.447  17.049 120.796  1.00  0.00           H
ATOM   2527  OW  SOL   879      39.400  86.783  30.039  1.00  0.00           O
ATOM   2528  HW1 SOL   879      39.666  86.726  30.956  1.00  0.00           H
ATOM   2529  HW2 SOL   879      39.328  85.873  29.752  1.00  0.00           H
ATOM   2530  OW  SOL   880     109.008  30.724 142.407  1.00  0.00           O
ATOM   2531  HW1 SOL   880     108.242  30.877 141.855  1.00  0.00           H
ATOM   2532  HW2 SOL   880     109.684  31.295 142.043  1.00  0.00           H
ATOM   2533  OW  SOL   881      75.289   7.906  48.802  1.00  0.00           O
ATOM   2534  HW1 SOL   881      75.812   8.505  48.269  1.00  0.00           H
ATOM   2535  HW2 SOL   881      75.568   8.079  49.701  1.00  0.00           H
ATOM   2536  OW  SOL   882      40.126   4.945 111.268  1.00  0.00           O
ATOM   2537  HW1 SOL   882      39.672   5.573 111.830  1.00  0.00           H
ATOM   2538  HW2 SOL   882      40.909   5.410 110.973  1.00  0.00           H
ATOM   2539  OW  SOL   883      42.314  57.117   5.961  1.00  0.00           O
ATOM   2540  HW1 SOL   883      41.609  57.620   6.368  1.00  0.00           H
ATOM   2541  HW2 SOL   883      42.862  56.836   6.693  1.00  0.00           H
ATOM   2542  OW  SOL   884      57.795  49.059  95.910  1.00  0.00           O
ATOM   2543  HW1 SOL   884      57.375  49.672  95.306  1.00  0.00           H
ATOM   2544  HW2 SOL   884      58.093  48.340  95.353  1.00  0.00           H
ATOM   2545  OW  SOL   885      11.524   3.604 142.356  1.00  0.00           O
ATOM   2546  HW1 SOL   885      11.585   3.028 143.118  1.00  0.00           H
ATOM   2547  HW2 SOL   885      10.691   3.372 141.946  1.00  0.00           H
ATOM   2548  OW  SOL   886     102.587  32.264  56.703  1.00  0.00           O
ATOM   2549  HW1 SOL   886     102.601  31.528  56.091  1.00  0.00           H
ATOM   2550  HW2 SOL   886     103.376  32.764  56.495  1.00  0.00           H
ATOM   2551  OW  SOL   887      77.366  26.376 111.254  1.00  0.00           O
ATOM   2552  HW1 SOL   887      76.553  26.399 110.751  1.00  0.00           H
ATOM   2553  HW2 SOL   887      77.560  27.295 111.438  1.00  0.00           H
ATOM   2554  OW  SOL   888     105.466  54.059  48.423  1.00  0.00           O
ATOM   2555  HW1 SOL   888     106.216  54.290  48.971  1.00  0.00           H
ATOM   2556  HW2 SOL   888     105.833  53.504  47.735  1.00  0.00           H
ATOM   2557  OW  SOL   889      80.456  95.422  42.084  1.00  0.00           O
ATOM   2558  HW1 SOL   889      80.184  95.638  41.193  1.00  0.00           H
ATOM   2559  HW2 SOL   889      80.527  96.269  42.526  1.00  0.00           H
ATOM   2560  OW  SOL   890      22.209  46.114 109.143  1.00  0.00           O
ATOM   2561  HW1 SOL   890      21.262  46.257 109.149  1.00  0.00           H
ATOM   2562  HW2 SOL   890      22.566  46.893 108.718  1.00  0.00           H
ATOM   2563  OW  SOL   891      93.640  29.091   3.091  1.00  0.00           O
ATOM   2564  HW1 SOL   891      94.541  29.296   3.342  1.00  0.00           H
ATOM   2565  HW2 SOL   891      93.425  28.303   3.591  1.00  0.00           H
ATOM   2566  OW  SOL   892      96.433  86.897 121.138  1.00  0.00           O
ATOM   2567  HW1 SOL   892      95.795  87.541 121.447  1.00  0.00           H
ATOM   2568  HW2 SOL   892      96.078  86.054 121.418  1.00  0.00           H
ATOM   2569  OW  SOL   893      98.672   8.192  57.565  1.00  0.00           O
ATOM   2570  HW1 SOL   893      98.632   7.248  57.411  1.00  0.00           H
ATOM   2571  HW2 SOL   893      97.854   8.529  57.199  1.00  0.00           H
ATOM   2572  OW  SOL   894      95.465  74.416  37.491  1.00  0.00           O
ATOM   2573  HW1 SOL   894      95.691  74.962  38.244  1.00  0.00           H
ATOM   2574  HW2 SOL   894      95.727  74.935  36.731  1.00  0.00           H
ATOM   2575  OW  SOL   895      66.818  48.726 104.710  1.00  0.00           O
ATOM   2576  HW1 SOL   895      66.304  49.125 104.007  1.00  0.00           H
ATOM   2577  HW2 SOL   895      67.725  48.794 104.412  1.00  0.00           H
ATOM   2578  OW  SOL   896      54.856  17.731  28.646  1.00  0.00           O
ATOM   2579  HW1 SOL   896      55.599  17.405  28.138  1.00  0.00           H
ATOM   2580  HW2 SOL   896      54.364  18.274  28.029  1.00  0.00           H
ATOM   2581  OW  SOL   897      79.809  90.078 119.333  1.00  0.00           O
ATOM   2582  HW1 SOL   897      79.739  91.007 119.554  1.00  0.00           H
ATOM   2583  HW2 SOL   897      79.324  89.989 118.513  1.00  0.00           H
ATOM   2584  OW  SOL   898      45.598  58.840 136.946  1.00  0.00           O
ATOM   2585  HW1 SOL   898      46.492  58.671 136.648  1.00  0.00           H
ATOM   2586  HW2 SOL   898      45.293  59.561 136.395  1.00  0.00           H
ATOM   2587  OW  SOL   899      92.470  62.885 124.149  1.00  0.00           O
ATOM   2588  HW1 SOL   899      91.753  62.882 124.783  1.00  0.00           H
ATOM   2589  HW2 SOL   899      92.691  61.960 124.033  1.00  0.00           H
ATOM   2590  OW  SOL   900     108.068  75.889  17.526  1.00  0.00           O
ATOM   2591  HW1 SOL   900     108.481  75.602  16.712  1.00  0.00           H
ATOM   2592  HW2 SOL   900     107.665  75.097  17.883  1.00  0.00           H
ATOM   2593  OW  SOL   901      26.346  45.501  42.662  1.00  0.00           O
ATOM   2594  HW1 SOL   901      27.232  45.791  42.879  1.00  0.00           H
ATOM   2595  HW2 SOL   901      26.060  45.008  43.431  1.00  0.00           H
ATOM   2596  OW  SOL   902      41.993  77.484 102.988  1.00  0.00           O
ATOM   2597  HW1 SOL   902      42.693  77.323 103.620  1.00  0.00           H
ATOM   2598  HW2 SOL   902      42.436  77.865 102.230  1.00  0.00           H
ATOM   2599  OW  SOL   903      97.726  82.242  40.512  1.00  0.00           O
ATOM   2600  HW1 SOL   903      96.978  82.494  39.971  1.00  0.00           H
ATOM   2601  HW2 SOL   903      98.409  82.873  40.286  1.00  0.00           H
ATOM   2602  OW  SOL   904      28.472   9.121   1.618  1.00  0.00           O
ATOM   2603  HW1 SOL   904      28.500   8.353   2.188  1.00  0.00           H
ATOM   2604  HW2 SOL   904      28.606   9.863   2.208  1.00  0.00           H
ATOM   2605  OW  SOL   905      16.808  98.406 100.486  1.00  0.00           O
ATOM   2606  HW1 SOL   905      16.728  98.050 101.371  1.00  0.00           H
ATOM   2607  HW2 SOL   905      16.288  99.210 100.504  1.00  0.00           H
ATOM   2608  OW  SOL   906      78.867  42.637 146.944  1.00  0.00           O
ATOM   2609  HW1 SOL   906      78.647  42.293 146.078  1.00  0.00           H
ATOM   2610  HW2 SOL   906      78.808  43.587 146.846  1.00  0.00           H
ATOM   2611  OW  SOL   907      36.355  84.131  66.729  1.00  0.00           O
ATOM   2612  HW1 SOL   907      35.675  84.659  67.148  1.00  0.00           H
ATOM   2613  HW2 SOL   907      36.338  84.401  65.811  1.00  0.00           H
ATOM   2614  OW  SOL   908      11.924  50.173  53.711  1.00  0.00           O
ATOM   2615  HW1 SOL   908      12.032  49.684  54.527  1.00  0.00           H
ATOM   2616  HW2 SOL   908      12.095  49.531  53.022  1.00  0.00           H
ATOM   2617  OW  SOL   909      30.760  17.541  25.928  1.00  0.00           O
ATOM   2618  HW1 SOL   909      31.342  17.137  26.573  1.00  0.00           H
ATOM   2619  HW2 SOL   909      30.284  18.210  26.420  1.00  0.00           H
ATOM   2620  OW  SOL   910     100.010  28.018  24.070  1.00  0.00           O
ATOM   2621  HW1 SOL   910     100.900  28.370  24.032  1.00  0.00           H
ATOM   2622  HW2 SOL   910      99.896  27.563  23.236  1.00  0.00           H
ATOM   2623  OW  SOL   911      38.803  24.785  22.699  1.00  0.00           O
ATOM   2624  HW1 SOL   911      38.927  24.576  23.625  1.00  0.00           H
ATOM   2625  HW2 SOL   911      38.400  24.000  22.328  1.00  0.00           H
ATOM   2626  OW  SOL   912      86.830  14.819  22.772  1.00  0.00           O
ATOM   2627  HW1 SOL   912      86.109  14.499  23.315  1.00  0.00           H
ATOM   2628  HW2 SOL   912      86.945  14.144  22.103  1.00  0.00           H
ATOM   2629  OW  SOL   913      11.780 100.478 131.764  1.00  0.00           O
ATOM   2630  HW1 SOL   913      12.650 100.742 132.064  1.00  0.00           H
ATOM   2631  HW2 SOL   913      11.938 100.037 130.929  1.00  0.00           H
ATOM   2632  OW  SOL   914     105.199 101.612  42.306  1.00  0.00           O
ATOM   2633  HW1 SOL   914     105.745 101.660  41.520  1.00  0.00           H
ATOM   2634  HW2 SOL   914     105.153 102.515  42.620  1.00  0.00           H
ATOM   2635  OW  SOL   915      70.235  69.305  37.997  1.00  0.00           O
ATOM   2636  HW1 SOL   915      69.611  68.595  37.845  1.00  0.00           H
ATOM   2637  HW2 SOL   915      69.842  69.824  38.698  1.00  0.00           H
ATOM   2638  OW  SOL   916      90.342   1.043   8.907  1.00  0.00           O
ATOM   2639  HW1 SOL   916      89.569   0.480   8.868  1.00  0.00           H
ATOM   2640  HW2 SOL   916      90.920   0.613   9.538  1.00  0.00           H
ATOM   2641  OW  SOL   917      82.896   8.362  22.444  1.00  0.00           O
ATOM   2642  HW1 SOL   917      82.575   7.562  22.028  1.00  0.00           H
ATOM   2643  HW2 SOL   917      83.285   8.066  23.266  1.00  0.00           H
ATOM   2644  OW  SOL   918      10.785  41.232  27.012  1.00  0.00           O
ATOM   2645  HW1 SOL   918      11.545  41.795  27.160  1.00  0.00           H
ATOM   2646  HW2 SOL   918      10.997  40.417  27.468  1.00  0.00           H
ATOM   2647  OW  SOL   919     106.046  59.042 138.225  1.00  0.00           O
ATOM   2648  HW1 SOL   919     106.684  58.397 137.920  1.00  0.00           H
ATOM   2649  HW2 SOL   919     106.498  59.883 138.145  1.00  0.00           H
ATOM   2650  OW  SOL   920      49.091  57.913 139.483  1.00  0.00           O
ATOM   2651  HW1 SOL   920      48.930  58.856 139.531  1.00  0.00           H
ATOM   2652  HW2 SOL   920      48.994  57.607 140.384  1.00  0.00           H
ATOM   2653  OW  SOL   921      63.992  46.247  44.048  1.00  0.00           O
ATOM   2654  HW1 SOL   921      63.162  45.813  44.243  1.00  0.00           H
ATOM   2655  HW2 SOL   921      64.335  45.778  43.287  1.00  0.00           H
ATOM   2656  OW  SOL   922      12.746  68.904  15.786  1.00  0.00           O
ATOM   2657  HW1 SOL   922      12.801  68.697  16.719  1.00  0.00           H
ATOM   2658  HW2 SOL   922      13.257  69.707  15.688  1.00  0.00           H
ATOM   2659  OW  SOL   923      52.032   5.484  13.497  1.00  0.00           O
ATOM   2660  HW1 SOL   923      52.172   5.397  14.440  1.00  0.00           H
ATOM   2661  HW2 SOL   923      52.794   5.063  13.101  1.00  0.00           H
ATOM   2662  OW  SOL   924      34.156  56.831  15.037  1.00  0.00           O
ATOM   2663  HW1 SOL   924      34.970  57.162  14.657  1.00  0.00           H
ATOM   2664  HW2 SOL   924      33.821  56.215  14.386  1.00  0.00           H
ATOM   2665  OW  SOL   925      92.803  56.973 136.335  1.00  0.00           O
ATOM   2666  HW1 SOL   925      92.865  56.193 136.888  1.00  0.00           H
ATOM   2667  HW2 SOL   925      92.534  57.670 136.933  1.00  0.00           H
ATOM   2668  OW  SOL   926      48.302 102.364 120.141  1.00  0.00           O
ATOM   2669  HW1 SOL   926      48.499 102.756 119.291  1.00  0.00           H
ATOM   2670  HW2 SOL   926      47.807 101.572 119.931  1.00  0.00           H
ATOM   2671  OW  SOL   927      18.040  66.256 141.930  1.00  0.00           O
ATOM   2672  HW1 SOL   927      17.756  65.679 142.639  1.00  0.00           H
ATOM   2673  HW2 SOL   927      17.766  67.130 142.208  1.00  0.00           H
ATOM   2674  OW  SOL   928      48.585  60.992  46.041  1.00  0.00           O
ATOM   2675  HW1 SOL   928      47.643  60.887  45.906  1.00  0.00           H
ATOM   2676  HW2 SOL   928      48.978  60.706  45.216  1.00  0.00           H
ATOM   2677  OW  SOL   929      87.635  50.855  26.281  1.00  0.00           O
ATOM   2678  HW1 SOL   929      87.209  50.903  25.425  1.00  0.00           H
ATOM   2679  HW2 SOL   929      88.078  51.698  26.376  1.00  0.00           H
ATOM   2680  OW  SOL   930      25.332  13.258 117.375  1.00  0.00           O
ATOM   2681  HW1 SOL   930      25.707  14.135 117.456  1.00  0.00           H
ATOM   2682  HW2 SOL   930      25.336  12.912 118.267  1.00  0.00           H
ATOM   2683  OW  SOL   931      56.682  94.790  30.517  1.00  0.00           O
ATOM   2684  HW1 SOL   931      56.454  94.095  31.134  1.00  0.00           H
ATOM   2685  HW2 SOL   931      57.313  94.386  29.922  1.00  0.00           H
ATOM   2686  OW  SOL   932      18.284 104.477  90.427  1.00  0.00           O
ATOM   2687  HW1 SOL   932      18.125 104.453  89.483  1.00  0.00           H
ATOM   2688  HW2 SOL   932      17.479 104.839  90.797  1.00  0.00           H
ATOM   2689  OW  SOL   933      46.384  57.553 122.940  1.00  0.00           O
ATOM   2690  HW1 SOL   933      47.152  57.135 123.331  1.00  0.00           H
ATOM   2691  HW2 SOL   933      46.257  57.093 122.110  1.00  0.00           H
ATOM   2692  OW  SOL   934      40.223  44.135  35.670  1.00  0.00           O
ATOM   2693  HW1 SOL   934      39.338  44.274  35.334  1.00  0.00           H
ATOM   2694  HW2 SOL   934      40.099  43.937  36.598  1.00  0.00           H
ATOM   2695  OW  SOL   935      49.080  66.551 110.788  1.00  0.00           O
ATOM   2696  HW1 SOL   935      49.537  67.195 110.247  1.00  0.00           H
ATOM   2697  HW2 SOL   935      49.537  65.727 110.618  1.00  0.00           H
ATOM   2698  OW  SOL   936      55.088  98.875  31.861  1.00  0.00           O
ATOM   2699  HW1 SOL   936      54.403  99.147  31.251  1.00  0.00           H
ATOM   2700  HW2 SOL   936      54.626  98.703  32.681  1.00  0.00           H
ATOM   2701  OW  SOL   937      60.277  84.941 147.943  1.00  0.00           O
ATOM   2702  HW1 SOL   937      61.196  84.915 147.675  1.00  0.00           H
ATOM   2703  HW2 SOL   937      60.295  85.316 148.823  1.00  0.00           H
ATOM   2704  OW  SOL   938      90.807  90.595  28.285  1.00  0.00           O
ATOM   2705  HW1 SOL   938      90.218  90.206  27.638  1.00  0.00           H
ATOM   2706  HW2 SOL   938      90.754  91.537  28.122  1.00  0.00           H
ATOM   2707  OW  SOL   939      20.683  28.055  34.383  1.00  0.00           O
ATOM   2708  HW1 SOL   939      20.447  27.179  34.075  1.00  0.00           H
ATOM   2709  HW2 SOL   939      21.203  27.900  35.172  1.00  0.00           H
ATOM   2710  OW  SOL   940      13.442  11.353 150.067  1.00  0.00           O
ATOM   2711  HW1 SOL   940      13.074  10.761 150.723  1.00  0.00           H
ATOM   2712  HW2 SOL   940      13.866  10.775 149.434  1.00  0.00           H
ATOM   2713  OW  SOL   941      18.664  72.171   5.147  1.00  0.00           O
ATOM   2714  HW1 SOL   941      17.749  72.437   5.237  1.00  0.00           H
ATOM   2715  HW2 SOL   941      18.959  72.016   6.044  1.00  0.00           H
ATOM   2716  OW  SOL   942      11.181  21.631 126.853  1.00  0.00           O
ATOM   2717  HW1 SOL   942      10.673  22.271 126.353  1.00  0.00           H
ATOM   2718  HW2 SOL   942      11.604  22.145 127.541  1.00  0.00           H
ATOM   2719  OW  SOL   943      98.265  30.698 136.350  1.00  0.00           O
ATOM   2720  HW1 SOL   943      97.524  30.182 136.033  1.00  0.00           H
ATOM   2721  HW2 SOL   943      98.558  31.193 135.585  1.00  0.00           H
ATOM   2722  OW  SOL   944       8.280  41.095  18.617  1.00  0.00           O
ATOM   2723  HW1 SOL   944       8.703  41.495  17.857  1.00  0.00           H
ATOM   2724  HW2 SOL   944       9.002  40.734  19.131  1.00  0.00           H
ATOM   2725  OW  SOL   945      91.242  77.561  30.769  1.00  0.00           O
ATOM   2726  HW1 SOL   945      90.569  76.881  30.747  1.00  0.00           H
ATOM   2727  HW2 SOL   945      91.731  77.442  29.954  1.00  0.00           H
ATOM   2728  OW  SOL   946      48.427 105.986   9.194  1.00  0.00           O
ATOM   2729  HW1 SOL   946      48.643 105.309   8.553  1.00  0.00           H
ATOM   2730  HW2 SOL   946      48.762 106.796   8.809  1.00  0.00           H
ATOM   2731  OW  SOL   947      80.795  54.314 128.202  1.00  0.00           O
ATOM   2732  HW1 SOL   947      79.895  54.258 127.882  1.00  0.00           H
ATOM   2733  HW2 SOL   947      81.327  54.399 127.411  1.00  0.00           H
ATOM   2734  OW  SOL   948      63.050  43.189 134.484  1.00  0.00           O
ATOM   2735  HW1 SOL   948      62.622  43.522 133.696  1.00  0.00           H
ATOM   2736  HW2 SOL   948      62.764  43.779 135.181  1.00  0.00           H
ATOM   2737  OW  SOL   949      45.383   9.554  41.571  1.00  0.00           O
ATOM   2738  HW1 SOL   949      45.031  10.434  41.705  1.00  0.00           H
ATOM   2739  HW2 SOL   949      45.812   9.339  42.399  1.00  0.00           H
ATOM   2740  OW  SOL   950      84.528   7.901  53.137  1.00  0.00           O
ATOM   2741  HW1 SOL   950      84.672   7.144  53.704  1.00  0.00           H
ATOM   2742  HW2 SOL   950      83.730   8.307  53.476  1.00  0.00           H
ATOM   2743  OW  SOL   951      52.347  29.852   8.344  1.00  0.00           O
ATOM   2744  HW1 SOL   951      52.619  28.939   8.259  1.00  0.00           H
ATOM   2745  HW2 SOL   951      51.468  29.877   7.964  1.00  0.00           H
ATOM   2746  OW  SOL   952      10.121  15.524 150.115  1.00  0.00           O
ATOM   2747  HW1 SOL   952      10.920  14.998 150.164  1.00  0.00           H
ATOM   2748  HW2 SOL   952      10.297  16.164 149.425  1.00  0.00           H
ATOM   2749  OW  SOL   953      45.920  58.512 131.467  1.00  0.00           O
ATOM   2750  HW1 SOL   953      45.479  59.357 131.385  1.00  0.00           H
ATOM   2751  HW2 SOL   953      46.454  58.595 132.257  1.00  0.00           H
ATOM   2752  OW  SOL   954      15.145  56.549  39.646  1.00  0.00           O
ATOM   2753  HW1 SOL   954      14.837  56.910  40.478  1.00  0.00           H
ATOM   2754  HW2 SOL   954      14.628  57.004  38.981  1.00  0.00           H
ATOM   2755  OW  SOL   955      61.540  46.356  38.417  1.00  0.00           O
ATOM   2756  HW1 SOL   955      62.478  46.513  38.525  1.00  0.00           H
ATOM   2757  HW2 SOL   955      61.289  46.905  37.674  1.00  0.00           H
ATOM   2758  OW  SOL   956     109.353  16.031  24.737  1.00  0.00           O
ATOM   2759  HW1 SOL   956     109.562  16.174  23.814  1.00  0.00           H
ATOM   2760  HW2 SOL   956     109.036  16.881  25.044  1.00  0.00           H
ATOM   2761  OW  SOL   957      17.497  94.862 121.331  1.00  0.00           O
ATOM   2762  HW1 SOL   957      16.600  94.966 121.013  1.00  0.00           H
ATOM   2763  HW2 SOL   957      18.044  95.015 120.561  1.00  0.00           H
ATOM   2764  OW  SOL   958      88.338  29.302  91.201  1.00  0.00           O
ATOM   2765  HW1 SOL   958      89.043  29.730  91.687  1.00  0.00           H
ATOM   2766  HW2 SOL   958      87.812  28.870  91.873  1.00  0.00           H
ATOM   2767  OW  SOL   959       0.093  83.936  26.509  1.00  0.00           O
ATOM   2768  HW1 SOL   959       0.373  84.188  27.389  1.00  0.00           H
ATOM   2769  HW2 SOL   959      -0.318  83.080  26.624  1.00  0.00           H
ATOM   2770  OW  SOL   960      10.611  29.904 123.218  1.00  0.00           O
ATOM   2771  HW1 SOL   960      10.923  29.148 123.715  1.00  0.00           H
ATOM   2772  HW2 SOL   960       9.936  29.549 122.640  1.00  0.00           H
ATOM   2773  OW  SOL   961      42.030  96.765 100.478  1.00  0.00           O
ATOM   2774  HW1 SOL   961      41.811  97.629 100.128  1.00  0.00           H
ATOM   2775  HW2 SOL   961      41.394  96.623 101.179  1.00  0.00           H
ATOM   2776  OW  SOL   962      41.395  91.550   3.627  1.00  0.00           O
ATOM   2777  HW1 SOL   962      40.828  92.030   4.230  1.00  0.00           H
ATOM   2778  HW2 SOL   962      42.282  91.822   3.864  1.00  0.00           H
ATOM   2779  OW  SOL   963       7.346  58.788  23.148  1.00  0.00           O
ATOM   2780  HW1 SOL   963       7.642  58.632  22.251  1.00  0.00           H
ATOM   2781  HW2 SOL   963       6.997  59.679  23.133  1.00  0.00           H
ATOM   2782  OW  SOL   964      43.016  28.949  20.805  1.00  0.00           O
ATOM   2783  HW1 SOL   964      43.770  28.529  21.218  1.00  0.00           H
ATOM   2784  HW2 SOL   964      42.821  29.699  21.366  1.00  0.00           H
ATOM   2785  OW  SOL   965      10.998  61.501 124.079  1.00  0.00           O
ATOM   2786  HW1 SOL   965      11.816  61.005 124.110  1.00  0.00           H
ATOM   2787  HW2 SOL   965      10.691  61.515 124.985  1.00  0.00           H
ATOM   2788  OW  SOL   966      18.905  99.682 111.231  1.00  0.00           O
ATOM   2789  HW1 SOL   966      18.552  99.176 110.499  1.00  0.00           H
ATOM   2790  HW2 SOL   966      19.228  99.023 111.845  1.00  0.00           H
ATOM   2791  OW  SOL   967      91.689  59.864 108.053  1.00  0.00           O
ATOM   2792  HW1 SOL   967      92.130  60.692 107.866  1.00  0.00           H
ATOM   2793  HW2 SOL   967      91.929  59.293 107.323  1.00  0.00           H
ATOM   2794  OW  SOL   968      90.643  65.910  31.746  1.00  0.00           O
ATOM   2795  HW1 SOL   968      90.747  66.093  30.812  1.00  0.00           H
ATOM   2796  HW2 SOL   968      90.273  65.028  31.778  1.00  0.00           H
ATOM   2797  OW  SOL   969      49.346  21.812 130.318  1.00  0.00           O
ATOM   2798  HW1 SOL   969      48.503  21.435 130.572  1.00  0.00           H
ATOM   2799  HW2 SOL   969      49.254  22.000 129.384  1.00  0.00           H
ATOM   2800  OW  SOL   970      83.548  42.113  95.338  1.00  0.00           O
ATOM   2801  HW1 SOL   970      84.340  42.512  95.697  1.00  0.00           H
ATOM   2802  HW2 SOL   970      83.862  41.561  94.621  1.00  0.00           H
ATOM   2803  OW  SOL   971      66.372  92.368 119.946  1.00  0.00           O
ATOM   2804  HW1 SOL   971      66.874  93.081 120.341  1.00  0.00           H
ATOM   2805  HW2 SOL   971      65.474  92.514 120.242  1.00  0.00           H
ATOM   2806  OW  SOL   972      14.566  71.502  29.972  1.00  0.00           O
ATOM   2807  HW1 SOL   972      14.317  70.659  29.592  1.00  0.00           H
ATOM   2808  HW2 SOL   972      13.754  71.846  30.344  1.00  0.00           H
ATOM   2809  OW  SOL   973      40.105  95.021   9.454  1.00  0.00           O
ATOM   2810  HW1 SOL   973      40.215  95.693  10.126  1.00  0.00           H
ATOM   2811  HW2 SOL   973      39.470  95.394   8.842  1.00  0.00           H
ATOM   2812  OW  SOL   974      51.841  77.864 113.718  1.00  0.00           O
ATOM   2813  HW1 SOL   974      52.535  77.223 113.562  1.00  0.00           H
ATOM   2814  HW2 SOL   974      52.044  78.586 113.124  1.00  0.00           H
ATOM   2815  OW  SOL   975       5.658   9.428  96.322  1.00  0.00           O
ATOM   2816  HW1 SOL   975       5.496   9.899  95.505  1.00  0.00           H
ATOM   2817  HW2 SOL   975       4.797   9.363  96.737  1.00  0.00           H
ATOM   2818  OW  SOL   976      81.180 105.958  93.365  1.00  0.00           O
ATOM   2819  HW1 SOL   976      81.449 106.594  94.029  1.00  0.00           H
ATOM   2820  HW2 SOL   976      80.543 105.401  93.811  1.00  0.00           H
ATOM   2821  OW  SOL   977      92.068  41.003 143.723  1.00  0.00           O
ATOM   2822  HW1 SOL   977      92.476  40.514 144.438  1.00  0.00           H
ATOM   2823  HW2 SOL   977      92.225  41.922 143.940  1.00  0.00           H
ATOM   2824  OW  SOL   978       0.498  70.526 120.539  1.00  0.00           O
ATOM   2825  HW1 SOL   978       0.775  70.797 119.663  1.00  0.00           H
ATOM   2826  HW2 SOL   978       0.861  69.646 120.644  1.00  0.00           H
ATOM   2827  OW  SOL   979      30.733  95.859 116.010  1.00  0.00           O
ATOM   2828  HW1 SOL   979      30.924  95.117 116.584  1.00  0.00           H
ATOM   2829  HW2 SOL   979      31.593  96.215 115.785  1.00  0.00           H
ATOM   2830  OW  SOL   980      76.014   2.460  24.392  1.00  0.00           O
ATOM   2831  HW1 SOL   980      76.238   3.161  25.004  1.00  0.00           H
ATOM   2832  HW2 SOL   980      75.639   1.772  24.942  1.00  0.00           H
ATOM   2833  OW  SOL   981     104.576  84.093 137.754  1.00  0.00           O
ATOM   2834  HW1 SOL   981     104.940  84.250 138.625  1.00  0.00           H
ATOM   2835  HW2 SOL   981     103.987  84.833 137.603  1.00  0.00           H
ATOM   2836  OW  SOL   982      49.369  24.851  13.819  1.00  0.00           O
ATOM   2837  HW1 SOL   982      49.398  25.807  13.797  1.00  0.00           H
ATOM   2838  HW2 SOL   982      49.458  24.629  14.746  1.00  0.00           H
ATOM   2839  OW  SOL   983      11.188   6.891 110.635  1.00  0.00           O
ATOM   2840  HW1 SOL   983      11.708   7.457 111.206  1.00  0.00           H
ATOM   2841  HW2 SOL   983      11.381   7.201 109.750  1.00  0.00           H
ATOM   2842  OW  SOL   984     108.438  31.502  11.293  1.00  0.00           O
ATOM   2843  HW1 SOL   984     108.484  30.746  11.878  1.00  0.00           H
ATOM   2844  HW2 SOL   984     109.268  31.959  11.425  1.00  0.00           H
ATOM   2845  OW  SOL   985       7.047  39.497  26.648  1.00  0.00           O
ATOM   2846  HW1 SOL   985       6.675  39.183  27.473  1.00  0.00           H
ATOM   2847  HW2 SOL   985       6.433  39.197  25.978  1.00  0.00           H
ATOM   2848  OW  SOL   986      14.624  80.136  14.877  1.00  0.00           O
ATOM   2849  HW1 SOL   986      14.268  80.722  14.208  1.00  0.00           H
ATOM   2850  HW2 SOL   986      13.926  79.500  15.034  1.00  0.00           H
ATOM   2851  OW  SOL   987      29.612  72.988  36.827  1.00  0.00           O
ATOM   2852  HW1 SOL   987      29.194  72.708  36.012  1.00  0.00           H
ATOM   2853  HW2 SOL   987      29.388  73.915  36.906  1.00  0.00           H
ATOM   2854  OW  SOL   988      78.247  85.147   9.112  1.00  0.00           O
ATOM   2855  HW1 SOL   988      79.172  84.963   9.274  1.00  0.00           H
ATOM   2856  HW2 SOL   988      77.804  84.882   9.918  1.00  0.00           H
ATOM   2857  OW  SOL   989       1.586  62.420  46.301  1.00  0.00           O
ATOM   2858  HW1 SOL   989       0.855  63.036  46.265  1.00  0.00           H
ATOM   2859  HW2 SOL   989       1.185  61.584  46.537  1.00  0.00           H
ATOM   2860  OW  SOL   990      86.607  43.908  47.043  1.00  0.00           O
ATOM   2861  HW1 SOL   990      86.202  44.626  46.556  1.00  0.00           H
ATOM   2862  HW2 SOL   990      86.398  43.125  46.533  1.00  0.00           H
ATOM   2863  OW  SOL   991     102.557  35.383 119.343  1.00  0.00           O
ATOM   2864  HW1 SOL   991     102.333  35.003 120.193  1.00  0.00           H
ATOM   2865  HW2 SOL   991     102.006  34.913 118.718  1.00  0.00           H
ATOM   2866  OW  SOL   992      46.382  91.275  37.259  1.00  0.00           O
ATOM   2867  HW1 SOL   992      46.516  90.350  37.051  1.00  0.00           H
ATOM   2868  HW2 SOL   992      47.176  91.708  36.947  1.00  0.00           H
ATOM   2869  OW  SOL   993      50.547  42.375  48.454  1.00  0.00           O
ATOM   2870  HW1 SOL   993      51.375  42.349  48.935  1.00  0.00           H
ATOM   2871  HW2 SOL   993      50.384  41.465  48.207  1.00  0.00           H
ATOM   2872  OW  SOL   994      93.849  70.432  51.634  1.00  0.00           O
ATOM   2873  HW1 SOL   994      93.206  69.906  51.159  1.00  0.00           H
ATOM   2874  HW2 SOL   994      93.813  70.103  52.531  1.00  0.00           H
ATOM   2875  OW  SOL   995      72.287  89.714  14.682  1.00  0.00           O
ATOM   2876  HW1 SOL   995      72.954  89.229  15.168  1.00  0.00           H
ATOM   2877  HW2 SOL   995      71.841  90.239  15.347  1.00  0.00           H
ATOM   2878  OW  SOL   996      62.565 109.591  53.254  1.00  0.00           O
ATOM   2879  HW1 SOL   996      61.726 109.166  53.073  1.00  0.00           H
ATOM   2880  HW2 SOL   996      62.410 110.096  54.052  1.00  0.00           H
ATOM   2881  OW  SOL   997      98.794  59.496 109.065  1.00  0.00           O
ATOM   2882  HW1 SOL   997      99.075  59.351 109.968  1.00  0.00           H
ATOM   2883  HW2 SOL   997      98.787  60.448 108.965  1.00  0.00           H
ATOM   2884  OW  SOL   998       6.164  78.023  21.219  1.00  0.00           O
ATOM   2885  HW1 SOL   998       6.165  77.635  22.094  1.00  0.00           H
ATOM   2886  HW2 SOL   998       5.290  78.403  21.127  1.00  0.00           H
ATOM   2887  OW  SOL   999      25.497  63.069 140.834  1.00  0.00           O
ATOM   2888  HW1 SOL   999      25.113  63.927 140.656  1.00  0.00           H
ATOM   2889  HW2 SOL   999      24.836  62.613 141.355  1.00  0.00           H
ATOM   2890  OW  SOL  1000      48.501  57.833 102.054  1.00  0.00           O
ATOM   2891  HW1 SOL  1000      49.377  57.477 101.903  1.00  0.00           H
ATOM   2892  HW2 SOL  1000      47.911  57.099 101.883  1.00  0.00           H
ATOM   2893  OW  SOL  1001     108.361  41.905 109.751  1.00  0.00           O
ATOM   2894  HW1 SOL  1001     108.190  42.841 109.858  1.00  0.00           H
ATOM   2895  HW2 SOL  1001     107.644  41.475 110.218  1.00  0.00           H
ATOM   2896  OW  SOL  1002      84.141  39.213 121.966  1.00  0.00           O
ATOM   2897  HW1 SOL  1002      83.982  39.901 121.320  1.00  0.00           H
ATOM   2898  HW2 SOL  1002      85.039  39.364 122.261  1.00  0.00           H
ATOM   2899  OW  SOL  1003      59.737 100.237 128.823  1.00  0.00           O
ATOM   2900  HW1 SOL  1003      60.521 100.646 129.192  1.00  0.00           H
ATOM   2901  HW2 SOL  1003      59.079 100.315 129.514  1.00  0.00           H
ATOM   2902  OW  SOL  1004      34.597  48.946   1.917  1.00  0.00           O
ATOM   2903  HW1 SOL  1004      34.781  49.651   2.537  1.00  0.00           H
ATOM   2904  HW2 SOL  1004      35.017  48.175   2.298  1.00  0.00           H
ATOM   2905  OW  SOL  1005       0.372  65.587 115.916  1.00  0.00           O
ATOM   2906  HW1 SOL  1005      -0.524  65.269 115.802  1.00  0.00           H
ATOM   2907  HW2 SOL  1005       0.312  66.531 115.769  1.00  0.00           H
ATOM   2908  OW  SOL  1006      57.699  49.542  27.319  1.00  0.00           O
ATOM   2909  HW1 SOL  1006      58.179  49.130  28.037  1.00  0.00           H
ATOM   2910  HW2 SOL  1006      58.129  50.389  27.198  1.00  0.00           H
ATOM   2911  OW  SOL  1007     101.103  59.944 125.420  1.00  0.00           O
ATOM   2912  HW1 SOL  1007     101.143  59.634 126.325  1.00  0.00           H
ATOM   2913  HW2 SOL  1007     101.738  60.659 125.383  1.00  0.00           H
ATOM   2914  OW  SOL  1008      57.935  56.252 132.688  1.00  0.00           O
ATOM   2915  HW1 SOL  1008      57.308  56.193 133.409  1.00  0.00           H
ATOM   2916  HW2 SOL  1008      58.159  57.181 132.640  1.00  0.00           H
ATOM   2917  OW  SOL  1009      28.616  11.108  18.610  1.00  0.00           O
ATOM   2918  HW1 SOL  1009      27.937  10.452  18.768  1.00  0.00           H
ATOM   2919  HW2 SOL  1009      29.252  10.664  18.050  1.00  0.00           H
ATOM   2920  OW  SOL  1010      97.608  52.280 113.763  1.00  0.00           O
ATOM   2921  HW1 SOL  1010      97.290  51.799 112.999  1.00  0.00           H
ATOM   2922  HW2 SOL  1010      98.489  51.938 113.913  1.00  0.00           H
ATOM   2923  OW  SOL  1011      78.550  74.693  51.185  1.00  0.00           O
ATOM   2924  HW1 SOL  1011      78.556  74.920  52.115  1.00  0.00           H
ATOM   2925  HW2 SOL  1011      78.286  75.499  50.743  1.00  0.00           H
ATOM   2926  OW  SOL  1012      69.371  78.526  12.187  1.00  0.00           O
ATOM   2927  HW1 SOL  1012      69.470  78.545  11.235  1.00  0.00           H
ATOM   2928  HW2 SOL  1012      70.235  78.272  12.513  1.00  0.00           H
ATOM   2929  OW  SOL  1013      70.227  33.575 129.387  1.00  0.00           O
ATOM   2930  HW1 SOL  1013      69.779  32.761 129.156  1.00  0.00           H
ATOM   2931  HW2 SOL  1013      70.976  33.296 129.914  1.00  0.00           H
ATOM   2932  OW  SOL  1014      53.992   7.375 146.237  1.00  0.00           O
ATOM   2933  HW1 SOL  1014      53.732   8.270 146.456  1.00  0.00           H
ATOM   2934  HW2 SOL  1014      54.558   7.106 146.960  1.00  0.00           H
ATOM   2935  OW  SOL  1015      70.720  33.901 136.230  1.00  0.00           O
ATOM   2936  HW1 SOL  1015      71.586  33.509 136.346  1.00  0.00           H
ATOM   2937  HW2 SOL  1015      70.349  33.927 137.112  1.00  0.00           H
ATOM   2938  OW  SOL  1016      43.444  49.340  26.722  1.00  0.00           O
ATOM   2939  HW1 SOL  1016      44.012  48.717  26.269  1.00  0.00           H
ATOM   2940  HW2 SOL  1016      43.257  48.926  27.565  1.00  0.00           H
ATOM   2941  OW  SOL  1017      34.874   3.630  21.645  1.00  0.00           O
ATOM   2942  HW1 SOL  1017      35.085   4.369  21.075  1.00  0.00           H
ATOM   2943  HW2 SOL  1017      35.607   3.582  22.258  1.00  0.00           H
ATOM   2944  OW  SOL  1018      57.274  44.988  23.873  1.00  0.00           O
ATOM   2945  HW1 SOL  1018      56.406  45.388  23.836  1.00  0.00           H
ATOM   2946  HW2 SOL  1018      57.775  45.556  24.458  1.00  0.00           H
ATOM   2947  OW  SOL  1019      57.818  64.819  99.403  1.00  0.00           O
ATOM   2948  HW1 SOL  1019      57.611  65.682  99.044  1.00  0.00           H
ATOM   2949  HW2 SOL  1019      57.969  64.269  98.634  1.00  0.00           H
ATOM   2950  OW  SOL  1020       7.856  42.251  30.271  1.00  0.00           O
ATOM   2951  HW1 SOL  1020       8.722  42.540  29.983  1.00  0.00           H
ATOM   2952  HW2 SOL  1020       7.833  42.458  31.205  1.00  0.00           H
ATOM   2953  OW  SOL  1021      41.554  10.304 115.763  1.00  0.00           O
ATOM   2954  HW1 SOL  1021      42.499  10.448 115.725  1.00  0.00           H
ATOM   2955  HW2 SOL  1021      41.447   9.367 115.598  1.00  0.00           H
ATOM   2956  OW  SOL  1022      73.933  14.124 113.083  1.00  0.00           O
ATOM   2957  HW1 SOL  1022      73.098  14.202 112.622  1.00  0.00           H
ATOM   2958  HW2 SOL  1022      74.238  13.240 112.877  1.00  0.00           H
ATOM   2959  OW  SOL  1023      15.174  21.895  35.285  1.00  0.00           O
ATOM   2960  HW1 SOL  1023      15.387  21.900  34.351  1.00  0.00           H
ATOM   2961  HW2 SOL  1023      15.873  21.378  35.687  1.00  0.00           H
ATOM   2962  OW  SOL  1024      95.611  57.895  55.518  1.00  0.00           O
ATOM   2963  HW1 SOL  1024      95.486  56.983  55.780  1.00  0.00           H
ATOM   2964  HW2 SOL  1024      95.644  58.380  56.343  1.00  0.00           H
ATOM   2965  OW  SOL  1025      22.725  21.564 136.906  1.00  0.00           O
ATOM   2966  HW1 SOL  1025      21.890  22.032 136.886  1.00  0.00           H
ATOM   2967  HW2 SOL  1025      22.911  21.365 135.989  1.00  0.00           H
ATOM   2968  OW  SOL  1026      28.190 102.173 132.666  1.00  0.00           O
ATOM   2969  HW1 SOL  1026      27.253 102.364 132.683  1.00  0.00           H
ATOM   2970  HW2 SOL  1026      28.487 102.504 131.819  1.00  0.00           H
ATOM   2971  OW  SOL  1027      89.154  95.777  27.177  1.00  0.00           O
ATOM   2972  HW1 SOL  1027      89.885  96.386  27.074  1.00  0.00           H
ATOM   2973  HW2 SOL  1027      88.793  95.683  26.295  1.00  0.00           H
ATOM   2974  OW  SOL  1028      18.774   7.553  11.476  1.00  0.00           O
ATOM   2975  HW1 SOL  1028      18.929   6.634  11.693  1.00  0.00           H
ATOM   2976  HW2 SOL  1028      18.575   7.967  12.316  1.00  0.00           H
ATOM   2977  OW  SOL  1029      76.892  14.016 133.868  1.00  0.00           O
ATOM   2978  HW1 SOL  1029      77.440  13.521 133.259  1.00  0.00           H
ATOM   2979  HW2 SOL  1029      77.400  14.045 134.678  1.00  0.00           H
ATOM   2980  OW  SOL  1030      22.019  60.532  31.212  1.00  0.00           O
ATOM   2981  HW1 SOL  1030      21.722  60.379  30.315  1.00  0.00           H
ATOM   2982  HW2 SOL  1030      22.305  59.672  31.520  1.00  0.00           H
ATOM   2983  OW  SOL  1031       7.484  15.286   5.163  1.00  0.00           O
ATOM   2984  HW1 SOL  1031       8.392  15.531   4.984  1.00  0.00           H
ATOM   2985  HW2 SOL  1031       7.347  15.527   6.080  1.00  0.00           H
ATOM   2986  OW  SOL  1032      89.195  72.354  16.846  1.00  0.00           O
ATOM   2987  HW1 SOL  1032      89.846  71.764  17.225  1.00  0.00           H
ATOM   2988  HW2 SOL  1032      89.418  72.392  15.916  1.00  0.00           H
ATOM   2989  OW  SOL  1033      31.774  62.218  31.105  1.00  0.00           O
ATOM   2990  HW1 SOL  1033      32.114  61.957  30.249  1.00  0.00           H
ATOM   2991  HW2 SOL  1033      32.362  61.801  31.734  1.00  0.00           H
ATOM   2992  OW  SOL  1034      90.813  71.628 138.246  1.00  0.00           O
ATOM   2993  HW1 SOL  1034      90.667  72.346 137.630  1.00  0.00           H
ATOM   2994  HW2 SOL  1034      91.747  71.431 138.168  1.00  0.00           H
ATOM   2995  OW  SOL  1035      88.162  37.618   4.270  1.00  0.00           O
ATOM   2996  HW1 SOL  1035      87.768  37.160   3.527  1.00  0.00           H
ATOM   2997  HW2 SOL  1035      88.989  37.959   3.930  1.00  0.00           H
ATOM   2998  OW  SOL  1036      54.480  81.106 121.584  1.00  0.00           O
ATOM   2999  HW1 SOL  1036      53.729  81.649 121.824  1.00  0.00           H
ATOM   3000  HW2 SOL  1036      55.235  81.564 121.952  1.00  0.00           H
ATOM   3001  OW  SOL  1037     108.993  82.807 138.862  1.00  0.00           O
ATOM   3002  HW1 SOL  1037     108.857  81.860 138.883  1.00  0.00           H
ATOM   3003  HW2 SOL  1037     109.874  82.916 138.505  1.00  0.00           H
ATOM   3004  OW  SOL  1038      56.550  51.017  15.212  1.00  0.00           O
ATOM   3005  HW1 SOL  1038      57.050  51.544  14.589  1.00  0.00           H
ATOM   3006  HW2 SOL  1038      56.709  50.112  14.944  1.00  0.00           H
ATOM   3007  OW  SOL  1039      24.088  98.330 149.692  1.00  0.00           O
ATOM   3008  HW1 SOL  1039      24.179  98.977 150.392  1.00  0.00           H
ATOM   3009  HW2 SOL  1039      24.371  98.790 148.902  1.00  0.00           H
ATOM   3010  OW  SOL  1040       2.171 103.525  37.636  1.00  0.00           O
ATOM   3011  HW1 SOL  1040       1.812 102.638  37.666  1.00  0.00           H
ATOM   3012  HW2 SOL  1040       2.159 103.757  36.708  1.00  0.00           H
ATOM   3013  OW  SOL  1041      33.064  74.611 107.913  1.00  0.00           O
ATOM   3014  HW1 SOL  1041      33.202  73.867 108.499  1.00  0.00           H
ATOM   3015  HW2 SOL  1041      33.733  74.509 107.235  1.00  0.00           H
ATOM   3016  OW  SOL  1042       1.984 102.070 101.187  1.00  0.00           O
ATOM   3017  HW1 SOL  1042       1.781 101.223 101.583  1.00  0.00           H
ATOM   3018  HW2 SOL  1042       1.464 102.091 100.384  1.00  0.00           H
ATOM   3019  OW  SOL  1043      84.066  93.433  16.699  1.00  0.00           O
ATOM   3020  HW1 SOL  1043      83.206  93.034  16.566  1.00  0.00           H
ATOM   3021  HW2 SOL  1043      84.679  92.699  16.668  1.00  0.00           H
ATOM   3022  OW  SOL  1044      58.356  83.844  23.207  1.00  0.00           O
ATOM   3023  HW1 SOL  1044      59.135  84.244  22.821  1.00  0.00           H
ATOM   3024  HW2 SOL  1044      58.438  84.015  24.145  1.00  0.00           H
ATOM   3025  OW  SOL  1045      11.055   7.175  33.234  1.00  0.00           O
ATOM   3026  HW1 SOL  1045      10.575   7.763  32.651  1.00  0.00           H
ATOM   3027  HW2 SOL  1045      11.709   7.733  33.654  1.00  0.00           H
ATOM   3028  OW  SOL  1046      13.923   7.828  23.810  1.00  0.00           O
ATOM   3029  HW1 SOL  1046      13.306   8.527  24.024  1.00  0.00           H
ATOM   3030  HW2 SOL  1046      14.478   8.199  23.124  1.00  0.00           H
ATOM   3031  OW  SOL  1047     104.434  27.493  28.556  1.00  0.00           O
ATOM   3032  HW1 SOL  1047     104.217  27.769  27.665  1.00  0.00           H
ATOM   3033  HW2 SOL  1047     104.674  28.302  29.007  1.00  0.00           H
ATOM   3034  OW  SOL  1048      91.873  94.343  20.456  1.00  0.00           O
ATOM   3035  HW1 SOL  1048      92.494  93.643  20.656  1.00  0.00           H
ATOM   3036  HW2 SOL  1048      91.445  94.530  21.292  1.00  0.00           H
ATOM   3037  OW  SOL  1049      11.577  64.088 140.870  1.00  0.00           O
ATOM   3038  HW1 SOL  1049      11.367  64.984 141.135  1.00  0.00           H
ATOM   3039  HW2 SOL  1049      10.784  63.588 141.065  1.00  0.00           H
ATOM   3040  OW  SOL  1050      91.730  31.537   4.437  1.00  0.00           O
ATOM   3041  HW1 SOL  1050      91.334  32.383   4.229  1.00  0.00           H
ATOM   3042  HW2 SOL  1050      92.484  31.753   4.986  1.00  0.00           H
ATOM   3043  OW  SOL  1051      20.553  22.042  27.303  1.00  0.00           O
ATOM   3044  HW1 SOL  1051      20.795  22.968  27.301  1.00  0.00           H
ATOM   3045  HW2 SOL  1051      19.597  22.043  27.258  1.00  0.00           H
ATOM   3046  OW  SOL  1052     108.176 109.757  33.080  1.00  0.00           O
ATOM   3047  HW1 SOL  1052     108.180 109.131  33.803  1.00  0.00           H
ATOM   3048  HW2 SOL  1052     107.681 109.321  32.387  1.00  0.00           H
ATOM   3049  OW  SOL  1053      62.740  34.563  24.902  1.00  0.00           O
ATOM   3050  HW1 SOL  1053      63.281  34.344  24.144  1.00  0.00           H
ATOM   3051  HW2 SOL  1053      63.300  35.120  25.443  1.00  0.00           H
ATOM   3052  OW  SOL  1054     108.596  71.933 106.736  1.00  0.00           O
ATOM   3053  HW1 SOL  1054     109.553  71.939 106.736  1.00  0.00           H
ATOM   3054  HW2 SOL  1054     108.350  72.853 106.639  1.00  0.00           H
ATOM   3055  OW  SOL  1055      48.966 105.614  16.029  1.00  0.00           O
ATOM   3056  HW1 SOL  1055      48.785 104.845  15.488  1.00  0.00           H
ATOM   3057  HW2 SOL  1055      48.354 105.542  16.762  1.00  0.00           H
ATOM   3058  OW  SOL  1056      59.939  89.698  33.105  1.00  0.00           O
ATOM   3059  HW1 SOL  1056      60.792  89.833  32.693  1.00  0.00           H
ATOM   3060  HW2 SOL  1056      59.652  90.576  33.357  1.00  0.00           H
ATOM   3061  OW  SOL  1057      16.605  51.190 107.898  1.00  0.00           O
ATOM   3062  HW1 SOL  1057      17.108  51.480 107.136  1.00  0.00           H
ATOM   3063  HW2 SOL  1057      16.928  50.307 108.076  1.00  0.00           H
ATOM   3064  OW  SOL  1058      21.809  48.660 125.279  1.00  0.00           O
ATOM   3065  HW1 SOL  1058      21.016  48.125 125.314  1.00  0.00           H
ATOM   3066  HW2 SOL  1058      22.330  48.366 126.027  1.00  0.00           H
ATOM   3067  OW  SOL  1059      75.502  34.397  20.888  1.00  0.00           O
ATOM   3068  HW1 SOL  1059      75.984  35.216  20.771  1.00  0.00           H
ATOM   3069  HW2 SOL  1059      74.744  34.480  20.309  1.00  0.00           H
ATOM   3070  OW  SOL  1060     100.375  33.865   5.900  1.00  0.00           O
ATOM   3071  HW1 SOL  1060     100.906  33.585   5.155  1.00  0.00           H
ATOM   3072  HW2 SOL  1060     100.463  33.156   6.537  1.00  0.00           H
ATOM   3073  OW  SOL  1061     100.926 106.152  19.670  1.00  0.00           O
ATOM   3074  HW1 SOL  1061     100.067 105.980  19.285  1.00  0.00           H
ATOM   3075  HW2 SOL  1061     101.464 105.408  19.398  1.00  0.00           H
ATOM   3076  OW  SOL  1062      37.645  49.466 133.653  1.00  0.00           O
ATOM   3077  HW1 SOL  1062      38.161  49.113 132.928  1.00  0.00           H
ATOM   3078  HW2 SOL  1062      38.261  49.514 134.384  1.00  0.00           H
ATOM   3079  OW  SOL  1063      11.595  21.483 112.728  1.00  0.00           O
ATOM   3080  HW1 SOL  1063      11.727  20.752 112.125  1.00  0.00           H
ATOM   3081  HW2 SOL  1063      12.273  22.115 112.492  1.00  0.00           H
ATOM   3082  OW  SOL  1064      27.372 108.950   0.958  1.00  0.00           O
ATOM   3083  HW1 SOL  1064      27.575 109.881   1.055  1.00  0.00           H
ATOM   3084  HW2 SOL  1064      26.487 108.934   0.593  1.00  0.00           H
ATOM   3085  OW  SOL  1065      12.471  27.360 136.184  1.00  0.00           O
ATOM   3086  HW1 SOL  1065      13.179  27.039 136.742  1.00  0.00           H
ATOM   3087  HW2 SOL  1065      11.776  27.604 136.795  1.00  0.00           H
ATOM   3088  OW  SOL  1066      62.409  70.638  21.508  1.00  0.00           O
ATOM   3089  HW1 SOL  1066      62.688  71.350  20.931  1.00  0.00           H
ATOM   3090  HW2 SOL  1066      62.814  70.840  22.351  1.00  0.00           H
ATOM   3091  OW  SOL  1067       3.259  67.891   6.886  1.00  0.00           O
ATOM   3092  HW1 SOL  1067       3.940  67.400   7.346  1.00  0.00           H
ATOM   3093  HW2 SOL  1067       2.775  67.227   6.396  1.00  0.00           H
ATOM   3094  OW  SOL  1068      84.827  53.349  13.515  1.00  0.00           O
ATOM   3095  HW1 SOL  1068      84.723  53.085  14.429  1.00  0.00           H
ATOM   3096  HW2 SOL  1068      84.473  52.616  13.012  1.00  0.00           H
ATOM   3097  OW  SOL  1069      18.727  16.020   6.903  1.00  0.00           O
ATOM   3098  HW1 SOL  1069      18.196  16.029   7.699  1.00  0.00           H
ATOM   3099  HW2 SOL  1069      19.403  15.363   7.072  1.00  0.00           H
ATOM   3100  OW  SOL  1070      71.076  44.272  37.975  1.00  0.00           O
ATOM   3101  HW1 SOL  1070      70.478  43.629  38.356  1.00  0.00           H
ATOM   3102  HW2 SOL  1070      71.371  43.871  37.158  1.00  0.00           H
ATOM   3103  OW  SOL  1071     102.777  52.776   7.614  1.00  0.00           O
ATOM   3104  HW1 SOL  1071     103.483  53.041   8.204  1.00  0.00           H
ATOM   3105  HW2 SOL  1071     103.195  52.706   6.756  1.00  0.00           H
ATOM   3106  OW  SOL  1072      86.161  63.809 139.208  1.00  0.00           O
ATOM   3107  HW1 SOL  1072      86.077  64.677 138.816  1.00  0.00           H
ATOM   3108  HW2 SOL  1072      85.402  63.324 138.884  1.00  0.00           H
ATOM   3109  OW  SOL  1073      41.376  36.382   5.338  1.00  0.00           O
ATOM   3110  HW1 SOL  1073      41.625  37.166   4.849  1.00  0.00           H
ATOM   3111  HW2 SOL  1073      41.032  35.785   4.673  1.00  0.00           H
ATOM   3112  OW  SOL  1074       4.192   3.615 118.951  1.00  0.00           O
ATOM   3113  HW1 SOL  1074       4.042   3.736 118.013  1.00  0.00           H
ATOM   3114  HW2 SOL  1074       5.106   3.867 119.082  1.00  0.00           H
ATOM   3115  OW  SOL  1075      75.846 107.207 105.842  1.00  0.00           O
ATOM   3116  HW1 SOL  1075      76.577 107.775 106.083  1.00  0.00           H
ATOM   3117  HW2 SOL  1075      75.103 107.802 105.742  1.00  0.00           H
ATOM   3118  OW  SOL  1076      70.807  74.240 108.913  1.00  0.00           O
ATOM   3119  HW1 SOL  1076      70.201  73.670 108.439  1.00  0.00           H
ATOM   3120  HW2 SOL  1076      71.437  74.524 108.250  1.00  0.00           H
ATOM   3121  OW  SOL  1077      98.443  22.641 133.620  1.00  0.00           O
ATOM   3122  HW1 SOL  1077      98.830  23.349 134.136  1.00  0.00           H
ATOM   3123  HW2 SOL  1077      99.180  22.264 133.139  1.00  0.00           H
ATOM   3124  OW  SOL  1078      34.002  27.530 106.542  1.00  0.00           O
ATOM   3125  HW1 SOL  1078      33.903  26.595 106.364  1.00  0.00           H
ATOM   3126  HW2 SOL  1078      33.110  27.876 106.509  1.00  0.00           H
ATOM   3127  OW  SOL  1079      19.255 108.288 134.290  1.00  0.00           O
ATOM   3128  HW1 SOL  1079      19.802 108.798 134.887  1.00  0.00           H
ATOM   3129  HW2 SOL  1079      19.862 107.678 133.870  1.00  0.00           H
ATOM   3130  OW  SOL  1080       2.581  51.741   1.324  1.00  0.00           O
ATOM   3131  HW1 SOL  1080       3.396  51.821   1.819  1.00  0.00           H
ATOM   3132  HW2 SOL  1080       2.328  50.823   1.424  1.00  0.00           H
ATOM   3133  OW  SOL  1081       8.243   6.630 138.313  1.00  0.00           O
ATOM   3134  HW1 SOL  1081       9.113   6.767 138.688  1.00  0.00           H
ATOM   3135  HW2 SOL  1081       8.411   6.296 137.432  1.00  0.00           H
ATOM   3136  OW  SOL  1082      68.461   8.335  36.486  1.00  0.00           O
ATOM   3137  HW1 SOL  1082      67.954   8.176  35.690  1.00  0.00           H
ATOM   3138  HW2 SOL  1082      68.298   7.567  37.033  1.00  0.00           H
ATOM   3139  OW  SOL  1083      92.939  19.708 149.729  1.00  0.00           O
ATOM   3140  HW1 SOL  1083      92.812  20.267 150.495  1.00  0.00           H
ATOM   3141  HW2 SOL  1083      93.718  19.192 149.934  1.00  0.00           H
ATOM   3142  OW  SOL  1084       6.678  70.673  57.750  1.00  0.00           O
ATOM   3143  HW1 SOL  1084       6.775  70.870  58.681  1.00  0.00           H
ATOM   3144  HW2 SOL  1084       7.422  70.107  57.545  1.00  0.00           H
ATOM   3145  OW  SOL  1085      67.542  34.444  16.802  1.00  0.00           O
ATOM   3146  HW1 SOL  1085      68.427  34.095  16.696  1.00  0.00           H
ATOM   3147  HW2 SOL  1085      67.486  35.153  16.162  1.00  0.00           H
ATOM   3148  OW  SOL  1086     105.950  14.398  10.634  1.00  0.00           O
ATOM   3149  HW1 SOL  1086     106.783  13.935  10.722  1.00  0.00           H
ATOM   3150  HW2 SOL  1086     105.447  13.871  10.013  1.00  0.00           H
ATOM   3151  OW  SOL  1087      27.522  82.463 112.821  1.00  0.00           O
ATOM   3152  HW1 SOL  1087      27.457  83.382 112.560  1.00  0.00           H
ATOM   3153  HW2 SOL  1087      28.408  82.376 113.174  1.00  0.00           H
ATOM   3154  OW  SOL  1088      91.794  36.816  43.256  1.00  0.00           O
ATOM   3155  HW1 SOL  1088      91.240  37.465  43.689  1.00  0.00           H
ATOM   3156  HW2 SOL  1088      92.104  36.254  43.967  1.00  0.00           H
ATOM   3157  OW  SOL  1089       9.561  49.182 138.409  1.00  0.00           O
ATOM   3158  HW1 SOL  1089       8.616  49.330 138.378  1.00  0.00           H
ATOM   3159  HW2 SOL  1089       9.794  49.309 139.329  1.00  0.00           H
ATOM   3160  OW  SOL  1090      45.776  65.367  30.075  1.00  0.00           O
ATOM   3161  HW1 SOL  1090      45.643  65.657  30.978  1.00  0.00           H
ATOM   3162  HW2 SOL  1090      45.923  64.424  30.146  1.00  0.00           H
ATOM   3163  OW  SOL  1091      45.461  27.388 123.519  1.00  0.00           O
ATOM   3164  HW1 SOL  1091      46.243  27.232 124.050  1.00  0.00           H
ATOM   3165  HW2 SOL  1091      45.117  28.222 123.838  1.00  0.00           H
ATOM   3166  OW  SOL  1092      94.283  82.802 106.734  1.00  0.00           O
ATOM   3167  HW1 SOL  1092      93.360  83.004 106.888  1.00  0.00           H
ATOM   3168  HW2 SOL  1092      94.508  83.298 105.947  1.00  0.00           H
ATOM   3169  OW  SOL  1093      29.548  38.506 123.995  1.00  0.00           O
ATOM   3170  HW1 SOL  1093      29.140  39.151 123.417  1.00  0.00           H
ATOM   3171  HW2 SOL  1093      29.261  37.660 123.651  1.00  0.00           H
ATOM   3172  OW  SOL  1094      46.871 107.434   5.609  1.00  0.00           O
ATOM   3173  HW1 SOL  1094      46.615 107.177   6.495  1.00  0.00           H
ATOM   3174  HW2 SOL  1094      47.745 107.811   5.712  1.00  0.00           H
ATOM   3175  OW  SOL  1095      60.392  84.535 117.253  1.00  0.00           O
ATOM   3176  HW1 SOL  1095      60.836  84.089 116.532  1.00  0.00           H
ATOM   3177  HW2 SOL  1095      60.952  85.286 117.451  1.00  0.00           H
ATOM   3178  OW  SOL  1096      55.515 103.543 110.493  1.00  0.00           O
ATOM   3179  HW1 SOL  1096      55.360 103.208 109.610  1.00  0.00           H
ATOM   3180  HW2 SOL  1096      55.223 104.454 110.458  1.00  0.00           H
ATOM   3181  OW  SOL  1097      79.233 101.507  15.672  1.00  0.00           O
ATOM   3182  HW1 SOL  1097      79.883 101.870  16.273  1.00  0.00           H
ATOM   3183  HW2 SOL  1097      79.696 101.423  14.839  1.00  0.00           H
ATOM   3184  OW  SOL  1098      45.339   5.794 143.015  1.00  0.00           O
ATOM   3185  HW1 SOL  1098      46.073   6.079 143.560  1.00  0.00           H
ATOM   3186  HW2 SOL  1098      45.344   6.398 142.272  1.00  0.00           H
ATOM   3187  OW  SOL  1099      78.547  49.949  33.158  1.00  0.00           O
ATOM   3188  HW1 SOL  1099      77.799  49.394  33.379  1.00  0.00           H
ATOM   3189  HW2 SOL  1099      78.914  49.555  32.367  1.00  0.00           H
ATOM   3190  OW  SOL  1100      59.479  15.463 138.418  1.00  0.00           O
ATOM   3191  HW1 SOL  1100      59.504  14.851 137.683  1.00  0.00           H
ATOM   3192  HW2 SOL  1100      58.703  15.207 138.917  1.00  0.00           H
ATOM   3193  OW  SOL  1101      26.135 107.529 134.551  1.00  0.00           O
ATOM   3194  HW1 SOL  1101      26.382 106.658 134.241  1.00  0.00           H
ATOM   3195  HW2 SOL  1101      26.061 107.433 135.501  1.00  0.00           H
ATOM   3196  OW  SOL  1102      75.821  50.823  47.974  1.00  0.00           O
ATOM   3197  HW1 SOL  1102      76.417  50.835  47.224  1.00  0.00           H
ATOM   3198  HW2 SOL  1102      75.264  51.591  47.849  1.00  0.00           H
ATOM   3199  OW  SOL  1103       1.496  93.319 138.716  1.00  0.00           O
ATOM   3200  HW1 SOL  1103       1.511  93.922 137.973  1.00  0.00           H
ATOM   3201  HW2 SOL  1103       1.792  92.484 138.353  1.00  0.00           H
ATOM   3202  OW  SOL  1104     102.006  70.591 142.608  1.00  0.00           O
ATOM   3203  HW1 SOL  1104     102.384  71.471 142.615  1.00  0.00           H
ATOM   3204  HW2 SOL  1104     102.569  70.085 143.195  1.00  0.00           H
ATOM   3205  OW  SOL  1105      77.635  70.853  57.360  1.00  0.00           O
ATOM   3206  HW1 SOL  1105      78.452  70.870  57.859  1.00  0.00           H
ATOM   3207  HW2 SOL  1105      77.017  71.352  57.894  1.00  0.00           H
ATOM   3208  OW  SOL  1106       8.278 107.192  35.644  1.00  0.00           O
ATOM   3209  HW1 SOL  1106       7.923 106.489  35.100  1.00  0.00           H
ATOM   3210  HW2 SOL  1106       8.638 107.821  35.019  1.00  0.00           H
ATOM   3211  OW  SOL  1107      56.143  52.558  19.440  1.00  0.00           O
ATOM   3212  HW1 SOL  1107      56.566  51.721  19.245  1.00  0.00           H
ATOM   3213  HW2 SOL  1107      56.826  53.079  19.863  1.00  0.00           H
ATOM   3214  OW  SOL  1108      98.254  22.708  41.132  1.00  0.00           O
ATOM   3215  HW1 SOL  1108      98.307  22.114  40.383  1.00  0.00           H
ATOM   3216  HW2 SOL  1108      97.995  22.149  41.864  1.00  0.00           H
ATOM   3217  OW  SOL  1109      68.437 103.848  45.027  1.00  0.00           O
ATOM   3218  HW1 SOL  1109      67.821 103.123  44.923  1.00  0.00           H
ATOM   3219  HW2 SOL  1109      69.130 103.496  45.586  1.00  0.00           H
ATOM   3220  OW  SOL  1110      16.904  71.983 135.881  1.00  0.00           O
ATOM   3221  HW1 SOL  1110      17.577  71.438 136.289  1.00  0.00           H
ATOM   3222  HW2 SOL  1110      17.356  72.799 135.663  1.00  0.00           H
ATOM   3223  OW  SOL  1111      96.489  44.097  45.686  1.00  0.00           O
ATOM   3224  HW1 SOL  1111      96.361  43.459  46.387  1.00  0.00           H
ATOM   3225  HW2 SOL  1111      97.395  44.390  45.790  1.00  0.00           H
ATOM   3226  OW  SOL  1112      61.114  50.445 128.388  1.00  0.00           O
ATOM   3227  HW1 SOL  1112      62.053  50.262 128.433  1.00  0.00           H
ATOM   3228  HW2 SOL  1112      60.698  49.648 128.716  1.00  0.00           H
ATOM   3229  OW  SOL  1113      65.390  89.045  32.181  1.00  0.00           O
ATOM   3230  HW1 SOL  1113      65.628  89.409  33.034  1.00  0.00           H
ATOM   3231  HW2 SOL  1113      65.427  88.096  32.307  1.00  0.00           H
ATOM   3232  OW  SOL  1114      87.049  32.319   4.698  1.00  0.00           O
ATOM   3233  HW1 SOL  1114      87.725  32.994   4.644  1.00  0.00           H
ATOM   3234  HW2 SOL  1114      86.506  32.582   5.441  1.00  0.00           H
ATOM   3235  OW  SOL  1115      96.260  88.090 118.358  1.00  0.00           O
ATOM   3236  HW1 SOL  1115      96.341  88.299 117.427  1.00  0.00           H
ATOM   3237  HW2 SOL  1115      96.446  88.915 118.806  1.00  0.00           H
ATOM   3238  OW  SOL  1116      23.727  25.339 143.888  1.00  0.00           O
ATOM   3239  HW1 SOL  1116      23.296  24.497 144.038  1.00  0.00           H
ATOM   3240  HW2 SOL  1116      23.382  25.910 144.574  1.00  0.00           H
ATOM   3241  OW  SOL  1117      85.577 104.740  22.964  1.00  0.00           O
ATOM   3242  HW1 SOL  1117      85.008 104.109  23.405  1.00  0.00           H
ATOM   3243  HW2 SOL  1117      85.673 104.397  22.075  1.00  0.00           H
ATOM   3244  OW  SOL  1118      96.552  53.107  24.547  1.00  0.00           O
ATOM   3245  HW1 SOL  1118      97.381  53.395  24.163  1.00  0.00           H
ATOM   3246  HW2 SOL  1118      96.228  52.437  23.945  1.00  0.00           H
ATOM   3247  OW  SOL  1119      72.367  77.440  10.018  1.00  0.00           O
ATOM   3248  HW1 SOL  1119      72.880  76.771   9.565  1.00  0.00           H
ATOM   3249  HW2 SOL  1119      72.794  78.266   9.790  1.00  0.00           H
ATOM   3250  OW  SOL  1120     104.411  73.477 110.029  1.00  0.00           O
ATOM   3251  HW1 SOL  1120     105.253  73.656 109.610  1.00  0.00           H
ATOM   3252  HW2 SOL  1120     104.115  72.657 109.632  1.00  0.00           H
ATOM   3253  OW  SOL  1121      34.050 103.897   8.925  1.00  0.00           O
ATOM   3254  HW1 SOL  1121      33.938 104.110   9.851  1.00  0.00           H
ATOM   3255  HW2 SOL  1121      34.856 104.347   8.671  1.00  0.00           H
ATOM   3256  OW  SOL  1122      70.274  28.188  18.776  1.00  0.00           O
ATOM   3257  HW1 SOL  1122      71.041  27.705  18.469  1.00  0.00           H
ATOM   3258  HW2 SOL  1122      70.233  28.000  19.714  1.00  0.00           H
ATOM   3259  OW  SOL  1123      89.819   6.788 144.411  1.00  0.00           O
ATOM   3260  HW1 SOL  1123      89.423   6.418 145.201  1.00  0.00           H
ATOM   3261  HW2 SOL  1123      89.158   7.391 144.071  1.00  0.00           H
ATOM   3262  OW  SOL  1124      36.273  25.652 133.658  1.00  0.00           O
ATOM   3263  HW1 SOL  1124      36.128  26.361 134.284  1.00  0.00           H
ATOM   3264  HW2 SOL  1124      36.337  26.091 132.809  1.00  0.00           H
ATOM   3265  OW  SOL  1125     102.564   7.163  43.055  1.00  0.00           O
ATOM   3266  HW1 SOL  1125     102.209   6.282  42.937  1.00  0.00           H
ATOM   3267  HW2 SOL  1125     101.806   7.741  42.960  1.00  0.00           H
ATOM   3268  OW  SOL  1126      99.159  36.130 126.021  1.00  0.00           O
ATOM   3269  HW1 SOL  1126      98.461  36.698 125.692  1.00  0.00           H
ATOM   3270  HW2 SOL  1126      99.799  36.102 125.310  1.00  0.00           H
ATOM   3271  OW  SOL  1127      16.899  95.321 117.832  1.00  0.00           O
ATOM   3272  HW1 SOL  1127      15.997  95.641 117.826  1.00  0.00           H
ATOM   3273  HW2 SOL  1127      16.871  94.515 117.317  1.00  0.00           H
ATOM   3274  OW  SOL  1128      41.118  32.640  14.828  1.00  0.00           O
ATOM   3275  HW1 SOL  1128      41.474  31.755  14.908  1.00  0.00           H
ATOM   3276  HW2 SOL  1128      40.522  32.727  15.572  1.00  0.00           H
ATOM   3277  OW  SOL  1129      69.478   7.377  44.430  1.00  0.00           O
ATOM   3278  HW1 SOL  1129      68.814   8.063  44.371  1.00  0.00           H
ATOM   3279  HW2 SOL  1129      69.727   7.363  45.354  1.00  0.00           H
ATOM   3280  OW  SOL  1130      16.943  17.583  42.391  1.00  0.00           O
ATOM   3281  HW1 SOL  1130      16.328  17.484  41.664  1.00  0.00           H
ATOM   3282  HW2 SOL  1130      16.556  17.075  43.103  1.00  0.00           H
ATOM   3283  OW  SOL  1131       1.899  86.043  32.813  1.00  0.00           O
ATOM   3284  HW1 SOL  1131       2.816  85.830  32.642  1.00  0.00           H
ATOM   3285  HW2 SOL  1131       1.622  85.402  33.468  1.00  0.00           H
ATOM   3286  OW  SOL  1132      68.124  70.586  18.379  1.00  0.00           O
ATOM   3287  HW1 SOL  1132      67.975  69.976  17.657  1.00  0.00           H
ATOM   3288  HW2 SOL  1132      67.926  71.447  18.010  1.00  0.00           H
ATOM   3289  OW  SOL  1133       2.425  50.363 125.220  1.00  0.00           O
ATOM   3290  HW1 SOL  1133       2.655  49.554 125.678  1.00  0.00           H
ATOM   3291  HW2 SOL  1133       1.912  50.075 124.466  1.00  0.00           H
ATOM   3292  OW  SOL  1134      12.313   5.804   6.917  1.00  0.00           O
ATOM   3293  HW1 SOL  1134      13.123   5.696   7.416  1.00  0.00           H
ATOM   3294  HW2 SOL  1134      12.320   5.083   6.287  1.00  0.00           H
ATOM   3295  OW  SOL  1135      65.929  68.416 144.329  1.00  0.00           O
ATOM   3296  HW1 SOL  1135      66.410  67.846 143.729  1.00  0.00           H
ATOM   3297  HW2 SOL  1135      65.361  67.823 144.821  1.00  0.00           H
ATOM   3298  OW  SOL  1136      18.960  67.908 129.044  1.00  0.00           O
ATOM   3299  HW1 SOL  1136      18.477  68.318 128.326  1.00  0.00           H
ATOM   3300  HW2 SOL  1136      18.280  67.579 129.633  1.00  0.00           H
ATOM   3301  OW  SOL  1137       3.656   0.162 108.560  1.00  0.00           O
ATOM   3302  HW1 SOL  1137       4.448   0.696 108.623  1.00  0.00           H
ATOM   3303  HW2 SOL  1137       3.114   0.613 107.912  1.00  0.00           H
ATOM   3304  OW  SOL  1138      81.748  19.277 113.016  1.00  0.00           O
ATOM   3305  HW1 SOL  1138      82.074  18.623 112.398  1.00  0.00           H
ATOM   3306  HW2 SOL  1138      80.800  19.148 113.024  1.00  0.00           H
ATOM   3307  OW  SOL  1139      31.012  17.932  19.075  1.00  0.00           O
ATOM   3308  HW1 SOL  1139      31.315  17.081  18.758  1.00  0.00           H
ATOM   3309  HW2 SOL  1139      31.651  18.181  19.742  1.00  0.00           H
ATOM   3310  OW  SOL  1140      96.642  61.118  41.434  1.00  0.00           O
ATOM   3311  HW1 SOL  1140      96.505  61.451  40.547  1.00  0.00           H
ATOM   3312  HW2 SOL  1140      96.432  61.859  42.003  1.00  0.00           H
ATOM   3313  OW  SOL  1141      36.614 106.683 129.920  1.00  0.00           O
ATOM   3314  HW1 SOL  1141      35.857 106.215 130.273  1.00  0.00           H
ATOM   3315  HW2 SOL  1141      36.952 106.109 129.232  1.00  0.00           H
ATOM   3316  OW  SOL  1142      86.868  43.076  14.533  1.00  0.00           O
ATOM   3317  HW1 SOL  1142      86.505  43.896  14.199  1.00  0.00           H
ATOM   3318  HW2 SOL  1142      86.190  42.424  14.356  1.00  0.00           H
ATOM   3319  OW  SOL  1143      11.319 102.029 123.369  1.00  0.00           O
ATOM   3320  HW1 SOL  1143      11.800 101.393 122.839  1.00  0.00           H
ATOM   3321  HW2 SOL  1143      10.599 101.526 123.751  1.00  0.00           H
ATOM   3322  OW  SOL  1144      34.192  82.651 100.899  1.00  0.00           O
ATOM   3323  HW1 SOL  1144      34.681  83.289 100.378  1.00  0.00           H
ATOM   3324  HW2 SOL  1144      34.833  81.972 101.109  1.00  0.00           H
ATOM   3325  OW  SOL  1145      58.796  96.233 119.668  1.00  0.00           O
ATOM   3326  HW1 SOL  1145      58.238  96.432 118.916  1.00  0.00           H
ATOM   3327  HW2 SOL  1145      58.536  96.868 120.335  1.00  0.00           H
ATOM   3328  OW  SOL  1146      12.212  23.883 139.200  1.00  0.00           O
ATOM   3329  HW1 SOL  1146      12.301  24.835 139.237  1.00  0.00           H
ATOM   3330  HW2 SOL  1146      12.374  23.662 138.282  1.00  0.00           H
ATOM   3331  OW  SOL  1147      73.118  53.598  38.675  1.00  0.00           O
ATOM   3332  HW1 SOL  1147      72.488  54.148  39.141  1.00  0.00           H
ATOM   3333  HW2 SOL  1147      73.616  54.209  38.134  1.00  0.00           H
ATOM   3334  OW  SOL  1148      65.775  79.702 111.198  1.00  0.00           O
ATOM   3335  HW1 SOL  1148      65.854  80.247 111.981  1.00  0.00           H
ATOM   3336  HW2 SOL  1148      66.194  78.875 111.438  1.00  0.00           H
ATOM   3337  OW  SOL  1149      69.072  49.837  36.629  1.00  0.00           O
ATOM   3338  HW1 SOL  1149      69.776  50.069  37.234  1.00  0.00           H
ATOM   3339  HW2 SOL  1149      68.553  50.637  36.546  1.00  0.00           H
ATOM   3340  OW  SOL  1150      89.095  92.930  24.633  1.00  0.00           O
ATOM   3341  HW1 SOL  1150      88.569  93.713  24.796  1.00  0.00           H
ATOM   3342  HW2 SOL  1150      88.801  92.302  25.293  1.00  0.00           H
ATOM   3343  OW  SOL  1151      58.792   0.891 128.741  1.00  0.00           O
ATOM   3344  HW1 SOL  1151      58.623   1.777 129.061  1.00  0.00           H
ATOM   3345  HW2 SOL  1151      58.675   0.952 127.793  1.00  0.00           H
ATOM   3346  OW  SOL  1152      91.095   4.710 143.259  1.00  0.00           O
ATOM   3347  HW1 SOL  1152      90.737   4.934 142.399  1.00  0.00           H
ATOM   3348  HW2 SOL  1152      90.917   5.479 143.801  1.00  0.00           H
ATOM   3349  OW  SOL  1153      68.552  50.548  43.408  1.00  0.00           O
ATOM   3350  HW1 SOL  1153      67.961  51.145  42.949  1.00  0.00           H
ATOM   3351  HW2 SOL  1153      69.254  50.377  42.781  1.00  0.00           H
ATOM   3352  OW  SOL  1154      34.317  49.331 138.488  1.00  0.00           O
ATOM   3353  HW1 SOL  1154      33.735  50.039 138.212  1.00  0.00           H
ATOM   3354  HW2 SOL  1154      33.766  48.548 138.474  1.00  0.00           H
ATOM   3355  OW  SOL  1155      66.666  44.990 126.010  1.00  0.00           O
ATOM   3356  HW1 SOL  1155      67.051  45.862 125.916  1.00  0.00           H
ATOM   3357  HW2 SOL  1155      65.839  45.142 126.467  1.00  0.00           H
ATOM   3358  OW  SOL  1156      44.281 109.226  95.754  1.00  0.00           O
ATOM   3359  HW1 SOL  1156      44.547 109.263  94.835  1.00  0.00           H
ATOM   3360  HW2 SOL  1156      44.822 109.886  96.187  1.00  0.00           H
ATOM   3361  OW  SOL  1157      99.103   4.370 139.420  1.00  0.00           O
ATOM   3362  HW1 SOL  1157      99.590   4.308 138.599  1.00  0.00           H
ATOM   3363  HW2 SOL  1157      99.492   5.116 139.876  1.00  0.00           H
ATOM   3364  OW  SOL  1158      86.440  88.790 130.003  1.00  0.00           O
ATOM   3365  HW1 SOL  1158      86.131  88.937 129.109  1.00  0.00           H
ATOM   3366  HW2 SOL  1158      87.048  88.055 129.929  1.00  0.00           H
ATOM   3367  OW  SOL  1159      94.152  73.462  54.348  1.00  0.00           O
ATOM   3368  HW1 SOL  1159      95.020  73.144  54.098  1.00  0.00           H
ATOM   3369  HW2 SOL  1159      94.303  73.966  55.148  1.00  0.00           H
ATOM   3370  OW  SOL  1160      16.350  71.011 144.715  1.00  0.00           O
ATOM   3371  HW1 SOL  1160      16.370  71.955 144.873  1.00  0.00           H
ATOM   3372  HW2 SOL  1160      15.453  70.833 144.435  1.00  0.00           H
ATOM   3373  OW  SOL  1161      75.750   0.137 138.453  1.00  0.00           O
ATOM   3374  HW1 SOL  1161      75.149   0.571 137.847  1.00  0.00           H
ATOM   3375  HW2 SOL  1161      75.572   0.545 139.300  1.00  0.00           H
ATOM   3376  OW  SOL  1162      66.422 103.433  14.150  1.00  0.00           O
ATOM   3377  HW1 SOL  1162      66.231 104.370  14.129  1.00  0.00           H
ATOM   3378  HW2 SOL  1162      66.795 103.245  13.289  1.00  0.00           H
ATOM   3379  OW  SOL  1163      16.070  91.596  12.848  1.00  0.00           O
ATOM   3380  HW1 SOL  1163      16.490  91.526  13.705  1.00  0.00           H
ATOM   3381  HW2 SOL  1163      15.371  90.942  12.869  1.00  0.00           H
ATOM   3382  OW  SOL  1164      64.094  66.713  29.802  1.00  0.00           O
ATOM   3383  HW1 SOL  1164      63.158  66.817  29.636  1.00  0.00           H
ATOM   3384  HW2 SOL  1164      64.153  66.538  30.741  1.00  0.00           H
ATOM   3385  OW  SOL  1165      28.067  35.136 106.222  1.00  0.00           O
ATOM   3386  HW1 SOL  1165      28.675  35.432 106.900  1.00  0.00           H
ATOM   3387  HW2 SOL  1165      27.557  34.444 106.643  1.00  0.00           H
ATOM   3388  OW  SOL  1166      52.620  70.637 103.565  1.00  0.00           O
ATOM   3389  HW1 SOL  1166      51.776  70.306 103.873  1.00  0.00           H
ATOM   3390  HW2 SOL  1166      53.071  69.863 103.227  1.00  0.00           H
ATOM   3391  OW  SOL  1167      97.395  33.927  33.960  1.00  0.00           O
ATOM   3392  HW1 SOL  1167      96.552  33.632  34.304  1.00  0.00           H
ATOM   3393  HW2 SOL  1167      97.739  33.170  33.486  1.00  0.00           H
ATOM   3394  OW  SOL  1168      54.458  84.670 111.503  1.00  0.00           O
ATOM   3395  HW1 SOL  1168      54.415  83.720 111.396  1.00  0.00           H
ATOM   3396  HW2 SOL  1168      53.721  84.881 112.076  1.00  0.00           H
ATOM   3397  OW  SOL  1169      13.722  20.782 149.337  1.00  0.00           O
ATOM   3398  HW1 SOL  1169      12.910  20.901 148.844  1.00  0.00           H
ATOM   3399  HW2 SOL  1169      13.579  19.981 149.842  1.00  0.00           H
ATOM   3400  OW  SOL  1170      98.001  55.570 141.642  1.00  0.00           O
ATOM   3401  HW1 SOL  1170      97.834  54.759 142.121  1.00  0.00           H
ATOM   3402  HW2 SOL  1170      97.728  56.264 142.242  1.00  0.00           H
ATOM   3403  OW  SOL  1171      83.803  53.967  21.370  1.00  0.00           O
ATOM   3404  HW1 SOL  1171      84.513  54.493  21.002  1.00  0.00           H
ATOM   3405  HW2 SOL  1171      83.222  54.605  21.785  1.00  0.00           H
ATOM   3406  OW  SOL  1172      53.217  28.187 103.984  1.00  0.00           O
ATOM   3407  HW1 SOL  1172      53.035  28.523 103.107  1.00  0.00           H
ATOM   3408  HW2 SOL  1172      53.615  27.330 103.835  1.00  0.00           H
ATOM   3409  OW  SOL  1173       9.856  53.525   4.209  1.00  0.00           O
ATOM   3410  HW1 SOL  1173      10.613  54.016   3.888  1.00  0.00           H
ATOM   3411  HW2 SOL  1173       9.103  54.072   3.984  1.00  0.00           H
ATOM   3412  OW  SOL  1174       3.168  17.043 145.518  1.00  0.00           O
ATOM   3413  HW1 SOL  1174       3.956  17.289 145.035  1.00  0.00           H
ATOM   3414  HW2 SOL  1174       3.209  17.560 146.323  1.00  0.00           H
ATOM   3415  OW  SOL  1175      71.340  19.069 134.182  1.00  0.00           O
ATOM   3416  HW1 SOL  1175      71.045  18.392 133.572  1.00  0.00           H
ATOM   3417  HW2 SOL  1175      72.266  18.875 134.325  1.00  0.00           H
ATOM   3418  OW  SOL  1176      27.097  20.561 101.688  1.00  0.00           O
ATOM   3419  HW1 SOL  1176      26.781  20.116 100.902  1.00  0.00           H
ATOM   3420  HW2 SOL  1176      27.048  21.492 101.472  1.00  0.00           H
ATOM   3421  OW  SOL  1177      52.945  38.244 136.211  1.00  0.00           O
ATOM   3422  HW1 SOL  1177      52.638  38.992 136.723  1.00  0.00           H
ATOM   3423  HW2 SOL  1177      53.895  38.350 136.178  1.00  0.00           H
ATOM   3424  OW  SOL  1178      60.388  35.203  32.447  1.00  0.00           O
ATOM   3425  HW1 SOL  1178      60.802  35.805  33.065  1.00  0.00           H
ATOM   3426  HW2 SOL  1178      60.329  35.700  31.631  1.00  0.00           H
ATOM   3427  OW  SOL  1179      99.495  82.411  34.082  1.00  0.00           O
ATOM   3428  HW1 SOL  1179     100.382  82.590  34.395  1.00  0.00           H
ATOM   3429  HW2 SOL  1179      99.231  83.216  33.636  1.00  0.00           H
ATOM   3430  OW  SOL  1180      82.733  57.634 131.804  1.00  0.00           O
ATOM   3431  HW1 SOL  1180      82.635  56.951 131.141  1.00  0.00           H
ATOM   3432  HW2 SOL  1180      82.594  57.182 132.636  1.00  0.00           H
ATOM   3433  OW  SOL  1181      81.830  11.047  13.391  1.00  0.00           O
ATOM   3434  HW1 SOL  1181      82.045  10.206  13.793  1.00  0.00           H
ATOM   3435  HW2 SOL  1181      81.405  10.817  12.565  1.00  0.00           H
ATOM   3436  OW  SOL  1182      79.494  65.629 100.151  1.00  0.00           O
ATOM   3437  HW1 SOL  1182      78.888  66.093  99.573  1.00  0.00           H
ATOM   3438  HW2 SOL  1182      79.870  64.941  99.601  1.00  0.00           H
ATOM   3439  OW  SOL  1183      17.540  26.433 124.158  1.00  0.00           O
ATOM   3440  HW1 SOL  1183      17.160  25.830 123.519  1.00  0.00           H
ATOM   3441  HW2 SOL  1183      17.749  27.218 123.652  1.00  0.00           H
ATOM   3442  OW  SOL  1184      95.870  28.937 118.829  1.00  0.00           O
ATOM   3443  HW1 SOL  1184      95.590  28.730 117.937  1.00  0.00           H
ATOM   3444  HW2 SOL  1184      95.182  28.575 119.386  1.00  0.00           H
ATOM   3445  OW  SOL  1185      83.608 102.230   1.208  1.00  0.00           O
ATOM   3446  HW1 SOL  1185      83.104 101.454   0.961  1.00  0.00           H
ATOM   3447  HW2 SOL  1185      82.957 102.837   1.559  1.00  0.00           H
ATOM   3448  OW  SOL  1186      72.735  51.297 102.903  1.00  0.00           O
ATOM   3449  HW1 SOL  1186      72.339  50.767 102.212  1.00  0.00           H
ATOM   3450  HW2 SOL  1186      73.676  51.246 102.736  1.00  0.00           H
ATOM   3451  OW  SOL  1187      56.708  98.661 141.406  1.00  0.00           O
ATOM   3452  HW1 SOL  1187      56.217  98.066 140.839  1.00  0.00           H
ATOM   3453  HW2 SOL  1187      57.027  98.107 142.117  1.00  0.00           H
ATOM   3454  OW  SOL  1188      21.922  16.243  19.045  1.00  0.00           O
ATOM   3455  HW1 SOL  1188      22.723  16.309  18.527  1.00  0.00           H
ATOM   3456  HW2 SOL  1188      21.980  16.964  19.671  1.00  0.00           H
ATOM   3457  OW  SOL  1189      49.972  45.665 148.110  1.00  0.00           O
ATOM   3458  HW1 SOL  1189      49.316  45.162 147.628  1.00  0.00           H
ATOM   3459  HW2 SOL  1189      49.937  46.540 147.723  1.00  0.00           H
ATOM   3460  OW  SOL  1190     102.930  12.050   3.628  1.00  0.00           O
ATOM   3461  HW1 SOL  1190     103.564  12.638   4.039  1.00  0.00           H
ATOM   3462  HW2 SOL  1190     102.838  11.326   4.246  1.00  0.00           H
ATOM   3463  OW  SOL  1191      45.883  15.416   7.472  1.00  0.00           O
ATOM   3464  HW1 SOL  1191      45.334  14.643   7.340  1.00  0.00           H
ATOM   3465  HW2 SOL  1191      46.774  15.071   7.527  1.00  0.00           H
ATOM   3466  OW  SOL  1192      44.490   6.635  42.751  1.00  0.00           O
ATOM   3467  HW1 SOL  1192      44.859   7.173  42.050  1.00  0.00           H
ATOM   3468  HW2 SOL  1192      43.561   6.560  42.532  1.00  0.00           H
ATOM   3469  OW  SOL  1193       6.344  24.412 140.404  1.00  0.00           O
ATOM   3470  HW1 SOL  1193       5.410  24.308 140.221  1.00  0.00           H
ATOM   3471  HW2 SOL  1193       6.408  25.255 140.853  1.00  0.00           H
ATOM   3472  OW  SOL  1194       6.138  86.810  20.409  1.00  0.00           O
ATOM   3473  HW1 SOL  1194       6.615  86.111  20.858  1.00  0.00           H
ATOM   3474  HW2 SOL  1194       5.348  86.384  20.075  1.00  0.00           H
ATOM   3475  OW  SOL  1195      86.246  43.258  43.226  1.00  0.00           O
ATOM   3476  HW1 SOL  1195      86.004  44.001  42.673  1.00  0.00           H
ATOM   3477  HW2 SOL  1195      87.100  43.496  43.587  1.00  0.00           H
ATOM   3478  OW  SOL  1196      31.046  24.962  23.106  1.00  0.00           O
ATOM   3479  HW1 SOL  1196      31.394  25.745  22.680  1.00  0.00           H
ATOM   3480  HW2 SOL  1196      31.598  24.843  23.879  1.00  0.00           H
ATOM   3481  OW  SOL  1197      40.046  24.508  26.350  1.00  0.00           O
ATOM   3482  HW1 SOL  1197      39.744  25.307  25.917  1.00  0.00           H
ATOM   3483  HW2 SOL  1197      39.272  23.945  26.380  1.00  0.00           H
ATOM   3484  OW  SOL  1198      71.949  94.045 123.134  1.00  0.00           O
ATOM   3485  HW1 SOL  1198      71.570  93.167 123.169  1.00  0.00           H
ATOM   3486  HW2 SOL  1198      71.205  94.620 122.955  1.00  0.00           H
ATOM   3487  OW  SOL  1199      94.106  73.193 115.472  1.00  0.00           O
ATOM   3488  HW1 SOL  1199      93.185  73.210 115.732  1.00  0.00           H
ATOM   3489  HW2 SOL  1199      94.521  72.599 116.098  1.00  0.00           H
ATOM   3490  OW  SOL  1200      44.941  85.392  34.429  1.00  0.00           O
ATOM   3491  HW1 SOL  1200      44.058  85.331  34.065  1.00  0.00           H
ATOM   3492  HW2 SOL  1200      45.513  85.434  33.663  1.00  0.00           H
ATOM   3493  OW  SOL  1201      11.195  44.276  25.711  1.00  0.00           O
ATOM   3494  HW1 SOL  1201      10.329  44.598  25.461  1.00  0.00           H
ATOM   3495  HW2 SOL  1201      11.222  43.378  25.380  1.00  0.00           H
ATOM   3496  OW  SOL  1202     103.254   9.622 125.853  1.00  0.00           O
ATOM   3497  HW1 SOL  1202     102.635   8.930 125.619  1.00  0.00           H
ATOM   3498  HW2 SOL  1202     103.825   9.701 125.090  1.00  0.00           H
ATOM   3499  OW  SOL  1203      18.576  44.823 141.713  1.00  0.00           O
ATOM   3500  HW1 SOL  1203      17.924  44.997 141.034  1.00  0.00           H
ATOM   3501  HW2 SOL  1203      19.111  45.616 141.740  1.00  0.00           H
ATOM   3502  OW  SOL  1204      23.110  99.044 100.146  1.00  0.00           O
ATOM   3503  HW1 SOL  1204      22.559  98.942  99.370  1.00  0.00           H
ATOM   3504  HW2 SOL  1204      22.497  99.024 100.881  1.00  0.00           H
ATOM   3505  OW  SOL  1205      87.005  84.866  17.108  1.00  0.00           O
ATOM   3506  HW1 SOL  1205      87.094  83.978  16.762  1.00  0.00           H
ATOM   3507  HW2 SOL  1205      86.988  84.753  18.058  1.00  0.00           H
ATOM   3508  OW  SOL  1206      70.308  24.020  21.446  1.00  0.00           O
ATOM   3509  HW1 SOL  1206      70.408  24.225  20.516  1.00  0.00           H
ATOM   3510  HW2 SOL  1206      71.071  23.480  21.656  1.00  0.00           H
ATOM   3511  OW  SOL  1207      46.496  71.046   3.053  1.00  0.00           O
ATOM   3512  HW1 SOL  1207      47.387  71.272   2.786  1.00  0.00           H
ATOM   3513  HW2 SOL  1207      46.502  70.092   3.125  1.00  0.00           H
ATOM   3514  OW  SOL  1208      45.964  31.051 133.235  1.00  0.00           O
ATOM   3515  HW1 SOL  1208      46.235  30.609 134.040  1.00  0.00           H
ATOM   3516  HW2 SOL  1208      45.113  30.667 133.024  1.00  0.00           H
ATOM   3517  OW  SOL  1209      57.710  57.219 143.865  1.00  0.00           O
ATOM   3518  HW1 SOL  1209      57.068  56.738 143.342  1.00  0.00           H
ATOM   3519  HW2 SOL  1209      58.492  57.253 143.315  1.00  0.00           H
ATOM   3520  OW  SOL  1210     107.080  64.224 120.745  1.00  0.00           O
ATOM   3521  HW1 SOL  1210     107.367  64.896 121.363  1.00  0.00           H
ATOM   3522  HW2 SOL  1210     107.874  63.978 120.271  1.00  0.00           H
ATOM   3523  OW  SOL  1211      73.164  75.098 137.178  1.00  0.00           O
ATOM   3524  HW1 SOL  1211      74.032  75.247 136.803  1.00  0.00           H
ATOM   3525  HW2 SOL  1211      72.673  75.893 136.970  1.00  0.00           H
ATOM   3526  OW  SOL  1212      63.844  83.045 148.492  1.00  0.00           O
ATOM   3527  HW1 SOL  1212      63.628  83.849 148.019  1.00  0.00           H
ATOM   3528  HW2 SOL  1212      63.165  82.971 149.162  1.00  0.00           H
ATOM   3529  OW  SOL  1213      98.149  62.791  45.577  1.00  0.00           O
ATOM   3530  HW1 SOL  1213      98.161  62.489  46.485  1.00  0.00           H
ATOM   3531  HW2 SOL  1213      98.925  62.393  45.182  1.00  0.00           H
ATOM   3532  OW  SOL  1214      76.349   4.363  26.229  1.00  0.00           O
ATOM   3533  HW1 SOL  1214      76.732   5.158  26.599  1.00  0.00           H
ATOM   3534  HW2 SOL  1214      75.465   4.329  26.595  1.00  0.00           H
ATOM   3535  OW  SOL  1215       3.691  36.028 116.566  1.00  0.00           O
ATOM   3536  HW1 SOL  1215       4.415  35.544 116.965  1.00  0.00           H
ATOM   3537  HW2 SOL  1215       3.388  35.462 115.856  1.00  0.00           H
ATOM   3538  OW  SOL  1216       5.224  20.243  16.179  1.00  0.00           O
ATOM   3539  HW1 SOL  1216       5.613  19.509  16.655  1.00  0.00           H
ATOM   3540  HW2 SOL  1216       4.281  20.134  16.299  1.00  0.00           H
ATOM   3541  OW  SOL  1217      45.976   8.002   1.692  1.00  0.00           O
ATOM   3542  HW1 SOL  1217      46.855   7.768   1.991  1.00  0.00           H
ATOM   3543  HW2 SOL  1217      46.117   8.441   0.853  1.00  0.00           H
ATOM   3544  OW  SOL  1218      58.024  57.264 101.154  1.00  0.00           O
ATOM   3545  HW1 SOL  1218      57.754  57.824 100.426  1.00  0.00           H
ATOM   3546  HW2 SOL  1218      58.219  56.419 100.748  1.00  0.00           H
ATOM   3547  OW  SOL  1219      59.977   1.609  97.201  1.00  0.00           O
ATOM   3548  HW1 SOL  1219      59.217   1.826  97.741  1.00  0.00           H
ATOM   3549  HW2 SOL  1219      59.708   1.826  96.309  1.00  0.00           H
ATOM   3550  OW  SOL  1220      92.439   1.314  95.186  1.00  0.00           O
ATOM   3551  HW1 SOL  1220      92.595   1.935  94.475  1.00  0.00           H
ATOM   3552  HW2 SOL  1220      91.486   1.272  95.265  1.00  0.00           H
ATOM   3553  OW  SOL  1221      46.251   2.231  33.680  1.00  0.00           O
ATOM   3554  HW1 SOL  1221      45.323   2.073  33.851  1.00  0.00           H
ATOM   3555  HW2 SOL  1221      46.389   1.914  32.788  1.00  0.00           H
ATOM   3556  OW  SOL  1222      84.139  54.411 140.008  1.00  0.00           O
ATOM   3557  HW1 SOL  1222      83.583  54.863 140.643  1.00  0.00           H
ATOM   3558  HW2 SOL  1222      83.525  53.997 139.402  1.00  0.00           H
ATOM   3559  OW  SOL  1223      10.709  93.760  31.397  1.00  0.00           O
ATOM   3560  HW1 SOL  1223      11.619  93.508  31.238  1.00  0.00           H
ATOM   3561  HW2 SOL  1223      10.307  93.770  30.528  1.00  0.00           H
ATOM   3562  OW  SOL  1224      98.386  20.912   9.754  1.00  0.00           O
ATOM   3563  HW1 SOL  1224      98.161  21.822   9.950  1.00  0.00           H
ATOM   3564  HW2 SOL  1224      99.337  20.872   9.858  1.00  0.00           H
ATOM   3565  OW  SOL  1225     100.256  48.918 141.381  1.00  0.00           O
ATOM   3566  HW1 SOL  1225      99.892  49.330 140.597  1.00  0.00           H
ATOM   3567  HW2 SOL  1225     100.617  48.088 141.070  1.00  0.00           H
ATOM   3568  OW  SOL  1226      95.865  41.162  44.423  1.00  0.00           O
ATOM   3569  HW1 SOL  1226      96.746  41.430  44.682  1.00  0.00           H
ATOM   3570  HW2 SOL  1226      95.727  41.581  43.573  1.00  0.00           H
ATOM   3571  OW  SOL  1227      40.420  24.236 112.620  1.00  0.00           O
ATOM   3572  HW1 SOL  1227      40.457  23.574 111.929  1.00  0.00           H
ATOM   3573  HW2 SOL  1227      39.520  24.196 112.942  1.00  0.00           H
ATOM   3574  OW  SOL  1228      55.373  10.268 133.915  1.00  0.00           O
ATOM   3575  HW1 SOL  1228      54.574  10.004 134.372  1.00  0.00           H
ATOM   3576  HW2 SOL  1228      55.452  11.206 134.093  1.00  0.00           H
ATOM   3577  OW  SOL  1229       2.402  82.857 107.630  1.00  0.00           O
ATOM   3578  HW1 SOL  1229       1.531  83.022 107.268  1.00  0.00           H
ATOM   3579  HW2 SOL  1229       2.730  82.108 107.132  1.00  0.00           H
ATOM   3580  OW  SOL  1230      88.824  61.941   5.266  1.00  0.00           O
ATOM   3581  HW1 SOL  1230      89.673  62.270   4.971  1.00  0.00           H
ATOM   3582  HW2 SOL  1230      89.022  61.097   5.672  1.00  0.00           H
ATOM   3583  OW  SOL  1231      12.798  63.600 116.296  1.00  0.00           O
ATOM   3584  HW1 SOL  1231      13.311  63.557 117.103  1.00  0.00           H
ATOM   3585  HW2 SOL  1231      13.123  64.379 115.846  1.00  0.00           H
ATOM   3586  OW  SOL  1232      98.110 103.888 124.867  1.00  0.00           O
ATOM   3587  HW1 SOL  1232      98.602 103.504 124.141  1.00  0.00           H
ATOM   3588  HW2 SOL  1232      98.230 103.273 125.590  1.00  0.00           H
ATOM   3589  OW  SOL  1233       3.192  93.909 120.305  1.00  0.00           O
ATOM   3590  HW1 SOL  1233       3.154  94.740 120.780  1.00  0.00           H
ATOM   3591  HW2 SOL  1233       2.604  93.329 120.789  1.00  0.00           H
ATOM   3592  OW  SOL  1234      15.018  91.197 141.616  1.00  0.00           O
ATOM   3593  HW1 SOL  1234      15.607  90.450 141.507  1.00  0.00           H
ATOM   3594  HW2 SOL  1234      14.640  91.080 142.487  1.00  0.00           H
ATOM   3595  OW  SOL  1235      71.755   9.965 121.172  1.00  0.00           O
ATOM   3596  HW1 SOL  1235      72.405  10.652 121.018  1.00  0.00           H
ATOM   3597  HW2 SOL  1235      72.039   9.545 121.983  1.00  0.00           H
ATOM   3598  OW  SOL  1236      39.480  76.756 115.350  1.00  0.00           O
ATOM   3599  HW1 SOL  1236      40.320  76.789 114.892  1.00  0.00           H
ATOM   3600  HW2 SOL  1236      38.967  76.110 114.866  1.00  0.00           H
ATOM   3601  OW  SOL  1237     100.568  36.672 147.874  1.00  0.00           O
ATOM   3602  HW1 SOL  1237     100.855  35.760 147.843  1.00  0.00           H
ATOM   3603  HW2 SOL  1237     101.254  37.123 148.366  1.00  0.00           H
ATOM   3604  OW  SOL  1238      49.853  59.776  24.794  1.00  0.00           O
ATOM   3605  HW1 SOL  1238      50.259  59.456  25.600  1.00  0.00           H
ATOM   3606  HW2 SOL  1238      50.367  59.377  24.092  1.00  0.00           H
ATOM   3607  OW  SOL  1239       9.243  10.926 101.938  1.00  0.00           O
ATOM   3608  HW1 SOL  1239       9.180  11.839 102.216  1.00  0.00           H
ATOM   3609  HW2 SOL  1239       9.157  10.957 100.986  1.00  0.00           H
ATOM   3610  OW  SOL  1240      53.429  86.597 118.441  1.00  0.00           O
ATOM   3611  HW1 SOL  1240      54.366  86.763 118.341  1.00  0.00           H
ATOM   3612  HW2 SOL  1240      53.355  86.137 119.277  1.00  0.00           H
ATOM   3613  OW  SOL  1241      52.682   5.501  97.880  1.00  0.00           O
ATOM   3614  HW1 SOL  1241      53.176   4.907  97.314  1.00  0.00           H
ATOM   3615  HW2 SOL  1241      53.067   6.362  97.717  1.00  0.00           H
ATOM   3616  OW  SOL  1242      77.303  19.502  29.022  1.00  0.00           O
ATOM   3617  HW1 SOL  1242      76.763  20.195  29.402  1.00  0.00           H
ATOM   3618  HW2 SOL  1242      77.273  19.663  28.079  1.00  0.00           H
ATOM   3619  OW  SOL  1243      18.116  24.573 132.761  1.00  0.00           O
ATOM   3620  HW1 SOL  1243      18.434  25.339 132.282  1.00  0.00           H
ATOM   3621  HW2 SOL  1243      18.401  24.718 133.663  1.00  0.00           H
ATOM   3622  OW  SOL  1244      84.445  12.801  18.554  1.00  0.00           O
ATOM   3623  HW1 SOL  1244      85.190  12.521  19.085  1.00  0.00           H
ATOM   3624  HW2 SOL  1244      83.918  13.339  19.144  1.00  0.00           H
ATOM   3625  OW  SOL  1245      15.583  21.246   9.562  1.00  0.00           O
ATOM   3626  HW1 SOL  1245      14.702  21.278   9.933  1.00  0.00           H
ATOM   3627  HW2 SOL  1245      15.672  22.071   9.084  1.00  0.00           H
ATOM   3628  OW  SOL  1246      53.856  20.912 141.151  1.00  0.00           O
ATOM   3629  HW1 SOL  1246      54.804  20.780 141.138  1.00  0.00           H
ATOM   3630  HW2 SOL  1246      53.738  21.831 140.910  1.00  0.00           H
ATOM   3631  OW  SOL  1247      70.304  27.506 113.530  1.00  0.00           O
ATOM   3632  HW1 SOL  1247      69.666  27.352 114.227  1.00  0.00           H
ATOM   3633  HW2 SOL  1247      70.834  26.709 113.509  1.00  0.00           H
ATOM   3634  OW  SOL  1248      29.203  80.672 143.264  1.00  0.00           O
ATOM   3635  HW1 SOL  1248      29.471  81.574 143.088  1.00  0.00           H
ATOM   3636  HW2 SOL  1248      29.426  80.196 142.464  1.00  0.00           H
ATOM   3637  OW  SOL  1249      98.931  70.566  97.778  1.00  0.00           O
ATOM   3638  HW1 SOL  1249      98.583  69.988  97.099  1.00  0.00           H
ATOM   3639  HW2 SOL  1249      98.684  71.446  97.493  1.00  0.00           H
ATOM   3640  OW  SOL  1250      35.401  45.051  54.450  1.00  0.00           O
ATOM   3641  HW1 SOL  1250      35.931  45.526  53.810  1.00  0.00           H
ATOM   3642  HW2 SOL  1250      35.335  45.648  55.196  1.00  0.00           H
ATOM   3643  OW  SOL  1251      67.935  68.033 120.800  1.00  0.00           O
ATOM   3644  HW1 SOL  1251      67.139  68.507 120.560  1.00  0.00           H
ATOM   3645  HW2 SOL  1251      67.943  67.269 120.223  1.00  0.00           H
ATOM   3646  OW  SOL  1252      93.029  73.480 129.217  1.00  0.00           O
ATOM   3647  HW1 SOL  1252      93.816  73.806 128.779  1.00  0.00           H
ATOM   3648  HW2 SOL  1252      92.912  72.595 128.873  1.00  0.00           H
ATOM   3649  OW  SOL  1253      29.476  22.044  44.440  1.00  0.00           O
ATOM   3650  HW1 SOL  1253      30.114  21.445  44.053  1.00  0.00           H
ATOM   3651  HW2 SOL  1253      28.728  21.489  44.660  1.00  0.00           H
ATOM   3652  OW  SOL  1254     101.302   1.433 124.387  1.00  0.00           O
ATOM   3653  HW1 SOL  1254     101.215   1.976 125.170  1.00  0.00           H
ATOM   3654  HW2 SOL  1254     102.117   0.949 124.520  1.00  0.00           H
ATOM   3655  OW  SOL  1255       5.912 104.235  96.421  1.00  0.00           O
ATOM   3656  HW1 SOL  1255       5.130 104.091  96.954  1.00  0.00           H
ATOM   3657  HW2 SOL  1255       6.271 103.358  96.282  1.00  0.00           H
ATOM   3658  OW  SOL  1256      43.397  82.608 145.656  1.00  0.00           O
ATOM   3659  HW1 SOL  1256      43.282  81.681 145.446  1.00  0.00           H
ATOM   3660  HW2 SOL  1256      43.477  82.630 146.609  1.00  0.00           H
ATOM   3661  OW  SOL  1257       3.122  27.151 138.608  1.00  0.00           O
ATOM   3662  HW1 SOL  1257       3.631  27.949 138.465  1.00  0.00           H
ATOM   3663  HW2 SOL  1257       2.575  27.072 137.827  1.00  0.00           H
ATOM   3664  OW  SOL  1258      10.129  38.097 111.673  1.00  0.00           O
ATOM   3665  HW1 SOL  1258       9.698  38.421 110.882  1.00  0.00           H
ATOM   3666  HW2 SOL  1258      11.030  37.921 111.400  1.00  0.00           H
ATOM   3667  OW  SOL  1259      63.425  14.408 149.832  1.00  0.00           O
ATOM   3668  HW1 SOL  1259      63.500  15.353 149.693  1.00  0.00           H
ATOM   3669  HW2 SOL  1259      62.986  14.084 149.046  1.00  0.00           H
ATOM   3670  OW  SOL  1260      55.352  48.777 113.547  1.00  0.00           O
ATOM   3671  HW1 SOL  1260      55.045  49.637 113.262  1.00  0.00           H
ATOM   3672  HW2 SOL  1260      56.296  48.884 113.661  1.00  0.00           H
ATOM   3673  OW  SOL  1261      26.280  90.429  12.181  1.00  0.00           O
ATOM   3674  HW1 SOL  1261      26.644  89.588  12.458  1.00  0.00           H
ATOM   3675  HW2 SOL  1261      26.302  90.972  12.969  1.00  0.00           H
ATOM   3676  OW  SOL  1262      31.631   5.351 130.852  1.00  0.00           O
ATOM   3677  HW1 SOL  1262      31.245   6.084 130.373  1.00  0.00           H
ATOM   3678  HW2 SOL  1262      31.883   4.725 130.173  1.00  0.00           H
ATOM   3679  OW  SOL  1263      45.740  94.617 116.866  1.00  0.00           O
ATOM   3680  HW1 SOL  1263      46.562  94.690 117.349  1.00  0.00           H
ATOM   3681  HW2 SOL  1263      45.111  94.293 117.511  1.00  0.00           H
ATOM   3682  OW  SOL  1264      25.037 102.451 125.544  1.00  0.00           O
ATOM   3683  HW1 SOL  1264      25.298 103.105 126.193  1.00  0.00           H
ATOM   3684  HW2 SOL  1264      25.763 102.430 124.920  1.00  0.00           H
ATOM   3685  OW  SOL  1265      59.534   2.415  32.303  1.00  0.00           O
ATOM   3686  HW1 SOL  1265      59.318   2.526  31.377  1.00  0.00           H
ATOM   3687  HW2 SOL  1265      59.672   3.306  32.626  1.00  0.00           H
ATOM   3688  OW  SOL  1266      87.414  53.939  53.235  1.00  0.00           O
ATOM   3689  HW1 SOL  1266      86.714  54.511  53.551  1.00  0.00           H
ATOM   3690  HW2 SOL  1266      87.253  53.860  52.294  1.00  0.00           H
ATOM   3691  OW  SOL  1267     100.571  59.483 115.310  1.00  0.00           O
ATOM   3692  HW1 SOL  1267     101.484  59.620 115.058  1.00  0.00           H
ATOM   3693  HW2 SOL  1267     100.532  58.566 115.583  1.00  0.00           H
ATOM   3694  OW  SOL  1268       2.690  89.009   4.708  1.00  0.00           O
ATOM   3695  HW1 SOL  1268       3.000  89.618   4.038  1.00  0.00           H
ATOM   3696  HW2 SOL  1268       1.759  89.212   4.806  1.00  0.00           H
ATOM   3697  OW  SOL  1269      27.692   9.136   8.181  1.00  0.00           O
ATOM   3698  HW1 SOL  1269      28.351   8.641   7.695  1.00  0.00           H
ATOM   3699  HW2 SOL  1269      27.025   8.488   8.408  1.00  0.00           H
ATOM   3700  OW  SOL  1270      88.898  78.009  46.258  1.00  0.00           O
ATOM   3701  HW1 SOL  1270      88.370  77.555  46.913  1.00  0.00           H
ATOM   3702  HW2 SOL  1270      89.721  77.521  46.232  1.00  0.00           H
ATOM   3703  OW  SOL  1271     102.864  90.370 134.127  1.00  0.00           O
ATOM   3704  HW1 SOL  1271     103.497  90.881 133.622  1.00  0.00           H
ATOM   3705  HW2 SOL  1271     102.376  89.876 133.468  1.00  0.00           H
ATOM   3706  OW  SOL  1272      44.453  75.993  99.025  1.00  0.00           O
ATOM   3707  HW1 SOL  1272      45.010  76.732  98.780  1.00  0.00           H
ATOM   3708  HW2 SOL  1272      43.573  76.365  99.084  1.00  0.00           H
ATOM   3709  OW  SOL  1273       2.903 104.176   3.349  1.00  0.00           O
ATOM   3710  HW1 SOL  1273       3.538 104.777   3.739  1.00  0.00           H
ATOM   3711  HW2 SOL  1273       3.436 103.550   2.858  1.00  0.00           H
ATOM   3712  OW  SOL  1274      60.749  68.744  26.598  1.00  0.00           O
ATOM   3713  HW1 SOL  1274      59.842  68.578  26.853  1.00  0.00           H
ATOM   3714  HW2 SOL  1274      60.803  69.696  26.510  1.00  0.00           H
ATOM   3715  OW  SOL  1275      32.450  41.519  17.330  1.00  0.00           O
ATOM   3716  HW1 SOL  1275      31.592  41.484  16.908  1.00  0.00           H
ATOM   3717  HW2 SOL  1275      32.656  40.606  17.532  1.00  0.00           H
ATOM   3718  OW  SOL  1276      15.693   4.224  11.575  1.00  0.00           O
ATOM   3719  HW1 SOL  1276      15.757   4.978  12.161  1.00  0.00           H
ATOM   3720  HW2 SOL  1276      14.976   3.701  11.934  1.00  0.00           H
ATOM   3721  OW  SOL  1277      91.735  91.623 141.437  1.00  0.00           O
ATOM   3722  HW1 SOL  1277      92.540  91.940 141.029  1.00  0.00           H
ATOM   3723  HW2 SOL  1277      91.540  92.268 142.118  1.00  0.00           H
ATOM   3724  OW  SOL  1278      40.935  78.651  32.077  1.00  0.00           O
ATOM   3725  HW1 SOL  1278      40.748  79.022  32.939  1.00  0.00           H
ATOM   3726  HW2 SOL  1278      40.574  77.765  32.114  1.00  0.00           H
ATOM   3727  OW  SOL  1279      63.986  53.171 135.445  1.00  0.00           O
ATOM   3728  HW1 SOL  1279      63.064  53.172 135.703  1.00  0.00           H
ATOM   3729  HW2 SOL  1279      64.354  52.400 135.875  1.00  0.00           H
ATOM   3730  OW  SOL  1280       1.766  12.165  59.113  1.00  0.00           O
ATOM   3731  HW1 SOL  1280       2.657  12.311  58.794  1.00  0.00           H
ATOM   3732  HW2 SOL  1280       1.657  12.801  59.820  1.00  0.00           H
ATOM   3733  OW  SOL  1281      30.426  93.070   1.632  1.00  0.00           O
ATOM   3734  HW1 SOL  1281      29.847  92.830   2.356  1.00  0.00           H
ATOM   3735  HW2 SOL  1281      30.229  93.992   1.463  1.00  0.00           H
ATOM   3736  OW  SOL  1282      43.155  66.142  44.302  1.00  0.00           O
ATOM   3737  HW1 SOL  1282      43.533  65.690  43.548  1.00  0.00           H
ATOM   3738  HW2 SOL  1282      43.666  65.829  45.049  1.00  0.00           H
ATOM   3739  OW  SOL  1283     104.614  20.320  37.510  1.00  0.00           O
ATOM   3740  HW1 SOL  1283     105.098  20.237  36.689  1.00  0.00           H
ATOM   3741  HW2 SOL  1283     104.519  21.264  37.638  1.00  0.00           H
ATOM   3742  OW  SOL  1284      47.005  99.040 137.189  1.00  0.00           O
ATOM   3743  HW1 SOL  1284      47.914  98.774 137.054  1.00  0.00           H
ATOM   3744  HW2 SOL  1284      46.841  99.690 136.506  1.00  0.00           H
ATOM   3745  OW  SOL  1285      17.815 107.605  97.451  1.00  0.00           O
ATOM   3746  HW1 SOL  1285      18.025 108.472  97.104  1.00  0.00           H
ATOM   3747  HW2 SOL  1285      16.924 107.433  97.146  1.00  0.00           H
ATOM   3748  OW  SOL  1286      72.557  45.803 144.015  1.00  0.00           O
ATOM   3749  HW1 SOL  1286      72.064  45.027 144.282  1.00  0.00           H
ATOM   3750  HW2 SOL  1286      71.932  46.321 143.508  1.00  0.00           H
ATOM   3751  OW  SOL  1287      51.750  60.621  45.998  1.00  0.00           O
ATOM   3752  HW1 SOL  1287      52.229  59.954  45.507  1.00  0.00           H
ATOM   3753  HW2 SOL  1287      51.913  61.435  45.521  1.00  0.00           H
ATOM   3754  OW  SOL  1288     107.477  46.826 134.284  1.00  0.00           O
ATOM   3755  HW1 SOL  1288     107.688  45.897 134.374  1.00  0.00           H
ATOM   3756  HW2 SOL  1288     107.041  46.891 133.434  1.00  0.00           H
ATOM   3757  OW  SOL  1289     103.003  24.723   5.450  1.00  0.00           O
ATOM   3758  HW1 SOL  1289     102.758  24.733   4.524  1.00  0.00           H
ATOM   3759  HW2 SOL  1289     103.244  23.813   5.624  1.00  0.00           H
ATOM   3760  OW  SOL  1290      50.481  31.049 117.073  1.00  0.00           O
ATOM   3761  HW1 SOL  1290      50.762  31.033 116.158  1.00  0.00           H
ATOM   3762  HW2 SOL  1290      49.796  31.717 117.101  1.00  0.00           H
ATOM   3763  OW  SOL  1291      73.600  44.192 137.711  1.00  0.00           O
ATOM   3764  HW1 SOL  1291      74.019  44.955 137.313  1.00  0.00           H
ATOM   3765  HW2 SOL  1291      73.738  44.306 138.652  1.00  0.00           H
ATOM   3766  OW  SOL  1292      93.856  68.978  48.685  1.00  0.00           O
ATOM   3767  HW1 SOL  1292      94.782  69.201  48.781  1.00  0.00           H
ATOM   3768  HW2 SOL  1292      93.621  68.565  49.516  1.00  0.00           H
ATOM   3769  OW  SOL  1293      85.541  10.035   9.127  1.00  0.00           O
ATOM   3770  HW1 SOL  1293      85.180  10.076  10.013  1.00  0.00           H
ATOM   3771  HW2 SOL  1293      86.272   9.420   9.195  1.00  0.00           H
ATOM   3772  OW  SOL  1294      93.896   6.786 142.710  1.00  0.00           O
ATOM   3773  HW1 SOL  1294      94.419   6.227 142.135  1.00  0.00           H
ATOM   3774  HW2 SOL  1294      94.542   7.287 143.208  1.00  0.00           H
ATOM   3775  OW  SOL  1295      35.353  54.779 147.494  1.00  0.00           O
ATOM   3776  HW1 SOL  1295      35.973  55.287 146.969  1.00  0.00           H
ATOM   3777  HW2 SOL  1295      34.576  55.334 147.551  1.00  0.00           H
ATOM   3778  OW  SOL  1296      67.448  31.565  10.693  1.00  0.00           O
ATOM   3779  HW1 SOL  1296      66.837  30.900  11.010  1.00  0.00           H
ATOM   3780  HW2 SOL  1296      67.276  32.331  11.241  1.00  0.00           H
ATOM   3781  OW  SOL  1297      37.207  18.439  34.300  1.00  0.00           O
ATOM   3782  HW1 SOL  1297      37.109  19.267  33.829  1.00  0.00           H
ATOM   3783  HW2 SOL  1297      36.548  17.863  33.912  1.00  0.00           H
ATOM   3784  OW  SOL  1298      88.882  82.500 106.972  1.00  0.00           O
ATOM   3785  HW1 SOL  1298      88.510  82.073 107.743  1.00  0.00           H
ATOM   3786  HW2 SOL  1298      88.916  81.810 106.309  1.00  0.00           H
ATOM   3787  OW  SOL  1299      94.816  49.473  46.747  1.00  0.00           O
ATOM   3788  HW1 SOL  1299      95.656  49.465  47.207  1.00  0.00           H
ATOM   3789  HW2 SOL  1299      94.250  50.021  47.290  1.00  0.00           H
ATOM   3790  OW  SOL  1300      17.602  83.013  15.621  1.00  0.00           O
ATOM   3791  HW1 SOL  1300      17.346  82.120  15.851  1.00  0.00           H
ATOM   3792  HW2 SOL  1300      17.294  83.126  14.721  1.00  0.00           H
ATOM   3793  OW  SOL  1301      50.759  98.336 103.858  1.00  0.00           O
ATOM   3794  HW1 SOL  1301      51.652  98.067 104.073  1.00  0.00           H
ATOM   3795  HW2 SOL  1301      50.842  99.253 103.595  1.00  0.00           H
ATOM   3796  OW  SOL  1302      39.694  46.114 109.563  1.00  0.00           O
ATOM   3797  HW1 SOL  1302      40.280  45.545 110.063  1.00  0.00           H
ATOM   3798  HW2 SOL  1302      40.272  46.581 108.959  1.00  0.00           H
ATOM   3799  OW  SOL  1303      21.156  30.597 113.614  1.00  0.00           O
ATOM   3800  HW1 SOL  1303      20.720  29.773 113.397  1.00  0.00           H
ATOM   3801  HW2 SOL  1303      21.331  30.536 114.553  1.00  0.00           H
ATOM   3802  OW  SOL  1304      60.446  23.528 149.528  1.00  0.00           O
ATOM   3803  HW1 SOL  1304      60.970  22.728 149.474  1.00  0.00           H
ATOM   3804  HW2 SOL  1304      60.482  23.776 150.452  1.00  0.00           H
ATOM   3805  OW  SOL  1305      84.495  15.368  35.923  1.00  0.00           O
ATOM   3806  HW1 SOL  1305      84.603  16.319  35.917  1.00  0.00           H
ATOM   3807  HW2 SOL  1305      83.942  15.184  35.163  1.00  0.00           H
ATOM   3808  OW  SOL  1306      96.913 103.739 119.469  1.00  0.00           O
ATOM   3809  HW1 SOL  1306      96.536 104.317 120.132  1.00  0.00           H
ATOM   3810  HW2 SOL  1306      96.376 102.947 119.507  1.00  0.00           H
ATOM   3811  OW  SOL  1307      48.814  40.372 107.267  1.00  0.00           O
ATOM   3812  HW1 SOL  1307      49.156  41.042 106.676  1.00  0.00           H
ATOM   3813  HW2 SOL  1307      47.998  40.742 107.603  1.00  0.00           H
ATOM   3814  OW  SOL  1308       4.429   2.818  20.553  1.00  0.00           O
ATOM   3815  HW1 SOL  1308       4.812   2.401  21.325  1.00  0.00           H
ATOM   3816  HW2 SOL  1308       3.504   2.577  20.583  1.00  0.00           H
ATOM   3817  OW  SOL  1309      55.400 104.621  30.850  1.00  0.00           O
ATOM   3818  HW1 SOL  1309      56.193 104.085  30.860  1.00  0.00           H
ATOM   3819  HW2 SOL  1309      55.449 105.135  31.656  1.00  0.00           H
ATOM   3820  OW  SOL  1310     102.123 108.550  64.204  1.00  0.00           O
ATOM   3821  HW1 SOL  1310     102.051 107.852  64.855  1.00  0.00           H
ATOM   3822  HW2 SOL  1310     101.237 108.906  64.134  1.00  0.00           H
ATOM   3823  OW  SOL  1311      87.343  90.676  11.281  1.00  0.00           O
ATOM   3824  HW1 SOL  1311      86.644  90.236  10.796  1.00  0.00           H
ATOM   3825  HW2 SOL  1311      86.890  91.324  11.819  1.00  0.00           H
ATOM   3826  OW  SOL  1312      36.172 107.794  16.330  1.00  0.00           O
ATOM   3827  HW1 SOL  1312      36.822 107.954  17.014  1.00  0.00           H
ATOM   3828  HW2 SOL  1312      36.110 108.625  15.859  1.00  0.00           H
ATOM   3829  OW  SOL  1313      96.496  83.373 118.244  1.00  0.00           O
ATOM   3830  HW1 SOL  1313      96.578  83.478 119.192  1.00  0.00           H
ATOM   3831  HW2 SOL  1313      97.353  83.626 117.900  1.00  0.00           H
ATOM   3832  OW  SOL  1314      81.113  96.446  25.942  1.00  0.00           O
ATOM   3833  HW1 SOL  1314      81.920  96.958  25.884  1.00  0.00           H
ATOM   3834  HW2 SOL  1314      81.234  95.734  25.313  1.00  0.00           H
ATOM   3835  OW  SOL  1315      71.172  58.176 122.603  1.00  0.00           O
ATOM   3836  HW1 SOL  1315      71.767  58.279 123.346  1.00  0.00           H
ATOM   3837  HW2 SOL  1315      71.119  57.230 122.468  1.00  0.00           H
ATOM   3838  OW  SOL  1316     107.704   7.496 127.305  1.00  0.00           O
ATOM   3839  HW1 SOL  1316     107.411   6.834 126.678  1.00  0.00           H
ATOM   3840  HW2 SOL  1316     108.459   7.908 126.884  1.00  0.00           H
ATOM   3841  OW  SOL  1317      38.239  59.686 112.848  1.00  0.00           O
ATOM   3842  HW1 SOL  1317      38.386  58.740 112.858  1.00  0.00           H
ATOM   3843  HW2 SOL  1317      37.365  59.797 113.222  1.00  0.00           H
ATOM   3844  OW  SOL  1318      78.862  72.212   6.259  1.00  0.00           O
ATOM   3845  HW1 SOL  1318      78.664  71.780   5.428  1.00  0.00           H
ATOM   3846  HW2 SOL  1318      79.194  71.512   6.821  1.00  0.00           H
ATOM   3847  OW  SOL  1319      64.596  29.647 120.599  1.00  0.00           O
ATOM   3848  HW1 SOL  1319      64.993  29.306 119.798  1.00  0.00           H
ATOM   3849  HW2 SOL  1319      63.801  30.090 120.304  1.00  0.00           H
ATOM   3850  OW  SOL  1320       9.005   6.125 146.021  1.00  0.00           O
ATOM   3851  HW1 SOL  1320       8.479   6.508 145.319  1.00  0.00           H
ATOM   3852  HW2 SOL  1320       8.735   6.598 146.809  1.00  0.00           H
ATOM   3853  OW  SOL  1321      34.390  43.409  37.435  1.00  0.00           O
ATOM   3854  HW1 SOL  1321      34.061  42.511  37.385  1.00  0.00           H
ATOM   3855  HW2 SOL  1321      33.693  43.896  37.874  1.00  0.00           H
ATOM   3856  OW  SOL  1322      15.666 105.220  89.215  1.00  0.00           O
ATOM   3857  HW1 SOL  1322      16.343 105.210  88.539  1.00  0.00           H
ATOM   3858  HW2 SOL  1322      15.452 104.297  89.355  1.00  0.00           H
ATOM   3859  OW  SOL  1323     104.780  86.694   0.958  1.00  0.00           O
ATOM   3860  HW1 SOL  1323     104.768  87.650   0.905  1.00  0.00           H
ATOM   3861  HW2 SOL  1323     104.491  86.499   1.849  1.00  0.00           H
ATOM   3862  OW  SOL  1324      96.565   5.909  14.104  1.00  0.00           O
ATOM   3863  HW1 SOL  1324      95.788   5.427  13.821  1.00  0.00           H
ATOM   3864  HW2 SOL  1324      97.290   5.487  13.643  1.00  0.00           H
ATOM   3865  OW  SOL  1325       0.756  94.669   8.064  1.00  0.00           O
ATOM   3866  HW1 SOL  1325       1.494  94.663   7.454  1.00  0.00           H
ATOM   3867  HW2 SOL  1325       1.058  95.201   8.800  1.00  0.00           H
ATOM   3868  OW  SOL  1326      18.330  79.582 120.751  1.00  0.00           O
ATOM   3869  HW1 SOL  1326      18.168  80.272 120.107  1.00  0.00           H
ATOM   3870  HW2 SOL  1326      19.208  79.261 120.542  1.00  0.00           H
ATOM   3871  OW  SOL  1327      64.264  19.958  24.542  1.00  0.00           O
ATOM   3872  HW1 SOL  1327      63.967  20.133  25.434  1.00  0.00           H
ATOM   3873  HW2 SOL  1327      64.926  20.629  24.373  1.00  0.00           H
ATOM   3874  OW  SOL  1328      30.613  62.535 106.615  1.00  0.00           O
ATOM   3875  HW1 SOL  1328      29.985  61.879 106.312  1.00  0.00           H
ATOM   3876  HW2 SOL  1328      31.439  62.059 106.694  1.00  0.00           H
ATOM   3877  OW  SOL  1329      85.032  56.854  35.597  1.00  0.00           O
ATOM   3878  HW1 SOL  1329      85.128  56.097  35.019  1.00  0.00           H
ATOM   3879  HW2 SOL  1329      85.073  56.488  36.481  1.00  0.00           H
ATOM   3880  OW  SOL  1330      31.796  27.282  33.686  1.00  0.00           O
ATOM   3881  HW1 SOL  1330      31.263  26.510  33.873  1.00  0.00           H
ATOM   3882  HW2 SOL  1330      32.293  27.431  34.490  1.00  0.00           H
ATOM   3883  OW  SOL  1331      84.490  83.686 119.604  1.00  0.00           O
ATOM   3884  HW1 SOL  1331      84.650  83.970 120.504  1.00  0.00           H
ATOM   3885  HW2 SOL  1331      83.578  83.396 119.603  1.00  0.00           H
ATOM   3886  OW  SOL  1332      18.140   6.225 138.591  1.00  0.00           O
ATOM   3887  HW1 SOL  1332      18.011   6.333 139.534  1.00  0.00           H
ATOM   3888  HW2 SOL  1332      18.863   6.816 138.379  1.00  0.00           H
ATOM   3889  OW  SOL  1333      51.313  25.606 137.292  1.00  0.00           O
ATOM   3890  HW1 SOL  1333      50.872  24.760 137.368  1.00  0.00           H
ATOM   3891  HW2 SOL  1333      51.104  26.060 138.108  1.00  0.00           H
ATOM   3892  OW  SOL  1334      18.025  58.645 126.018  1.00  0.00           O
ATOM   3893  HW1 SOL  1334      17.439  58.807 126.757  1.00  0.00           H
ATOM   3894  HW2 SOL  1334      18.733  59.279 126.130  1.00  0.00           H
ATOM   3895  OW  SOL  1335       8.102  89.056  18.681  1.00  0.00           O
ATOM   3896  HW1 SOL  1335       7.303  88.698  18.296  1.00  0.00           H
ATOM   3897  HW2 SOL  1335       8.230  89.893  18.235  1.00  0.00           H
ATOM   3898  OW  SOL  1336      65.936  87.318  43.772  1.00  0.00           O
ATOM   3899  HW1 SOL  1336      65.829  88.179  43.368  1.00  0.00           H
ATOM   3900  HW2 SOL  1336      65.043  86.988  43.873  1.00  0.00           H
ATOM   3901  OW  SOL  1337     107.374 104.690 134.471  1.00  0.00           O
ATOM   3902  HW1 SOL  1337     108.321 104.616 134.354  1.00  0.00           H
ATOM   3903  HW2 SOL  1337     107.148 105.532 134.075  1.00  0.00           H
ATOM   3904  OW  SOL  1338      80.551  31.974 104.661  1.00  0.00           O
ATOM   3905  HW1 SOL  1338      80.867  32.848 104.888  1.00  0.00           H
ATOM   3906  HW2 SOL  1338      79.669  32.119 104.318  1.00  0.00           H
ATOM   3907  OW  SOL  1339      46.254  77.142  21.478  1.00  0.00           O
ATOM   3908  HW1 SOL  1339      46.497  77.330  22.384  1.00  0.00           H
ATOM   3909  HW2 SOL  1339      45.636  76.414  21.541  1.00  0.00           H
ATOM   3910  OW  SOL  1340      86.157   0.597  19.936  1.00  0.00           O
ATOM   3911  HW1 SOL  1340      85.725   0.203  19.178  1.00  0.00           H
ATOM   3912  HW2 SOL  1340      85.476   0.633  20.608  1.00  0.00           H
ATOM   3913  OW  SOL  1341      60.144  32.343  44.344  1.00  0.00           O
ATOM   3914  HW1 SOL  1341      60.058  31.434  44.057  1.00  0.00           H
ATOM   3915  HW2 SOL  1341      61.072  32.545  44.227  1.00  0.00           H
ATOM   3916  OW  SOL  1342       4.638  67.341  34.068  1.00  0.00           O
ATOM   3917  HW1 SOL  1342       4.753  67.501  33.131  1.00  0.00           H
ATOM   3918  HW2 SOL  1342       5.353  66.748  34.300  1.00  0.00           H
ATOM   3919  OW  SOL  1343     101.311  47.515 112.179  1.00  0.00           O
ATOM   3920  HW1 SOL  1343     100.856  46.682 112.301  1.00  0.00           H
ATOM   3921  HW2 SOL  1343     102.142  47.405 112.640  1.00  0.00           H
ATOM   3922  OW  SOL  1344     105.029  47.394  34.139  1.00  0.00           O
ATOM   3923  HW1 SOL  1344     104.078  47.476  34.213  1.00  0.00           H
ATOM   3924  HW2 SOL  1344     105.293  46.930  34.933  1.00  0.00           H
ATOM   3925  OW  SOL  1345      41.486 100.219  14.965  1.00  0.00           O
ATOM   3926  HW1 SOL  1345      41.467  99.547  14.283  1.00  0.00           H
ATOM   3927  HW2 SOL  1345      41.596  99.731  15.781  1.00  0.00           H
ATOM   3928  OW  SOL  1346     102.579  33.359  53.233  1.00  0.00           O
ATOM   3929  HW1 SOL  1346     102.278  34.195  52.878  1.00  0.00           H
ATOM   3930  HW2 SOL  1346     102.151  32.698  52.688  1.00  0.00           H
ATOM   3931  OW  SOL  1347      62.215  82.017  11.336  1.00  0.00           O
ATOM   3932  HW1 SOL  1347      62.427  81.552  12.146  1.00  0.00           H
ATOM   3933  HW2 SOL  1347      62.496  81.424  10.639  1.00  0.00           H
ATOM   3934  OW  SOL  1348       1.433  41.783 104.569  1.00  0.00           O
ATOM   3935  HW1 SOL  1348       1.674  41.754 105.495  1.00  0.00           H
ATOM   3936  HW2 SOL  1348       1.397  42.716 104.360  1.00  0.00           H
ATOM   3937  OW  SOL  1349      30.646  96.987 134.685  1.00  0.00           O
ATOM   3938  HW1 SOL  1349      30.388  97.738 134.150  1.00  0.00           H
ATOM   3939  HW2 SOL  1349      30.558  97.295 135.587  1.00  0.00           H
ATOM   3940  OW  SOL  1350     105.329  59.825  18.940  1.00  0.00           O
ATOM   3941  HW1 SOL  1350     105.317  58.888  18.746  1.00  0.00           H
ATOM   3942  HW2 SOL  1350     105.890  59.904  19.711  1.00  0.00           H
ATOM   3943  OW  SOL  1351      36.913  95.386 147.159  1.00  0.00           O
ATOM   3944  HW1 SOL  1351      37.324  96.245 147.072  1.00  0.00           H
ATOM   3945  HW2 SOL  1351      37.469  94.916 147.780  1.00  0.00           H
ATOM   3946  OW  SOL  1352      71.837  83.371 150.207  1.00  0.00           O
ATOM   3947  HW1 SOL  1352      70.971  83.101 149.902  1.00  0.00           H
ATOM   3948  HW2 SOL  1352      72.313  83.597 149.408  1.00  0.00           H
ATOM   3949  OW  SOL  1353      51.282  99.342  14.232  1.00  0.00           O
ATOM   3950  HW1 SOL  1353      50.378  99.534  13.982  1.00  0.00           H
ATOM   3951  HW2 SOL  1353      51.813  99.840  13.611  1.00  0.00           H
ATOM   3952  OW  SOL  1354      37.364 100.264  99.909  1.00  0.00           O
ATOM   3953  HW1 SOL  1354      37.654  99.480  99.443  1.00  0.00           H
ATOM   3954  HW2 SOL  1354      38.034 100.919  99.717  1.00  0.00           H
ATOM   3955  OW  SOL  1355       4.194  19.750   3.351  1.00  0.00           O
ATOM   3956  HW1 SOL  1355       3.289  19.621   3.066  1.00  0.00           H
ATOM   3957  HW2 SOL  1355       4.590  18.880   3.294  1.00  0.00           H
ATOM   3958  OW  SOL  1356       4.998   6.594  54.794  1.00  0.00           O
ATOM   3959  HW1 SOL  1356       5.902   6.843  54.606  1.00  0.00           H
ATOM   3960  HW2 SOL  1356       4.491   7.390  54.633  1.00  0.00           H
ATOM   3961  OW  SOL  1357      83.846   5.456 123.065  1.00  0.00           O
ATOM   3962  HW1 SOL  1357      84.327   6.095 122.539  1.00  0.00           H
ATOM   3963  HW2 SOL  1357      82.961   5.464 122.702  1.00  0.00           H
ATOM   3964  OW  SOL  1358      67.786  52.544  14.014  1.00  0.00           O
ATOM   3965  HW1 SOL  1358      67.156  53.073  13.525  1.00  0.00           H
ATOM   3966  HW2 SOL  1358      68.072  51.875  13.393  1.00  0.00           H
ATOM   3967  OW  SOL  1359      45.438  33.365 138.994  1.00  0.00           O
ATOM   3968  HW1 SOL  1359      44.928  34.059 138.577  1.00  0.00           H
ATOM   3969  HW2 SOL  1359      45.973  33.002 138.288  1.00  0.00           H
ATOM   3970  OW  SOL  1360      80.117  88.952 123.379  1.00  0.00           O
ATOM   3971  HW1 SOL  1360      81.053  88.869 123.561  1.00  0.00           H
ATOM   3972  HW2 SOL  1360      79.704  88.956 124.243  1.00  0.00           H
ATOM   3973  OW  SOL  1361      47.463  38.139  45.129  1.00  0.00           O
ATOM   3974  HW1 SOL  1361      47.013  38.897  44.758  1.00  0.00           H
ATOM   3975  HW2 SOL  1361      47.299  38.199  46.070  1.00  0.00           H
ATOM   3976  OW  SOL  1362      83.512  17.408 101.623  1.00  0.00           O
ATOM   3977  HW1 SOL  1362      84.022  16.625 101.827  1.00  0.00           H
ATOM   3978  HW2 SOL  1362      84.010  18.127 102.013  1.00  0.00           H
ATOM   3979  OW  SOL  1363      87.639  12.856  42.652  1.00  0.00           O
ATOM   3980  HW1 SOL  1363      88.440  12.838  42.129  1.00  0.00           H
ATOM   3981  HW2 SOL  1363      87.798  13.531  43.312  1.00  0.00           H
ATOM   3982  OW  SOL  1364      23.880  75.263 115.589  1.00  0.00           O
ATOM   3983  HW1 SOL  1364      24.171  75.566 116.450  1.00  0.00           H
ATOM   3984  HW2 SOL  1364      24.645  74.825 115.217  1.00  0.00           H
ATOM   3985  OW  SOL  1365      65.601  32.624 134.160  1.00  0.00           O
ATOM   3986  HW1 SOL  1365      66.491  32.957 134.277  1.00  0.00           H
ATOM   3987  HW2 SOL  1365      65.294  33.037 133.353  1.00  0.00           H
ATOM   3988  OW  SOL  1366     104.058  72.861  36.169  1.00  0.00           O
ATOM   3989  HW1 SOL  1366     104.578  72.961  36.966  1.00  0.00           H
ATOM   3990  HW2 SOL  1366     104.112  71.928  35.962  1.00  0.00           H
ATOM   3991  OW  SOL  1367     101.446  59.540  49.380  1.00  0.00           O
ATOM   3992  HW1 SOL  1367     101.321  59.689  50.318  1.00  0.00           H
ATOM   3993  HW2 SOL  1367     102.231  60.042  49.161  1.00  0.00           H
ATOM   3994  OW  SOL  1368      61.802   4.199   8.830  1.00  0.00           O
ATOM   3995  HW1 SOL  1368      61.012   4.738   8.846  1.00  0.00           H
ATOM   3996  HW2 SOL  1368      61.617   3.483   9.437  1.00  0.00           H
ATOM   3997  OW  SOL  1369      36.525  97.589   2.892  1.00  0.00           O
ATOM   3998  HW1 SOL  1369      36.477  97.943   2.003  1.00  0.00           H
ATOM   3999  HW2 SOL  1369      35.858  98.073   3.379  1.00  0.00           H
ATOM   4000  OW  SOL  1370      90.437  89.418 140.671  1.00  0.00           O
ATOM   4001  HW1 SOL  1370      91.032  89.092 139.997  1.00  0.00           H
ATOM   4002  HW2 SOL  1370      90.893  90.169 141.052  1.00  0.00           H
ATOM   4003  OW  SOL  1371      10.818  84.649 128.259  1.00  0.00           O
ATOM   4004  HW1 SOL  1371      11.730  84.459 128.483  1.00  0.00           H
ATOM   4005  HW2 SOL  1371      10.718  84.322 127.365  1.00  0.00           H
ATOM   4006  OW  SOL  1372      86.806  40.860 145.169  1.00  0.00           O
ATOM   4007  HW1 SOL  1372      87.604  40.961 145.689  1.00  0.00           H
ATOM   4008  HW2 SOL  1372      87.011  40.160 144.549  1.00  0.00           H
ATOM   4009  OW  SOL  1373      89.297  14.097 104.174  1.00  0.00           O
ATOM   4010  HW1 SOL  1373      89.963  13.844 103.535  1.00  0.00           H
ATOM   4011  HW2 SOL  1373      89.050  13.277 104.601  1.00  0.00           H
ATOM   4012  OW  SOL  1374     107.119  48.938 135.979  1.00  0.00           O
ATOM   4013  HW1 SOL  1374     107.571  48.611 136.757  1.00  0.00           H
ATOM   4014  HW2 SOL  1374     107.222  48.241 135.331  1.00  0.00           H
ATOM   4015  OW  SOL  1375      74.033  54.779  19.452  1.00  0.00           O
ATOM   4016  HW1 SOL  1375      74.238  55.277  18.661  1.00  0.00           H
ATOM   4017  HW2 SOL  1375      73.323  54.193  19.190  1.00  0.00           H
ATOM   4018  OW  SOL  1376      89.472  70.227  21.095  1.00  0.00           O
ATOM   4019  HW1 SOL  1376      90.166  70.701  21.552  1.00  0.00           H
ATOM   4020  HW2 SOL  1376      88.668  70.687  21.335  1.00  0.00           H
ATOM   4021  OW  SOL  1377      46.029  45.913  34.134  1.00  0.00           O
ATOM   4022  HW1 SOL  1377      46.674  46.511  33.758  1.00  0.00           H
ATOM   4023  HW2 SOL  1377      46.216  45.918  35.073  1.00  0.00           H
ATOM   4024  OW  SOL  1378      70.773  17.261 147.679  1.00  0.00           O
ATOM   4025  HW1 SOL  1378      70.655  17.734 148.502  1.00  0.00           H
ATOM   4026  HW2 SOL  1378      70.100  16.580 147.695  1.00  0.00           H
ATOM   4027  OW  SOL  1379      12.425   3.521   5.355  1.00  0.00           O
ATOM   4028  HW1 SOL  1379      12.055   2.761   5.802  1.00  0.00           H
ATOM   4029  HW2 SOL  1379      13.265   3.213   5.013  1.00  0.00           H
ATOM   4030  OW  SOL  1380      75.305  55.524  95.841  1.00  0.00           O
ATOM   4031  HW1 SOL  1380      75.374  54.701  95.356  1.00  0.00           H
ATOM   4032  HW2 SOL  1380      76.204  55.850  95.890  1.00  0.00           H
ATOM   4033  OW  SOL  1381      56.779  85.574  29.186  1.00  0.00           O
ATOM   4034  HW1 SOL  1381      56.516  84.669  29.022  1.00  0.00           H
ATOM   4035  HW2 SOL  1381      56.251  85.845  29.937  1.00  0.00           H
ATOM   4036  OW  SOL  1382     102.810  99.937 148.492  1.00  0.00           O
ATOM   4037  HW1 SOL  1382     103.193 100.804 148.624  1.00  0.00           H
ATOM   4038  HW2 SOL  1382     103.224  99.388 149.158  1.00  0.00           H
ATOM   4039  OW  SOL  1383     100.087  51.027 131.577  1.00  0.00           O
ATOM   4040  HW1 SOL  1383     100.565  50.204 131.469  1.00  0.00           H
ATOM   4041  HW2 SOL  1383      99.436  50.839 132.252  1.00  0.00           H
ATOM   4042  OW  SOL  1384      86.447  84.863 130.818  1.00  0.00           O
ATOM   4043  HW1 SOL  1384      85.571  84.479 130.784  1.00  0.00           H
ATOM   4044  HW2 SOL  1384      86.554  85.293 129.969  1.00  0.00           H
ATOM   4045  OW  SOL  1385      92.920  80.901   1.004  1.00  0.00           O
ATOM   4046  HW1 SOL  1385      92.566  81.553   0.399  1.00  0.00           H
ATOM   4047  HW2 SOL  1385      93.739  80.616   0.599  1.00  0.00           H
ATOM   4048  OW  SOL  1386      17.750  68.714 143.662  1.00  0.00           O
ATOM   4049  HW1 SOL  1386      17.113  69.252 144.132  1.00  0.00           H
ATOM   4050  HW2 SOL  1386      18.077  69.282 142.965  1.00  0.00           H
ATOM   4051  OW  SOL  1387      35.923  54.983  42.596  1.00  0.00           O
ATOM   4052  HW1 SOL  1387      34.990  55.073  42.402  1.00  0.00           H
ATOM   4053  HW2 SOL  1387      36.295  54.589  41.807  1.00  0.00           H
ATOM   4054  OW  SOL  1388      25.505  89.777 109.769  1.00  0.00           O
ATOM   4055  HW1 SOL  1388      25.601  90.287 108.965  1.00  0.00           H
ATOM   4056  HW2 SOL  1388      24.750  89.211 109.605  1.00  0.00           H
ATOM   4057  OW  SOL  1389      32.324  17.997  21.559  1.00  0.00           O
ATOM   4058  HW1 SOL  1389      32.285  18.863  21.965  1.00  0.00           H
ATOM   4059  HW2 SOL  1389      32.333  17.387  22.296  1.00  0.00           H
ATOM   4060  OW  SOL  1390      30.333 107.330 100.727  1.00  0.00           O
ATOM   4061  HW1 SOL  1390      30.737 107.531  99.882  1.00  0.00           H
ATOM   4062  HW2 SOL  1390      29.638 107.982 100.821  1.00  0.00           H
ATOM   4063  OW  SOL  1391      64.925  22.889 121.693  1.00  0.00           O
ATOM   4064  HW1 SOL  1391      64.493  23.728 121.534  1.00  0.00           H
ATOM   4065  HW2 SOL  1391      65.722  23.117 122.173  1.00  0.00           H
ATOM   4066  OW  SOL  1392      81.838  75.383 137.845  1.00  0.00           O
ATOM   4067  HW1 SOL  1392      81.451  74.526 138.021  1.00  0.00           H
ATOM   4068  HW2 SOL  1392      81.322  75.992 138.374  1.00  0.00           H
ATOM   4069  OW  SOL  1393      64.188  71.591  10.939  1.00  0.00           O
ATOM   4070  HW1 SOL  1393      65.052  71.349  11.272  1.00  0.00           H
ATOM   4071  HW2 SOL  1393      63.736  71.966  11.694  1.00  0.00           H
ATOM   4072  OW  SOL  1394      86.816 101.873   4.742  1.00  0.00           O
ATOM   4073  HW1 SOL  1394      87.199 102.308   3.980  1.00  0.00           H
ATOM   4074  HW2 SOL  1394      87.331 101.073   4.846  1.00  0.00           H
ATOM   4075  OW  SOL  1395      92.572  10.392  27.612  1.00  0.00           O
ATOM   4076  HW1 SOL  1395      93.065  10.622  26.824  1.00  0.00           H
ATOM   4077  HW2 SOL  1395      93.214   9.965  28.180  1.00  0.00           H
ATOM   4078  OW  SOL  1396       7.824  58.147  53.585  1.00  0.00           O
ATOM   4079  HW1 SOL  1396       7.189  57.489  53.300  1.00  0.00           H
ATOM   4080  HW2 SOL  1396       8.653  57.671  53.643  1.00  0.00           H
ATOM   4081  OW  SOL  1397      52.681  81.122  24.040  1.00  0.00           O
ATOM   4082  HW1 SOL  1397      52.861  81.753  23.343  1.00  0.00           H
ATOM   4083  HW2 SOL  1397      51.908  81.470  24.485  1.00  0.00           H
ATOM   4084  OW  SOL  1398      69.013  59.021 129.340  1.00  0.00           O
ATOM   4085  HW1 SOL  1398      68.844  58.508 130.130  1.00  0.00           H
ATOM   4086  HW2 SOL  1398      68.890  59.930 129.614  1.00  0.00           H
ATOM   4087  OW  SOL  1399      89.923  21.153  14.404  1.00  0.00           O
ATOM   4088  HW1 SOL  1399      90.682  21.584  14.012  1.00  0.00           H
ATOM   4089  HW2 SOL  1399      89.387  20.884  13.657  1.00  0.00           H
ATOM   4090  OW  SOL  1400      85.221  48.079 105.468  1.00  0.00           O
ATOM   4091  HW1 SOL  1400      85.704  48.657 106.059  1.00  0.00           H
ATOM   4092  HW2 SOL  1400      84.537  47.694 106.015  1.00  0.00           H
ATOM   4093  OW  SOL  1401       1.231  50.917  47.052  1.00  0.00           O
ATOM   4094  HW1 SOL  1401       0.728  51.232  47.803  1.00  0.00           H
ATOM   4095  HW2 SOL  1401       1.590  51.710  46.654  1.00  0.00           H
ATOM   4096  OW  SOL  1402     106.065  70.849  41.212  1.00  0.00           O
ATOM   4097  HW1 SOL  1402     105.783  70.987  42.116  1.00  0.00           H
ATOM   4098  HW2 SOL  1402     106.971  71.156  41.193  1.00  0.00           H
ATOM   4099  OW  SOL  1403       1.191   5.400   8.365  1.00  0.00           O
ATOM   4100  HW1 SOL  1403       1.780   6.152   8.313  1.00  0.00           H
ATOM   4101  HW2 SOL  1403       1.044   5.146   7.454  1.00  0.00           H
ATOM   4102  OW  SOL  1404       7.289  44.012  16.502  1.00  0.00           O
ATOM   4103  HW1 SOL  1404       7.447  44.924  16.745  1.00  0.00           H
ATOM   4104  HW2 SOL  1404       6.381  43.998  16.201  1.00  0.00           H
ATOM   4105  OW  SOL  1405     103.957  62.241  19.221  1.00  0.00           O
ATOM   4106  HW1 SOL  1405     103.114  62.580  18.920  1.00  0.00           H
ATOM   4107  HW2 SOL  1405     103.876  61.290  19.139  1.00  0.00           H
ATOM   4108  OW  SOL  1406      59.832  72.016 108.499  1.00  0.00           O
ATOM   4109  HW1 SOL  1406      60.602  72.369 108.053  1.00  0.00           H
ATOM   4110  HW2 SOL  1406      59.415  71.451 107.848  1.00  0.00           H
ATOM   4111  OW  SOL  1407      66.992  55.056   4.400  1.00  0.00           O
ATOM   4112  HW1 SOL  1407      67.826  54.800   4.007  1.00  0.00           H
ATOM   4113  HW2 SOL  1407      67.235  55.507   5.208  1.00  0.00           H
ATOM   4114  OW  SOL  1408      99.559  92.959 142.568  1.00  0.00           O
ATOM   4115  HW1 SOL  1408      99.686  93.876 142.811  1.00  0.00           H
ATOM   4116  HW2 SOL  1408     100.377  92.529 142.819  1.00  0.00           H
ATOM   4117  OW  SOL  1409      84.569  78.860  10.655  1.00  0.00           O
ATOM   4118  HW1 SOL  1409      85.242  79.450  10.993  1.00  0.00           H
ATOM   4119  HW2 SOL  1409      83.758  79.162  11.063  1.00  0.00           H
ATOM   4120  OW  SOL  1410      84.232 108.864  55.193  1.00  0.00           O
ATOM   4121  HW1 SOL  1410      83.993 108.355  55.968  1.00  0.00           H
ATOM   4122  HW2 SOL  1410      85.187 108.916  55.226  1.00  0.00           H
ATOM   4123  OW  SOL  1411      60.159 100.872  93.882  1.00  0.00           O
ATOM   4124  HW1 SOL  1411      59.585 101.055  94.626  1.00  0.00           H
ATOM   4125  HW2 SOL  1411      60.781 100.224  94.213  1.00  0.00           H
ATOM   4126  OW  SOL  1412      28.363  98.323  17.591  1.00  0.00           O
ATOM   4127  HW1 SOL  1412      28.517  99.050  16.988  1.00  0.00           H
ATOM   4128  HW2 SOL  1412      27.753  98.674  18.240  1.00  0.00           H
ATOM   4129  OW  SOL  1413      90.793  17.314 144.033  1.00  0.00           O
ATOM   4130  HW1 SOL  1413      90.911  16.524 144.561  1.00  0.00           H
ATOM   4131  HW2 SOL  1413      91.439  17.931 144.376  1.00  0.00           H
ATOM   4132  OW  SOL  1414      75.459  92.006  46.949  1.00  0.00           O
ATOM   4133  HW1 SOL  1414      75.726  92.908  46.773  1.00  0.00           H
ATOM   4134  HW2 SOL  1414      76.017  91.475  46.380  1.00  0.00           H
ATOM   4135  OW  SOL  1415      44.771  35.938  21.226  1.00  0.00           O
ATOM   4136  HW1 SOL  1415      44.877  36.357  20.373  1.00  0.00           H
ATOM   4137  HW2 SOL  1415      45.665  35.765  21.521  1.00  0.00           H
ATOM   4138  OW  SOL  1416      88.627  73.316  49.039  1.00  0.00           O
ATOM   4139  HW1 SOL  1416      87.935  73.512  49.671  1.00  0.00           H
ATOM   4140  HW2 SOL  1416      88.980  72.472  49.324  1.00  0.00           H
ATOM   4141  OW  SOL  1417      54.972  25.684  12.909  1.00  0.00           O
ATOM   4142  HW1 SOL  1417      55.032  25.606  13.861  1.00  0.00           H
ATOM   4143  HW2 SOL  1417      54.222  25.140  12.671  1.00  0.00           H
ATOM   4144  OW  SOL  1418      98.565  50.241  62.135  1.00  0.00           O
ATOM   4145  HW1 SOL  1418      98.946  49.521  61.632  1.00  0.00           H
ATOM   4146  HW2 SOL  1418      98.204  50.832  61.475  1.00  0.00           H
ATOM   4147  OW  SOL  1419      71.365  82.646  35.075  1.00  0.00           O
ATOM   4148  HW1 SOL  1419      72.128  82.485  34.521  1.00  0.00           H
ATOM   4149  HW2 SOL  1419      70.937  83.405  34.679  1.00  0.00           H
ATOM   4150  OW  SOL  1420      47.023  95.256 100.680  1.00  0.00           O
ATOM   4151  HW1 SOL  1420      46.205  95.565 100.290  1.00  0.00           H
ATOM   4152  HW2 SOL  1420      47.174  95.846 101.419  1.00  0.00           H
ATOM   4153  OW  SOL  1421      71.775  72.305  17.963  1.00  0.00           O
ATOM   4154  HW1 SOL  1421      72.001  73.057  18.511  1.00  0.00           H
ATOM   4155  HW2 SOL  1421      71.391  71.672  18.570  1.00  0.00           H
ATOM   4156  OW  SOL  1422      55.850  77.571 149.308  1.00  0.00           O
ATOM   4157  HW1 SOL  1422      55.840  77.468 150.260  1.00  0.00           H
ATOM   4158  HW2 SOL  1422      54.926  77.602 149.061  1.00  0.00           H
ATOM   4159  OW  SOL  1423      95.907  61.096 131.776  1.00  0.00           O
ATOM   4160  HW1 SOL  1423      95.633  60.211 132.016  1.00  0.00           H
ATOM   4161  HW2 SOL  1423      96.849  61.023 131.624  1.00  0.00           H
ATOM   4162  OW  SOL  1424      98.423  55.922 109.799  1.00  0.00           O
ATOM   4163  HW1 SOL  1424      98.073  55.987 108.911  1.00  0.00           H
ATOM   4164  HW2 SOL  1424      99.105  55.253 109.740  1.00  0.00           H
ATOM   4165  OW  SOL  1425      78.039   5.979 125.910  1.00  0.00           O
ATOM   4166  HW1 SOL  1425      78.163   5.200 125.368  1.00  0.00           H
ATOM   4167  HW2 SOL  1425      77.463   5.690 126.618  1.00  0.00           H
ATOM   4168  OW  SOL  1426      30.858  17.063  47.046  1.00  0.00           O
ATOM   4169  HW1 SOL  1426      30.195  17.291  47.698  1.00  0.00           H
ATOM   4170  HW2 SOL  1426      30.758  16.120  46.921  1.00  0.00           H
ATOM   4171  OW  SOL  1427      94.134  90.209  40.777  1.00  0.00           O
ATOM   4172  HW1 SOL  1427      93.916  90.894  40.145  1.00  0.00           H
ATOM   4173  HW2 SOL  1427      94.642  90.658  41.453  1.00  0.00           H
ATOM   4174  OW  SOL  1428      61.733  44.545 148.782  1.00  0.00           O
ATOM   4175  HW1 SOL  1428      62.086  43.864 148.210  1.00  0.00           H
ATOM   4176  HW2 SOL  1428      60.785  44.413 148.755  1.00  0.00           H
ATOM   4177  OW  SOL  1429       8.757  52.611 118.562  1.00  0.00           O
ATOM   4178  HW1 SOL  1429       7.893  52.977 118.374  1.00  0.00           H
ATOM   4179  HW2 SOL  1429       9.099  52.350 117.706  1.00  0.00           H
ATOM   4180  OW  SOL  1430      22.807  48.416 135.857  1.00  0.00           O
ATOM   4181  HW1 SOL  1430      21.865  48.422 135.687  1.00  0.00           H
ATOM   4182  HW2 SOL  1430      22.889  48.055 136.740  1.00  0.00           H
ATOM   4183  OW  SOL  1431      53.858  27.066 113.876  1.00  0.00           O
ATOM   4184  HW1 SOL  1431      53.197  26.867 113.212  1.00  0.00           H
ATOM   4185  HW2 SOL  1431      53.930  26.261 114.389  1.00  0.00           H
ATOM   4186  OW  SOL  1432      23.710  55.177 136.189  1.00  0.00           O
ATOM   4187  HW1 SOL  1432      24.225  54.549 136.696  1.00  0.00           H
ATOM   4188  HW2 SOL  1432      24.311  55.487 135.511  1.00  0.00           H
ATOM   4189  OW  SOL  1433      37.745   5.938 125.696  1.00  0.00           O
ATOM   4190  HW1 SOL  1433      38.304   5.860 126.468  1.00  0.00           H
ATOM   4191  HW2 SOL  1433      37.892   6.831 125.382  1.00  0.00           H
ATOM   4192  OW  SOL  1434       1.570  14.852 122.750  1.00  0.00           O
ATOM   4193  HW1 SOL  1434       1.708  14.644 123.674  1.00  0.00           H
ATOM   4194  HW2 SOL  1434       2.207  15.542 122.561  1.00  0.00           H
ATOM   4195  OW  SOL  1435      63.771  78.828 147.488  1.00  0.00           O
ATOM   4196  HW1 SOL  1435      63.214  78.393 148.133  1.00  0.00           H
ATOM   4197  HW2 SOL  1435      63.437  78.530 146.642  1.00  0.00           H
ATOM   4198  OW  SOL  1436      66.165  95.089 102.679  1.00  0.00           O
ATOM   4199  HW1 SOL  1436      66.581  94.464 102.085  1.00  0.00           H
ATOM   4200  HW2 SOL  1436      65.596  95.613 102.116  1.00  0.00           H
ATOM   4201  OW  SOL  1437      22.035  39.253  52.454  1.00  0.00           O
ATOM   4202  HW1 SOL  1437      21.366  39.719  51.953  1.00  0.00           H
ATOM   4203  HW2 SOL  1437      22.832  39.768  52.327  1.00  0.00           H
ATOM   4204  OW  SOL  1438      65.999  99.983 109.133  1.00  0.00           O
ATOM   4205  HW1 SOL  1438      65.405 100.591 108.691  1.00  0.00           H
ATOM   4206  HW2 SOL  1438      66.774 100.508 109.334  1.00  0.00           H
ATOM   4207  OW  SOL  1439      55.494  72.664  95.414  1.00  0.00           O
ATOM   4208  HW1 SOL  1439      55.748  73.584  95.346  1.00  0.00           H
ATOM   4209  HW2 SOL  1439      56.280  72.179  95.161  1.00  0.00           H
ATOM   4210  OW  SOL  1440      67.531  33.751 136.921  1.00  0.00           O
ATOM   4211  HW1 SOL  1440      67.374  34.297 137.692  1.00  0.00           H
ATOM   4212  HW2 SOL  1440      67.261  34.297 136.182  1.00  0.00           H
ATOM   4213  OW  SOL  1441      78.038   6.438  13.773  1.00  0.00           O
ATOM   4214  HW1 SOL  1441      78.523   6.662  14.567  1.00  0.00           H
ATOM   4215  HW2 SOL  1441      77.750   7.281  13.422  1.00  0.00           H
ATOM   4216  OW  SOL  1442      58.235  73.265  14.397  1.00  0.00           O
ATOM   4217  HW1 SOL  1442      57.555  73.395  13.737  1.00  0.00           H
ATOM   4218  HW2 SOL  1442      58.787  74.045  14.330  1.00  0.00           H
ATOM   4219  OW  SOL  1443      73.078  17.842 125.442  1.00  0.00           O
ATOM   4220  HW1 SOL  1443      73.697  17.929 126.167  1.00  0.00           H
ATOM   4221  HW2 SOL  1443      73.630  17.741 124.667  1.00  0.00           H
ATOM   4222  OW  SOL  1444      10.762  36.654 117.961  1.00  0.00           O
ATOM   4223  HW1 SOL  1444      10.589  35.961 117.324  1.00  0.00           H
ATOM   4224  HW2 SOL  1444      11.037  36.189 118.752  1.00  0.00           H
ATOM   4225  OW  SOL  1445      87.040  40.472   7.021  1.00  0.00           O
ATOM   4226  HW1 SOL  1445      87.257  41.151   6.383  1.00  0.00           H
ATOM   4227  HW2 SOL  1445      87.634  40.633   7.754  1.00  0.00           H
ATOM   4228  OW  SOL  1446      44.779  35.123  29.915  1.00  0.00           O
ATOM   4229  HW1 SOL  1446      44.937  34.193  30.080  1.00  0.00           H
ATOM   4230  HW2 SOL  1446      43.899  35.153  29.539  1.00  0.00           H
ATOM   4231  OW  SOL  1447      49.134  46.240 135.403  1.00  0.00           O
ATOM   4232  HW1 SOL  1447      48.253  45.933 135.615  1.00  0.00           H
ATOM   4233  HW2 SOL  1447      49.071  46.543 134.497  1.00  0.00           H
ATOM   4234  OW  SOL  1448      17.289  14.822  16.263  1.00  0.00           O
ATOM   4235  HW1 SOL  1448      17.345  13.972  15.826  1.00  0.00           H
ATOM   4236  HW2 SOL  1448      18.169  15.190  16.186  1.00  0.00           H
ATOM   4237  OW  SOL  1449       3.610   9.252  50.563  1.00  0.00           O
ATOM   4238  HW1 SOL  1449       3.304   8.368  50.762  1.00  0.00           H
ATOM   4239  HW2 SOL  1449       3.451   9.356  49.625  1.00  0.00           H
ATOM   4240  OW  SOL  1450      28.744  17.402  39.183  1.00  0.00           O
ATOM   4241  HW1 SOL  1450      28.036  16.806  38.938  1.00  0.00           H
ATOM   4242  HW2 SOL  1450      28.998  17.124  40.063  1.00  0.00           H
ATOM   4243  OW  SOL  1451      31.374  23.999  26.586  1.00  0.00           O
ATOM   4244  HW1 SOL  1451      31.133  23.346  27.243  1.00  0.00           H
ATOM   4245  HW2 SOL  1451      32.326  23.926  26.513  1.00  0.00           H
ATOM   4246  OW  SOL  1452      93.364  93.817  17.452  1.00  0.00           O
ATOM   4247  HW1 SOL  1452      94.310  93.743  17.580  1.00  0.00           H
ATOM   4248  HW2 SOL  1452      93.251  93.839  16.502  1.00  0.00           H
ATOM   4249  OW  SOL  1453      11.866  57.852 102.948  1.00  0.00           O
ATOM   4250  HW1 SOL  1453      11.309  58.071 103.695  1.00  0.00           H
ATOM   4251  HW2 SOL  1453      12.184  58.697 102.630  1.00  0.00           H
ATOM   4252  OW  SOL  1454     107.655  60.947   8.418  1.00  0.00           O
ATOM   4253  HW1 SOL  1454     108.005  60.771   7.545  1.00  0.00           H
ATOM   4254  HW2 SOL  1454     107.152  61.755   8.317  1.00  0.00           H
ATOM   4255  OW  SOL  1455      99.889  42.651   3.331  1.00  0.00           O
ATOM   4256  HW1 SOL  1455     100.498  43.109   3.910  1.00  0.00           H
ATOM   4257  HW2 SOL  1455      99.103  42.524   3.863  1.00  0.00           H
ATOM   4258  OW  SOL  1456       9.097  31.837  49.597  1.00  0.00           O
ATOM   4259  HW1 SOL  1456       9.837  31.793  50.203  1.00  0.00           H
ATOM   4260  HW2 SOL  1456       8.681  30.977  49.663  1.00  0.00           H
ATOM   4261  OW  SOL  1457      23.348  93.388 141.917  1.00  0.00           O
ATOM   4262  HW1 SOL  1457      23.270  92.993 142.786  1.00  0.00           H
ATOM   4263  HW2 SOL  1457      23.520  94.314 142.089  1.00  0.00           H
ATOM   4264  OW  SOL  1458      13.600  34.749  40.979  1.00  0.00           O
ATOM   4265  HW1 SOL  1458      14.098  34.080  40.509  1.00  0.00           H
ATOM   4266  HW2 SOL  1458      13.441  34.368  41.843  1.00  0.00           H
ATOM   4267  OW  SOL  1459      55.697  73.030  33.218  1.00  0.00           O
ATOM   4268  HW1 SOL  1459      56.123  73.425  32.458  1.00  0.00           H
ATOM   4269  HW2 SOL  1459      54.920  72.599  32.862  1.00  0.00           H
ATOM   4270  OW  SOL  1460      71.987  55.219 135.161  1.00  0.00           O
ATOM   4271  HW1 SOL  1460      72.231  55.856 135.832  1.00  0.00           H
ATOM   4272  HW2 SOL  1460      72.286  55.609 134.339  1.00  0.00           H
ATOM   4273  OW  SOL  1461      54.103  43.468  32.091  1.00  0.00           O
ATOM   4274  HW1 SOL  1461      53.255  43.497  31.648  1.00  0.00           H
ATOM   4275  HW2 SOL  1461      53.889  43.296  33.008  1.00  0.00           H
ATOM   4276  OW  SOL  1462      56.600 101.498  23.772  1.00  0.00           O
ATOM   4277  HW1 SOL  1462      55.688 101.584  24.048  1.00  0.00           H
ATOM   4278  HW2 SOL  1462      56.899 100.685  24.180  1.00  0.00           H
ATOM   4279  OW  SOL  1463      91.830   6.887  26.953  1.00  0.00           O
ATOM   4280  HW1 SOL  1463      91.408   6.031  26.880  1.00  0.00           H
ATOM   4281  HW2 SOL  1463      91.105   7.510  26.986  1.00  0.00           H
ATOM   4282  OW  SOL  1464      40.727  64.004   2.907  1.00  0.00           O
ATOM   4283  HW1 SOL  1464      39.921  64.145   2.410  1.00  0.00           H
ATOM   4284  HW2 SOL  1464      41.421  64.338   2.339  1.00  0.00           H
ATOM   4285  OW  SOL  1465      63.514  24.642 104.523  1.00  0.00           O
ATOM   4286  HW1 SOL  1465      63.726  25.076 105.349  1.00  0.00           H
ATOM   4287  HW2 SOL  1465      62.909  25.241 104.085  1.00  0.00           H
ATOM   4288  OW  SOL  1466      40.764  79.624  95.003  1.00  0.00           O
ATOM   4289  HW1 SOL  1466      41.118  78.748  94.850  1.00  0.00           H
ATOM   4290  HW2 SOL  1466      40.038  79.701  94.384  1.00  0.00           H
ATOM   4291  OW  SOL  1467      24.703   9.223   9.234  1.00  0.00           O
ATOM   4292  HW1 SOL  1467      23.764   9.136   9.397  1.00  0.00           H
ATOM   4293  HW2 SOL  1467      25.021   9.772   9.950  1.00  0.00           H
ATOM   4294  OW  SOL  1468       6.151  60.951  43.237  1.00  0.00           O
ATOM   4295  HW1 SOL  1468       7.028  60.567  43.202  1.00  0.00           H
ATOM   4296  HW2 SOL  1468       6.131  61.426  44.068  1.00  0.00           H
ATOM   4297  OW  SOL  1469      95.089   2.562 124.615  1.00  0.00           O
ATOM   4298  HW1 SOL  1469      95.847   1.980 124.666  1.00  0.00           H
ATOM   4299  HW2 SOL  1469      95.371   3.362 125.059  1.00  0.00           H
ATOM   4300  OW  SOL  1470      80.602  80.575  32.050  1.00  0.00           O
ATOM   4301  HW1 SOL  1470      80.102  80.709  31.246  1.00  0.00           H
ATOM   4302  HW2 SOL  1470      81.215  79.871  31.838  1.00  0.00           H
ATOM   4303  OW  SOL  1471      54.743  23.049 100.268  1.00  0.00           O
ATOM   4304  HW1 SOL  1471      54.886  23.973 100.470  1.00  0.00           H
ATOM   4305  HW2 SOL  1471      53.848  23.013  99.929  1.00  0.00           H
ATOM   4306  OW  SOL  1472      28.336  31.249 130.064  1.00  0.00           O
ATOM   4307  HW1 SOL  1472      28.106  31.876 130.750  1.00  0.00           H
ATOM   4308  HW2 SOL  1472      27.744  31.457 129.341  1.00  0.00           H
ATOM   4309  OW  SOL  1473      89.661  48.828  38.434  1.00  0.00           O
ATOM   4310  HW1 SOL  1473      89.861  49.602  37.907  1.00  0.00           H
ATOM   4311  HW2 SOL  1473      89.881  49.083  39.330  1.00  0.00           H
ATOM   4312  OW  SOL  1474       4.832  79.772   8.595  1.00  0.00           O
ATOM   4313  HW1 SOL  1474       5.689  79.963   8.976  1.00  0.00           H
ATOM   4314  HW2 SOL  1474       4.306  79.460   9.332  1.00  0.00           H
ATOM   4315  OW  SOL  1475      75.342 105.226 127.095  1.00  0.00           O
ATOM   4316  HW1 SOL  1475      75.887 105.887 126.669  1.00  0.00           H
ATOM   4317  HW2 SOL  1475      74.684 105.730 127.574  1.00  0.00           H
ATOM   4318  OW  SOL  1476      25.774  13.861   1.681  1.00  0.00           O
ATOM   4319  HW1 SOL  1476      26.257  14.682   1.588  1.00  0.00           H
ATOM   4320  HW2 SOL  1476      26.128  13.463   2.477  1.00  0.00           H
ATOM   4321  OW  SOL  1477      11.990  30.738  42.004  1.00  0.00           O
ATOM   4322  HW1 SOL  1477      12.058  29.857  41.635  1.00  0.00           H
ATOM   4323  HW2 SOL  1477      12.704  30.787  42.639  1.00  0.00           H
ATOM   4324  OW  SOL  1478      22.265  97.976 130.795  1.00  0.00           O
ATOM   4325  HW1 SOL  1478      21.903  97.346 130.172  1.00  0.00           H
ATOM   4326  HW2 SOL  1478      21.498  98.347 131.233  1.00  0.00           H
ATOM   4327  OW  SOL  1479      19.328  24.660 143.234  1.00  0.00           O
ATOM   4328  HW1 SOL  1479      19.700  25.479 143.563  1.00  0.00           H
ATOM   4329  HW2 SOL  1479      20.082  24.164 142.917  1.00  0.00           H
ATOM   4330  OW  SOL  1480      99.033  42.727 101.474  1.00  0.00           O
ATOM   4331  HW1 SOL  1480      99.769  43.025 100.939  1.00  0.00           H
ATOM   4332  HW2 SOL  1480      99.308  41.871 101.803  1.00  0.00           H
ATOM   4333  OW  SOL  1481      43.368  52.120 118.578  1.00  0.00           O
ATOM   4334  HW1 SOL  1481      43.502  51.256 118.967  1.00  0.00           H
ATOM   4335  HW2 SOL  1481      43.970  52.693 119.052  1.00  0.00           H
ATOM   4336  OW  SOL  1482      47.351  60.355 123.123  1.00  0.00           O
ATOM   4337  HW1 SOL  1482      46.639  60.959 122.916  1.00  0.00           H
ATOM   4338  HW2 SOL  1482      46.916  59.591 123.502  1.00  0.00           H
ATOM   4339  OW  SOL  1483      14.055  37.331   7.909  1.00  0.00           O
ATOM   4340  HW1 SOL  1483      13.545  37.979   8.394  1.00  0.00           H
ATOM   4341  HW2 SOL  1483      13.401  36.734   7.545  1.00  0.00           H
ATOM   4342  OW  SOL  1484      91.381  61.818 134.927  1.00  0.00           O
ATOM   4343  HW1 SOL  1484      91.558  62.522 135.551  1.00  0.00           H
ATOM   4344  HW2 SOL  1484      92.073  61.177 135.085  1.00  0.00           H
ATOM   4345  OW  SOL  1485     107.269  81.165 113.018  1.00  0.00           O
ATOM   4346  HW1 SOL  1485     107.698  81.825 113.562  1.00  0.00           H
ATOM   4347  HW2 SOL  1485     106.951  81.650 112.257  1.00  0.00           H
ATOM   4348  OW  SOL  1486      59.443  47.121  33.694  1.00  0.00           O
ATOM   4349  HW1 SOL  1486      59.249  46.739  32.838  1.00  0.00           H
ATOM   4350  HW2 SOL  1486      58.623  47.533  33.964  1.00  0.00           H
ATOM   4351  OW  SOL  1487      90.806  37.170 143.114  1.00  0.00           O
ATOM   4352  HW1 SOL  1487      90.099  36.599 143.413  1.00  0.00           H
ATOM   4353  HW2 SOL  1487      90.871  37.846 143.789  1.00  0.00           H
ATOM   4354  OW  SOL  1488      85.000  80.693  53.743  1.00  0.00           O
ATOM   4355  HW1 SOL  1488      84.371  80.093  54.144  1.00  0.00           H
ATOM   4356  HW2 SOL  1488      85.829  80.497  54.178  1.00  0.00           H
ATOM   4357  OW  SOL  1489      22.279  62.473 122.825  1.00  0.00           O
ATOM   4358  HW1 SOL  1489      21.924  63.329 123.064  1.00  0.00           H
ATOM   4359  HW2 SOL  1489      22.721  62.622 121.989  1.00  0.00           H
ATOM   4360  OW  SOL  1490      75.411 101.165  22.767  1.00  0.00           O
ATOM   4361  HW1 SOL  1490      76.320 100.869  22.818  1.00  0.00           H
ATOM   4362  HW2 SOL  1490      75.354 101.876  23.404  1.00  0.00           H
ATOM   4363  OW  SOL  1491      10.437  20.297  13.680  1.00  0.00           O
ATOM   4364  HW1 SOL  1491      10.785  21.002  13.133  1.00  0.00           H
ATOM   4365  HW2 SOL  1491      10.151  20.733  14.482  1.00  0.00           H
ATOM   4366  OW  SOL  1492      32.462  68.404  26.192  1.00  0.00           O
ATOM   4367  HW1 SOL  1492      33.288  67.937  26.069  1.00  0.00           H
ATOM   4368  HW2 SOL  1492      32.529  68.786  27.067  1.00  0.00           H
ATOM   4369  OW  SOL  1493      13.739  66.609  40.777  1.00  0.00           O
ATOM   4370  HW1 SOL  1493      13.220  66.642  39.973  1.00  0.00           H
ATOM   4371  HW2 SOL  1493      13.218  66.076  41.377  1.00  0.00           H
ATOM   4372  OW  SOL  1494      79.104  48.018  27.351  1.00  0.00           O
ATOM   4373  HW1 SOL  1494      79.126  48.975  27.329  1.00  0.00           H
ATOM   4374  HW2 SOL  1494      79.215  47.797  28.276  1.00  0.00           H
ATOM   4375  OW  SOL  1495      30.832  60.533 146.876  1.00  0.00           O
ATOM   4376  HW1 SOL  1495      29.881  60.495 146.978  1.00  0.00           H
ATOM   4377  HW2 SOL  1495      31.001  60.107 146.036  1.00  0.00           H
ATOM   4378  OW  SOL  1496       1.501 109.797 140.250  1.00  0.00           O
ATOM   4379  HW1 SOL  1496       0.862 110.509 140.220  1.00  0.00           H
ATOM   4380  HW2 SOL  1496       0.979 109.014 140.424  1.00  0.00           H
ATOM   4381  OW  SOL  1497      41.865  47.806 144.406  1.00  0.00           O
ATOM   4382  HW1 SOL  1497      42.314  47.514 143.613  1.00  0.00           H
ATOM   4383  HW2 SOL  1497      41.079  47.262 144.450  1.00  0.00           H
ATOM   4384  OW  SOL  1498      56.890  78.129 130.831  1.00  0.00           O
ATOM   4385  HW1 SOL  1498      56.615  77.315 131.253  1.00  0.00           H
ATOM   4386  HW2 SOL  1498      56.550  78.821 131.399  1.00  0.00           H
ATOM   4387  OW  SOL  1499      35.709  50.052  19.449  1.00  0.00           O
ATOM   4388  HW1 SOL  1499      36.170  49.290  19.799  1.00  0.00           H
ATOM   4389  HW2 SOL  1499      35.605  49.862  18.516  1.00  0.00           H
ATOM   4390  OW  SOL  1500      40.047  81.960   0.204  1.00  0.00           O
ATOM   4391  HW1 SOL  1500      39.384  81.646  -0.411  1.00  0.00           H
ATOM   4392  HW2 SOL  1500      40.850  82.011  -0.314  1.00  0.00           H
ATOM   4393  OW  SOL  1501      72.028  39.464 120.840  1.00  0.00           O
ATOM   4394  HW1 SOL  1501      71.844  39.414 121.778  1.00  0.00           H
ATOM   4395  HW2 SOL  1501      72.384  40.343 120.711  1.00  0.00           H
ATOM   4396  OW  SOL  1502      89.113  65.171  12.652  1.00  0.00           O
ATOM   4397  HW1 SOL  1502      88.404  65.685  12.265  1.00  0.00           H
ATOM   4398  HW2 SOL  1502      89.403  65.690  13.402  1.00  0.00           H
ATOM   4399  OW  SOL  1503      68.747  72.767 135.435  1.00  0.00           O
ATOM   4400  HW1 SOL  1503      69.388  73.391 135.772  1.00  0.00           H
ATOM   4401  HW2 SOL  1503      68.885  71.975 135.955  1.00  0.00           H
ATOM   4402  OW  SOL  1504      40.240   5.219  89.144  1.00  0.00           O
ATOM   4403  HW1 SOL  1504      39.805   4.556  88.607  1.00  0.00           H
ATOM   4404  HW2 SOL  1504      39.533   5.792  89.438  1.00  0.00           H
ATOM   4405  OW  SOL  1505      73.502  97.089 134.775  1.00  0.00           O
ATOM   4406  HW1 SOL  1505      73.147  97.151 135.662  1.00  0.00           H
ATOM   4407  HW2 SOL  1505      73.964  96.251 134.759  1.00  0.00           H
ATOM   4408  OW  SOL  1506      88.539  30.666  96.313  1.00  0.00           O
ATOM   4409  HW1 SOL  1506      87.814  30.871  95.723  1.00  0.00           H
ATOM   4410  HW2 SOL  1506      89.093  30.067  95.814  1.00  0.00           H
ATOM   4411  OW  SOL  1507      75.273  52.464   5.845  1.00  0.00           O
ATOM   4412  HW1 SOL  1507      76.083  52.332   5.352  1.00  0.00           H
ATOM   4413  HW2 SOL  1507      75.538  52.981   6.606  1.00  0.00           H
ATOM   4414  OW  SOL  1508      88.343 104.059  19.070  1.00  0.00           O
ATOM   4415  HW1 SOL  1508      87.540 103.975  19.584  1.00  0.00           H
ATOM   4416  HW2 SOL  1508      88.125 104.690  18.385  1.00  0.00           H
ATOM   4417  OW  SOL  1509      92.118 104.677 131.626  1.00  0.00           O
ATOM   4418  HW1 SOL  1509      91.330 104.917 131.137  1.00  0.00           H
ATOM   4419  HW2 SOL  1509      91.793 104.392 132.480  1.00  0.00           H
ATOM   4420  OW  SOL  1510      28.978  79.964 147.593  1.00  0.00           O
ATOM   4421  HW1 SOL  1510      29.523  80.666 147.240  1.00  0.00           H
ATOM   4422  HW2 SOL  1510      29.464  79.640 148.351  1.00  0.00           H
ATOM   4423  OW  SOL  1511     108.713  63.882 118.649  1.00  0.00           O
ATOM   4424  HW1 SOL  1511     108.573  62.935 118.670  1.00  0.00           H
ATOM   4425  HW2 SOL  1511     108.186  64.186 117.910  1.00  0.00           H
ATOM   4426  OW  SOL  1512      32.073  21.846 143.296  1.00  0.00           O
ATOM   4427  HW1 SOL  1512      31.415  21.810 143.989  1.00  0.00           H
ATOM   4428  HW2 SOL  1512      32.489  22.701 143.403  1.00  0.00           H
ATOM   4429  OW  SOL  1513      22.879  20.993 120.258  1.00  0.00           O
ATOM   4430  HW1 SOL  1513      22.679  20.739 121.159  1.00  0.00           H
ATOM   4431  HW2 SOL  1513      22.841  20.175 119.763  1.00  0.00           H
ATOM   4432  OW  SOL  1514      89.127  27.924 100.644  1.00  0.00           O
ATOM   4433  HW1 SOL  1514      88.687  28.681 101.032  1.00  0.00           H
ATOM   4434  HW2 SOL  1514      89.237  28.157  99.722  1.00  0.00           H
ATOM   4435  OW  SOL  1515      96.611  86.489   6.204  1.00  0.00           O
ATOM   4436  HW1 SOL  1515      95.994  86.431   5.474  1.00  0.00           H
ATOM   4437  HW2 SOL  1515      96.470  85.683   6.701  1.00  0.00           H
ATOM   4438  OW  SOL  1516      62.792  13.265  34.285  1.00  0.00           O
ATOM   4439  HW1 SOL  1516      62.222  12.777  34.879  1.00  0.00           H
ATOM   4440  HW2 SOL  1516      62.222  13.928  33.896  1.00  0.00           H
ATOM   4441  OW  SOL  1517      95.797  21.046  10.962  1.00  0.00           O
ATOM   4442  HW1 SOL  1517      95.619  20.224  10.507  1.00  0.00           H
ATOM   4443  HW2 SOL  1517      95.536  21.726  10.340  1.00  0.00           H
ATOM   4444  OW  SOL  1518      39.837   3.205 131.256  1.00  0.00           O
ATOM   4445  HW1 SOL  1518      40.000   2.551 130.577  1.00  0.00           H
ATOM   4446  HW2 SOL  1518      39.754   2.698 132.063  1.00  0.00           H
ATOM   4447  OW  SOL  1519      29.841  33.443   6.326  1.00  0.00           O
ATOM   4448  HW1 SOL  1519      29.763  32.522   6.078  1.00  0.00           H
ATOM   4449  HW2 SOL  1519      29.411  33.499   7.179  1.00  0.00           H
ATOM   4450  OW  SOL  1520      50.236  21.634   1.885  1.00  0.00           O
ATOM   4451  HW1 SOL  1520      50.927  20.990   2.041  1.00  0.00           H
ATOM   4452  HW2 SOL  1520      49.437  21.210   2.198  1.00  0.00           H
ATOM   4453  OW  SOL  1521      42.121  68.890 101.203  1.00  0.00           O
ATOM   4454  HW1 SOL  1521      41.346  68.565 100.744  1.00  0.00           H
ATOM   4455  HW2 SOL  1521      42.798  68.933 100.528  1.00  0.00           H
ATOM   4456  OW  SOL  1522      15.424  47.523  86.858  1.00  0.00           O
ATOM   4457  HW1 SOL  1522      14.623  47.978  86.599  1.00  0.00           H
ATOM   4458  HW2 SOL  1522      15.597  46.914  86.140  1.00  0.00           H
ATOM   4459  OW  SOL  1523      23.621  20.862 141.912  1.00  0.00           O
ATOM   4460  HW1 SOL  1523      23.641  21.023 140.969  1.00  0.00           H
ATOM   4461  HW2 SOL  1523      24.122  20.055 142.028  1.00  0.00           H
ATOM   4462  OW  SOL  1524      52.010  72.395 142.879  1.00  0.00           O
ATOM   4463  HW1 SOL  1524      51.938  73.143 142.286  1.00  0.00           H
ATOM   4464  HW2 SOL  1524      52.773  72.593 143.423  1.00  0.00           H
ATOM   4465  OW  SOL  1525      83.612 102.043  36.161  1.00  0.00           O
ATOM   4466  HW1 SOL  1525      84.018 101.254  36.520  1.00  0.00           H
ATOM   4467  HW2 SOL  1525      84.320 102.688  36.139  1.00  0.00           H
ATOM   4468  OW  SOL  1526      83.653  30.403  20.744  1.00  0.00           O
ATOM   4469  HW1 SOL  1526      83.314  31.288  20.875  1.00  0.00           H
ATOM   4470  HW2 SOL  1526      84.592  30.523  20.605  1.00  0.00           H
ATOM   4471  OW  SOL  1527      77.174  55.045 145.414  1.00  0.00           O
ATOM   4472  HW1 SOL  1527      76.503  55.711 145.262  1.00  0.00           H
ATOM   4473  HW2 SOL  1527      76.743  54.218 145.200  1.00  0.00           H
ATOM   4474  OW  SOL  1528      99.829  16.323  52.481  1.00  0.00           O
ATOM   4475  HW1 SOL  1528      99.432  15.515  52.804  1.00  0.00           H
ATOM   4476  HW2 SOL  1528      99.800  16.241  51.528  1.00  0.00           H
ATOM   4477  OW  SOL  1529      50.783  48.183   2.027  1.00  0.00           O
ATOM   4478  HW1 SOL  1529      50.609  47.974   2.945  1.00  0.00           H
ATOM   4479  HW2 SOL  1529      51.112  47.365   1.653  1.00  0.00           H
ATOM   4480  OW  SOL  1530       9.972  37.725  46.922  1.00  0.00           O
ATOM   4481  HW1 SOL  1530      10.370  37.696  46.053  1.00  0.00           H
ATOM   4482  HW2 SOL  1530       9.381  38.478  46.890  1.00  0.00           H
ATOM   4483  OW  SOL  1531      99.933  83.612  29.601  1.00  0.00           O
ATOM   4484  HW1 SOL  1531     100.299  83.465  30.474  1.00  0.00           H
ATOM   4485  HW2 SOL  1531     100.669  83.942  29.086  1.00  0.00           H
ATOM   4486  OW  SOL  1532      34.221  61.174 138.175  1.00  0.00           O
ATOM   4487  HW1 SOL  1532      34.152  60.347 137.698  1.00  0.00           H
ATOM   4488  HW2 SOL  1532      34.300  61.840 137.492  1.00  0.00           H
ATOM   4489  OW  SOL  1533      76.960  73.067 138.343  1.00  0.00           O
ATOM   4490  HW1 SOL  1533      77.524  73.094 137.570  1.00  0.00           H
ATOM   4491  HW2 SOL  1533      77.432  72.513 138.965  1.00  0.00           H
ATOM   4492  OW  SOL  1534      52.180  89.204 142.705  1.00  0.00           O
ATOM   4493  HW1 SOL  1534      52.874  89.773 142.372  1.00  0.00           H
ATOM   4494  HW2 SOL  1534      52.481  88.317 142.504  1.00  0.00           H
ATOM   4495  OW  SOL  1535      57.365 106.570 148.976  1.00  0.00           O
ATOM   4496  HW1 SOL  1535      58.247 106.314 149.245  1.00  0.00           H
ATOM   4497  HW2 SOL  1535      57.467 106.869 148.073  1.00  0.00           H
ATOM   4498  OW  SOL  1536      71.587  62.380 125.377  1.00  0.00           O
ATOM   4499  HW1 SOL  1536      72.219  61.687 125.569  1.00  0.00           H
ATOM   4500  HW2 SOL  1536      71.998  62.893 124.681  1.00  0.00           H
ATOM   4501  OW  SOL  1537       5.838  50.968 130.803  1.00  0.00           O
ATOM   4502  HW1 SOL  1537       6.633  51.257 131.250  1.00  0.00           H
ATOM   4503  HW2 SOL  1537       6.116  50.215 130.281  1.00  0.00           H
ATOM   4504  OW  SOL  1538       9.301  66.927 117.943  1.00  0.00           O
ATOM   4505  HW1 SOL  1538       9.575  66.493 117.135  1.00  0.00           H
ATOM   4506  HW2 SOL  1538       9.993  66.722 118.572  1.00  0.00           H
ATOM   4507  OW  SOL  1539      32.925  67.738 134.752  1.00  0.00           O
ATOM   4508  HW1 SOL  1539      32.190  67.278 135.156  1.00  0.00           H
ATOM   4509  HW2 SOL  1539      33.683  67.489 135.281  1.00  0.00           H
ATOM   4510  OW  SOL  1540      41.383  14.730  24.476  1.00  0.00           O
ATOM   4511  HW1 SOL  1540      42.272  15.083  24.451  1.00  0.00           H
ATOM   4512  HW2 SOL  1540      41.281  14.398  25.368  1.00  0.00           H
ATOM   4513  OW  SOL  1541      30.536  66.054   2.308  1.00  0.00           O
ATOM   4514  HW1 SOL  1541      30.402  65.540   3.104  1.00  0.00           H
ATOM   4515  HW2 SOL  1541      31.434  65.854   2.042  1.00  0.00           H
ATOM   4516  OW  SOL  1542      22.785 101.804   9.570  1.00  0.00           O
ATOM   4517  HW1 SOL  1542      22.237 102.072   8.832  1.00  0.00           H
ATOM   4518  HW2 SOL  1542      22.176 101.394  10.184  1.00  0.00           H
ATOM   4519  OW  SOL  1543      47.757  30.707  47.072  1.00  0.00           O
ATOM   4520  HW1 SOL  1543      48.468  30.765  46.434  1.00  0.00           H
ATOM   4521  HW2 SOL  1543      48.177  30.876  47.916  1.00  0.00           H
ATOM   4522  OW  SOL  1544      71.311  47.378 147.862  1.00  0.00           O
ATOM   4523  HW1 SOL  1544      71.069  48.059 148.491  1.00  0.00           H
ATOM   4524  HW2 SOL  1544      71.413  46.588 148.392  1.00  0.00           H
ATOM   4525  OW  SOL  1545      82.586  99.402 128.896  1.00  0.00           O
ATOM   4526  HW1 SOL  1545      81.911  98.735 128.773  1.00  0.00           H
ATOM   4527  HW2 SOL  1545      82.931  99.236 129.774  1.00  0.00           H
ATOM   4528  OW  SOL  1546       5.143  63.608 145.377  1.00  0.00           O
ATOM   4529  HW1 SOL  1546       4.482  64.182 145.763  1.00  0.00           H
ATOM   4530  HW2 SOL  1546       5.735  63.402 146.101  1.00  0.00           H
ATOM   4531  OW  SOL  1547      85.359  40.331  52.338  1.00  0.00           O
ATOM   4532  HW1 SOL  1547      84.748  40.961  52.721  1.00  0.00           H
ATOM   4533  HW2 SOL  1547      84.825  39.558  52.158  1.00  0.00           H
ATOM   4534  OW  SOL  1548      68.969  79.841  37.311  1.00  0.00           O
ATOM   4535  HW1 SOL  1548      68.213  79.254  37.334  1.00  0.00           H
ATOM   4536  HW2 SOL  1548      68.612  80.702  37.530  1.00  0.00           H
ATOM   4537  OW  SOL  1549      65.023  96.552 100.389  1.00  0.00           O
ATOM   4538  HW1 SOL  1549      64.376  95.913 100.092  1.00  0.00           H
ATOM   4539  HW2 SOL  1549      65.613  96.663  99.643  1.00  0.00           H
ATOM   4540  OW  SOL  1550      26.304  84.116 116.776  1.00  0.00           O
ATOM   4541  HW1 SOL  1550      27.157  84.367 116.422  1.00  0.00           H
ATOM   4542  HW2 SOL  1550      26.241  83.176 116.607  1.00  0.00           H
ATOM   4543  OW  SOL  1551      47.594   0.970 123.091  1.00  0.00           O
ATOM   4544  HW1 SOL  1551      47.752   1.430 123.915  1.00  0.00           H
ATOM   4545  HW2 SOL  1551      48.467   0.827 122.725  1.00  0.00           H
ATOM   4546  OW  SOL  1552      72.253  68.064  96.620  1.00  0.00           O
ATOM   4547  HW1 SOL  1552      72.015  68.989  96.564  1.00  0.00           H
ATOM   4548  HW2 SOL  1552      71.660  67.626  96.009  1.00  0.00           H
ATOM   4549  OW  SOL  1553      25.482  97.664 107.994  1.00  0.00           O
ATOM   4550  HW1 SOL  1553      25.006  98.486 107.876  1.00  0.00           H
ATOM   4551  HW2 SOL  1553      25.121  97.291 108.798  1.00  0.00           H
ATOM   4552  OW  SOL  1554      36.388  41.105 109.834  1.00  0.00           O
ATOM   4553  HW1 SOL  1554      37.301  41.283 110.058  1.00  0.00           H
ATOM   4554  HW2 SOL  1554      36.129  41.841 109.279  1.00  0.00           H
ATOM   4555  OW  SOL  1555      65.095 107.976 100.080  1.00  0.00           O
ATOM   4556  HW1 SOL  1555      64.570 107.192  99.919  1.00  0.00           H
ATOM   4557  HW2 SOL  1555      65.260 107.965 101.023  1.00  0.00           H
ATOM   4558  OW  SOL  1556     107.206  20.978  24.709  1.00  0.00           O
ATOM   4559  HW1 SOL  1556     106.761  21.338  25.475  1.00  0.00           H
ATOM   4560  HW2 SOL  1556     106.567  21.056  24.001  1.00  0.00           H
ATOM   4561  OW  SOL  1557      42.283  14.660   5.792  1.00  0.00           O
ATOM   4562  HW1 SOL  1557      43.049  14.340   6.269  1.00  0.00           H
ATOM   4563  HW2 SOL  1557      41.722  15.043   6.467  1.00  0.00           H
ATOM   4564  OW  SOL  1558       3.533   3.060  28.790  1.00  0.00           O
ATOM   4565  HW1 SOL  1558       3.112   3.920  28.794  1.00  0.00           H
ATOM   4566  HW2 SOL  1558       3.550   2.796  29.709  1.00  0.00           H
ATOM   4567  OW  SOL  1559     102.693  14.500 126.809  1.00  0.00           O
ATOM   4568  HW1 SOL  1559     102.542  15.442 126.877  1.00  0.00           H
ATOM   4569  HW2 SOL  1559     102.927  14.229 127.697  1.00  0.00           H
ATOM   4570  OW  SOL  1560     106.015  84.765 147.593  1.00  0.00           O
ATOM   4571  HW1 SOL  1560     105.311  84.732 148.241  1.00  0.00           H
ATOM   4572  HW2 SOL  1560     106.801  84.518 148.080  1.00  0.00           H
ATOM   4573  OW  SOL  1561      86.317  29.605 104.652  1.00  0.00           O
ATOM   4574  HW1 SOL  1561      85.990  29.960 103.825  1.00  0.00           H
ATOM   4575  HW2 SOL  1561      86.844  30.311 105.024  1.00  0.00           H
ATOM   4576  OW  SOL  1562      69.796  70.026  46.859  1.00  0.00           O
ATOM   4577  HW1 SOL  1562      70.368  70.304  47.575  1.00  0.00           H
ATOM   4578  HW2 SOL  1562      69.780  69.071  46.922  1.00  0.00           H
ATOM   4579  OW  SOL  1563      78.446  70.951 118.097  1.00  0.00           O
ATOM   4580  HW1 SOL  1563      78.370  70.351 117.355  1.00  0.00           H
ATOM   4581  HW2 SOL  1563      78.175  71.800 117.748  1.00  0.00           H
ATOM   4582  OW  SOL  1564      54.896 104.721 141.858  1.00  0.00           O
ATOM   4583  HW1 SOL  1564      54.237 105.048 141.246  1.00  0.00           H
ATOM   4584  HW2 SOL  1564      54.441 104.675 142.699  1.00  0.00           H
ATOM   4585  OW  SOL  1565     109.464  93.369  31.012  1.00  0.00           O
ATOM   4586  HW1 SOL  1565     109.098  93.564  31.875  1.00  0.00           H
ATOM   4587  HW2 SOL  1565     109.800  92.476  31.091  1.00  0.00           H
ATOM   4588  OW  SOL  1566      53.239  70.065 136.531  1.00  0.00           O
ATOM   4589  HW1 SOL  1566      53.551  70.336 135.668  1.00  0.00           H
ATOM   4590  HW2 SOL  1566      52.739  70.815 136.852  1.00  0.00           H
ATOM   4591  OW  SOL  1567      84.246  30.562   8.711  1.00  0.00           O
ATOM   4592  HW1 SOL  1567      84.489  31.195   9.386  1.00  0.00           H
ATOM   4593  HW2 SOL  1567      83.388  30.856   8.404  1.00  0.00           H
ATOM   4594  OW  SOL  1568      57.510 104.035 101.935  1.00  0.00           O
ATOM   4595  HW1 SOL  1568      57.175 103.140 102.003  1.00  0.00           H
ATOM   4596  HW2 SOL  1568      56.883 104.564 102.428  1.00  0.00           H
ATOM   4597  OW  SOL  1569      30.971  23.310 119.781  1.00  0.00           O
ATOM   4598  HW1 SOL  1569      31.459  24.133 119.767  1.00  0.00           H
ATOM   4599  HW2 SOL  1569      31.473  22.743 120.367  1.00  0.00           H
ATOM   4600  OW  SOL  1570      43.766  74.271   1.179  1.00  0.00           O
ATOM   4601  HW1 SOL  1570      44.703  74.361   1.005  1.00  0.00           H
ATOM   4602  HW2 SOL  1570      43.485  75.148   1.440  1.00  0.00           H
ATOM   4603  OW  SOL  1571      72.074  13.259   8.314  1.00  0.00           O
ATOM   4604  HW1 SOL  1571      72.971  13.536   8.126  1.00  0.00           H
ATOM   4605  HW2 SOL  1571      72.088  13.011   9.238  1.00  0.00           H
ATOM   4606  OW  SOL  1572      66.149  95.508   9.738  1.00  0.00           O
ATOM   4607  HW1 SOL  1572      66.992  95.879   9.998  1.00  0.00           H
ATOM   4608  HW2 SOL  1572      65.724  95.277  10.564  1.00  0.00           H
ATOM   4609  OW  SOL  1573      27.668  57.187 139.849  1.00  0.00           O
ATOM   4610  HW1 SOL  1573      27.435  56.305 139.560  1.00  0.00           H
ATOM   4611  HW2 SOL  1573      27.295  57.764 139.183  1.00  0.00           H
ATOM   4612  OW  SOL  1574      96.595  23.515 131.596  1.00  0.00           O
ATOM   4613  HW1 SOL  1574      97.468  23.357 131.956  1.00  0.00           H
ATOM   4614  HW2 SOL  1574      96.749  23.723 130.674  1.00  0.00           H
ATOM   4615  OW  SOL  1575      78.720  57.735 123.945  1.00  0.00           O
ATOM   4616  HW1 SOL  1575      78.195  58.466 123.619  1.00  0.00           H
ATOM   4617  HW2 SOL  1575      79.594  57.888 123.585  1.00  0.00           H
ATOM   4618  OW  SOL  1576      82.153  31.395  33.768  1.00  0.00           O
ATOM   4619  HW1 SOL  1576      82.832  31.961  33.402  1.00  0.00           H
ATOM   4620  HW2 SOL  1576      82.277  31.452  34.715  1.00  0.00           H
ATOM   4621  OW  SOL  1577      81.316  57.894 150.199  1.00  0.00           O
ATOM   4622  HW1 SOL  1577      81.695  57.654 149.353  1.00  0.00           H
ATOM   4623  HW2 SOL  1577      81.264  57.069 150.681  1.00  0.00           H
ATOM   4624  OW  SOL  1578     105.221  70.464 112.633  1.00  0.00           O
ATOM   4625  HW1 SOL  1578     104.737  71.151 113.090  1.00  0.00           H
ATOM   4626  HW2 SOL  1578     105.297  70.781 111.733  1.00  0.00           H
ATOM   4627  OW  SOL  1579      60.262  77.507  50.676  1.00  0.00           O
ATOM   4628  HW1 SOL  1579      59.650  77.904  51.297  1.00  0.00           H
ATOM   4629  HW2 SOL  1579      60.703  76.822  51.179  1.00  0.00           H
ATOM   4630  OW  SOL  1580      37.804  64.842 132.632  1.00  0.00           O
ATOM   4631  HW1 SOL  1580      37.822  64.561 133.546  1.00  0.00           H
ATOM   4632  HW2 SOL  1580      38.659  65.247 132.488  1.00  0.00           H
ATOM   4633  OW  SOL  1581      66.754  10.126 114.384  1.00  0.00           O
ATOM   4634  HW1 SOL  1581      67.627  10.339 114.714  1.00  0.00           H
ATOM   4635  HW2 SOL  1581      66.166  10.704 114.870  1.00  0.00           H
ATOM   4636  OW  SOL  1582      18.736  45.508 129.545  1.00  0.00           O
ATOM   4637  HW1 SOL  1582      18.406  44.941 130.243  1.00  0.00           H
ATOM   4638  HW2 SOL  1582      19.450  45.010 129.148  1.00  0.00           H
ATOM   4639  OW  SOL  1583      83.224  56.117 107.145  1.00  0.00           O
ATOM   4640  HW1 SOL  1583      83.116  56.398 106.236  1.00  0.00           H
ATOM   4641  HW2 SOL  1583      82.366  55.773 107.393  1.00  0.00           H
ATOM   4642  OW  SOL  1584       9.944 106.135  30.383  1.00  0.00           O
ATOM   4643  HW1 SOL  1584      10.287 105.606  31.104  1.00  0.00           H
ATOM   4644  HW2 SOL  1584       8.993 106.078  30.476  1.00  0.00           H
ATOM   4645  OW  SOL  1585      70.168  70.668  27.644  1.00  0.00           O
ATOM   4646  HW1 SOL  1585      69.395  70.113  27.535  1.00  0.00           H
ATOM   4647  HW2 SOL  1585      70.862  70.063  27.907  1.00  0.00           H
ATOM   4648  OW  SOL  1586      88.217  48.745 131.637  1.00  0.00           O
ATOM   4649  HW1 SOL  1586      87.352  49.139 131.755  1.00  0.00           H
ATOM   4650  HW2 SOL  1586      88.407  48.859 130.706  1.00  0.00           H
ATOM   4651  OW  SOL  1587     100.347  56.981 116.094  1.00  0.00           O
ATOM   4652  HW1 SOL  1587      99.753  56.609 116.745  1.00  0.00           H
ATOM   4653  HW2 SOL  1587     101.104  56.395 116.097  1.00  0.00           H
ATOM   4654  OW  SOL  1588      60.573  53.383 112.671  1.00  0.00           O
ATOM   4655  HW1 SOL  1588      60.265  53.957 111.970  1.00  0.00           H
ATOM   4656  HW2 SOL  1588      61.287  53.870 113.084  1.00  0.00           H
ATOM   4657  OW  SOL  1589      63.146  47.374  97.330  1.00  0.00           O
ATOM   4658  HW1 SOL  1589      63.350  46.445  97.441  1.00  0.00           H
ATOM   4659  HW2 SOL  1589      63.166  47.513  96.383  1.00  0.00           H
ATOM   4660  OW  SOL  1590     105.517  90.460 128.536  1.00  0.00           O
ATOM   4661  HW1 SOL  1590     104.904  91.002 128.040  1.00  0.00           H
ATOM   4662  HW2 SOL  1590     106.270  91.031 128.693  1.00  0.00           H
ATOM   4663  OW  SOL  1591      55.191  95.017  41.775  1.00  0.00           O
ATOM   4664  HW1 SOL  1591      55.076  95.592  41.019  1.00  0.00           H
ATOM   4665  HW2 SOL  1591      54.308  94.903  42.127  1.00  0.00           H
ATOM   4666  OW  SOL  1592     100.465  86.310 136.130  1.00  0.00           O
ATOM   4667  HW1 SOL  1592     100.281  86.736 135.293  1.00  0.00           H
ATOM   4668  HW2 SOL  1592      99.671  86.443 136.647  1.00  0.00           H
ATOM   4669  OW  SOL  1593      45.000  95.485 148.683  1.00  0.00           O
ATOM   4670  HW1 SOL  1593      45.421  96.312 148.921  1.00  0.00           H
ATOM   4671  HW2 SOL  1593      44.993  94.978 149.495  1.00  0.00           H
ATOM   4672  OW  SOL  1594     102.052  17.599 141.105  1.00  0.00           O
ATOM   4673  HW1 SOL  1594     101.195  17.602 140.679  1.00  0.00           H
ATOM   4674  HW2 SOL  1594     102.676  17.494 140.388  1.00  0.00           H
ATOM   4675  OW  SOL  1595     102.940  85.544  18.730  1.00  0.00           O
ATOM   4676  HW1 SOL  1595     103.253  85.938  17.915  1.00  0.00           H
ATOM   4677  HW2 SOL  1595     102.106  85.138  18.494  1.00  0.00           H
ATOM   4678  OW  SOL  1596      22.446  17.822  25.989  1.00  0.00           O
ATOM   4679  HW1 SOL  1596      21.856  17.772  25.236  1.00  0.00           H
ATOM   4680  HW2 SOL  1596      21.982  18.372  26.621  1.00  0.00           H
ATOM   4681  OW  SOL  1597     105.047  83.526  49.939  1.00  0.00           O
ATOM   4682  HW1 SOL  1597     104.487  84.302  49.936  1.00  0.00           H
ATOM   4683  HW2 SOL  1597     104.528  82.854  49.498  1.00  0.00           H
ATOM   4684  OW  SOL  1598     100.018 109.649  48.005  1.00  0.00           O
ATOM   4685  HW1 SOL  1598     100.094 108.696  48.042  1.00  0.00           H
ATOM   4686  HW2 SOL  1598     100.419 109.954  48.819  1.00  0.00           H
ATOM   4687  OW  SOL  1599      66.939  10.439  47.166  1.00  0.00           O
ATOM   4688  HW1 SOL  1599      66.029  10.438  46.868  1.00  0.00           H
ATOM   4689  HW2 SOL  1599      67.126  11.358  47.362  1.00  0.00           H
ATOM   4690  OW  SOL  1600       5.422  82.651 102.838  1.00  0.00           O
ATOM   4691  HW1 SOL  1600       6.154  82.036 102.857  1.00  0.00           H
ATOM   4692  HW2 SOL  1600       5.554  83.158 102.037  1.00  0.00           H
ATOM   4693  OW  SOL  1601      99.568  14.431   1.535  1.00  0.00           O
ATOM   4694  HW1 SOL  1601      99.840  15.098   2.165  1.00  0.00           H
ATOM   4695  HW2 SOL  1601      99.910  13.611   1.890  1.00  0.00           H
ATOM   4696  OW  SOL  1602      56.192 107.633  10.027  1.00  0.00           O
ATOM   4697  HW1 SOL  1602      55.902 106.790  10.375  1.00  0.00           H
ATOM   4698  HW2 SOL  1602      55.490 108.242  10.259  1.00  0.00           H
ATOM   4699  OW  SOL  1603      37.540 101.056 141.864  1.00  0.00           O
ATOM   4700  HW1 SOL  1603      37.356 101.508 141.040  1.00  0.00           H
ATOM   4701  HW2 SOL  1603      38.442 101.298 142.073  1.00  0.00           H
ATOM   4702  OW  SOL  1604      91.253 103.710 121.849  1.00  0.00           O
ATOM   4703  HW1 SOL  1604      92.020 103.374 121.384  1.00  0.00           H
ATOM   4704  HW2 SOL  1604      90.507 103.317 121.396  1.00  0.00           H
ATOM   4705  OW  SOL  1605     103.032  60.513  32.734  1.00  0.00           O
ATOM   4706  HW1 SOL  1605     102.768  60.332  33.636  1.00  0.00           H
ATOM   4707  HW2 SOL  1605     102.449  61.216  32.449  1.00  0.00           H
ATOM   4708  OW  SOL  1606      11.830  59.270  46.996  1.00  0.00           O
ATOM   4709  HW1 SOL  1606      11.105  59.830  46.719  1.00  0.00           H
ATOM   4710  HW2 SOL  1606      11.746  58.484  46.457  1.00  0.00           H
ATOM   4711  OW  SOL  1607      93.041  55.322  18.742  1.00  0.00           O
ATOM   4712  HW1 SOL  1607      92.722  54.463  19.018  1.00  0.00           H
ATOM   4713  HW2 SOL  1607      93.970  55.185  18.557  1.00  0.00           H
ATOM   4714  OW  SOL  1608      65.844 103.539  18.360  1.00  0.00           O
ATOM   4715  HW1 SOL  1608      66.001 104.366  17.905  1.00  0.00           H
ATOM   4716  HW2 SOL  1608      65.024 103.212  17.989  1.00  0.00           H
ATOM   4717  OW  SOL  1609      62.403  65.806 114.542  1.00  0.00           O
ATOM   4718  HW1 SOL  1609      62.406  66.764 114.547  1.00  0.00           H
ATOM   4719  HW2 SOL  1609      61.535  65.571 114.214  1.00  0.00           H
ATOM   4720  OW  SOL  1610      35.082  45.026   4.813  1.00  0.00           O
ATOM   4721  HW1 SOL  1610      35.215  44.431   4.075  1.00  0.00           H
ATOM   4722  HW2 SOL  1610      34.304  44.688   5.256  1.00  0.00           H
ATOM   4723  OW  SOL  1611      93.005  86.402 122.512  1.00  0.00           O
ATOM   4724  HW1 SOL  1611      92.252  85.811 122.517  1.00  0.00           H
ATOM   4725  HW2 SOL  1611      93.286  86.423 121.597  1.00  0.00           H
ATOM   4726  OW  SOL  1612      78.912 108.277 117.363  1.00  0.00           O
ATOM   4727  HW1 SOL  1612      79.129 109.208 117.315  1.00  0.00           H
ATOM   4728  HW2 SOL  1612      79.456 107.940 118.074  1.00  0.00           H
ATOM   4729  OW  SOL  1613      62.691  73.628  22.291  1.00  0.00           O
ATOM   4730  HW1 SOL  1613      62.611  74.572  22.431  1.00  0.00           H
ATOM   4731  HW2 SOL  1613      63.060  73.295  23.110  1.00  0.00           H
ATOM   4732  OW  SOL  1614      48.745  85.582  13.574  1.00  0.00           O
ATOM   4733  HW1 SOL  1614      48.011  84.969  13.549  1.00  0.00           H
ATOM   4734  HW2 SOL  1614      49.435  85.112  14.042  1.00  0.00           H
ATOM   4735  OW  SOL  1615      26.700  54.569   3.299  1.00  0.00           O
ATOM   4736  HW1 SOL  1615      26.743  55.489   3.561  1.00  0.00           H
ATOM   4737  HW2 SOL  1615      27.391  54.474   2.644  1.00  0.00           H
ATOM   4738  OW  SOL  1616      62.722   2.941  40.209  1.00  0.00           O
ATOM   4739  HW1 SOL  1616      62.831   3.108  39.273  1.00  0.00           H
ATOM   4740  HW2 SOL  1616      63.432   2.338  40.430  1.00  0.00           H
ATOM   4741  OW  SOL  1617       4.093  30.695 108.972  1.00  0.00           O
ATOM   4742  HW1 SOL  1617       3.493  30.464 108.262  1.00  0.00           H
ATOM   4743  HW2 SOL  1617       4.915  30.909 108.532  1.00  0.00           H
ATOM   4744  OW  SOL  1618      91.567  54.980 123.505  1.00  0.00           O
ATOM   4745  HW1 SOL  1618      91.041  54.488 122.874  1.00  0.00           H
ATOM   4746  HW2 SOL  1618      91.342  54.600 124.354  1.00  0.00           H
ATOM   4747  OW  SOL  1619      61.876  76.250  52.810  1.00  0.00           O
ATOM   4748  HW1 SOL  1619      62.216  75.439  52.432  1.00  0.00           H
ATOM   4749  HW2 SOL  1619      62.635  76.831  52.853  1.00  0.00           H
ATOM   4750  OW  SOL  1620      41.174  60.291 106.969  1.00  0.00           O
ATOM   4751  HW1 SOL  1620      40.434  60.654 107.456  1.00  0.00           H
ATOM   4752  HW2 SOL  1620      41.550  61.042 106.510  1.00  0.00           H
ATOM   4753  OW  SOL  1621      19.157  48.641  38.558  1.00  0.00           O
ATOM   4754  HW1 SOL  1621      19.587  49.473  38.755  1.00  0.00           H
ATOM   4755  HW2 SOL  1621      19.866  47.998  38.561  1.00  0.00           H
ATOM   4756  OW  SOL  1622      90.204  37.056 111.381  1.00  0.00           O
ATOM   4757  HW1 SOL  1622      89.422  37.577 111.560  1.00  0.00           H
ATOM   4758  HW2 SOL  1622      90.753  37.624 110.842  1.00  0.00           H
ATOM   4759  OW  SOL  1623      78.758  17.491 143.596  1.00  0.00           O
ATOM   4760  HW1 SOL  1623      79.666  17.345 143.863  1.00  0.00           H
ATOM   4761  HW2 SOL  1623      78.728  17.207 142.682  1.00  0.00           H
ATOM   4762  OW  SOL  1624      15.969  47.885  32.636  1.00  0.00           O
ATOM   4763  HW1 SOL  1624      15.468  47.388  31.989  1.00  0.00           H
ATOM   4764  HW2 SOL  1624      15.935  47.351  33.429  1.00  0.00           H
ATOM   4765  OW  SOL  1625     104.160  76.807  45.120  1.00  0.00           O
ATOM   4766  HW1 SOL  1625     103.798  76.329  44.374  1.00  0.00           H
ATOM   4767  HW2 SOL  1625     104.534  76.127  45.681  1.00  0.00           H
ATOM   4768  OW  SOL  1626      89.146  91.842  43.549  1.00  0.00           O
ATOM   4769  HW1 SOL  1626      88.829  91.260  42.858  1.00  0.00           H
ATOM   4770  HW2 SOL  1626      89.972  92.187  43.212  1.00  0.00           H
ATOM   4771  OW  SOL  1627      76.174  98.188 102.994  1.00  0.00           O
ATOM   4772  HW1 SOL  1627      76.630  98.306 102.160  1.00  0.00           H
ATOM   4773  HW2 SOL  1627      76.429  98.949 103.516  1.00  0.00           H
ATOM   4774  OW  SOL  1628      25.485  19.763 107.387  1.00  0.00           O
ATOM   4775  HW1 SOL  1628      26.417  19.657 107.577  1.00  0.00           H
ATOM   4776  HW2 SOL  1628      25.243  18.965 106.918  1.00  0.00           H
ATOM   4777  OW  SOL  1629       3.813  53.406 142.536  1.00  0.00           O
ATOM   4778  HW1 SOL  1629       4.594  52.862 142.432  1.00  0.00           H
ATOM   4779  HW2 SOL  1629       4.029  54.001 143.254  1.00  0.00           H
ATOM   4780  OW  SOL  1630       5.268  81.853 117.439  1.00  0.00           O
ATOM   4781  HW1 SOL  1630       4.829  82.200 118.216  1.00  0.00           H
ATOM   4782  HW2 SOL  1630       5.944  82.500 117.236  1.00  0.00           H
ATOM   4783  OW  SOL  1631      54.219  25.363  15.585  1.00  0.00           O
ATOM   4784  HW1 SOL  1631      53.447  24.799  15.544  1.00  0.00           H
ATOM   4785  HW2 SOL  1631      53.872  26.252  15.509  1.00  0.00           H
ATOM   4786  OW  SOL  1632      10.793  59.515 143.115  1.00  0.00           O
ATOM   4787  HW1 SOL  1632      11.746  59.547 143.035  1.00  0.00           H
ATOM   4788  HW2 SOL  1632      10.526  60.433 143.172  1.00  0.00           H
ATOM   4789  OW  SOL  1633      50.429  71.001  17.088  1.00  0.00           O
ATOM   4790  HW1 SOL  1633      50.974  71.633  16.620  1.00  0.00           H
ATOM   4791  HW2 SOL  1633      51.001  70.246  17.225  1.00  0.00           H
ATOM   4792  OW  SOL  1634      71.570  55.457  40.075  1.00  0.00           O
ATOM   4793  HW1 SOL  1634      70.696  55.679  39.753  1.00  0.00           H
ATOM   4794  HW2 SOL  1634      71.749  56.108  40.753  1.00  0.00           H
ATOM   4795  OW  SOL  1635      86.142  95.009 110.562  1.00  0.00           O
ATOM   4796  HW1 SOL  1635      85.412  94.785 111.139  1.00  0.00           H
ATOM   4797  HW2 SOL  1635      85.823  94.810 109.682  1.00  0.00           H
ATOM   4798  OW  SOL  1636      97.015  41.190  26.313  1.00  0.00           O
ATOM   4799  HW1 SOL  1636      97.467  41.007  27.136  1.00  0.00           H
ATOM   4800  HW2 SOL  1636      97.035  40.359  25.838  1.00  0.00           H
ATOM   4801  OW  SOL  1637      63.991   2.160 101.677  1.00  0.00           O
ATOM   4802  HW1 SOL  1637      64.855   2.121 102.088  1.00  0.00           H
ATOM   4803  HW2 SOL  1637      64.057   1.571 100.925  1.00  0.00           H
ATOM   4804  OW  SOL  1638      74.730  91.937  34.400  1.00  0.00           O
ATOM   4805  HW1 SOL  1638      74.325  91.448  33.683  1.00  0.00           H
ATOM   4806  HW2 SOL  1638      75.379  91.335  34.763  1.00  0.00           H
ATOM   4807  OW  SOL  1639       0.323  19.096   5.440  1.00  0.00           O
ATOM   4808  HW1 SOL  1639      -0.427  19.009   6.030  1.00  0.00           H
ATOM   4809  HW2 SOL  1639       0.354  18.264   4.968  1.00  0.00           H
ATOM   4810  OW  SOL  1640      45.229 103.602 137.962  1.00  0.00           O
ATOM   4811  HW1 SOL  1640      45.171 102.870 138.576  1.00  0.00           H
ATOM   4812  HW2 SOL  1640      44.320 103.801 137.739  1.00  0.00           H
ATOM   4813  OW  SOL  1641      98.852  68.631 102.820  1.00  0.00           O
ATOM   4814  HW1 SOL  1641      98.497  68.789 101.945  1.00  0.00           H
ATOM   4815  HW2 SOL  1641      99.737  68.994 102.789  1.00  0.00           H
ATOM   4816  OW  SOL  1642      16.518  72.037  31.778  1.00  0.00           O
ATOM   4817  HW1 SOL  1642      15.810  71.951  31.140  1.00  0.00           H
ATOM   4818  HW2 SOL  1642      16.147  72.572  32.479  1.00  0.00           H
ATOM   4819  OW  SOL  1643      10.814  69.390  38.052  1.00  0.00           O
ATOM   4820  HW1 SOL  1643      10.805  69.594  37.116  1.00  0.00           H
ATOM   4821  HW2 SOL  1643      11.204  70.162  38.462  1.00  0.00           H
ATOM   4822  OW  SOL  1644      97.337  27.777 123.079  1.00  0.00           O
ATOM   4823  HW1 SOL  1644      97.404  28.724 122.956  1.00  0.00           H
ATOM   4824  HW2 SOL  1644      97.051  27.672 123.986  1.00  0.00           H
ATOM   4825  OW  SOL  1645      11.620  80.820  33.806  1.00  0.00           O
ATOM   4826  HW1 SOL  1645      11.265  80.386  33.030  1.00  0.00           H
ATOM   4827  HW2 SOL  1645      12.378  81.306  33.483  1.00  0.00           H
ATOM   4828  OW  SOL  1646      63.347  96.488  29.051  1.00  0.00           O
ATOM   4829  HW1 SOL  1646      63.310  96.665  28.111  1.00  0.00           H
ATOM   4830  HW2 SOL  1646      63.650  97.310  29.438  1.00  0.00           H
ATOM   4831  OW  SOL  1647      76.464  11.021 109.296  1.00  0.00           O
ATOM   4832  HW1 SOL  1647      76.661  10.097 109.450  1.00  0.00           H
ATOM   4833  HW2 SOL  1647      76.176  11.056 108.383  1.00  0.00           H
ATOM   4834  OW  SOL  1648      86.929  20.357 140.156  1.00  0.00           O
ATOM   4835  HW1 SOL  1648      87.144  19.785 139.420  1.00  0.00           H
ATOM   4836  HW2 SOL  1648      87.222  19.875 140.929  1.00  0.00           H
ATOM   4837  OW  SOL  1649      75.489  59.049   7.299  1.00  0.00           O
ATOM   4838  HW1 SOL  1649      74.907  58.437   6.849  1.00  0.00           H
ATOM   4839  HW2 SOL  1649      74.918  59.766   7.573  1.00  0.00           H
ATOM   4840  OW  SOL  1650     100.408  76.303 138.310  1.00  0.00           O
ATOM   4841  HW1 SOL  1650     100.565  77.071 137.761  1.00  0.00           H
ATOM   4842  HW2 SOL  1650     100.629  76.591 139.196  1.00  0.00           H
ATOM   4843  OW  SOL  1651      81.243  98.156 109.795  1.00  0.00           O
ATOM   4844  HW1 SOL  1651      81.343  98.258 108.849  1.00  0.00           H
ATOM   4845  HW2 SOL  1651      81.682  97.330 109.995  1.00  0.00           H
ATOM   4846  OW  SOL  1652      82.818  12.696 102.751  1.00  0.00           O
ATOM   4847  HW1 SOL  1652      82.135  13.031 103.333  1.00  0.00           H
ATOM   4848  HW2 SOL  1652      83.037  11.836 103.108  1.00  0.00           H
ATOM   4849  OW  SOL  1653     106.198 101.532 118.776  1.00  0.00           O
ATOM   4850  HW1 SOL  1653     106.560 101.401 117.900  1.00  0.00           H
ATOM   4851  HW2 SOL  1653     106.682 100.919 119.330  1.00  0.00           H
ATOM   4852  OW  SOL  1654       2.001  49.854 106.832  1.00  0.00           O
ATOM   4853  HW1 SOL  1654       2.126  49.672 107.763  1.00  0.00           H
ATOM   4854  HW2 SOL  1654       1.312  49.247 106.559  1.00  0.00           H
ATOM   4855  OW  SOL  1655      61.433  21.367  99.005  1.00  0.00           O
ATOM   4856  HW1 SOL  1655      61.915  20.738  99.542  1.00  0.00           H
ATOM   4857  HW2 SOL  1655      62.019  22.120  98.933  1.00  0.00           H
ATOM   4858  OW  SOL  1656      42.436  74.105 100.256  1.00  0.00           O
ATOM   4859  HW1 SOL  1656      42.359  73.403  99.610  1.00  0.00           H
ATOM   4860  HW2 SOL  1656      42.337  74.910  99.748  1.00  0.00           H
ATOM   4861  OW  SOL  1657      33.026  92.631 119.712  1.00  0.00           O
ATOM   4862  HW1 SOL  1657      33.660  92.050 120.132  1.00  0.00           H
ATOM   4863  HW2 SOL  1657      33.560  93.253 119.218  1.00  0.00           H
ATOM   4864  OW  SOL  1658      61.327  41.292 122.064  1.00  0.00           O
ATOM   4865  HW1 SOL  1658      61.789  41.517 122.871  1.00  0.00           H
ATOM   4866  HW2 SOL  1658      60.460  41.687 122.165  1.00  0.00           H
ATOM   4867  OW  SOL  1659      57.838  11.808  36.785  1.00  0.00           O
ATOM   4868  HW1 SOL  1659      58.104  11.797  37.704  1.00  0.00           H
ATOM   4869  HW2 SOL  1659      58.038  12.696  36.488  1.00  0.00           H
ATOM   4870  OW  SOL  1660      94.313  94.503 122.202  1.00  0.00           O
ATOM   4871  HW1 SOL  1660      94.473  95.364 122.590  1.00  0.00           H
ATOM   4872  HW2 SOL  1660      93.359  94.430 122.166  1.00  0.00           H
ATOM   4873  OW  SOL  1661      58.416   9.573  98.813  1.00  0.00           O
ATOM   4874  HW1 SOL  1661      58.957   9.612  98.025  1.00  0.00           H
ATOM   4875  HW2 SOL  1661      58.733  10.293  99.358  1.00  0.00           H
ATOM   4876  OW  SOL  1662      58.105  33.517 148.191  1.00  0.00           O
ATOM   4877  HW1 SOL  1662      58.268  34.433 148.417  1.00  0.00           H
ATOM   4878  HW2 SOL  1662      58.970  33.163 147.987  1.00  0.00           H
ATOM   4879  OW  SOL  1663     101.375  56.863  45.112  1.00  0.00           O
ATOM   4880  HW1 SOL  1663     101.507  57.702  45.554  1.00  0.00           H
ATOM   4881  HW2 SOL  1663     100.439  56.686  45.209  1.00  0.00           H
ATOM   4882  OW  SOL  1664      29.885  13.602 107.348  1.00  0.00           O
ATOM   4883  HW1 SOL  1664      29.817  12.758 107.792  1.00  0.00           H
ATOM   4884  HW2 SOL  1664      30.747  13.936 107.596  1.00  0.00           H
ATOM   4885  OW  SOL  1665      72.222  76.066  45.945  1.00  0.00           O
ATOM   4886  HW1 SOL  1665      72.859  76.594  46.426  1.00  0.00           H
ATOM   4887  HW2 SOL  1665      71.391  76.526  46.063  1.00  0.00           H
ATOM   4888  OW  SOL  1666       2.582  56.922  59.714  1.00  0.00           O
ATOM   4889  HW1 SOL  1666       3.324  56.338  59.874  1.00  0.00           H
ATOM   4890  HW2 SOL  1666       1.920  56.363  59.307  1.00  0.00           H
ATOM   4891  OW  SOL  1667      70.643  86.848 125.908  1.00  0.00           O
ATOM   4892  HW1 SOL  1667      70.619  86.184 126.598  1.00  0.00           H
ATOM   4893  HW2 SOL  1667      69.912  86.623 125.333  1.00  0.00           H
ATOM   4894  OW  SOL  1668      31.077  31.317  45.032  1.00  0.00           O
ATOM   4895  HW1 SOL  1668      30.232  31.141  44.619  1.00  0.00           H
ATOM   4896  HW2 SOL  1668      31.689  31.402  44.300  1.00  0.00           H
ATOM   4897  OW  SOL  1669     105.979  38.720 104.262  1.00  0.00           O
ATOM   4898  HW1 SOL  1669     106.026  38.940 103.332  1.00  0.00           H
ATOM   4899  HW2 SOL  1669     106.613  39.303 104.679  1.00  0.00           H
ATOM   4900  OW  SOL  1670      52.330 106.334  32.873  1.00  0.00           O
ATOM   4901  HW1 SOL  1670      51.520 106.813  32.702  1.00  0.00           H
ATOM   4902  HW2 SOL  1670      52.411 105.728  32.137  1.00  0.00           H
ATOM   4903  OW  SOL  1671      51.971  37.741 133.839  1.00  0.00           O
ATOM   4904  HW1 SOL  1671      52.344  37.893 134.707  1.00  0.00           H
ATOM   4905  HW2 SOL  1671      52.306  36.882 133.580  1.00  0.00           H
ATOM   4906  OW  SOL  1672      33.661  88.050 116.462  1.00  0.00           O
ATOM   4907  HW1 SOL  1672      33.808  87.157 116.149  1.00  0.00           H
ATOM   4908  HW2 SOL  1672      33.393  87.943 117.375  1.00  0.00           H
ATOM   4909  OW  SOL  1673      21.937  89.264 144.056  1.00  0.00           O
ATOM   4910  HW1 SOL  1673      22.279  88.600 144.655  1.00  0.00           H
ATOM   4911  HW2 SOL  1673      21.035  88.993 143.887  1.00  0.00           H
ATOM   4912  OW  SOL  1674      35.475 104.640  96.447  1.00  0.00           O
ATOM   4913  HW1 SOL  1674      35.615 105.188  95.674  1.00  0.00           H
ATOM   4914  HW2 SOL  1674      34.547 104.411  96.414  1.00  0.00           H
ATOM   4915  OW  SOL  1675     101.437  57.757  58.227  1.00  0.00           O
ATOM   4916  HW1 SOL  1675     101.559  58.311  58.999  1.00  0.00           H
ATOM   4917  HW2 SOL  1675     101.582  58.344  57.485  1.00  0.00           H
ATOM   4918  OW  SOL  1676      71.629  86.602  13.301  1.00  0.00           O
ATOM   4919  HW1 SOL  1676      72.188  86.188  12.643  1.00  0.00           H
ATOM   4920  HW2 SOL  1676      71.671  87.536  13.097  1.00  0.00           H
ATOM   4921  OW  SOL  1677      77.561  70.034 120.451  1.00  0.00           O
ATOM   4922  HW1 SOL  1677      76.996  69.378 120.043  1.00  0.00           H
ATOM   4923  HW2 SOL  1677      77.908  70.541 119.717  1.00  0.00           H
ATOM   4924  OW  SOL  1678     105.279  90.715  29.902  1.00  0.00           O
ATOM   4925  HW1 SOL  1678     105.992  91.322  29.706  1.00  0.00           H
ATOM   4926  HW2 SOL  1678     104.500  91.132  29.533  1.00  0.00           H
ATOM   4927  OW  SOL  1679      96.227  41.897  56.043  1.00  0.00           O
ATOM   4928  HW1 SOL  1679      96.959  41.579  56.571  1.00  0.00           H
ATOM   4929  HW2 SOL  1679      95.611  41.164  56.021  1.00  0.00           H
ATOM   4930  OW  SOL  1680      76.695  69.367 138.416  1.00  0.00           O
ATOM   4931  HW1 SOL  1680      77.064  68.602 137.974  1.00  0.00           H
ATOM   4932  HW2 SOL  1680      76.448  69.959 137.706  1.00  0.00           H
ATOM   4933  OW  SOL  1681      15.153  96.797  29.161  1.00  0.00           O
ATOM   4934  HW1 SOL  1681      15.480  97.074  30.017  1.00  0.00           H
ATOM   4935  HW2 SOL  1681      14.215  96.661  29.296  1.00  0.00           H
ATOM   4936  OW  SOL  1682      89.142  77.456 147.866  1.00  0.00           O
ATOM   4937  HW1 SOL  1682      89.599  77.761 148.650  1.00  0.00           H
ATOM   4938  HW2 SOL  1682      88.817  76.587 148.101  1.00  0.00           H
ATOM   4939  OW  SOL  1683      57.934  75.139 124.884  1.00  0.00           O
ATOM   4940  HW1 SOL  1683      57.753  76.039 125.153  1.00  0.00           H
ATOM   4941  HW2 SOL  1683      57.828  74.623 125.683  1.00  0.00           H
ATOM   4942  OW  SOL  1684      13.205  22.286 104.201  1.00  0.00           O
ATOM   4943  HW1 SOL  1684      13.928  22.664 103.701  1.00  0.00           H
ATOM   4944  HW2 SOL  1684      12.585  23.008 104.309  1.00  0.00           H
ATOM   4945  OW  SOL  1685      26.856  86.038 124.642  1.00  0.00           O
ATOM   4946  HW1 SOL  1685      27.367  85.942 125.446  1.00  0.00           H
ATOM   4947  HW2 SOL  1685      26.136  86.620 124.883  1.00  0.00           H
ATOM   4948  OW  SOL  1686      43.289  28.708 139.572  1.00  0.00           O
ATOM   4949  HW1 SOL  1686      42.769  29.503 139.450  1.00  0.00           H
ATOM   4950  HW2 SOL  1686      42.735  28.005 139.233  1.00  0.00           H
ATOM   4951  OW  SOL  1687      81.367  20.262  17.797  1.00  0.00           O
ATOM   4952  HW1 SOL  1687      81.417  19.315  17.923  1.00  0.00           H
ATOM   4953  HW2 SOL  1687      81.811  20.630  18.561  1.00  0.00           H
ATOM   4954  OW  SOL  1688      84.361  53.284 114.526  1.00  0.00           O
ATOM   4955  HW1 SOL  1688      84.138  52.555 113.948  1.00  0.00           H
ATOM   4956  HW2 SOL  1688      84.798  53.917 113.956  1.00  0.00           H
ATOM   4957  OW  SOL  1689      23.669  27.393 106.609  1.00  0.00           O
ATOM   4958  HW1 SOL  1689      23.922  27.816 105.788  1.00  0.00           H
ATOM   4959  HW2 SOL  1689      24.494  27.265 107.077  1.00  0.00           H
ATOM   4960  OW  SOL  1690      92.251  11.833  13.070  1.00  0.00           O
ATOM   4961  HW1 SOL  1690      91.954  10.923  13.115  1.00  0.00           H
ATOM   4962  HW2 SOL  1690      92.061  12.103  12.172  1.00  0.00           H
ATOM   4963  OW  SOL  1691      19.959  56.599   0.332  1.00  0.00           O
ATOM   4964  HW1 SOL  1691      19.976  55.644   0.270  1.00  0.00           H
ATOM   4965  HW2 SOL  1691      19.148  56.794   0.800  1.00  0.00           H
ATOM   4966  OW  SOL  1692      50.034  49.777 135.465  1.00  0.00           O
ATOM   4967  HW1 SOL  1692      50.752  49.246 135.812  1.00  0.00           H
ATOM   4968  HW2 SOL  1692      49.598  49.206 134.833  1.00  0.00           H
ATOM   4969  OW  SOL  1693      15.224  32.786 143.202  1.00  0.00           O
ATOM   4970  HW1 SOL  1693      15.984  33.124 143.675  1.00  0.00           H
ATOM   4971  HW2 SOL  1693      14.677  33.556 143.045  1.00  0.00           H
ATOM   4972  OW  SOL  1694      85.236  65.096  40.499  1.00  0.00           O
ATOM   4973  HW1 SOL  1694      85.947  65.394  39.932  1.00  0.00           H
ATOM   4974  HW2 SOL  1694      84.904  65.895  40.909  1.00  0.00           H
ATOM   4975  OW  SOL  1695      72.165  41.877 124.081  1.00  0.00           O
ATOM   4976  HW1 SOL  1695      72.756  41.895 124.833  1.00  0.00           H
ATOM   4977  HW2 SOL  1695      71.319  41.617 124.446  1.00  0.00           H
ATOM   4978  OW  SOL  1696      64.017  88.244  13.378  1.00  0.00           O
ATOM   4979  HW1 SOL  1696      64.650  87.614  13.031  1.00  0.00           H
ATOM   4980  HW2 SOL  1696      64.023  88.094  14.323  1.00  0.00           H
ATOM   4981  OW  SOL  1697     107.198  31.768  48.756  1.00  0.00           O
ATOM   4982  HW1 SOL  1697     106.945  30.845  48.742  1.00  0.00           H
ATOM   4983  HW2 SOL  1697     106.890  32.089  49.604  1.00  0.00           H
ATOM   4984  OW  SOL  1698      64.740  38.597 117.539  1.00  0.00           O
ATOM   4985  HW1 SOL  1698      64.661  39.550 117.507  1.00  0.00           H
ATOM   4986  HW2 SOL  1698      65.231  38.423 118.342  1.00  0.00           H
ATOM   4987  OW  SOL  1699      82.590 109.699  50.642  1.00  0.00           O
ATOM   4988  HW1 SOL  1699      82.726 108.933  50.084  1.00  0.00           H
ATOM   4989  HW2 SOL  1699      82.019 109.386  51.344  1.00  0.00           H
ATOM   4990  OW  SOL  1700      85.412  99.787  12.530  1.00  0.00           O
ATOM   4991  HW1 SOL  1700      84.579 100.103  12.181  1.00  0.00           H
ATOM   4992  HW2 SOL  1700      85.443 100.131  13.423  1.00  0.00           H
ATOM   4993  OW  SOL  1701      55.033  98.181   1.546  1.00  0.00           O
ATOM   4994  HW1 SOL  1701      55.819  98.279   1.008  1.00  0.00           H
ATOM   4995  HW2 SOL  1701      54.340  98.599   1.035  1.00  0.00           H
ATOM   4996  OW  SOL  1702      33.249  41.157  11.292  1.00  0.00           O
ATOM   4997  HW1 SOL  1702      33.333  40.364  10.762  1.00  0.00           H
ATOM   4998  HW2 SOL  1702      32.457  41.582  10.964  1.00  0.00           H
ATOM   4999  OW  SOL  1703      67.593  69.153  16.090  1.00  0.00           O
ATOM   5000  HW1 SOL  1703      67.841  69.410  15.202  1.00  0.00           H
ATOM   5001  HW2 SOL  1703      66.684  68.864  16.012  1.00  0.00           H
ATOM   5002  OW  SOL  1704      15.574  15.907 106.395  1.00  0.00           O
ATOM   5003  HW1 SOL  1704      15.005  16.627 106.120  1.00  0.00           H
ATOM   5004  HW2 SOL  1704      15.042  15.121 106.273  1.00  0.00           H
ATOM   5005  OW  SOL  1705     108.030  35.638  22.201  1.00  0.00           O
ATOM   5006  HW1 SOL  1705     108.619  35.653  22.956  1.00  0.00           H
ATOM   5007  HW2 SOL  1705     107.208  35.290  22.545  1.00  0.00           H
ATOM   5008  OW  SOL  1706      54.592  58.613  43.946  1.00  0.00           O
ATOM   5009  HW1 SOL  1706      54.341  59.514  44.148  1.00  0.00           H
ATOM   5010  HW2 SOL  1706      55.228  58.695  43.235  1.00  0.00           H
ATOM   5011  OW  SOL  1707      25.861  92.938  89.982  1.00  0.00           O
ATOM   5012  HW1 SOL  1707      26.028  93.709  89.441  1.00  0.00           H
ATOM   5013  HW2 SOL  1707      25.781  93.281  90.872  1.00  0.00           H
ATOM   5014  OW  SOL  1708      92.413  91.585 122.518  1.00  0.00           O
ATOM   5015  HW1 SOL  1708      93.062  91.419 123.202  1.00  0.00           H
ATOM   5016  HW2 SOL  1708      92.488  90.834 121.929  1.00  0.00           H
ATOM   5017  OW  SOL  1709      52.068  91.134 133.044  1.00  0.00           O
ATOM   5018  HW1 SOL  1709      52.543  91.749 132.485  1.00  0.00           H
ATOM   5019  HW2 SOL  1709      51.198  91.074 132.650  1.00  0.00           H
ATOM   5020  OW  SOL  1710      72.929  33.288  14.277  1.00  0.00           O
ATOM   5021  HW1 SOL  1710      72.374  33.288  13.497  1.00  0.00           H
ATOM   5022  HW2 SOL  1710      73.214  32.379  14.369  1.00  0.00           H
ATOM   5023  OW  SOL  1711      97.025  61.848  56.096  1.00  0.00           O
ATOM   5024  HW1 SOL  1711      97.672  62.493  56.384  1.00  0.00           H
ATOM   5025  HW2 SOL  1711      96.275  61.986  56.674  1.00  0.00           H
ATOM   5026  OW  SOL  1712      48.672  36.733   0.401  1.00  0.00           O
ATOM   5027  HW1 SOL  1712      48.919  35.866   0.079  1.00  0.00           H
ATOM   5028  HW2 SOL  1712      49.493  37.225   0.417  1.00  0.00           H
ATOM   5029  OW  SOL  1713      76.023  62.674 132.462  1.00  0.00           O
ATOM   5030  HW1 SOL  1713      76.254  63.526 132.092  1.00  0.00           H
ATOM   5031  HW2 SOL  1713      76.858  62.213 132.542  1.00  0.00           H
ATOM   5032  OW  SOL  1714      35.670 103.374 128.856  1.00  0.00           O
ATOM   5033  HW1 SOL  1714      35.189 103.425 129.682  1.00  0.00           H
ATOM   5034  HW2 SOL  1714      36.096 102.517 128.879  1.00  0.00           H
ATOM   5035  OW  SOL  1715      98.107  53.556 132.579  1.00  0.00           O
ATOM   5036  HW1 SOL  1715      98.747  52.951 132.956  1.00  0.00           H
ATOM   5037  HW2 SOL  1715      98.475  54.425 132.739  1.00  0.00           H
ATOM   5038  OW  SOL  1716       5.585  91.713  34.090  1.00  0.00           O
ATOM   5039  HW1 SOL  1716       4.688  91.386  34.162  1.00  0.00           H
ATOM   5040  HW2 SOL  1716       6.031  91.357  34.859  1.00  0.00           H
ATOM   5041  OW  SOL  1717      40.503  96.054 116.472  1.00  0.00           O
ATOM   5042  HW1 SOL  1717      40.451  95.210 116.023  1.00  0.00           H
ATOM   5043  HW2 SOL  1717      41.182  96.535 116.000  1.00  0.00           H
ATOM   5044  OW  SOL  1718      73.614  50.395 120.143  1.00  0.00           O
ATOM   5045  HW1 SOL  1718      72.835  50.785 120.541  1.00  0.00           H
ATOM   5046  HW2 SOL  1718      74.309  51.034 120.299  1.00  0.00           H
ATOM   5047  OW  SOL  1719      33.424  50.884  26.737  1.00  0.00           O
ATOM   5048  HW1 SOL  1719      33.199  51.464  26.010  1.00  0.00           H
ATOM   5049  HW2 SOL  1719      32.659  50.911  27.312  1.00  0.00           H
ATOM   5050  OW  SOL  1720      44.916  68.337 126.531  1.00  0.00           O
ATOM   5051  HW1 SOL  1720      44.352  68.319 127.304  1.00  0.00           H
ATOM   5052  HW2 SOL  1720      45.184  67.427 126.408  1.00  0.00           H
ATOM   5053  OW  SOL  1721      54.357 105.389 122.842  1.00  0.00           O
ATOM   5054  HW1 SOL  1721      54.864 106.031 123.339  1.00  0.00           H
ATOM   5055  HW2 SOL  1721      54.916 104.612 122.815  1.00  0.00           H
ATOM   5056  OW  SOL  1722      60.057  62.599 131.663  1.00  0.00           O
ATOM   5057  HW1 SOL  1722      59.101  62.628 131.625  1.00  0.00           H
ATOM   5058  HW2 SOL  1722      60.263  62.711 132.591  1.00  0.00           H
ATOM   5059  OW  SOL  1723      94.797   7.570 145.781  1.00  0.00           O
ATOM   5060  HW1 SOL  1723      94.274   8.070 146.408  1.00  0.00           H
ATOM   5061  HW2 SOL  1723      95.383   8.216 145.388  1.00  0.00           H
[truncated: 14,218,748 more chars]
